# Supplementary material for: Combining signal and sequence to detect RNA polymerase initiation in ATAC-seq data
Source: PLoS One. 2020 Apr 30;15(4):e0232332. doi: 10.1371/journal.pone.0232332 (PMC7192442; doi:10.1371/journal.pone.0232332)
Supplement: S1 File — (ZIP) [file pone.0232332.s011.zip]

Archive with 242 entries (209 files):
- multiqc_reports/
- multiqc_reports/Jurkat_Nascent_MultiQC/
- multiqc_reports/Jurkat_Nascent_MultiQC/multiqc_report.html
- multiqc_reports/HeLa_Nascent_MultiQC/
- multiqc_reports/HeLa_Nascent_MultiQC/multiqc_report.html
- multiqc_reports/MCF7_Nascent_MultiQC/
- multiqc_reports/MCF7_Nascent_MultiQC/multiqc_report.html
- multiqc_reports/HeLa_ATAC_MultiQC/
- multiqc_reports/HeLa_ATAC_MultiQC/multiqc_report.html
- multiqc_reports/A549_Nascent_MultiQC/
- multiqc_reports/A549_Nascent_MultiQC/multiqc_report.html
- multiqc_reports/K562_Nascent_MultiQC/
- multiqc_reports/K562_Nascent_MultiQC/multiqc_report.html
- multiqc_reports/THP1_ATAC_MultiQC/
- multiqc_reports/THP1_ATAC_MultiQC/multiqc_report.html
- multiqc_reports/LNCaP_Nascent_MultiQC/
- multiqc_reports/LNCaP_Nascent_MultiQC/multiqc_report.html
- multiqc_reports/MCF7_ATAC_MultiQC/
- multiqc_reports/MCF7_ATAC_MultiQC/multiqc_report.html
- multiqc_reports/H1_Nascent_MultiQC/
- multiqc_reports/H1_Nascent_MultiQC/multiqc_report.html
- multiqc_reports/HCT116_Nascent_MultiQC/
- multiqc_reports/HCT116_Nascent_MultiQC/multiqc_report.html
- multiqc_reports/THP1_Nascent_MultiQC/
- multiqc_reports/THP1_Nascent_MultiQC/multiqc_report.html
- multiqc_reports/CD4+_Nascent_MultiQC/
- multiqc_reports/CD4+_Nascent_MultiQC/multiqc_report.html
- multiqc_reports/A549_ATAC_MultiQC/
- multiqc_reports/A549_ATAC_MultiQC/multiqc_report.html
- multiqc_reports/all_other_ATAC_samples_MultiQC/
- multiqc_reports/all_other_ATAC_samples_MultiQC/multiqc_report.html
- multiqc_reports/GM12878_Nascent_MultiQC/
- multiqc_reports/GM12878_Nascent_MultiQC/multiqc_report.html
- multiqc_reports/Jurkat_Nascent_MultiQC/multiqc_data/
- multiqc_reports/Jurkat_Nascent_MultiQC/multiqc_data/multiqc_general_stats.txt
- multiqc_reports/Jurkat_Nascent_MultiQC/multiqc_data/multiqc_picard_gcbias.txt
- multiqc_reports/Jurkat_Nascent_MultiQC/multiqc_data/multiqc_fastqc.txt
- multiqc_reports/Jurkat_Nascent_MultiQC/multiqc_data/multiqc_data.json
- multiqc_reports/Jurkat_Nascent_MultiQC/multiqc_data/multiqc_hisat2.txt
- multiqc_reports/Jurkat_Nascent_MultiQC/multiqc_data/multiqc_picard_dups.txt
- multiqc_reports/Jurkat_Nascent_MultiQC/multiqc_data/multiqc.log
- multiqc_reports/Jurkat_Nascent_MultiQC/multiqc_data/multiqc_rseqc_read_distribution.txt
- multiqc_reports/Jurkat_Nascent_MultiQC/multiqc_data/multiqc_samtools_flagstat.txt
- multiqc_reports/Jurkat_Nascent_MultiQC/multiqc_data/multiqc_sources.txt
- multiqc_reports/Jurkat_Nascent_MultiQC/multiqc_data/multiqc_rseqc_infer_experiment.txt
- multiqc_reports/HeLa_Nascent_MultiQC/multiqc_data/
- multiqc_reports/HeLa_Nascent_MultiQC/multiqc_data/multiqc_fastqc.txt
- multiqc_reports/HeLa_Nascent_MultiQC/multiqc_data/multiqc_general_stats.txt
- multiqc_reports/HeLa_Nascent_MultiQC/multiqc_data/multiqc_picard_gcbias.txt
- multiqc_reports/HeLa_Nascent_MultiQC/multiqc_data/multiqc.log
- multiqc_reports/HeLa_Nascent_MultiQC/multiqc_data/multiqc_rseqc_read_distribution.txt
- multiqc_reports/HeLa_Nascent_MultiQC/multiqc_data/multiqc_picard_dups.txt
- multiqc_reports/HeLa_Nascent_MultiQC/multiqc_data/multiqc_rseqc_infer_experiment.txt
- multiqc_reports/HeLa_Nascent_MultiQC/multiqc_data/multiqc_data.json
- multiqc_reports/HeLa_Nascent_MultiQC/multiqc_data/multiqc_samtools_flagstat.txt
- multiqc_reports/HeLa_Nascent_MultiQC/multiqc_data/multiqc_sources.txt
- multiqc_reports/HeLa_Nascent_MultiQC/multiqc_data/multiqc_hisat2.txt
- multiqc_reports/MCF7_Nascent_MultiQC/multiqc_data/
- multiqc_reports/MCF7_Nascent_MultiQC/multiqc_data/multiqc_general_stats.txt
- multiqc_reports/MCF7_Nascent_MultiQC/multiqc_data/multiqc_hisat2.txt
- multiqc_reports/MCF7_Nascent_MultiQC/multiqc_data/multiqc_data.json
- multiqc_reports/MCF7_Nascent_MultiQC/multiqc_data/multiqc_picard_gcbias.txt
- multiqc_reports/MCF7_Nascent_MultiQC/multiqc_data/multiqc_picard_dups.txt
- multiqc_reports/MCF7_Nascent_MultiQC/multiqc_data/multiqc_samtools_flagstat.txt
- multiqc_reports/MCF7_Nascent_MultiQC/multiqc_data/multiqc.log
- multiqc_reports/MCF7_Nascent_MultiQC/multiqc_data/multiqc_rseqc_infer_experiment.txt
- multiqc_reports/MCF7_Nascent_MultiQC/multiqc_data/multiqc_rseqc_read_distribution.txt
- multiqc_reports/MCF7_Nascent_MultiQC/multiqc_data/multiqc_fastqc.txt
- multiqc_reports/MCF7_Nascent_MultiQC/multiqc_data/multiqc_sources.txt
- multiqc_reports/HeLa_ATAC_MultiQC/multiqc_data/
- multiqc_reports/HeLa_ATAC_MultiQC/multiqc_data/multiqc_samtools_flagstat.txt
- multiqc_reports/HeLa_ATAC_MultiQC/multiqc_data/multiqc_rseqc_infer_experiment.txt
- multiqc_reports/HeLa_ATAC_MultiQC/multiqc_data/multiqc_fastqc.txt
- multiqc_reports/HeLa_ATAC_MultiQC/multiqc_data/multiqc_picard_dups.txt
- multiqc_reports/HeLa_ATAC_MultiQC/multiqc_data/multiqc_picard_gcbias.txt
- multiqc_reports/HeLa_ATAC_MultiQC/multiqc_data/multiqc_data.json
- multiqc_reports/HeLa_ATAC_MultiQC/multiqc_data/multiqc_sources.txt
- multiqc_reports/HeLa_ATAC_MultiQC/multiqc_data/multiqc.log
- multiqc_reports/HeLa_ATAC_MultiQC/multiqc_data/multiqc_general_stats.txt
- multiqc_reports/HeLa_ATAC_MultiQC/multiqc_data/multiqc_hisat2.txt
- multiqc_reports/HeLa_ATAC_MultiQC/multiqc_data/multiqc_rseqc_read_distribution.txt
- multiqc_reports/A549_Nascent_MultiQC/multiqc_data/
- multiqc_reports/A549_Nascent_MultiQC/multiqc_data/multiqc_picard_dups.txt
- multiqc_reports/A549_Nascent_MultiQC/multiqc_data/multiqc_data.json
- multiqc_reports/A549_Nascent_MultiQC/multiqc_data/multiqc_samtools_flagstat.txt
- multiqc_reports/A549_Nascent_MultiQC/multiqc_data/multiqc_sources.txt
- multiqc_reports/A549_Nascent_MultiQC/multiqc_data/multiqc_fastqc.txt
- multiqc_reports/A549_Nascent_MultiQC/multiqc_data/multiqc_hisat2.txt
- multiqc_reports/A549_Nascent_MultiQC/multiqc_data/multiqc_general_stats.txt
- multiqc_reports/A549_Nascent_MultiQC/multiqc_data/multiqc.log
- multiqc_reports/A549_Nascent_MultiQC/multiqc_data/multiqc_rseqc_infer_experiment.txt
- multiqc_reports/A549_Nascent_MultiQC/multiqc_data/multiqc_picard_gcbias.txt
- multiqc_reports/A549_Nascent_MultiQC/multiqc_data/multiqc_rseqc_read_distribution.txt
- multiqc_reports/K562_Nascent_MultiQC/multiqc_data/
- multiqc_reports/K562_Nascent_MultiQC/multiqc_data/multiqc_hisat2.txt
- multiqc_reports/K562_Nascent_MultiQC/multiqc_data/multiqc_sources.txt
- multiqc_reports/K562_Nascent_MultiQC/multiqc_data/multiqc_samtools_flagstat.txt
- multiqc_reports/K562_Nascent_MultiQC/multiqc_data/multiqc_data.json
- multiqc_reports/K562_Nascent_MultiQC/multiqc_data/multiqc_rseqc_read_distribution.txt
- multiqc_reports/K562_Nascent_MultiQC/multiqc_data/multiqc.log
- multiqc_reports/K562_Nascent_MultiQC/multiqc_data/multiqc_picard_gcbias.txt
- multiqc_reports/K562_Nascent_MultiQC/multiqc_data/multiqc_general_stats.txt
- multiqc_reports/K562_Nascent_MultiQC/multiqc_data/multiqc_fastqc.txt
- multiqc_reports/K562_Nascent_MultiQC/multiqc_data/multiqc_rseqc_infer_experiment.txt
- multiqc_reports/K562_Nascent_MultiQC/multiqc_data/multiqc_picard_dups.txt
- multiqc_reports/THP1_ATAC_MultiQC/multiqc_data/
- multiqc_reports/THP1_ATAC_MultiQC/multiqc_data/multiqc_samtools_flagstat.txt
- multiqc_reports/THP1_ATAC_MultiQC/multiqc_data/multiqc_rseqc_infer_experiment.txt
- multiqc_reports/THP1_ATAC_MultiQC/multiqc_data/multiqc_rseqc_read_distribution.txt
- multiqc_reports/THP1_ATAC_MultiQC/multiqc_data/multiqc_general_stats.txt
- multiqc_reports/THP1_ATAC_MultiQC/multiqc_data/multiqc_sources.txt
- multiqc_reports/THP1_ATAC_MultiQC/multiqc_data/multiqc_picard_gcbias.txt
- multiqc_reports/THP1_ATAC_MultiQC/multiqc_data/multiqc_fastqc.txt
- multiqc_reports/THP1_ATAC_MultiQC/multiqc_data/multiqc.log
- multiqc_reports/THP1_ATAC_MultiQC/multiqc_data/multiqc_hisat2.txt
- multiqc_reports/THP1_ATAC_MultiQC/multiqc_data/multiqc_data.json
- multiqc_reports/THP1_ATAC_MultiQC/multiqc_data/multiqc_picard_dups.txt
- multiqc_reports/LNCaP_Nascent_MultiQC/multiqc_data/
- multiqc_reports/LNCaP_Nascent_MultiQC/multiqc_data/multiqc_rseqc_infer_experiment.txt
- multiqc_reports/LNCaP_Nascent_MultiQC/multiqc_data/multiqc_general_stats.txt
- multiqc_reports/LNCaP_Nascent_MultiQC/multiqc_data/multiqc_data.json
- multiqc_reports/LNCaP_Nascent_MultiQC/multiqc_data/multiqc_fastqc.txt
- multiqc_reports/LNCaP_Nascent_MultiQC/multiqc_data/multiqc_picard_dups.txt
- multiqc_reports/LNCaP_Nascent_MultiQC/multiqc_data/multiqc_rseqc_read_distribution.txt
- multiqc_reports/LNCaP_Nascent_MultiQC/multiqc_data/multiqc_picard_gcbias.txt
- multiqc_reports/LNCaP_Nascent_MultiQC/multiqc_data/multiqc_hisat2.txt
- multiqc_reports/LNCaP_Nascent_MultiQC/multiqc_data/multiqc_samtools_flagstat.txt
- multiqc_reports/LNCaP_Nascent_MultiQC/multiqc_data/multiqc_sources.txt
- multiqc_reports/LNCaP_Nascent_MultiQC/multiqc_data/multiqc.log
- multiqc_reports/MCF7_ATAC_MultiQC/multiqc_data/
- multiqc_reports/MCF7_ATAC_MultiQC/multiqc_data/multiqc_rseqc_read_distribution.txt
- multiqc_reports/MCF7_ATAC_MultiQC/multiqc_data/multiqc.log
- multiqc_reports/MCF7_ATAC_MultiQC/multiqc_data/multiqc_sources.txt
- multiqc_reports/MCF7_ATAC_MultiQC/multiqc_data/multiqc_picard_dups.txt
- multiqc_reports/MCF7_ATAC_MultiQC/multiqc_data/multiqc_general_stats.txt
- multiqc_reports/MCF7_ATAC_MultiQC/multiqc_data/multiqc_rseqc_infer_experiment.txt
- multiqc_reports/MCF7_ATAC_MultiQC/multiqc_data/multiqc_hisat2.txt
- multiqc_reports/MCF7_ATAC_MultiQC/multiqc_data/multiqc_picard_gcbias.txt
- multiqc_reports/MCF7_ATAC_MultiQC/multiqc_data/multiqc_fastqc.txt
- multiqc_reports/MCF7_ATAC_MultiQC/multiqc_data/multiqc_samtools_flagstat.txt
- multiqc_reports/MCF7_ATAC_MultiQC/multiqc_data/multiqc_data.json
- multiqc_reports/H1_Nascent_MultiQC/multiqc_data/
- multiqc_reports/H1_Nascent_MultiQC/multiqc_data/multiqc_general_stats.txt
- multiqc_reports/H1_Nascent_MultiQC/multiqc_data/multiqc_rseqc_infer_experiment.txt
- multiqc_reports/H1_Nascent_MultiQC/multiqc_data/multiqc_rseqc_read_distribution.txt
- multiqc_reports/H1_Nascent_MultiQC/multiqc_data/multiqc_data.json
- multiqc_reports/H1_Nascent_MultiQC/multiqc_data/multiqc_fastqc.txt
- multiqc_reports/H1_Nascent_MultiQC/multiqc_data/multiqc_picard_gcbias.txt
- multiqc_reports/H1_Nascent_MultiQC/multiqc_data/multiqc_samtools_flagstat.txt
- multiqc_reports/H1_Nascent_MultiQC/multiqc_data/multiqc_picard_dups.txt
- multiqc_reports/H1_Nascent_MultiQC/multiqc_data/multiqc_sources.txt
- multiqc_reports/H1_Nascent_MultiQC/multiqc_data/multiqc_hisat2.txt
- multiqc_reports/H1_Nascent_MultiQC/multiqc_data/multiqc.log
- multiqc_reports/HCT116_Nascent_MultiQC/multiqc_data/
- multiqc_reports/HCT116_Nascent_MultiQC/multiqc_data/multiqc.log
- multiqc_reports/HCT116_Nascent_MultiQC/multiqc_data/multiqc_hisat2.txt
- multiqc_reports/HCT116_Nascent_MultiQC/multiqc_data/multiqc_samtools_flagstat.txt
- multiqc_reports/HCT116_Nascent_MultiQC/multiqc_data/multiqc_fastqc.txt
- multiqc_reports/HCT116_Nascent_MultiQC/multiqc_data/multiqc_rseqc_read_distribution.txt
- multiqc_reports/HCT116_Nascent_MultiQC/multiqc_data/multiqc_rseqc_infer_experiment.txt
- multiqc_reports/HCT116_Nascent_MultiQC/multiqc_data/multiqc_picard_gcbias.txt
- multiqc_reports/HCT116_Nascent_MultiQC/multiqc_data/multiqc_picard_dups.txt
- multiqc_reports/HCT116_Nascent_MultiQC/multiqc_data/multiqc_data.json
- multiqc_reports/HCT116_Nascent_MultiQC/multiqc_data/multiqc_general_stats.txt
- multiqc_reports/HCT116_Nascent_MultiQC/multiqc_data/multiqc_sources.txt
- multiqc_reports/THP1_Nascent_MultiQC/multiqc_data/
- multiqc_reports/THP1_Nascent_MultiQC/multiqc_data/multiqc_sources.txt
- multiqc_reports/THP1_Nascent_MultiQC/multiqc_data/multiqc_fastqc.txt
- multiqc_reports/THP1_Nascent_MultiQC/multiqc_data/multiqc_rseqc_read_distribution.txt
- multiqc_reports/THP1_Nascent_MultiQC/multiqc_data/multiqc_picard_dups.txt
- multiqc_reports/THP1_Nascent_MultiQC/multiqc_data/multiqc_data.json
- multiqc_reports/THP1_Nascent_MultiQC/multiqc_data/multiqc_picard_gcbias.txt
- multiqc_reports/THP1_Nascent_MultiQC/multiqc_data/multiqc_rseqc_infer_experiment.txt
- multiqc_reports/THP1_Nascent_MultiQC/multiqc_data/multiqc_hisat2.txt
- multiqc_reports/THP1_Nascent_MultiQC/multiqc_data/multiqc_general_stats.txt
- multiqc_reports/THP1_Nascent_MultiQC/multiqc_data/multiqc_samtools_flagstat.txt
- multiqc_reports/THP1_Nascent_MultiQC/multiqc_data/multiqc.log
- multiqc_reports/CD4+_Nascent_MultiQC/multiqc_data/
- multiqc_reports/CD4+_Nascent_MultiQC/multiqc_data/multiqc_data.json
- multiqc_reports/CD4+_Nascent_MultiQC/multiqc_data/multiqc_rseqc_read_distribution.txt
- multiqc_reports/CD4+_Nascent_MultiQC/multiqc_data/multiqc_hisat2.txt
- multiqc_reports/CD4+_Nascent_MultiQC/multiqc_data/multiqc_general_stats.txt
- multiqc_reports/CD4+_Nascent_MultiQC/multiqc_data/multiqc_picard_dups.txt
- multiqc_reports/CD4+_Nascent_MultiQC/multiqc_data/multiqc_samtools_flagstat.txt
- multiqc_reports/CD4+_Nascent_MultiQC/multiqc_data/multiqc_picard_gcbias.txt
- multiqc_reports/CD4+_Nascent_MultiQC/multiqc_data/multiqc_rseqc_infer_experiment.txt
- multiqc_reports/CD4+_Nascent_MultiQC/multiqc_data/multiqc.log
- multiqc_reports/CD4+_Nascent_MultiQC/multiqc_data/multiqc_sources.txt
- multiqc_reports/CD4+_Nascent_MultiQC/multiqc_data/multiqc_fastqc.txt
- multiqc_reports/A549_ATAC_MultiQC/multiqc_data/
- multiqc_reports/A549_ATAC_MultiQC/multiqc_data/multiqc_samtools_flagstat.txt
- multiqc_reports/A549_ATAC_MultiQC/multiqc_data/multiqc_picard_dups.txt
- multiqc_reports/A549_ATAC_MultiQC/multiqc_data/multiqc_hisat2.txt
- multiqc_reports/A549_ATAC_MultiQC/multiqc_data/multiqc_rseqc_read_distribution.txt
- multiqc_reports/A549_ATAC_MultiQC/multiqc_data/multiqc.log
- multiqc_reports/A549_ATAC_MultiQC/multiqc_data/multiqc_data.json
- multiqc_reports/A549_ATAC_MultiQC/multiqc_data/multiqc_general_stats.txt
- multiqc_reports/A549_ATAC_MultiQC/multiqc_data/multiqc_sources.txt
- multiqc_reports/A549_ATAC_MultiQC/multiqc_data/multiqc_picard_gcbias.txt
- multiqc_reports/A549_ATAC_MultiQC/multiqc_data/multiqc_fastqc.txt
- multiqc_reports/A549_ATAC_MultiQC/multiqc_data/multiqc_rseqc_infer_experiment.txt
- multiqc_reports/all_other_ATAC_samples_MultiQC/multiqc_data/
- multiqc_reports/all_other_ATAC_samples_MultiQC/multiqc_data/multiqc_rseqc_infer_experiment.txt
- multiqc_reports/all_other_ATAC_samples_MultiQC/multiqc_data/multiqc_hisat2.txt
- multiqc_reports/all_other_ATAC_samples_MultiQC/multiqc_data/mqc_rseqc_infer_experiment_plot_1.txt
- multiqc_reports/all_other_ATAC_samples_MultiQC/multiqc_data/mqc_fastqc_per_sequence_gc_content_plot_Percentages.txt
- multiqc_reports/all_other_ATAC_samples_MultiQC/multiqc_data/mqc_fastqc_per_base_n_content_plot_1.txt
- multiqc_reports/all_other_ATAC_samples_MultiQC/multiqc_data/multiqc_picard_dups.txt
- multiqc_reports/all_other_ATAC_samples_MultiQC/multiqc_data/multiqc_sources.txt
- multiqc_reports/all_other_ATAC_samples_MultiQC/multiqc_data/multiqc_samtools_flagstat.txt
- multiqc_reports/all_other_ATAC_samples_MultiQC/multiqc_data/mqc_fastqc_sequence_duplication_levels_plot_1.txt
- multiqc_reports/all_other_ATAC_samples_MultiQC/multiqc_data/mqc_fastqc_sequence_length_distribution_plot_1.txt
- multiqc_reports/all_other_ATAC_samples_MultiQC/multiqc_data/mqc_fastqc_per_sequence_gc_content_plot_Counts.txt
- multiqc_reports/all_other_ATAC_samples_MultiQC/multiqc_data/multiqc_data.json
- multiqc_reports/all_other_ATAC_samples_MultiQC/multiqc_data/mqc_hisat2_pe_plot_1.txt
- multiqc_reports/all_other_ATAC_samples_MultiQC/multiqc_data/mqc_rseqc_read_distribution_plot_1.txt
- multiqc_reports/all_other_ATAC_samples_MultiQC/multiqc_data/mqc_fastqc_adapter_content_plot_1.txt
- multiqc_reports/all_other_ATAC_samples_MultiQC/multiqc_data/mqc_preseq_plot_1.txt
- multiqc_reports/all_other_ATAC_samples_MultiQC/multiqc_data/mqc_picard_gcbias_plot_1.txt
- multiqc_reports/all_other_ATAC_samples_MultiQC/multiqc_data/multiqc.log
- multiqc_reports/all_other_ATAC_samples_MultiQC/multiqc_data/mqc_fastqc_sequence_counts_plot_1.txt
- multiqc_reports/all_other_ATAC_samples_MultiQC/multiqc_data/mqc_fastqc_per_base_sequence_quality_plot_1.txt
- multiqc_reports/all_other_ATAC_samples_MultiQC/multiqc_data/mqc_rseqc_read_dups_plot_1.txt
- multiqc_reports/all_other_ATAC_samples_MultiQC/multiqc_data/mqc_fastqc_per_sequence_quality_scores_plot_1.txt
- multiqc_reports/all_other_ATAC_samples_MultiQC/multiqc_data/multiqc_fastqc.txt
- multiqc_reports/all_other_ATAC_samples_MultiQC/multiqc_data/multiqc_rseqc_read_distribution.txt
- multiqc_reports/all_other_ATAC_samples_MultiQC/multiqc_data/mqc_picard_deduplication_1.txt
- multiqc_reports/all_other_ATAC_samples_MultiQC/multiqc_data/multiqc_picard_gcbias.txt
- multiqc_reports/GM12878_Nascent_MultiQC/multiqc_data/
- multiqc_reports/GM12878_Nascent_MultiQC/multiqc_data/multiqc.log
- multiqc_reports/GM12878_Nascent_MultiQC/multiqc_data/multiqc_hisat2.txt
- multiqc_reports/GM12878_Nascent_MultiQC/multiqc_data/multiqc_picard_gcbias.txt
- multiqc_reports/GM12878_Nascent_MultiQC/multiqc_data/multiqc_data.json
- multiqc_reports/GM12878_Nascent_MultiQC/multiqc_data/multiqc_rseqc_read_distribution.txt
- multiqc_reports/GM12878_Nascent_MultiQC/multiqc_data/multiqc_general_stats.txt
- multiqc_reports/GM12878_Nascent_MultiQC/multiqc_data/multiqc_picard_dups.txt
- multiqc_reports/GM12878_Nascent_MultiQC/multiqc_data/multiqc_samtools_flagstat.txt
- multiqc_reports/GM12878_Nascent_MultiQC/multiqc_data/multiqc_rseqc_infer_experiment.txt
- multiqc_reports/GM12878_Nascent_MultiQC/multiqc_data/multiqc_sources.txt
- multiqc_reports/GM12878_Nascent_MultiQC/multiqc_data/multiqc_fastqc.txt
- sfig6-atac_pipeline.png
- sfig7-nascent_pipeline.png
