# Supplementary material for: Combining signal and sequence to detect RNA polymerase initiation in ATAC-seq data
Source: PLoS One. 2020 Apr 30;15(4):e0232332. doi: 10.1371/journal.pone.0232332 (PMC7192442; doi:10.1371/journal.pone.0232332)
Supplement: S1 File — (ZIP) [file pone.0232332.s011.zip › multiqc_reports/Jurkat_Nascent_MultiQC/multiqc_data/multiqc_general_stats.txt]

Sample	Samtools Flagstat_mqc-generalstats-samtools_flagstat-mapped_passed	Picard_mqc-generalstats-picard-PERCENT_DUPLICATION	FastQC_mqc-generalstats-fastqc-percent_duplicates	FastQC_mqc-generalstats-fastqc-percent_gc	FastQC_mqc-generalstats-fastqc-avg_sequence_length	FastQC_mqc-generalstats-fastqc-percent_fails	FastQC_mqc-generalstats-fastqc-total_sequences	HISAT2_mqc-generalstats-hisat2-overall_alignment_rate
SRR1810071	18337065	0.394807	44.32558763845233	51.0	51.0	27.27272727272727	36965276.0
SRR1810071.flip.trim			37.80191571062475	50.0	50.97484627612844	9.090909090909092	22071881.0
SRR1810071.hisat2_mapstats								56.4
SRR1810072	21870929	0.451707	47.22282351881566	53.0	50.0	36.36363636363637	48731744.0
SRR1810072.flip.trim			43.05965322132531	51.0	49.97497694885788	18.181818181818183	29682911.0
SRR1810072.hisat2_mapstats								46.67
