# Supplementary material for: Combining signal and sequence to detect RNA polymerase initiation in ATAC-seq data
Source: PLoS One. 2020 Apr 30;15(4):e0232332. doi: 10.1371/journal.pone.0232332 (PMC7192442; doi:10.1371/journal.pone.0232332)
Supplement: S1 File — (ZIP) [file pone.0232332.s011.zip › multiqc_reports/Jurkat_Nascent_MultiQC/multiqc_data/multiqc_fastqc.txt]

Sample	Filename	File type	Encoding	Total Sequences	Sequences flagged as poor quality	Sequence length	%GC	total_deduplicated_percentage	avg_sequence_length	basic_statistics	per_base_sequence_quality	per_tile_sequence_quality	per_sequence_quality_scores	per_base_sequence_content	per_sequence_gc_content	per_base_n_content	sequence_length_distribution	sequence_duplication_levels	overrepresented_sequences	adapter_content
SRR1810071	SRR1810071.fastq.gz	Conventional base calls	Sanger / Illumina 1.9	36965276.0	0.0	51.0	51.0	55.67441236154767	51.0	pass	pass	warn	pass	fail	pass	pass	pass	warn	fail	fail
SRR1810071.flip.trim	SRR1810071.flip.trim.fastq.gz	Conventional base calls	Sanger / Illumina 1.9	22071881.0	0.0	25-51	50.0	62.19808428937525	50.97484627612844	pass	pass	warn	pass	fail	pass	pass	warn	warn	pass	pass
SRR1810072	SRR1810072.fastq.gz	Conventional base calls	Sanger / Illumina 1.9	48731744.0	0.0	50.0	53.0	52.77717648118434	50.0	pass	pass	fail	pass	fail	warn	warn	pass	warn	fail	fail
SRR1810072.flip.trim	SRR1810072.flip.trim.fastq.gz	Conventional base calls	Sanger / Illumina 1.9	29682911.0	0.0	25-50	51.0	56.94034677867469	49.97497694885788	pass	pass	fail	pass	fail	warn	warn	warn	warn	warn	pass
