# Supplementary material for: Combining signal and sequence to detect RNA polymerase initiation in ATAC-seq data
Source: PLoS One. 2020 Apr 30;15(4):e0232332. doi: 10.1371/journal.pone.0232332 (PMC7192442; doi:10.1371/journal.pone.0232332)
Supplement: S1 File — (ZIP) [file pone.0232332.s011.zip › multiqc_reports/Jurkat_Nascent_MultiQC/multiqc_data/multiqc_data.json]

{
    "report_data_sources": {
        "Preseq": {
            "all_sections": {
                "SRR1810071.c_curve": "/scratch/Shares/dowell/itripodi/Nascent/Jurkat/temp/34/1f6280b64015eb27ee39d1f5377fe6/qc/preseq/SRR1810071.c_curve.txt",
                "SRR1810072.c_curve": "/scratch/Shares/dowell/itripodi/Nascent/Jurkat/temp/34/1f6280b64015eb27ee39d1f5377fe6/qc/preseq/SRR1810072.c_curve.txt",
                "SRR1810071.lc_extrap": "/scratch/Shares/dowell/itripodi/Nascent/Jurkat/temp/34/1f6280b64015eb27ee39d1f5377fe6/qc/preseq/SRR1810071.lc_extrap.txt",
                "SRR1810072.lc_extrap": "/scratch/Shares/dowell/itripodi/Nascent/Jurkat/temp/34/1f6280b64015eb27ee39d1f5377fe6/qc/preseq/SRR1810072.lc_extrap.txt"
            }
        },
        "RSeQC": {
            "read_distribution": {
                "SRR1810072.read_dist": "/scratch/Shares/dowell/itripodi/Nascent/Jurkat/temp/34/1f6280b64015eb27ee39d1f5377fe6/qc/rseqc/SRR1810072.read_dist.txt",
                "SRR1810071.read_dist": "/scratch/Shares/dowell/itripodi/Nascent/Jurkat/temp/34/1f6280b64015eb27ee39d1f5377fe6/qc/rseqc/SRR1810071.read_dist.txt"
            },
            "read_duplication": {
                "SRR1810071.read_duplication": "/scratch/Shares/dowell/itripodi/Nascent/Jurkat/temp/34/1f6280b64015eb27ee39d1f5377fe6/qc/rseqc/SRR1810071.read_duplication.pos.DupRate.xls",
                "SRR1810072.read_duplication": "/scratch/Shares/dowell/itripodi/Nascent/Jurkat/temp/34/1f6280b64015eb27ee39d1f5377fe6/qc/rseqc/SRR1810072.read_duplication.pos.DupRate.xls"
            },
            "infer_experiment": {
                "SRR1810071.infer_experiment": "/scratch/Shares/dowell/itripodi/Nascent/Jurkat/temp/34/1f6280b64015eb27ee39d1f5377fe6/qc/rseqc/SRR1810071.infer_experiment.txt",
                "SRR1810072.infer_experiment": "/scratch/Shares/dowell/itripodi/Nascent/Jurkat/temp/34/1f6280b64015eb27ee39d1f5377fe6/qc/rseqc/SRR1810072.infer_experiment.txt"
            }
        },
        "Picard": {
            "GcBiasSummaryMetrics": {
                "SRR1810071": "/scratch/Shares/dowell/itripodi/Nascent/Jurkat/temp/34/1f6280b64015eb27ee39d1f5377fe6/qc/picard/SRR1810071.summary_metrics.txt",
                "SRR1810072": "/scratch/Shares/dowell/itripodi/Nascent/Jurkat/temp/34/1f6280b64015eb27ee39d1f5377fe6/qc/picard/SRR1810072.summary_metrics.txt"
            },
            "GcBiasDetailMetrics": {
                "SRR1810072": "/scratch/Shares/dowell/itripodi/Nascent/Jurkat/temp/34/1f6280b64015eb27ee39d1f5377fe6/qc/picard/SRR1810072.gc_bias_metrics.txt",
                "SRR1810071": "/scratch/Shares/dowell/itripodi/Nascent/Jurkat/temp/34/1f6280b64015eb27ee39d1f5377fe6/qc/picard/SRR1810071.gc_bias_metrics.txt"
            },
            "DuplicationMetrics": {
                "SRR1810071": "/scratch/Shares/dowell/itripodi/Nascent/Jurkat/temp/34/1f6280b64015eb27ee39d1f5377fe6/qc/picard/SRR1810071.marked_dup_metrics.txt",
                "SRR1810072": "/scratch/Shares/dowell/itripodi/Nascent/Jurkat/temp/34/1f6280b64015eb27ee39d1f5377fe6/qc/picard/SRR1810072.marked_dup_metrics.txt"
            }
        },
        "Samtools": {
            "flagstat": {
                "SRR1810071": "/scratch/Shares/dowell/itripodi/Nascent/Jurkat/temp/34/1f6280b64015eb27ee39d1f5377fe6/qc/mapstats/SRR1810071.flagstat",
                "SRR1810072": "/scratch/Shares/dowell/itripodi/Nascent/Jurkat/temp/34/1f6280b64015eb27ee39d1f5377fe6/qc/mapstats/SRR1810072.flagstat"
            }
        },
        "BBTools": {
            "all_sections": {
                "SRR1810071.trimstats": "/scratch/Shares/dowell/itripodi/Nascent/Jurkat/temp/34/1f6280b64015eb27ee39d1f5377fe6/qc/trimstats/SRR1810071.trimstats.txt",
                "SRR1810072.trimstats": "/scratch/Shares/dowell/itripodi/Nascent/Jurkat/temp/34/1f6280b64015eb27ee39d1f5377fe6/qc/trimstats/SRR1810072.trimstats.txt"
            }
        },
        "HISAT2": {
            "all_sections": {
                "SRR1810071.hisat2_mapstats": "/scratch/Shares/dowell/itripodi/Nascent/Jurkat/temp/34/1f6280b64015eb27ee39d1f5377fe6/qc/hisat2_mapstats/SRR1810071.hisat2_mapstats.txt",
                "SRR1810072.hisat2_mapstats": "/scratch/Shares/dowell/itripodi/Nascent/Jurkat/temp/34/1f6280b64015eb27ee39d1f5377fe6/qc/hisat2_mapstats/SRR1810072.hisat2_mapstats.txt"
            }
        },
        "FastQC": {
            "all_sections": {
                "SRR1810072.flip.trim": "/scratch/Shares/dowell/itripodi/Nascent/Jurkat/temp/34/1f6280b64015eb27ee39d1f5377fe6/qc/fastqc/SRR1810072.flip.trim_fastqc.zip",
                "SRR1810072": "/scratch/Shares/dowell/itripodi/Nascent/Jurkat/temp/34/1f6280b64015eb27ee39d1f5377fe6/qc/fastqc/SRR1810072_fastqc.zip",
                "SRR1810071": "/scratch/Shares/dowell/itripodi/Nascent/Jurkat/temp/34/1f6280b64015eb27ee39d1f5377fe6/qc/fastqc/SRR1810071_fastqc.zip",
                "SRR1810071.flip.trim": "/scratch/Shares/dowell/itripodi/Nascent/Jurkat/temp/34/1f6280b64015eb27ee39d1f5377fe6/qc/fastqc/SRR1810071.flip.trim_fastqc.zip"
            }
        }
    },
    "report_general_stats_data": [
        {
            "SRR1810071": {
                "LIBRARY": "Unknown Library",
                "UNPAIRED_READS_EXAMINED": 12449406.0,
                "READ_PAIRS_EXAMINED": 0.0,
                "SECONDARY_OR_SUPPLEMENTARY_RDS": 5887659.0,
                "UNMAPPED_READS": 9622475.0,
                "UNPAIRED_READ_DUPLICATES": 4915110.0,
                "READ_PAIR_DUPLICATES": 0.0,
                "READ_PAIR_OPTICAL_DUPLICATES": 0.0,
                "PERCENT_DUPLICATION": 0.394807,
                "ESTIMATED_LIBRARY_SIZE": ""
            },
            "SRR1810072": {
                "LIBRARY": "Unknown Library",
                "UNPAIRED_READS_EXAMINED": 13851992.0,
                "READ_PAIRS_EXAMINED": 0.0,
                "SECONDARY_OR_SUPPLEMENTARY_RDS": 8018937.0,
                "UNMAPPED_READS": 15830919.0,
                "UNPAIRED_READ_DUPLICATES": 6257039.0,
                "READ_PAIR_DUPLICATES": 0.0,
                "READ_PAIR_OPTICAL_DUPLICATES": 0.0,
                "PERCENT_DUPLICATION": 0.451707,
                "ESTIMATED_LIBRARY_SIZE": ""
            }
        },
        {
            "SRR1810071": {
                "total_passed": 27959540,
                "total_failed": 0,
                "secondary_passed": 5887659,
                "secondary_failed": 0,
                "supplementary_passed": 0,
                "supplementary_failed": 0,
                "duplicates_passed": 0,
                "duplicates_failed": 0,
                "mapped_passed": 18337065,
                "mapped_failed": 0,
                "mapped_passed_pct": 65.58,
                "mapped_failed_pct": NaN,
                "paired in sequencing_passed": 0,
                "paired in sequencing_failed": 0,
                "read1_passed": 0,
                "read1_failed": 0,
                "read2_passed": 0,
                "read2_failed": 0,
                "properly paired_passed": 0,
                "properly paired_failed": 0,
                "properly paired_passed_pct": NaN,
                "properly paired_failed_pct": NaN,
                "with itself and mate mapped_passed": 0,
                "with itself and mate mapped_failed": 0,
                "singletons_passed": 0,
                "singletons_failed": 0,
                "singletons_passed_pct": NaN,
                "singletons_failed_pct": NaN,
                "with mate mapped to a different chr_passed": 0,
                "with mate mapped to a different chr_failed": 0,
                "with mate mapped to a different chr (mapQ >= 5)_passed": 0,
                "with mate mapped to a different chr (mapQ >= 5)_failed": 0,
                "flagstat_total": 27959540
            },
            "SRR1810072": {
                "total_passed": 37701848,
                "total_failed": 0,
                "secondary_passed": 8018937,
                "secondary_failed": 0,
                "supplementary_passed": 0,
                "supplementary_failed": 0,
                "duplicates_passed": 0,
                "duplicates_failed": 0,
                "mapped_passed": 21870929,
                "mapped_failed": 0,
                "mapped_passed_pct": 58.01,
                "mapped_failed_pct": NaN,
                "paired in sequencing_passed": 0,
                "paired in sequencing_failed": 0,
                "read1_passed": 0,
                "read1_failed": 0,
                "read2_passed": 0,
                "read2_failed": 0,
                "properly paired_passed": 0,
                "properly paired_failed": 0,
                "properly paired_passed_pct": NaN,
                "properly paired_failed_pct": NaN,
                "with itself and mate mapped_passed": 0,
                "with itself and mate mapped_failed": 0,
                "singletons_passed": 0,
                "singletons_failed": 0,
                "singletons_passed_pct": NaN,
                "singletons_failed_pct": NaN,
                "with mate mapped to a different chr_passed": 0,
                "with mate mapped to a different chr_failed": 0,
                "with mate mapped to a different chr (mapQ >= 5)_passed": 0,
                "with mate mapped to a different chr (mapQ >= 5)_failed": 0,
                "flagstat_total": 37701848
            }
        },
        {
            "SRR1810071.hisat2_mapstats": {
                "unpaired_total": 22071881,
                "unpaired_aligned_none": 9622475,
                "unpaired_aligned_one": 10689722,
                "unpaired_aligned_multi": 1759684,
                "overall_alignment_rate": 56.4
            },
            "SRR1810072.hisat2_mapstats": {
                "unpaired_total": 29682911,
                "unpaired_aligned_none": 15830919,
                "unpaired_aligned_one": 11445708,
                "unpaired_aligned_multi": 2406284,
                "overall_alignment_rate": 46.67
            }
        },
        {
            "SRR1810072.flip.trim": {
                "percent_gc": 51.0,
                "avg_sequence_length": 49.97497694885788,
                "total_sequences": 29682911.0,
                "percent_duplicates": 43.05965322132531,
                "percent_fails": 18.181818181818183
            },
            "SRR1810072": {
                "percent_gc": 53.0,
                "avg_sequence_length": 50.0,
                "total_sequences": 48731744.0,
                "percent_duplicates": 47.22282351881566,
                "percent_fails": 36.36363636363637
            },
            "SRR1810071": {
                "percent_gc": 51.0,
                "avg_sequence_length": 51.0,
                "total_sequences": 36965276.0,
                "percent_duplicates": 44.32558763845233,
                "percent_fails": 27.27272727272727
            },
            "SRR1810071.flip.trim": {
                "percent_gc": 50.0,
                "avg_sequence_length": 50.97484627612844,
                "total_sequences": 22071881.0,
                "percent_duplicates": 37.80191571062475,
                "percent_fails": 9.090909090909092
            }
        }
    ],
    "report_general_stats_headers": [
        {
            "PERCENT_DUPLICATION": {
                "title": "% Dups",
                "description": "MarkDuplicates - Percent Duplication",
                "max": 100,
                "min": 0,
                "suffix": "%",
                "scale": "OrRd",
                "modify": 100.0,
                "namespace": "Picard",
                "rid": "mqc-generalstats-picard-PERCENT_DUPLICATION",
                "format": "{:,.1f}",
                "colour": "55,126,184",
                "hidden": null,
                "ceiling": null,
                "floor": null,
                "minRange": null,
                "shared_key": null,
                "placement": 1000.0,
                "dmax": 100.0,
                "dmin": 0.0
            }
        },
        {
            "mapped_passed": {
                "title": "M Reads Mapped",
                "description": "Reads Mapped in the bam file (millions)",
                "min": 0,
                "modify": 1e-06,
                "shared_key": "read_count",
                "placement": 100.0,
                "namespace": "Samtools Flagstat",
                "rid": "mqc-generalstats-samtools_flagstat-mapped_passed",
                "scale": "GnBu",
                "format": "{:,.1f}",
                "colour": "77,175,74",
                "hidden": null,
                "max": null,
                "ceiling": null,
                "floor": null,
                "minRange": null,
                "dmax": 48.731744,
                "dmin": 0.0
            }
        },
        {
            "overall_alignment_rate": {
                "title": "% Aligned",
                "description": "overall alignment rate",
                "max": 100,
                "min": 0,
                "suffix": "%",
                "scale": "YlGn",
                "namespace": "HISAT2",
                "rid": "mqc-generalstats-hisat2-overall_alignment_rate",
                "format": "{:,.1f}",
                "colour": "152,78,163",
                "hidden": null,
                "ceiling": null,
                "floor": null,
                "minRange": null,
                "shared_key": null,
                "modify": null,
                "placement": 1000.0,
                "dmax": 100.0,
                "dmin": 0.0
            }
        },
        {
            "percent_duplicates": {
                "title": "% Dups",
                "description": "% Duplicate Reads",
                "max": 100,
                "min": 0,
                "suffix": "%",
                "scale": "RdYlGn-rev",
                "namespace": "FastQC",
                "rid": "mqc-generalstats-fastqc-percent_duplicates",
                "format": "{:,.1f}",
                "colour": "255,127,0",
                "hidden": null,
                "ceiling": null,
                "floor": null,
                "minRange": null,
                "shared_key": null,
                "modify": null,
                "placement": 1000.0,
                "dmax": 100.0,
                "dmin": 0.0
            },
            "percent_gc": {
                "title": "% GC",
                "description": "Average % GC Content",
                "max": 100,
                "min": 0,
                "suffix": "%",
                "scale": "Set1",
                "format": "{:,.0f}",
                "namespace": "FastQC",
                "rid": "mqc-generalstats-fastqc-percent_gc",
                "colour": "255,127,0",
                "hidden": null,
                "ceiling": null,
                "floor": null,
                "minRange": null,
                "shared_key": null,
                "modify": null,
                "placement": 1000.0,
                "dmax": 100.0,
                "dmin": 0.0
            },
            "avg_sequence_length": {
                "title": "Length",
                "description": "Average Sequence Length (bp)",
                "min": 0,
                "suffix": " bp",
                "scale": "RdYlGn",
                "format": "{:,.0f}",
                "hidden": true,
                "namespace": "FastQC",
                "rid": "mqc-generalstats-fastqc-avg_sequence_length",
                "colour": "255,127,0",
                "max": null,
                "ceiling": null,
                "floor": null,
                "minRange": null,
                "shared_key": null,
                "modify": null,
                "placement": 1000.0,
                "dmax": 51.0,
                "dmin": 0.0
            },
            "percent_fails": {
                "title": "% Failed",
                "description": "Percentage of modules failed in FastQC report (includes those not plotted here)",
                "max": 100,
                "min": 0,
                "suffix": "%",
                "scale": "Reds",
                "format": "{:,.0f}",
                "hidden": true,
                "namespace": "FastQC",
                "rid": "mqc-generalstats-fastqc-percent_fails",
                "colour": "255,127,0",
                "ceiling": null,
                "floor": null,
                "minRange": null,
                "shared_key": null,
                "modify": null,
                "placement": 1000.0,
                "dmax": 100.0,
                "dmin": 0.0
            },
            "total_sequences": {
                "title": "M Seqs",
                "description": "Total Sequences (millions)",
                "min": 0,
                "scale": "Blues",
                "modify": 1e-06,
                "shared_key": "read_count",
                "namespace": "FastQC",
                "rid": "mqc-generalstats-fastqc-total_sequences",
                "format": "{:,.1f}",
                "colour": "255,127,0",
                "hidden": null,
                "max": null,
                "ceiling": null,
                "floor": null,
                "minRange": null,
                "placement": 1000.0,
                "dmax": 48.731744,
                "dmin": 0.0
            }
        }
    ],
    "report_multiqc_command": "/Users/magr0763/.local/bin/multiqc . -f --config multiqc_config.yaml",
    "report_plot_data": {
        "preseq_plot": {
            "plot_type": "xy_line",
            "datasets": [
                [
                    {
                        "name": "SRR1810071.c_curve",
                        "data": [
                            [
                                0.0,
                                0.0
                            ],
                            [
                                1.0,
                                0.864123
                            ],
                            [
                                2.0,
                                1.6416899999999999
                            ],
                            [
                                3.0,
                                2.36449
                            ],
                            [
                                4.0,
                                3.0424499999999997
                            ],
                            [
                                5.0,
                                3.6816299999999997
                            ],
                            [
                                6.0,
                                4.2863999999999995
                            ],
                            [
                                7.0,
                                4.860189999999999
                            ],
                            [
                                8.0,
                                5.40578
                            ],
                            [
                                9.0,
                                5.92552
                            ],
                            [
                                10.0,
                                6.42143
                            ],
                            [
                                11.0,
                                6.895289999999999
                            ],
                            [
                                12.0,
                                7.34864
                            ]
                        ]
                    },
                    {
                        "name": "SRR1810071.lc_extrap",
                        "data": [
                            [
                                0.0,
                                0.0
                            ],
                            [
                                1.0,
                                0.8641289999999999
                            ],
                            [
                                2.0,
                                1.6417229999999998
                            ],
                            [
                                3.0,
                                2.3645229999999997
                            ],
                            [
                                4.0,
                                3.0424724999999997
                            ],
                            [
                                5.0,
                                3.6816405
                            ],
                            [
                                6.0,
                                4.2863975
                            ],
                            [
                                7.0,
                                4.860164
                            ],
                            [
                                8.0,
                                5.405734
                            ],
                            [
                                9.0,
                                5.925457
                            ],
                            [
                                10.0,
                                6.4213569999999995
                            ],
                            [
                                11.0,
                                6.8951994999999995
                            ],
                            [
                                12.0,
                                7.3485435
                            ],
                            [
                                13.0,
                                7.7827741999999995
                            ],
                            [
                                14.0,
                                8.199141099999999
                            ],
                            [
                                15.0,
                                8.5987659
                            ],
                            [
                                16.0,
                                8.9827135
                            ],
                            [
                                17.0,
                                9.3519348
                            ],
                            [
                                18.0,
                                9.7072297
                            ],
                            [
                                19.0,
                                10.0493824
                            ],
                            [
                                20.0,
                                10.3789801
                            ],
                            [
                                21.0,
                                10.6968273
                            ],
                            [
                                22.0,
                                11.0035524
                            ],
                            [
                                23.0,
                                11.2997359
                            ],
                            [
                                24.0,
                                11.585892699999999
                            ],
                            [
                                25.0,
                                11.8624644
                            ],
                            [
                                26.0,
                                12.129991599999999
                            ],
                            [
                                27.0,
                                12.388913800000001
                            ],
                            [
                                28.0,
                                12.6396427
                            ],
                            [
                                29.0,
                                12.882564599999998
                            ],
                            [
                                30.0,
                                13.1180417
                            ],
                            [
                                31.0,
                                13.3464143
                            ],
                            [
                                32.0,
                                13.5674473
                            ],
                            [
                                33.0,
                                13.7828823
                            ],
                            [
                                34.0,
                                13.9915641
                            ],
                            [
                                35.0,
                                14.194854999999999
                            ],
                            [
                                36.0,
                                14.3922709
                            ],
                            [
                                37.0,
                                14.5836379
                            ],
                            [
                                38.0,
                                14.769169699999999
                            ],
                            [
                                39.0,
                                14.950222199999999
                            ],
                            [
                                40.0,
                                15.1256369
                            ],
                            [
                                41.0,
                                15.297119699999998
                            ],
                            [
                                42.0,
                                15.464398300000001
                            ],
                            [
                                43.0,
                                15.626954699999999
                            ],
                            [
                                44.0,
                                15.7854054
                            ],
                            [
                                45.0,
                                15.9404184
                            ],
                            [
                                46.0,
                                16.0909995
                            ],
                            [
                                47.0,
                                16.2386597
                            ],
                            [
                                48.0,
                                16.3823508
                            ],
                            [
                                49.0,
                                16.522830199999998
                            ],
                            [
                                50.0,
                                16.660336
                            ],
                            [
                                51.0,
                                16.7943622
                            ],
                            [
                                52.0,
                                16.9253927
                            ],
                            [
                                53.0,
                                17.052773600000002
                            ],
                            [
                                54.0,
                                17.1772913
                            ],
                            [
                                55.0,
                                17.299333
                            ],
                            [
                                56.0,
                                17.418118
                            ],
                            [
                                57.0,
                                17.5346072
                            ],
                            [
                                58.0,
                                17.6487765
                            ],
                            [
                                59.0,
                                17.761133899999997
                            ],
                            [
                                60.0,
                                17.871576899999997
                            ],
                            [
                                61.0,
                                17.9796005
                            ],
                            [
                                62.0,
                                18.0844633
                            ],
                            [
                                63.0,
                                18.1865281
                            ],
                            [
                                64.0,
                                18.2866651
                            ],
                            [
                                65.0,
                                18.385542899999997
                            ],
                            [
                                66.0,
                                18.4829373
                            ],
                            [
                                67.0,
                                18.5776427
                            ],
                            [
                                68.0,
                                18.6705087
                            ],
                            [
                                69.0,
                                18.7622421
                            ],
                            [
                                70.0,
                                18.8525585
                            ],
                            [
                                71.0,
                                18.9409404
                            ],
                            [
                                72.0,
                                19.027828799999998
                            ],
                            [
                                73.0,
                                19.1135515
                            ],
                            [
                                74.0,
                                19.197879399999998
                            ],
                            [
                                75.0,
                                19.280513699999997
                            ],
                            [
                                76.0,
                                19.3613063
                            ],
                            [
                                77.0,
                                19.440144399999998
                            ],
                            [
                                78.0,
                                19.517466399999996
                            ],
                            [
                                79.0,
                                19.593719399999998
                            ],
                            [
                                80.0,
                                19.669022199999997
                            ],
                            [
                                81.0,
                                19.742743
                            ],
                            [
                                82.0,
                                19.8152116
                            ],
                            [
                                83.0,
                                19.8864597
                            ],
                            [
                                84.0,
                                19.956517899999998
                            ],
                            [
                                85.0,
                                20.0254159
                            ],
                            [
                                86.0,
                                20.093182399999996
                            ],
                            [
                                87.0,
                                20.159665699999998
                            ],
                            [
                                88.0,
                                20.224830899999997
                            ],
                            [
                                89.0,
                                20.28895
                            ],
                            [
                                90.0,
                                20.3520479
                            ],
                            [
                                91.0,
                                20.414149
                            ],
                            [
                                92.0,
                                20.4756477
                            ],
                            [
                                93.0,
                                20.536296
                            ],
                            [
                                94.0,
                                20.5960117
                            ],
                            [
                                95.0,
                                20.6548161
                            ],
                            [
                                96.0,
                                20.712729899999996
                            ],
                            [
                                97.0,
                                20.7697733
                            ],
                            [
                                98.0,
                                20.8259656
                            ],
                            [
                                99.0,
                                20.8813258
                            ],
                            [
                                100.0,
                                20.9358723
                            ],
                            [
                                101.0,
                                20.989622899999997
                            ],
                            [
                                102.0,
                                21.042594899999997
                            ],
                            [
                                103.0,
                                21.094805100000002
                            ],
                            [
                                104.0,
                                21.1462698
                            ],
                            [
                                105.0,
                                21.1970048
                            ],
                            [
                                106.0,
                                21.2470257
                            ],
                            [
                                107.0,
                                21.2963473
                            ],
                            [
                                108.0,
                                21.3449842
                            ],
                            [
                                109.0,
                                21.3929506
                            ],
                            [
                                110.0,
                                21.4402603
                            ],
                            [
                                111.0,
                                21.4869266
                            ],
                            [
                                112.0,
                                21.5329627
                            ],
                            [
                                113.0,
                                21.5783811
                            ],
                            [
                                114.0,
                                21.6231943
                            ],
                            [
                                115.0,
                                21.6674142
                            ],
                            [
                                116.0,
                                21.711052600000002
                            ],
                            [
                                117.0,
                                21.754120899999997
                            ],
                            [
                                118.0,
                                21.7966301
                            ],
                            [
                                119.0,
                                21.838591100000002
                            ],
                            [
                                120.0,
                                21.880014399999997
                            ],
                            [
                                121.0,
                                21.920910399999997
                            ],
                            [
                                122.0,
                                21.961288899999996
                            ],
                            [
                                123.0,
                                22.0011597
                            ],
                            [
                                124.0,
                                22.040532499999998
                            ],
                            [
                                125.0,
                                22.0792267
                            ],
                            [
                                126.0,
                                22.1173551
                            ],
                            [
                                127.0,
                                22.155013899999997
                            ],
                            [
                                128.0,
                                22.1922115
                            ],
                            [
                                129.0,
                                22.2289565
                            ],
                            [
                                130.0,
                                22.265257
                            ],
                            [
                                131.0,
                                22.3012063
                            ],
                            [
                                132.0,
                                22.336960199999996
                            ],
                            [
                                133.0,
                                22.3722913
                            ],
                            [
                                134.0,
                                22.407207
                            ],
                            [
                                135.0,
                                22.4417148
                            ],
                            [
                                136.0,
                                22.4758216
                            ],
                            [
                                137.0,
                                22.509534399999996
                            ],
                            [
                                138.0,
                                22.542859999999997
                            ],
                            [
                                139.0,
                                22.575805
                            ],
                            [
                                140.0,
                                22.608376
                            ],
                            [
                                141.0,
                                22.640579199999998
                            ],
                            [
                                142.0,
                                22.6724209
                            ],
                            [
                                143.0,
                                22.703907100000002
                            ],
                            [
                                144.0,
                                22.7350437
                            ],
                            [
                                145.0,
                                22.7658365
                            ],
                            [
                                146.0,
                                22.7962912
                            ],
                            [
                                147.0,
                                22.8264133
                            ],
                            [
                                148.0,
                                22.856208199999998
                            ],
                            [
                                149.0,
                                22.885681199999997
                            ],
                            [
                                150.0,
                                22.914837600000002
                            ],
                            [
                                151.0,
                                22.943682399999997
                            ],
                            [
                                152.0,
                                22.9722206
                            ],
                            [
                                153.0,
                                23.000456899999996
                            ],
                            [
                                154.0,
                                23.0283963
                            ],
                            [
                                155.0,
                                23.0560433
                            ],
                            [
                                156.0,
                                23.0833753
                            ],
                            [
                                157.0,
                                23.110286
                            ],
                            [
                                158.0,
                                23.136918899999998
                            ],
                            [
                                159.0,
                                23.1632781
                            ],
                            [
                                160.0,
                                23.1893678
                            ],
                            [
                                161.0,
                                23.2151923
                            ],
                            [
                                162.0,
                                23.2407555
                            ],
                            [
                                163.0,
                                23.2660613
                            ],
                            [
                                164.0,
                                23.2911136
                            ],
                            [
                                165.0,
                                23.3159163
                            ],
                            [
                                166.0,
                                23.340473
                            ],
                            [
                                167.0,
                                23.3647873
                            ],
                            [
                                168.0,
                                23.388862899999996
                            ],
                            [
                                169.0,
                                23.4127033
                            ],
                            [
                                170.0,
                                23.4363118
                            ],
                            [
                                171.0,
                                23.459564999999998
                            ],
                            [
                                172.0,
                                23.4826575
                            ],
                            [
                                173.0,
                                23.5056115
                            ],
                            [
                                174.0,
                                23.528346699999997
                            ],
                            [
                                175.0,
                                23.550870999999997
                            ],
                            [
                                176.0,
                                23.5732307
                            ],
                            [
                                177.0,
                                23.595354999999998
                            ],
                            [
                                178.0,
                                23.6172248
                            ],
                            [
                                179.0,
                                23.638890899999996
                            ],
                            [
                                180.0,
                                23.660356
                            ],
                            [
                                181.0,
                                23.6816231
                            ],
                            [
                                182.0,
                                23.7026947
                            ],
                            [
                                183.0,
                                23.7235736
                            ]
                        ]
                    },
                    {
                        "name": "SRR1810072.c_curve",
                        "data": [
                            [
                                0.0,
                                0.0
                            ],
                            [
                                1.0,
                                0.812114
                            ],
                            [
                                2.0,
                                1.53703
                            ],
                            [
                                3.0,
                                2.211
                            ],
                            [
                                4.0,
                                2.84373
                            ],
                            [
                                5.0,
                                3.44094
                            ],
                            [
                                6.0,
                                4.00668
                            ],
                            [
                                7.0,
                                4.5441199999999995
                            ],
                            [
                                8.0,
                                5.05581
                            ],
                            [
                                9.0,
                                5.54393
                            ],
                            [
                                10.0,
                                6.01033
                            ],
                            [
                                11.0,
                                6.45665
                            ],
                            [
                                12.0,
                                6.88432
                            ],
                            [
                                13.0,
                                7.2946
                            ]
                        ]
                    },
                    {
                        "name": "SRR1810072.lc_extrap",
                        "data": [
                            [
                                0.0,
                                0.0
                            ],
                            [
                                1.0,
                                0.8129569999999999
                            ],
                            [
                                2.0,
                                1.5384295
                            ],
                            [
                                3.0,
                                2.2128505
                            ],
                            [
                                4.0,
                                2.84596
                            ],
                            [
                                5.0,
                                3.4434924999999996
                            ],
                            [
                                6.0,
                                4.0095165
                            ],
                            [
                                7.0,
                                4.5471995
                            ],
                            [
                                8.0,
                                5.059119
                            ],
                            [
                                9.0,
                                5.5474495
                            ],
                            [
                                10.0,
                                6.014054
                            ],
                            [
                                11.0,
                                6.4605605
                            ],
                            [
                                12.0,
                                6.8884095
                            ],
                            [
                                13.0,
                                7.2988775
                            ],
                            [
                                14.0,
                                7.6931154
                            ],
                            [
                                15.0,
                                8.0721617
                            ],
                            [
                                16.0,
                                8.4369562
                            ],
                            [
                                17.0,
                                8.7883563
                            ],
                            [
                                18.0,
                                9.1271468
                            ],
                            [
                                19.0,
                                9.454047599999999
                            ],
                            [
                                20.0,
                                9.7695843
                            ],
                            [
                                21.0,
                                10.0744538
                            ],
                            [
                                22.0,
                                10.369254399999999
                            ],
                            [
                                23.0,
                                10.654510599999998
                            ],
                            [
                                24.0,
                                10.930709199999999
                            ],
                            [
                                25.0,
                                11.198286699999999
                            ],
                            [
                                26.0,
                                11.457655699999998
                            ],
                            [
                                27.0,
                                11.7092629
                            ],
                            [
                                28.0,
                                11.953436499999999
                            ],
                            [
                                29.0,
                                12.1904609
                            ],
                            [
                                30.0,
                                12.420720199999998
                            ],
                            [
                                31.0,
                                12.6445334
                            ],
                            [
                                32.0,
                                12.8621058
                            ],
                            [
                                33.0,
                                13.073545699999999
                            ],
                            [
                                34.0,
                                13.2793011
                            ],
                            [
                                35.0,
                                13.479796599999998
                            ],
                            [
                                36.0,
                                13.674352699999998
                            ],
                            [
                                37.0,
                                13.864731699999998
                            ],
                            [
                                38.0,
                                14.050991699999999
                            ],
                            [
                                39.0,
                                14.2318956
                            ],
                            [
                                40.0,
                                14.408358999999999
                            ],
                            [
                                41.0,
                                14.5805319
                            ],
                            [
                                42.0,
                                14.747952499999998
                            ],
                            [
                                43.0,
                                14.912835099999999
                            ],
                            [
                                44.0,
                                15.0731463
                            ],
                            [
                                45.0,
                                15.2297894
                            ],
                            [
                                46.0,
                                15.383092199999998
                            ],
                            [
                                47.0,
                                15.5329526
                            ],
                            [
                                48.0,
                                15.6795675
                            ],
                            [
                                49.0,
                                15.8233269
                            ],
                            [
                                50.0,
                                15.963886699999998
                            ],
                            [
                                51.0,
                                16.1013953
                            ],
                            [
                                52.0,
                                16.235948099999998
                            ],
                            [
                                53.0,
                                16.366662199999997
                            ],
                            [
                                54.0,
                                16.4947963
                            ],
                            [
                                55.0,
                                16.6214341
                            ],
                            [
                                56.0,
                                16.7455423
                            ],
                            [
                                57.0,
                                16.867198600000002
                            ],
                            [
                                58.0,
                                16.9863925
                            ],
                            [
                                59.0,
                                17.1026937
                            ],
                            [
                                60.0,
                                17.216720399999996
                            ],
                            [
                                61.0,
                                17.330751399999997
                            ],
                            [
                                62.0,
                                17.4412078
                            ],
                            [
                                63.0,
                                17.5495539
                            ],
                            [
                                64.0,
                                17.654597600000002
                            ],
                            [
                                65.0,
                                17.7576884
                            ],
                            [
                                66.0,
                                17.859813199999998
                            ],
                            [
                                67.0,
                                17.9604622
                            ],
                            [
                                68.0,
                                18.059336199999997
                            ],
                            [
                                69.0,
                                18.156483199999997
                            ],
                            [
                                70.0,
                                18.2518073
                            ],
                            [
                                71.0,
                                18.3445188
                            ],
                            [
                                72.0,
                                18.4356331
                            ],
                            [
                                73.0,
                                18.5275031
                            ],
                            [
                                74.0,
                                18.617881
                            ],
                            [
                                75.0,
                                18.705584199999997
                            ],
                            [
                                76.0,
                                18.7918523
                            ],
                            [
                                77.0,
                                18.8769374
                            ],
                            [
                                78.0,
                                18.9600707
                            ],
                            [
                                79.0,
                                19.0434535
                            ],
                            [
                                80.0,
                                19.124904899999997
                            ],
                            [
                                81.0,
                                19.2045348
                            ],
                            [
                                82.0,
                                19.283405899999998
                            ],
                            [
                                83.0,
                                19.361077899999998
                            ],
                            [
                                84.0,
                                19.4363041
                            ],
                            [
                                85.0,
                                19.510044699999998
                            ],
                            [
                                86.0,
                                19.5826573
                            ],
                            [
                                87.0,
                                19.6541897
                            ],
                            [
                                88.0,
                                19.7252663
                            ],
                            [
                                89.0,
                                19.795291600000002
                            ],
                            [
                                90.0,
                                19.864289399999997
                            ],
                            [
                                91.0,
                                19.9322826
                            ],
                            [
                                92.0,
                                19.9992936
                            ],
                            [
                                93.0,
                                20.0653438
                            ],
                            [
                                94.0,
                                20.130107600000002
                            ],
                            [
                                95.0,
                                20.1934358
                            ],
                            [
                                96.0,
                                20.2556091
                            ],
                            [
                                97.0,
                                20.3179062
                            ],
                            [
                                98.0,
                                20.3796521
                            ],
                            [
                                99.0,
                                20.4404114
                            ],
                            [
                                100.0,
                                20.500201699999998
                            ],
                            [
                                101.0,
                                20.559576699999997
                            ],
                            [
                                102.0,
                                20.6181615
                            ],
                            [
                                103.0,
                                20.675976399999996
                            ],
                            [
                                104.0,
                                20.7334316
                            ],
                            [
                                105.0,
                                20.790063399999998
                            ],
                            [
                                106.0,
                                20.8452582
                            ],
                            [
                                107.0,
                                20.899842399999997
                            ],
                            [
                                108.0,
                                20.953722499999998
                            ],
                            [
                                109.0,
                                21.0068807
                            ],
                            [
                                110.0,
                                21.059363899999997
                            ],
                            [
                                111.0,
                                21.111185199999998
                            ],
                            [
                                112.0,
                                21.162357399999998
                            ],
                            [
                                113.0,
                                21.2127032
                            ],
                            [
                                114.0,
                                21.2624122
                            ],
                            [
                                115.0,
                                21.3115068
                            ],
                            [
                                116.0,
                                21.3605141
                            ],
                            [
                                117.0,
                                21.4093208
                            ],
                            [
                                118.0,
                                21.456749399999996
                            ],
                            [
                                119.0,
                                21.503610199999997
                            ],
                            [
                                120.0,
                                21.5503437
                            ],
                            [
                                121.0,
                                21.5967813
                            ],
                            [
                                122.0,
                                21.6426822
                            ],
                            [
                                123.0,
                                21.6880558
                            ],
                            [
                                124.0,
                                21.7331043
                            ],
                            [
                                125.0,
                                21.777457399999996
                            ],
                            [
                                126.0,
                                21.821237999999997
                            ],
                            [
                                127.0,
                                21.8645271
                            ],
                            [
                                128.0,
                                21.907031899999996
                            ],
                            [
                                129.0,
                                21.948714
                            ],
                            [
                                130.0,
                                21.989928199999998
                            ],
                            [
                                131.0,
                                22.030682499999998
                            ],
                            [
                                132.0,
                                22.071058100000002
                            ],
                            [
                                133.0,
                                22.1110215
                            ],
                            [
                                134.0,
                                22.1505478
                            ],
                            [
                                135.0,
                                22.1896443
                            ],
                            [
                                136.0,
                                22.2283181
                            ],
                            [
                                137.0,
                                22.2665761
                            ],
                            [
                                138.0,
                                22.304425
                            ],
                            [
                                139.0,
                                22.3418715
                            ],
                            [
                                140.0,
                                22.3789221
                            ],
                            [
                                141.0,
                                22.4155831
                            ],
                            [
                                142.0,
                                22.451860699999997
                            ],
                            [
                                143.0,
                                22.487760899999998
                            ],
                            [
                                144.0,
                                22.5229536
                            ],
                            [
                                145.0,
                                22.5577248
                            ],
                            [
                                146.0,
                                22.5921366
                            ],
                            [
                                147.0,
                                22.6261947
                            ],
                            [
                                148.0,
                                22.6600263
                            ],
                            [
                                149.0,
                                22.6936758
                            ],
                            [
                                150.0,
                                22.7269871
                            ],
                            [
                                151.0,
                                22.7599652
                            ],
                            [
                                152.0,
                                22.7926151
                            ],
                            [
                                153.0,
                                22.8249419
                            ],
                            [
                                154.0,
                                22.8569502
                            ],
                            [
                                155.0,
                                22.8886449
                            ],
                            [
                                156.0,
                                22.9200306
                            ],
                            [
                                157.0,
                                22.9511118
                            ],
                            [
                                158.0,
                                22.981893
                            ],
                            [
                                159.0,
                                23.0123786
                            ],
                            [
                                160.0,
                                23.0425728
                            ],
                            [
                                161.0,
                                23.0724798
                            ],
                            [
                                162.0,
                                23.1021038
                            ],
                            [
                                163.0,
                                23.1314488
                            ],
                            [
                                164.0,
                                23.160518699999997
                            ],
                            [
                                165.0,
                                23.189317499999998
                            ],
                            [
                                166.0,
                                23.217848899999996
                            ],
                            [
                                167.0,
                                23.2461168
                            ],
                            [
                                168.0,
                                23.274124699999998
                            ],
                            [
                                169.0,
                                23.3018762
                            ],
                            [
                                170.0,
                                23.329375
                            ],
                            [
                                171.0,
                                23.3566245
                            ],
                            [
                                172.0,
                                23.3836281
                            ],
                            [
                                173.0,
                                23.410389
                            ],
                            [
                                174.0,
                                23.4369107
                            ],
                            [
                                175.0,
                                23.463196399999998
                            ],
                            [
                                176.0,
                                23.489249100000002
                            ],
                            [
                                177.0,
                                23.5150721
                            ],
                            [
                                178.0,
                                23.5406683
                            ],
                            [
                                179.0,
                                23.566381
                            ],
                            [
                                180.0,
                                23.5919733
                            ],
                            [
                                181.0,
                                23.6173467
                            ],
                            [
                                182.0,
                                23.642504
                            ],
                            [
                                183.0,
                                23.667448
                            ]
                        ]
                    },
                    {
                        "name": "a perfect library where each read is unique",
                        "data": [
                            [
                                0,
                                0
                            ],
                            [
                                23.655869440000004,
                                23.655869440000004
                            ]
                        ],
                        "dashStyle": "Dash",
                        "lineWidth": 1,
                        "color": "#000000",
                        "marker": {
                            "enabled": false
                        },
                        "showInLegend": false
                    }
                ]
            ],
            "config": {
                "id": "preseq_plot",
                "title": "Preseq: Complexity curve",
                "xlab": "Total molecules (including duplicates)",
                "ylab": "Unique molecules",
                "xmin": 0,
                "ymin": 0,
                "tt_label": "<b>{point.y:,.2f} M unique molecules</b>: {point.x:,.2f} M total molecules",
                "xLabelFormat": "{value:,.2f} M",
                "yLabelFormat": "{value:,.2f} M",
                "extra_series": [
                    {
                        "name": "a perfect library where each read is unique",
                        "data": [
                            [
                                0,
                                0
                            ],
                            [
                                23.655869440000004,
                                23.655869440000004
                            ]
                        ],
                        "dashStyle": "Dash",
                        "lineWidth": 1,
                        "color": "#000000",
                        "marker": {
                            "enabled": false
                        },
                        "showInLegend": false
                    }
                ],
                "xmax": 183.0
            }
        },
        "rseqc_read_distribution_plot": {
            "plot_type": "bar_graph",
            "samples": [
                [
                    "SRR1810071.read_dist",
                    "SRR1810072.read_dist"
                ]
            ],
            "datasets": [
                [
                    {
                        "name": "CDS_Exons",
                        "data": [
                            577369.0,
                            649214.0
                        ]
                    },
                    {
                        "name": "5'UTR_Exons",
                        "data": [
                            1202066.0,
                            1705002.0
                        ]
                    },
                    {
                        "name": "3'UTR_Exons",
                        "data": [
                            690338.0,
                            713898.0
                        ]
                    },
                    {
                        "name": "Introns",
                        "data": [
                            7050924.0,
                            7104054.0
                        ]
                    },
                    {
                        "name": "TSS_up_1kb",
                        "data": [
                            121107.0,
                            260043.0
                        ]
                    },
                    {
                        "name": "TSS_up_5kb",
                        "data": [
                            245527.0,
                            471316.0
                        ]
                    },
                    {
                        "name": "TSS_up_10kb",
                        "data": [
                            349387.0,
                            608572.0
                        ]
                    },
                    {
                        "name": "TES_down_1kb",
                        "data": [
                            317234.0,
                            325662.0
                        ]
                    },
                    {
                        "name": "TES_down_5kb",
                        "data": [
                            980499.0,
                            1053548.0
                        ]
                    },
                    {
                        "name": "TES_down_10kb",
                        "data": [
                            1253217.0,
                            1357160.0
                        ]
                    },
                    {
                        "name": "Other_intergenic",
                        "data": [
                            1368473.0,
                            1747911.0
                        ]
                    }
                ]
            ],
            "config": {
                "id": "rseqc_read_distribution_plot",
                "title": "RSeQC: Read Distribution",
                "ylab": "# Tags",
                "cpswitch_counts_label": "Number of Tags",
                "cpswitch_c_active": false,
                "stacking": "percent"
            }
        },
        "rseqc_read_dups_plot": {
            "plot_type": "xy_line",
            "datasets": [
                [
                    {
                        "name": "SRR1810071.read_duplication",
                        "data": [
                            [
                                3,
                                6770162
                            ],
                            [
                                6,
                                148126
                            ],
                            [
                                9,
                                16548
                            ],
                            [
                                12,
                                5354
                            ],
                            [
                                15,
                                2520
                            ],
                            [
                                18,
                                1432
                            ],
                            [
                                21,
                                936
                            ],
                            [
                                24,
                                622
                            ],
                            [
                                27,
                                475
                            ],
                            [
                                30,
                                328
                            ],
                            [
                                33,
                                264
                            ],
                            [
                                36,
                                183
                            ],
                            [
                                39,
                                146
                            ],
                            [
                                42,
                                125
                            ],
                            [
                                45,
                                117
                            ],
                            [
                                48,
                                82
                            ],
                            [
                                51,
                                77
                            ],
                            [
                                54,
                                56
                            ],
                            [
                                57,
                                50
                            ],
                            [
                                60,
                                47
                            ],
                            [
                                63,
                                43
                            ],
                            [
                                66,
                                44
                            ],
                            [
                                69,
                                37
                            ],
                            [
                                72,
                                36
                            ],
                            [
                                75,
                                25
                            ],
                            [
                                78,
                                30
                            ],
                            [
                                81,
                                18
                            ],
                            [
                                84,
                                25
                            ],
                            [
                                87,
                                15
                            ],
                            [
                                90,
                                21
                            ],
                            [
                                93,
                                12
                            ],
                            [
                                96,
                                18
                            ],
                            [
                                99,
                                17
                            ],
                            [
                                102,
                                13
                            ],
                            [
                                105,
                                12
                            ],
                            [
                                108,
                                11
                            ],
                            [
                                111,
                                8
                            ],
                            [
                                114,
                                5
                            ],
                            [
                                117,
                                16
                            ],
                            [
                                120,
                                9
                            ],
                            [
                                123,
                                11
                            ],
                            [
                                126,
                                9
                            ],
                            [
                                129,
                                3
                            ],
                            [
                                132,
                                14
                            ],
                            [
                                135,
                                7
                            ],
                            [
                                138,
                                7
                            ],
                            [
                                141,
                                6
                            ],
                            [
                                144,
                                5
                            ],
                            [
                                148,
                                3
                            ],
                            [
                                151,
                                9
                            ],
                            [
                                154,
                                5
                            ],
                            [
                                157,
                                4
                            ],
                            [
                                160,
                                8
                            ],
                            [
                                164,
                                2
                            ],
                            [
                                169,
                                6
                            ],
                            [
                                172,
                                4
                            ],
                            [
                                175,
                                4
                            ],
                            [
                                178,
                                2
                            ],
                            [
                                181,
                                4
                            ],
                            [
                                184,
                                2
                            ],
                            [
                                188,
                                5
                            ],
                            [
                                192,
                                6
                            ],
                            [
                                196,
                                4
                            ],
                            [
                                202,
                                2
                            ],
                            [
                                207,
                                3
                            ],
                            [
                                211,
                                4
                            ],
                            [
                                217,
                                5
                            ],
                            [
                                221,
                                2
                            ],
                            [
                                227,
                                5
                            ],
                            [
                                232,
                                3
                            ],
                            [
                                237,
                                3
                            ],
                            [
                                242,
                                3
                            ],
                            [
                                246,
                                3
                            ],
                            [
                                253,
                                2
                            ],
                            [
                                258,
                                2
                            ],
                            [
                                264,
                                2
                            ],
                            [
                                267,
                                5
                            ],
                            [
                                273,
                                3
                            ],
                            [
                                279,
                                4
                            ],
                            [
                                292,
                                2
                            ],
                            [
                                296,
                                2
                            ],
                            [
                                302,
                                2
                            ],
                            [
                                310,
                                2
                            ],
                            [
                                314,
                                2
                            ],
                            [
                                325,
                                2
                            ],
                            [
                                329,
                                2
                            ],
                            [
                                340,
                                4
                            ],
                            [
                                352,
                                2
                            ],
                            [
                                362,
                                3
                            ],
                            [
                                374,
                                2
                            ],
                            [
                                381,
                                3
                            ],
                            [
                                394,
                                2
                            ],
                            [
                                411,
                                2
                            ],
                            [
                                442,
                                2
                            ],
                            [
                                458,
                                2
                            ],
                            [
                                496,
                                2
                            ]
                        ]
                    },
                    {
                        "name": "SRR1810072.read_duplication",
                        "data": [
                            [
                                3,
                                6751508
                            ],
                            [
                                6,
                                173192
                            ],
                            [
                                9,
                                18294
                            ],
                            [
                                12,
                                6116
                            ],
                            [
                                15,
                                3041
                            ],
                            [
                                18,
                                1756
                            ],
                            [
                                21,
                                1170
                            ],
                            [
                                24,
                                826
                            ],
                            [
                                27,
                                568
                            ],
                            [
                                30,
                                475
                            ],
                            [
                                33,
                                383
                            ],
                            [
                                36,
                                314
                            ],
                            [
                                39,
                                240
                            ],
                            [
                                42,
                                199
                            ],
                            [
                                45,
                                168
                            ],
                            [
                                48,
                                134
                            ],
                            [
                                51,
                                116
                            ],
                            [
                                54,
                                115
                            ],
                            [
                                57,
                                95
                            ],
                            [
                                60,
                                111
                            ],
                            [
                                63,
                                88
                            ],
                            [
                                66,
                                67
                            ],
                            [
                                69,
                                70
                            ],
                            [
                                72,
                                68
                            ],
                            [
                                75,
                                48
                            ],
                            [
                                78,
                                59
                            ],
                            [
                                81,
                                52
                            ],
                            [
                                84,
                                49
                            ],
                            [
                                87,
                                37
                            ],
                            [
                                90,
                                49
                            ],
                            [
                                93,
                                24
                            ],
                            [
                                96,
                                28
                            ],
                            [
                                99,
                                41
                            ],
                            [
                                102,
                                29
                            ],
                            [
                                105,
                                28
                            ],
                            [
                                108,
                                24
                            ],
                            [
                                111,
                                20
                            ],
                            [
                                114,
                                25
                            ],
                            [
                                117,
                                20
                            ],
                            [
                                120,
                                23
                            ],
                            [
                                123,
                                13
                            ],
                            [
                                126,
                                12
                            ],
                            [
                                129,
                                9
                            ],
                            [
                                132,
                                10
                            ],
                            [
                                135,
                                15
                            ],
                            [
                                138,
                                16
                            ],
                            [
                                141,
                                19
                            ],
                            [
                                144,
                                20
                            ],
                            [
                                147,
                                14
                            ],
                            [
                                150,
                                10
                            ],
                            [
                                153,
                                10
                            ],
                            [
                                156,
                                9
                            ],
                            [
                                159,
                                8
                            ],
                            [
                                162,
                                10
                            ],
                            [
                                166,
                                6
                            ],
                            [
                                169,
                                9
                            ],
                            [
                                173,
                                7
                            ],
                            [
                                176,
                                11
                            ],
                            [
                                179,
                                9
                            ],
                            [
                                182,
                                4
                            ],
                            [
                                185,
                                11
                            ],
                            [
                                188,
                                8
                            ],
                            [
                                191,
                                5
                            ],
                            [
                                194,
                                6
                            ],
                            [
                                197,
                                7
                            ],
                            [
                                201,
                                5
                            ],
                            [
                                205,
                                9
                            ],
                            [
                                208,
                                4
                            ],
                            [
                                212,
                                4
                            ],
                            [
                                215,
                                5
                            ],
                            [
                                218,
                                9
                            ],
                            [
                                222,
                                7
                            ],
                            [
                                225,
                                5
                            ],
                            [
                                229,
                                5
                            ],
                            [
                                234,
                                8
                            ],
                            [
                                239,
                                3
                            ],
                            [
                                242,
                                3
                            ],
                            [
                                245,
                                3
                            ],
                            [
                                248,
                                6
                            ],
                            [
                                251,
                                3
                            ],
                            [
                                255,
                                3
                            ],
                            [
                                258,
                                4
                            ],
                            [
                                261,
                                2
                            ],
                            [
                                265,
                                5
                            ],
                            [
                                269,
                                5
                            ],
                            [
                                272,
                                5
                            ],
                            [
                                277,
                                6
                            ],
                            [
                                281,
                                3
                            ],
                            [
                                284,
                                5
                            ],
                            [
                                287,
                                4
                            ],
                            [
                                291,
                                3
                            ],
                            [
                                294,
                                2
                            ],
                            [
                                297,
                                6
                            ],
                            [
                                301,
                                6
                            ],
                            [
                                305,
                                3
                            ],
                            [
                                312,
                                2
                            ],
                            [
                                316,
                                3
                            ],
                            [
                                319,
                                7
                            ],
                            [
                                322,
                                4
                            ],
                            [
                                326,
                                3
                            ],
                            [
                                332,
                                3
                            ],
                            [
                                337,
                                4
                            ],
                            [
                                340,
                                2
                            ],
                            [
                                343,
                                4
                            ],
                            [
                                347,
                                4
                            ],
                            [
                                351,
                                5
                            ],
                            [
                                355,
                                4
                            ],
                            [
                                362,
                                2
                            ],
                            [
                                368,
                                2
                            ],
                            [
                                378,
                                2
                            ],
                            [
                                383,
                                3
                            ],
                            [
                                398,
                                2
                            ],
                            [
                                414,
                                2
                            ],
                            [
                                418,
                                2
                            ],
                            [
                                426,
                                2
                            ],
                            [
                                429,
                                2
                            ],
                            [
                                442,
                                2
                            ],
                            [
                                452,
                                2
                            ],
                            [
                                459,
                                3
                            ],
                            [
                                467,
                                2
                            ],
                            [
                                478,
                                2
                            ],
                            [
                                484,
                                2
                            ],
                            [
                                489,
                                2
                            ],
                            [
                                495,
                                4
                            ]
                        ]
                    }
                ]
            ],
            "config": {
                "smooth_points": 200,
                "id": "rseqc_read_dups_plot",
                "title": "RSeQC: Read Duplication",
                "ylab": "Number of Reads (log10)",
                "xlab": "Occurrence of read",
                "yLog": true,
                "tt_label": "<strong>{point.x} occurrences</strong>: {point.y} reads"
            }
        },
        "rseqc_infer_experiment_plot": {
            "plot_type": "bar_graph",
            "samples": [
                [
                    "SRR1810071.infer_experiment",
                    "SRR1810072.infer_experiment"
                ]
            ],
            "datasets": [
                [
                    {
                        "name": "Sense",
                        "data": [
                            88.27000000000001,
                            87.03999999999999
                        ]
                    },
                    {
                        "name": "Antisense",
                        "data": [
                            9.58,
                            10.63
                        ]
                    },
                    {
                        "name": "Undetermined",
                        "data": [
                            2.15,
                            2.34
                        ]
                    }
                ]
            ],
            "config": {
                "id": "rseqc_infer_experiment_plot",
                "title": "RSeQC: Infer experiment",
                "ylab": "% Tags",
                "ymin": 0,
                "ymax": 100,
                "tt_percentages": false,
                "ylab_format": "{value}%",
                "cpswitch": false
            }
        },
        "picard_gcbias_plot": {
            "plot_type": "xy_line",
            "datasets": [
                [
                    {
                        "name": "SRR1810071",
                        "data": [
                            [
                                0,
                                19.180086
                            ],
                            [
                                1,
                                0.0
                            ],
                            [
                                2,
                                0.004283
                            ],
                            [
                                3,
                                0.006718
                            ],
                            [
                                4,
                                0.003112
                            ],
                            [
                                5,
                                0.009131
                            ],
                            [
                                6,
                                0.001791
                            ],
                            [
                                7,
                                0.00583
                            ],
                            [
                                8,
                                0.008766
                            ],
                            [
                                9,
                                0.007111
                            ],
                            [
                                10,
                                0.007687
                            ],
                            [
                                11,
                                0.017948
                            ],
                            [
                                12,
                                0.017866
                            ],
                            [
                                13,
                                0.0242
                            ],
                            [
                                14,
                                0.02402
                            ],
                            [
                                15,
                                0.037727
                            ],
                            [
                                16,
                                0.037181
                            ],
                            [
                                17,
                                0.042696
                            ],
                            [
                                18,
                                0.045934
                            ],
                            [
                                19,
                                0.056441
                            ],
                            [
                                20,
                                0.06482
                            ],
                            [
                                21,
                                0.074271
                            ],
                            [
                                22,
                                0.085454
                            ],
                            [
                                23,
                                0.100075
                            ],
                            [
                                24,
                                0.119656
                            ],
                            [
                                25,
                                0.139827
                            ],
                            [
                                26,
                                0.158313
                            ],
                            [
                                27,
                                0.181897
                            ],
                            [
                                28,
                                0.208433
                            ],
                            [
                                29,
                                0.236536
                            ],
                            [
                                30,
                                0.272122
                            ],
                            [
                                31,
                                0.301032
                            ],
                            [
                                32,
                                0.331871
                            ],
                            [
                                33,
                                0.362924
                            ],
                            [
                                34,
                                0.393747
                            ],
                            [
                                35,
                                0.422749
                            ],
                            [
                                36,
                                0.458377
                            ],
                            [
                                37,
                                0.555051
                            ],
                            [
                                38,
                                0.520561
                            ],
                            [
                                39,
                                0.55933
                            ],
                            [
                                40,
                                0.599282
                            ],
                            [
                                41,
                                0.647391
                            ],
                            [
                                42,
                                0.700435
                            ],
                            [
                                43,
                                0.777713
                            ],
                            [
                                44,
                                0.842107
                            ],
                            [
                                45,
                                0.937078
                            ],
                            [
                                46,
                                1.048162
                            ],
                            [
                                47,
                                1.200083
                            ],
                            [
                                48,
                                1.437197
                            ],
                            [
                                49,
                                1.441886
                            ],
                            [
                                50,
                                1.454854
                            ],
                            [
                                51,
                                1.612881
                            ],
                            [
                                52,
                                1.957099
                            ],
                            [
                                53,
                                1.882956
                            ],
                            [
                                54,
                                1.840124
                            ],
                            [
                                55,
                                2.02167
                            ],
                            [
                                56,
                                2.222039
                            ],
                            [
                                57,
                                2.13244
                            ],
                            [
                                58,
                                2.054833
                            ],
                            [
                                59,
                                2.178004
                            ],
                            [
                                60,
                                2.647016
                            ],
                            [
                                61,
                                2.946607
                            ],
                            [
                                62,
                                2.806159
                            ],
                            [
                                63,
                                2.444446
                            ],
                            [
                                64,
                                3.051223
                            ],
                            [
                                65,
                                3.676827
                            ],
                            [
                                66,
                                5.428145
                            ],
                            [
                                67,
                                5.228908
                            ],
                            [
                                68,
                                5.956067
                            ],
                            [
                                69,
                                7.305054
                            ],
                            [
                                70,
                                6.715544
                            ],
                            [
                                71,
                                7.718536
                            ],
                            [
                                72,
                                8.970867
                            ],
                            [
                                73,
                                13.623118
                            ],
                            [
                                74,
                                14.337996
                            ],
                            [
                                75,
                                22.576238
                            ],
                            [
                                76,
                                14.799893
                            ],
                            [
                                77,
                                23.162467
                            ],
                            [
                                78,
                                23.828559
                            ],
                            [
                                79,
                                20.023365
                            ],
                            [
                                80,
                                35.094019
                            ],
                            [
                                81,
                                31.93614
                            ],
                            [
                                82,
                                31.096531
                            ],
                            [
                                83,
                                20.923862
                            ],
                            [
                                84,
                                27.486811
                            ],
                            [
                                85,
                                32.292381
                            ],
                            [
                                86,
                                36.950472
                            ],
                            [
                                87,
                                51.963829
                            ],
                            [
                                88,
                                38.897225
                            ],
                            [
                                89,
                                53.193646
                            ],
                            [
                                90,
                                29.59474
                            ],
                            [
                                91,
                                34.377372
                            ],
                            [
                                92,
                                44.082198
                            ],
                            [
                                93,
                                91.476386
                            ],
                            [
                                94,
                                47.988389
                            ],
                            [
                                95,
                                12.329593
                            ],
                            [
                                96,
                                0.0
                            ],
                            [
                                97,
                                0.0
                            ],
                            [
                                98,
                                0.0
                            ],
                            [
                                99,
                                0.0
                            ],
                            [
                                100,
                                0.0
                            ]
                        ]
                    },
                    {
                        "name": "SRR1810072",
                        "data": [
                            [
                                0,
                                16.04159
                            ],
                            [
                                1,
                                0.002774
                            ],
                            [
                                2,
                                0.0
                            ],
                            [
                                3,
                                0.0
                            ],
                            [
                                4,
                                0.00087
                            ],
                            [
                                5,
                                0.0
                            ],
                            [
                                6,
                                0.0
                            ],
                            [
                                7,
                                0.004189
                            ],
                            [
                                8,
                                0.003062
                            ],
                            [
                                9,
                                0.00542
                            ],
                            [
                                10,
                                0.004603
                            ],
                            [
                                11,
                                0.006395
                            ],
                            [
                                12,
                                0.014691
                            ],
                            [
                                13,
                                0.018544
                            ],
                            [
                                14,
                                0.017986
                            ],
                            [
                                15,
                                0.022862
                            ],
                            [
                                16,
                                0.022456
                            ],
                            [
                                17,
                                0.024607
                            ],
                            [
                                18,
                                0.029287
                            ],
                            [
                                19,
                                0.039815
                            ],
                            [
                                20,
                                0.044069
                            ],
                            [
                                21,
                                0.049762
                            ],
                            [
                                22,
                                0.060467
                            ],
                            [
                                23,
                                0.072186
                            ],
                            [
                                24,
                                0.084187
                            ],
                            [
                                25,
                                0.097476
                            ],
                            [
                                26,
                                0.113654
                            ],
                            [
                                27,
                                0.130579
                            ],
                            [
                                28,
                                0.14994
                            ],
                            [
                                29,
                                0.17009
                            ],
                            [
                                30,
                                0.19965
                            ],
                            [
                                31,
                                0.224685
                            ],
                            [
                                32,
                                0.242599
                            ],
                            [
                                33,
                                0.263676
                            ],
                            [
                                34,
                                0.286421
                            ],
                            [
                                35,
                                0.314794
                            ],
                            [
                                36,
                                0.337121
                            ],
                            [
                                37,
                                0.496328
                            ],
                            [
                                38,
                                0.40551
                            ],
                            [
                                39,
                                0.422917
                            ],
                            [
                                40,
                                0.456593
                            ],
                            [
                                41,
                                0.495041
                            ],
                            [
                                42,
                                0.550973
                            ],
                            [
                                43,
                                0.60812
                            ],
                            [
                                44,
                                0.724844
                            ],
                            [
                                45,
                                0.801813
                            ],
                            [
                                46,
                                0.90601
                            ],
                            [
                                47,
                                1.142305
                            ],
                            [
                                48,
                                1.417471
                            ],
                            [
                                49,
                                1.418262
                            ],
                            [
                                50,
                                1.46217
                            ],
                            [
                                51,
                                1.716015
                            ],
                            [
                                52,
                                2.108747
                            ],
                            [
                                53,
                                2.054978
                            ],
                            [
                                54,
                                2.044248
                            ],
                            [
                                55,
                                2.379677
                            ],
                            [
                                56,
                                2.515676
                            ],
                            [
                                57,
                                2.289707
                            ],
                            [
                                58,
                                2.310657
                            ],
                            [
                                59,
                                2.507227
                            ],
                            [
                                60,
                                2.566519
                            ],
                            [
                                61,
                                3.165074
                            ],
                            [
                                62,
                                3.322604
                            ],
                            [
                                63,
                                2.669093
                            ],
                            [
                                64,
                                3.666623
                            ],
                            [
                                65,
                                5.718718
                            ],
                            [
                                66,
                                5.518533
                            ],
                            [
                                67,
                                6.550618
                            ],
                            [
                                68,
                                9.351725
                            ],
                            [
                                69,
                                7.290947
                            ],
                            [
                                70,
                                8.960581
                            ],
                            [
                                71,
                                9.488121
                            ],
                            [
                                72,
                                10.795003
                            ],
                            [
                                73,
                                13.728065
                            ],
                            [
                                74,
                                16.471572
                            ],
                            [
                                75,
                                27.044154
                            ],
                            [
                                76,
                                23.013702
                            ],
                            [
                                77,
                                29.10818
                            ],
                            [
                                78,
                                32.483419
                            ],
                            [
                                79,
                                28.593007
                            ],
                            [
                                80,
                                41.544549
                            ],
                            [
                                81,
                                52.734285
                            ],
                            [
                                82,
                                34.413434
                            ],
                            [
                                83,
                                22.788047
                            ],
                            [
                                84,
                                24.002503
                            ],
                            [
                                85,
                                43.040705
                            ],
                            [
                                86,
                                51.823381
                            ],
                            [
                                87,
                                65.271523
                            ],
                            [
                                88,
                                39.530553
                            ],
                            [
                                89,
                                30.749776
                            ],
                            [
                                90,
                                14.043792
                            ],
                            [
                                91,
                                55.129067
                            ],
                            [
                                92,
                                27.462275
                            ],
                            [
                                93,
                                12.060039
                            ],
                            [
                                94,
                                21.571513
                            ],
                            [
                                95,
                                1.025838
                            ],
                            [
                                96,
                                0.136133
                            ],
                            [
                                97,
                                0.0
                            ],
                            [
                                98,
                                0.0
                            ],
                            [
                                99,
                                0.0
                            ],
                            [
                                100,
                                0.0
                            ]
                        ]
                    }
                ]
            ],
            "config": {
                "id": "picard_gcbias_plot",
                "title": "Picard: GC Coverage Bias",
                "ylab": "Normalized Coverage",
                "xlab": "% GC",
                "xmin": 0,
                "xmax": 100,
                "xDecimals": false,
                "ymin": 0,
                "yCeiling": 10,
                "tt_label": "<b>{point.x} %GC</b>: {point.y:.2f}",
                "yPlotLines": [
                    {
                        "value": 1,
                        "color": "#999999",
                        "width": 2,
                        "dashStyle": "LongDash"
                    }
                ]
            }
        },
        "picard_deduplication": {
            "plot_type": "bar_graph",
            "samples": [
                [
                    "SRR1810071",
                    "SRR1810072"
                ]
            ],
            "datasets": [
                [
                    {
                        "name": "Unpaired Read Unique",
                        "data": [
                            7534296.0,
                            7594953.0
                        ]
                    },
                    {
                        "name": "Unpaired Read Duplicates",
                        "data": [
                            4915110.0,
                            6257039.0
                        ]
                    },
                    {
                        "name": "Unmapped Reads",
                        "data": [
                            9622475.0,
                            15830919.0
                        ]
                    }
                ]
            ],
            "config": {
                "id": "picard_deduplication",
                "title": "Picard: Deduplication Stats",
                "ylab": "# Reads",
                "cpswitch_counts_label": "Number of Reads",
                "cpswitch_c_active": false,
                "stacking": "percent"
            }
        },
        "samtools-flagstat-dp": {
            "plot_type": "beeswarm",
            "samples": [
                [
                    "SRR1810071",
                    "SRR1810072"
                ],
                [
                    "SRR1810071",
                    "SRR1810072"
                ],
                [
                    "SRR1810071",
                    "SRR1810072"
                ],
                [
                    "SRR1810071",
                    "SRR1810072"
                ],
                [
                    "SRR1810071",
                    "SRR1810072"
                ],
                [
                    "SRR1810071",
                    "SRR1810072"
                ],
                [
                    "SRR1810071",
                    "SRR1810072"
                ],
                [
                    "SRR1810071",
                    "SRR1810072"
                ],
                [
                    "SRR1810071",
                    "SRR1810072"
                ],
                [
                    "SRR1810071",
                    "SRR1810072"
                ],
                [
                    "SRR1810071",
                    "SRR1810072"
                ]
            ],
            "datasets": [
                [
                    27.95954,
                    37.701848
                ],
                [
                    27.95954,
                    37.701848
                ],
                [
                    18.337065,
                    21.870929
                ],
                [
                    5.887659,
                    8.018937
                ],
                [
                    0.0,
                    0.0
                ],
                [
                    0.0,
                    0.0
                ],
                [
                    0.0,
                    0.0
                ],
                [
                    0.0,
                    0.0
                ],
                [
                    0.0,
                    0.0
                ],
                [
                    0.0,
                    0.0
                ],
                [
                    0.0,
                    0.0
                ]
            ],
            "categories": [
                {
                    "namespace": "",
                    "title": "Total Reads",
                    "description": "Total Reads",
                    "max": 37.701848,
                    "min": 0.0,
                    "suffix": "M reads",
                    "decimalPlaces": 2,
                    "bordercol": "rgb(55,126,184)"
                },
                {
                    "namespace": "",
                    "title": "Total Passed QC",
                    "description": "Total Passed QC",
                    "max": 37.701848,
                    "min": 0.0,
                    "suffix": "M reads",
                    "decimalPlaces": 2,
                    "bordercol": "rgb(55,126,184)"
                },
                {
                    "namespace": "",
                    "title": "Mapped",
                    "description": "Mapped",
                    "max": 37.701848,
                    "min": 0.0,
                    "suffix": "M reads",
                    "decimalPlaces": 2,
                    "bordercol": "rgb(55,126,184)"
                },
                {
                    "namespace": "",
                    "title": "Secondary Alignments",
                    "description": "Secondary Alignments",
                    "max": 37.701848,
                    "min": 0.0,
                    "suffix": "M reads",
                    "decimalPlaces": 2,
                    "bordercol": "rgb(55,126,184)"
                },
                {
                    "namespace": "",
                    "title": "Duplicates",
                    "description": "Duplicates",
                    "max": 37.701848,
                    "min": 0.0,
                    "suffix": "M reads",
                    "decimalPlaces": 2,
                    "bordercol": "rgb(55,126,184)"
                },
                {
                    "namespace": "",
                    "title": "Paired in Sequencing",
                    "description": "Paired in Sequencing",
                    "max": 37.701848,
                    "min": 0.0,
                    "suffix": "M reads",
                    "decimalPlaces": 2,
                    "bordercol": "rgb(55,126,184)"
                },
                {
                    "namespace": "",
                    "title": "Properly Paired",
                    "description": "Properly Paired",
                    "max": 37.701848,
                    "min": 0.0,
                    "suffix": "M reads",
                    "decimalPlaces": 2,
                    "bordercol": "rgb(55,126,184)"
                },
                {
                    "namespace": "",
                    "title": "Self and mate mapped",
                    "description": "Reads with itself and mate mapped",
                    "max": 37.701848,
                    "min": 0.0,
                    "suffix": "M reads",
                    "decimalPlaces": 2,
                    "bordercol": "rgb(55,126,184)"
                },
                {
                    "namespace": "",
                    "title": "Singletons",
                    "description": "Singletons",
                    "max": 37.701848,
                    "min": 0.0,
                    "suffix": "M reads",
                    "decimalPlaces": 2,
                    "bordercol": "rgb(55,126,184)"
                },
                {
                    "namespace": "",
                    "title": "Mate mapped to diff chr",
                    "description": "Mate mapped to different chromosome",
                    "max": 37.701848,
                    "min": 0.0,
                    "suffix": "M reads",
                    "decimalPlaces": 2,
                    "bordercol": "rgb(55,126,184)"
                },
                {
                    "namespace": "",
                    "title": "Diff chr (mapQ >= 5)",
                    "description": "Mate mapped to different chromosome (mapQ >= 5)",
                    "max": 37.701848,
                    "min": 0.0,
                    "suffix": "M reads",
                    "decimalPlaces": 2,
                    "bordercol": "rgb(55,126,184)"
                }
            ]
        },
        "hisat2_se_plot": {
            "plot_type": "bar_graph",
            "samples": [
                [
                    "SRR1810071.hisat2_mapstats",
                    "SRR1810072.hisat2_mapstats"
                ]
            ],
            "datasets": [
                [
                    {
                        "name": "SE mapped uniquely",
                        "data": [
                            10689722.0,
                            11445708.0
                        ],
                        "color": "#20568f"
                    },
                    {
                        "name": "SE multimapped",
                        "data": [
                            1759684.0,
                            2406284.0
                        ],
                        "color": "#f7a35c"
                    },
                    {
                        "name": "SE not aligned",
                        "data": [
                            9622475.0,
                            15830919.0
                        ],
                        "color": "#981919"
                    }
                ]
            ],
            "config": {
                "id": "hisat2_se_plot",
                "title": "HISAT2: SE Alignment Scores",
                "ylab": "# Reads",
                "cpswitch_counts_label": "Number of Reads"
            }
        },
        "fastqc_sequence_counts_plot": {
            "plot_type": "bar_graph",
            "samples": [
                [
                    "SRR1810071",
                    "SRR1810071.flip.trim",
                    "SRR1810072",
                    "SRR1810072.flip.trim"
                ]
            ],
            "datasets": [
                [
                    {
                        "name": "Unique Reads",
                        "data": [
                            20580201.0,
                            13728288.0,
                            25719239.0,
                            16901553.0
                        ]
                    },
                    {
                        "name": "Duplicate Reads",
                        "data": [
                            16385075.0,
                            8343593.0,
                            23012505.0,
                            12781358.0
                        ]
                    }
                ]
            ],
            "config": {
                "id": "fastqc_sequence_counts_plot",
                "title": "FastQC: Sequence Counts",
                "ylab": "Number of reads",
                "cpswitch_counts_label": "Number of reads",
                "hide_zero_cats": false
            }
        },
        "fastqc_per_base_sequence_quality_plot": {
            "plot_type": "xy_line",
            "datasets": [
                [
                    {
                        "name": "SRR1810071",
                        "data": [
                            [
                                1,
                                31.952094852477227
                            ],
                            [
                                2,
                                32.129989858590534
                            ],
                            [
                                3,
                                32.277047031922606
                            ],
                            [
                                4,
                                35.63797413551031
                            ],
                            [
                                5,
                                35.48558117082637
                            ],
                            [
                                6,
                                35.446401996295116
                            ],
                            [
                                7,
                                35.384061220048785
                            ],
                            [
                                8,
                                35.3392547102854
                            ],
                            [
                                9,
                                37.02350554612388
                            ],
                            [
                                10,
                                37.00159314379257
                            ],
                            [
                                11,
                                36.95912044590172
                            ],
                            [
                                12,
                                36.94640459332699
                            ],
                            [
                                13,
                                36.90906555114048
                            ],
                            [
                                14,
                                38.33060789266121
                            ],
                            [
                                15,
                                38.322778761343486
                            ],
                            [
                                16,
                                38.314202658733024
                            ],
                            [
                                17,
                                38.280094215988
                            ],
                            [
                                18,
                                38.2392623823504
                            ],
                            [
                                19,
                                38.20953177787716
                            ],
                            [
                                20,
                                38.168304519084344
                            ],
                            [
                                21,
                                38.11141493979377
                            ],
                            [
                                22,
                                38.08983003400272
                            ],
                            [
                                23,
                                38.07736836592266
                            ],
                            [
                                24,
                                38.040283400021146
                            ],
                            [
                                25,
                                38.007954248738734
                            ],
                            [
                                26,
                                37.9316864562299
                            ],
                            [
                                27,
                                37.793356392090786
                            ],
                            [
                                28,
                                37.77472176861333
                            ],
                            [
                                29,
                                37.75896287099277
                            ],
                            [
                                30,
                                37.65061437658412
                            ],
                            [
                                31,
                                37.598129119879964
                            ],
                            [
                                32,
                                37.54731775842821
                            ],
                            [
                                33,
                                37.45219478409954
                            ],
                            [
                                34,
                                37.3757613496515
                            ],
                            [
                                35,
                                37.33684436712984
                            ],
                            [
                                36,
                                37.26272732279883
                            ],
                            [
                                37,
                                37.206028949979974
                            ],
                            [
                                38,
                                37.13835322100665
                            ],
                            [
                                39,
                                37.17786584360955
                            ],
                            [
                                40,
                                37.160394609254375
                            ],
                            [
                                41,
                                37.18244538469022
                            ],
                            [
                                42,
                                37.11581685471522
                            ],
                            [
                                43,
                                37.088531572170595
                            ],
                            [
                                44,
                                36.97143808692244
                            ],
                            [
                                45,
                                36.89393367440297
                            ],
                            [
                                46,
                                36.75700768472552
                            ],
                            [
                                47,
                                36.685647606147995
                            ],
                            [
                                48,
                                36.573049339601845
                            ],
                            [
                                49,
                                36.42340065308859
                            ],
                            [
                                50,
                                36.36658376363807
                            ],
                            [
                                51,
                                36.08216908755125
                            ]
                        ],
                        "color": "#5cb85c"
                    },
                    {
                        "name": "SRR1810071.flip.trim",
                        "data": [
                            [
                                1,
                                37.50213581706063
                            ],
                            [
                                2,
                                37.7749447815526
                            ],
                            [
                                3,
                                37.83577403303325
                            ],
                            [
                                4,
                                37.97505681550204
                            ],
                            [
                                5,
                                38.10055867010156
                            ],
                            [
                                6,
                                38.21920696292264
                            ],
                            [
                                7,
                                38.34202630940245
                            ],
                            [
                                8,
                                38.478280487286064
                            ],
                            [
                                9,
                                38.63931746460576
                            ],
                            [
                                10,
                                38.77106876391731
                            ],
                            [
                                11,
                                38.81213332021861
                            ],
                            [
                                12,
                                38.79714157574517
                            ],
                            [
                                13,
                                38.818955348662854
                            ],
                            [
                                14,
                                38.72524806562703
                            ],
                            [
                                15,
                                38.766219109282076
                            ],
                            [
                                16,
                                38.80858056456538
                            ],
                            [
                                17,
                                38.85543248443574
                            ],
                            [
                                18,
                                38.87561907387957
                            ],
                            [
                                19,
                                38.931260684125654
                            ],
                            [
                                20,
                                39.05397609746084
                            ],
                            [
                                21,
                                39.067457322735656
                            ],
                            [
                                22,
                                39.12176973045478
                            ],
                            [
                                23,
                                39.18966697944774
                            ],
                            [
                                24,
                                39.21041808806417
                            ],
                            [
                                25,
                                39.20599961552892
                            ],
                            [
                                26,
                                39.32400961242967
                            ],
                            [
                                27,
                                39.37962495379838
                            ],
                            [
                                28,
                                39.394831866227136
                            ],
                            [
                                29,
                                39.41182306402312
                            ],
                            [
                                30,
                                39.41361417254838
                            ],
                            [
                                31,
                                39.418223976513254
                            ],
                            [
                                32,
                                39.45569683002221
                            ],
                            [
                                33,
                                39.48670110020591
                            ],
                            [
                                34,
                                39.467363988502285
                            ],
                            [
                                35,
                                39.491486162365426
                            ],
                            [
                                36,
                                39.511215852854235
                            ],
                            [
                                37,
                                39.50668156853207
                            ],
                            [
                                38,
                                39.54112734148895
                            ],
                            [
                                39,
                                37.938023332811554
                            ],
                            [
                                40,
                                37.95666211060377
                            ],
                            [
                                41,
                                37.948889966849165
                            ],
                            [
                                42,
                                37.976575804580854
                            ],
                            [
                                43,
                                37.984268945209784
                            ],
                            [
                                44,
                                36.18976597948954
                            ],
                            [
                                45,
                                36.211879708732404
                            ],
                            [
                                46,
                                36.243479441795145
                            ],
                            [
                                47,
                                36.25533922210822
                            ],
                            [
                                48,
                                36.31933267018025
                            ],
                            [
                                49,
                                32.91672538939683
                            ],
                            [
                                50,
                                32.783061024099624
                            ],
                            [
                                51,
                                32.74077276322658
                            ]
                        ],
                        "color": "#5cb85c"
                    },
                    {
                        "name": "SRR1810072",
                        "data": [
                            [
                                1,
                                31.632194406996803
                            ],
                            [
                                2,
                                31.76642961926419
                            ],
                            [
                                3,
                                31.890757716366565
                            ],
                            [
                                4,
                                35.189816929186854
                            ],
                            [
                                5,
                                35.00079365105423
                            ],
                            [
                                6,
                                34.95037091223331
                            ],
                            [
                                7,
                                34.90471459424887
                            ],
                            [
                                8,
                                34.86867016292296
                            ],
                            [
                                9,
                                36.45670397102964
                            ],
                            [
                                10,
                                36.393147021374816
                            ],
                            [
                                11,
                                36.33932785167713
                            ],
                            [
                                12,
                                36.283152291861335
                            ],
                            [
                                13,
                                35.97241873797909
                            ],
                            [
                                14,
                                37.41369024264758
                            ],
                            [
                                15,
                                37.48153768106473
                            ],
                            [
                                16,
                                37.50625105885806
                            ],
                            [
                                17,
                                37.497690581318004
                            ],
                            [
                                18,
                                37.416290170119915
                            ],
                            [
                                19,
                                37.427765031352045
                            ],
                            [
                                20,
                                37.22401406360503
                            ],
                            [
                                21,
                                37.241823296945824
                            ],
                            [
                                22,
                                37.18536244054799
                            ],
                            [
                                23,
                                37.16132338707188
                            ],
                            [
                                24,
                                37.22400883087624
                            ],
                            [
                                25,
                                37.19002769529447
                            ],
                            [
                                26,
                                37.11927992973122
                            ],
                            [
                                27,
                                37.0793385518893
                            ],
                            [
                                28,
                                36.92141136996862
                            ],
                            [
                                29,
                                36.895307912641094
                            ],
                            [
                                30,
                                36.69062108673968
                            ],
                            [
                                31,
                                31.581102268779873
                            ],
                            [
                                32,
                                32.97579542812997
                            ],
                            [
                                33,
                                34.78382591848139
                            ],
                            [
                                34,
                                35.687971930575685
                            ],
                            [
                                35,
                                35.93437148483748
                            ],
                            [
                                36,
                                36.01184989398286
                            ],
                            [
                                37,
                                36.038159192496785
                            ],
                            [
                                38,
                                35.99434896071029
                            ],
                            [
                                39,
                                35.942523973695664
                            ],
                            [
                                40,
                                36.0550451467528
                            ],
                            [
                                41,
                                35.940352329684735
                            ],
                            [
                                42,
                                35.78615616547604
                            ],
                            [
                                43,
                                35.88019037447131
                            ],
                            [
                                44,
                                35.79554234709926
                            ],
                            [
                                45,
                                35.56392496439282
                            ],
                            [
                                46,
                                35.456092131650365
                            ],
                            [
                                47,
                                35.34365176834221
                            ],
                            [
                                48,
                                35.157671824755546
                            ],
                            [
                                49,
                                34.7113452783467
                            ],
                            [
                                50,
                                33.796692480367625
                            ]
                        ],
                        "color": "#5cb85c"
                    },
                    {
                        "name": "SRR1810072.flip.trim",
                        "data": [
                            [
                                1,
                                35.905611110716194
                            ],
                            [
                                2,
                                36.79056619480482
                            ],
                            [
                                3,
                                37.2206032622609
                            ],
                            [
                                4,
                                37.389473828897714
                            ],
                            [
                                5,
                                37.485154168336116
                            ],
                            [
                                6,
                                37.56663249773582
                            ],
                            [
                                7,
                                37.80955860427571
                            ],
                            [
                                8,
                                37.94462173875063
                            ],
                            [
                                9,
                                37.989450158712536
                            ],
                            [
                                10,
                                38.1346000397333
                            ],
                            [
                                11,
                                38.162990954627055
                            ],
                            [
                                12,
                                38.02282704011072
                            ],
                            [
                                13,
                                38.08651597547154
                            ],
                            [
                                14,
                                38.11281760741054
                            ],
                            [
                                15,
                                38.051570919038234
                            ],
                            [
                                16,
                                37.927105262688016
                            ],
                            [
                                17,
                                37.58326802920374
                            ],
                            [
                                18,
                                36.60602432153639
                            ],
                            [
                                19,
                                34.56900726481982
                            ],
                            [
                                20,
                                32.83764378769993
                            ],
                            [
                                21,
                                38.410382526161264
                            ],
                            [
                                22,
                                38.56908555902755
                            ],
                            [
                                23,
                                38.57841981873004
                            ],
                            [
                                24,
                                38.741505979652736
                            ],
                            [
                                25,
                                38.76606273555852
                            ],
                            [
                                26,
                                38.81798085965174
                            ],
                            [
                                27,
                                38.82386382969663
                            ],
                            [
                                28,
                                38.71930445637193
                            ],
                            [
                                29,
                                38.74862804568367
                            ],
                            [
                                30,
                                38.778340886096466
                            ],
                            [
                                31,
                                38.73216018456218
                            ],
                            [
                                32,
                                38.93408934887128
                            ],
                            [
                                33,
                                38.88663019302549
                            ],
                            [
                                34,
                                38.95412825490539
                            ],
                            [
                                35,
                                38.95474008490151
                            ],
                            [
                                36,
                                38.922115599151496
                            ],
                            [
                                37,
                                38.889467980939585
                            ],
                            [
                                38,
                                37.258451850530335
                            ],
                            [
                                39,
                                37.56071529549577
                            ],
                            [
                                40,
                                37.59327554890235
                            ],
                            [
                                41,
                                37.61980353912345
                            ],
                            [
                                42,
                                37.662471398929576
                            ],
                            [
                                43,
                                35.9554518146723
                            ],
                            [
                                44,
                                35.963456241336836
                            ],
                            [
                                45,
                                35.97731309269086
                            ],
                            [
                                46,
                                35.98352642421863
                            ],
                            [
                                47,
                                36.12508226035358
                            ],
                            [
                                48,
                                32.68679298883977
                            ],
                            [
                                49,
                                32.57392820506439
                            ],
                            [
                                50,
                                32.45283216130446
                            ]
                        ],
                        "color": "#5cb85c"
                    }
                ]
            ],
            "config": {
                "id": "fastqc_per_base_sequence_quality_plot",
                "title": "FastQC: Mean Quality Scores",
                "ylab": "Phred Score",
                "xlab": "Position (bp)",
                "ymin": 0,
                "xDecimals": false,
                "tt_label": "<b>Base {point.x}</b>: {point.y:.2f}",
                "colors": {
                    "SRR1810072.flip.trim": "#5cb85c",
                    "SRR1810072": "#5cb85c",
                    "SRR1810071": "#5cb85c",
                    "SRR1810071.flip.trim": "#5cb85c"
                },
                "yPlotBands": [
                    {
                        "from": 28,
                        "to": 100,
                        "color": "#c3e6c3"
                    },
                    {
                        "from": 20,
                        "to": 28,
                        "color": "#e6dcc3"
                    },
                    {
                        "from": 0,
                        "to": 20,
                        "color": "#e6c3c3"
                    }
                ]
            }
        },
        "fastqc_per_sequence_quality_scores_plot": {
            "plot_type": "xy_line",
            "datasets": [
                [
                    {
                        "name": "SRR1810071",
                        "data": [
                            [
                                2.0,
                                411085.0
                            ],
                            [
                                3.0,
                                63047.0
                            ],
                            [
                                4.0,
                                94114.0
                            ],
                            [
                                5.0,
                                66922.0
                            ],
                            [
                                6.0,
                                53214.0
                            ],
                            [
                                7.0,
                                46737.0
                            ],
                            [
                                8.0,
                                41166.0
                            ],
                            [
                                9.0,
                                38290.0
                            ],
                            [
                                10.0,
                                37266.0
                            ],
                            [
                                11.0,
                                36589.0
                            ],
                            [
                                12.0,
                                35739.0
                            ],
                            [
                                13.0,
                                37060.0
                            ],
                            [
                                14.0,
                                38273.0
                            ],
                            [
                                15.0,
                                40833.0
                            ],
                            [
                                16.0,
                                43875.0
                            ],
                            [
                                17.0,
                                47585.0
                            ],
                            [
                                18.0,
                                52002.0
                            ],
                            [
                                19.0,
                                57437.0
                            ],
                            [
                                20.0,
                                64403.0
                            ],
                            [
                                21.0,
                                74955.0
                            ],
                            [
                                22.0,
                                89168.0
                            ],
                            [
                                23.0,
                                106851.0
                            ],
                            [
                                24.0,
                                124471.0
                            ],
                            [
                                25.0,
                                147433.0
                            ],
                            [
                                26.0,
                                173021.0
                            ],
                            [
                                27.0,
                                203878.0
                            ],
                            [
                                28.0,
                                243234.0
                            ],
                            [
                                29.0,
                                282191.0
                            ],
                            [
                                30.0,
                                339440.0
                            ],
                            [
                                31.0,
                                418060.0
                            ],
                            [
                                32.0,
                                522641.0
                            ],
                            [
                                33.0,
                                669601.0
                            ],
                            [
                                34.0,
                                890486.0
                            ],
                            [
                                35.0,
                                1229967.0
                            ],
                            [
                                36.0,
                                1801221.0
                            ],
                            [
                                37.0,
                                2724175.0
                            ],
                            [
                                38.0,
                                4849638.0
                            ],
                            [
                                39.0,
                                20665360.0
                            ],
                            [
                                40.0,
                                103848.0
                            ]
                        ],
                        "color": "#5cb85c"
                    },
                    {
                        "name": "SRR1810071.flip.trim",
                        "data": [
                            [
                                14.0,
                                3.0
                            ],
                            [
                                15.0,
                                27.0
                            ],
                            [
                                16.0,
                                106.0
                            ],
                            [
                                17.0,
                                167.0
                            ],
                            [
                                18.0,
                                539.0
                            ],
                            [
                                19.0,
                                2452.0
                            ],
                            [
                                20.0,
                                7413.0
                            ],
                            [
                                21.0,
                                15845.0
                            ],
                            [
                                22.0,
                                26401.0
                            ],
                            [
                                23.0,
                                38763.0
                            ],
                            [
                                24.0,
                                51432.0
                            ],
                            [
                                25.0,
                                66374.0
                            ],
                            [
                                26.0,
                                82224.0
                            ],
                            [
                                27.0,
                                101572.0
                            ],
                            [
                                28.0,
                                123963.0
                            ],
                            [
                                29.0,
                                153233.0
                            ],
                            [
                                30.0,
                                185467.0
                            ],
                            [
                                31.0,
                                228472.0
                            ],
                            [
                                32.0,
                                288918.0
                            ],
                            [
                                33.0,
                                374531.0
                            ],
                            [
                                34.0,
                                506388.0
                            ],
                            [
                                35.0,
                                712068.0
                            ],
                            [
                                36.0,
                                1075976.0
                            ],
                            [
                                37.0,
                                1644548.0
                            ],
                            [
                                38.0,
                                2890420.0
                            ],
                            [
                                39.0,
                                13377026.0
                            ],
                            [
                                40.0,
                                117503.0
                            ],
                            [
                                41.0,
                                50.0
                            ]
                        ],
                        "color": "#5cb85c"
                    },
                    {
                        "name": "SRR1810072",
                        "data": [
                            [
                                2.0,
                                709837.0
                            ],
                            [
                                3.0,
                                102556.0
                            ],
                            [
                                4.0,
                                173232.0
                            ],
                            [
                                5.0,
                                112503.0
                            ],
                            [
                                6.0,
                                92705.0
                            ],
                            [
                                7.0,
                                75527.0
                            ],
                            [
                                8.0,
                                66487.0
                            ],
                            [
                                9.0,
                                63572.0
                            ],
                            [
                                10.0,
                                63367.0
                            ],
                            [
                                11.0,
                                63807.0
                            ],
                            [
                                12.0,
                                65980.0
                            ],
                            [
                                13.0,
                                69203.0
                            ],
                            [
                                14.0,
                                73102.0
                            ],
                            [
                                15.0,
                                76076.0
                            ],
                            [
                                16.0,
                                80246.0
                            ],
                            [
                                17.0,
                                85781.0
                            ],
                            [
                                18.0,
                                92448.0
                            ],
                            [
                                19.0,
                                100643.0
                            ],
                            [
                                20.0,
                                113521.0
                            ],
                            [
                                21.0,
                                131841.0
                            ],
                            [
                                22.0,
                                156789.0
                            ],
                            [
                                23.0,
                                186923.0
                            ],
                            [
                                24.0,
                                221408.0
                            ],
                            [
                                25.0,
                                261944.0
                            ],
                            [
                                26.0,
                                310140.0
                            ],
                            [
                                27.0,
                                367934.0
                            ],
                            [
                                28.0,
                                437005.0
                            ],
                            [
                                29.0,
                                522010.0
                            ],
                            [
                                30.0,
                                635522.0
                            ],
                            [
                                31.0,
                                791568.0
                            ],
                            [
                                32.0,
                                1004729.0
                            ],
                            [
                                33.0,
                                1307044.0
                            ],
                            [
                                34.0,
                                1769244.0
                            ],
                            [
                                35.0,
                                2504125.0
                            ],
                            [
                                36.0,
                                3793304.0
                            ],
                            [
                                37.0,
                                6352623.0
                            ],
                            [
                                38.0,
                                8735798.0
                            ],
                            [
                                39.0,
                                16961200.0
                            ]
                        ],
                        "color": "#5cb85c"
                    },
                    {
                        "name": "SRR1810072.flip.trim",
                        "data": [
                            [
                                1.0,
                                3.0
                            ],
                            [
                                2.0,
                                34.0
                            ],
                            [
                                3.0,
                                81.0
                            ],
                            [
                                4.0,
                                1346.0
                            ],
                            [
                                5.0,
                                989.0
                            ],
                            [
                                6.0,
                                547.0
                            ],
                            [
                                7.0,
                                24.0
                            ],
                            [
                                8.0,
                                100.0
                            ],
                            [
                                9.0,
                                92.0
                            ],
                            [
                                10.0,
                                18.0
                            ],
                            [
                                11.0,
                                11.0
                            ],
                            [
                                12.0,
                                0.0
                            ],
                            [
                                13.0,
                                0.0
                            ],
                            [
                                14.0,
                                0.0
                            ],
                            [
                                15.0,
                                0.0
                            ],
                            [
                                16.0,
                                7.0
                            ],
                            [
                                17.0,
                                99.0
                            ],
                            [
                                18.0,
                                1032.0
                            ],
                            [
                                19.0,
                                5182.0
                            ],
                            [
                                20.0,
                                15513.0
                            ],
                            [
                                21.0,
                                32083.0
                            ],
                            [
                                22.0,
                                53469.0
                            ],
                            [
                                23.0,
                                78567.0
                            ],
                            [
                                24.0,
                                104540.0
                            ],
                            [
                                25.0,
                                133524.0
                            ],
                            [
                                26.0,
                                165599.0
                            ],
                            [
                                27.0,
                                201667.0
                            ],
                            [
                                28.0,
                                244361.0
                            ],
                            [
                                29.0,
                                296799.0
                            ],
                            [
                                30.0,
                                361916.0
                            ],
                            [
                                31.0,
                                455441.0
                            ],
                            [
                                32.0,
                                583892.0
                            ],
                            [
                                33.0,
                                766716.0
                            ],
                            [
                                34.0,
                                1051354.0
                            ],
                            [
                                35.0,
                                1510854.0
                            ],
                            [
                                36.0,
                                2323222.0
                            ],
                            [
                                37.0,
                                3946333.0
                            ],
                            [
                                38.0,
                                5373904.0
                            ],
                            [
                                39.0,
                                11965241.0
                            ],
                            [
                                40.0,
                                8338.0
                            ],
                            [
                                41.0,
                                13.0
                            ]
                        ],
                        "color": "#5cb85c"
                    }
                ]
            ],
            "config": {
                "id": "fastqc_per_sequence_quality_scores_plot",
                "title": "FastQC: Per Sequence Quality Scores",
                "ylab": "Count",
                "xlab": "Mean Sequence Quality (Phred Score)",
                "ymin": 0,
                "xmin": 0,
                "xDecimals": false,
                "colors": {
                    "SRR1810072.flip.trim": "#5cb85c",
                    "SRR1810072": "#5cb85c",
                    "SRR1810071": "#5cb85c",
                    "SRR1810071.flip.trim": "#5cb85c"
                },
                "tt_label": "<b>Phred {point.x}</b>: {point.y} reads",
                "xPlotBands": [
                    {
                        "from": 28,
                        "to": 100,
                        "color": "#c3e6c3"
                    },
                    {
                        "from": 20,
                        "to": 28,
                        "color": "#e6dcc3"
                    },
                    {
                        "from": 0,
                        "to": 20,
                        "color": "#e6c3c3"
                    }
                ]
            }
        },
        "fastqc_per_sequence_gc_content_plot": {
            "plot_type": "xy_line",
            "datasets": [
                [
                    {
                        "name": "SRR1810071",
                        "data": [
                            [
                                0.0,
                                0.002330252672837455
                            ],
                            [
                                1.0,
                                0.0015171057127873653
                            ],
                            [
                                2.0,
                                0.0007039587527372755
                            ],
                            [
                                3.0,
                                0.0006571638067460693
                            ],
                            [
                                4.0,
                                0.0006103688607548631
                            ],
                            [
                                5.0,
                                0.0006876822497838125
                            ],
                            [
                                6.0,
                                0.0007649956388127618
                            ],
                            [
                                7.0,
                                0.0008850348480945514
                            ],
                            [
                                8.0,
                                0.0010050740573763412
                            ],
                            [
                                9.0,
                                0.0012275195977403358
                            ],
                            [
                                10.0,
                                0.0014499651381043304
                            ],
                            [
                                11.0,
                                0.0017829552610272614
                            ],
                            [
                                12.0,
                                0.002115945383950192
                            ],
                            [
                                13.0,
                                0.002745303498150762
                            ],
                            [
                                14.0,
                                0.0033746616123513317
                            ],
                            [
                                15.0,
                                0.004853788818247284
                            ],
                            [
                                16.0,
                                0.006332916024143235
                            ],
                            [
                                17.0,
                                0.00881779547503859
                            ],
                            [
                                18.0,
                                0.011302674925933943
                            ],
                            [
                                19.0,
                                0.016079150355152276
                            ],
                            [
                                20.0,
                                0.020855625784370613
                            ],
                            [
                                21.0,
                                0.029649006504979005
                            ],
                            [
                                22.0,
                                0.038442387225587404
                            ],
                            [
                                23.0,
                                0.05343643738384214
                            ],
                            [
                                24.0,
                                0.06843048754209688
                            ],
                            [
                                25.0,
                                0.09288322047918282
                            ],
                            [
                                26.0,
                                0.15512185502273315
                            ],
                            [
                                27.0,
                                0.19290775662919754
                            ],
                            [
                                28.0,
                                0.24945368426477418
                            ],
                            [
                                29.0,
                                0.3059996119003508
                            ],
                            [
                                30.0,
                                0.38403459256023703
                            ],
                            [
                                31.0,
                                0.4620695732201232
                            ],
                            [
                                32.0,
                                0.5559463385670903
                            ],
                            [
                                33.0,
                                0.6498231039140575
                            ],
                            [
                                34.0,
                                0.7656480553061464
                            ],
                            [
                                35.0,
                                0.8814730066982354
                            ],
                            [
                                36.0,
                                1.023471931214739
                            ],
                            [
                                37.0,
                                1.1654708557312425
                            ],
                            [
                                38.0,
                                1.3145019077112652
                            ],
                            [
                                39.0,
                                1.4635329596912878
                            ],
                            [
                                40.0,
                                1.6491454520592186
                            ],
                            [
                                41.0,
                                1.8347579444271493
                            ],
                            [
                                42.0,
                                2.1140105146615995
                            ],
                            [
                                43.0,
                                2.393263084896049
                            ],
                            [
                                44.0,
                                2.77071383201161
                            ],
                            [
                                45.0,
                                3.148164579127171
                            ],
                            [
                                46.0,
                                3.6208287993947526
                            ],
                            [
                                47.0,
                                4.0934930196623345
                            ],
                            [
                                48.0,
                                4.311829421218202
                            ],
                            [
                                49.0,
                                4.530165822774071
                            ],
                            [
                                50.0,
                                4.960543688368555
                            ],
                            [
                                51.0,
                                5.3909215539630395
                            ],
                            [
                                52.0,
                                4.9032151322159665
                            ],
                            [
                                53.0,
                                4.415508710468893
                            ],
                            [
                                54.0,
                                4.305945465400526
                            ],
                            [
                                55.0,
                                4.196382220332159
                            ],
                            [
                                56.0,
                                4.010110529594613
                            ],
                            [
                                57.0,
                                3.8238388388570668
                            ],
                            [
                                58.0,
                                3.499469158810863
                            ],
                            [
                                59.0,
                                3.1750994787646607
                            ],
                            [
                                60.0,
                                2.802736495197302
                            ],
                            [
                                61.0,
                                2.4303735116299445
                            ],
                            [
                                62.0,
                                2.0678727324771393
                            ],
                            [
                                63.0,
                                1.7053719533243337
                            ],
                            [
                                64.0,
                                1.4268898042296811
                            ],
                            [
                                65.0,
                                1.1484076551350288
                            ],
                            [
                                66.0,
                                0.9537644163784182
                            ],
                            [
                                67.0,
                                0.7591211776218078
                            ],
                            [
                                68.0,
                                0.6346337357203612
                            ],
                            [
                                69.0,
                                0.5101462938189145
                            ],
                            [
                                70.0,
                                0.42760679096665755
                            ],
                            [
                                71.0,
                                0.3450672881144004
                            ],
                            [
                                72.0,
                                0.2946047034576806
                            ],
                            [
                                73.0,
                                0.24414211880096076
                            ],
                            [
                                74.0,
                                0.20147258812083438
                            ],
                            [
                                75.0,
                                0.13920072238375408
                            ],
                            [
                                76.0,
                                0.11959838732680012
                            ],
                            [
                                77.0,
                                0.10943574579523165
                            ],
                            [
                                78.0,
                                0.09927310426366318
                            ],
                            [
                                79.0,
                                0.08335332799993023
                            ],
                            [
                                80.0,
                                0.06743355173619728
                            ],
                            [
                                81.0,
                                0.06050247422851428
                            ],
                            [
                                82.0,
                                0.05357139672083128
                            ],
                            [
                                83.0,
                                0.04436635611302488
                            ],
                            [
                                84.0,
                                0.035161315505218484
                            ],
                            [
                                85.0,
                                0.028259400065327102
                            ],
                            [
                                86.0,
                                0.02135748462543572
                            ],
                            [
                                87.0,
                                0.019442282777911574
                            ],
                            [
                                88.0,
                                0.017527080930387424
                            ],
                            [
                                89.0,
                                0.015050339730968802
                            ],
                            [
                                90.0,
                                0.01257359853155018
                            ],
                            [
                                91.0,
                                0.00974419976813986
                            ],
                            [
                                92.0,
                                0.006914801004729538
                            ],
                            [
                                93.0,
                                0.005102683675910656
                            ],
                            [
                                94.0,
                                0.003290566347091773
                            ],
                            [
                                95.0,
                                0.0024231643771968066
                            ],
                            [
                                96.0,
                                0.00155576240730184
                            ],
                            [
                                97.0,
                                0.0010952730112434488
                            ],
                            [
                                98.0,
                                0.0006347836151850576
                            ],
                            [
                                99.0,
                                0.0005839195434554857
                            ],
                            [
                                100.0,
                                0.0005330554717259138
                            ]
                        ],
                        "color": "#5cb85c"
                    },
                    {
                        "name": "SRR1810071.flip.trim",
                        "data": [
                            [
                                0.0,
                                9.093280060352099e-06
                            ],
                            [
                                1.0,
                                2.159654014333624e-05
                            ],
                            [
                                2.0,
                                3.4099800226320375e-05
                            ],
                            [
                                3.0,
                                4.319308028667248e-05
                            ],
                            [
                                4.0,
                                5.228636034702457e-05
                            ],
                            [
                                5.0,
                                8.297618055071292e-05
                            ],
                            [
                                6.0,
                                0.00011821264078457731
                            ],
                            [
                                7.0,
                                0.000183002261214586
                            ],
                            [
                                8.0,
                                0.0002432452416144187
                            ],
                            [
                                9.0,
                                0.00044216074293462087
                            ],
                            [
                                10.0,
                                0.000641076244254823
                            ],
                            [
                                11.0,
                                0.0009206946061106501
                            ],
                            [
                                12.0,
                                0.0012025862879815653
                            ],
                            [
                                13.0,
                                0.0020653112337074707
                            ],
                            [
                                14.0,
                                0.0029291728394409203
                            ],
                            [
                                15.0,
                                0.004983117473072951
                            ],
                            [
                                16.0,
                                0.007054112006818142
                            ],
                            [
                                17.0,
                                0.010839189831939704
                            ],
                            [
                                18.0,
                                0.01461176439697828
                            ],
                            [
                                19.0,
                                0.02200914772607471
                            ],
                            [
                                20.0,
                                0.029406531055171145
                            ],
                            [
                                21.0,
                                0.04345905872843777
                            ],
                            [
                                22.0,
                                0.05753431960185528
                            ],
                            [
                                23.0,
                                0.08170198468225608
                            ],
                            [
                                24.0,
                                0.10591852614298125
                            ],
                            [
                                25.0,
                                0.1455208974658222
                            ],
                            [
                                26.0,
                                0.24655292223637174
                            ],
                            [
                                27.0,
                                0.3084042765468792
                            ],
                            [
                                28.0,
                                0.4007851820000113
                            ],
                            [
                                29.0,
                                0.49354232191564035
                            ],
                            [
                                30.0,
                                0.6213597397639645
                            ],
                            [
                                31.0,
                                0.749196480832417
                            ],
                            [
                                32.0,
                                0.9012668132617079
                            ],
                            [
                                33.0,
                                1.0533325990509685
                            ],
                            [
                                34.0,
                                1.2379841539365009
                            ],
                            [
                                35.0,
                                1.4230073966445
                            ],
                            [
                                36.0,
                                1.6424236978607663
                            ],
                            [
                                37.0,
                                1.8615296908949723
                            ],
                            [
                                38.0,
                                2.0698180906373826
                            ],
                            [
                                39.0,
                                2.278470221582207
                            ],
                            [
                                40.0,
                                2.4943355969349055
                            ],
                            [
                                41.0,
                                2.7101918790075437
                            ],
                            [
                                42.0,
                                2.9620655067392287
                            ],
                            [
                                43.0,
                                3.2134753771878364
                            ],
                            [
                                44.0,
                                3.2956433924731856
                            ],
                            [
                                45.0,
                                3.3777125183378782
                            ],
                            [
                                46.0,
                                3.471511975480425
                            ],
                            [
                                47.0,
                                3.564915874940347
                            ],
                            [
                                48.0,
                                3.5879468800132033
                            ],
                            [
                                49.0,
                                3.6107607830246193
                            ],
                            [
                                50.0,
                                3.6166623217837883
                            ],
                            [
                                51.0,
                                3.622811652424601
                            ],
                            [
                                52.0,
                                3.6344158144416174
                            ],
                            [
                                53.0,
                                3.64545278311487
                            ],
                            [
                                54.0,
                                3.585099546694306
                            ],
                            [
                                55.0,
                                3.5243007395507844
                            ],
                            [
                                56.0,
                                3.3891939210740802
                            ],
                            [
                                57.0,
                                3.254074599337293
                            ],
                            [
                                58.0,
                                3.0306140618141857
                            ],
                            [
                                59.0,
                                2.806437428486325
                            ],
                            [
                                60.0,
                                2.5463468855601046
                            ],
                            [
                                61.0,
                                2.2861460866131518
                            ],
                            [
                                62.0,
                                1.983925240507312
                            ],
                            [
                                63.0,
                                1.6820647156238635
                            ],
                            [
                                64.0,
                                1.4485811101542327
                            ],
                            [
                                65.0,
                                1.215636281528178
                            ],
                            [
                                66.0,
                                1.041141920470059
                            ],
                            [
                                67.0,
                                0.8668396549532147
                            ],
                            [
                                68.0,
                                0.7495397521546954
                            ],
                            [
                                69.0,
                                0.6323432854168625
                            ],
                            [
                                70.0,
                                0.5460162311639097
                            ],
                            [
                                71.0,
                                0.459714183431123
                            ],
                            [
                                72.0,
                                0.39981788433359133
                            ],
                            [
                                73.0,
                                0.3400704876970478
                            ],
                            [
                                74.0,
                                0.28199170795157896
                            ],
                            [
                                75.0,
                                0.19706388216791298
                            ],
                            [
                                76.0,
                                0.16988747804754317
                            ],
                            [
                                77.0,
                                0.15533368331094966
                            ],
                            [
                                78.0,
                                0.14071623561393365
                            ],
                            [
                                79.0,
                                0.11607571997039455
                            ],
                            [
                                80.0,
                                0.09155341696764002
                            ],
                            [
                                81.0,
                                0.08225099146589983
                            ],
                            [
                                82.0,
                                0.07294629264414454
                            ],
                            [
                                83.0,
                                0.06009294127883685
                            ],
                            [
                                84.0,
                                0.047237316593514066
                            ],
                            [
                                85.0,
                                0.03660954552297755
                            ],
                            [
                                86.0,
                                0.025973817832388228
                            ],
                            [
                                87.0,
                                0.023349269874969106
                            ],
                            [
                                88.0,
                                0.020742908477670685
                            ],
                            [
                                89.0,
                                0.017969458059263293
                            ],
                            [
                                90.0,
                                0.015205100920916254
                            ],
                            [
                                91.0,
                                0.011396153235636268
                            ],
                            [
                                92.0,
                                0.007580385590311019
                            ],
                            [
                                93.0,
                                0.0050899635137820875
                            ],
                            [
                                94.0,
                                0.0026018147572682442
                            ],
                            [
                                95.0,
                                0.0016572502909991704
                            ],
                            [
                                96.0,
                                0.0007104125047150079
                            ],
                            [
                                97.0,
                                0.0003750978024895241
                            ],
                            [
                                98.0,
                                4.319308028667248e-05
                            ],
                            [
                                99.0,
                                2.7279840181056296e-05
                            ],
                            [
                                100.0,
                                1.1366600075440124e-05
                            ]
                        ],
                        "color": "#5cb85c"
                    },
                    {
                        "name": "SRR1810072",
                        "data": [
                            [
                                0.0,
                                0.0006966755683301526
                            ],
                            [
                                1.0,
                                0.0005848381059619838
                            ],
                            [
                                2.0,
                                0.000473000643593815
                            ],
                            [
                                3.0,
                                0.0005048076283040281
                            ],
                            [
                                4.0,
                                0.0005366146130142413
                            ],
                            [
                                5.0,
                                0.0006325485830273035
                            ],
                            [
                                6.0,
                                0.0007284825530403658
                            ],
                            [
                                7.0,
                                0.0008634057301175604
                            ],
                            [
                                8.0,
                                0.0009983289071947548
                            ],
                            [
                                9.0,
                                0.0012645841501721842
                            ],
                            [
                                10.0,
                                0.0015308393931496138
                            ],
                            [
                                11.0,
                                0.0018535263831935503
                            ],
                            [
                                12.0,
                                0.002176213373237487
                            ],
                            [
                                13.0,
                                0.0027179581450759564
                            ],
                            [
                                14.0,
                                0.003259702916914425
                            ],
                            [
                                15.0,
                                0.0042180165852802026
                            ],
                            [
                                16.0,
                                0.00517633025364598
                            ],
                            [
                                17.0,
                                0.007088340447435728
                            ],
                            [
                                18.0,
                                0.009000350641225476
                            ],
                            [
                                19.0,
                                0.012617112612306166
                            ],
                            [
                                20.0,
                                0.016233874583386855
                            ],
                            [
                                21.0,
                                0.02336941249200548
                            ],
                            [
                                22.0,
                                0.030504950400624103
                            ],
                            [
                                23.0,
                                0.042900953167606046
                            ],
                            [
                                24.0,
                                0.055296955934587985
                            ],
                            [
                                25.0,
                                0.0764162807662871
                            ],
                            [
                                26.0,
                                0.09753560559798621
                            ],
                            [
                                27.0,
                                0.1308672735107599
                            ],
                            [
                                28.0,
                                0.1641989414235336
                            ],
                            [
                                29.0,
                                0.21328686613315853
                            ],
                            [
                                30.0,
                                0.2623747908427835
                            ],
                            [
                                31.0,
                                0.3452017180758258
                            ],
                            [
                                32.0,
                                0.42802864530886814
                            ],
                            [
                                33.0,
                                0.513333952269895
                            ],
                            [
                                34.0,
                                0.5986392592309218
                            ],
                            [
                                35.0,
                                0.6982125639138913
                            ],
                            [
                                36.0,
                                0.797785868596861
                            ],
                            [
                                37.0,
                                0.9123038389506889
                            ],
                            [
                                38.0,
                                1.0268218093045167
                            ],
                            [
                                39.0,
                                1.157716272657045
                            ],
                            [
                                40.0,
                                1.2886107360095733
                            ],
                            [
                                41.0,
                                1.4643694643117398
                            ],
                            [
                                42.0,
                                1.6401281926139062
                            ],
                            [
                                43.0,
                                1.8966274125553013
                            ],
                            [
                                44.0,
                                2.1531266324966967
                            ],
                            [
                                45.0,
                                2.34208064231066
                            ],
                            [
                                46.0,
                                2.5310346521246228
                            ],
                            [
                                47.0,
                                2.8742520247672374
                            ],
                            [
                                48.0,
                                3.2174693974098516
                            ],
                            [
                                49.0,
                                3.679155475716832
                            ],
                            [
                                50.0,
                                4.140841554023813
                            ],
                            [
                                51.0,
                                4.722449711990063
                            ],
                            [
                                52.0,
                                5.304057869956312
                            ],
                            [
                                53.0,
                                5.083214279875066
                            ],
                            [
                                54.0,
                                4.862370689793819
                            ],
                            [
                                55.0,
                                4.819431260435032
                            ],
                            [
                                56.0,
                                4.776491831076244
                            ],
                            [
                                57.0,
                                4.586168068856212
                            ],
                            [
                                58.0,
                                4.39584430663618
                            ],
                            [
                                59.0,
                                4.031897501232508
                            ],
                            [
                                60.0,
                                3.6679506958288357
                            ],
                            [
                                61.0,
                                3.222091670510481
                            ],
                            [
                                62.0,
                                2.776232645192126
                            ],
                            [
                                63.0,
                                2.36457023256431
                            ],
                            [
                                64.0,
                                1.952907819936494
                            ],
                            [
                                65.0,
                                1.6290685962206355
                            ],
                            [
                                66.0,
                                1.3052293725047772
                            ],
                            [
                                67.0,
                                1.066587722414637
                            ],
                            [
                                68.0,
                                0.8279460723244968
                            ],
                            [
                                69.0,
                                0.6802318702508549
                            ],
                            [
                                70.0,
                                0.5325176681772128
                            ],
                            [
                                71.0,
                                0.442228924934331
                            ],
                            [
                                72.0,
                                0.3519401816914492
                            ],
                            [
                                73.0,
                                0.29331118760052516
                            ],
                            [
                                74.0,
                                0.23468219350960112
                            ],
                            [
                                75.0,
                                0.20590097647391759
                            ],
                            [
                                76.0,
                                0.17711975943823405
                            ],
                            [
                                77.0,
                                0.1594992029246584
                            ],
                            [
                                78.0,
                                0.14187864641108272
                            ],
                            [
                                79.0,
                                0.11329699255366167
                            ],
                            [
                                80.0,
                                0.08471533869624062
                            ],
                            [
                                81.0,
                                0.07094958352318982
                            ],
                            [
                                82.0,
                                0.05718382835013902
                            ],
                            [
                                83.0,
                                0.044705743041969434
                            ],
                            [
                                84.0,
                                0.03222765773379985
                            ],
                            [
                                85.0,
                                0.026753778268348648
                            ],
                            [
                                86.0,
                                0.021279898802897445
                            ],
                            [
                                87.0,
                                0.015960437118055507
                            ],
                            [
                                88.0,
                                0.010640975433213568
                            ],
                            [
                                89.0,
                                0.008145153165226682
                            ],
                            [
                                90.0,
                                0.005649330897239794
                            ],
                            [
                                91.0,
                                0.005336904224844314
                            ],
                            [
                                92.0,
                                0.005024477552448833
                            ],
                            [
                                93.0,
                                0.0031068241839524334
                            ],
                            [
                                94.0,
                                0.0011891708154560339
                            ],
                            [
                                95.0,
                                0.000997815891312332
                            ],
                            [
                                96.0,
                                0.0008064609671686303
                            ],
                            [
                                97.0,
                                0.000727969537157943
                            ],
                            [
                                98.0,
                                0.0006494781071472557
                            ],
                            [
                                99.0,
                                0.0006110019159655463
                            ],
                            [
                                100.0,
                                0.0005725257247838367
                            ]
                        ],
                        "color": "#f0ad4e"
                    },
                    {
                        "name": "SRR1810072.flip.trim",
                        "data": [
                            [
                                0.0,
                                6.733907425877019e-06
                            ],
                            [
                                1.0,
                                1.9359983849396428e-05
                            ],
                            [
                                2.0,
                                3.282779870115047e-05
                            ],
                            [
                                3.0,
                                6.48138589740663e-05
                            ],
                            [
                                4.0,
                                9.51164423905129e-05
                            ],
                            [
                                5.0,
                                0.0001843407157833834
                            ],
                            [
                                6.0,
                                0.00027440672760448853
                            ],
                            [
                                7.0,
                                0.00040908487612202886
                            ],
                            [
                                8.0,
                                0.0005462882399242732
                            ],
                            [
                                9.0,
                                0.0007878671688276112
                            ],
                            [
                                10.0,
                                0.0010260791440180107
                            ],
                            [
                                11.0,
                                0.001292068487340153
                            ],
                            [
                                12.0,
                                0.0015605830459469992
                            ],
                            [
                                13.0,
                                0.002098453901588926
                            ],
                            [
                                14.0,
                                0.002645583879941434
                            ],
                            [
                                15.0,
                                0.003796240311338169
                            ],
                            [
                                16.0,
                                0.004950263696447844
                            ],
                            [
                                17.0,
                                0.007404772953180017
                            ],
                            [
                                18.0,
                                0.009868541332622771
                            ],
                            [
                                19.0,
                                0.015083110895536288
                            ],
                            [
                                20.0,
                                0.020288421335739222
                            ],
                            [
                                21.0,
                                0.03090021770049317
                            ],
                            [
                                22.0,
                                0.04151285580367536
                            ],
                            [
                                23.0,
                                0.060594224233326124
                            ],
                            [
                                24.0,
                                0.07971431263067567
                            ],
                            [
                                25.0,
                                0.11249160702613208
                            ],
                            [
                                26.0,
                                0.14527647706744257
                            ],
                            [
                                27.0,
                                0.19763092382677994
                            ],
                            [
                                28.0,
                                0.25006028530623015
                            ],
                            [
                                29.0,
                                0.3277897787231286
                            ],
                            [
                                30.0,
                                0.4055495747234435
                            ],
                            [
                                31.0,
                                0.5364962967886198
                            ],
                            [
                                32.0,
                                0.6680970496125344
                            ],
                            [
                                33.0,
                                0.8016523190668097
                            ],
                            [
                                34.0,
                                0.9349491748236171
                            ],
                            [
                                35.0,
                                1.0880016314910912
                            ],
                            [
                                36.0,
                                1.241340279224165
                            ],
                            [
                                37.0,
                                1.4104202773036545
                            ],
                            [
                                38.0,
                                1.5794102093713231
                            ],
                            [
                                39.0,
                                1.7581003350859672
                            ],
                            [
                                40.0,
                                1.9370488744980798
                            ],
                            [
                                41.0,
                                2.154663510349578
                            ],
                            [
                                42.0,
                                2.372379154812464
                            ],
                            [
                                43.0,
                                2.659321051090223
                            ],
                            [
                                44.0,
                                2.945315149897789
                            ],
                            [
                                45.0,
                                3.0233636621789888
                            ],
                            [
                                46.0,
                                3.1015274926248564
                            ],
                            [
                                47.0,
                                3.2472425154134092
                            ],
                            [
                                48.0,
                                3.3928245435303004
                            ],
                            [
                                49.0,
                                3.5138640042951557
                            ],
                            [
                                50.0,
                                3.6351947065561796
                            ],
                            [
                                51.0,
                                3.78816298938083
                            ],
                            [
                                52.0,
                                3.940901477614572
                            ],
                            [
                                53.0,
                                3.960083012917183
                            ],
                            [
                                54.0,
                                3.9789127015567916
                            ],
                            [
                                55.0,
                                3.966316927716689
                            ],
                            [
                                56.0,
                                3.953674858263033
                            ],
                            [
                                57.0,
                                3.823569874626091
                            ],
                            [
                                58.0,
                                3.693262873766373
                            ],
                            [
                                59.0,
                                3.397199058141836
                            ],
                            [
                                60.0,
                                3.0992034528245007
                            ],
                            [
                                61.0,
                                2.7553389953373753
                            ],
                            [
                                62.0,
                                2.412584790837091
                            ],
                            [
                                63.0,
                                2.1072517516408347
                            ],
                            [
                                64.0,
                                1.8016577735318247
                            ],
                            [
                                65.0,
                                1.5516488342697168
                            ],
                            [
                                66.0,
                                1.3022653066597873
                            ],
                            [
                                67.0,
                                1.101124333587269
                            ],
                            [
                                68.0,
                                0.9002215724899411
                            ],
                            [
                                69.0,
                                0.7706628770929237
                            ],
                            [
                                70.0,
                                0.6415864978152848
                            ],
                            [
                                71.0,
                                0.5502477774906889
                            ],
                            [
                                72.0,
                                0.45893010062679884
                            ],
                            [
                                73.0,
                                0.3881449492428361
                            ],
                            [
                                74.0,
                                0.3175853837576402
                            ],
                            [
                                75.0,
                                0.28217176460495297
                            ],
                            [
                                76.0,
                                0.2466142081810376
                            ],
                            [
                                77.0,
                                0.22316758426256206
                            ],
                            [
                                78.0,
                                0.19974957945064648
                            ],
                            [
                                79.0,
                                0.15784363180098557
                            ],
                            [
                                80.0,
                                0.11591074852162113
                            ],
                            [
                                81.0,
                                0.09591272694362285
                            ],
                            [
                                82.0,
                                0.0758423158607964
                            ],
                            [
                                83.0,
                                0.05823651489584093
                            ],
                            [
                                84.0,
                                0.040702261697285406
                            ],
                            [
                                85.0,
                                0.033612298916265146
                            ],
                            [
                                86.0,
                                0.026498767459254308
                            ],
                            [
                                87.0,
                                0.019038439769810803
                            ],
                            [
                                88.0,
                                0.011611781617496684
                            ],
                            [
                                89.0,
                                0.008423276451343916
                            ],
                            [
                                90.0,
                                0.005244030407901729
                            ],
                            [
                                91.0,
                                0.005307160790019326
                            ],
                            [
                                92.0,
                                0.00536439900313928
                            ],
                            [
                                93.0,
                                0.0027609020446095777
                            ],
                            [
                                94.0,
                                0.0001624555166492831
                            ],
                            [
                                95.0,
                                8.838253496463587e-05
                            ],
                            [
                                96.0,
                                1.5151291708223292e-05
                            ],
                            [
                                97.0,
                                8.417384282346274e-06
                            ],
                            [
                                98.0,
                                1.6834768564692547e-06
                            ],
                            [
                                99.0,
                                2.525215284703882e-06
                            ],
                            [
                                100.0,
                                3.3669537129385095e-06
                            ]
                        ],
                        "color": "#f0ad4e"
                    }
                ],
                [
                    {
                        "name": "SRR1810071",
                        "data": [
                            [
                                0.0,
                                1718.0
                            ],
                            [
                                1.0,
                                1118.5
                            ],
                            [
                                2.0,
                                519.0
                            ],
                            [
                                3.0,
                                484.5
                            ],
                            [
                                4.0,
                                450.0
                            ],
                            [
                                5.0,
                                507.0
                            ],
                            [
                                6.0,
                                564.0
                            ],
                            [
                                7.0,
                                652.5
                            ],
                            [
                                8.0,
                                741.0
                            ],
                            [
                                9.0,
                                905.0
                            ],
                            [
                                10.0,
                                1069.0
                            ],
                            [
                                11.0,
                                1314.5
                            ],
                            [
                                12.0,
                                1560.0
                            ],
                            [
                                13.0,
                                2024.0
                            ],
                            [
                                14.0,
                                2488.0
                            ],
                            [
                                15.0,
                                3578.5
                            ],
                            [
                                16.0,
                                4669.0
                            ],
                            [
                                17.0,
                                6501.0
                            ],
                            [
                                18.0,
                                8333.0
                            ],
                            [
                                19.0,
                                11854.5
                            ],
                            [
                                20.0,
                                15376.0
                            ],
                            [
                                21.0,
                                21859.0
                            ],
                            [
                                22.0,
                                28342.0
                            ],
                            [
                                23.0,
                                39396.5
                            ],
                            [
                                24.0,
                                50451.0
                            ],
                            [
                                25.0,
                                68479.0
                            ],
                            [
                                26.0,
                                114365.0
                            ],
                            [
                                27.0,
                                142223.0
                            ],
                            [
                                28.0,
                                183912.0
                            ],
                            [
                                29.0,
                                225601.0
                            ],
                            [
                                30.0,
                                283133.0
                            ],
                            [
                                31.0,
                                340665.0
                            ],
                            [
                                32.0,
                                409876.5
                            ],
                            [
                                33.0,
                                479088.0
                            ],
                            [
                                34.0,
                                564481.0
                            ],
                            [
                                35.0,
                                649874.0
                            ],
                            [
                                36.0,
                                754564.0
                            ],
                            [
                                37.0,
                                859254.0
                            ],
                            [
                                38.0,
                                969128.5
                            ],
                            [
                                39.0,
                                1079003.0
                            ],
                            [
                                40.0,
                                1215847.5
                            ],
                            [
                                41.0,
                                1352692.0
                            ],
                            [
                                42.0,
                                1558573.5
                            ],
                            [
                                43.0,
                                1764455.0
                            ],
                            [
                                44.0,
                                2042734.0
                            ],
                            [
                                45.0,
                                2321013.0
                            ],
                            [
                                46.0,
                                2669489.0
                            ],
                            [
                                47.0,
                                3017965.0
                            ],
                            [
                                48.0,
                                3178935.5
                            ],
                            [
                                49.0,
                                3339906.0
                            ],
                            [
                                50.0,
                                3657206.0
                            ],
                            [
                                51.0,
                                3974506.0
                            ],
                            [
                                52.0,
                                3614940.0
                            ],
                            [
                                53.0,
                                3255374.0
                            ],
                            [
                                54.0,
                                3174597.5
                            ],
                            [
                                55.0,
                                3093821.0
                            ],
                            [
                                56.0,
                                2956490.5
                            ],
                            [
                                57.0,
                                2819160.0
                            ],
                            [
                                58.0,
                                2580015.5
                            ],
                            [
                                59.0,
                                2340871.0
                            ],
                            [
                                60.0,
                                2066343.0
                            ],
                            [
                                61.0,
                                1791815.0
                            ],
                            [
                                62.0,
                                1524558.0
                            ],
                            [
                                63.0,
                                1257301.0
                            ],
                            [
                                64.0,
                                1051987.5
                            ],
                            [
                                65.0,
                                846674.0
                            ],
                            [
                                66.0,
                                703171.5
                            ],
                            [
                                67.0,
                                559669.0
                            ],
                            [
                                68.0,
                                467889.5
                            ],
                            [
                                69.0,
                                376110.0
                            ],
                            [
                                70.0,
                                315257.0
                            ],
                            [
                                71.0,
                                254404.0
                            ],
                            [
                                72.0,
                                217200.0
                            ],
                            [
                                73.0,
                                179996.0
                            ],
                            [
                                74.0,
                                148537.5
                            ],
                            [
                                75.0,
                                102627.0
                            ],
                            [
                                76.0,
                                88175.0
                            ],
                            [
                                77.0,
                                80682.5
                            ],
                            [
                                78.0,
                                73190.0
                            ],
                            [
                                79.0,
                                61453.0
                            ],
                            [
                                80.0,
                                49716.0
                            ],
                            [
                                81.0,
                                44606.0
                            ],
                            [
                                82.0,
                                39496.0
                            ],
                            [
                                83.0,
                                32709.5
                            ],
                            [
                                84.0,
                                25923.0
                            ],
                            [
                                85.0,
                                20834.5
                            ],
                            [
                                86.0,
                                15746.0
                            ],
                            [
                                87.0,
                                14334.0
                            ],
                            [
                                88.0,
                                12922.0
                            ],
                            [
                                89.0,
                                11096.0
                            ],
                            [
                                90.0,
                                9270.0
                            ],
                            [
                                91.0,
                                7184.0
                            ],
                            [
                                92.0,
                                5098.0
                            ],
                            [
                                93.0,
                                3762.0
                            ],
                            [
                                94.0,
                                2426.0
                            ],
                            [
                                95.0,
                                1786.5
                            ],
                            [
                                96.0,
                                1147.0
                            ],
                            [
                                97.0,
                                807.5
                            ],
                            [
                                98.0,
                                468.0
                            ],
                            [
                                99.0,
                                430.5
                            ],
                            [
                                100.0,
                                393.0
                            ]
                        ],
                        "color": "#5cb85c"
                    },
                    {
                        "name": "SRR1810071.flip.trim",
                        "data": [
                            [
                                0.0,
                                4.0
                            ],
                            [
                                1.0,
                                9.5
                            ],
                            [
                                2.0,
                                15.0
                            ],
                            [
                                3.0,
                                19.0
                            ],
                            [
                                4.0,
                                23.0
                            ],
                            [
                                5.0,
                                36.5
                            ],
                            [
                                6.0,
                                52.0
                            ],
                            [
                                7.0,
                                80.5
                            ],
                            [
                                8.0,
                                107.0
                            ],
                            [
                                9.0,
                                194.5
                            ],
                            [
                                10.0,
                                282.0
                            ],
                            [
                                11.0,
                                405.0
                            ],
                            [
                                12.0,
                                529.0
                            ],
                            [
                                13.0,
                                908.5
                            ],
                            [
                                14.0,
                                1288.5
                            ],
                            [
                                15.0,
                                2192.0
                            ],
                            [
                                16.0,
                                3103.0
                            ],
                            [
                                17.0,
                                4768.0
                            ],
                            [
                                18.0,
                                6427.5
                            ],
                            [
                                19.0,
                                9681.5
                            ],
                            [
                                20.0,
                                12935.5
                            ],
                            [
                                21.0,
                                19117.0
                            ],
                            [
                                22.0,
                                25308.5
                            ],
                            [
                                23.0,
                                35939.5
                            ],
                            [
                                24.0,
                                46592.0
                            ],
                            [
                                25.0,
                                64012.5
                            ],
                            [
                                26.0,
                                108455.0
                            ],
                            [
                                27.0,
                                135662.5
                            ],
                            [
                                28.0,
                                176299.5
                            ],
                            [
                                29.0,
                                217102.0
                            ],
                            [
                                30.0,
                                273327.0
                            ],
                            [
                                31.0,
                                329560.5
                            ],
                            [
                                32.0,
                                396454.0
                            ],
                            [
                                33.0,
                                463345.5
                            ],
                            [
                                34.0,
                                544571.0
                            ],
                            [
                                35.0,
                                625960.0
                            ],
                            [
                                36.0,
                                722478.0
                            ],
                            [
                                37.0,
                                818859.5
                            ],
                            [
                                38.0,
                                910482.5
                            ],
                            [
                                39.0,
                                1002265.5
                            ],
                            [
                                40.0,
                                1097221.5
                            ],
                            [
                                41.0,
                                1192173.5
                            ],
                            [
                                42.0,
                                1302969.0
                            ],
                            [
                                43.0,
                                1413560.5
                            ],
                            [
                                44.0,
                                1449705.0
                            ],
                            [
                                45.0,
                                1485806.0
                            ],
                            [
                                46.0,
                                1527067.0
                            ],
                            [
                                47.0,
                                1568154.0
                            ],
                            [
                                48.0,
                                1578285.0
                            ],
                            [
                                49.0,
                                1588320.5
                            ],
                            [
                                50.0,
                                1590916.5
                            ],
                            [
                                51.0,
                                1593621.5
                            ],
                            [
                                52.0,
                                1598726.0
                            ],
                            [
                                53.0,
                                1603581.0
                            ],
                            [
                                54.0,
                                1577032.5
                            ],
                            [
                                55.0,
                                1550288.0
                            ],
                            [
                                56.0,
                                1490856.5
                            ],
                            [
                                57.0,
                                1431419.5
                            ],
                            [
                                58.0,
                                1333122.5
                            ],
                            [
                                59.0,
                                1234510.5
                            ],
                            [
                                60.0,
                                1120100.5
                            ],
                            [
                                61.0,
                                1005642.0
                            ],
                            [
                                62.0,
                                872699.5
                            ],
                            [
                                63.0,
                                739915.5
                            ],
                            [
                                64.0,
                                637209.5
                            ],
                            [
                                65.0,
                                534740.5
                            ],
                            [
                                66.0,
                                457983.0
                            ],
                            [
                                67.0,
                                381310.0
                            ],
                            [
                                68.0,
                                329711.5
                            ],
                            [
                                69.0,
                                278158.5
                            ],
                            [
                                70.0,
                                240184.5
                            ],
                            [
                                71.0,
                                202221.5
                            ],
                            [
                                72.0,
                                175874.0
                            ],
                            [
                                73.0,
                                149592.0
                            ],
                            [
                                74.0,
                                124044.0
                            ],
                            [
                                75.0,
                                86685.5
                            ],
                            [
                                76.0,
                                74731.0
                            ],
                            [
                                77.0,
                                68329.0
                            ],
                            [
                                78.0,
                                61899.0
                            ],
                            [
                                79.0,
                                51060.0
                            ],
                            [
                                80.0,
                                40273.0
                            ],
                            [
                                81.0,
                                36181.0
                            ],
                            [
                                82.0,
                                32088.0
                            ],
                            [
                                83.0,
                                26434.0
                            ],
                            [
                                84.0,
                                20779.0
                            ],
                            [
                                85.0,
                                16104.0
                            ],
                            [
                                86.0,
                                11425.5
                            ],
                            [
                                87.0,
                                10271.0
                            ],
                            [
                                88.0,
                                9124.5
                            ],
                            [
                                89.0,
                                7904.5
                            ],
                            [
                                90.0,
                                6688.5
                            ],
                            [
                                91.0,
                                5013.0
                            ],
                            [
                                92.0,
                                3334.5
                            ],
                            [
                                93.0,
                                2239.0
                            ],
                            [
                                94.0,
                                1144.5
                            ],
                            [
                                95.0,
                                729.0
                            ],
                            [
                                96.0,
                                312.5
                            ],
                            [
                                97.0,
                                165.0
                            ],
                            [
                                98.0,
                                19.0
                            ],
                            [
                                99.0,
                                12.0
                            ],
                            [
                                100.0,
                                5.0
                            ]
                        ],
                        "color": "#5cb85c"
                    },
                    {
                        "name": "SRR1810072",
                        "data": [
                            [
                                0.0,
                                679.0
                            ],
                            [
                                1.0,
                                570.0
                            ],
                            [
                                2.0,
                                461.0
                            ],
                            [
                                3.0,
                                492.0
                            ],
                            [
                                4.0,
                                523.0
                            ],
                            [
                                5.0,
                                616.5
                            ],
                            [
                                6.0,
                                710.0
                            ],
                            [
                                7.0,
                                841.5
                            ],
                            [
                                8.0,
                                973.0
                            ],
                            [
                                9.0,
                                1232.5
                            ],
                            [
                                10.0,
                                1492.0
                            ],
                            [
                                11.0,
                                1806.5
                            ],
                            [
                                12.0,
                                2121.0
                            ],
                            [
                                13.0,
                                2649.0
                            ],
                            [
                                14.0,
                                3177.0
                            ],
                            [
                                15.0,
                                4111.0
                            ],
                            [
                                16.0,
                                5045.0
                            ],
                            [
                                17.0,
                                6908.5
                            ],
                            [
                                18.0,
                                8772.0
                            ],
                            [
                                19.0,
                                12297.0
                            ],
                            [
                                20.0,
                                15822.0
                            ],
                            [
                                21.0,
                                22776.5
                            ],
                            [
                                22.0,
                                29731.0
                            ],
                            [
                                23.0,
                                41812.5
                            ],
                            [
                                24.0,
                                53894.0
                            ],
                            [
                                25.0,
                                74477.5
                            ],
                            [
                                26.0,
                                95061.0
                            ],
                            [
                                27.0,
                                127547.0
                            ],
                            [
                                28.0,
                                160033.0
                            ],
                            [
                                29.0,
                                207875.5
                            ],
                            [
                                30.0,
                                255718.0
                            ],
                            [
                                31.0,
                                336443.5
                            ],
                            [
                                32.0,
                                417169.0
                            ],
                            [
                                33.0,
                                500310.0
                            ],
                            [
                                34.0,
                                583451.0
                            ],
                            [
                                35.0,
                                680498.0
                            ],
                            [
                                36.0,
                                777545.0
                            ],
                            [
                                37.0,
                                889157.5
                            ],
                            [
                                38.0,
                                1000770.0
                            ],
                            [
                                39.0,
                                1128343.5
                            ],
                            [
                                40.0,
                                1255917.0
                            ],
                            [
                                41.0,
                                1427216.5
                            ],
                            [
                                42.0,
                                1598516.0
                            ],
                            [
                                43.0,
                                1848507.5
                            ],
                            [
                                44.0,
                                2098499.0
                            ],
                            [
                                45.0,
                                2282659.0
                            ],
                            [
                                46.0,
                                2466819.0
                            ],
                            [
                                47.0,
                                2801328.5
                            ],
                            [
                                48.0,
                                3135838.0
                            ],
                            [
                                49.0,
                                3585810.5
                            ],
                            [
                                50.0,
                                4035783.0
                            ],
                            [
                                51.0,
                                4602635.0
                            ],
                            [
                                52.0,
                                5169487.0
                            ],
                            [
                                53.0,
                                4954246.5
                            ],
                            [
                                54.0,
                                4739006.0
                            ],
                            [
                                55.0,
                                4697156.0
                            ],
                            [
                                56.0,
                                4655306.0
                            ],
                            [
                                57.0,
                                4469811.0
                            ],
                            [
                                58.0,
                                4284316.0
                            ],
                            [
                                59.0,
                                3929603.0
                            ],
                            [
                                60.0,
                                3574890.0
                            ],
                            [
                                61.0,
                                3140343.0
                            ],
                            [
                                62.0,
                                2705796.0
                            ],
                            [
                                63.0,
                                2304578.0
                            ],
                            [
                                64.0,
                                1903360.0
                            ],
                            [
                                65.0,
                                1587737.0
                            ],
                            [
                                66.0,
                                1272114.0
                            ],
                            [
                                67.0,
                                1039527.0
                            ],
                            [
                                68.0,
                                806940.0
                            ],
                            [
                                69.0,
                                662973.5
                            ],
                            [
                                70.0,
                                519007.0
                            ],
                            [
                                71.0,
                                431009.0
                            ],
                            [
                                72.0,
                                343011.0
                            ],
                            [
                                73.0,
                                285869.5
                            ],
                            [
                                74.0,
                                228728.0
                            ],
                            [
                                75.0,
                                200677.0
                            ],
                            [
                                76.0,
                                172626.0
                            ],
                            [
                                77.0,
                                155452.5
                            ],
                            [
                                78.0,
                                138279.0
                            ],
                            [
                                79.0,
                                110422.5
                            ],
                            [
                                80.0,
                                82566.0
                            ],
                            [
                                81.0,
                                69149.5
                            ],
                            [
                                82.0,
                                55733.0
                            ],
                            [
                                83.0,
                                43571.5
                            ],
                            [
                                84.0,
                                31410.0
                            ],
                            [
                                85.0,
                                26075.0
                            ],
                            [
                                86.0,
                                20740.0
                            ],
                            [
                                87.0,
                                15555.5
                            ],
                            [
                                88.0,
                                10371.0
                            ],
                            [
                                89.0,
                                7938.5
                            ],
                            [
                                90.0,
                                5506.0
                            ],
                            [
                                91.0,
                                5201.5
                            ],
                            [
                                92.0,
                                4897.0
                            ],
                            [
                                93.0,
                                3028.0
                            ],
                            [
                                94.0,
                                1159.0
                            ],
                            [
                                95.0,
                                972.5
                            ],
                            [
                                96.0,
                                786.0
                            ],
                            [
                                97.0,
                                709.5
                            ],
                            [
                                98.0,
                                633.0
                            ],
                            [
                                99.0,
                                595.5
                            ],
                            [
                                100.0,
                                558.0
                            ]
                        ],
                        "color": "#f0ad4e"
                    },
                    {
                        "name": "SRR1810072.flip.trim",
                        "data": [
                            [
                                0.0,
                                4.0
                            ],
                            [
                                1.0,
                                11.5
                            ],
                            [
                                2.0,
                                19.5
                            ],
                            [
                                3.0,
                                38.5
                            ],
                            [
                                4.0,
                                56.5
                            ],
                            [
                                5.0,
                                109.5
                            ],
                            [
                                6.0,
                                163.0
                            ],
                            [
                                7.0,
                                243.0
                            ],
                            [
                                8.0,
                                324.5
                            ],
                            [
                                9.0,
                                468.0
                            ],
                            [
                                10.0,
                                609.5
                            ],
                            [
                                11.0,
                                767.5
                            ],
                            [
                                12.0,
                                927.0
                            ],
                            [
                                13.0,
                                1246.5
                            ],
                            [
                                14.0,
                                1571.5
                            ],
                            [
                                15.0,
                                2255.0
                            ],
                            [
                                16.0,
                                2940.5
                            ],
                            [
                                17.0,
                                4398.5
                            ],
                            [
                                18.0,
                                5862.0
                            ],
                            [
                                19.0,
                                8959.5
                            ],
                            [
                                20.0,
                                12051.5
                            ],
                            [
                                21.0,
                                18355.0
                            ],
                            [
                                22.0,
                                24659.0
                            ],
                            [
                                23.0,
                                35993.5
                            ],
                            [
                                24.0,
                                47351.0
                            ],
                            [
                                25.0,
                                66821.0
                            ],
                            [
                                26.0,
                                86295.5
                            ],
                            [
                                27.0,
                                117394.5
                            ],
                            [
                                28.0,
                                148538.0
                            ],
                            [
                                29.0,
                                194710.0
                            ],
                            [
                                30.0,
                                240900.0
                            ],
                            [
                                31.0,
                                318683.5
                            ],
                            [
                                32.0,
                                396855.5
                            ],
                            [
                                33.0,
                                476188.5
                            ],
                            [
                                34.0,
                                555368.0
                            ],
                            [
                                35.0,
                                646282.5
                            ],
                            [
                                36.0,
                                737367.0
                            ],
                            [
                                37.0,
                                837802.0
                            ],
                            [
                                38.0,
                                938183.5
                            ],
                            [
                                39.0,
                                1044327.0
                            ],
                            [
                                40.0,
                                1150624.0
                            ],
                            [
                                41.0,
                                1279889.0
                            ],
                            [
                                42.0,
                                1409214.0
                            ],
                            [
                                43.0,
                                1579660.0
                            ],
                            [
                                44.0,
                                1749543.0
                            ],
                            [
                                45.0,
                                1795904.5
                            ],
                            [
                                46.0,
                                1842334.5
                            ],
                            [
                                47.0,
                                1928890.5
                            ],
                            [
                                48.0,
                                2015367.5
                            ],
                            [
                                49.0,
                                2087266.0
                            ],
                            [
                                50.0,
                                2159337.5
                            ],
                            [
                                51.0,
                                2250202.0
                            ],
                            [
                                52.0,
                                2340930.0
                            ],
                            [
                                53.0,
                                2352324.0
                            ],
                            [
                                54.0,
                                2363509.0
                            ],
                            [
                                55.0,
                                2356027.0
                            ],
                            [
                                56.0,
                                2348517.5
                            ],
                            [
                                57.0,
                                2271234.0
                            ],
                            [
                                58.0,
                                2193830.5
                            ],
                            [
                                59.0,
                                2017966.0
                            ],
                            [
                                60.0,
                                1840954.0
                            ],
                            [
                                61.0,
                                1636695.5
                            ],
                            [
                                62.0,
                                1433096.5
                            ],
                            [
                                63.0,
                                1251726.0
                            ],
                            [
                                64.0,
                                1070200.5
                            ],
                            [
                                65.0,
                                921693.0
                            ],
                            [
                                66.0,
                                773557.0
                            ],
                            [
                                67.0,
                                654077.5
                            ],
                            [
                                68.0,
                                534739.5
                            ],
                            [
                                69.0,
                                457780.5
                            ],
                            [
                                70.0,
                                381108.0
                            ],
                            [
                                71.0,
                                326852.0
                            ],
                            [
                                72.0,
                                272608.5
                            ],
                            [
                                73.0,
                                230561.5
                            ],
                            [
                                74.0,
                                188648.5
                            ],
                            [
                                75.0,
                                167612.5
                            ],
                            [
                                76.0,
                                146491.0
                            ],
                            [
                                77.0,
                                132563.5
                            ],
                            [
                                78.0,
                                118653.0
                            ],
                            [
                                79.0,
                                93760.5
                            ],
                            [
                                80.0,
                                68852.0
                            ],
                            [
                                81.0,
                                56973.0
                            ],
                            [
                                82.0,
                                45051.0
                            ],
                            [
                                83.0,
                                34593.0
                            ],
                            [
                                84.0,
                                24177.5
                            ],
                            [
                                85.0,
                                19966.0
                            ],
                            [
                                86.0,
                                15740.5
                            ],
                            [
                                87.0,
                                11309.0
                            ],
                            [
                                88.0,
                                6897.5
                            ],
                            [
                                89.0,
                                5003.5
                            ],
                            [
                                90.0,
                                3115.0
                            ],
                            [
                                91.0,
                                3152.5
                            ],
                            [
                                92.0,
                                3186.5
                            ],
                            [
                                93.0,
                                1640.0
                            ],
                            [
                                94.0,
                                96.5
                            ],
                            [
                                95.0,
                                52.5
                            ],
                            [
                                96.0,
                                9.0
                            ],
                            [
                                97.0,
                                5.0
                            ],
                            [
                                98.0,
                                1.0
                            ],
                            [
                                99.0,
                                1.5
                            ],
                            [
                                100.0,
                                2.0
                            ]
                        ],
                        "color": "#f0ad4e"
                    }
                ]
            ],
            "config": {
                "id": "fastqc_per_sequence_gc_content_plot",
                "title": "FastQC: Per Sequence GC Content",
                "xlab": "% GC",
                "ymin": 0,
                "xmax": 100,
                "xmin": 0,
                "yDecimals": false,
                "tt_label": "<b>{point.x}% GC</b>: {point.y}",
                "colors": {
                    "SRR1810072.flip.trim": "#f0ad4e",
                    "SRR1810072": "#f0ad4e",
                    "SRR1810071": "#5cb85c",
                    "SRR1810071.flip.trim": "#5cb85c"
                },
                "data_labels": [
                    {
                        "name": "Percentages",
                        "ylab": "Percentage"
                    },
                    {
                        "name": "Counts",
                        "ylab": "Count"
                    }
                ],
                "ylab": "Percentage"
            }
        },
        "fastqc_per_base_n_content_plot": {
            "plot_type": "xy_line",
            "datasets": [
                [
                    {
                        "name": "SRR1810071",
                        "data": [
                            [
                                1,
                                0.3901012398771215
                            ],
                            [
                                2,
                                0.0
                            ],
                            [
                                3,
                                0.0
                            ],
                            [
                                4,
                                0.0
                            ],
                            [
                                5,
                                0.025269661181482855
                            ],
                            [
                                6,
                                0.0
                            ],
                            [
                                7,
                                0.0019180162485463383
                            ],
                            [
                                8,
                                0.0
                            ],
                            [
                                9,
                                0.0
                            ],
                            [
                                10,
                                0.0
                            ],
                            [
                                11,
                                0.0
                            ],
                            [
                                12,
                                0.0
                            ],
                            [
                                13,
                                0.0
                            ],
                            [
                                14,
                                0.0
                            ],
                            [
                                15,
                                0.0
                            ],
                            [
                                16,
                                0.0
                            ],
                            [
                                17,
                                0.0
                            ],
                            [
                                18,
                                0.0
                            ],
                            [
                                19,
                                0.00992823643464748
                            ],
                            [
                                20,
                                5.1399589171199485e-05
                            ],
                            [
                                21,
                                0.0
                            ],
                            [
                                22,
                                0.0005167011332473211
                            ],
                            [
                                23,
                                0.024569003623833352
                            ],
                            [
                                24,
                                0.0
                            ],
                            [
                                25,
                                0.0
                            ],
                            [
                                26,
                                0.0
                            ],
                            [
                                27,
                                0.0020018787361414537
                            ],
                            [
                                28,
                                0.00012444111062500924
                            ],
                            [
                                29,
                                0.0
                            ],
                            [
                                30,
                                0.032562992360722534
                            ],
                            [
                                31,
                                0.0
                            ],
                            [
                                32,
                                0.0
                            ],
                            [
                                33,
                                0.0
                            ],
                            [
                                34,
                                0.0
                            ],
                            [
                                35,
                                0.0002083035982201242
                            ],
                            [
                                36,
                                0.0
                            ],
                            [
                                37,
                                0.0
                            ],
                            [
                                38,
                                0.0
                            ],
                            [
                                39,
                                0.0002678189119973025
                            ],
                            [
                                40,
                                0.0015365771920653319
                            ],
                            [
                                41,
                                0.03035010478482563
                            ],
                            [
                                42,
                                8.656772913044122e-05
                            ],
                            [
                                43,
                                0.006514221617065703
                            ],
                            [
                                44,
                                0.011353898723764431
                            ],
                            [
                                45,
                                0.0006195003115897201
                            ],
                            [
                                46,
                                0.03526282341297817
                            ],
                            [
                                47,
                                0.0029487132735056543
                            ],
                            [
                                48,
                                0.006381664781834715
                            ],
                            [
                                49,
                                0.00176381748103274
                            ],
                            [
                                50,
                                0.016188165347392508
                            ],
                            [
                                51,
                                0.005264400027744957
                            ]
                        ],
                        "color": "#5cb85c"
                    },
                    {
                        "name": "SRR1810071.flip.trim",
                        "data": [
                            [
                                1,
                                0.005450373713051461
                            ],
                            [
                                2,
                                0.017732969836145817
                            ],
                            [
                                3,
                                0.001966302736046828
                            ],
                            [
                                4,
                                0.007303410162459646
                            ],
                            [
                                5,
                                0.0033481514330382625
                            ],
                            [
                                6,
                                0.03819792250601569
                            ],
                            [
                                7,
                                0.0007792720520738582
                            ],
                            [
                                8,
                                0.013492280064395054
                            ],
                            [
                                9,
                                0.008241255015827604
                            ],
                            [
                                10,
                                0.00010873563517309647
                            ],
                            [
                                11,
                                0.033155307424863334
                            ],
                            [
                                12,
                                0.0019345881757880082
                            ],
                            [
                                13,
                                0.0003533908143125636
                            ],
                            [
                                14,
                                0.0
                            ],
                            [
                                15,
                                0.0
                            ],
                            [
                                16,
                                0.0
                            ],
                            [
                                17,
                                0.0002809003908638326
                            ],
                            [
                                18,
                                0.0
                            ],
                            [
                                19,
                                0.0
                            ],
                            [
                                20,
                                0.0
                            ],
                            [
                                21,
                                0.0
                            ],
                            [
                                22,
                                0.03534814273418745
                            ],
                            [
                                23,
                                0.0
                            ],
                            [
                                24,
                                0.00016310345275964472
                            ],
                            [
                                25,
                                0.0025507567751022215
                            ],
                            [
                                26,
                                0.0
                            ],
                            [
                                27,
                                0.0
                            ],
                            [
                                28,
                                0.0
                            ],
                            [
                                29,
                                0.026998468893677137
                            ],
                            [
                                30,
                                0.0006343017520229921
                            ],
                            [
                                31,
                                0.0
                            ],
                            [
                                32,
                                6.343734626355617e-05
                            ],
                            [
                                33,
                                0.010508880411795849
                            ],
                            [
                                34,
                                0.0
                            ],
                            [
                                35,
                                0.0
                            ],
                            [
                                36,
                                0.0
                            ],
                            [
                                37,
                                0.0
                            ],
                            [
                                38,
                                0.0
                            ],
                            [
                                39,
                                0.0
                            ],
                            [
                                40,
                                0.0
                            ],
                            [
                                41,
                                0.0
                            ],
                            [
                                42,
                                0.0
                            ],
                            [
                                43,
                                0.0
                            ],
                            [
                                44,
                                0.0
                            ],
                            [
                                45,
                                0.0
                            ],
                            [
                                46,
                                0.0
                            ],
                            [
                                47,
                                0.0
                            ],
                            [
                                48,
                                0.0
                            ],
                            [
                                49,
                                0.0
                            ],
                            [
                                50,
                                0.0
                            ],
                            [
                                51,
                                0.0
                            ]
                        ],
                        "color": "#5cb85c"
                    },
                    {
                        "name": "SRR1810072",
                        "data": [
                            [
                                1,
                                0.08241240042630119
                            ],
                            [
                                2,
                                0.0042108076411137675
                            ],
                            [
                                3,
                                0.003418716145270729
                            ],
                            [
                                4,
                                0.2716996953772063
                            ],
                            [
                                5,
                                0.002448096255286903
                            ],
                            [
                                6,
                                0.0015862350421934417
                            ],
                            [
                                7,
                                0.0003673170408184037
                            ],
                            [
                                8,
                                0.0
                            ],
                            [
                                9,
                                0.003724471670868172
                            ],
                            [
                                10,
                                0.011725416599085804
                            ],
                            [
                                11,
                                0.025219700735520566
                            ],
                            [
                                12,
                                0.036914336576995894
                            ],
                            [
                                13,
                                0.03931113156959866
                            ],
                            [
                                14,
                                0.01623377156376755
                            ],
                            [
                                15,
                                0.007744438614796958
                            ],
                            [
                                16,
                                0.01141966107348836
                            ],
                            [
                                17,
                                0.012751441852768497
                            ],
                            [
                                18,
                                0.015435523916402417
                            ],
                            [
                                19,
                                0.01879062649594482
                            ],
                            [
                                20,
                                0.01997260758818728
                            ],
                            [
                                21,
                                0.025435166038793932
                            ],
                            [
                                22,
                                0.03142715352030085
                            ],
                            [
                                23,
                                0.027637016233196986
                            ],
                            [
                                24,
                                0.023651934147893412
                            ],
                            [
                                25,
                                0.029822450023541124
                            ],
                            [
                                26,
                                0.04399596287791383
                            ],
                            [
                                27,
                                0.03902179244806014
                            ],
                            [
                                28,
                                0.04335982722063056
                            ],
                            [
                                29,
                                0.041757175774378194
                            ],
                            [
                                30,
                                0.026559689716830162
                            ],
                            [
                                31,
                                9.33512250249037
                            ],
                            [
                                32,
                                0.0231430256220668
                            ],
                            [
                                33,
                                0.018969154890085608
                            ],
                            [
                                34,
                                0.026430410534866142
                            ],
                            [
                                35,
                                0.02275108397516001
                            ],
                            [
                                36,
                                0.016326113836598995
                            ],
                            [
                                37,
                                0.011973714710477014
                            ],
                            [
                                38,
                                0.008331325059903458
                            ],
                            [
                                39,
                                0.009511254101638555
                            ],
                            [
                                40,
                                0.010395687870313036
                            ],
                            [
                                41,
                                0.013141331449167919
                            ],
                            [
                                42,
                                0.0023393375783965376
                            ],
                            [
                                43,
                                0.008862806141311094
                            ],
                            [
                                44,
                                0.004695091560851998
                            ],
                            [
                                45,
                                0.00486335970245596
                            ],
                            [
                                46,
                                0.001789388042422615
                            ],
                            [
                                47,
                                0.01870238832412811
                            ],
                            [
                                48,
                                0.01798211859604286
                            ],
                            [
                                49,
                                0.01853206813201678
                            ],
                            [
                                50,
                                0.005983779279477459
                            ]
                        ],
                        "color": "#f0ad4e"
                    },
                    {
                        "name": "SRR1810072.flip.trim",
                        "data": [
                            [
                                1,
                                0.0076710805082426045
                            ],
                            [
                                2,
                                0.015015373660622437
                            ],
                            [
                                3,
                                0.011370178618936667
                            ],
                            [
                                4,
                                0.01929392976315564
                            ],
                            [
                                5,
                                0.002530075301576722
                            ],
                            [
                                6,
                                0.005993347485359506
                            ],
                            [
                                7,
                                0.00678167986960578
                            ],
                            [
                                8,
                                0.010426874911291552
                            ],
                            [
                                9,
                                0.003594660914490496
                            ],
                            [
                                10,
                                0.010362865016844204
                            ],
                            [
                                11,
                                0.010295486180583837
                            ],
                            [
                                12,
                                0.010500991631177953
                            ],
                            [
                                13,
                                0.009911426813899756
                            ],
                            [
                                14,
                                0.010912002532366183
                            ],
                            [
                                15,
                                0.010959167717748438
                            ],
                            [
                                16,
                                0.011932791901710718
                            ],
                            [
                                17,
                                0.014119235138359578
                            ],
                            [
                                18,
                                0.011434188513384014
                            ],
                            [
                                19,
                                0.012374123279216111
                            ],
                            [
                                20,
                                9.40109277018012
                            ],
                            [
                                21,
                                0.012852513016664707
                            ],
                            [
                                22,
                                0.020132796274597194
                            ],
                            [
                                23,
                                0.020786370986322737
                            ],
                            [
                                24,
                                0.016618989963619137
                            ],
                            [
                                25,
                                0.021140109876689656
                            ],
                            [
                                26,
                                0.012529166359670087
                            ],
                            [
                                27,
                                0.011174876747881103
                            ],
                            [
                                28,
                                0.011922846549124268
                            ],
                            [
                                29,
                                0.012728127169959544
                            ],
                            [
                                30,
                                0.011164988375306537
                            ],
                            [
                                31,
                                0.010828298460922797
                            ],
                            [
                                32,
                                0.010821688226488366
                            ],
                            [
                                33,
                                0.010461310082833023
                            ],
                            [
                                34,
                                0.00968313474540212
                            ],
                            [
                                35,
                                0.009076807785758227
                            ],
                            [
                                36,
                                0.007607964872092186
                            ],
                            [
                                37,
                                0.009538968928771431
                            ],
                            [
                                38,
                                0.011862222709591827
                            ],
                            [
                                39,
                                0.01094483707731929
                            ],
                            [
                                40,
                                0.009807805130918853
                            ],
                            [
                                41,
                                0.00762906398164087
                            ],
                            [
                                42,
                                0.004556542049345091
                            ],
                            [
                                43,
                                0.0
                            ],
                            [
                                44,
                                0.0
                            ],
                            [
                                45,
                                0.0
                            ],
                            [
                                46,
                                0.0
                            ],
                            [
                                47,
                                0.0
                            ],
                            [
                                48,
                                0.0
                            ],
                            [
                                49,
                                0.0
                            ],
                            [
                                50,
                                0.0
                            ]
                        ],
                        "color": "#f0ad4e"
                    }
                ]
            ],
            "config": {
                "id": "fastqc_per_base_n_content_plot",
                "title": "FastQC: Per Base N Content",
                "ylab": "Percentage N-Count",
                "xlab": "Position in Read (bp)",
                "yCeiling": 100,
                "yMinRange": 5,
                "ymin": 0,
                "xmin": 0,
                "xDecimals": false,
                "colors": {
                    "SRR1810072.flip.trim": "#f0ad4e",
                    "SRR1810072": "#f0ad4e",
                    "SRR1810071": "#5cb85c",
                    "SRR1810071.flip.trim": "#5cb85c"
                },
                "tt_label": "<b>Base {point.x}</b>: {point.y:.2f}%",
                "yPlotBands": [
                    {
                        "from": 20,
                        "to": 100,
                        "color": "#e6c3c3"
                    },
                    {
                        "from": 5,
                        "to": 20,
                        "color": "#e6dcc3"
                    },
                    {
                        "from": 0,
                        "to": 5,
                        "color": "#c3e6c3"
                    }
                ]
            }
        },
        "fastqc_sequence_length_distribution_plot": {
            "plot_type": "xy_line",
            "datasets": [
                [
                    {
                        "name": "SRR1810071",
                        "data": [
                            [
                                51,
                                36965276.0
                            ]
                        ],
                        "color": "#5cb85c"
                    },
                    {
                        "name": "SRR1810071.flip.trim",
                        "data": [
                            [
                                25,
                                42.0
                            ],
                            [
                                26,
                                105.0
                            ],
                            [
                                27,
                                53.0
                            ],
                            [
                                28,
                                59.0
                            ],
                            [
                                29,
                                108.0
                            ],
                            [
                                30,
                                173.0
                            ],
                            [
                                31,
                                2322.0
                            ],
                            [
                                32,
                                1968.0
                            ],
                            [
                                33,
                                1104.0
                            ],
                            [
                                34,
                                868.0
                            ],
                            [
                                35,
                                863.0
                            ],
                            [
                                36,
                                759.0
                            ],
                            [
                                37,
                                2014.0
                            ],
                            [
                                38,
                                2464.0
                            ],
                            [
                                39,
                                6313.0
                            ],
                            [
                                40,
                                13099.0
                            ],
                            [
                                41,
                                48.0
                            ],
                            [
                                42,
                                56.0
                            ],
                            [
                                43,
                                70.0
                            ],
                            [
                                44,
                                553.0
                            ],
                            [
                                45,
                                121.0
                            ],
                            [
                                46,
                                5500.0
                            ],
                            [
                                47,
                                96.0
                            ],
                            [
                                48,
                                201.0
                            ],
                            [
                                49,
                                1413.0
                            ],
                            [
                                50,
                                81655.0
                            ],
                            [
                                51,
                                21949854.0
                            ]
                        ],
                        "color": "#f0ad4e"
                    },
                    {
                        "name": "SRR1810072",
                        "data": [
                            [
                                50,
                                48731744.0
                            ]
                        ],
                        "color": "#5cb85c"
                    },
                    {
                        "name": "SRR1810072.flip.trim",
                        "data": [
                            [
                                25,
                                170.0
                            ],
                            [
                                26,
                                87.0
                            ],
                            [
                                27,
                                145.0
                            ],
                            [
                                28,
                                216.0
                            ],
                            [
                                29,
                                220.0
                            ],
                            [
                                30,
                                586.0
                            ],
                            [
                                31,
                                351.0
                            ],
                            [
                                32,
                                341.0
                            ],
                            [
                                33,
                                324.0
                            ],
                            [
                                34,
                                433.0
                            ],
                            [
                                35,
                                616.0
                            ],
                            [
                                36,
                                1162.0
                            ],
                            [
                                37,
                                4226.0
                            ],
                            [
                                38,
                                7078.0
                            ],
                            [
                                39,
                                17101.0
                            ],
                            [
                                40,
                                84.0
                            ],
                            [
                                41,
                                94.0
                            ],
                            [
                                42,
                                164.0
                            ],
                            [
                                43,
                                264.0
                            ],
                            [
                                44,
                                783.0
                            ],
                            [
                                45,
                                683.0
                            ],
                            [
                                46,
                                70959.0
                            ],
                            [
                                47,
                                1177.0
                            ],
                            [
                                48,
                                3199.0
                            ],
                            [
                                49,
                                26532.0
                            ],
                            [
                                50,
                                29545916.0
                            ]
                        ],
                        "color": "#f0ad4e"
                    }
                ]
            ],
            "config": {
                "id": "fastqc_sequence_length_distribution_plot",
                "title": "FastQC: Sequence Length Distribution",
                "ylab": "Read Count",
                "xlab": "Sequence Length (bp)",
                "ymin": 0,
                "yMinTickInterval": 0.1,
                "xDecimals": false,
                "colors": {
                    "SRR1810072.flip.trim": "#f0ad4e",
                    "SRR1810072": "#5cb85c",
                    "SRR1810071": "#5cb85c",
                    "SRR1810071.flip.trim": "#f0ad4e"
                },
                "tt_label": "<b>{point.x} bp</b>: {point.y}"
            }
        },
        "fastqc_sequence_duplication_levels_plot": {
            "plot_type": "xy_line",
            "datasets": [
                [
                    {
                        "name": "SRR1810071",
                        "data": [
                            39.449481811558336,
                            21.33136099134286,
                            9.74782464856236,
                            4.004702715957839,
                            2.059352989267046,
                            1.2574192254791898,
                            0.9701679396760297,
                            0.7535213255699559,
                            0.5566796001370293,
                            6.149275612041713,
                            1.9493153519670223,
                            4.0486876314929,
                            1.5318473975584181,
                            2.901686105334109,
                            0.4634355407394265,
                            2.8252411133157356
                        ],
                        "color": "#f0ad4e"
                    },
                    {
                        "name": "SRR1810071.flip.trim",
                        "data": [
                            44.99284945693862,
                            23.811302238306908,
                            9.885022269014417,
                            3.804918812841005,
                            1.7886264773883553,
                            1.0386505132226465,
                            0.7637510721621839,
                            0.6130366507645169,
                            0.432567091162463,
                            4.48040528115516,
                            1.3982048289115938,
                            3.200515152874439,
                            1.2419622011408065,
                            2.2151429462267136,
                            0.1384961201523262,
                            0.19454888773772971
                        ],
                        "color": "#f0ad4e"
                    },
                    {
                        "name": "SRR1810072",
                        "data": [
                            36.04214367254209,
                            20.75765227182445,
                            10.473084396841228,
                            4.842943969950306,
                            2.565931177399073,
                            1.6804594796128811,
                            1.1800831890822352,
                            0.8676156514010226,
                            0.7616623418997547,
                            7.941846246739587,
                            2.4548660310999457,
                            4.375752309991283,
                            1.3520549093541379,
                            2.240556489533903,
                            0.34882687139139984,
                            2.1145209913365157
                        ],
                        "color": "#f0ad4e"
                    },
                    {
                        "name": "SRR1810072.flip.trim",
                        "data": [
                            39.847114666120746,
                            22.551120829025837,
                            10.087175456743216,
                            4.394399942546076,
                            2.2092575315757217,
                            1.3300524386152734,
                            0.9010095358780915,
                            0.726122058317962,
                            0.594568095046564,
                            6.475283303823789,
                            2.112566820971136,
                            4.039137756837055,
                            1.345055595161963,
                            2.3706206951711573,
                            0.4343683345469959,
                            0.5821469396183948
                        ],
                        "color": "#f0ad4e"
                    }
                ]
            ],
            "config": {
                "id": "fastqc_sequence_duplication_levels_plot",
                "title": "FastQC: Sequence Duplication Levels",
                "categories": [
                    1.0,
                    2.0,
                    3.0,
                    4.0,
                    5.0,
                    6.0,
                    7.0,
                    8.0,
                    9.0,
                    ">10",
                    ">50",
                    ">100",
                    ">500",
                    ">1k",
                    ">5k",
                    ">10k+"
                ],
                "ylab": "% of Library",
                "xlab": "Sequence Duplication Level",
                "ymax": 100,
                "ymin": 0,
                "yMinTickInterval": 0.1,
                "colors": {
                    "SRR1810072.flip.trim": "#f0ad4e",
                    "SRR1810072": "#f0ad4e",
                    "SRR1810071": "#f0ad4e",
                    "SRR1810071.flip.trim": "#f0ad4e"
                },
                "tt_label": "<b>{point.x}</b>: {point.y:.1f}%"
            }
        },
        "fastqc_overrepresented_sequencesi_plot": {
            "plot_type": "bar_graph",
            "samples": [
                [
                    "SRR1810071",
                    "SRR1810071.flip.trim",
                    "SRR1810072",
                    "SRR1810072.flip.trim"
                ]
            ],
            "datasets": [
                [
                    {
                        "name": "Top over-represented sequence",
                        "data": [
                            1.7956608791450657,
                            0.0,
                            1.2194925755171002,
                            0.17597667560300942
                        ]
                    },
                    {
                        "name": "Sum of remaining over-represented sequences",
                        "data": [
                            0.2508840999861601,
                            0.0,
                            0.10790091977828653,
                            0.0
                        ]
                    }
                ]
            ],
            "config": {
                "id": "fastqc_overrepresented_sequencesi_plot",
                "title": "FastQC: Overrepresented sequences",
                "ymin": 0,
                "yCeiling": 100,
                "yMinRange": 20,
                "tt_decimals": 2,
                "tt_suffix": "%",
                "tt_percentages": false,
                "ylab_format": "{value}%",
                "cpswitch": false,
                "ylab": "Percentage of Total Sequences"
            }
        },
        "fastqc_adapter_content_plot": {
            "plot_type": "xy_line",
            "datasets": [
                [
                    {
                        "name": "SRR1810071 - illumina_small_rna_3'_adapter",
                        "data": [
                            [
                                1,
                                1.991130811521602
                            ],
                            [
                                2,
                                2.002868854543383
                            ],
                            [
                                3,
                                2.3471243661213297
                            ],
                            [
                                4,
                                3.0354703695435683
                            ],
                            [
                                5,
                                3.565364965758676
                            ],
                            [
                                6,
                                4.6881592335466395
                            ],
                            [
                                7,
                                5.675813160437379
                            ],
                            [
                                8,
                                6.56507204220523
                            ],
                            [
                                9,
                                7.407327352296788
                            ],
                            [
                                10,
                                8.26582222732491
                            ],
                            [
                                11,
                                9.117808291219035
                            ],
                            [
                                12,
                                10.072401461306551
                            ],
                            [
                                13,
                                11.102276092839128
                            ],
                            [
                                14,
                                12.210213174115081
                            ],
                            [
                                15,
                                13.335674810056876
                            ],
                            [
                                16,
                                14.555652174759901
                            ],
                            [
                                17,
                                15.926779499766212
                            ],
                            [
                                18,
                                17.417240439378837
                            ],
                            [
                                19,
                                19.048896050444746
                            ],
                            [
                                20,
                                21.019626635548455
                            ],
                            [
                                21,
                                22.878749775870737
                            ],
                            [
                                22,
                                24.754307258520132
                            ],
                            [
                                23,
                                26.59110404045137
                            ],
                            [
                                24,
                                28.340992232818714
                            ],
                            [
                                25,
                                30.04303822863381
                            ],
                            [
                                26,
                                31.72842805231591
                            ],
                            [
                                27,
                                33.40262629176636
                            ],
                            [
                                28,
                                35.12877328441968
                            ],
                            [
                                29,
                                36.88577896726647
                            ],
                            [
                                30,
                                38.698829139000615
                            ],
                            [
                                31,
                                40.54036009361867
                            ],
                            [
                                32,
                                42.43534932621631
                            ],
                            [
                                33,
                                44.33884924868409
                            ],
                            [
                                34,
                                46.21374665239886
                            ],
                            [
                                35,
                                48.026818466065286
                            ],
                            [
                                36,
                                49.77933615320497
                            ],
                            [
                                37,
                                51.44634927113759
                            ],
                            [
                                38,
                                53.03205635472599
                            ],
                            [
                                39,
                                54.56062062136368
                            ],
                            [
                                40,
                                56.028871527971276
                            ]
                        ]
                    },
                    {
                        "name": "SRR1810072 - illumina_small_rna_3'_adapter",
                        "data": [
                            [
                                1,
                                1.760595721753771
                            ],
                            [
                                2,
                                1.8369299485772559
                            ],
                            [
                                3,
                                2.127087838268214
                            ],
                            [
                                4,
                                2.5735093740950457
                            ],
                            [
                                5,
                                2.9428476846632043
                            ],
                            [
                                6,
                                3.5276677149087874
                            ],
                            [
                                7,
                                4.096617186530406
                            ],
                            [
                                8,
                                4.647970325051367
                            ],
                            [
                                9,
                                5.197989630742541
                            ],
                            [
                                10,
                                5.75702359431257
                            ],
                            [
                                11,
                                6.306392399992908
                            ],
                            [
                                12,
                                6.903179988797445
                            ],
                            [
                                13,
                                7.537698630280911
                            ],
                            [
                                14,
                                8.245122522190053
                            ],
                            [
                                15,
                                9.036214669436005
                            ],
                            [
                                16,
                                9.951780096357725
                            ],
                            [
                                17,
                                11.02333624669784
                            ],
                            [
                                18,
                                12.291891297795539
                            ],
                            [
                                19,
                                13.844774363092771
                            ],
                            [
                                20,
                                15.637455946579708
                            ],
                            [
                                21,
                                17.509365148105513
                            ],
                            [
                                22,
                                19.546704505383595
                            ],
                            [
                                23,
                                21.618481374276282
                            ],
                            [
                                24,
                                23.554127264560858
                            ],
                            [
                                25,
                                25.32780686034959
                            ],
                            [
                                26,
                                26.994094444885864
                            ],
                            [
                                27,
                                28.64619415221421
                            ],
                            [
                                28,
                                30.272173308634308
                            ],
                            [
                                29,
                                32.008103383289544
                            ],
                            [
                                30,
                                33.802168048818444
                            ],
                            [
                                31,
                                35.56280891568338
                            ],
                            [
                                32,
                                37.7937920711395
                            ],
                            [
                                33,
                                40.05305248258712
                            ],
                            [
                                34,
                                42.25953825908631
                            ],
                            [
                                35,
                                44.45606133037225
                            ],
                            [
                                36,
                                46.561766802353716
                            ],
                            [
                                37,
                                48.58090241958096
                            ],
                            [
                                38,
                                50.46739759611312
                            ],
                            [
                                39,
                                52.2406442092448
                            ]
                        ]
                    }
                ]
            ],
            "config": {
                "id": "fastqc_adapter_content_plot",
                "title": "FastQC: Adapter Content",
                "ylab": "% of Sequences",
                "xlab": "Position (bp)",
                "yCeiling": 100,
                "yMinRange": 5,
                "ymin": 0,
                "xDecimals": false,
                "tt_label": "<b>Base {point.x}</b>: {point.y:.2f}%",
                "hide_empty": true,
                "yPlotBands": [
                    {
                        "from": 20,
                        "to": 100,
                        "color": "#e6c3c3"
                    },
                    {
                        "from": 5,
                        "to": 20,
                        "color": "#e6dcc3"
                    },
                    {
                        "from": 0,
                        "to": 5,
                        "color": "#c3e6c3"
                    }
                ]
            }
        }
    },
    "report_saved_raw_data": {
        "multiqc_rseqc_read_distribution": {
            "SRR1810072.read_dist": {
                "total_reads": 13851992,
                "total_tags": 13885811,
                "total_assigned_tags": 12137900,
                "cds_exons_total_bases": 38499087,
                "cds_exons_tag_count": 649214,
                "cds_exons_tags_kb": 649214.0,
                "5_utr_exons_total_bases": 15936999,
                "5_utr_exons_tag_count": 1705002,
                "5_utr_exons_tags_kb": 1705002.0,
                "3_utr_exons_total_bases": 44223425,
                "3_utr_exons_tag_count": 713898,
                "3_utr_exons_tags_kb": 713898.0,
                "introns_total_bases": 1344309357,
                "introns_tag_count": 7104054,
                "introns_tags_kb": 7104054.0,
                "tss_up_1kb_total_bases": 21187215,
                "tss_up_1kb_tag_count": 260043,
                "tss_up_1kb_tags_kb": 260043.0,
                "tss_up_5kb_total_bases": 95986367,
                "tss_up_5kb_tag_count": 471316,
                "tss_up_5kb_tags_kb": 471316.0,
                "tss_up_10kb_total_bases": 176004635,
                "tss_up_10kb_tag_count": 608572,
                "tss_up_10kb_tags_kb": 608572.0,
                "tes_down_1kb_total_bases": 22427490,
                "tes_down_1kb_tag_count": 325662,
                "tes_down_1kb_tags_kb": 325662.0,
                "tes_down_5kb_total_bases": 97337365,
                "tes_down_5kb_tag_count": 1053548,
                "tes_down_5kb_tags_kb": 1053548.0,
                "tes_down_10kb_total_bases": 173705276,
                "tes_down_10kb_tag_count": 1357160,
                "tes_down_10kb_tags_kb": 1357160.0,
                "other_intergenic_tag_count": 1747911,
                "cds_exons_tag_pct": 4.67537690092426,
                "5_utr_exons_tag_pct": 12.27873546600915,
                "3_utr_exons_tag_pct": 5.141204932142602,
                "introns_tag_pct": 51.16052638193045,
                "tss_up_1kb_tag_pct": 1.8727246107555402,
                "tss_up_5kb_tag_pct": 3.394227387942987,
                "tss_up_10kb_tag_pct": 4.382689639085538,
                "tes_down_1kb_tag_pct": 2.345286134169621,
                "tes_down_5kb_tag_pct": 7.587226990198843,
                "tes_down_10kb_tag_pct": 9.773717934083937,
                "other_intergenic_tag_pct": 12.587748745824065
            },
            "SRR1810071.read_dist": {
                "total_reads": 12449406,
                "total_tags": 12491774,
                "total_assigned_tags": 11123301,
                "cds_exons_total_bases": 38499087,
                "cds_exons_tag_count": 577369,
                "cds_exons_tags_kb": 577369.0,
                "5_utr_exons_total_bases": 15936999,
                "5_utr_exons_tag_count": 1202066,
                "5_utr_exons_tags_kb": 1202066.0,
                "3_utr_exons_total_bases": 44223425,
                "3_utr_exons_tag_count": 690338,
                "3_utr_exons_tags_kb": 690338.0,
                "introns_total_bases": 1344309357,
                "introns_tag_count": 7050924,
                "introns_tags_kb": 7050924.0,
                "tss_up_1kb_total_bases": 21187215,
                "tss_up_1kb_tag_count": 121107,
                "tss_up_1kb_tags_kb": 121107.0,
                "tss_up_5kb_total_bases": 95986367,
                "tss_up_5kb_tag_count": 245527,
                "tss_up_5kb_tags_kb": 245527.0,
                "tss_up_10kb_total_bases": 176004635,
                "tss_up_10kb_tag_count": 349387,
                "tss_up_10kb_tags_kb": 349387.0,
                "tes_down_1kb_total_bases": 22427490,
                "tes_down_1kb_tag_count": 317234,
                "tes_down_1kb_tags_kb": 317234.0,
                "tes_down_5kb_total_bases": 97337365,
                "tes_down_5kb_tag_count": 980499,
                "tes_down_5kb_tags_kb": 980499.0,
                "tes_down_10kb_total_bases": 173705276,
                "tes_down_10kb_tag_count": 1253217,
                "tes_down_10kb_tags_kb": 1253217.0,
                "other_intergenic_tag_count": 1368473,
                "cds_exons_tag_pct": 4.621993641575648,
                "5_utr_exons_tag_pct": 9.622860612111618,
                "3_utr_exons_tag_pct": 5.526340774336775,
                "introns_tag_pct": 56.44453702092272,
                "tss_up_1kb_tag_pct": 0.9694940046145567,
                "tss_up_5kb_tag_pct": 1.9655094624670606,
                "tss_up_10kb_tag_pct": 2.796936608043021,
                "tes_down_1kb_tag_pct": 2.539543222603931,
                "tes_down_5kb_tag_pct": 7.849157373484343,
                "tes_down_10kb_tag_pct": 10.032338081044374,
                "other_intergenic_tag_pct": 10.954993261965834
            }
        },
        "multiqc_rseqc_infer_experiment": {
            "SRR1810071.infer_experiment": {
                "se_sense": 0.8827,
                "se_antisense": 0.0958,
                "failed": 0.0215
            },
            "SRR1810072.infer_experiment": {
                "se_sense": 0.8704,
                "se_antisense": 0.1063,
                "failed": 0.0234
            }
        },
        "multiqc_picard_gcbias": {
            "SRR1810071": {
                "ACCUMULATION_LEVEL": "All Reads",
                "READS_USED": "ALL",
                "WINDOW_SIZE": 100.0,
                "TOTAL_CLUSTERS": 27959540.0,
                "ALIGNED_READS": 18337065.0,
                "AT_DROPOUT": 36.631223,
                "GC_DROPOUT": 8.3e-05,
                "GC_NC_0_19": 0.162449,
                "GC_NC_20_39": 0.360075,
                "GC_NC_40_59": 1.260062,
                "GC_NC_60_79": 4.523863,
                "GC_NC_80_100": 32.163262,
                "SAMPLE": "",
                "LIBRARY": "",
                "READ_GROUP": ""
            },
            "SRR1810072": {
                "ACCUMULATION_LEVEL": "All Reads",
                "READS_USED": "ALL",
                "WINDOW_SIZE": 100.0,
                "TOTAL_CLUSTERS": 37701848.0,
                "ALIGNED_READS": 21870929.0,
                "AT_DROPOUT": 43.917056,
                "GC_DROPOUT": 7.9e-05,
                "GC_NC_0_19": 0.128404,
                "GC_NC_20_39": 0.273852,
                "GC_NC_40_59": 1.248313,
                "GC_NC_60_79": 5.397025,
                "GC_NC_80_100": 39.1429,
                "SAMPLE": "",
                "LIBRARY": "",
                "READ_GROUP": ""
            }
        },
        "multiqc_picard_dups": {
            "SRR1810071": {
                "LIBRARY": "Unknown Library",
                "UNPAIRED_READS_EXAMINED": 12449406.0,
                "READ_PAIRS_EXAMINED": 0.0,
                "SECONDARY_OR_SUPPLEMENTARY_RDS": 5887659.0,
                "UNMAPPED_READS": 9622475.0,
                "UNPAIRED_READ_DUPLICATES": 4915110.0,
                "READ_PAIR_DUPLICATES": 0.0,
                "READ_PAIR_OPTICAL_DUPLICATES": 0.0,
                "PERCENT_DUPLICATION": 0.394807,
                "ESTIMATED_LIBRARY_SIZE": "",
                "UNPAIRED_READ_UNIQUE": 7534296.0,
                "READ_PAIR_NOT_OPTICAL_DUPLICATES": 0.0,
                "READ_PAIR_UNIQUE": 0.0
            },
            "SRR1810072": {
                "LIBRARY": "Unknown Library",
                "UNPAIRED_READS_EXAMINED": 13851992.0,
                "READ_PAIRS_EXAMINED": 0.0,
                "SECONDARY_OR_SUPPLEMENTARY_RDS": 8018937.0,
                "UNMAPPED_READS": 15830919.0,
                "UNPAIRED_READ_DUPLICATES": 6257039.0,
                "READ_PAIR_DUPLICATES": 0.0,
                "READ_PAIR_OPTICAL_DUPLICATES": 0.0,
                "PERCENT_DUPLICATION": 0.451707,
                "ESTIMATED_LIBRARY_SIZE": "",
                "UNPAIRED_READ_UNIQUE": 7594953.0,
                "READ_PAIR_NOT_OPTICAL_DUPLICATES": 0.0,
                "READ_PAIR_UNIQUE": 0.0
            }
        },
        "multiqc_samtools_flagstat": {
            "SRR1810071": {
                "total_passed": 27959540,
                "total_failed": 0,
                "secondary_passed": 5887659,
                "secondary_failed": 0,
                "supplementary_passed": 0,
                "supplementary_failed": 0,
                "duplicates_passed": 0,
                "duplicates_failed": 0,
                "mapped_passed": 18337065,
                "mapped_failed": 0,
                "mapped_passed_pct": 65.58,
                "mapped_failed_pct": NaN,
                "paired in sequencing_passed": 0,
                "paired in sequencing_failed": 0,
                "read1_passed": 0,
                "read1_failed": 0,
                "read2_passed": 0,
                "read2_failed": 0,
                "properly paired_passed": 0,
                "properly paired_failed": 0,
                "properly paired_passed_pct": NaN,
                "properly paired_failed_pct": NaN,
                "with itself and mate mapped_passed": 0,
                "with itself and mate mapped_failed": 0,
                "singletons_passed": 0,
                "singletons_failed": 0,
                "singletons_passed_pct": NaN,
                "singletons_failed_pct": NaN,
                "with mate mapped to a different chr_passed": 0,
                "with mate mapped to a different chr_failed": 0,
                "with mate mapped to a different chr (mapQ >= 5)_passed": 0,
                "with mate mapped to a different chr (mapQ >= 5)_failed": 0,
                "flagstat_total": 27959540
            },
            "SRR1810072": {
                "total_passed": 37701848,
                "total_failed": 0,
                "secondary_passed": 8018937,
                "secondary_failed": 0,
                "supplementary_passed": 0,
                "supplementary_failed": 0,
                "duplicates_passed": 0,
                "duplicates_failed": 0,
                "mapped_passed": 21870929,
                "mapped_failed": 0,
                "mapped_passed_pct": 58.01,
                "mapped_failed_pct": NaN,
                "paired in sequencing_passed": 0,
                "paired in sequencing_failed": 0,
                "read1_passed": 0,
                "read1_failed": 0,
                "read2_passed": 0,
                "read2_failed": 0,
                "properly paired_passed": 0,
                "properly paired_failed": 0,
                "properly paired_passed_pct": NaN,
                "properly paired_failed_pct": NaN,
                "with itself and mate mapped_passed": 0,
                "with itself and mate mapped_failed": 0,
                "singletons_passed": 0,
                "singletons_failed": 0,
                "singletons_passed_pct": NaN,
                "singletons_failed_pct": NaN,
                "with mate mapped to a different chr_passed": 0,
                "with mate mapped to a different chr_failed": 0,
                "with mate mapped to a different chr (mapQ >= 5)_passed": 0,
                "with mate mapped to a different chr (mapQ >= 5)_failed": 0,
                "flagstat_total": 37701848
            }
        },
        "multiqc_hisat2": {
            "SRR1810071.hisat2_mapstats": {
                "unpaired_total": 22071881,
                "unpaired_aligned_none": 9622475,
                "unpaired_aligned_one": 10689722,
                "unpaired_aligned_multi": 1759684,
                "overall_alignment_rate": 56.4
            },
            "SRR1810072.hisat2_mapstats": {
                "unpaired_total": 29682911,
                "unpaired_aligned_none": 15830919,
                "unpaired_aligned_one": 11445708,
                "unpaired_aligned_multi": 2406284,
                "overall_alignment_rate": 46.67
            }
        },
        "multiqc_fastqc": {
            "SRR1810072.flip.trim": {
                "Filename": "SRR1810072.flip.trim.fastq.gz",
                "File type": "Conventional base calls",
                "Encoding": "Sanger / Illumina 1.9",
                "Total Sequences": 29682911.0,
                "Sequences flagged as poor quality": 0.0,
                "Sequence length": "25-50",
                "%GC": 51.0,
                "total_deduplicated_percentage": 56.94034677867469,
                "avg_sequence_length": 49.97497694885788,
                "basic_statistics": "pass",
                "per_base_sequence_quality": "pass",
                "per_tile_sequence_quality": "fail",
                "per_sequence_quality_scores": "pass",
                "per_base_sequence_content": "fail",
                "per_sequence_gc_content": "warn",
                "per_base_n_content": "warn",
                "sequence_length_distribution": "warn",
                "sequence_duplication_levels": "warn",
                "overrepresented_sequences": "warn",
                "adapter_content": "pass"
            },
            "SRR1810072": {
                "Filename": "SRR1810072.fastq.gz",
                "File type": "Conventional base calls",
                "Encoding": "Sanger / Illumina 1.9",
                "Total Sequences": 48731744.0,
                "Sequences flagged as poor quality": 0.0,
                "Sequence length": 50.0,
                "%GC": 53.0,
                "total_deduplicated_percentage": 52.77717648118434,
                "avg_sequence_length": 50.0,
                "basic_statistics": "pass",
                "per_base_sequence_quality": "pass",
                "per_tile_sequence_quality": "fail",
                "per_sequence_quality_scores": "pass",
                "per_base_sequence_content": "fail",
                "per_sequence_gc_content": "warn",
                "per_base_n_content": "warn",
                "sequence_length_distribution": "pass",
                "sequence_duplication_levels": "warn",
[truncated: 5,610 more chars]
