# Supplementary material for: Combining signal and sequence to detect RNA polymerase initiation in ATAC-seq data
Source: PLoS One. 2020 Apr 30;15(4):e0232332. doi: 10.1371/journal.pone.0232332 (PMC7192442; doi:10.1371/journal.pone.0232332)
Supplement: S1 File — (ZIP) [file pone.0232332.s011.zip › multiqc_reports/Jurkat_Nascent_MultiQC/multiqc_data/multiqc_hisat2.txt]

Sample	unpaired_total	unpaired_aligned_none	unpaired_aligned_one	unpaired_aligned_multi	overall_alignment_rate
SRR1810071.hisat2_mapstats	22071881	9622475	10689722	1759684	56.4
SRR1810072.hisat2_mapstats	29682911	15830919	11445708	2406284	46.67
