# Supplementary material for: Combining signal and sequence to detect RNA polymerase initiation in ATAC-seq data
Source: PLoS One. 2020 Apr 30;15(4):e0232332. doi: 10.1371/journal.pone.0232332 (PMC7192442; doi:10.1371/journal.pone.0232332)
Supplement: S1 File — (ZIP) [file pone.0232332.s011.zip › multiqc_reports/Jurkat_Nascent_MultiQC/multiqc_data/multiqc_picard_dups.txt]

Sample	LIBRARY	UNPAIRED_READS_EXAMINED	READ_PAIRS_EXAMINED	SECONDARY_OR_SUPPLEMENTARY_RDS	UNMAPPED_READS	UNPAIRED_READ_DUPLICATES	READ_PAIR_DUPLICATES	READ_PAIR_OPTICAL_DUPLICATES	PERCENT_DUPLICATION	ESTIMATED_LIBRARY_SIZE
SRR1810071	Unknown Library	12449406.0	0.0	5887659.0	9622475.0	4915110.0	0.0	0.0	0.394807
SRR1810072	Unknown Library	13851992.0	0.0	8018937.0	15830919.0	6257039.0	0.0	0.0	0.451707
