# Supplementary material for: Combining signal and sequence to detect RNA polymerase initiation in ATAC-seq data
Source: PLoS One. 2020 Apr 30;15(4):e0232332. doi: 10.1371/journal.pone.0232332 (PMC7192442; doi:10.1371/journal.pone.0232332)
Supplement: S1 File — (ZIP) [file pone.0232332.s011.zip › multiqc_reports/Jurkat_Nascent_MultiQC/multiqc_data/multiqc_rseqc_read_distribution.txt]

Sample	total_reads	total_tags	total_assigned_tags	cds_exons_total_bases	cds_exons_tag_count	cds_exons_tags_kb	5_utr_exons_total_bases	5_utr_exons_tag_count	5_utr_exons_tags_kb	3_utr_exons_total_bases	3_utr_exons_tag_count	3_utr_exons_tags_kb	introns_total_bases	introns_tag_count	introns_tags_kb	tss_up_1kb_total_bases	tss_up_1kb_tag_count	tss_up_1kb_tags_kb	tss_up_5kb_total_bases	tss_up_5kb_tag_count	tss_up_5kb_tags_kb	tss_up_10kb_total_bases	tss_up_10kb_tag_count	tss_up_10kb_tags_kb	tes_down_1kb_total_bases	tes_down_1kb_tag_count	tes_down_1kb_tags_kb	tes_down_5kb_total_bases	tes_down_5kb_tag_count	tes_down_5kb_tags_kb	tes_down_10kb_total_bases	tes_down_10kb_tag_count	tes_down_10kb_tags_kb	other_intergenic_tag_count	cds_exons_tag_pct	5_utr_exons_tag_pct	3_utr_exons_tag_pct	introns_tag_pct	tss_up_1kb_tag_pct	tss_up_5kb_tag_pct	tss_up_10kb_tag_pct	tes_down_1kb_tag_pct	tes_down_5kb_tag_pct	tes_down_10kb_tag_pct	other_intergenic_tag_pct
SRR1810071.read_dist	12449406	12491774	11123301	38499087	577369	577369.0	15936999	1202066	1202066.0	44223425	690338	690338.0	1344309357	7050924	7050924.0	21187215	121107	121107.0	95986367	245527	245527.0	176004635	349387	349387.0	22427490	317234	317234.0	97337365	980499	980499.0	173705276	1253217	1253217.0	1368473	4.621993641575648	9.622860612111618	5.526340774336775	56.44453702092272	0.9694940046145567	1.9655094624670606	2.796936608043021	2.539543222603931	7.849157373484343	10.032338081044374	10.954993261965834
SRR1810072.read_dist	13851992	13885811	12137900	38499087	649214	649214.0	15936999	1705002	1705002.0	44223425	713898	713898.0	1344309357	7104054	7104054.0	21187215	260043	260043.0	95986367	471316	471316.0	176004635	608572	608572.0	22427490	325662	325662.0	97337365	1053548	1053548.0	173705276	1357160	1357160.0	1747911	4.67537690092426	12.27873546600915	5.141204932142602	51.16052638193045	1.8727246107555402	3.394227387942987	4.382689639085538	2.345286134169621	7.587226990198843	9.773717934083937	12.587748745824065
