# Supplementary material for: Combining signal and sequence to detect RNA polymerase initiation in ATAC-seq data
Source: PLoS One. 2020 Apr 30;15(4):e0232332. doi: 10.1371/journal.pone.0232332 (PMC7192442; doi:10.1371/journal.pone.0232332)
Supplement: S1 File — (ZIP) [file pone.0232332.s011.zip › multiqc_reports/Jurkat_Nascent_MultiQC/multiqc_data/multiqc_sources.txt]

Module	Section	Sample Name	Source
Preseq	all_sections	SRR1810071.c_curve	/scratch/Shares/dowell/itripodi/Nascent/Jurkat/temp/34/1f6280b64015eb27ee39d1f5377fe6/qc/preseq/SRR1810071.c_curve.txt
Preseq	all_sections	SRR1810072.c_curve	/scratch/Shares/dowell/itripodi/Nascent/Jurkat/temp/34/1f6280b64015eb27ee39d1f5377fe6/qc/preseq/SRR1810072.c_curve.txt
Preseq	all_sections	SRR1810071.lc_extrap	/scratch/Shares/dowell/itripodi/Nascent/Jurkat/temp/34/1f6280b64015eb27ee39d1f5377fe6/qc/preseq/SRR1810071.lc_extrap.txt
Preseq	all_sections	SRR1810072.lc_extrap	/scratch/Shares/dowell/itripodi/Nascent/Jurkat/temp/34/1f6280b64015eb27ee39d1f5377fe6/qc/preseq/SRR1810072.lc_extrap.txt
RSeQC	read_distribution	SRR1810072.read_dist	/scratch/Shares/dowell/itripodi/Nascent/Jurkat/temp/34/1f6280b64015eb27ee39d1f5377fe6/qc/rseqc/SRR1810072.read_dist.txt
RSeQC	read_distribution	SRR1810071.read_dist	/scratch/Shares/dowell/itripodi/Nascent/Jurkat/temp/34/1f6280b64015eb27ee39d1f5377fe6/qc/rseqc/SRR1810071.read_dist.txt
RSeQC	read_duplication	SRR1810071.read_duplication	/scratch/Shares/dowell/itripodi/Nascent/Jurkat/temp/34/1f6280b64015eb27ee39d1f5377fe6/qc/rseqc/SRR1810071.read_duplication.pos.DupRate.xls
RSeQC	read_duplication	SRR1810072.read_duplication	/scratch/Shares/dowell/itripodi/Nascent/Jurkat/temp/34/1f6280b64015eb27ee39d1f5377fe6/qc/rseqc/SRR1810072.read_duplication.pos.DupRate.xls
RSeQC	infer_experiment	SRR1810071.infer_experiment	/scratch/Shares/dowell/itripodi/Nascent/Jurkat/temp/34/1f6280b64015eb27ee39d1f5377fe6/qc/rseqc/SRR1810071.infer_experiment.txt
RSeQC	infer_experiment	SRR1810072.infer_experiment	/scratch/Shares/dowell/itripodi/Nascent/Jurkat/temp/34/1f6280b64015eb27ee39d1f5377fe6/qc/rseqc/SRR1810072.infer_experiment.txt
Picard	GcBiasSummaryMetrics	SRR1810071	/scratch/Shares/dowell/itripodi/Nascent/Jurkat/temp/34/1f6280b64015eb27ee39d1f5377fe6/qc/picard/SRR1810071.summary_metrics.txt
Picard	GcBiasSummaryMetrics	SRR1810072	/scratch/Shares/dowell/itripodi/Nascent/Jurkat/temp/34/1f6280b64015eb27ee39d1f5377fe6/qc/picard/SRR1810072.summary_metrics.txt
Picard	GcBiasDetailMetrics	SRR1810072	/scratch/Shares/dowell/itripodi/Nascent/Jurkat/temp/34/1f6280b64015eb27ee39d1f5377fe6/qc/picard/SRR1810072.gc_bias_metrics.txt
Picard	GcBiasDetailMetrics	SRR1810071	/scratch/Shares/dowell/itripodi/Nascent/Jurkat/temp/34/1f6280b64015eb27ee39d1f5377fe6/qc/picard/SRR1810071.gc_bias_metrics.txt
Picard	DuplicationMetrics	SRR1810071	/scratch/Shares/dowell/itripodi/Nascent/Jurkat/temp/34/1f6280b64015eb27ee39d1f5377fe6/qc/picard/SRR1810071.marked_dup_metrics.txt
Picard	DuplicationMetrics	SRR1810072	/scratch/Shares/dowell/itripodi/Nascent/Jurkat/temp/34/1f6280b64015eb27ee39d1f5377fe6/qc/picard/SRR1810072.marked_dup_metrics.txt
Samtools	flagstat	SRR1810071	/scratch/Shares/dowell/itripodi/Nascent/Jurkat/temp/34/1f6280b64015eb27ee39d1f5377fe6/qc/mapstats/SRR1810071.flagstat
Samtools	flagstat	SRR1810072	/scratch/Shares/dowell/itripodi/Nascent/Jurkat/temp/34/1f6280b64015eb27ee39d1f5377fe6/qc/mapstats/SRR1810072.flagstat
BBTools	all_sections	SRR1810071.trimstats	/scratch/Shares/dowell/itripodi/Nascent/Jurkat/temp/34/1f6280b64015eb27ee39d1f5377fe6/qc/trimstats/SRR1810071.trimstats.txt
BBTools	all_sections	SRR1810072.trimstats	/scratch/Shares/dowell/itripodi/Nascent/Jurkat/temp/34/1f6280b64015eb27ee39d1f5377fe6/qc/trimstats/SRR1810072.trimstats.txt
HISAT2	all_sections	SRR1810071.hisat2_mapstats	/scratch/Shares/dowell/itripodi/Nascent/Jurkat/temp/34/1f6280b64015eb27ee39d1f5377fe6/qc/hisat2_mapstats/SRR1810071.hisat2_mapstats.txt
HISAT2	all_sections	SRR1810072.hisat2_mapstats	/scratch/Shares/dowell/itripodi/Nascent/Jurkat/temp/34/1f6280b64015eb27ee39d1f5377fe6/qc/hisat2_mapstats/SRR1810072.hisat2_mapstats.txt
FastQC	all_sections	SRR1810072.flip.trim	/scratch/Shares/dowell/itripodi/Nascent/Jurkat/temp/34/1f6280b64015eb27ee39d1f5377fe6/qc/fastqc/SRR1810072.flip.trim_fastqc.zip
FastQC	all_sections	SRR1810072	/scratch/Shares/dowell/itripodi/Nascent/Jurkat/temp/34/1f6280b64015eb27ee39d1f5377fe6/qc/fastqc/SRR1810072_fastqc.zip
FastQC	all_sections	SRR1810071	/scratch/Shares/dowell/itripodi/Nascent/Jurkat/temp/34/1f6280b64015eb27ee39d1f5377fe6/qc/fastqc/SRR1810071_fastqc.zip
FastQC	all_sections	SRR1810071.flip.trim	/scratch/Shares/dowell/itripodi/Nascent/Jurkat/temp/34/1f6280b64015eb27ee39d1f5377fe6/qc/fastqc/SRR1810071.flip.trim_fastqc.zip
