# Supplementary material for: Combining signal and sequence to detect RNA polymerase initiation in ATAC-seq data
Source: PLoS One. 2020 Apr 30;15(4):e0232332. doi: 10.1371/journal.pone.0232332 (PMC7192442; doi:10.1371/journal.pone.0232332)
Supplement: S1 File — (ZIP) [file pone.0232332.s011.zip › multiqc_reports/HeLa_Nascent_MultiQC/multiqc_data/multiqc_fastqc.txt]

Sample	Filename	File type	Encoding	Total Sequences	Sequences flagged as poor quality	Sequence length	%GC	total_deduplicated_percentage	avg_sequence_length	basic_statistics	per_base_sequence_quality	per_sequence_quality_scores	per_base_sequence_content	per_sequence_gc_content	per_base_n_content	sequence_length_distribution	sequence_duplication_levels	overrepresented_sequences	adapter_content
SRX6743170	SRX6743170.fastq.gz	Conventional base calls	Sanger / Illumina 1.9	141238918.0	0.0	84.0	53.0	47.715891160957185	84.0	pass	pass	pass	fail	warn	pass	pass	fail	warn	pass
SRX6743170.trim	SRX6743170.trim.fastq.gz	Conventional base calls	Sanger / Illumina 1.9	140767129.0	0.0	25-84	53.0	47.76256594788488	83.89562357274474	pass	pass	pass	fail	warn	pass	warn	fail	warn	pass
