# Supplementary material for: Combining signal and sequence to detect RNA polymerase initiation in ATAC-seq data
Source: PLoS One. 2020 Apr 30;15(4):e0232332. doi: 10.1371/journal.pone.0232332 (PMC7192442; doi:10.1371/journal.pone.0232332)
Supplement: S1 File — (ZIP) [file pone.0232332.s011.zip › multiqc_reports/HeLa_Nascent_MultiQC/multiqc_data/multiqc_general_stats.txt]

Sample	Samtools Flagstat_mqc-generalstats-samtools_flagstat-mapped_passed	Picard_mqc-generalstats-picard-PERCENT_DUPLICATION	FastQC_mqc-generalstats-fastqc-percent_duplicates	FastQC_mqc-generalstats-fastqc-percent_gc	FastQC_mqc-generalstats-fastqc-avg_sequence_length	FastQC_mqc-generalstats-fastqc-percent_fails	FastQC_mqc-generalstats-fastqc-total_sequences	HISAT2_mqc-generalstats-hisat2-overall_alignment_rate
SRX6743170	349425122	0.580288	52.284108839042815	53.0	84.0	20.0	141238918.0
SRX6743170.hisat2_mapstats								92.85
SRX6743170.trim			52.23743405211512	53.0	83.89562357274474	20.0	140767129.0
