# Supplementary material for: Combining signal and sequence to detect RNA polymerase initiation in ATAC-seq data
Source: PLoS One. 2020 Apr 30;15(4):e0232332. doi: 10.1371/journal.pone.0232332 (PMC7192442; doi:10.1371/journal.pone.0232332)
Supplement: S1 File — (ZIP) [file pone.0232332.s011.zip › multiqc_reports/HeLa_Nascent_MultiQC/multiqc_data/multiqc_rseqc_read_distribution.txt]

Sample	total_reads	total_tags	total_assigned_tags	cds_exons_total_bases	cds_exons_tag_count	cds_exons_tags_kb	5_utr_exons_total_bases	5_utr_exons_tag_count	5_utr_exons_tags_kb	3_utr_exons_total_bases	3_utr_exons_tag_count	3_utr_exons_tags_kb	introns_total_bases	introns_tag_count	introns_tags_kb	tss_up_1kb_total_bases	tss_up_1kb_tag_count	tss_up_1kb_tags_kb	tss_up_5kb_total_bases	tss_up_5kb_tag_count	tss_up_5kb_tags_kb	tss_up_10kb_total_bases	tss_up_10kb_tag_count	tss_up_10kb_tags_kb	tes_down_1kb_total_bases	tes_down_1kb_tag_count	tes_down_1kb_tags_kb	tes_down_5kb_total_bases	tes_down_5kb_tag_count	tes_down_5kb_tags_kb	tes_down_10kb_total_bases	tes_down_10kb_tag_count	tes_down_10kb_tags_kb	other_intergenic_tag_count	cds_exons_tag_pct	5_utr_exons_tag_pct	3_utr_exons_tag_pct	introns_tag_pct	tss_up_1kb_tag_pct	tss_up_5kb_tag_pct	tss_up_10kb_tag_pct	tes_down_1kb_tag_pct	tes_down_5kb_tag_pct	tes_down_10kb_tag_pct	other_intergenic_tag_pct
SRX6743170.read_dist	130698633	132123777	121103132	38499087	5651761	5651761.0	15936999	45286012	45286012.0	44223425	4781870	4781870.0	1344309357	46565374	46565374.0	21187215	1240309	1240309.0	95986367	2558525	2558525.0	176004635	3467323	3467323.0	22427490	2241727	2241727.0	97337365	12862653	12862653.0	173705276	15350792	15350792.0	11020645	4.277625971894521	34.275444608278185	3.619235014754384	35.24375026003079	0.9387477622593244	1.9364606871630683	2.624299031354515	1.6966870391542015	9.735305250923911	11.618493164935787	8.341151948751813
