# Supplementary material for: Combining signal and sequence to detect RNA polymerase initiation in ATAC-seq data
Source: PLoS One. 2020 Apr 30;15(4):e0232332. doi: 10.1371/journal.pone.0232332 (PMC7192442; doi:10.1371/journal.pone.0232332)
Supplement: S1 File — (ZIP) [file pone.0232332.s011.zip › multiqc_reports/HeLa_Nascent_MultiQC/multiqc_data/multiqc_data.json]

{
    "report_data_sources": {
        "Preseq": {
            "all_sections": {
                "SRX6743170.lc_extrap": "/scratch/Shares/dowell/itripodi/Nascent/HeLa/temp/b8/559dade624a3e2f8be3906b9f30064/qc/preseq/SRX6743170.lc_extrap.txt",
                "SRX6743170.c_curve": "/scratch/Shares/dowell/itripodi/Nascent/HeLa/temp/b8/559dade624a3e2f8be3906b9f30064/qc/preseq/SRX6743170.c_curve.txt"
            }
        },
        "RSeQC": {
            "read_distribution": {
                "SRX6743170.read_dist": "/scratch/Shares/dowell/itripodi/Nascent/HeLa/temp/b8/559dade624a3e2f8be3906b9f30064/qc/rseqc/SRX6743170.read_dist.txt"
            },
            "read_duplication": {
                "SRX6743170.read_duplication": "/scratch/Shares/dowell/itripodi/Nascent/HeLa/temp/b8/559dade624a3e2f8be3906b9f30064/qc/rseqc/SRX6743170.read_duplication.pos.DupRate.xls"
            },
            "infer_experiment": {
                "SRX6743170.infer_experiment": "/scratch/Shares/dowell/itripodi/Nascent/HeLa/temp/b8/559dade624a3e2f8be3906b9f30064/qc/rseqc/SRX6743170.infer_experiment.txt"
            }
        },
        "Picard": {
            "GcBiasDetailMetrics": {
                "SRX6743170": "/scratch/Shares/dowell/itripodi/Nascent/HeLa/temp/b8/559dade624a3e2f8be3906b9f30064/qc/picard/SRX6743170.gc_bias_metrics.txt"
            },
            "GcBiasSummaryMetrics": {
                "SRX6743170": "/scratch/Shares/dowell/itripodi/Nascent/HeLa/temp/b8/559dade624a3e2f8be3906b9f30064/qc/picard/SRX6743170.summary_metrics.txt"
            },
            "DuplicationMetrics": {
                "SRX6743170": "/scratch/Shares/dowell/itripodi/Nascent/HeLa/temp/b8/559dade624a3e2f8be3906b9f30064/qc/picard/SRX6743170.marked_dup_metrics.txt"
            }
        },
        "Samtools": {
            "flagstat": {
                "SRX6743170": "/scratch/Shares/dowell/itripodi/Nascent/HeLa/temp/b8/559dade624a3e2f8be3906b9f30064/qc/mapstats/SRX6743170.flagstat"
            }
        },
        "BBTools": {
            "all_sections": {
                "SRX6743170.trimstats": "/scratch/Shares/dowell/itripodi/Nascent/HeLa/temp/b8/559dade624a3e2f8be3906b9f30064/qc/trimstats/SRX6743170.trimstats.txt"
            }
        },
        "HISAT2": {
            "all_sections": {
                "SRX6743170.hisat2_mapstats": "/scratch/Shares/dowell/itripodi/Nascent/HeLa/temp/b8/559dade624a3e2f8be3906b9f30064/qc/hisat2_mapstats/SRX6743170.hisat2_mapstats.txt"
            }
        },
        "FastQC": {
            "all_sections": {
                "SRX6743170": "/scratch/Shares/dowell/itripodi/Nascent/HeLa/temp/b8/559dade624a3e2f8be3906b9f30064/qc/fastqc/SRX6743170_fastqc.zip",
                "SRX6743170.trim": "/scratch/Shares/dowell/itripodi/Nascent/HeLa/temp/b8/559dade624a3e2f8be3906b9f30064/qc/fastqc/SRX6743170.trim_fastqc.zip"
            }
        }
    },
    "report_general_stats_data": [
        {
            "SRX6743170": {
                "LIBRARY": "Unknown Library",
                "UNPAIRED_READS_EXAMINED": 130698633.0,
                "READ_PAIRS_EXAMINED": 0.0,
                "SECONDARY_OR_SUPPLEMENTARY_RDS": 218726489.0,
                "UNMAPPED_READS": 10068496.0,
                "UNPAIRED_READ_DUPLICATES": 75842794.0,
                "READ_PAIR_DUPLICATES": 0.0,
                "READ_PAIR_OPTICAL_DUPLICATES": 0.0,
                "PERCENT_DUPLICATION": 0.580288,
                "ESTIMATED_LIBRARY_SIZE": ""
            }
        },
        {
            "SRX6743170": {
                "total_passed": 359493618,
                "total_failed": 0,
                "secondary_passed": 218726489,
                "secondary_failed": 0,
                "supplementary_passed": 0,
                "supplementary_failed": 0,
                "duplicates_passed": 0,
                "duplicates_failed": 0,
                "mapped_passed": 349425122,
                "mapped_failed": 0,
                "mapped_passed_pct": 97.2,
                "mapped_failed_pct": NaN,
                "paired in sequencing_passed": 0,
                "paired in sequencing_failed": 0,
                "read1_passed": 0,
                "read1_failed": 0,
                "read2_passed": 0,
                "read2_failed": 0,
                "properly paired_passed": 0,
                "properly paired_failed": 0,
                "properly paired_passed_pct": NaN,
                "properly paired_failed_pct": NaN,
                "with itself and mate mapped_passed": 0,
                "with itself and mate mapped_failed": 0,
                "singletons_passed": 0,
                "singletons_failed": 0,
                "singletons_passed_pct": NaN,
                "singletons_failed_pct": NaN,
                "with mate mapped to a different chr_passed": 0,
                "with mate mapped to a different chr_failed": 0,
                "with mate mapped to a different chr (mapQ >= 5)_passed": 0,
                "with mate mapped to a different chr (mapQ >= 5)_failed": 0,
                "flagstat_total": 359493618
            }
        },
        {
            "SRX6743170.hisat2_mapstats": {
                "unpaired_total": 140767129,
                "unpaired_aligned_none": 10068496,
                "unpaired_aligned_one": 73582513,
                "unpaired_aligned_multi": 57116120,
                "overall_alignment_rate": 92.85
            }
        },
        {
            "SRX6743170": {
                "percent_gc": 53.0,
                "avg_sequence_length": 84.0,
                "total_sequences": 141238918.0,
                "percent_duplicates": 52.284108839042815,
                "percent_fails": 20.0
            },
            "SRX6743170.trim": {
                "percent_gc": 53.0,
                "avg_sequence_length": 83.89562357274474,
                "total_sequences": 140767129.0,
                "percent_duplicates": 52.23743405211512,
                "percent_fails": 20.0
            }
        }
    ],
    "report_general_stats_headers": [
        {
            "PERCENT_DUPLICATION": {
                "title": "% Dups",
                "description": "MarkDuplicates - Percent Duplication",
                "max": 100,
                "min": 0,
                "suffix": "%",
                "scale": "OrRd",
                "modify": 100.0,
                "namespace": "Picard",
                "rid": "mqc-generalstats-picard-PERCENT_DUPLICATION",
                "format": "{:,.1f}",
                "colour": "55,126,184",
                "hidden": null,
                "ceiling": null,
                "floor": null,
                "minRange": null,
                "shared_key": null,
                "placement": 1000.0,
                "dmax": 100.0,
                "dmin": 0.0
            }
        },
        {
            "mapped_passed": {
                "title": "M Reads Mapped",
                "description": "Reads Mapped in the bam file (millions)",
                "min": 0,
                "modify": 1e-06,
                "shared_key": "read_count",
                "placement": 100.0,
                "namespace": "Samtools Flagstat",
                "rid": "mqc-generalstats-samtools_flagstat-mapped_passed",
                "scale": "GnBu",
                "format": "{:,.1f}",
                "colour": "77,175,74",
                "hidden": null,
                "max": null,
                "ceiling": null,
                "floor": null,
                "minRange": null,
                "dmax": 349.425122,
                "dmin": 0.0
            }
        },
        {
            "overall_alignment_rate": {
                "title": "% Aligned",
                "description": "overall alignment rate",
                "max": 100,
                "min": 0,
                "suffix": "%",
                "scale": "YlGn",
                "namespace": "HISAT2",
                "rid": "mqc-generalstats-hisat2-overall_alignment_rate",
                "format": "{:,.1f}",
                "colour": "152,78,163",
                "hidden": null,
                "ceiling": null,
                "floor": null,
                "minRange": null,
                "shared_key": null,
                "modify": null,
                "placement": 1000.0,
                "dmax": 100.0,
                "dmin": 0.0
            }
        },
        {
            "percent_duplicates": {
                "title": "% Dups",
                "description": "% Duplicate Reads",
                "max": 100,
                "min": 0,
                "suffix": "%",
                "scale": "RdYlGn-rev",
                "namespace": "FastQC",
                "rid": "mqc-generalstats-fastqc-percent_duplicates",
                "format": "{:,.1f}",
                "colour": "255,127,0",
                "hidden": null,
                "ceiling": null,
                "floor": null,
                "minRange": null,
                "shared_key": null,
                "modify": null,
                "placement": 1000.0,
                "dmax": 100.0,
                "dmin": 0.0
            },
            "percent_gc": {
                "title": "% GC",
                "description": "Average % GC Content",
                "max": 100,
                "min": 0,
                "suffix": "%",
                "scale": "Set1",
                "format": "{:,.0f}",
                "namespace": "FastQC",
                "rid": "mqc-generalstats-fastqc-percent_gc",
                "colour": "255,127,0",
                "hidden": null,
                "ceiling": null,
                "floor": null,
                "minRange": null,
                "shared_key": null,
                "modify": null,
                "placement": 1000.0,
                "dmax": 100.0,
                "dmin": 0.0
            },
            "avg_sequence_length": {
                "title": "Length",
                "description": "Average Sequence Length (bp)",
                "min": 0,
                "suffix": " bp",
                "scale": "RdYlGn",
                "format": "{:,.0f}",
                "hidden": true,
                "namespace": "FastQC",
                "rid": "mqc-generalstats-fastqc-avg_sequence_length",
                "colour": "255,127,0",
                "max": null,
                "ceiling": null,
                "floor": null,
                "minRange": null,
                "shared_key": null,
                "modify": null,
                "placement": 1000.0,
                "dmax": 84.0,
                "dmin": 0.0
            },
            "percent_fails": {
                "title": "% Failed",
                "description": "Percentage of modules failed in FastQC report (includes those not plotted here)",
                "max": 100,
                "min": 0,
                "suffix": "%",
                "scale": "Reds",
                "format": "{:,.0f}",
                "hidden": true,
                "namespace": "FastQC",
                "rid": "mqc-generalstats-fastqc-percent_fails",
                "colour": "255,127,0",
                "ceiling": null,
                "floor": null,
                "minRange": null,
                "shared_key": null,
                "modify": null,
                "placement": 1000.0,
                "dmax": 100.0,
                "dmin": 0.0
            },
            "total_sequences": {
                "title": "M Seqs",
                "description": "Total Sequences (millions)",
                "min": 0,
                "scale": "Blues",
                "modify": 1e-06,
                "shared_key": "read_count",
                "namespace": "FastQC",
                "rid": "mqc-generalstats-fastqc-total_sequences",
                "format": "{:,.1f}",
                "colour": "255,127,0",
                "hidden": null,
                "max": null,
                "ceiling": null,
                "floor": null,
                "minRange": null,
                "placement": 1000.0,
                "dmax": 349.425122,
                "dmin": 0.0
            }
        }
    ],
    "report_multiqc_command": "/Users/magr0763/.local/bin/multiqc . -f --config multiqc_config.yaml",
    "report_plot_data": {
        "preseq_plot": {
            "plot_type": "xy_line",
            "datasets": [
                [
                    {
                        "name": "SRX6743170.c_curve",
                        "data": [
                            [
                                0.0,
                                0.0
                            ],
                            [
                                1.0,
                                0.613054
                            ],
                            [
                                2.0,
                                1.1660599999999999
                            ],
                            [
                                3.0,
                                1.7066299999999999
                            ],
                            [
                                4.0,
                                2.23906
                            ],
                            [
                                5.0,
                                2.76496
                            ],
                            [
                                6.0,
                                3.28524
                            ],
                            [
                                7.0,
                                3.80057
                            ],
                            [
                                8.0,
                                4.311389999999999
                            ],
                            [
                                9.0,
                                4.81799
                            ],
                            [
                                10.0,
                                5.32065
                            ],
                            [
                                11.0,
                                5.819599999999999
                            ],
                            [
                                12.0,
                                6.3149999999999995
                            ],
                            [
                                13.0,
                                6.8069999999999995
                            ],
                            [
                                14.0,
                                7.29577
                            ],
                            [
                                15.0,
                                7.78137
                            ],
                            [
                                16.0,
                                8.26394
                            ],
                            [
                                17.0,
                                8.74359
                            ],
                            [
                                18.0,
                                9.22041
                            ],
                            [
                                19.0,
                                9.69444
                            ],
                            [
                                20.0,
                                10.165799999999999
                            ],
                            [
                                21.0,
                                10.6345
                            ],
                            [
                                22.0,
                                11.1007
                            ],
                            [
                                23.0,
                                11.5644
                            ],
                            [
                                24.0,
                                12.025599999999999
                            ],
                            [
                                25.0,
                                12.484499999999999
                            ],
                            [
                                26.0,
                                12.940999999999999
                            ],
                            [
                                27.0,
                                13.395199999999999
                            ],
                            [
                                28.0,
                                13.847199999999999
                            ],
                            [
                                29.0,
                                14.296999999999999
                            ],
                            [
                                30.0,
                                14.7446
                            ],
                            [
                                31.0,
                                15.1901
                            ],
                            [
                                32.0,
                                15.6335
                            ],
                            [
                                33.0,
                                16.0749
                            ],
                            [
                                34.0,
                                16.5142
                            ],
                            [
                                35.0,
                                16.9516
                            ],
                            [
                                36.0,
                                17.387
                            ],
                            [
                                37.0,
                                17.8205
                            ],
                            [
                                38.0,
                                18.2521
                            ],
                            [
                                39.0,
                                18.6818
                            ],
                            [
                                40.0,
                                19.1097
                            ],
                            [
                                41.0,
                                19.5358
                            ],
                            [
                                42.0,
                                19.96
                            ],
                            [
                                43.0,
                                20.3826
                            ],
                            [
                                44.0,
                                20.8034
                            ],
                            [
                                45.0,
                                21.2224
                            ],
                            [
                                46.0,
                                21.639799999999997
                            ],
                            [
                                47.0,
                                22.0555
                            ],
                            [
                                48.0,
                                22.4696
                            ],
                            [
                                49.0,
                                22.881999999999998
                            ],
                            [
                                50.0,
                                23.2929
                            ],
                            [
                                51.0,
                                23.702099999999998
                            ],
                            [
                                52.0,
                                24.1097
                            ],
                            [
                                53.0,
                                24.5158
                            ],
                            [
                                54.0,
                                24.920399999999997
                            ],
                            [
                                55.0,
                                25.3235
                            ],
                            [
                                56.0,
                                25.724999999999998
                            ],
                            [
                                57.0,
                                26.1251
                            ],
                            [
                                58.0,
                                26.523699999999998
                            ],
                            [
                                59.0,
                                26.9208
                            ],
                            [
                                60.0,
                                27.316499999999998
                            ],
                            [
                                61.0,
                                27.7108
                            ],
                            [
                                62.0,
                                28.1036
                            ],
                            [
                                63.0,
                                28.495099999999997
                            ],
                            [
                                64.0,
                                28.885199999999998
                            ],
                            [
                                65.0,
                                29.273899999999998
                            ],
                            [
                                66.0,
                                29.661299999999997
                            ],
                            [
                                67.0,
                                30.0474
                            ],
                            [
                                68.0,
                                30.4321
                            ],
                            [
                                69.0,
                                30.8155
                            ],
                            [
                                70.0,
                                31.197599999999998
                            ],
                            [
                                71.0,
                                31.5784
                            ],
                            [
                                72.0,
                                31.9579
                            ],
                            [
                                73.0,
                                32.3362
                            ],
                            [
                                74.0,
                                32.7132
                            ],
                            [
                                75.0,
                                33.088899999999995
                            ],
                            [
                                76.0,
                                33.463499999999996
                            ],
                            [
                                77.0,
                                33.8368
                            ],
                            [
                                78.0,
                                34.2089
                            ],
                            [
                                79.0,
                                34.5798
                            ],
                            [
                                80.0,
                                34.9495
                            ],
                            [
                                81.0,
                                35.318
                            ],
                            [
                                82.0,
                                35.6854
                            ],
                            [
                                83.0,
                                36.0516
                            ],
                            [
                                84.0,
                                36.4167
                            ],
                            [
                                85.0,
                                36.7806
                            ],
                            [
                                86.0,
                                37.1434
                            ],
                            [
                                87.0,
                                37.504999999999995
                            ],
                            [
                                88.0,
                                37.8656
                            ],
                            [
                                89.0,
                                38.225
                            ],
                            [
                                90.0,
                                38.5834
                            ],
                            [
                                91.0,
                                38.940599999999996
                            ],
                            [
                                92.0,
                                39.2968
                            ],
                            [
                                93.0,
                                39.6519
                            ],
                            [
                                94.0,
                                40.006
                            ],
                            [
                                95.0,
                                40.358999999999995
                            ],
                            [
                                96.0,
                                40.710899999999995
                            ],
                            [
                                97.0,
                                41.0618
                            ],
                            [
                                98.0,
                                41.411699999999996
                            ],
                            [
                                99.0,
                                41.7605
                            ],
                            [
                                100.0,
                                42.108399999999996
                            ],
                            [
                                101.0,
                                42.4552
                            ],
                            [
                                102.0,
                                42.800999999999995
                            ],
                            [
                                103.0,
                                43.1459
                            ],
                            [
                                104.0,
                                43.4897
                            ],
                            [
                                105.0,
                                43.8326
                            ],
                            [
                                106.0,
                                44.1744
                            ],
                            [
                                107.0,
                                44.5154
                            ],
                            [
                                108.0,
                                44.8553
                            ],
                            [
                                109.0,
                                45.1943
                            ],
                            [
                                110.0,
                                45.532399999999996
                            ],
                            [
                                111.0,
                                45.869499999999995
                            ],
                            [
                                112.0,
                                46.2057
                            ],
                            [
                                113.0,
                                46.541
                            ],
                            [
                                114.0,
                                46.875299999999996
                            ],
                            [
                                115.0,
                                47.2087
                            ],
                            [
                                116.0,
                                47.541199999999996
                            ],
                            [
                                117.0,
                                47.8728
                            ],
                            [
                                118.0,
                                48.203599999999994
                            ],
                            [
                                119.0,
                                48.5334
                            ],
                            [
                                120.0,
                                48.8623
                            ],
                            [
                                121.0,
                                49.1904
                            ],
                            [
                                122.0,
                                49.5175
                            ],
                            [
                                123.0,
                                49.843799999999995
                            ],
                            [
                                124.0,
                                50.1693
                            ],
                            [
                                125.0,
                                50.4938
                            ],
                            [
                                126.0,
                                50.8176
                            ],
                            [
                                127.0,
                                51.140499999999996
                            ],
                            [
                                128.0,
                                51.4625
                            ],
                            [
                                129.0,
                                51.783699999999996
                            ],
                            [
                                130.0,
                                52.104
                            ]
                        ]
                    },
                    {
                        "name": "SRX6743170.lc_extrap",
                        "data": [
                            [
                                0.0,
                                0.0
                            ],
                            [
                                1.0,
                                0.61281
                            ],
                            [
                                2.0,
                                1.1655455
                            ],
                            [
                                3.0,
                                1.7058609999999998
                            ],
                            [
                                4.0,
                                2.237859
                            ],
                            [
                                5.0,
                                2.763352
                            ],
                            [
                                6.0,
                                3.2832974999999998
                            ],
                            [
                                7.0,
                                3.7983059999999997
                            ],
                            [
                                8.0,
                                4.30875
                            ],
                            [
                                9.0,
                                4.8150145
                            ],
                            [
                                10.0,
                                5.317356
                            ],
                            [
                                11.0,
                                5.815949499999999
                            ],
                            [
                                12.0,
                                6.3110265
                            ],
                            [
                                13.0,
                                6.8026915
                            ],
                            [
                                14.0,
                                7.291106
                            ],
                            [
                                15.0,
                                7.7763955
                            ],
                            [
                                16.0,
                                8.258666
                            ],
                            [
                                17.0,
                                8.737997
                            ],
                            [
                                18.0,
                                9.214508
                            ],
                            [
                                19.0,
                                9.688238
                            ],
                            [
                                20.0,
                                10.159303999999999
                            ],
                            [
                                21.0,
                                10.627732499999999
                            ],
                            [
                                22.0,
                                11.093615999999999
                            ],
                            [
                                23.0,
                                11.5570145
                            ],
                            [
                                24.0,
                                12.0179785
                            ],
                            [
                                25.0,
                                12.4765385
                            ],
                            [
                                26.0,
                                12.9327735
                            ],
                            [
                                27.0,
                                13.386725499999999
                            ],
                            [
                                28.0,
                                13.838436
                            ],
                            [
                                29.0,
                                14.287939
                            ],
                            [
                                30.0,
                                14.735297
                            ],
                            [
                                31.0,
                                15.1805215
                            ],
                            [
                                32.0,
                                15.623669
                            ],
                            [
                                33.0,
                                16.0647525
                            ],
                            [
                                34.0,
                                16.50383
                            ],
                            [
                                35.0,
                                16.940929999999998
                            ],
                            [
                                36.0,
                                17.3760685
                            ],
                            [
                                37.0,
                                17.809292
                            ],
                            [
                                38.0,
                                18.240631
                            ],
                            [
                                39.0,
                                18.670094
                            ],
                            [
                                40.0,
                                19.0977225
                            ],
                            [
                                41.0,
                                19.5235545
                            ],
                            [
                                42.0,
                                19.9475995
                            ],
                            [
                                43.0,
                                20.3698795
                            ],
                            [
                                44.0,
                                20.790433
                            ],
                            [
                                45.0,
                                21.2092535
                            ],
                            [
                                46.0,
                                21.6263985
                            ],
                            [
                                47.0,
                                22.0418715
                            ],
                            [
                                48.0,
                                22.455692499999998
                            ],
                            [
                                49.0,
                                22.8678895
                            ],
                            [
                                50.0,
                                23.2784805
                            ],
                            [
                                51.0,
                                23.687478499999997
                            ],
                            [
                                52.0,
                                24.094901
                            ],
                            [
                                53.0,
                                24.500783
                            ],
                            [
                                54.0,
                                24.905119499999998
                            ],
                            [
                                55.0,
                                25.307942
                            ],
                            [
                                56.0,
                                25.709273
                            ],
                            [
                                57.0,
                                26.1091135
                            ],
                            [
                                58.0,
                                26.507486
                            ],
                            [
                                59.0,
                                26.904408
                            ],
                            [
                                60.0,
                                27.299895
                            ],
                            [
                                61.0,
                                27.693963
                            ],
                            [
                                62.0,
                                28.086622499999997
                            ],
                            [
                                63.0,
                                28.4778895
                            ],
                            [
                                64.0,
                                28.867774999999998
                            ],
                            [
                                65.0,
                                29.256301999999998
                            ],
                            [
                                66.0,
                                29.64348
                            ],
                            [
                                67.0,
                                30.02931
                            ],
                            [
                                68.0,
                                30.413821
                            ],
                            [
                                69.0,
                                30.797020999999997
                            ],
                            [
                                70.0,
                                31.178922999999998
                            ],
                            [
                                71.0,
                                31.559534
                            ],
                            [
                                72.0,
                                31.938869999999998
                            ],
                            [
                                73.0,
                                32.316939999999995
                            ],
                            [
                                74.0,
                                32.693763499999996
                            ],
                            [
                                75.0,
                                33.069337499999996
                            ],
                            [
                                76.0,
                                33.4436865
                            ],
                            [
                                77.0,
                                33.8168165
                            ],
                            [
                                78.0,
                                34.188736
                            ],
                            [
                                79.0,
                                34.5594575
                            ],
                            [
                                80.0,
                                34.9289905
                            ],
                            [
                                81.0,
                                35.297343
                            ],
                            [
                                82.0,
                                35.664532
                            ],
                            [
                                83.0,
                                36.030562499999995
                            ],
                            [
                                84.0,
                                36.395438999999996
                            ],
                            [
                                85.0,
                                36.7591805
                            ],
                            [
                                86.0,
                                37.121791
                            ],
                            [
                                87.0,
                                37.4832815
                            ],
                            [
                                88.0,
                                37.8436545
                            ],
                            [
                                89.0,
                                38.202929499999996
                            ],
                            [
                                90.0,
                                38.5611065
                            ],
                            [
                                91.0,
                                38.918201499999995
                            ],
                            [
                                92.0,
                                39.274215
                            ],
                            [
                                93.0,
                                39.62916
                            ],
                            [
                                94.0,
                                39.983045499999996
                            ],
                            [
                                95.0,
                                40.335875
                            ],
                            [
                                96.0,
                                40.687659
                            ],
                            [
                                97.0,
                                41.038408499999996
                            ],
                            [
                                98.0,
                                41.388124499999996
                            ],
                            [
                                99.0,
                                41.7368215
                            ],
                            [
                                100.0,
                                42.084503
                            ],
                            [
                                101.0,
                                42.431174999999996
                            ],
                            [
                                102.0,
                                42.776848
                            ],
                            [
                                103.0,
                                43.121526499999995
                            ],
                            [
                                104.0,
                                43.465219499999996
                            ],
                            [
                                105.0,
                                43.807933999999996
                            ],
                            [
                                106.0,
                                44.149663499999996
                            ],
                            [
                                107.0,
                                44.490419499999994
                            ],
                            [
                                108.0,
                                44.8302145
                            ],
                            [
                                109.0,
                                45.169056499999996
                            ],
                            [
                                110.0,
                                45.506953499999995
                            ],
                            [
                                111.0,
                                45.843909499999995
                            ],
                            [
                                112.0,
                                46.179933
                            ],
                            [
                                113.0,
                                46.5150295
                            ],
                            [
                                114.0,
                                46.849204
                            ],
                            [
                                115.0,
                                47.1824635
                            ],
                            [
                                116.0,
                                47.5148145
                            ],
                            [
                                117.0,
                                47.846261999999996
                            ],
                            [
                                118.0,
                                48.1768125
                            ],
                            [
                                119.0,
                                48.506471499999996
                            ],
                            [
                                120.0,
                                48.835244499999995
                            ],
                            [
                                121.0,
                                49.1631375
                            ],
                            [
                                122.0,
                                49.4901565
                            ],
                            [
                                123.0,
                                49.8163055
                            ],
                            [
                                124.0,
                                50.141591
                            ],
                            [
                                125.0,
                                50.466018
                            ],
                            [
                                126.0,
                                50.789590999999994
                            ],
                            [
                                127.0,
                                51.112319
                            ],
                            [
                                128.0,
                                51.4342025
                            ],
                            [
                                129.0,
                                51.7552485
                            ],
                            [
                                130.0,
                                52.0754625
                            ],
                            [
                                131.0,
                                52.3948476
                            ],
                            [
                                132.0,
                                52.7134119
                            ],
                            [
                                133.0,
                                53.0311586
                            ],
                            [
                                134.0,
                                53.3480927
                            ],
                            [
                                135.0,
                                53.6642187
                            ],
                            [
                                136.0,
                                53.9795416
                            ],
                            [
                                137.0,
                                54.294066
                            ],
                            [
                                138.0,
                                54.6077964
                            ],
                            [
                                139.0,
                                54.920737499999994
                            ],
                            [
                                140.0,
                                55.23289389999999
                            ],
                            [
                                141.0,
                                55.544269899999996
                            ],
                            [
                                142.0,
                                55.85487
                            ],
                            [
                                143.0,
                                56.1646986
                            ],
                            [
                                144.0,
                                56.4737601
                            ],
                            [
                                145.0,
                                56.7820587
                            ],
                            [
                                146.0,
                                57.0895987
                            ],
                            [
                                147.0,
                                57.3963842
                            ],
                            [
                                148.0,
                                57.7024195
                            ],
                            [
                                149.0,
                                58.0077087
                            ],
                            [
                                150.0,
                                58.3122559
                            ],
                            [
                                151.0,
                                58.616065
                            ],
                            [
                                152.0,
                                58.9191401
                            ],
                            [
                                153.0,
                                59.221485099999995
                            ],
                            [
                                154.0,
                                59.523104
                            ],
                            [
                                155.0,
                                59.8240007
                            ],
                            [
                                156.0,
                                60.1241789
                            ],
                            [
                                157.0,
                                60.4236425
                            ],
                            [
                                158.0,
                                60.7223952
                            ],
                            [
                                159.0,
                                61.0204409
                            ],
                            [
                                160.0,
                                61.3177831
                            ],
                            [
                                161.0,
                                61.614425499999996
                            ],
                            [
                                162.0,
                                61.91037179999999
                            ],
                            [
                                163.0,
                                62.2056255
                            ],
                            [
                                164.0,
                                62.50019029999999
                            ],
                            [
                                165.0,
                                62.7940696
                            ],
                            [
                                166.0,
                                63.087266899999996
                            ],
                            [
                                167.0,
                                63.3797857
                            ],
                            [
                                168.0,
                                63.67162939999999
                            ],
                            [
                                169.0,
                                63.9628014
                            ],
                            [
                                170.0,
                                64.25330509999999
                            ],
                            [
                                171.0,
                                64.5431438
                            ],
                            [
                                172.0,
                                64.83232079999999
                            ],
                            [
                                173.0,
                                65.1208394
                            ],
                            [
                                174.0,
                                65.4087028
                            ],
                            [
                                175.0,
                                65.6959142
                            ],
                            [
                                176.0,
                                65.982477
                            ],
                            [
                                177.0,
                                66.2683941
                            ],
                            [
                                178.0,
                                66.5536687
                            ],
                            [
                                179.0,
                                66.838304
                            ],
                            [
                                180.0,
                                67.122303
                            ],
                            [
                                181.0,
                                67.4056688
                            ],
                            [
                                182.0,
                                67.6884044
                            ],
                            [
                                183.0,
                                67.9705128
                            ],
                            [
                                184.0,
                                68.251997
                            ],
                            [
                                185.0,
                                68.5328599
                            ],
                            [
                                186.0,
                                68.8131044
                            ],
                            [
                                187.0,
                                69.0927335
                            ],
                            [
                                188.0,
                                69.37175009999999
                            ],
                            [
                                189.0,
                                69.6501569
                            ],
                            [
                                190.0,
                                69.9279569
                            ],
                            [
                                191.0,
                                70.2051528
                            ],
                            [
                                192.0,
                                70.4817474
                            ],
                            [
                                193.0,
                                70.75774340000001
                            ],
                            [
                                194.0,
                                71.0331437
                            ],
                            [
                                195.0,
                                71.30795090000001
                            ],
                            [
                                196.0,
                                71.5821677
                            ],
                            [
                                197.0,
                                71.8557969
                            ],
                            [
                                198.0,
                                72.1288409
                            ],
                            [
                                199.0,
                                72.4013026
                            ],
                            [
                                200.0,
                                72.6731844
                            ],
                            [
                                201.0,
                                72.94448909999998
                            ],
                            [
                                202.0,
                                73.21521899999999
                            ],
                            [
                                203.0,
                                73.4853769
                            ],
                            [
                                204.0,
                                73.7549652
                            ],
                            [
                                205.0,
                                74.02398649999999
                            ],
                            [
                                206.0,
                                74.2924432
                            ],
                            [
                                207.0,
                                74.5603377
                            ],
                            [
                                208.0,
                                74.8276727
                            ],
                            [
                                209.0,
                                75.0944504
                            ],
                            [
                                210.0,
                                75.3606734
                            ],
                            [
                                211.0,
                                75.626344
                            ],
                            [
                                212.0,
                                75.8914645
                            ],
                            [
                                213.0,
                                76.1560375
                            ],
                            [
                                214.0,
                                76.42009540000001
                            ],
                            [
                                215.0,
                                76.6836105
                            ],
                            [
                                216.0,
                                76.9465853
                            ],
                            [
                                217.0,
                                77.20902199999999
                            ],
                            [
                                218.0,
                                77.4709229
                            ],
                            [
                                219.0,
                                77.73229029999999
                            ],
                            [
                                220.0,
                                77.99312640000001
                            ],
                            [
                                221.0,
                                78.2534334
                            ],
                            [
                                222.0,
                                78.51321359999999
                            ],
                            [
                                223.0,
                                78.7724691
                            ],
                            [
                                224.0,
                                79.0312022
                            ],
                            [
                                225.0,
                                79.28941499999999
                            ],
                            [
                                226.0,
                                79.54710959999998
                            ],
                            [
                                227.0,
                                79.8042882
                            ],
                            [
                                228.0,
                                80.0609529
                            ],
                            [
                                229.0,
                                80.3171059
                            ],
                            [
                                230.0,
                                80.5727491
                            ],
                            [
                                231.0,
                                80.8278847
                            ],
                            [
                                232.0,
                                81.0825148
                            ],
                            [
                                233.0,
                                81.3366413
                            ],
                            [
                                234.0,
                                81.5902664
                            ],
                            [
                                235.0,
                                81.843392
                            ],
                            [
                                236.0,
                                82.0960202
                            ],
                            [
                                237.0,
                                82.3481529
                            ],
                            [
                                238.0,
                                82.59979209999999
                            ],
                            [
                                239.0,
                                82.85093979999999
                            ],
                            [
                                240.0,
                                83.1015979
                            ],
                            [
                                241.0,
                                83.3517684
                            ],
                            [
                                242.0,
                                83.60145309999999
                            ],
                            [
                                243.0,
                                83.85065409999999
                            ],
                            [
                                244.0,
                                84.0993731
                            ],
                            [
                                245.0,
                                84.3476122
                            ],
                            [
                                246.0,
                                84.595373
                            ],
                            [
                                247.0,
                                84.8426576
                            ],
                            [
                                248.0,
                                85.0894678
                            ],
                            [
                                249.0,
                                85.33580529999999
                            ],
                            [
                                250.0,
                                85.581672
                            ],
                            [
                                251.0,
                                85.82706979999999
                            ],
                            [
                                252.0,
                                86.0720003
                            ],
                            [
                                253.0,
                                86.31646549999999
                            ],
                            [
                                254.0,
                                86.5604671
                            ],
                            [
                                255.0,
                                86.8040068
                            ],
                            [
                                256.0,
                                87.04708629999999
                            ],
                            [
                                257.0,
                                87.28970759999999
                            ],
                            [
                                258.0,
                                87.53187209999999
                            ],
                            [
                                259.0,
                                87.77358179999999
                            ],
                            [
                                260.0,
                                88.0148382
                            ],
                            [
                                261.0,
                                88.25564309999999
                            ],
                            [
                                262.0,
                                88.4959982
                            ],
                            [
                                263.0,
                                88.735905
                            ],
                            [
                                264.0,
                                88.9753654
                            ],
                            [
                                265.0,
                                89.214381
                            ],
                            [
                                266.0,
                                89.45295329999999
                            ],
                            [
                                267.0,
                                89.69108399999999
                            ],
                            [
                                268.0,
                                89.9287748
                            ],
                            [
                                269.0,
                                90.1660272
                            ],
                            [
                                270.0,
                                90.40284279999999
                            ],
                            [
                                271.0,
                                90.6392233
                            ],
                            [
                                272.0,
                                90.8751702
                            ],
                            [
                                273.0,
                                91.11068509999998
                            ],
                            [
                                274.0,
                                91.34576959999998
                            ],
                            [
                                275.0,
                                91.58042509999999
                            ],
                            [
                                276.0,
                                91.81465329999999
                            ],
                            [
                                277.0,
                                92.0484556
                            ],
                            [
                                278.0,
                                92.28183369999999
                            ],
                            [
                                279.0,
                                92.5147889
                            ],
                            [
                                280.0,
                                92.7473229
                            ],
                            [
                                281.0,
                                92.97943699999999
                            ],
                            [
                                282.0,
                                93.2111329
                            ],
                            [
                                283.0,
                                93.4424119
                            ],
                            [
                                284.0,
                                93.6732756
                            ],
                            [
                                285.0,
                                93.9037254
                            ],
                            [
                                286.0,
                                94.1337627
                            ],
                            [
                                287.0,
                                94.363389
                            ],
                            [
                                288.0,
                                94.5926057
                            ],
                            [
                                289.0,
                                94.82141429999999
                            ],
                            [
                                290.0,
                                95.04981609999999
                            ],
                            [
                                291.0,
                                95.27781259999999
                            ],
                            [
                                292.0,
                                95.5054052
                            ],
                            [
                                293.0,
                                95.73259529999999
                            ],
                            [
                                294.0,
                                95.9593842
                            ],
                            [
                                295.0,
                                96.1857734
                            ],
                            [
                                296.0,
                                96.41176409999998
                            ],
                            [
                                297.0,
                                96.63735779999999
                            ],
                            [
                                298.0,
                                96.8625558
                            ],
                            [
                                299.0,
                                97.08735949999999
                            ],
                            [
                                300.0,
                                97.3117702
                            ],
                            [
                                301.0,
                                97.5357892
                            ],
                            [
                                302.0,
                                97.7594179
                            ],
                            [
                                303.0,
                                97.9826575
                            ],
                            [
                                304.0,
                                98.2055094
                            ],
                            [
                                305.0,
                                98.4279749
                            ],
                            [
                                306.0,
                                98.6500552
                            ],
                            [
                                307.0,
                                98.8717518
                            ],
                            [
                                308.0,
                                99.0930657
                            ],
                            [
                                309.0,
                                99.3139984
                            ],
                            [
                                310.0,
                                99.534551
                            ],
                            [
                                311.0,
                                99.75472479999999
                            ],
                            [
                                312.0,
                                99.9745212
                            ],
                            [
                                313.0,
                                100.19394129999999
                            ],
                            [
                                314.0,
                                100.41298629999999
                            ],
                            [
                                315.0,
                                100.63165759999998
                            ],
                            [
                                316.0,
                                100.84995629999999
                            ],
                            [
                                317.0,
                                101.06788359999999
                            ],
                            [
                                318.0,
                                101.28544079999999
                            ],
                            [
                                319.0,
                                101.502629
                            ],
                            [
                                320.0,
                                101.7194495
                            ],
                            [
                                321.0,
                                101.9359035
                            ],
                            [
                                322.0,
                                102.15199209999999
                            ],
                            [
                                323.0,
                                102.3677165
                            ],
                            [
                                324.0,
                                102.58308559999999
                            ],
                            [
                                325.0,
                                102.7981114
                            ],
                            [
                                326.0,
                                103.012777
                            ],
                            [
                                327.0,
                                103.22708359999999
                            ],
                            [
                                328.0,
                                103.4410324
                            ],
                            [
                                329.0,
                                103.6546244
                            ],
                            [
                                330.0,
                                103.8678609
                            ],
                            [
                                331.0,
                                104.080743
                            ],
                            [
                                332.0,
                                104.2932717
                            ],
                            [
                                333.0,
                                104.5054483
                            ],
                            [
                                334.0,
                                104.71727379999999
                            ],
                            [
                                335.0,
                                104.9287494
                            ],
                            [
                                336.0,
                                105.1397982
                            ],
                            [
                                337.0,
                                105.3504932
                            ],
                            [
                                338.0,
                                105.56084059999999
                            ],
                            [
                                339.0,
                                105.7708414
                            ],
                            [
                                340.0,
                                105.9804969
                            ],
                            [
                                341.0,
                                106.189808
                            ],
                            [
                                342.0,
                                106.3987758
                            ],
                            [
                                343.0,
                                106.6074014
                            ],
                            [
                                344.0,
                                106.8156858
                            ],
                            [
                                345.0,
                                107.02363009999999
                            ],
                            [
                                346.0,
                                107.2312354
                            ],
                            [
                                347.0,
                                107.43850259999999
                            ],
                            [
                                348.0,
                                107.64543029999999
                            ],
                            [
                                349.0,
                                107.8519506
                            ],
                            [
                                350.0,
                                108.05813559999999
                            ],
                            [
                                351.0,
                                108.26398609999998
                            ],
                            [
                                352.0,
                                108.46950329999999
                            ],
                            [
                                353.0,
                                108.67468809999998
                            ],
                            [
                                354.0,
                                108.8795416
                            ],
                            [
                                355.0,
                                109.0840647
                            ],
                            [
                                356.0,
                                109.28784959999999
                            ],
                            [
                                357.0,
                                109.4911466
                            ],
                            [
                                358.0,
                                109.6941468
                            ],
                            [
                                359.0,
                                109.8968499
                            ],
                            [
                                360.0,
                                110.0996639
                            ],
                            [
                                361.0,
                                110.3024076
                            ],
                            [
                                362.0,
                                110.5048296
                            ],
                            [
                                363.0,
                                110.7069307
                            ],
                            [
                                364.0,
                                110.908712
                            ],
                            [
                                365.0,
                                111.1101744
                            ],
                            [
                                366.0,
                                111.311319
                            ],
                            [
                                367.0,
                                111.5121465
                            ],
                            [
                                368.0,
                                111.71265799999999
                            ],
                            [
                                369.0,
                                111.9128545
                            ],
                            [
                                370.0,
                                112.1127367
                            ],
                            [
                                371.0,
                                112.31230459999999
                            ],
                            [
                                372.0,
                                112.5113602
                            ],
                            [
                                373.0,
                                112.7101027
                            ],
                            [
                                374.0,
                                112.9085329
                            ],
                            [
                                375.0,
                                113.1064933
                            ],
                            [
                                376.0,
                                113.304107
                            ],
                            [
                                377.0,
                                113.50140929999999
                            ],
                            [
                                378.0,
                                113.69840109999998
                            ],
                            [
                                379.0,
                                113.8950832
                            ],
                            [
                                380.0,
                                114.0914564
                            ],
                            [
                                381.0,
                                114.2875218
                            ],
                            [
                                382.0,
                                114.48346749999999
                            ],
                            [
                                383.0,
                                114.6791993
                            ],
                            [
                                384.0,
                                114.8746274
                            ],
                            [
                                385.0,
                                115.0698735
                            ],
                            [
                                386.0,
                                115.26539709999999
                            ],
                            [
                                387.0,
                                115.4606278
                            ],
                            [
                                388.0,
                                115.6555664
                            ],
                            [
                                389.0,
                                115.85021379999999
                            ],
                            [
                                390.0,
                                116.0441518
                            ],
                            [
                                391.0,
                                116.2377022
                            ],
                            [
                                392.0,
                                116.43094599999999
                            ],
                            [
                                393.0,
                                116.6238039
                            ],
                            [
                                394.0,
                                116.8163675
                            ],
                            [
                                395.0,
                                117.00863749999999
                            ],
                            [
                                396.0,
                                117.2006148
                            ],
                            [
                                397.0,
                                117.39230009999999
                            ],
                            [
                                398.0,
                                117.5836944
                            ],
                            [
                                399.0,
                                117.77479849999999
                            ],
                            [
                                400.0,
                                117.96558929999999
                            ],
                            [
                                401.0,
                                118.15602279999999
                            ],
                            [
                                402.0,
                                118.34616859999998
                            ],
                            [
                                403.0,
                                118.53602759999998
                            ],
                            [
                                404.0,
                                118.7256005
                            ],
                            [
                                405.0,
                                118.9148882
                            ],
                            [
                                406.0,
                                119.10389129999999
                            ],
                            [
                                407.0,
                                119.29261079999999
                            ],
                            [
                                408.0,
                                119.48104729999999
                            ],
                            [
                                409.0,
                                119.6692017
                            ],
                            [
                                410.0,
                                119.8570747
                            ],
                            [
                                411.0,
                                120.04466719999999
                            ],
                            [
                                412.0,
                                120.23197979999999
                            ],
                            [
                                413.0,
                                120.4190134
                            ],
                            [
                                414.0,
                                120.6057687
                            ],
                            [
                                415.0,
                                120.79224649999999
                            ],
                            [
                                416.0,
                                120.9784475
                            ],
                            [
                                417.0,
                                121.1643726
                            ],
                            [
                                418.0,
                                121.35002229999999
                            ],
                            [
                                419.0,
                                121.53539759999998
                            ],
                            [
                                420.0,
                                121.72049909999998
                            ],
                            [
                                421.0,
                                121.90532759999999
                            ],
                            [
                                422.0,
                                122.0898837
                            ],
                            [
                                423.0,
                                122.2741684
                            ],
                            [
                                424.0,
                                122.4581822
                            ],
                            [
                                425.0,
                                122.6419259
                            ],
                            [
                                426.0,
                                122.8254003
                            ],
                            [
                                427.0,
                                123.008606
                            ],
                            [
                                428.0,
                                123.19154379999999
                            ],
                            [
                                429.0,
                                123.3742144
                            ],
                            [
                                430.0,
                                123.5566185
                            ],
                            [
                                431.0,
                                123.73875679999999
                            ],
                            [
                                432.0,
                                123.92062999999999
                            ],
                            [
                                433.0,
                                124.1022389
                            ],
                            [
                                434.0,
                                124.28358409999998
                            ],
                            [
                                435.0,
                                124.46466629999999
                            ],
                            [
                                436.0,
                                124.64548629999999
                            ],
                            [
                                437.0,
                                124.82604459999999
                            ],
                            [
                                438.0,
                                125.0063037
                            ],
                            [
                                439.0,
                                125.18605029999999
                            ],
                            [
                                440.0,
                                125.3655352
                            ],
                            [
                                441.0,
                                125.5447592
                            ],
                            [
                                442.0,
                                125.7237229
                            ],
                            [
                                443.0,
                                125.90242699999999
                            ],
                            [
                                444.0,
                                126.0808721
                            ],
                            [
                                445.0,
                                126.259059
                            ],
                            [
                                446.0,
                                126.4369882
                            ],
                            [
                                447.0,
                                126.6146605
                            ],
                            [
                                448.0,
                                126.79207659999999
                            ],
                            [
                                449.0,
                                126.96923699999999
                            ],
                            [
                                450.0,
                                127.1461424
                            ],
                            [
                                451.0,
                                127.32279359999998
                            ],
                            [
                                452.0,
                                127.499191
                            ],
                            [
                                453.0,
                                127.67533549999999
                            ],
                            [
                                454.0,
                                127.85122759999999
                            ],
                            [
                                455.0,
                                128.0268679
                            ],
                            [
                                456.0,
                                128.2022571
                            ],
                            [
                                457.0,
                                128.3773959
                            ],
                            [
                                458.0,
                                128.5522849
                            ],
                            [
                                459.0,
                                128.72692469999998
                            ],
                            [
                                460.0,
                                128.9013159
                            ],
                            [
                                461.0,
                                129.07545919999998
                            ],
                            [
                                462.0,
                                129.24935509999997
                            ],
                            [
                                463.0,
                                129.4230044
                            ],
                            [
                                464.0,
                                129.5967425
                            ],
                            [
                                465.0,
                                129.7703177
                            ],
                            [
                                466.0,
                                129.9436512
                            ],
                            [
                                467.0,
                                130.11674349999998
                            ],
                            [
                                468.0,
                                130.2895952
                            ],
                            [
                                469.0,
                                130.462207
                            ],
                            [
                                470.0,
                                130.6345795
                            ],
                            [
                                471.0,
                                130.8067132
                            ],
                            [
                                472.0,
                                130.9786087
                            ],
                            [
                                473.0,
                                131.1502668
                            ],
                            [
                                474.0,
                                131.3216879
                            ],
                            [
                                475.0,
                                131.4928726
                            ],
                            [
                                476.0,
                                131.66396
                            ],
                            [
                                477.0,
                                131.83489219999998
                            ],
                            [
                                478.0,
                                132.0055909
                            ],
                            [
                                479.0,
                                132.1760567
                            ],
                            [
                                480.0,
                                132.34629009999998
                            ],
                            [
                                481.0,
                                132.5162918
                            ],
                            [
                                482.0,
                                132.6860623
                            ],
                            [
                                483.0,
                                132.8556022
                            ],
                            [
                                484.0,
                                133.0249121
                            ],
                            [
                                485.0,
                                133.1939925
                            ],
                            [
                                486.0,
                                133.362844
                            ],
                            [
                                487.0,
                                133.5314754
                            ],
                            [
                                488.0,
                                133.7002179
                            ],
                            [
                                489.0,
                                133.8687357
                            ],
                            [
                                490.0,
                                134.03702909999998
                            ],
                            [
                                491.0,
                                134.2050989
                            ],
                            [
                                492.0,
                                134.37294559999998
                            ],
                            [
                                493.0,
                                134.5405697
                            ],
                            [
                                494.0,
                                134.7079718
                            ],
                            [
                                495.0,
                                134.8748561
                            ],
                            [
                                496.0,
                                135.0413487
                            ],
                            [
                                497.0,
                                135.20761819999998
                            ],
                            [
                                498.0,
                                135.373665
                            ],
                            [
                                499.0,
                                135.5394896
                            ],
                            [
                                500.0,
                                135.70509280000002
                            ],
                            [
                                501.0,
                                135.8704749
                            ],
                            [
                                502.0,
                                136.03563649999998
                            ],
                            [
                                503.0,
                                136.2005781
                            ],
                            [
                                504.0,
                                136.3653004
                            ],
                            [
                                505.0,
                                136.52980369999997
                            ],
                            [
                                506.0,
                                136.69408869999998
                            ],
                            [
                                507.0,
                                136.85815589999999
                            ],
                            [
                                508.0,
                                137.02200580000002
                            ],
                            [
                                509.0,
                                137.1856389
                            ],
                            [
                                510.0,
                                137.34905569999998
                            ],
                            [
                                511.0,
                                137.5122569
                            ],
                            [
                                512.0,
                                137.6752428
                            ],
                            [
                                513.0,
                                137.838014
                            ],
                            [
                                514.0,
                                138.000571
                            ],
                            [
                                515.0,
                                138.1629144
                            ],
                            [
                                516.0,
                                138.32504459999998
                            ],
                            [
                                517.0,
                                138.4869621
                            ],
                            [
                                518.0,
                                138.6486675
                            ],
                            [
                                519.0,
                                138.8101613
                            ],
                            [
                                520.0,
                                138.97122249999998
                            ],
                            [
                                521.0,
                                139.1318025
                            ],
                            [
                                522.0,
                                139.2921697
                            ],
                            [
                                523.0,
                                139.4523248
                            ],
                            [
                                524.0,
                                139.6122682
                            ],
                            [
                                525.0,
                                139.7720004
                            ],
                            [
                                526.0,
                                139.9315218
                            ],
                            [
                                527.0,
                                140.09091180000001
                            ],
                            [
                                528.0,
                                140.2504643
                            ],
                            [
                                529.0,
                                140.4098403
                            ],
                            [
                                530.0,
                                140.56902509999998
                            ],
                            [
                                531.0,
                                140.728004
                            ],
                            [
                                532.0,
                                140.8867776
                            ],
                            [
                                533.0,
                                141.0453463
                            ],
                            [
                                534.0,
                                141.20336759999998
                            ],
                            [
                                535.0,
                                141.36082019999998
                            ],
                            [
                                536.0,
                                141.5180655
                            ],
                            [
                                537.0,
                                141.675104
                            ],
                            [
                                538.0,
                                141.8323505
                            ],
                            [
                                539.0,
                                141.9894396
                            ],
                            [
                                540.0,
                                142.1463254
                            ],
                            [
                                541.0,
                                142.30300830000002
                            ],
                            [
                                542.0,
                                142.4594888
                            ],
                            [
                                543.0,
                                142.61576730000002
                            ],
                            [
                                544.0,
                                142.77230519999998
                            ],
                            [
                                545.0,
                                142.9289886
                            ],
                            [
                                546.0,
                                143.0854762
                            ],
                            [
                                547.0,
                                143.2417684
                            ],
                            [
                                548.0,
                                143.39786569999998
                            ],
                            [
                                549.0,
                                143.55376859999998
                            ],
                            [
                                550.0,
                                143.7094775
                            ],
                            [
                                551.0,
                                143.8649929
                            ],
                            [
                                552.0,
                                144.02031519999997
                            ],
                            [
                                553.0,
                                144.1754449
                            ],
                            [
                                554.0,
                                144.3303824
                            ],
                            [
                                555.0,
                                144.4851282
                            ],
                            [
                                556.0,
                                144.639103
                            ],
                            [
                                557.0,
                                144.7928159
                            ],
                            [
                                558.0,
                                144.9463357
                            ],
                            [
                                559.0,
                                145.09974609999998
                            ],
                            [
                                560.0,
                                145.2535744
                            ],
                            [
                                561.0,
                                145.4072143
                            ],
                            [
                                562.0,
                                145.5606662
                            ],
                            [
                                563.0,
                                145.7139306
                            ],
                            [
                                564.0,
                                145.8670078
                            ],
                            [
                                565.0,
                                146.0198984
                            ],
                            [
                                566.0,
                                146.17260269999997
                            ],
                            [
                                567.0,
                                146.32512119999998
                            ],
                            [
                                568.0,
                                146.4774544
                            ],
                            [
                                569.0,
                                146.6295089
                            ],
                            [
                                570.0,
                                146.78135919999997
                            ],
                            [
                                571.0,
                                146.9330239
                            ],
                            [
                                572.0,
                                147.0845034
                            ],
                            [
                                573.0,
                                147.23579819999998
                            ],
                            [
                                574.0,
                                147.3869087
                            ],
                            [
                                575.0,
                                147.5378353
                            ],
                            [
                                576.0,
                                147.68857830000002
                            ],
                            [
                                577.0,
                                147.8391383
                            ],
                            [
                                578.0,
                                147.98951569999997
                            ],
                            [
                                579.0,
                                148.1397107
                            ],
                            [
                                580.0,
                                148.2897239
                            ],
                            [
                                581.0,
                                148.43955569999997
                            ],
                            [
                                582.0,
                                148.5892064
                            ],
                            [
                                583.0,
                                148.7386764
                            ],
                            [
                                584.0,
                                148.8879662
                            ],
                            [
                                585.0,
                                149.03707619999997
                            ],
                            [
                                586.0,
                                149.1860068
                            ],
                            [
                                587.0,
                                149.3347583
                            ],
                            [
                                588.0,
                                149.48333119999998
                            ],
                            [
                                589.0,
                                149.6317258
                            ],
                            [
                                590.0,
                                149.7798359
                            ],
                            [
                                591.0,
                                149.9276223
                            ],
                            [
                                592.0,
                                150.0752309
                            ],
                            [
                                593.0,
                                150.22266209999998
                            ],
                            [
                                594.0,
                                150.3699163
                            ],
                            [
                                595.0,
                                150.5169939
                            ],
                            [
                                596.0,
                                150.6638953
                            ],
                            [
                                597.0,
                                150.8106209
                            ],
                            [
                                598.0,
                                150.957171
                            ],
                            [
                                599.0,
                                151.103546
                            ],
                            [
                                600.0,
                                151.2497464
                            ],
                            [
                                601.0,
                                151.39632799999998
                            ],
                            [
                                602.0,
                                151.5428431
                            ],
                            [
                                603.0,
                                151.6883551
                            ],
                            [
                                604.0,
                                151.83362619999997
                            ],
                            [
                                605.0,
                                151.9777221
                            ],
                            [
                                606.0,
                                152.12116959999997
                            ],
                            [
                                607.0,
                                152.2644654
                            ],
                            [
                                608.0,
                                152.4081426
                            ],
                            [
                                609.0,
                                152.5516439
                            ],
                            [
                                610.0,
                                152.69498209999998
                            ],
                            [
                                611.0,
                                152.83835369999997
                            ],
                            [
                                612.0,
                                152.9815511
                            ],
                            [
                                613.0,
                                153.12457469999998
                            ],
                            [
                                614.0,
                                153.2674246
                            ],
                            [
                                615.0,
                                153.4101015
                            ],
                            [
                                616.0,
                                153.5526055
                            ],
                            [
                                617.0,
                                153.69493699999998
                            ],
                            [
                                618.0,
                                153.8370965
                            ],
                            [
                                619.0,
                                153.9790843
                            ],
                            [
                                620.0,
                                154.1209007
                            ],
                            [
                                621.0,
                                154.26254609999998
                            ],
                            [
                                622.0,
                                154.4043454
                            ],
                            [
                                623.0,
                                154.54648709999998
                            ],
                            [
                                624.0,
                                154.68846269999997
                            ],
                            [
                                625.0,
                                154.8302727
                            ],
                            [
                                626.0,
                                154.9719174
                            ],
                            [
                                627.0,
                                155.11339719999998
                            ],
                            [
                                628.0,
                                155.2547123
                            ],
                            [
                                629.0,
                                155.39586319999998
                            ],
                            [
                                630.0,
                                155.53685019999998
                            ],
                            [
                                631.0,
                                155.67767369999999
                            ],
                            [
                                632.0,
                                155.8183339
                            ],
                            [
                                633.0,
                                155.9588313
                            ],
                            [
                                634.0,
                                156.09916619999998
                            ],
                            [
                                635.0,
                                156.2393389
                            ],
                            [
                                636.0,
                                156.3793498
                            ],
                            [
                                637.0,
                                156.51919909999998
                            ],
                            [
                                638.0,
                                156.6588874
                            ],
                            [
                                639.0,
                                156.79841480000002
                            ],
                            [
                                640.0,
                                156.9377818
                            ],
                            [
                                641.0,
                                157.0769886
                            ],
                            [
                                642.0,
                                157.2160357
                            ],
                            [
                                643.0,
                                157.3549233
                            ],
                            [
                                644.0,
                                157.4936517
                            ],
                            [
                                645.0,
                                157.6322214
                            ],
                            [
                                646.0,
                                157.7706326
                            ],
                            [
                                647.0,
                                157.90888569999998
                            ],
                            [
                                648.0,
                                158.046981
                            ],
                            [
                                649.0,
                                158.1849188
                            ],
                            [
                                650.0,
                                158.32257859999999
                            ],
                            [
                                651.0,
                                158.45945969999997
                            ],
                            [
                                652.0,
                                158.5961814
                            ],
                            [
                                653.0,
                                158.73274419999998
                            ],
                            [
                                654.0,
                                158.8691483
                            ],
                            [
                                655.0,
                                159.00539419999998
                            ],
                            [
                                656.0,
                                159.141482
                            ],
                            [
                                657.0,
                                159.2774122
                            ],
                            [
                                658.0,
                                159.4131851
                            ],
                            [
                                659.0,
                                159.5488009
                            ],
                            [
                                660.0,
                                159.6841879
                            ],
                            [
                                661.0,
                                159.8202408
                            ],
                            [
                                662.0,
                                159.9564708
                            ],
                            [
                                663.0,
                                160.092549
                            ],
                            [
                                664.0,
                                160.2284757
                            ],
                            [
                                665.0,
                                160.3639499
                            ],
                            [
                                666.0,
                                160.4991816
                            ],
                            [
                                667.0,
                                160.63426159999997
                            ],
                            [
                                668.0,
                                160.7691903
                            ],
                            [
                                669.0,
                                160.9039679
                            ],
                            [
                                670.0,
                                161.03859469999998
                            ],
                            [
                                671.0,
                                161.17307119999998
                            ],
                            [
                                672.0,
                                161.30739739999999
                            ],
                            [
                                673.0,
                                161.4415739
                            ],
                            [
                                674.0,
                                161.575415
                            ],
                            [
                                675.0,
                                161.70856709999998
                            ],
                            [
                                676.0,
                                161.84087399999999
                            ],
                            [
                                677.0,
                                161.9730268
                            ],
                            [
                                678.0,
                                162.1050258
                            ],
                            [
                                679.0,
                                162.2368714
                            ],
                            [
                                680.0,
                                162.36856369999998
                            ],
                            [
                                681.0,
                                162.50010319999998
                            ],
                            [
                                682.0,
                                162.63148999999999
                            ],
                            [
                                683.0,
                                162.76272459999998
                            ],
                            [
                                684.0,
                                162.89380709999998
                            ],
                            [
                                685.0,
                                163.02473799999999
                            ],
                            [
                                686.0,
                                163.1555174
                            ],
                            [
                                687.0,
                                163.2861457
                            ],
                            [
                                688.0,
                                163.41662319999998
                            ],
                            [
                                689.0,
                                163.54695009999998
                            ],
                            [
                                690.0,
                                163.6771268
                            ],
                            [
                                691.0,
                                163.8071535
                            ],
                            [
                                692.0,
                                163.9370305
                            ],
                            [
                                693.0,
                                164.06675819999998
                            ],
                            [
                                694.0,
                                164.1963367
                            ],
                            [
                                695.0,
                                164.3257664
                            ],
                            [
                                696.0,
                                164.4550476
                            ],
                            [
                                697.0,
                                164.5841805
                            ],
                            [
                                698.0,
                                164.7131655
                            ],
                            [
                                699.0,
                                164.8426055
                            ],
                            [
                                700.0,
                                164.9722425
                            ],
                            [
                                701.0,
                                165.10173559999998
                            ],
                            [
                                702.0,
                                165.231065
                            ],
                            [
                                703.0,
                                165.3598705
                            ],
                            [
                                704.0,
                                165.4885315
                            ],
                            [
                                705.0,
                                165.61704809999998
                            ],
                            [
                                706.0,
                                165.74542069999998
                            ],
                            [
                                707.0,
                                165.8736495
                            ],
                            [
                                708.0,
                                166.0017348
                            ],
                            [
                                709.0,
                                166.1296769
                            ],
                            [
                                710.0,
                                166.257476
                            ],
                            [
                                711.0,
                                166.3847038
                            ],
                            [
                                712.0,
                                166.511707
                            ],
                            [
                                713.0,
                                166.6385666
                            ],
                            [
                                714.0,
                                166.76528299999998
                            ],
                            [
                                715.0,
                                166.8918563
                            ],
                            [
                                716.0,
                                167.0182869
                            ],
                            [
                                717.0,
                                167.144575
                            ],
                            [
                                718.0,
                                167.2707208
                            ],
                            [
                                719.0,
                                167.39811899999998
                            ],
                            [
                                720.0,
                                167.5254625
                            ],
                            [
                                721.0,
                                167.6526687
                            ],
                            [
                                722.0,
                                167.7797378
                            ],
                            [
                                723.0,
                                167.90667009999999
                            ],
                            [
                                724.0,
                                168.0334657
                            ],
                            [
                                725.0,
                                168.1601251
                            ],
                            [
                                726.0,
                                168.2866483
                            ],
                            [
                                727.0,
                                168.41303580000002
                            ],
                            [
                                728.0,
                                168.5392876
                            ],
                            [
                                729.0,
                                168.66540419999998
                            ],
                            [
                                730.0,
                                168.7913858
                            ],
                            [
                                731.0,
                                168.91723249999998
                            ],
                            [
                                732.0,
                                169.0429447
                            ],
                            [
                                733.0,
                                169.1685925
                            ],
                            [
                                734.0,
                                169.29498180000002
                            ],
                            [
                                735.0,
                                169.4212398
                            ],
                            [
                                736.0,
                                169.5473668
                            ],
                            [
                                737.0,
                                169.6733629
                            ],
                            [
                                738.0,
                                169.7985996
                            ],
                            [
                                739.0,
                                169.9223139
                            ],
                            [
                                740.0,
                                170.04589330000002
                            ],
                            [
                                741.0,
                                170.16933799999998
                            ],
                            [
                                742.0,
                                170.2926483
                            ],
                            [
                                743.0,
                                170.4158244
                            ],
                            [
                                744.0,
                                170.53886659999998
                            ],
                            [
                                745.0,
                                170.6617751
                            ],
                            [
                                746.0,
                                170.78455019999998
                            ],
                            [
                                747.0,
                                170.90719209999997
                            ],
                            [
                                748.0,
                                171.0306254
                            ],
                            [
                                749.0,
                                171.1550603
                            ],
                            [
                                750.0,
                                171.2793676
                            ],
                            [
                                751.0,
                                171.4035475
                            ],
                            [
                                752.0,
                                171.52760030000002
                            ],
                            [
                                753.0,
                                171.65029219999997
                            ],
                            [
                                754.0,
                                171.77271369999997
                            ],
                            [
                                755.0,
                                171.895005
                            ],
                            [
                                756.0,
                                172.0171661
                            ],
                            [
                                757.0,
                                172.1391973
                            ],
                            [
                                758.0,
                                172.2610989
                            ],
                            [
                                759.0,
                                172.3828711
                            ],
                            [
                                760.0,
                                172.5045141
                            ],
                            [
                                761.0,
                                172.62602819999998
                            ],
                            [
                                762.0,
                                172.7474136
                            ],
                            [
                                763.0,
                                172.86867049999998
                            ],
                            [
                                764.0,
                                172.9897992
                            ],
                            [
                                765.0,
                                173.1107999
                            ],
                            [
                                766.0,
                                173.2316729
                            ],
                            [
                                767.0,
                                173.3524183
                            ],
                            [
                                768.0,
                                173.47303630000002
                            ],
                            [
                                769.0,
                                173.5935274
                            ],
                            [
                                770.0,
                                173.7138915
                            ],
                            [
                                771.0,
                                173.83412909999998
                            ],
                            [
                                772.0,
                                173.9542403
                            ],
                            [
                                773.0,
                                174.0741636
                            ],
                            [
                                774.0,
                                174.1938865
                            ],
                            [
                                775.0,
                                174.31348319999998
                            ],
                            [
                                776.0,
                                174.4329539
                            ],
                            [
                                777.0,
                                174.55229880000002
                            ],
                            [
                                778.0,
                                174.6715183
                            ],
                            [
                                779.0,
                                174.7906124
                            ],
                            [
                                780.0,
                                174.9095814
                            ],
                            [
                                781.0,
                                175.0284255
                            ],
                            [
                                782.0,
                                175.1470085
                            ],
                            [
                                783.0,
                                175.2648495
                            ],
                            [
                                784.0,
                                175.38282069999997
                            ],
                            [
                                785.0,
                                175.5009452
                            ],
                            [
                                786.0,
                                175.6189463
                            ],
                            [
                                787.0,
                                175.7368243
                            ],
                            [
                                788.0,
                                175.8545793
                            ],
                            [
                                789.0,
                                175.97221169999997
                            ],
                            [
                                790.0,
                                176.0897216
                            ],
                            [
                                791.0,
                                176.2071093
                            ],
                            [
                                792.0,
                                176.3243749
                            ],
                            [
                                793.0,
                                176.4415187
                            ],
                            [
                                794.0,
                                176.5585409
                            ],
                            [
                                795.0,
                                176.6754417
                            ],
                            [
                                796.0,
                                176.7922213
                            ],
                            [
                                797.0,
                                176.90887999999998
                            ],
                            [
                                798.0,
                                177.0254179
                            ],
                            [
                                799.0,
                                177.14264799999998
                            ],
                            [
                                800.0,
                                177.2605932
                            ],
                            [
                                801.0,
                                177.3784216
                            ],
                            [
                                802.0,
                                177.49613359999998
                            ],
                            [
                                803.0,
                                177.61372930000002
                            ],
                            [
                                804.0,
                                177.73120889999998
                            ],
                            [
                                805.0,
                                177.84857259999998
                            ],
                            [
                                806.0,
                                177.96512969999998
                            ],
                            [
                                807.0,
                                178.081266
                            ],
                            [
                                808.0,
                                178.1968688
                            ],
                            [
                                809.0,
                                178.3123528
                            ],
                            [
                                810.0,
                                178.4277181
                            ],
                            [
                                811.0,
                                178.54296519999997
                            ],
                            [
                                812.0,
                                178.658094
                            ],
                            [
                                813.0,
                                178.7726659
                            ],
                            [
                                814.0,
                                178.88660209999998
                            ],
                            [
                                815.0,
                                179.0004189
                            ],
                            [
                                816.0,
                                179.11411619999998
                            ],
                            [
                                817.0,
                                179.2276944
                            ],
                            [
                                818.0,
                                179.34115359999998
                            ],
                            [
                                819.0,
                                179.45449399999998
                            ],
                            [
                                820.0,
                                179.5677159
                            ],
                            [
                                821.0,
                                179.6812771
                            ],
                            [
                                822.0,
                                179.7951206
                            ],
                            [
                                823.0,
                                179.90884780000002
                            ],
                            [
                                824.0,
                                180.022459
                            ],
                            [
                                825.0,
                                180.1359543
                            ],
                            [
                                826.0,
                                180.249334
                            ],
                            [
                                827.0,
                                180.36259819999998
                            ],
                            [
                                828.0,
                                180.47574719999997
                            ],
                            [
                                829.0,
                                180.58878099999998
                            ],
                            [
                                830.0,
                                180.70170009999998
                            ],
                            [
                                831.0,
                                180.8145044
                            ],
                            [
                                832.0,
                                180.9271943
                            ],
                            [
                                833.0,
                                181.03976980000002
                            ],
                            [
                                834.0,
                                181.1522313
                            ],
                            [
                                835.0,
                                181.2645789
                            ],
                            [
                                836.0,
                                181.3768128
                            ],
                            [
                                837.0,
                                181.4889331
                            ],
                            [
                                838.0,
                                181.60094009999997
                            ],
                            [
                                839.0,
                                181.712834
                            ],
                            [
                                840.0,
                                181.8242678
                            ],
                            [
                                841.0,
                                181.9355642
                            ],
                            [
                                842.0,
                                182.04674719999997
                            ],
                            [
                                843.0,
                                182.1578171
                            ],
                            [
                                844.0,
                                182.26877399999998
                            ],
                            [
                                845.0,
                                182.37961819999998
                            ],
                            [
                                846.0,
                                182.4903498
                            ],
                            [
                                847.0,
                                182.6009691
                            ],
                            [
                                848.0,
                                182.7114761
                            ],
                            [
                                849.0,
                                182.82187119999998
                            ],
                            [
                                850.0,
                                182.9321544
                            ],
                            [
                                851.0,
                                183.042326
                            ],
                            [
                                852.0,
                                183.15238609999997
                            ],
                            [
                                853.0,
                                183.26233499999998
                            ],
                            [
                                854.0,
                                183.37217280000002
                            ],
                            [
                                855.0,
                                183.48189969999999
                            ],
                            [
                                856.0,
                                183.5915159
                            ],
                            [
                                857.0,
                                183.7010216
                            ],
                            [
                                858.0,
                                183.8104169
                            ],
                            [
                                859.0,
                                183.919702
                            ],
                            [
                                860.0,
                                184.02887719999998
                            ],
                            [
                                861.0,
                                184.13794259999997
                            ],
                            [
                                862.0,
                                184.2468984
                            ],
                            [
                                863.0,
                                184.35574469999997
                            ],
                            [
                                864.0,
                                184.4644817
                            ],
                            [
                                865.0,
                                184.57310969999997
                            ],
                            [
                                866.0,
                                184.6816288
                            ],
                            [
                                867.0,
                                184.79003919999997
                            ],
                            [
                                868.0,
                                184.898341
                            ],
                            [
                                869.0,
                                185.0065345
                            ],
                            [
                                870.0,
                                185.1144699
                            ],
                            [
                                871.0,
                                185.22246249999998
                            ],
                            [
                                872.0,
                                185.33034719999998
                            ],
                            [
                                873.0,
                                185.43812419999998
                            ],
                            [
                                874.0,
                                185.5457939
                            ],
                            [
                                875.0,
                                185.6533563
                            ],
                            [
                                876.0,
                                185.7608115
                            ],
                            [
                                877.0,
                                185.8681599
                            ],
                            [
                                878.0,
                                185.9754015
                            ],
                            [
                                879.0,
                                186.0825482
                            ],
                            [
                                880.0,
                                186.1895613
                            ],
                            [
                                881.0,
                                186.2964682
                            ],
                            [
                                882.0,
                                186.4032689
                            ],
                            [
                                883.0,
                                186.5099638
                            ],
                            [
                                884.0,
                                186.6165529
                            ],
                            [
                                885.0,
                                186.72303639999998
                            ],
                            [
                                886.0,
                                186.82941459999998
                            ],
                            [
                                887.0,
                                186.9356875
                            ],
                            [
                                888.0,
                                187.0418553
                            ],
                            [
                                889.0,
                                187.14791830000001
                            ],
                            [
                                890.0,
                                187.2538765
                            ],
                            [
                                891.0,
                                187.35973019999997
                            ],
                            [
                                892.0,
                                187.4654795
                            ],
                            [
                                893.0,
                                187.5711246
                            ],
                            [
                                894.0,
                                187.67666559999998
                            ],
                            [
                                895.0,
                                187.7821028
                            ],
                            [
                                896.0,
                                187.88743619999997
                            ],
                            [
                                897.0,
                                187.99266609999998
                            ],
                            [
                                898.0,
                                188.0977926
                            ],
                            [
                                899.0,
                                188.2028159
                            ],
                            [
                                900.0,
                                188.3077362
                            ],
                            [
                                901.0,
                                188.4125535
                            ],
                            [
                                902.0,
                                188.5172682
                            ],
                            [
                                903.0,
                                188.62188030000002
                            ],
                            [
                                904.0,
                                188.7263899
                            ],
                            [
                                905.0,
                                188.8307974
                            ],
                            [
                                906.0,
                                188.9351028
                            ],
                            [
                                907.0,
                                189.0393063
                            ],
                            [
                                908.0,
                                189.143408
                            ],
                            [
                                909.0,
                                189.24740819999997
                            ],
                            [
                                910.0,
                                189.3513069
                            ],
                            [
                                911.0,
                                189.4551044
                            ],
                            [
                                912.0,
                                189.5588008
                            ],
                            [
                                913.0,
                                189.66245069999997
                            ],
                            [
                                914.0,
                                189.76642169999997
                            ],
                            [
                                915.0,
                                189.87029330000001
                            ],
                            [
                                916.0,
                                189.9740654
                            ],
                            [
                                917.0,
                                190.0777384
                            ],
                            [
                                918.0,
                                190.18131219999998
                            ],
                            [
                                919.0,
                                190.28478719999998
                            ],
                            [
                                920.0,
                                190.3881634
                            ],
                            [
                                921.0,
                                190.49144109999997
                            ],
                            [
                                922.0,
                                190.5946203
                            ],
                            [
                                923.0,
                                190.69770119999998
                            ],
                            [
                                924.0,
                                190.80068409999998
                            ],
                            [
                                925.0,
                                190.9035689
                            ],
                            [
                                926.0,
                                191.00635599999998
                            ],
                            [
                                927.0,
                                191.10904539999999
                            ],
                            [
                                928.0,
                                191.21163719999998
                            ],
                            [
                                929.0,
                                191.3141318
                            ],
                            [
                                930.0,
                                191.4165291
                            ],
                            [
                                931.0,
                                191.51882949999998
                            ],
                            [
                                932.0,
                                191.6210329
                            ],
                            [
                                933.0,
                                191.7231396
                            ],
                            [
                                934.0,
                                191.82514969999997
                            ],
                            [
                                935.0,
                                191.92706330000001
                            ],
                            [
                                936.0,
                                192.02888069999997
                            ],
                            [
                                937.0,
                                192.13060199999998
                            ],
                            [
                                938.0,
                                192.2322273
                            ],
                            [
                                939.0,
                                192.33375669999998
                            ],
                            [
                                940.0,
                                192.4351905
                            ],
                            [
                                941.0,
                                192.5365287
                            ],
                            [
                                942.0,
                                192.6376933
                            ],
                            [
                                943.0,
                                192.73817449999999
                            ],
                            [
                                944.0,
                                192.8385594
                            ],
                            [
                                945.0,
                                192.93884819999997
                            ],
                            [
                                946.0,
                                193.039041
                            ],
                            [
                                947.0,
                                193.139138
                            ],
                            [
                                948.0,
                                193.2391393
                            ],
                            [
                                949.0,
                                193.339045
                            ],
                            [
                                950.0,
                                193.4388554
                            ],
                            [
                                951.0,
                                193.5385705
                            ],
                            [
                                952.0,
                                193.63819049999998
                            ],
                            [
                                953.0,
                                193.73771559999997
                            ],
                            [
                                954.0,
                                193.8371458
                            ],
                            [
                                955.0,
                                193.93648149999999
                            ],
                            [
                                956.0,
                                194.03572259999999
                            ],
                            [
                                957.0,
                                194.1348693
                            ],
                            [
                                958.0,
                                194.2339218
                            ],
                            [
                                959.0,
                                194.33288019999998
                            ],
                            [
                                960.0,
                                194.4317448
                            ],
                            [
                                961.0,
                                194.53051549999998
                            ],
                            [
                                962.0,
                                194.62919259999998
                            ],
                            [
                                963.0,
                                194.72777609999997
                            ],
                            [
                                964.0,
                                194.8262664
                            ],
                            [
                                965.0,
                                194.9246634
                            ],
                            [
                                966.0,
                                195.0229673
                            ],
                            [
                                967.0,
                                195.1211783
                            ],
                            [
                                968.0,
                                195.21929659999998
                            ],
                            [
                                969.0,
                                195.31732209999998
                            ],
                            [
                                970.0,
                                195.4152552
                            ],
                            [
                                971.0,
                                195.5130959
                            ],
                            [
                                972.0,
                                195.6108444
                            ],
                            [
                                973.0,
                                195.7085008
                            ],
                            [
                                974.0,
                                195.8060653
                            ],
                            [
                                975.0,
                                195.903538
                            ],
                            [
                                976.0,
                                196.00091899999998
                            ],
                            [
                                977.0,
                                196.0982085
                            ],
                            [
                                978.0,
                                196.19540659999998
                            ],
                            [
                                979.0,
                                196.29251349999998
                            ],
                            [
                                980.0,
                                196.38952919999997
                            ],
                            [
                                981.0,
                                196.48645399999998
                            ],
                            [
                                982.0,
                                196.5832879
                            ],
                            [
                                983.0,
                                196.68003119999997
                            ],
                            [
                                984.0,
                                196.7766839
                            ],
                            [
                                985.0,
                                196.87324619999998
                            ],
                            [
                                986.0,
                                196.9697182
                            ],
                            [
                                987.0,
                                197.06609999999998
                            ],
                            [
                                988.0,
                                197.1623919
                            ],
                            [
                                989.0,
                                197.2585938
                            ],
                            [
                                990.0,
                                197.354706
                            ],
                            [
                                991.0,
                                197.4507286
                            ],
                            [
                                992.0,
                                197.5466618
                            ],
                            [
                                993.0,
                                197.6425056
                            ],
                            [
                                994.0,
                                197.73826019999998
                            ],
                            [
                                995.0,
                                197.83392569999998
                            ],
                            [
                                996.0,
                                197.9295023
                            ],
                            [
                                997.0,
                                198.0249901
                            ],
                            [
                                998.0,
                                198.12038919999998
                            ],
                            [
                                999.0,
                                198.2156998
                            ],
                            [
                                1000.0,
                                198.310922
                            ],
                            [
                                1001.0,
                                198.40605589999998
                            ],
                            [
                                1002.0,
                                198.5011017
                            ],
                            [
                                1003.0,
                                198.5960594
                            ],
                            [
                                1004.0,
                                198.6909293
                            ],
                            [
                                1005.0,
                                198.7857114
                            ],
                            [
                                1006.0,
                                198.8804059
                            ],
                            [
                                1007.0,
                                198.9750129
                            ],
                            [
                                1008.0,
                                199.06953259999997
                            ],
                            [
                                1009.0,
                                199.16396509999998
                            ],
                            [
                                1010.0,
                                199.2583104
                            ],
                            [
                                1011.0,
                                199.3525688
                            ],
                            [
                                1012.0,
                                199.44674030000002
                            ],
                            [
                                1013.0,
                                199.54082509999998
                            ],
                            [
                                1014.0,
                                199.6348234
                            ],
                            [
                                1015.0,
                                199.7287352
                            ],
                            [
                                1016.0,
                                199.82256059999997
                            ],
                            [
                                1017.0,
                                199.91629989999998
                            ],
                            [
                                1018.0,
                                200.0099531
                            ],
                            [
                                1019.0,
                                200.1035203
                            ],
                            [
                                1020.0,
                                200.1970017
                            ],
                            [
                                1021.0,
                                200.29039749999998
                            ],
                            [
                                1022.0,
                                200.38370769999997
                            ],
                            [
                                1023.0,
                                200.4769324
                            ],
                            [
                                1024.0,
                                200.5700718
                            ],
                            [
                                1025.0,
                                200.66312599999998
                            ],
                            [
                                1026.0,
                                200.75633559999997
                            ],
                            [
                                1027.0,
                                200.8506282
                            ],
                            [
                                1028.0,
                                200.9448385
                            ],
                            [
                                1029.0,
                                201.03896669999997
                            ],
                            [
                                1030.0,
                                201.13301269999997
                            ],
                            [
                                1031.0,
                                201.22697680000002
                            ],
                            [
                                1032.0,
                                201.32085909999998
                            ],
                            [
                                1033.0,
                                201.4146597
                            ],
                            [
                                1034.0,
                                201.5083788
                            ],
                            [
                                1035.0,
                                201.6020163
                            ],
                            [
                                1036.0,
                                201.6955725
                            ],
                            [
                                1037.0,
                                201.78904749999998
                            ],
                            [
                                1038.0,
                                201.8824415
                            ],
                            [
                                1039.0,
                                201.9757544
                            ],
                            [
                                1040.0,
                                202.0689864
                            ],
                            [
                                1041.0,
                                202.1621378
                            ],
                            [
                                1042.0,
                                202.25520849999998
                            ],
                            [
                                1043.0,
                                202.34819869999998
                            ],
                            [
                                1044.0,
                                202.44110849999998
                            ],
                            [
                                1045.0,
                                202.53393809999997
                            ],
                            [
                                1046.0,
                                202.6266875
                            ],
                            [
                                1047.0,
                                202.7193569
                            ],
                            [
                                1048.0,
                                202.8119464
                            ],
                            [
                                1049.0,
                                202.90445599999998
                            ],
                            [
                                1050.0,
                                202.996886
                            ],
                            [
                                1051.0,
                                203.0892365
                            ],
                            [
                                1052.0,
                                203.18150749999998
                            ],
                            [
                                1053.0,
                                203.27369919999998
                            ],
                            [
                                1054.0,
                                203.36581159999997
                            ],
                            [
                                1055.0,
                                203.457845
                            ],
                            [
                                1056.0,
                                203.54979939999998
                            ],
                            [
                                1057.0,
                                203.6416749
                            ],
                            [
                                1058.0,
                                203.73347169999997
                            ],
                            [
                                1059.0,
                                203.8251898
                            ],
                            [
                                1060.0,
                                203.91682949999998
                            ],
                            [
                                1061.0,
                                204.00839069999998
                            ],
                            [
                                1062.0,
                                204.0998736
                            ],
                            [
                                1063.0,
                                204.1912784
                            ],
                            [
                                1064.0,
                                204.282605
                            ],
                            [
                                1065.0,
                                204.3738538
                            ],
                            [
                                1066.0,
                                204.4650247
                            ],
                            [
                                1067.0,
                                204.5561178
                            ],
                            [
                                1068.0,
                                204.6471334
                            ],
                            [
                                1069.0,
                                204.7380715
                            ],
                            [
                                1070.0,
                                204.82893219999997
                            ],
                            [
                                1071.0,
                                204.9197156
                            ],
                            [
                                1072.0,
                                205.0104218
                            ],
                            [
                                1073.0,
                                205.09983649999998
                            ],
                            [
                                1074.0,
                                205.18887009999997
                            ],
                            [
                                1075.0,
                                205.2779311
                            ],
                            [
                                1076.0,
                                205.3674121
                            ],
                            [
                                1077.0,
                                205.45681449999998
                            ],
                            [
                                1078.0,
                                205.5461383
                            ],
                            [
                                1079.0,
                                205.6353838
                            ],
                            [
                                1080.0,
                                205.724551
                            ],
                            [
                                1081.0,
                                205.81364
                            ],
                            [
                                1082.0,
                                205.902651
                            ],
                            [
                                1083.0,
                                205.991584
                            ],
                            [
                                1084.0,
                                206.08043919999997
                            ],
                            [
                                1085.0,
                                206.1692166
                            ],
                            [
                                1086.0,
                                206.2579164
                            ],
                            [
                                1087.0,
                                206.3465388
                            ],
                            [
                                1088.0,
                                206.43508369999998
                            ],
                            [
                                1089.0,
                                206.5235513
                            ],
                            [
                                1090.0,
                                206.6119417
                            ],
                            [
                                1091.0,
                                206.7002551
                            ],
                            [
                                1092.0,
                                206.7884914
                            ],
                            [
                                1093.0,
                                206.87665099999998
                            ],
                            [
                                1094.0,
                                206.96473369999998
                            ],
                            [
                                1095.0,
                                207.0527399
                            ],
                            [
                                1096.0,
                                207.1406695
                            ],
                            [
                                1097.0,
                                207.2285226
                            ],
                            [
                                1098.0,
                                207.31629949999999
                            ],
                            [
                                1099.0,
                                207.4040001
                            ],
                            [
                                1100.0,
                                207.4916246
                            ],
                            [
                                1101.0,
                                207.5791731
                            ],
                            [
                                1102.0,
                                207.66664569999998
                            ],
                            [
                                1103.0,
                                207.7540425
                            ],
                            [
                                1104.0,
                                207.8413636
                            ],
                            [
                                1105.0,
                                207.9286091
                            ],
                            [
                                1106.0,
                                208.01577919999997
                            ],
                            [
                                1107.0,
                                208.1028739
                            ],
                            [
                                1108.0,
                                208.1898933
                            ],
                            [
                                1109.0,
                                208.2768376
                            ],
                            [
                                1110.0,
                                208.36370669999997
                            ],
                            [
                                1111.0,
                                208.450501
                            ],
                            [
                                1112.0,
                                208.5372204
                            ],
                            [
                                1113.0,
                                208.623865
                            ],
                            [
                                1114.0,
                                208.710435
                            ],
                            [
                                1115.0,
                                208.7969305
                            ],
                            [
                                1116.0,
                                208.8833515
                            ],
                            [
                                1117.0,
                                208.96969819999998
                            ],
                            [
                                1118.0,
                                209.0559706
                            ],
                            [
                                1119.0,
                                209.142169
                            ],
                            [
                                1120.0,
                                209.22829319999997
                            ],
                            [
                                1121.0,
                                209.31434359999997
                            ],
                            [
                                1122.0,
                                209.40032019999998
                            ],
                            [
                                1123.0,
                                209.486223
                            ],
                            [
                                1124.0,
                                209.57127359999998
                            ],
                            [
                                1125.0,
                                209.65612289999999
                            ],
                            [
                                1126.0,
                                209.740898
                            ],
                            [
                                1127.0,
                                209.82559899999998
                            ],
                            [
                                1128.0,
                                209.910226
                            ],
                            [
                                1129.0,
                                209.99477919999998
                            ],
                            [
                                1130.0,
                                210.07925849999998
                            ],
                            [
                                1131.0,
                                210.16366419999997
                            ],
                            [
                                1132.0,
                                210.2479963
                            ],
                            [
                                1133.0,
                                210.332255
                            ],
                            [
                                1134.0,
                                210.41644019999998
                            ],
                            [
                                1135.0,
                                210.5005522
                            ],
                            [
                                1136.0,
                                210.584591
                            ],
                            [
                                1137.0,
                                210.66855669999998
                            ],
                            [
                                1138.0,
                                210.7524494
                            ],
                            [
                                1139.0,
                                210.8362693
                            ],
                            [
                                1140.0,
                                210.9200164
                            ],
                            [
                                1141.0,
                                211.00369080000002
                            ],
                            [
                                1142.0,
                                211.08729259999998
                            ],
                            [
                                1143.0,
                                211.170822
                            ],
                            [
                                1144.0,
                                211.254279
                            ],
                            [
                                1145.0,
                                211.33766369999998
                            ],
                            [
                                1146.0,
                                211.42097619999998
                            ],
                            [
                                1147.0,
                                211.50421669999997
                            ],
                            [
                                1148.0,
                                211.58738509999998
                            ],
                            [
                                1149.0,
                                211.67048169999998
                            ],
                            [
                                1150.0,
                                211.7535065
                            ],
                            [
                                1151.0,
                                211.83645959999998
                            ],
                            [
                                1152.0,
                                211.9193411
                            ],
                            [
                                1153.0,
                                212.0021511
                            ],
                            [
                                1154.0,
                                212.0848897
                            ],
                            [
                                1155.0,
                                212.167557
                            ],
                            [
                                1156.0,
                                212.25015309999998
                            ],
                            [
                                1157.0,
                                212.33267809999998
                            ],
                            [
                                1158.0,
                                212.4151321
                            ],
                            [
                                1159.0,
                                212.49751519999998
                            ],
                            [
                                1160.0,
                                212.5798275
                            ],
                            [
                                1161.0,
                                212.662069
                            ],
                            [
                                1162.0,
                                212.7442399
                            ],
                            [
                                1163.0,
                                212.8263403
                            ],
                            [
                                1164.0,
                                212.90837019999998
                            ],
                            [
                                1165.0,
                                212.9903298
                            ],
                            [
                                1166.0,
                                213.07221919999998
                            ],
                            [
                                1167.0,
                                213.1540384
                            ],
                            [
                                1168.0,
                                213.2357875
                            ],
                            [
                                1169.0,
                                213.31746669999998
                            ],
                            [
                                1170.0,
                                213.39907599999998
                            ],
                            [
                                1171.0,
                                213.4806156
                            ],
                            [
                                1172.0,
                                213.5620855
                            ],
                            [
                                1173.0,
                                213.64348569999999
                            ],
                            [
                                1174.0,
                                213.7248165
                            ],
                            [
                                1175.0,
                                213.8060779
                            ],
                            [
                                1176.0,
                                213.88727
                            ],
                            [
                                1177.0,
                                213.9683929
                            ],
                            [
                                1178.0,
                                214.04944659999998
                            ],
                            [
                                1179.0,
                                214.1304314
                            ],
                            [
                                1180.0,
                                214.21134709999998
                            ],
                            [
                                1181.0,
                                214.2921941
                            ],
                            [
                                1182.0,
                                214.37297230000001
                            ],
                            [
                                1183.0,
                                214.4536818
                            ],
                            [
                                1184.0,
                                214.5343228
                            ],
                            [
                                1185.0,
                                214.6148953
                            ],
                            [
                                1186.0,
                                214.69539939999999
                            ],
                            [
                                1187.0,
                                214.7758352
                            ],
                            [
                                1188.0,
                                214.8562028
                            ],
                            [
                                1189.0,
                                214.9365024
                            ],
                            [
                                1190.0,
                                215.0167338
                            ],
                            [
                                1191.0,
                                215.0968974
                            ],
                            [
                                1192.0,
                                215.17699309999998
                            ],
                            [
                                1193.0,
                                215.25702109999997
                            ],
                            [
                                1194.0,
                                215.33698139999998
                            ],
                            [
                                1195.0,
                                215.41687419999997
                            ],
                            [
                                1196.0,
                                215.49669939999998
                            ],
                            [
                                1197.0,
                                215.57645730000002
                            ],
                            [
                                1198.0,
                                215.65623019999998
                            ],
                            [
                                1199.0,
                                215.73617409999997
                            ],
                            [
                                1200.0,
                                215.81605119999998
                            ],
                            [
                                1201.0,
                                215.8958616
                            ],
                            [
                                1202.0,
                                215.9756053
                            ],
                            [
                                1203.0,
                                216.0552825
                            ],
                            [
                                1204.0,
                                216.13489330000002
                            ],
                            [
                                1205.0,
                                216.2144376
                            ],
                            [
                                1206.0,
                                216.29391569999999
                            ],
                            [
                                1207.0,
                                216.37332759999998
                            ],
                            [
                                1208.0,
                                216.4526734
                            ],
                            [
                                1209.0,
                                216.53195319999998
                            ],
                            [
                                1210.0,
                                216.611167
                            ],
                            [
                                1211.0,
                                216.690315
                            ],
                            [
                                1212.0,
                                216.7693973
                            ],
                            [
                                1213.0,
                                216.8484138
                            ],
                            [
                                1214.0,
                                216.9273648
                            ],
                            [
                                1215.0,
                                217.0062503
                            ],
                            [
                                1216.0,
                                217.0850704
                            ],
                            [
                                1217.0,
                                217.1638251
                            ],
                            [
                                1218.0,
                                217.2425146
                            ],
                            [
                                1219.0,
                                217.3211389
                            ],
                            [
                                1220.0,
                                217.3996982
                            ],
                            [
                                1221.0,
                                217.47819239999998
                            ],
                            [
                                1222.0,
                                217.55662180000002
                            ],
                            [
                                1223.0,
                                217.6349864
                            ],
                            [
                                1224.0,
                                217.71328619999997
                            ],
                            [
                                1225.0,
                                217.7915213
                            ],
                            [
                                1226.0,
                                217.8696919
                            ],
                            [
                                1227.0,
                                217.94779809999997
                            ],
                            [
                                1228.0,
                                218.0258398
                            ],
                            [
                                1229.0,
                                218.10381719999998
                            ],
                            [
                                1230.0,
                                218.1817304
                            ],
                            [
                                1231.0,
                                218.2595794
                            ],
                            [
                                1232.0,
                                218.33736439999998
                            ],
                            [
                                1233.0,
                                218.4150854
                            ],
                            [
                                1234.0,
                                218.4927424
                            ],
                            [
                                1235.0,
                                218.5703357
                            ],
                            [
                                1236.0,
                                218.6478653
                            ],
                            [
                                1237.0,
                                218.72533119999997
                            ],
                            [
                                1238.0,
                                218.8027335
                            ],
                            [
                                1239.0,
                                218.8800724
                            ],
                            [
                                1240.0,
                                218.9573478
                            ],
                            [
                                1241.0,
                                219.0345599
                            ],
                            [
                                1242.0,
                                219.1117088
                            ],
                            [
                                1243.0,
                                219.1887945
                            ],
                            [
                                1244.0,
                                219.2658172
                            ],
                            [
                                1245.0,
                                219.3427769
                            ],
                            [
                                1246.0,
                                219.41967359999998
                            ],
                            [
                                1247.0,
                                219.49650749999998
                            ],
                            [
                                1248.0,
                                219.57327869999997
                            ],
                            [
                                1249.0,
                                219.64998719999997
                            ],
                            [
                                1250.0,
                                219.7266331
                            ],
                            [
                                1251.0,
                                219.8032165
                            ],
                            [
                                1252.0,
                                219.87973749999998
                            ],
                            [
                                1253.0,
                                219.95619609999997
                            ],
                            [
                                1254.0,
                                220.0325925
                            ],
                            [
                                1255.0,
                                220.109175
                            ],
                            [
                                1256.0,
                                220.1860649
                            ],
                            [
                                1257.0,
                                220.2628933
                            ],
                            [
                                1258.0,
                                220.33966009999997
                            ],
                            [
                                1259.0,
                                220.4163654
                            ],
                            [
                                1260.0,
                                220.4930094
                            ],
                            [
                                1261.0,
                                220.5695922
                            ],
                            [
                                1262.0,
                                220.64611369999997
                            ],
                            [
                                1263.0,
                                220.72257409999997
                            ],
                            [
                                1264.0,
                                220.7989734
                            ],
                            [
                                1265.0,
                                220.8753118
                            ],
                            [
                                1266.0,
                                220.95158919999997
                            ],
                            [
                                1267.0,
                                221.0278059
                            ],
                            [
                                1268.0,
                                221.1039618
                            ],
                            [
                                1269.0,
                                221.18005709999997
                            ],
                            [
                                1270.0,
                                221.25609169999998
                            ],
                            [
                                1271.0,
                                221.3320659
                            ],
                            [
                                1272.0,
                                221.40797959999998
                            ],
                            [
                                1273.0,
                                221.483833
                            ],
                            [
                                1274.0,
                                221.55962609999997
                            ],
                            [
                                1275.0,
                                221.6353589
                            ],
                            [
                                1276.0,
                                221.71103169999998
                            ],
                            [
                                1277.0,
                                221.7866444
                            ],
                            [
                                1278.0,
                                221.86219709999997
                            ],
                            [
                                1279.0,
                                221.9376899
                            ],
                            [
                                1280.0,
                                222.01312289999998
                            ],
                            [
                                1281.0,
                                222.08849619999998
                            ],
                            [
                                1282.0,
                                222.16380969999997
                            ],
                            [
                                1283.0,
                                222.23906369999997
                            ],
                            [
                                1284.0,
                                222.31425819999998
                            ],
                            [
                                1285.0,
                                222.38939309999998
                            ],
                            [
                                1286.0,
                                222.4644688
                            ],
                            [
                                1287.0,
                                222.53948509999998
                            ],
                            [
                                1288.0,
                                222.61444219999998
                            ],
                            [
                                1289.0,
                                222.68934009999998
                            ],
                            [
                                1290.0,
                                222.7641789
                            ],
                            [
                                1291.0,
                                222.8389588
                            ],
                            [
                                1292.0,
                                222.9136797
                            ],
                            [
                                1293.0,
                                222.9883418
                            ],
                            [
                                1294.0,
                                223.06294499999998
                            ],
                            [
                                1295.0,
                                223.13748959999998
                            ],
                            [
                                1296.0,
                                223.2119755
                            ],
                            [
                                1297.0,
                                223.28640289999998
                            ],
                            [
                                1298.0,
                                223.3607718
                            ],
                            [
                                1299.0,
                                223.43508219999998
                            ],
                            [
                                1300.0,
                                223.5093343
                            ],
                            [
                                1301.0,
                                223.5835282
                            ],
                            [
                                1302.0,
                                223.6576638
                            ],
                            [
                                1303.0,
                                223.7317413
                            ],
                            [
                                1304.0,
                                223.80576069999998
                            ],
                            [
                                1305.0,
                                223.87972219999997
                            ],
                            [
                                1306.0,
                                223.9536258
                            ],
                            [
                                1307.0,
                                224.0274715
                            ],
                            [
                                1308.0,
                                224.1012594
                            ],
                            [
                                1309.0,
                                224.17498969999997
                            ],
                            [
                                1310.0,
                                224.2486623
                            ],
                            [
                                1311.0,
                                224.3222774
                            ],
                            [
                                1312.0,
                                224.39583499999998
                            ],
                            [
                                1313.0,
                                224.4693351
                            ],
                            [
                                1314.0,
                                224.542778
                            ],
                            [
                                1315.0,
                                224.6161636
                            ],
                            [
                                1316.0,
                                224.6894919
                            ],
                            [
                                1317.0,
                                224.76276319999997
                            ],
                            [
                                1318.0,
                                224.8359774
                            ],
                            [
                                1319.0,
                                224.9091346
                            ],
                            [
                                1320.0,
                                224.98223480000001
                            ],
                            [
                                1321.0,
                                225.0552783
                            ],
                            [
                                1322.0,
                                225.1282649
                            ],
                            [
                                1323.0,
                                225.20089919999998
                            ],
                            [
                                1324.0,
                                225.2732229
                            ],
                            [
                                1325.0,
                                225.3454898
                            ],
                            [
                                1326.0,
                                225.4176998
                            ],
                            [
                                1327.0,
                                225.48985319999997
                            ],
                            [
                                1328.0,
                                225.5619499
                            ],
                            [
                                1329.0,
                                225.63398999999998
                            ],
                            [
                                1330.0,
                                225.7059736
                            ],
                            [
                                1331.0,
                                225.77790069999998
                            ],
                            [
                                1332.0,
                                225.8497715
                            ],
                            [
                                1333.0,
                                225.9215859
                            ],
                            [
                                1334.0,
                                225.99334419999997
                            ],
                            [
                                1335.0,
                                226.06504619999998
                            ],
                            [
                                1336.0,
                                226.13669219999997
                            ],
                            [
                                1337.0,
                                226.2082821
                            ],
                            [
                                1338.0,
                                226.27981609999998
                            ],
                            [
                                1339.0,
                                226.35129419999998
                            ],
                            [
                                1340.0,
                                226.42271649999998
                            ],
                            [
                                1341.0,
                                226.494083
                            ],
                            [
                                1342.0,
                                226.5653938
                            ],
                            [
                                1343.0,
                                226.63664899999998
                            ],
                            [
                                1344.0,
                                226.70784859999998
                            ],
                            [
                                1345.0,
                                226.7789928
                            ],
                            [
                                1346.0,
                                226.85008159999998
                            ],
                            [
                                1347.0,
                                226.921115
                            ],
                            [
                                1348.0,
                                226.99209309999998
                            ],
                            [
                                1349.0,
                                227.06301599999998
                            ],
                            [
                                1350.0,
                                227.1338838
                            ],
                            [
                                1351.0,
                                227.20469649999998
                            ],
                            [
                                1352.0,
                                227.27545419999998
                            ],
                            [
                                1353.0,
                                227.34615689999998
                            ],
                            [
                                1354.0,
                                227.4168048
                            ],
                            [
                                1355.0,
                                227.4873979
                            ],
                            [
                                1356.0,
                                227.55793619999997
                            ],
                            [
                                1357.0,
                                227.6284198
                            ],
                            [
                                1358.0,
                                227.6988489
                            ],
                            [
                                1359.0,
                                227.7692234
                            ],
                            [
                                1360.0,
                                227.8395434
                            ],
                            [
                                1361.0,
                                227.909809
                            ],
                            [
                                1362.0,
                                227.9800203
                            ],
                            [
                                1363.0,
                                228.05017719999998
                            ],
                            [
                                1364.0,
                                228.12027999999998
                            ],
                            [
                                1365.0,
                                228.1903286
                            ],
                            [
                                1366.0,
                                228.2603232
                            ],
                            [
                                1367.0,
                                228.3302637
                            ],
                            [
                                1368.0,
                                228.4001503
                            ],
                            [
                                1369.0,
                                228.46998299999998
                            ],
                            [
                                1370.0,
                                228.5397619
                            ],
                            [
                                1371.0,
                                228.609487
                            ],
                            [
                                1372.0,
                                228.6791584
                            ],
                            [
                                1373.0,
                                228.74877619999998
                            ],
                            [
                                1374.0,
                                228.81834049999998
                            ],
                            [
                                1375.0,
                                228.88785119999997
                            ],
                            [
                                1376.0,
                                228.95730859999998
                            ],
                            [
                                1377.0,
                                229.0267125
                            ],
                            [
                                1378.0,
                                229.09606319999997
                            ],
                            [
                                1379.0,
                                229.16536059999999
                            ],
                            [
                                1380.0,
                                229.2346048
                            ],
                            [
                                1381.0,
                                229.30379589999998
                            ],
                            [
                                1382.0,
                                229.372934
                            ],
                            [
                                1383.0,
                                229.44201909999998
                            ],
                            [
                                1384.0,
                                229.5110513
                            ],
                            [
                                1385.0,
                                229.5800306
                            ],
                            [
                                1386.0,
                                229.6489571
                            ],
                            [
                                1387.0,
                                229.7178309
                            ],
                            [
                                1388.0,
                                229.7866521
                            ],
                            [
                                1389.0,
                                229.85542059999997
                            ],
                            [
                                1390.0,
                                229.9241366
                            ],
                            [
                                1391.0,
                                229.99280009999998
                            ],
                            [
                                1392.0,
                                230.06141119999998
                            ],
                            [
                                1393.0,
                                230.1299699
                            ],
                            [
                                1394.0,
                                230.1984764
                            ],
                            [
                                1395.0,
                                230.2669306
                            ],
                            [
                                1396.0,
                                230.33533269999998
                            ],
                            [
                                1397.0,
                                230.4036826
                            ],
                            [
                                1398.0,
                                230.4719805
                            ],
                            [
                                1399.0,
                                230.5402265
                            ],
                            [
                                1400.0,
                                230.6084205
                            ],
                            [
                                1401.0,
                                230.67656269999998
                            ],
                            [
                                1402.0,
                                230.7446531
                            ],
                            [
                                1403.0,
                                230.8126917
                            ],
                            [
                                1404.0,
                                230.88067869999998
                            ],
                            [
                                1405.0,
                                230.9486141
                            ],
                            [
                                1406.0,
                                231.0164979
                            ],
                            [
                                1407.0,
                                231.08433019999998
                            ],
                            [
                                1408.0,
                                231.15211109999998
                            ],
                            [
                                1409.0,
                                231.2198407
                            ],
                            [
                                1410.0,
                                231.2875189
                            ],
                            [
                                1411.0,
                                231.3551459
                            ],
                            [
                                1412.0,
                                231.4227218
                            ],
                            [
                                1413.0,
                                231.49024649999998
                            ],
                            [
                                1414.0,
                                231.55772009999998
                            ],
                            [
                                1415.0,
                                231.62514269999997
                            ],
                            [
                                1416.0,
                                231.6925144
                            ],
                            [
                                1417.0,
                                231.7598353
                            ],
                            [
                                1418.0,
                                231.8271053
                            ],
                            [
                                1419.0,
                                231.89432449999998
                            ],
                            [
                                1420.0,
                                231.961493
                            ],
                            [
                                1421.0,
                                232.02861099999998
                            ],
                            [
                                1422.0,
                                232.0956783
                            ],
                            [
                                1423.0,
                                232.16269509999998
                            ],
                            [
                                1424.0,
                                232.2296614
                            ],
                            [
                                1425.0,
                                232.2965774
                            ],
                            [
                                1426.0,
                                232.363443
                            ],
                            [
                                1427.0,
                                232.4302583
                            ],
                            [
                                1428.0,
                                232.4970234
                            ],
                            [
                                1429.0,
                                232.5637383
                            ],
                            [
                                1430.0,
                                232.6304031
                            ],
                            [
                                1431.0,
                                232.6970179
                            ],
                            [
                                1432.0,
                                232.76358269999997
                            ],
                            [
                                1433.0,
                                232.8300975
                            ],
                            [
                                1434.0,
                                232.8965625
                            ],
                            [
                                1435.0,
                                232.96297769999998
                            ],
                            [
                                1436.0,
                                233.02934309999998
                            ],
                            [
                                1437.0,
                                233.0956588
                            ],
                            [
                                1438.0,
                                233.1619249
                            ],
                            [
                                1439.0,
                                233.2281414
                            ],
                            [
                                1440.0,
                                233.2943084
                            ],
                            [
                                1441.0,
                                233.3604259
                            ],
                            [
                                1442.0,
                                233.426494
                            ],
                            [
                                1443.0,
                                233.49251269999996
                            ],
                            [
                                1444.0,
                                233.5584822
                            ],
                            [
                                1445.0,
                                233.6244024
                            ],
                            [
                                1446.0,
                                233.6902735
                            ],
                            [
                                1447.0,
                                233.7560954
                            ],
                            [
                                1448.0,
                                233.8218683
                            ],
                            [
                                1449.0,
                                233.88759219999997
                            ],
                            [
                                1450.0,
                                233.95326709999998
                            ],
                            [
                                1451.0,
                                234.01889309999999
                            ],
                            [
                                1452.0,
                                234.0844703
                            ],
                            [
                                1453.0,
                                234.14999869999997
                            ],
                            [
                                1454.0,
                                234.2154784
                            ],
                            [
                                1455.0,
                                234.28090949999998
                            ],
                            [
                                1456.0,
                                234.34629189999998
                            ],
                            [
                                1457.0,
                                234.4116258
                            ],
                            [
                                1458.0,
                                234.4769111
                            ],
                            [
                                1459.0,
                                234.5421481
                            ],
                            [
                                1460.0,
                                234.6073366
                            ],
                            [
                                1461.0,
                                234.6724769
                            ],
                            [
                                1462.0,
                                234.7375688
                            ],
                            [
                                1463.0,
                                234.80261259999997
                            ],
                            [
                                1464.0,
                                234.86760809999998
                            ],
                            [
                                1465.0,
                                234.93255559999997
                            ],
                            [
                                1466.0,
                                234.9974551
                            ],
                            [
                                1467.0,
                                235.06230649999998
                            ],
                            [
                                1468.0,
                                235.12711
                            ],
                            [
                                1469.0,
                                235.19186559999997
                            ],
                            [
                                1470.0,
                                235.2565734
                            ],
                            [
                                1471.0,
                                235.32123339999998
                            ],
                            [
                                1472.0,
                                235.38584569999998
                            ],
                            [
                                1473.0,
                                235.45056809999997
                            ],
                            [
                                1474.0,
                                235.51570819999998
                            ],
                            [
                                1475.0,
                                235.58080099999998
                            ],
                            [
                                1476.0,
                                235.64584669999996
                            ],
                            [
                                1477.0,
                                235.71084539999998
                            ],
                            [
                                1478.0,
                                235.77579699999998
                            ],
                            [
                                1479.0,
                                235.8407016
                            ],
                            [
                                1480.0,
                                235.9055594
                            ],
                            [
                                1481.0,
                                235.9703702
                            ],
                            [
                                1482.0,
                                236.0351343
                            ],
                            [
                                1483.0,
                                236.0998516
                            ],
                            [
                                1484.0,
                                236.16452219999996
                            ],
                            [
                                1485.0,
                                236.22914619999997
                            ],
                            [
                                1486.0,
                                236.2937236
                            ],
                            [
                                1487.0,
                                236.3582544
                            ],
                            [
                                1488.0,
                                236.42273869999997
                            ],
                            [
                                1489.0,
                                236.48717659999997
                            ],
                            [
                                1490.0,
                                236.5515682
                            ],
                            [
                                1491.0,
                                236.6159133
                            ],
                            [
                                1492.0,
                                236.6802123
                            ],
                            [
                                1493.0,
                                236.7444649
                            ],
                            [
                                1494.0,
                                236.8086715
                            ],
                            [
                                1495.0,
                                236.8728318
                            ],
                            [
                                1496.0,
                                236.93694619999997
                            ],
                            [
                                1497.0,
                                237.0010145
                            ],
                            [
                                1498.0,
                                237.0650368
                            ],
                            [
                                1499.0,
                                237.12901319999997
                            ],
                            [
                                1500.0,
                                237.1929438
                            ],
                            [
                                1501.0,
                                237.25682859999998
                            ],
                            [
                                1502.0,
                                237.32066759999998
                            ],
                            [
                                1503.0,
                                237.3844609
                            ],
                            [
                                1504.0,
                                237.4482085
                            ],
                            [
                                1505.0,
                                237.5119105
                            ],
                            [
                                1506.0,
                                237.57556699999998
                            ],
                            [
                                1507.0,
                                237.639178
                            ],
                            [
                                1508.0,
                                237.7027436
                            ],
                            [
                                1509.0,
                                237.76626369999997
                            ],
                            [
                                1510.0,
                                237.8297385
                            ],
                            [
                                1511.0,
                                237.893168
                            ],
                            [
                                1512.0,
                                237.9565523
                            ],
                            [
                                1513.0,
                                238.0198913
                            ],
                            [
                                1514.0,
                                238.08318519999997
                            ],
                            [
                                1515.0,
                                238.1464341
                            ],
                            [
                                1516.0,
                                238.2096378
                            ],
                            [
                                1517.0,
                                238.2727966
                            ],
                            [
                                1518.0,
                                238.33591049999998
                            ],
                            [
                                1519.0,
                                238.3989795
                            ],
                            [
                                1520.0,
                                238.46200359999997
                            ],
                            [
                                1521.0,
                                238.5249829
                            ],
                            [
                                1522.0,
                                238.5879175
                            ],
                            [
                                1523.0,
                                238.6508074
                            ],
                            [
                                1524.0,
                                238.71365269999998
                            ],
                            [
                                1525.0,
                                238.77645330000001
                            ],
                            [
                                1526.0,
                                238.83920949999998
                            ],
                            [
                                1527.0,
                                238.90192109999998
                            ],
                            [
                                1528.0,
                                238.9645883
                            ],
                            [
                                1529.0,
                                239.0272111
                            ],
                            [
                                1530.0,
                                239.0897896
                            ],
                            [
                                1531.0,
                                239.1523238
                            ],
                            [
                                1532.0,
                                239.21481369999998
                            ],
                            [
                                1533.0,
                                239.2772594
                            ],
                            [
                                1534.0,
                                239.33966099999998
                            ],
                            [
                                1535.0,
                                239.4020185
                            ],
                            [
                                1536.0,
                                239.46433199999998
                            ],
                            [
                                1537.0,
                                239.5266014
                            ],
                            [
                                1538.0,
                                239.5888269
                            ],
                            [
                                1539.0,
                                239.6510085
                            ],
                            [
                                1540.0,
                                239.7131463
                            ],
                            [
                                1541.0,
                                239.77524019999998
                            ],
                            [
                                1542.0,
                                239.8372904
                            ],
                            [
                                1543.0,
                                239.8992969
                            ],
                            [
                                1544.0,
                                239.96125969999997
                            ],
                            [
                                1545.0,
                                240.023179
                            ],
                            [
                                1546.0,
                                240.08505459999998
                            ],
                            [
                                1547.0,
                                240.1468868
                            ],
                            [
                                1548.0,
                                240.2086755
                            ],
                            [
                                1549.0,
                                240.2704207
                            ],
                            [
                                1550.0,
                                240.3321226
                            ],
                            [
                                1551.0,
                                240.39378119999998
                            ],
                            [
                                1552.0,
                                240.45539649999998
                            ],
                            [
                                1553.0,
                                240.51696859999998
                            ],
                            [
                                1554.0,
                                240.5784975
                            ],
                            [
                                1555.0,
                                240.6399833
                            ],
                            [
                                1556.0,
                                240.701426
                            ],
                            [
                                1557.0,
                                240.76282559999999
                            ],
                            [
                                1558.0,
                                240.8241823
                            ],
                            [
                                1559.0,
                                240.885496
                            ],
                            [
                                1560.0,
                                240.9467669
                            ],
                            [
                                1561.0,
                                241.0079949
                            ],
                            [
                                1562.0,
                                241.06918009999998
                            ],
                            [
                                1563.0,
                                241.13032249999998
                            ],
                            [
                                1564.0,
                                241.1914223
                            ],
                            [
                                1565.0,
                                241.2524793
                            ],
                            [
                                1566.0,
                                241.3134938
                            ],
                            [
                                1567.0,
                                241.37446569999997
                            ],
                            [
                                1568.0,
                                241.4353951
                            ],
                            [
                                1569.0,
                                241.49628199999998
                            ],
                            [
                                1570.0,
                                241.55712649999998
                            ],
                            [
                                1571.0,
                                241.61792859999997
                            ],
                            [
                                1572.0,
                                241.6786884
                            ],
                            [
                                1573.0,
                                241.7394059
                            ],
                            [
                                1574.0,
                                241.80008109999997
                            ],
                            [
                                1575.0,
                                241.8607142
                            ],
                            [
                                1576.0,
                                241.92130509999998
                            ],
                            [
                                1577.0,
                                241.9818539
                            ],
                            [
                                1578.0,
                                242.0423607
                            ],
                            [
                                1579.0,
                                242.1028254
                            ],
                            [
                                1580.0,
                                242.16324819999997
                            ],
                            [
                                1581.0,
                                242.22362909999998
                            ],
                            [
                                1582.0,
                                242.28396809999998
                            ],
                            [
                                1583.0,
                                242.34426519999997
                            ],
                            [
                                1584.0,
                                242.40452059999998
                            ],
                            [
                                1585.0,
                                242.4647343
                            ],
                            [
                                1586.0,
                                242.52490619999998
                            ],
                            [
                                1587.0,
                                242.5850365
                            ],
                            [
                                1588.0,
                                242.6451253
                            ],
                            [
                                1589.0,
                                242.70517239999998
                            ],
                            [
                                1590.0,
                                242.76517809999999
                            ],
                            [
                                1591.0,
                                242.8251422
                            ],
                            [
                                1592.0,
                                242.885065
                            ],
                            [
                                1593.0,
                                242.9449464
                            ],
                            [
                                1594.0,
                                243.0047865
                            ],
                            [
                                1595.0,
                                243.06458519999998
                            ],
                            [
                                1596.0,
                                243.1243428
                            ],
                            [
                                1597.0,
                                243.18405909999998
                            ],
                            [
                                1598.0,
                                243.2437343
                            ],
                            [
                                1599.0,
                                243.30336839999998
                            ],
                            [
                                1600.0,
                                243.3629614
                            ],
                            [
                                1601.0,
                                243.42251339999999
                            ],
                            [
                                1602.0,
                                243.4820244
                            ],
                            [
                                1603.0,
                                243.5414945
                            ],
                            [
                                1604.0,
                                243.60092369999998
                            ],
                            [
                                1605.0,
                                243.66031209999997
                            ],
                            [
                                1606.0,
                                243.71965969999997
                            ],
                            [
                                1607.0,
                                243.7789665
                            ],
                            [
                                1608.0,
                                243.83823259999997
                            ],
                            [
                                1609.0,
                                243.8974581
                            ],
                            [
                                1610.0,
                                243.9566429
                            ],
                            [
                                1611.0,
                                244.01578709999998
                            ],
                            [
                                1612.0,
                                244.0748908
                            ],
                            [
                                1613.0,
                                244.133954
                            ],
                            [
                                1614.0,
                                244.1929768
                            ],
                            [
                                1615.0,
                                244.2519592
                            ],
                            [
                                1616.0,
                                244.3109012
                            ],
                            [
                                1617.0,
                                244.3698029
                            ],
                            [
                                1618.0,
                                244.4286643
                            ],
                            [
                                1619.0,
                                244.4874855
                            ],
                            [
                                1620.0,
                                244.5462665
                            ],
                            [
                                1621.0,
                                244.6050073
                            ],
                            [
                                1622.0,
                                244.66370799999999
                            ],
                            [
                                1623.0,
                                244.72236869999998
                            ],
                            [
                                1624.0,
                                244.78098939999998
                            ],
                            [
                                1625.0,
                                244.83957009999997
                            ],
                            [
                                1626.0,
                                244.8981109
                            ],
                            [
                                1627.0,
                                244.95661169999997
                            ],
                            [
                                1628.0,
                                245.0150728
                            ],
                            [
                                1629.0,
                                245.07349399999998
                            ],
                            [
                                1630.0,
                                245.13187549999998
                            ],
                            [
                                1631.0,
                                245.19021719999998
                            ],
                            [
                                1632.0,
                                245.2485193
                            ],
                            [
                                1633.0,
                                245.3067817
                            ],
                            [
                                1634.0,
                                245.3650046
                            ],
                            [
                                1635.0,
                                245.4231879
                            ],
                            [
                                1636.0,
                                245.48133159999998
                            ],
                            [
                                1637.0,
                                245.539436
                            ],
                            [
                                1638.0,
                                245.5975009
                            ],
                            [
                                1639.0,
                                245.65552639999999
                            ],
                            [
                                1640.0,
                                245.71351259999997
                            ],
                            [
                                1641.0,
                                245.7714595
                            ],
                            [
                                1642.0,
                                245.82936709999998
                            ],
                            [
                                1643.0,
                                245.8872355
                            ],
                            [
                                1644.0,
                                245.9450647
                            ],
                            [
                                1645.0,
                                246.0028548
                            ],
                            [
                                1646.0,
                                246.0606058
                            ],
                            [
                                1647.0,
                                246.1183178
                            ],
                            [
                                1648.0,
                                246.1759908
                            ],
                            [
                                1649.0,
                                246.2336248
                            ],
                            [
                                1650.0,
                                246.2912198
                            ],
                            [
                                1651.0,
                                246.348776
                            ],
                            [
                                1652.0,
                                246.40629339999998
                            ],
                            [
                                1653.0,
                                246.46377189999998
                            ],
                            [
                                1654.0,
                                246.52121169999998
                            ],
                            [
                                1655.0,
                                246.57861269999998
                            ],
                            [
                                1656.0,
                                246.6359751
                            ],
                            [
                                1657.0,
                                246.6932989
                            ],
                            [
                                1658.0,
                                246.75058399999998
                            ],
                            [
                                1659.0,
                                246.8078306
                            ],
                            [
                                1660.0,
                                246.86503869999999
                            ],
                            [
                                1661.0,
                                246.9222083
                            ],
                            [
                                1662.0,
                                246.9793394
                            ],
                            [
                                1663.0,
                                247.03643219999998
                            ],
                            [
                                1664.0,
                                247.09348659999998
                            ],
                            [
                                1665.0,
                                247.15050269999998
                            ],
                            [
                                1666.0,
                                247.2074805
                            ],
                            [
                                1667.0,
                                247.2644201
                            ],
                            [
                                1668.0,
                                247.32132149999998
                            ],
                            [
                                1669.0,
                                247.37818469999996
                            ],
                            [
                                1670.0,
                                247.43500989999998
                            ],
                            [
                                1671.0,
                                247.4917969
                            ],
                            [
                                1672.0,
                                247.5485459
                            ],
                            [
                                1673.0,
                                247.605257
                            ],
                            [
                                1674.0,
                                247.66192999999998
                            ],
                            [
                                1675.0,
                                247.71856519999997
                            ],
                            [
                                1676.0,
                                247.7751625
                            ],
                            [
                                1677.0,
                                247.8317219
                            ],
                            [
                                1678.0,
                                247.88824359999998
                            ],
                            [
                                1679.0,
                                247.9447275
                            ],
                            [
                                1680.0,
                                248.00117369999998
                            ],
                            [
                                1681.0,
                                248.05758219999998
                            ],
                            [
                                1682.0,
                                248.11395299999998
                            ],
                            [
                                1683.0,
                                248.1702863
                            ],
                            [
                                1684.0,
                                248.22658199999998
                            ],
                            [
                                1685.0,
                                248.28284019999998
                            ],
                            [
                                1686.0,
                                248.3390609
                            ],
                            [
                                1687.0,
                                248.39524419999998
                            ],
                            [
                                1688.0,
                                248.45138999999998
                            ],
                            [
                                1689.0,
                                248.5074985
                            ],
                            [
                                1690.0,
                                248.5635697
                            ],
                            [
                                1691.0,
                                248.61960359999998
                            ],
                            [
                                1692.0,
                                248.6756002
                            ],
                            [
                                1693.0,
                                248.73155959999997
                            ],
                            [
                                1694.0,
                                248.7874819
                            ],
                            [
                                1695.0,
                                248.843367
                            ],
                            [
                                1696.0,
                                248.8992151
                            ],
                            [
                                1697.0,
                                248.95502599999998
                            ],
                            [
                                1698.0,
                                249.0108
                            ],
                            [
                                1699.0,
                                249.06653699999998
                            ],
                            [
                                1700.0,
                                249.12223699999998
                            ],
                            [
                                1701.0,
                                249.1779001
                            ],
                            [
                                1702.0,
                                249.2335264
                            ],
                            [
                                1703.0,
                                249.28911589999998
                            ],
                            [
                                1704.0,
                                249.34466849999998
                            ],
                            [
                                1705.0,
                                249.4001844
                            ],
                            [
                                1706.0,
                                249.45566359999998
                            ],
                            [
                                1707.0,
                                249.51089969999998
                            ],
                            [
                                1708.0,
                                249.5658565
                            ],
                            [
                                1709.0,
                                249.62077649999998
                            ],
                            [
                                1710.0,
                                249.6756598
                            ],
                            [
                                1711.0,
                                249.7305063
                            ],
                            [
                                1712.0,
                                249.78531619999998
                            ],
                            [
                                1713.0,
                                249.84008939999998
                            ],
                            [
                                1714.0,
                                249.894826
                            ],
                            [
                                1715.0,
                                249.94952609999999
                            ],
                            [
                                1716.0,
                                250.0041896
                            ],
                            [
                                1717.0,
                                250.05881669999997
                            ],
                            [
                                1718.0,
                                250.1134073
                            ],
                            [
                                1719.0,
                                250.1679615
                            ],
                            [
                                1720.0,
                                250.2224793
                            ],
                            [
                                1721.0,
                                250.2769608
                            ],
                            [
                                1722.0,
                                250.331406
                            ],
                            [
                                1723.0,
                                250.38581489999999
                            ],
                            [
                                1724.0,
                                250.44018759999997
                            ],
                            [
                                1725.0,
                                250.49452409999998
                            ],
                            [
                                1726.0,
                                250.5488245
                            ],
                            [
                                1727.0,
                                250.6030888
                            ],
                            [
                                1728.0,
                                250.65731699999998
                            ],
                            [
                                1729.0,
                                250.71150909999997
                            ],
                            [
                                1730.0,
                                250.7656653
                            ],
                            [
                                1731.0,
                                250.8197855
                            ],
                            [
                                1732.0,
                                250.87386969999997
                            ],
                            [
                                1733.0,
                                250.92791809999997
                            ],
                            [
                                1734.0,
                                250.98193059999997
                            ],
                            [
                                1735.0,
                                251.0359073
                            ],
                            [
                                1736.0,
                                251.0898483
                            ],
                            [
                                1737.0,
                                251.1437535
                            ],
                            [
                                1738.0,
                                251.1976229
                            ],
                            [
                                1739.0,
                                251.2514568
                            ],
                            [
                                1740.0,
                                251.3052549
                            ],
                            [
                                1741.0,
                                251.3590175
                            ],
                            [
                                1742.0,
                                251.4127445
                            ],
                            [
                                1743.0,
                                251.46643609999998
                            ],
                            [
                                1744.0,
                                251.52009209999997
                            ],
                            [
                                1745.0,
                                251.5737126
                            ],
                            [
                                1746.0,
                                251.6272978
                            ],
                            [
                                1747.0,
                                251.6808476
                            ],
                            [
                                1748.0,
                                251.73436199999998
                            ],
                            [
                                1749.0,
                                251.78784109999998
                            ],
                            [
                                1750.0,
                                251.841285
                            ],
                            [
                                1751.0,
                                251.89469359999998
                            ],
                            [
                                1752.0,
                                251.94806709999997
                            ],
                            [
                                1753.0,
                                252.0014053
                            ],
                            [
                                1754.0,
                                252.05470849999998
                            ],
                            [
                                1755.0,
                                252.10797649999998
                            ],
                            [
                                1756.0,
                                252.16120949999998
                            ],
                            [
                                1757.0,
                                252.2144075
                            ],
                            [
                                1758.0,
                                252.26757049999998
                            ],
                            [
                                1759.0,
                                252.3206986
                            ],
                            [
                                1760.0,
                                252.37379169999997
                            ],
                            [
                                1761.0,
                                252.42685
                            ],
                            [
                                1762.0,
                                252.4798734
                            ],
                            [
                                1763.0,
                                252.532862
                            ],
                            [
                                1764.0,
                                252.5858158
                            ],
                            [
                                1765.0,
                                252.6387349
                            ],
                            [
                                1766.0,
                                252.6916194
                            ],
                            [
                                1767.0,
                                252.74446909999998
                            ],
                            [
                                1768.0,
                                252.79728419999998
                            ],
                            [
                                1769.0,
                                252.8500647
                            ],
                            [
                                1770.0,
                                252.90281069999997
                            ],
                            [
                                1771.0,
                                252.9555221
                            ],
                            [
                                1772.0,
                                253.00819909999998
                            ],
                            [
                                1773.0,
                                253.06084159999997
                            ],
                            [
                                1774.0,
                                253.1134497
                            ],
                            [
                                1775.0,
                                253.1660233
                            ],
                            [
                                1776.0,
                                253.21856269999998
                            ],
                            [
                                1777.0,
                                253.27106769999997
                            ],
                            [
                                1778.0,
                                253.32353849999998
                            ],
                            [
                                1779.0,
                                253.3759749
                            ],
                            [
                                1780.0,
                                253.42837719999997
                            ],
                            [
                                1781.0,
                                253.4807453
                            ],
                            [
                                1782.0,
                                253.5330793
                            ],
                            [
                                1783.0,
                                253.58537919999998
                            ],
                            [
                                1784.0,
                                253.6376449
                            ],
                            [
                                1785.0,
                                253.68987669999999
                            ],
                            [
                                1786.0,
                                253.7420744
                            ],
                            [
                                1787.0,
                                253.79423819999997
                            ],
                            [
                                1788.0,
                                253.84636799999998
                            ],
                            [
                                1789.0,
                                253.8984639
                            ],
                            [
                                1790.0,
                                253.950526
                            ],
                            [
                                1791.0,
                                254.00255419999996
                            ],
                            [
                                1792.0,
                                254.05454859999998
                            ],
                            [
                                1793.0,
                                254.1065093
                            ],
                            [
                                1794.0,
                                254.15843619999998
                            ],
                            [
                                1795.0,
                                254.2103294
                            ],
                            [
                                1796.0,
                                254.26218899999998
                            ],
                            [
                                1797.0,
                                254.3140149
                            ],
                            [
                                1798.0,
                                254.36580719999998
                            ],
                            [
                                1799.0,
                                254.417566
                            ],
                            [
                                1800.0,
                                254.4692912
                            ],
                            [
                                1801.0,
                                254.5209829
                            ],
                            [
                                1802.0,
                                254.57264119999996
                            ],
                            [
                                1803.0,
                                254.62426609999997
                            ],
                            [
                                1804.0,
                                254.67585749999998
                            ],
                            [
                                1805.0,
                                254.72741559999997
                            ],
                            [
                                1806.0,
                                254.7789403
                            ],
                            [
                                1807.0,
                                254.8304318
                            ],
                            [
                                1808.0,
                                254.8818899
                            ],
                            [
                                1809.0,
                                254.9333149
                            ],
                            [
                                1810.0,
                                254.98470669999998
                            ],
                            [
                                1811.0,
                                255.0360653
                            ],
                            [
                                1812.0,
                                255.0873907
                            ],
                            [
                                1813.0,
                                255.13868309999998
                            ],
                            [
                                1814.0,
                                255.1899424
                            ],
                            [
                                1815.0,
                                255.24116859999998
                            ],
                            [
                                1816.0,
                                255.2923619
                            ],
                            [
                                1817.0,
                                255.34352219999997
                            ],
                            [
                                1818.0,
                                255.39464959999998
                            ],
                            [
                                1819.0,
                                255.445744
                            ],
                            [
                                1820.0,
                                255.4968056
                            ],
                            [
                                1821.0,
                                255.5478344
                            ],
                            [
                                1822.0,
                                255.5988303
                            ],
                            [
                                1823.0,
                                255.6497935
                            ],
                            [
                                1824.0,
                                255.70072399999998
                            ],
                            [
                                1825.0,
                                255.7516217
                            ],
                            [
                                1826.0,
                                255.8024868
                            ],
                            [
                                1827.0,
                                255.8533192
                            ],
                            [
                                1828.0,
                                255.90411899999998
                            ],
                            [
                                1829.0,
                                255.95488619999998
                            ],
                            [
                                1830.0,
                                256.0056209
                            ],
                            [
                                1831.0,
                                256.0563231
                            ],
                            [
                                1832.0,
                                256.1069928
                            ],
                            [
                                1833.0,
                                256.1576301
                            ],
                            [
                                1834.0,
                                256.2082349
                            ],
                            [
                                1835.0,
                                256.25880739999997
                            ],
                            [
                                1836.0,
                                256.3093475
                            ],
                            [
                                1837.0,
                                256.35985519999997
                            ],
                            [
                                1838.0,
                                256.4103307
                            ],
                            [
                                1839.0,
                                256.460774
                            ],
                            [
                                1840.0,
                                256.511185
                            ],
                            [
                                1841.0,
                                256.5615638
                            ],
                            [
                                1842.0,
                                256.61191049999996
                            ],
                            [
                                1843.0,
                                256.662225
                            ],
                            [
                                1844.0,
                                256.7125074
                            ],
                            [
                                1845.0,
                                256.7627578
                            ],
                            [
                                1846.0,
                                256.81297609999996
                            ],
                            [
                                1847.0,
                                256.8631624
                            ],
                            [
                                1848.0,
                                256.9133168
                            ],
                            [
                                1849.0,
                                256.9634392
                            ],
                            [
                                1850.0,
                                257.0135297
                            ],
                            [
                                1851.0,
                                257.0635884
                            ],
                            [
                                1852.0,
                                257.1136151
                            ],
                            [
                                1853.0,
                                257.16361009999997
                            ],
                            [
                                1854.0,
                                257.2135733
                            ],
                            [
                                1855.0,
                                257.2635047
                            ],
                            [
                                1856.0,
                                257.31340439999997
                            ],
                            [
                                1857.0,
                                257.3632725
                            ],
                            [
                                1858.0,
                                257.4131088
                            ],
                            [
                                1859.0,
                                257.4629136
                            ],
                            [
                                1860.0,
                                257.51268669999996
                            ],
                            [
                                1861.0,
                                257.5624283
                            ],
                            [
                                1862.0,
                                257.6121383
                            ],
                            [
                                1863.0,
                                257.6618168
                            ],
                            [
                                1864.0,
                                257.7114639
                            ],
                            [
                                1865.0,
                                257.7610795
                            ],
                            [
                                1866.0,
                                257.81066369999996
                            ],
                            [
                                1867.0,
                                257.8602165
                            ],
                            [
                                1868.0,
                                257.909738
                            ],
                            [
                                1869.0,
                                257.95922809999996
                            ],
                            [
                                1870.0,
                                258.008687
                            ],
                            [
                                1871.0,
                                258.0581146
                            ],
                            [
                                1872.0,
                                258.1075109
                            ],
                            [
                                1873.0,
                                258.1568761
                            ],
                            [
                                1874.0,
                                258.20621009999996
                            ],
                            [
                                1875.0,
                                258.255513
                            ],
                            [
                                1876.0,
                                258.30478469999997
                            ],
                            [
                                1877.0,
                                258.3540254
                            ],
                            [
                                1878.0,
                                258.403235
                            ],
                            [
                                1879.0,
                                258.4524136
                            ],
                            [
                                1880.0,
                                258.50156119999997
                            ],
                            [
                                1881.0,
                                258.5506779
                            ],
                            [
                                1882.0,
                                258.59976359999996
                            ],
                            [
                                1883.0,
                                258.6488185
                            ],
                            [
                                1884.0,
                                258.6978425
                            ],
                            [
                                1885.0,
                                258.7468356
                            ],
                            [
                                1886.0,
                                258.79579789999997
                            ],
                            [
                                1887.0,
                                258.84472949999997
                            ],
                            [
                                1888.0,
                                258.8936303
                            ],
                            [
                                1889.0,
                                258.9425004
                            ],
                            [
                                1890.0,
                                258.9913398
                            ],
                            [
                                1891.0,
                                259.0401485
                            ],
                            [
                                1892.0,
                                259.0889266
                            ],
                            [
                                1893.0,
                                259.13767409999997
                            ],
                            [
                                1894.0,
                                259.1863911
                            ],
                            [
                                1895.0,
                                259.2350775
                            ],
                            [
                                1896.0,
                                259.2837334
                            ],
                            [
                                1897.0,
                                259.3323588
                            ],
                            [
                                1898.0,
                                259.3809538
                            ],
                            [
                                1899.0,
                                259.4295183
                            ],
                            [
                                1900.0,
                                259.47805239999997
                            ],
                            [
                                1901.0,
                                259.52655619999996
                            ],
                            [
                                1902.0,
                                259.57502969999996
                            ],
                            [
                                1903.0,
                                259.6234728
                            ],
                            [
                                1904.0,
                                259.67188569999996
                            ],
                            [
                                1905.0,
                                259.7202683
                            ],
                            [
                                1906.0,
                                259.7686207
                            ],
                            [
                                1907.0,
                                259.8169429
                            ],
                            [
                                1908.0,
                                259.865235
                            ],
                            [
                                1909.0,
                                259.9134969
                            ],
                            [
                                1910.0,
                                259.9617287
                            ],
                            [
                                1911.0,
                                260.0099304
                            ],
                            [
                                1912.0,
                                260.0581021
                            ],
                            [
                                1913.0,
                                260.1062438
                            ],
                            [
                                1914.0,
                                260.1543555
                            ],
                            [
                                1915.0,
                                260.2024373
                            ],
                            [
                                1916.0,
                                260.2504891
                            ],
                            [
                                1917.0,
                                260.29851099999996
                            ],
                            [
                                1918.0,
                                260.346503
                            ],
                            [
                                1919.0,
                                260.39446519999996
                            ],
                            [
                                1920.0,
                                260.4423976
                            ],
                            [
                                1921.0,
                                260.4903002
                            ],
                            [
                                1922.0,
                                260.5381731
                            ],
                            [
                                1923.0,
                                260.58601619999996
                            ],
                            [
                                1924.0,
                                260.63382959999996
                            ],
                            [
                                1925.0,
                                260.6816133
                            ],
                            [
                                1926.0,
                                260.7293674
                            ],
                            [
                                1927.0,
                                260.7770919
                            ],
                            [
                                1928.0,
                                260.8247868
                            ],
                            [
                                1929.0,
                                260.8724522
                            ],
                            [
                                1930.0,
                                260.92008799999996
                            ],
                            [
                                1931.0,
                                260.9676943
                            ],
                            [
                                1932.0,
                                261.0152711
                            ],
                            [
                                1933.0,
                                261.0628185
                            ],
                            [
                                1934.0,
                                261.1103364
                            ],
                            [
                                1935.0,
                                261.157825
                            ],
                            [
                                1936.0,
                                261.2052842
                            ],
                            [
                                1937.0,
                                261.2527141
                            ],
                            [
                                1938.0,
                                261.3001147
                            ],
                            [
                                1939.0,
                                261.3474859
                            ],
                            [
                                1940.0,
                                261.39482799999996
                            ],
                            [
                                1941.0,
                                261.4421408
                            ],
                            [
                                1942.0,
                                261.4894244
                            ],
                            [
                                1943.0,
                                261.53667889999997
                            ],
                            [
                                1944.0,
                                261.58390419999995
                            ],
                            [
                                1945.0,
                                261.6311004
                            ],
                            [
                                1946.0,
                                261.6782675
                            ],
                            [
                                1947.0,
                                261.7254056
                            ],
                            [
                                1948.0,
                                261.77251459999997
                            ],
                            [
                                1949.0,
                                261.81959459999996
                            ],
                            [
                                1950.0,
                                261.8666457
                            ],
                            [
                                1951.0,
                                261.9136678
                            ],
                            [
                                1952.0,
                                261.960661
                            ],
                            [
                                1953.0,
                                262.0076253
                            ],
                            [
                                1954.0,
                                262.05456069999997
                            ],
                            [
                                1955.0,
                                262.1014673
                            ],
                            [
                                1956.0,
                                262.1483451
                            ],
                            [
                                1957.0,
                                262.1951941
                            ],
                            [
                                1958.0,
                                262.2420143
                            ],
                            [
                                1959.0,
                                262.2888058
                            ],
                            [
                                1960.0,
                                262.3355686
                            ],
                            [
                                1961.0,
                                262.3823028
                            ],
                            [
                                1962.0,
                                262.4290082
                            ],
                            [
                                1963.0,
                                262.47568509999996
                            ],
                            [
                                1964.0,
                                262.5223334
                            ],
                            [
                                1965.0,
                                262.5689531
                            ],
                            [
                                1966.0,
                                262.6155443
                            ],
                            [
                                1967.0,
                                262.66210689999997
                            ],
                            [
                                1968.0,
                                262.70864109999997
                            ],
                            [
                                1969.0,
                                262.7551468
                            ],
                            [
                                1970.0,
                                262.80162409999997
                            ],
                            [
                                1971.0,
                                262.8480729
                            ],
                            [
                                1972.0,
                                262.8944934
                            ],
                            [
                                1973.0,
                                262.9408856
                            ],
                            [
                                1974.0,
                                262.9872494
                            ],
                            [
                                1975.0,
                                263.0335849
                            ],
                            [
                                1976.0,
                                263.0798921
                            ],
                            [
                                1977.0,
                                263.1261649
                            ],
                            [
                                1978.0,
                                263.17176109999997
                            ],
                            [
                                1979.0,
                                263.2173291
                            ],
                            [
                                1980.0,
                                263.2628688
                            ],
                            [
                                1981.0,
                                263.3083804
                            ],
                            [
                                1982.0,
                                263.3538637
                            ],
                            [
                                1983.0,
                                263.39931889999997
                            ],
                            [
                                1984.0,
                                263.444746
                            ],
                            [
                                1985.0,
                                263.4901449
                            ],
                            [
                                1986.0,
                                263.5355158
                            ],
                            [
                                1987.0,
                                263.5808586
                            ],
                            [
                                1988.0,
                                263.62617339999997
                            ],
                            [
                                1989.0,
                                263.67146019999996
                            ],
                            [
                                1990.0,
                                263.7167191
                            ],
                            [
                                1991.0,
                                263.76195
                            ],
                            [
                                1992.0,
                                263.8071529
                            ],
                            [
                                1993.0,
                                263.852328
                            ],
                            [
                                1994.0,
                                263.8974752
                            ],
                            [
                                1995.0,
                                263.9425946
                            ],
                            [
                                1996.0,
                                263.9876862
                            ],
                            [
                                1997.0,
                                264.03274999999996
                            ],
                            [
                                1998.0,
                                264.077786
                            ],
                            [
                                1999.0,
                                264.1227943
                            ],
                            [
                                2000.0,
                                264.1677749
                            ],
                            [
                                2001.0,
                                264.2127278
                            ],
                            [
                                2002.0,
                                264.257653
                            ],
                            [
                                2003.0,
                                264.3025507
                            ],
                            [
                                2004.0,
                                264.3474207
                            ],
                            [
                                2005.0,
                                264.3922631
                            ],
                            [
                                2006.0,
                                264.437078
                            ],
                            [
                                2007.0,
                                264.4818653
                            ],
                            [
                                2008.0,
                                264.52662519999996
                            ],
                            [
                                2009.0,
                                264.5713576
                            ],
                            [
                                2010.0,
                                264.6160625
                            ],
                            [
                                2011.0,
                                264.66074
                            ],
                            [
                                2012.0,
                                264.70539019999995
                            ],
                            [
                                2013.0,
                                264.7500129
                            ],
                            [
                                2014.0,
                                264.7946083
                            ],
                            [
                                2015.0,
                                264.8391764
                            ],
                            [
                                2016.0,
                                264.8837172
                            ],
                            [
                                2017.0,
                                264.9282307
                            ],
                            [
                                2018.0,
                                264.97271689999997
                            ],
                            [
                                2019.0,
                                265.017176
                            ],
                            [
                                2020.0,
                                265.0616079
                            ],
                            [
                                2021.0,
                                265.1060126
                            ],
                            [
                                2022.0,
                                265.1503901
                            ],
                            [
                                2023.0,
                                265.19474049999997
                            ],
                            [
                                2024.0,
                                265.2390639
                            ],
                            [
                                2025.0,
                                265.2833602
                            ],
                            [
                                2026.0,
                                265.3276294
                            ],
                            [
                                2027.0,
                                265.37187159999996
                            ],
                            [
                                2028.0,
                                265.4160869
                            ],
                            [
                                2029.0,
                                265.4602751
                            ],
                            [
                                2030.0,
                                265.5044364
                            ],
                            [
                                2031.0,
                                265.5485709
                            ],
                            [
                                2032.0,
                                265.5926784
                            ],
                            [
                                2033.0,
                                265.636759
                            ],
                            [
                                2034.0,
                                265.6808129
                            ],
                            [
                                2035.0,
                                265.7248399
                            ],
                            [
                                2036.0,
                                265.7688401
                            ],
                            [
                                2037.0,
                                265.8128135
                            ],
                            [
                                2038.0,
                                265.8567602
                            ],
                            [
                                2039.0,
                                265.90068019999995
                            ],
                            [
                                2040.0,
                                265.9445735
                            ],
                            [
                                2041.0,
                                265.98844019999996
                            ],
                            [
                                2042.0,
                                266.0322801
                            ],
                            [
                                2043.0,
                                266.0760935
                            ],
                            [
                                2044.0,
                                266.1198803
                            ],
                            [
                                2045.0,
                                266.1636405
                            ],
                            [
                                2046.0,
                                266.2073742
                            ],
                            [
                                2047.0,
                                266.2510814
                            ],
                            [
                                2048.0,
                                266.294762
                            ],
                            [
                                2049.0,
                                266.3384162
                            ],
                            [
                                2050.0,
                                266.382044
                            ],
                            [
                                2051.0,
                                266.4256453
                            ],
                            [
                                2052.0,
                                266.4692203
                            ],
                            [
                                2053.0,
                                266.5127688
                            ],
                            [
                                2054.0,
                                266.556291
                            ],
                            [
                                2055.0,
                                266.59978689999997
                            ],
                            [
                                2056.0,
                                266.6432565
                            ],
                            [
                                2057.0,
                                266.6866999
                            ],
                            [
                                2058.0,
                                266.7301169
                            ],
                            [
                                2059.0,
                                266.7735078
                            ],
                            [
                                2060.0,
                                266.81687239999997
                            ],
                            [
                                2061.0,
                                266.86021089999997
                            ],
                            [
                                2062.0,
                                266.9035232
                            ],
                            [
                                2063.0,
                                266.9468094
                            ],
                            [
                                2064.0,
                                266.9900695
                            ],
                            [
                                2065.0,
                                267.0333035
                            ],
                            [
                                2066.0,
                                267.0765115
                            ],
                            [
                                2067.0,
                                267.1196934
                            ],
                            [
                                2068.0,
                                267.1628493
                            ],
                            [
                                2069.0,
                                267.2059792
                            ],
                            [
                                2070.0,
                                267.2490832
                            ],
                            [
                                2071.0,
                                267.29216119999995
                            ],
                            [
                                2072.0,
                                267.3352133
                            ],
                            [
                                2073.0,
                                267.3782395
                            ],
                            [
                                2074.0,
                                267.4212399
                            ],
                            [
                                2075.0,
                                267.4642144
                            ],
                            [
                                2076.0,
                                267.50716309999996
                            ],
                            [
                                2077.0,
                                267.55008599999996
                            ],
                            [
                                2078.0,
                                267.59298309999997
                            ],
                            [
                                2079.0,
                                267.6358545
                            ],
                            [
                                2080.0,
                                267.6787002
                            ],
                            [
                                2081.0,
                                267.72152009999996
                            ],
                            [
                                2082.0,
                                267.7643144
                            ],
                            [
                                2083.0,
                                267.8070831
                            ],
                            [
                                2084.0,
                                267.8498261
                            ],
                            [
                                2085.0,
                                267.89254339999997
                            ],
                            [
                                2086.0,
                                267.9352353
                            ],
                            [
                                2087.0,
                                267.9779015
                            ],
                            [
                                2088.0,
                                268.02054219999997
                            ],
                            [
                                2089.0,
                                268.06315739999997
                            ],
                            [
                                2090.0,
                                268.1057471
                            ],
                            [
                                2091.0,
                                268.1483114
                            ],
                            [
                                2092.0,
                                268.1908502
                            ],
                            [
                                2093.0,
                                268.23336359999996
                            ],
                            [
                                2094.0,
                                268.2758516
                            ],
                            [
                                2095.0,
                                268.3183142
                            ],
                            [
                                2096.0,
                                268.36075139999997
                            ],
                            [
                                2097.0,
                                268.4031634
                            ],
                            [
                                2098.0,
                                268.44554999999997
                            ],
                            [
                                2099.0,
                                268.4879114
                            ],
                            [
                                2100.0,
                                268.5302475
                            ],
                            [
                                2101.0,
                                268.5725583
                            ],
                            [
                                2102.0,
                                268.614844
                            ],
                            [
                                2103.0,
                                268.6571044
                            ],
                            [
                                2104.0,
                                268.6993397
                            ],
                            [
                                2105.0,
                                268.7415498
                            ],
                            [
                                2106.0,
                                268.78373489999996
                            ],
                            [
                                2107.0,
                                268.8258948
                            ],
                            [
                                2108.0,
                                268.8680296
                            ],
                            [
                                2109.0,
                                268.9101394
                            ],
                            [
                                2110.0,
                                268.9522242
                            ],
                            [
                                2111.0,
                                268.994284
                            ],
                            [
                                2112.0,
                                269.0363188
                            ],
                            [
                                2113.0,
                                269.0783286
                            ],
                            [
                                2114.0,
                                269.1203134
                            ],
                            [
                                2115.0,
                                269.16227339999995
                            ],
                            [
                                2116.0,
                                269.2042085
                            ],
                            [
                                2117.0,
                                269.24611869999995
                            ],
                            [
                                2118.0,
                                269.288004
                            ],
                            [
                                2119.0,
                                269.3298645
                            ],
                            [
                                2120.0,
                                269.3717003
                            ],
                            [
                                2121.0,
                                269.41351119999996
                            ],
                            [
                                2122.0,
                                269.45529739999995
                            ],
                            [
                                2123.0,
                                269.4970588
                            ],
                            [
                                2124.0,
                                269.5387955
                            ],
                            [
                                2125.0,
                                269.58050760000003
                            ],
                            [
                                2126.0,
                                269.62219489999995
                            ],
                            [
                                2127.0,
                                269.66385760000003
                            ],
                            [
                                2128.0,
                                269.7054957
                            ],
                            [
                                2129.0,
                                269.74710919999995
                            ],
                            [
                                2130.0,
                                269.78869810000003
                            ],
                            [
                                2131.0,
                                269.8302624
                            ],
                            [
                                2132.0,
                                269.8718023
                            ],
                            [
                                2133.0,
                                269.9133175
                            ],
                            [
                                2134.0,
                                269.9548083
                            ],
                            [
                                2135.0,
                                269.99627469999996
                            ],
                            [
                                2136.0,
                                270.0377166
                            ],
                            [
                                2137.0,
                                270.0796525
                            ],
                            [
                                2138.0,
                                270.12183189999996
                            ],
                            [
                                2139.0,
                                270.1639871
                            ],
                            [
                                2140.0,
                                270.2061181
                            ],
                            [
                                2141.0,
                                270.2482248
                            ],
                            [
                                2142.0,
                                270.2903073
                            ],
                            [
                                2143.0,
                                270.3323656
                            ],
                            [
                                2144.0,
                                270.3743998
                            ],
                            [
                                2145.0,
                                270.4164098
                            ],
                            [
                                2146.0,
                                270.4583957
                            ],
                            [
                                2147.0,
                                270.5003575
                            ],
                            [
                                2148.0,
                                270.54229519999996
                            ],
                            [
                                2149.0,
                                270.58420889999996
                            ],
                            [
                                2150.0,
                                270.6260985
                            ],
                            [
                                2151.0,
                                270.6679641
                            ],
                            [
                                2152.0,
                                270.7098058
                            ],
                            [
                                2153.0,
                                270.75162339999997
                            ],
                            [
                                2154.0,
                                270.7934171
                            ],
                            [
                                2155.0,
                                270.8351868
                            ],
                            [
                                2156.0,
                                270.8769327
                            ],
                            [
                                2157.0,
                                270.9186547
                            ],
                            [
                                2158.0,
                                270.9603528
                            ],
                            [
                                2159.0,
                                271.002027
                            ],
                            [
                                2160.0,
                                271.0436774
                            ],
                            [
                                2161.0,
                                271.085304
                            ],
                            [
                                2162.0,
                                271.12690689999994
                            ],
                            [
                                2163.0,
                                271.16848589999995
                            ],
                            [
                                2164.0,
                                271.2100413
                            ],
                            [
                                2165.0,
                                271.2515729
                            ],
                            [
                                2166.0,
                                271.2930808
                            ],
                            [
                                2167.0,
                                271.334565
                            ],
                            [
                                2168.0,
                                271.3760256
                            ],
                            [
                                2169.0,
                                271.4174625
                            ],
                            [
                                2170.0,
                                271.4588758
                            ],
                            [
                                2171.0,
                                271.5002655
                            ],
                            [
                                2172.0,
                                271.5416317
                            ],
                            [
                                2173.0,
                                271.5829743
                            ],
                            [
                                2174.0,
                                271.6242933
                            ],
                            [
                                2175.0,
                                271.6655889
                            ],
                            [
                                2176.0,
                                271.7068609
                            ],
                            [
                                2177.0,
                                271.7481095
                            ],
                            [
                                2178.0,
                                271.7893346
                            ],
                            [
                                2179.0,
                                271.8305363
                            ],
                            [
                                2180.0,
                                271.8717145
                            ],
                            [
                                2181.0,
                                271.9128694
                            ],
                            [
                                2182.0,
                                271.9540009
                            ],
                            [
                                2183.0,
                                271.99510910000004
                            ],
                            [
                                2184.0,
                                272.03619389999994
                            ],
                            [
                                2185.0,
                                272.0772555
                            ],
                            [
                                2186.0,
                                272.1182937
                            ],
                            [
                                2187.0,
                                272.1593087
                            ],
                            [
                                2188.0,
                                272.20030039999995
                            ],
                            [
                                2189.0,
                                272.24126889999997
                            ],
                            [
                                2190.0,
                                272.28221410000003
                            ],
                            [
                                2191.0,
                                272.32313619999996
                            ],
                            [
                                2192.0,
                                272.3640352
                            ],
                            [
                                2193.0,
                                272.40491089999995
                            ],
                            [
                                2194.0,
                                272.4457636
                            ],
                            [
                                2195.0,
                                272.4865931
                            ],
                            [
                                2196.0,
                                272.5273996
                            ],
                            [
                                2197.0,
                                272.568183
                            ],
                            [
                                2198.0,
                                272.6089433
                            ],
                            [
                                2199.0,
                                272.6496806
                            ],
                            [
                                2200.0,
                                272.69039489999994
                            ],
                            [
                                2201.0,
                                272.7310862
                            ],
                            [
                                2202.0,
                                272.7717546
                            ],
                            [
                                2203.0,
                                272.81239999999997
                            ],
                            [
                                2204.0,
                                272.8530225
                            ],
                            [
                                2205.0,
                                272.893622
                            ],
                            [
                                2206.0,
                                272.93419869999997
                            ],
                            [
                                2207.0,
                                272.97475249999997
                            ],
                            [
                                2208.0,
                                273.0152835
                            ],
                            [
                                2209.0,
                                273.0557916
                            ],
                            [
                                2210.0,
                                273.096277
                            ],
                            [
                                2211.0,
                                273.1367395
                            ],
                            [
                                2212.0,
                                273.1771793
                            ],
                            [
                                2213.0,
                                273.2175963
                            ],
                            [
                                2214.0,
                                273.2579906
                            ],
                            [
                                2215.0,
                                273.2983622
                            ],
                            [
                                2216.0,
                                273.3387111
                            ],
                            [
                                2217.0,
                                273.3790373
                            ],
                            [
                                2218.0,
                                273.41934089999995
                            ],
                            [
                                2219.0,
                                273.4596218
                            ],
                            [
                                2220.0,
                                273.4998801
                            ],
                            [
                                2221.0,
                                273.5401159
                            ],
                            [
                                2222.0,
                                273.580329
                            ],
                            [
                                2223.0,
                                273.6205196
                            ],
                            [
                                2224.0,
                                273.6606877
                            ],
                            [
                                2225.0,
                                273.7008332
                            ],
                            [
                                2226.0,
                                273.7409563
                            ],
                            [
                                2227.0,
                                273.78105689999995
                            ],
                            [
                                2228.0,
                                273.82113499999997
                            ],
                            [
                                2229.0,
                                273.86119069999995
                            ],
                            [
                                2230.0,
                                273.901224
                            ],
                            [
                                2231.0,
                                273.9412348
                            ],
                            [
                                2232.0,
                                273.9812233
                            ],
                            [
                                2233.0,
                                274.0211895
                            ],
                            [
                                2234.0,
                                274.0611333
                            ],
                            [
                                2235.0,
                                274.10105469999996
                            ],
                            [
                                2236.0,
                                274.14095389999994
                            ],
                            [
                                2237.0,
                                274.1808308
                            ],
                            [
                                2238.0,
                                274.2206854
                            ],
                            [
                                2239.0,
                                274.2605178
                            ],
                            [
                                2240.0,
                                274.30032789999996
                            ],
                            [
                                2241.0,
                                274.3401158
                            ],
                            [
                                2242.0,
                                274.37988160000003
                            ],
                            [
                                2243.0,
                                274.4196252
                            ],
                            [
                                2244.0,
                                274.4593466
                            ],
                            [
                                2245.0,
                                274.49904589999994
                            ],
                            [
                                2246.0,
                                274.5387231
                            ],
                            [
                                2247.0,
                                274.5783781
                            ],
                            [
                                2248.0,
                                274.61801119999996
                            ],
                            [
                                2249.0,
                                274.6576221
                            ],
                            [
                                2250.0,
                                274.697211
                            ],
                            [
                                2251.0,
                                274.73677789999994
                            ],
                            [
                                2252.0,
                                274.7763228
                            ],
                            [
                                2253.0,
                                274.8158458
                            ],
                            [
                                2254.0,
                                274.8553467
                            ],
                            [
                                2255.0,
                                274.89482569999996
                            ],
                            [
                                2256.0,
                                274.9342828
                            ],
                            [
                                2257.0,
                                274.97371799999996
                            ],
                            [
                                2258.0,
                                275.0131313
                            ],
                            [
                                2259.0,
                                275.0525227
                            ],
                            [
                                2260.0,
                                275.0918923
                            ],
                            [
                                2261.0,
                                275.1312401
                            ],
                            [
                                2262.0,
                                275.170566
                            ],
                            [
                                2263.0,
                                275.2098701
                            ],
                            [
                                2264.0,
                                275.2491525
                            ],
                            [
                                2265.0,
                                275.2884131
                            ],
                            [
                                2266.0,
                                275.327652
                            ],
                            [
                                2267.0,
                                275.36686910000003
                            ],
                            [
                                2268.0,
                                275.40606460000004
                            ],
                            [
                                2269.0,
                                275.44523829999997
                            ],
                            [
                                2270.0,
                                275.48439039999994
                            ],
                            [
                                2271.0,
                                275.52352089999994
                            ],
                            [
                                2272.0,
                                275.5626297
                            ],
                            [
                                2273.0,
                                275.6017169
                            ],
                            [
                                2274.0,
                                275.6407825
                            ],
                            [
                                2275.0,
                                275.6798266
                            ],
                            [
                                2276.0,
                                275.7188491
                            ],
                            [
                                2277.0,
                                275.75784999999996
                            ],
                            [
                                2278.0,
                                275.7968295
                            ],
                            [
                                2279.0,
                                275.83578739999996
                            ],
                            [
                                2280.0,
                                275.87472389999994
                            ],
                            [
                                2281.0,
                                275.91363889999997
                            ],
                            [
                                2282.0,
                                275.95253239999994
                            ],
                            [
                                2283.0,
                                275.9914045
                            ],
                            [
                                2284.0,
                                276.0302552
                            ],
                            [
                                2285.0,
                                276.0690845
                            ],
                            [
                                2286.0,
                                276.1078925
                            ],
                            [
                                2287.0,
                                276.14667910000003
                            ],
                            [
                                2288.0,
                                276.1854443
                            ],
                            [
                                2289.0,
                                276.2241883
                            ],
                            [
                                2290.0,
                                276.26291089999995
                            ],
                            [
                                2291.0,
                                276.30161219999997
                            ],
                            [
                                2292.0,
                                276.3402923
                            ],
                            [
                                2293.0,
                                276.37895119999996
                            ],
                            [
                                2294.0,
                                276.4175888
                            ],
                            [
                                2295.0,
                                276.4562052
                            ],
                            [
                                2296.0,
                                276.4948004
                            ],
                            [
                                2297.0,
                                276.53337439999996
                            ],
                            [
                                2298.0,
                                276.57192719999995
                            ],
                            [
                                2299.0,
                                276.610459
                            ],
                            [
                                2300.0,
                                276.6489696
                            ],
                            [
                                2301.0,
                                276.6874591
                            ],
                            [
                                2302.0,
                                276.7259275
                            ],
                            [
                                2303.0,
                                276.7643748
                            ],
                            [
                                2304.0,
                                276.8028011
                            ],
                            [
                                2305.0,
                                276.8412064
                            ],
                            [
                                2306.0,
                                276.87959060000003
                            ],
                            [
                                2307.0,
                                276.9179538
                            ],
                            [
                                2308.0,
                                276.95629610000003
                            ],
                            [
                                2309.0,
                                276.9946174
                            ],
                            [
                                2310.0,
                                277.0329178
                            ],
                            [
                                2311.0,
                                277.0711972
                            ],
                            [
                                2312.0,
                                277.10945569999996
                            ],
                            [
                                2313.0,
                                277.1476933
                            ],
                            [
                                2314.0,
                                277.18591
                            ],
                            [
                                2315.0,
                                277.2241059
                            ],
                            [
                                2316.0,
                                277.262281
                            ],
                            [
                                2317.0,
                                277.3004352
                            ],
                            [
                                2318.0,
                                277.33856860000003
                            ],
                            [
                                2319.0,
                                277.37668119999995
                            ],
                            [
                                2320.0,
                                277.4147731
                            ],
                            [
                                2321.0,
                                277.45284419999996
                            ],
                            [
                                2322.0,
                                277.49089449999997
                            ],
                            [
                                2323.0,
                                277.52892419999995
                            ],
                            [
                                2324.0,
                                277.5669331
                            ],
                            [
                                2325.0,
                                277.60492139999997
                            ],
                            [
                                2326.0,
                                277.64288899999997
                            ],
                            [
                                2327.0,
                                277.6808359
                            ],
                            [
                                2328.0,
                                277.71876219999996
                            ],
                            [
                                2329.0,
                                277.75666789999997
                            ],
                            [
                                2330.0,
                                277.794553
                            ],
                            [
                                2331.0,
                                277.83241749999996
                            ],
                            [
                                2332.0,
                                277.87026149999997
                            ],
                            [
                                2333.0,
                                277.90808489999995
                            ],
                            [
                                2334.0,
                                277.94588769999996
                            ],
                            [
                                2335.0,
                                277.9836701
                            ],
                            [
                                2336.0,
                                278.021432
                            ],
                            [
                                2337.0,
                                278.0591733
                            ],
                            [
                                2338.0,
                                278.0968943
                            ],
                            [
                                2339.0,
                                278.1345947
                            ],
                            [
                                2340.0,
                                278.1722748
                            ],
                            [
                                2341.0,
                                278.20993439999995
                            ],
                            [
                                2342.0,
                                278.2475737
                            ],
                            [
                                2343.0,
                                278.2851925
                            ],
                            [
                                2344.0,
                                278.322791
                            ],
                            [
                                2345.0,
                                278.3603692
                            ],
                            [
                                2346.0,
                                278.397927
                            ],
                            [
                                2347.0,
                                278.4354646
                            ],
                            [
                                2348.0,
                                278.4729818
                            ],
                            [
                                2349.0,
                                278.5104788
                            ],
                            [
                                2350.0,
                                278.5479555
                            ],
                            [
                                2351.0,
                                278.58541189999994
                            ],
                            [
                                2352.0,
                                278.6228481
                            ],
                            [
                                2353.0,
                                278.6602642
                            ],
                            [
                                2354.0,
                                278.69766
                            ],
                            [
                                2355.0,
                                278.7350356
                            ],
                            [
                                2356.0,
                                278.7723911
                            ],
                            [
                                2357.0,
                                278.8097265
                            ],
                            [
                                2358.0,
                                278.8470417
                            ],
                            [
                                2359.0,
                                278.88433679999997
                            ],
                            [
                                2360.0,
                                278.92161189999996
                            ],
                            [
                                2361.0,
                                278.9588668
                            ],
                            [
                                2362.0,
                                278.9961017
                            ],
                            [
                                2363.0,
                                279.03331660000003
                            ],
                            [
                                2364.0,
                                279.0705114
                            ],
                            [
                                2365.0,
                                279.1076862
                            ],
                            [
                                2366.0,
                                279.144841
                            ],
                            [
                                2367.0,
                                279.18197589999994
                            ],
                            [
                                2368.0,
                                279.2190908
                            ],
                            [
                                2369.0,
                                279.2561857
                            ],
                            [
                                2370.0,
                                279.29326069999996
                            ],
                            [
                                2371.0,
                                279.3303158
                            ],
                            [
                                2372.0,
                                279.367351
                            ],
                            [
                                2373.0,
                                279.40436639999996
                            ],
                            [
                                2374.0,
                                279.4413618
                            ],
                            [
                                2375.0,
                                279.4783375
                            ],
                            [
                                2376.0,
                                279.5152933
                            ],
                            [
                                2377.0,
                                279.5522293
                            ],
                            [
                                2378.0,
                                279.58914539999995
                            ],
                            [
                                2379.0,
                                279.6260418
                            ],
                            [
                                2380.0,
                                279.6629185
                            ],
                            [
                                2381.0,
                                279.69977539999996
                            ],
                            [
                                2382.0,
                                279.7366125
                            ],
                            [
                                2383.0,
                                279.77342999999996
                            ],
                            [
                                2384.0,
                                279.8102277
                            ],
                            [
                                2385.0,
                                279.8470058
                            ],
                            [
                                2386.0,
                                279.8837642
                            ],
                            [
                                2387.0,
                                279.920503
                            ],
                            [
                                2388.0,
                                279.9572221
                            ],
                            [
                                2389.0,
                                279.9939216
                            ],
                            [
                                2390.0,
                                280.0306015
                            ],
                            [
                                2391.0,
                                280.0672618
                            ],
                            [
                                2392.0,
                                280.1039025
                            ],
                            [
                                2393.0,
                                280.14052369999996
                            ],
                            [
                                2394.0,
                                280.1771253
                            ],
                            [
                                2395.0,
                                280.2137074
                            ],
                            [
                                2396.0,
                                280.25027
                            ],
                            [
                                2397.0,
                                280.2868132
                            ],
                            [
                                2398.0,
                                280.3233368
                            ],
                            [
                                2399.0,
                                280.35984099999996
                            ],
                            [
                                2400.0,
                                280.3963257
                            ],
                            [
                                2401.0,
                                280.43279110000003
                            ],
                            [
                                2402.0,
                                280.46923699999996
                            ],
                            [
                                2403.0,
                                280.50566349999997
                            ],
                            [
                                2404.0,
                                280.5420706
                            ],
                            [
                                2405.0,
                                280.5784584
                            ],
                            [
                                2406.0,
                                280.6148268
                            ],
                            [
                                2407.0,
                                280.65117589999994
                            ],
                            [
                                2408.0,
                                280.6875056
                            ],
                            [
                                2409.0,
                                280.7238161
                            ],
                            [
                                2410.0,
                                280.7601073
                            ],
                            [
                                2411.0,
                                280.7963792
                            ],
                            [
                                2412.0,
                                280.83263189999997
                            ],
                            [
                                2413.0,
                                280.8688653
                            ],
                            [
                                2414.0,
                                280.9050795
                            ],
                            [
                                2415.0,
                                280.94127449999996
                            ],
                            [
                                2416.0,
                                280.9774503
                            ],
                            [
                                2417.0,
                                281.01360689999996
                            ],
                            [
                                2418.0,
                                281.04974439999995
                            ],
                            [
                                2419.0,
                                281.08586269999995
                            ],
                            [
                                2420.0,
                                281.1219619
                            ],
                            [
                                2421.0,
                                281.15804199999997
                            ],
                            [
                                2422.0,
                                281.19410289999996
                            ],
                            [
                                2423.0,
                                281.2301448
                            ],
                            [
                                2424.0,
                                281.2661676
                            ],
                            [
                                2425.0,
                                281.30217139999996
                            ],
                            [
                                2426.0,
                                281.33815619999996
                            ],
                            [
                                2427.0,
                                281.3741219
                            ],
                            [
                                2428.0,
                                281.4100686
                            ],
                            [
                                2429.0,
                                281.4459963
                            ],
                            [
                                2430.0,
                                281.4819051
                            ],
                            [
                                2431.0,
                                281.5177948
                            ],
                            [
                                2432.0,
                                281.55366569999995
                            ],
                            [
                                2433.0,
                                281.5895176
                            ],
                            [
                                2434.0,
                                281.6253506
                            ],
                            [
                                2435.0,
                                281.6611647
                            ],
                            [
                                2436.0,
                                281.69695989999997
                            ],
                            [
                                2437.0,
                                281.7327363
                            ],
                            [
                                2438.0,
                                281.7684938
                            ],
                            [
                                2439.0,
                                281.8042324
                            ],
                            [
                                2440.0,
                                281.8399523
                            ],
                            [
                                2441.0,
                                281.8756533
                            ],
                            [
                                2442.0,
                                281.9113355
                            ],
                            [
                                2443.0,
                                281.946999
                            ],
                            [
                                2444.0,
                                281.9826437
                            ],
                            [
                                2445.0,
                                282.01826969999996
                            ],
                            [
                                2446.0,
                                282.0538769
                            ],
                            [
                                2447.0,
                                282.08946539999994
                            ],
                            [
                                2448.0,
                                282.12503519999996
                            ],
                            [
                                2449.0,
                                282.1605863
                            ],
                            [
                                2450.0,
                                282.1961187
                            ],
                            [
                                2451.0,
                                282.2316325
                            ],
                            [
                                2452.0,
                                282.2671277
                            ],
                            [
                                2453.0,
                                282.30260419999996
                            ],
                            [
                                2454.0,
                                282.3380621
                            ],
                            [
                                2455.0,
                                282.37350139999995
                            ],
                            [
                                2456.0,
                                282.40892219999995
                            ],
                            [
                                2457.0,
                                282.4443243
                            ],
                            [
                                2458.0,
                                282.47970789999994
                            ],
                            [
                                2459.0,
                                282.515073
                            ],
                            [
                                2460.0,
                                282.5504196
                            ],
                            [
                                2461.0,
                                282.5857476
                            ],
                            [
                                2462.0,
                                282.6210572
                            ],
                            [
                                2463.0,
                                282.65634819999997
                            ],
                            [
                                2464.0,
                                282.6916209
                            ],
                            [
                                2465.0,
                                282.726875
                            ],
                            [
                                2466.0,
                                282.7621108
                            ],
                            [
                                2467.0,
                                282.7973281
                            ],
                            [
                                2468.0,
                                282.83252699999997
                            ],
                            [
                                2469.0,
                                282.8677075
                            ],
                            [
                                2470.0,
                                282.9028697
                            ],
                            [
                                2471.0,
                                282.9380134
                            ],
                            [
                                2472.0,
                                282.9731389
                            ],
                            [
                                2473.0,
                                283.008246
                            ],
                            [
                                2474.0,
                                283.0433348
                            ],
                            [
                                2475.0,
                                283.0784053
                            ],
                            [
                                2476.0,
                                283.1134575
                            ],
                            [
                                2477.0,
                                283.14849139999995
                            ],
                            [
                                2478.0,
                                283.1835071
                            ],
                            [
                                2479.0,
                                283.2185046
                            ],
                            [
                                2480.0,
                                283.2534838
                            ],
                            [
                                2481.0,
                                283.2884448
                            ],
                            [
                                2482.0,
                                283.32338749999997
                            ],
                            [
                                2483.0,
                                283.3583122
                            ],
                            [
                                2484.0,
                                283.3932186
                            ],
                            [
                                2485.0,
                                283.4281069
                            ],
                            [
                                2486.0,
                                283.46297699999997
                            ],
                            [
                                2487.0,
                                283.49782899999997
                            ],
                            [
                                2488.0,
                                283.5326629
                            ],
                            [
                                2489.0,
                                283.5674787
                            ],
                            [
                                2490.0,
                                283.60227649999996
                            ],
                            [
                                2491.0,
                                283.6370561
                            ],
                            [
                                2492.0,
                                283.67181769999996
                            ],
                            [
                                2493.0,
                                283.7065613
                            ],
                            [
                                2494.0,
                                283.7412868
                            ],
                            [
                                2495.0,
                                283.7759943
                            ],
                            [
                                2496.0,
                                283.8106838
                            ],
                            [
                                2497.0,
                                283.84535539999996
                            ],
                            [
                                2498.0,
                                283.88000889999995
                            ],
                            [
                                2499.0,
                                283.9146445
                            ],
                            [
                                2500.0,
                                283.94926219999996
                            ],
                            [
                                2501.0,
                                283.983862
                            ],
                            [
                                2502.0,
                                284.0184438
                            ],
                            [
                                2503.0,
                                284.05300769999997
                            ],
                            [
                                2504.0,
                                284.0875538
                            ],
                            [
                                2505.0,
                                284.12208189999996
                            ],
                            [
                                2506.0,
                                284.1565923
                            ],
                            [
                                2507.0,
                                284.1910848
                            ],
                            [
                                2508.0,
                                284.22555939999995
                            ],
                            [
                                2509.0,
                                284.2600162
                            ],
                            [
                                2510.0,
                                284.2944553
                            ],
                            [
                                2511.0,
                                284.3288765
                            ],
                            [
[truncated: 228,340 more chars]
