# Supplementary material for: Combining signal and sequence to detect RNA polymerase initiation in ATAC-seq data
Source: PLoS One. 2020 Apr 30;15(4):e0232332. doi: 10.1371/journal.pone.0232332 (PMC7192442; doi:10.1371/journal.pone.0232332)
Supplement: S1 File — (ZIP) [file pone.0232332.s011.zip › multiqc_reports/HeLa_Nascent_MultiQC/multiqc_data/multiqc_sources.txt]

Module	Section	Sample Name	Source
Preseq	all_sections	SRX6743170.lc_extrap	/scratch/Shares/dowell/itripodi/Nascent/HeLa/temp/b8/559dade624a3e2f8be3906b9f30064/qc/preseq/SRX6743170.lc_extrap.txt
Preseq	all_sections	SRX6743170.c_curve	/scratch/Shares/dowell/itripodi/Nascent/HeLa/temp/b8/559dade624a3e2f8be3906b9f30064/qc/preseq/SRX6743170.c_curve.txt
RSeQC	read_distribution	SRX6743170.read_dist	/scratch/Shares/dowell/itripodi/Nascent/HeLa/temp/b8/559dade624a3e2f8be3906b9f30064/qc/rseqc/SRX6743170.read_dist.txt
RSeQC	read_duplication	SRX6743170.read_duplication	/scratch/Shares/dowell/itripodi/Nascent/HeLa/temp/b8/559dade624a3e2f8be3906b9f30064/qc/rseqc/SRX6743170.read_duplication.pos.DupRate.xls
RSeQC	infer_experiment	SRX6743170.infer_experiment	/scratch/Shares/dowell/itripodi/Nascent/HeLa/temp/b8/559dade624a3e2f8be3906b9f30064/qc/rseqc/SRX6743170.infer_experiment.txt
Picard	GcBiasDetailMetrics	SRX6743170	/scratch/Shares/dowell/itripodi/Nascent/HeLa/temp/b8/559dade624a3e2f8be3906b9f30064/qc/picard/SRX6743170.gc_bias_metrics.txt
Picard	GcBiasSummaryMetrics	SRX6743170	/scratch/Shares/dowell/itripodi/Nascent/HeLa/temp/b8/559dade624a3e2f8be3906b9f30064/qc/picard/SRX6743170.summary_metrics.txt
Picard	DuplicationMetrics	SRX6743170	/scratch/Shares/dowell/itripodi/Nascent/HeLa/temp/b8/559dade624a3e2f8be3906b9f30064/qc/picard/SRX6743170.marked_dup_metrics.txt
Samtools	flagstat	SRX6743170	/scratch/Shares/dowell/itripodi/Nascent/HeLa/temp/b8/559dade624a3e2f8be3906b9f30064/qc/mapstats/SRX6743170.flagstat
BBTools	all_sections	SRX6743170.trimstats	/scratch/Shares/dowell/itripodi/Nascent/HeLa/temp/b8/559dade624a3e2f8be3906b9f30064/qc/trimstats/SRX6743170.trimstats.txt
HISAT2	all_sections	SRX6743170.hisat2_mapstats	/scratch/Shares/dowell/itripodi/Nascent/HeLa/temp/b8/559dade624a3e2f8be3906b9f30064/qc/hisat2_mapstats/SRX6743170.hisat2_mapstats.txt
FastQC	all_sections	SRX6743170	/scratch/Shares/dowell/itripodi/Nascent/HeLa/temp/b8/559dade624a3e2f8be3906b9f30064/qc/fastqc/SRX6743170_fastqc.zip
FastQC	all_sections	SRX6743170.trim	/scratch/Shares/dowell/itripodi/Nascent/HeLa/temp/b8/559dade624a3e2f8be3906b9f30064/qc/fastqc/SRX6743170.trim_fastqc.zip
