# Supplementary material for: Combining signal and sequence to detect RNA polymerase initiation in ATAC-seq data
Source: PLoS One. 2020 Apr 30;15(4):e0232332. doi: 10.1371/journal.pone.0232332 (PMC7192442; doi:10.1371/journal.pone.0232332)
Supplement: S1 File — (ZIP) [file pone.0232332.s011.zip › multiqc_reports/MCF7_Nascent_MultiQC/multiqc_data/multiqc_general_stats.txt]

Sample	Samtools Flagstat_mqc-generalstats-samtools_flagstat-mapped_passed	Picard_mqc-generalstats-picard-PERCENT_DUPLICATION	FastQC_mqc-generalstats-fastqc-percent_duplicates	FastQC_mqc-generalstats-fastqc-percent_gc	FastQC_mqc-generalstats-fastqc-avg_sequence_length	FastQC_mqc-generalstats-fastqc-percent_fails	FastQC_mqc-generalstats-fastqc-total_sequences	HISAT2_mqc-generalstats-hisat2-overall_alignment_rate
SRR10400216	42854978	0.318481	12.69185807106605	34.0	51.0	9.090909090909092	50575539.0
SRR10400216.hisat2_mapstats								71.96
SRR10400216.trim			24.410849965711293	35.0	42.66839959010631	18.181818181818183	36804665.0
SRR10400217	27252090	0.301493	34.71595788433817	37.0	51.0	36.36363636363637	42160782.0
SRR10400217.hisat2_mapstats								79.34
SRR10400217.trim			21.491636609949353	36.0	44.61403775758276	18.181818181818183	22814755.0
SRR4090102	82927136	0.41079	34.98324122897104	51.0	50.0	10.0	39849605.0
SRR4090102.hisat2_mapstats								92.96
SRR4090102.trim			33.87660744517605	52.0	49.67096261861207	10.0	38722345.0
SRR4090103	100484899	0.422716	36.80911261604126	50.0	50.0	10.0	50036613.0
SRR4090103.hisat2_mapstats								94.38
SRR4090103.trim			34.85443335360962	52.0	49.40454096851817	0.0	47794870.0
