# Supplementary material for: Combining signal and sequence to detect RNA polymerase initiation in ATAC-seq data
Source: PLoS One. 2020 Apr 30;15(4):e0232332. doi: 10.1371/journal.pone.0232332 (PMC7192442; doi:10.1371/journal.pone.0232332)
Supplement: S1 File — (ZIP) [file pone.0232332.s011.zip › multiqc_reports/MCF7_Nascent_MultiQC/multiqc_data/multiqc_hisat2.txt]

Sample	unpaired_total	unpaired_aligned_none	unpaired_aligned_one	unpaired_aligned_multi	overall_alignment_rate
SRR10400216.hisat2_mapstats	36804665	10318870	20784461	5701334	71.96
SRR10400217.hisat2_mapstats	22814755	4712835	14859596	3242324	79.34
SRR4090102.hisat2_mapstats	38722345	2725877	23260982	12735486	92.96
SRR4090103.hisat2_mapstats	47794870	2685933	30100617	15008320	94.38
