# Supplementary material for: Combining signal and sequence to detect RNA polymerase initiation in ATAC-seq data
Source: PLoS One. 2020 Apr 30;15(4):e0232332. doi: 10.1371/journal.pone.0232332 (PMC7192442; doi:10.1371/journal.pone.0232332)
Supplement: S1 File — (ZIP) [file pone.0232332.s011.zip › multiqc_reports/MCF7_Nascent_MultiQC/multiqc_data/multiqc_data.json]

{
    "report_data_sources": {
        "Preseq": {
            "all_sections": {
                "SRR10400216.c_curve": "/scratch/Shares/dowell/itripodi/Nascent/MCF7/temp/24/c63e588399433e87a1e0dddf4c1406/qc/preseq/SRR10400216.c_curve.txt",
                "SRR10400217.lc_extrap": "/scratch/Shares/dowell/itripodi/Nascent/MCF7/temp/24/c63e588399433e87a1e0dddf4c1406/qc/preseq/SRR10400217.lc_extrap.txt",
                "SRR4090102.c_curve": "/scratch/Shares/dowell/itripodi/Nascent/MCF7/temp/24/c63e588399433e87a1e0dddf4c1406/qc/preseq/SRR4090102.c_curve.txt",
                "SRR4090103.c_curve": "/scratch/Shares/dowell/itripodi/Nascent/MCF7/temp/24/c63e588399433e87a1e0dddf4c1406/qc/preseq/SRR4090103.c_curve.txt",
                "SRR4090102.lc_extrap": "/scratch/Shares/dowell/itripodi/Nascent/MCF7/temp/24/c63e588399433e87a1e0dddf4c1406/qc/preseq/SRR4090102.lc_extrap.txt",
                "SRR10400217.c_curve": "/scratch/Shares/dowell/itripodi/Nascent/MCF7/temp/24/c63e588399433e87a1e0dddf4c1406/qc/preseq/SRR10400217.c_curve.txt",
                "SRR10400216.lc_extrap": "/scratch/Shares/dowell/itripodi/Nascent/MCF7/temp/24/c63e588399433e87a1e0dddf4c1406/qc/preseq/SRR10400216.lc_extrap.txt",
                "SRR4090103.lc_extrap": "/scratch/Shares/dowell/itripodi/Nascent/MCF7/temp/24/c63e588399433e87a1e0dddf4c1406/qc/preseq/SRR4090103.lc_extrap.txt"
            }
        },
        "RSeQC": {
            "read_distribution": {
                "SRR10400217.read_dist": "/scratch/Shares/dowell/itripodi/Nascent/MCF7/temp/24/c63e588399433e87a1e0dddf4c1406/qc/rseqc/SRR10400217.read_dist.txt",
                "SRR4090102.read_dist": "/scratch/Shares/dowell/itripodi/Nascent/MCF7/temp/24/c63e588399433e87a1e0dddf4c1406/qc/rseqc/SRR4090102.read_dist.txt",
                "SRR4090103.read_dist": "/scratch/Shares/dowell/itripodi/Nascent/MCF7/temp/24/c63e588399433e87a1e0dddf4c1406/qc/rseqc/SRR4090103.read_dist.txt",
                "SRR10400216.read_dist": "/scratch/Shares/dowell/itripodi/Nascent/MCF7/temp/24/c63e588399433e87a1e0dddf4c1406/qc/rseqc/SRR10400216.read_dist.txt"
            },
            "read_duplication": {
                "SRR10400217.read_duplication": "/scratch/Shares/dowell/itripodi/Nascent/MCF7/temp/24/c63e588399433e87a1e0dddf4c1406/qc/rseqc/SRR10400217.read_duplication.pos.DupRate.xls",
                "SRR4090102.read_duplication": "/scratch/Shares/dowell/itripodi/Nascent/MCF7/temp/24/c63e588399433e87a1e0dddf4c1406/qc/rseqc/SRR4090102.read_duplication.pos.DupRate.xls",
                "SRR4090103.read_duplication": "/scratch/Shares/dowell/itripodi/Nascent/MCF7/temp/24/c63e588399433e87a1e0dddf4c1406/qc/rseqc/SRR4090103.read_duplication.pos.DupRate.xls",
                "SRR10400216.read_duplication": "/scratch/Shares/dowell/itripodi/Nascent/MCF7/temp/24/c63e588399433e87a1e0dddf4c1406/qc/rseqc/SRR10400216.read_duplication.pos.DupRate.xls"
            },
            "infer_experiment": {
                "SRR10400217.infer_experiment": "/scratch/Shares/dowell/itripodi/Nascent/MCF7/temp/24/c63e588399433e87a1e0dddf4c1406/qc/rseqc/SRR10400217.infer_experiment.txt",
                "SRR4090103.infer_experiment": "/scratch/Shares/dowell/itripodi/Nascent/MCF7/temp/24/c63e588399433e87a1e0dddf4c1406/qc/rseqc/SRR4090103.infer_experiment.txt",
                "SRR10400216.infer_experiment": "/scratch/Shares/dowell/itripodi/Nascent/MCF7/temp/24/c63e588399433e87a1e0dddf4c1406/qc/rseqc/SRR10400216.infer_experiment.txt",
                "SRR4090102.infer_experiment": "/scratch/Shares/dowell/itripodi/Nascent/MCF7/temp/24/c63e588399433e87a1e0dddf4c1406/qc/rseqc/SRR4090102.infer_experiment.txt"
            }
        },
        "Picard": {
            "GcBiasDetailMetrics": {
                "SRR4090103": "/scratch/Shares/dowell/itripodi/Nascent/MCF7/temp/24/c63e588399433e87a1e0dddf4c1406/qc/picard/SRR4090103.gc_bias_metrics.txt",
                "SRR4090102": "/scratch/Shares/dowell/itripodi/Nascent/MCF7/temp/24/c63e588399433e87a1e0dddf4c1406/qc/picard/SRR4090102.gc_bias_metrics.txt",
                "SRR10400216": "/scratch/Shares/dowell/itripodi/Nascent/MCF7/temp/24/c63e588399433e87a1e0dddf4c1406/qc/picard/SRR10400216.gc_bias_metrics.txt",
                "SRR10400217": "/scratch/Shares/dowell/itripodi/Nascent/MCF7/temp/24/c63e588399433e87a1e0dddf4c1406/qc/picard/SRR10400217.gc_bias_metrics.txt"
            },
            "GcBiasSummaryMetrics": {
                "SRR10400216": "/scratch/Shares/dowell/itripodi/Nascent/MCF7/temp/24/c63e588399433e87a1e0dddf4c1406/qc/picard/SRR10400216.summary_metrics.txt",
                "SRR4090103": "/scratch/Shares/dowell/itripodi/Nascent/MCF7/temp/24/c63e588399433e87a1e0dddf4c1406/qc/picard/SRR4090103.summary_metrics.txt",
                "SRR4090102": "/scratch/Shares/dowell/itripodi/Nascent/MCF7/temp/24/c63e588399433e87a1e0dddf4c1406/qc/picard/SRR4090102.summary_metrics.txt",
                "SRR10400217": "/scratch/Shares/dowell/itripodi/Nascent/MCF7/temp/24/c63e588399433e87a1e0dddf4c1406/qc/picard/SRR10400217.summary_metrics.txt"
            },
            "DuplicationMetrics": {
                "SRR4090102": "/scratch/Shares/dowell/itripodi/Nascent/MCF7/temp/24/c63e588399433e87a1e0dddf4c1406/qc/picard/SRR4090102.marked_dup_metrics.txt",
                "SRR10400216": "/scratch/Shares/dowell/itripodi/Nascent/MCF7/temp/24/c63e588399433e87a1e0dddf4c1406/qc/picard/SRR10400216.marked_dup_metrics.txt",
                "SRR4090103": "/scratch/Shares/dowell/itripodi/Nascent/MCF7/temp/24/c63e588399433e87a1e0dddf4c1406/qc/picard/SRR4090103.marked_dup_metrics.txt",
                "SRR10400217": "/scratch/Shares/dowell/itripodi/Nascent/MCF7/temp/24/c63e588399433e87a1e0dddf4c1406/qc/picard/SRR10400217.marked_dup_metrics.txt"
            }
        },
        "Samtools": {
            "flagstat": {
                "SRR10400217": "/scratch/Shares/dowell/itripodi/Nascent/MCF7/temp/24/c63e588399433e87a1e0dddf4c1406/qc/mapstats/SRR10400217.flagstat",
                "SRR4090103": "/scratch/Shares/dowell/itripodi/Nascent/MCF7/temp/24/c63e588399433e87a1e0dddf4c1406/qc/mapstats/SRR4090103.flagstat",
                "SRR4090102": "/scratch/Shares/dowell/itripodi/Nascent/MCF7/temp/24/c63e588399433e87a1e0dddf4c1406/qc/mapstats/SRR4090102.flagstat",
                "SRR10400216": "/scratch/Shares/dowell/itripodi/Nascent/MCF7/temp/24/c63e588399433e87a1e0dddf4c1406/qc/mapstats/SRR10400216.flagstat"
            }
        },
        "BBTools": {
            "all_sections": {
                "SRR10400217.trimstats": "/scratch/Shares/dowell/itripodi/Nascent/MCF7/temp/24/c63e588399433e87a1e0dddf4c1406/qc/trimstats/SRR10400217.trimstats.txt",
                "SRR10400216.trimstats": "/scratch/Shares/dowell/itripodi/Nascent/MCF7/temp/24/c63e588399433e87a1e0dddf4c1406/qc/trimstats/SRR10400216.trimstats.txt",
                "SRR4090103.trimstats": "/scratch/Shares/dowell/itripodi/Nascent/MCF7/temp/24/c63e588399433e87a1e0dddf4c1406/qc/trimstats/SRR4090103.trimstats.txt",
                "SRR4090102.trimstats": "/scratch/Shares/dowell/itripodi/Nascent/MCF7/temp/24/c63e588399433e87a1e0dddf4c1406/qc/trimstats/SRR4090102.trimstats.txt"
            }
        },
        "HISAT2": {
            "all_sections": {
                "SRR10400217.hisat2_mapstats": "/scratch/Shares/dowell/itripodi/Nascent/MCF7/temp/24/c63e588399433e87a1e0dddf4c1406/qc/hisat2_mapstats/SRR10400217.hisat2_mapstats.txt",
                "SRR4090103.hisat2_mapstats": "/scratch/Shares/dowell/itripodi/Nascent/MCF7/temp/24/c63e588399433e87a1e0dddf4c1406/qc/hisat2_mapstats/SRR4090103.hisat2_mapstats.txt",
                "SRR10400216.hisat2_mapstats": "/scratch/Shares/dowell/itripodi/Nascent/MCF7/temp/24/c63e588399433e87a1e0dddf4c1406/qc/hisat2_mapstats/SRR10400216.hisat2_mapstats.txt",
                "SRR4090102.hisat2_mapstats": "/scratch/Shares/dowell/itripodi/Nascent/MCF7/temp/24/c63e588399433e87a1e0dddf4c1406/qc/hisat2_mapstats/SRR4090102.hisat2_mapstats.txt"
            }
        },
        "FastQC": {
            "all_sections": {
                "SRR4090103.trim": "/scratch/Shares/dowell/itripodi/Nascent/MCF7/temp/24/c63e588399433e87a1e0dddf4c1406/qc/fastqc/SRR4090103.trim_fastqc.zip",
                "SRR4090103": "/scratch/Shares/dowell/itripodi/Nascent/MCF7/temp/24/c63e588399433e87a1e0dddf4c1406/qc/fastqc/SRR4090103_fastqc.zip",
                "SRR4090102.trim": "/scratch/Shares/dowell/itripodi/Nascent/MCF7/temp/24/c63e588399433e87a1e0dddf4c1406/qc/fastqc/SRR4090102.trim_fastqc.zip",
                "SRR10400217": "/scratch/Shares/dowell/itripodi/Nascent/MCF7/temp/24/c63e588399433e87a1e0dddf4c1406/qc/fastqc/SRR10400217_fastqc.zip",
                "SRR10400216": "/scratch/Shares/dowell/itripodi/Nascent/MCF7/temp/24/c63e588399433e87a1e0dddf4c1406/qc/fastqc/SRR10400216_fastqc.zip",
                "SRR10400216.trim": "/scratch/Shares/dowell/itripodi/Nascent/MCF7/temp/24/c63e588399433e87a1e0dddf4c1406/qc/fastqc/SRR10400216.trim_fastqc.zip",
                "SRR4090102": "/scratch/Shares/dowell/itripodi/Nascent/MCF7/temp/24/c63e588399433e87a1e0dddf4c1406/qc/fastqc/SRR4090102_fastqc.zip",
                "SRR10400217.trim": "/scratch/Shares/dowell/itripodi/Nascent/MCF7/temp/24/c63e588399433e87a1e0dddf4c1406/qc/fastqc/SRR10400217.trim_fastqc.zip"
            }
        }
    },
    "report_general_stats_data": [
        {
            "SRR4090102": {
                "LIBRARY": "Unknown Library",
                "UNPAIRED_READS_EXAMINED": 35996468.0,
                "READ_PAIRS_EXAMINED": 0.0,
                "SECONDARY_OR_SUPPLEMENTARY_RDS": 46930668.0,
                "UNMAPPED_READS": 2725877.0,
                "UNPAIRED_READ_DUPLICATES": 14786981.0,
                "READ_PAIR_DUPLICATES": 0.0,
                "READ_PAIR_OPTICAL_DUPLICATES": 0.0,
                "PERCENT_DUPLICATION": 0.41079,
                "ESTIMATED_LIBRARY_SIZE": ""
            },
            "SRR10400216": {
                "LIBRARY": "Unknown Library",
                "UNPAIRED_READS_EXAMINED": 26485795.0,
                "READ_PAIRS_EXAMINED": 0.0,
                "SECONDARY_OR_SUPPLEMENTARY_RDS": 16369183.0,
                "UNMAPPED_READS": 10318870.0,
                "UNPAIRED_READ_DUPLICATES": 8435223.0,
                "READ_PAIR_DUPLICATES": 0.0,
                "READ_PAIR_OPTICAL_DUPLICATES": 0.0,
                "PERCENT_DUPLICATION": 0.318481,
                "ESTIMATED_LIBRARY_SIZE": ""
            },
            "SRR4090103": {
                "LIBRARY": "Unknown Library",
                "UNPAIRED_READS_EXAMINED": 45108937.0,
                "READ_PAIRS_EXAMINED": 0.0,
                "SECONDARY_OR_SUPPLEMENTARY_RDS": 55375962.0,
                "UNMAPPED_READS": 2685933.0,
                "UNPAIRED_READ_DUPLICATES": 19068252.0,
                "READ_PAIR_DUPLICATES": 0.0,
                "READ_PAIR_OPTICAL_DUPLICATES": 0.0,
                "PERCENT_DUPLICATION": 0.422716,
                "ESTIMATED_LIBRARY_SIZE": ""
            },
            "SRR10400217": {
                "LIBRARY": "Unknown Library",
                "UNPAIRED_READS_EXAMINED": 18101920.0,
                "READ_PAIRS_EXAMINED": 0.0,
                "SECONDARY_OR_SUPPLEMENTARY_RDS": 9150170.0,
                "UNMAPPED_READS": 4712835.0,
                "UNPAIRED_READ_DUPLICATES": 5457611.0,
                "READ_PAIR_DUPLICATES": 0.0,
                "READ_PAIR_OPTICAL_DUPLICATES": 0.0,
                "PERCENT_DUPLICATION": 0.301493,
                "ESTIMATED_LIBRARY_SIZE": ""
            }
        },
        {
            "SRR10400217": {
                "total_passed": 31964925,
                "total_failed": 0,
                "secondary_passed": 9150170,
                "secondary_failed": 0,
                "supplementary_passed": 0,
                "supplementary_failed": 0,
                "duplicates_passed": 0,
                "duplicates_failed": 0,
                "mapped_passed": 27252090,
                "mapped_failed": 0,
                "mapped_passed_pct": 85.26,
                "mapped_failed_pct": NaN,
                "paired in sequencing_passed": 0,
                "paired in sequencing_failed": 0,
                "read1_passed": 0,
                "read1_failed": 0,
                "read2_passed": 0,
                "read2_failed": 0,
                "properly paired_passed": 0,
                "properly paired_failed": 0,
                "properly paired_passed_pct": NaN,
                "properly paired_failed_pct": NaN,
                "with itself and mate mapped_passed": 0,
                "with itself and mate mapped_failed": 0,
                "singletons_passed": 0,
                "singletons_failed": 0,
                "singletons_passed_pct": NaN,
                "singletons_failed_pct": NaN,
                "with mate mapped to a different chr_passed": 0,
                "with mate mapped to a different chr_failed": 0,
                "with mate mapped to a different chr (mapQ >= 5)_passed": 0,
                "with mate mapped to a different chr (mapQ >= 5)_failed": 0,
                "flagstat_total": 31964925
            },
            "SRR4090103": {
                "total_passed": 103170832,
                "total_failed": 0,
                "secondary_passed": 55375962,
                "secondary_failed": 0,
                "supplementary_passed": 0,
                "supplementary_failed": 0,
                "duplicates_passed": 0,
                "duplicates_failed": 0,
                "mapped_passed": 100484899,
                "mapped_failed": 0,
                "mapped_passed_pct": 97.4,
                "mapped_failed_pct": NaN,
                "paired in sequencing_passed": 0,
                "paired in sequencing_failed": 0,
                "read1_passed": 0,
                "read1_failed": 0,
                "read2_passed": 0,
                "read2_failed": 0,
                "properly paired_passed": 0,
                "properly paired_failed": 0,
                "properly paired_passed_pct": NaN,
                "properly paired_failed_pct": NaN,
                "with itself and mate mapped_passed": 0,
                "with itself and mate mapped_failed": 0,
                "singletons_passed": 0,
                "singletons_failed": 0,
                "singletons_passed_pct": NaN,
                "singletons_failed_pct": NaN,
                "with mate mapped to a different chr_passed": 0,
                "with mate mapped to a different chr_failed": 0,
                "with mate mapped to a different chr (mapQ >= 5)_passed": 0,
                "with mate mapped to a different chr (mapQ >= 5)_failed": 0,
                "flagstat_total": 103170832
            },
            "SRR4090102": {
                "total_passed": 85653013,
                "total_failed": 0,
                "secondary_passed": 46930668,
                "secondary_failed": 0,
                "supplementary_passed": 0,
                "supplementary_failed": 0,
                "duplicates_passed": 0,
                "duplicates_failed": 0,
                "mapped_passed": 82927136,
                "mapped_failed": 0,
                "mapped_passed_pct": 96.82,
                "mapped_failed_pct": NaN,
                "paired in sequencing_passed": 0,
                "paired in sequencing_failed": 0,
                "read1_passed": 0,
                "read1_failed": 0,
                "read2_passed": 0,
                "read2_failed": 0,
                "properly paired_passed": 0,
                "properly paired_failed": 0,
                "properly paired_passed_pct": NaN,
                "properly paired_failed_pct": NaN,
                "with itself and mate mapped_passed": 0,
                "with itself and mate mapped_failed": 0,
                "singletons_passed": 0,
                "singletons_failed": 0,
                "singletons_passed_pct": NaN,
                "singletons_failed_pct": NaN,
                "with mate mapped to a different chr_passed": 0,
                "with mate mapped to a different chr_failed": 0,
                "with mate mapped to a different chr (mapQ >= 5)_passed": 0,
                "with mate mapped to a different chr (mapQ >= 5)_failed": 0,
                "flagstat_total": 85653013
            },
            "SRR10400216": {
                "total_passed": 53173848,
                "total_failed": 0,
                "secondary_passed": 16369183,
                "secondary_failed": 0,
                "supplementary_passed": 0,
                "supplementary_failed": 0,
                "duplicates_passed": 0,
                "duplicates_failed": 0,
                "mapped_passed": 42854978,
                "mapped_failed": 0,
                "mapped_passed_pct": 80.59,
                "mapped_failed_pct": NaN,
                "paired in sequencing_passed": 0,
                "paired in sequencing_failed": 0,
                "read1_passed": 0,
                "read1_failed": 0,
                "read2_passed": 0,
                "read2_failed": 0,
                "properly paired_passed": 0,
                "properly paired_failed": 0,
                "properly paired_passed_pct": NaN,
                "properly paired_failed_pct": NaN,
                "with itself and mate mapped_passed": 0,
                "with itself and mate mapped_failed": 0,
                "singletons_passed": 0,
                "singletons_failed": 0,
                "singletons_passed_pct": NaN,
                "singletons_failed_pct": NaN,
                "with mate mapped to a different chr_passed": 0,
                "with mate mapped to a different chr_failed": 0,
                "with mate mapped to a different chr (mapQ >= 5)_passed": 0,
                "with mate mapped to a different chr (mapQ >= 5)_failed": 0,
                "flagstat_total": 53173848
            }
        },
        {
            "SRR10400217.hisat2_mapstats": {
                "unpaired_total": 22814755,
                "unpaired_aligned_none": 4712835,
                "unpaired_aligned_one": 14859596,
                "unpaired_aligned_multi": 3242324,
                "overall_alignment_rate": 79.34
            },
            "SRR4090103.hisat2_mapstats": {
                "unpaired_total": 47794870,
                "unpaired_aligned_none": 2685933,
                "unpaired_aligned_one": 30100617,
                "unpaired_aligned_multi": 15008320,
                "overall_alignment_rate": 94.38
            },
            "SRR10400216.hisat2_mapstats": {
                "unpaired_total": 36804665,
                "unpaired_aligned_none": 10318870,
                "unpaired_aligned_one": 20784461,
                "unpaired_aligned_multi": 5701334,
                "overall_alignment_rate": 71.96
            },
            "SRR4090102.hisat2_mapstats": {
                "unpaired_total": 38722345,
                "unpaired_aligned_none": 2725877,
                "unpaired_aligned_one": 23260982,
                "unpaired_aligned_multi": 12735486,
                "overall_alignment_rate": 92.96
            }
        },
        {
            "SRR4090103.trim": {
                "percent_gc": 52.0,
                "avg_sequence_length": 49.40454096851817,
                "total_sequences": 47794870.0,
                "percent_duplicates": 34.85443335360962,
                "percent_fails": 0.0
            },
            "SRR4090103": {
                "percent_gc": 50.0,
                "avg_sequence_length": 50.0,
                "total_sequences": 50036613.0,
                "percent_duplicates": 36.80911261604126,
                "percent_fails": 10.0
            },
            "SRR4090102.trim": {
                "percent_gc": 52.0,
                "avg_sequence_length": 49.67096261861207,
                "total_sequences": 38722345.0,
                "percent_duplicates": 33.87660744517605,
                "percent_fails": 10.0
            },
            "SRR10400217": {
                "percent_gc": 37.0,
                "avg_sequence_length": 51.0,
                "total_sequences": 42160782.0,
                "percent_duplicates": 34.71595788433817,
                "percent_fails": 36.36363636363637
            },
            "SRR10400216": {
                "percent_gc": 34.0,
                "avg_sequence_length": 51.0,
                "total_sequences": 50575539.0,
                "percent_duplicates": 12.69185807106605,
                "percent_fails": 9.090909090909092
            },
            "SRR10400216.trim": {
                "percent_gc": 35.0,
                "avg_sequence_length": 42.66839959010631,
                "total_sequences": 36804665.0,
                "percent_duplicates": 24.410849965711293,
                "percent_fails": 18.181818181818183
            },
            "SRR4090102": {
                "percent_gc": 51.0,
                "avg_sequence_length": 50.0,
                "total_sequences": 39849605.0,
                "percent_duplicates": 34.98324122897104,
                "percent_fails": 10.0
            },
            "SRR10400217.trim": {
                "percent_gc": 36.0,
                "avg_sequence_length": 44.61403775758276,
                "total_sequences": 22814755.0,
                "percent_duplicates": 21.491636609949353,
                "percent_fails": 18.181818181818183
            }
        }
    ],
    "report_general_stats_headers": [
        {
            "PERCENT_DUPLICATION": {
                "title": "% Dups",
                "description": "MarkDuplicates - Percent Duplication",
                "max": 100,
                "min": 0,
                "suffix": "%",
                "scale": "OrRd",
                "modify": 100.0,
                "namespace": "Picard",
                "rid": "mqc-generalstats-picard-PERCENT_DUPLICATION",
                "format": "{:,.1f}",
                "colour": "55,126,184",
                "hidden": null,
                "ceiling": null,
                "floor": null,
                "minRange": null,
                "shared_key": null,
                "placement": 1000.0,
                "dmax": 100.0,
                "dmin": 0.0
            }
        },
        {
            "mapped_passed": {
                "title": "M Reads Mapped",
                "description": "Reads Mapped in the bam file (millions)",
                "min": 0,
                "modify": 1e-06,
                "shared_key": "read_count",
                "placement": 100.0,
                "namespace": "Samtools Flagstat",
                "rid": "mqc-generalstats-samtools_flagstat-mapped_passed",
                "scale": "GnBu",
                "format": "{:,.1f}",
                "colour": "77,175,74",
                "hidden": null,
                "max": null,
                "ceiling": null,
                "floor": null,
                "minRange": null,
                "dmax": 100.484899,
                "dmin": 0.0
            }
        },
        {
            "overall_alignment_rate": {
                "title": "% Aligned",
                "description": "overall alignment rate",
                "max": 100,
                "min": 0,
                "suffix": "%",
                "scale": "YlGn",
                "namespace": "HISAT2",
                "rid": "mqc-generalstats-hisat2-overall_alignment_rate",
                "format": "{:,.1f}",
                "colour": "152,78,163",
                "hidden": null,
                "ceiling": null,
                "floor": null,
                "minRange": null,
                "shared_key": null,
                "modify": null,
                "placement": 1000.0,
                "dmax": 100.0,
                "dmin": 0.0
            }
        },
        {
            "percent_duplicates": {
                "title": "% Dups",
                "description": "% Duplicate Reads",
                "max": 100,
                "min": 0,
                "suffix": "%",
                "scale": "RdYlGn-rev",
                "namespace": "FastQC",
                "rid": "mqc-generalstats-fastqc-percent_duplicates",
                "format": "{:,.1f}",
                "colour": "255,127,0",
                "hidden": null,
                "ceiling": null,
                "floor": null,
                "minRange": null,
                "shared_key": null,
                "modify": null,
                "placement": 1000.0,
                "dmax": 100.0,
                "dmin": 0.0
            },
            "percent_gc": {
                "title": "% GC",
                "description": "Average % GC Content",
                "max": 100,
                "min": 0,
                "suffix": "%",
                "scale": "Set1",
                "format": "{:,.0f}",
                "namespace": "FastQC",
                "rid": "mqc-generalstats-fastqc-percent_gc",
                "colour": "255,127,0",
                "hidden": null,
                "ceiling": null,
                "floor": null,
                "minRange": null,
                "shared_key": null,
                "modify": null,
                "placement": 1000.0,
                "dmax": 100.0,
                "dmin": 0.0
            },
            "avg_sequence_length": {
                "title": "Length",
                "description": "Average Sequence Length (bp)",
                "min": 0,
                "suffix": " bp",
                "scale": "RdYlGn",
                "format": "{:,.0f}",
                "hidden": true,
                "namespace": "FastQC",
                "rid": "mqc-generalstats-fastqc-avg_sequence_length",
                "colour": "255,127,0",
                "max": null,
                "ceiling": null,
                "floor": null,
                "minRange": null,
                "shared_key": null,
                "modify": null,
                "placement": 1000.0,
                "dmax": 51.0,
                "dmin": 0.0
            },
            "percent_fails": {
                "title": "% Failed",
                "description": "Percentage of modules failed in FastQC report (includes those not plotted here)",
                "max": 100,
                "min": 0,
                "suffix": "%",
                "scale": "Reds",
                "format": "{:,.0f}",
                "hidden": true,
                "namespace": "FastQC",
                "rid": "mqc-generalstats-fastqc-percent_fails",
                "colour": "255,127,0",
                "ceiling": null,
                "floor": null,
                "minRange": null,
                "shared_key": null,
                "modify": null,
                "placement": 1000.0,
                "dmax": 100.0,
                "dmin": 0.0
            },
            "total_sequences": {
                "title": "M Seqs",
                "description": "Total Sequences (millions)",
                "min": 0,
                "scale": "Blues",
                "modify": 1e-06,
                "shared_key": "read_count",
                "namespace": "FastQC",
                "rid": "mqc-generalstats-fastqc-total_sequences",
                "format": "{:,.1f}",
                "colour": "255,127,0",
                "hidden": null,
                "max": null,
                "ceiling": null,
                "floor": null,
                "minRange": null,
                "placement": 1000.0,
                "dmax": 100.484899,
                "dmin": 0.0
            }
        }
    ],
    "report_multiqc_command": "/Users/magr0763/.local/bin/multiqc . -f --config multiqc_config.yaml",
    "report_plot_data": {
        "preseq_plot": {
            "plot_type": "xy_line",
            "datasets": [
                [
                    {
                        "name": "SRR10400216.c_curve",
                        "data": [
                            [
                                0.0,
                                0.0
                            ],
                            [
                                1.0,
                                0.7992579999999999
                            ],
                            [
                                2.0,
                                1.55236
                            ],
                            [
                                3.0,
                                2.28953
                            ],
                            [
                                4.0,
                                3.01594
                            ],
                            [
                                5.0,
                                3.73379
                            ],
                            [
                                6.0,
                                4.4443399999999995
                            ],
                            [
                                7.0,
                                5.1483799999999995
                            ],
                            [
                                8.0,
                                5.846489999999999
                            ],
                            [
                                9.0,
                                6.53909
                            ],
                            [
                                10.0,
                                7.2265299999999995
                            ],
                            [
                                11.0,
                                7.90907
                            ],
                            [
                                12.0,
                                8.58695
                            ],
                            [
                                13.0,
                                9.26036
                            ],
                            [
                                14.0,
                                9.92949
                            ],
                            [
                                15.0,
                                10.5945
                            ],
                            [
                                16.0,
                                11.2555
                            ],
                            [
                                17.0,
                                11.9125
                            ],
                            [
                                18.0,
                                12.5659
                            ],
                            [
                                19.0,
                                13.215499999999999
                            ],
                            [
                                20.0,
                                13.8616
                            ],
                            [
                                21.0,
                                14.504199999999999
                            ],
                            [
                                22.0,
                                15.1434
                            ],
                            [
                                23.0,
                                15.7792
                            ],
                            [
                                24.0,
                                16.4118
                            ],
                            [
                                25.0,
                                17.0412
                            ],
                            [
                                26.0,
                                17.6674
                            ]
                        ]
                    },
                    {
                        "name": "SRR10400216.lc_extrap",
                        "data": [
                            [
                                0.0,
                                0.0
                            ],
                            [
                                1.0,
                                0.7988375
                            ],
                            [
                                2.0,
                                1.5516204999999998
                            ],
                            [
                                3.0,
                                2.2885489999999997
                            ],
                            [
                                4.0,
                                3.0147429999999997
                            ],
                            [
                                5.0,
                                3.7323939999999998
                            ],
                            [
                                6.0,
                                4.442746
                            ],
                            [
                                7.0,
                                5.146597
                            ],
                            [
                                8.0,
                                5.8445184999999995
                            ],
                            [
                                9.0,
                                6.5369405
                            ],
                            [
                                10.0,
                                7.224196999999999
                            ],
                            [
                                11.0,
                                7.9065685
                            ],
                            [
                                12.0,
                                8.584284
                            ],
                            [
                                13.0,
                                9.257539999999999
                            ],
                            [
                                14.0,
                                9.926511
                            ],
                            [
                                15.0,
                                10.591344999999999
                            ],
                            [
                                16.0,
                                11.252182
                            ],
                            [
                                17.0,
                                11.909141
                            ],
                            [
                                18.0,
                                12.562330999999999
                            ],
                            [
                                19.0,
                                13.2118595
                            ],
                            [
                                20.0,
                                13.857813499999999
                            ],
                            [
                                21.0,
                                14.500281999999999
                            ],
                            [
                                22.0,
                                15.139346
                            ],
                            [
                                23.0,
                                15.775079499999999
                            ],
                            [
                                24.0,
                                16.40754
                            ],
                            [
                                25.0,
                                17.036772499999998
                            ],
                            [
                                26.0,
                                17.662871499999998
                            ],
                            [
                                27.0,
                                18.2858937
                            ],
                            [
                                28.0,
                                18.905898399999998
                            ],
                            [
                                29.0,
                                19.522937600000002
                            ],
                            [
                                30.0,
                                20.1370622
                            ],
                            [
                                31.0,
                                20.7483212
                            ],
                            [
                                32.0,
                                21.356761199999998
                            ],
                            [
                                33.0,
                                21.962426899999997
                            ],
                            [
                                34.0,
                                22.565361399999997
                            ],
                            [
                                35.0,
                                23.1656061
                            ],
                            [
                                36.0,
                                23.763200899999998
                            ],
                            [
                                37.0,
                                24.358184199999997
                            ],
                            [
                                38.0,
                                24.950593199999997
                            ],
                            [
                                39.0,
                                25.540464
                            ],
                            [
                                40.0,
                                26.1278313
                            ],
                            [
                                41.0,
                                26.712729
                            ],
                            [
                                42.0,
                                27.295189999999998
                            ],
                            [
                                43.0,
                                27.875246100000002
                            ],
                            [
                                44.0,
                                28.452928399999998
                            ],
                            [
                                45.0,
                                29.0282668
                            ],
                            [
                                46.0,
                                29.601290199999998
                            ],
                            [
                                47.0,
                                30.1720263
                            ],
                            [
                                48.0,
                                30.7405001
                            ],
                            [
                                49.0,
                                31.3067336
                            ],
                            [
                                50.0,
                                31.8707145
                            ],
                            [
                                51.0,
                                32.4324946
                            ],
                            [
                                52.0,
                                32.9920778
                            ],
                            [
                                53.0,
                                33.5493536
                            ],
                            [
                                54.0,
                                34.1043239
                            ],
                            [
                                55.0,
                                34.65703129999999
                            ],
                            [
                                56.0,
                                35.2076284
                            ],
                            [
                                57.0,
                                35.756274299999994
                            ],
                            [
                                58.0,
                                36.3030251
                            ],
                            [
                                59.0,
                                36.8478265
                            ],
                            [
                                60.0,
                                37.3906787
                            ],
                            [
                                61.0,
                                37.9315905
                            ],
                            [
                                62.0,
                                38.470558
                            ],
                            [
                                63.0,
                                39.00757529999999
                            ],
                            [
                                64.0,
                                39.5423556
                            ],
                            [
                                65.0,
                                40.075207899999995
                            ],
                            [
                                66.0,
                                40.606148999999995
                            ],
                            [
                                67.0,
                                41.13519529999999
                            ],
                            [
                                68.0,
                                41.6623631
                            ],
                            [
                                69.0,
                                42.187667899999994
                            ],
                            [
                                70.0,
                                42.7112981
                            ],
                            [
                                71.0,
                                43.233323299999995
                            ],
                            [
                                72.0,
                                43.754200899999994
                            ],
                            [
                                73.0,
                                44.2733285
                            ],
                            [
                                74.0,
                                44.7907217
                            ],
                            [
                                75.0,
                                45.3063958
                            ],
                            [
                                76.0,
                                45.8203657
                            ],
                            [
                                77.0,
                                46.3322987
                            ],
                            [
                                78.0,
                                46.8423392
                            ],
                            [
                                79.0,
                                47.3506815
                            ],
                            [
                                80.0,
                                47.857338899999995
                            ],
                            [
                                81.0,
                                48.3623241
                            ],
                            [
                                82.0,
                                48.8656496
                            ],
                            [
                                83.0,
                                49.3673279
                            ],
                            [
                                84.0,
                                49.867371
                            ],
                            [
                                85.0,
                                50.365790999999994
                            ],
                            [
                                86.0,
                                50.86259939999999
                            ],
                            [
                                87.0,
                                51.3578079
                            ],
                            [
                                88.0,
                                51.8516602
                            ],
                            [
                                89.0,
                                52.34421929999999
                            ],
                            [
                                90.0,
                                52.835235499999996
                            ],
                            [
                                91.0,
                                53.32472
                            ],
                            [
                                92.0,
                                53.8126837
                            ],
                            [
                                93.0,
                                54.2991375
                            ],
                            [
                                94.0,
                                54.7840917
                            ],
                            [
                                95.0,
                                55.267557
                            ],
                            [
                                96.0,
                                55.749543499999994
                            ],
                            [
                                97.0,
                                56.230061299999996
                            ],
                            [
                                98.0,
                                56.709334
                            ],
                            [
                                99.0,
                                57.18758329999999
                            ],
                            [
                                100.0,
                                57.6644256
                            ],
                            [
                                101.0,
                                58.1398709
                            ],
                            [
                                102.0,
                                58.613929299999995
                            ],
                            [
                                103.0,
                                59.0866109
                            ],
                            [
                                104.0,
                                59.5574229
                            ],
                            [
                                105.0,
                                60.0267316
                            ],
                            [
                                106.0,
                                60.494674399999994
                            ],
                            [
                                107.0,
                                60.9612607
                            ],
                            [
                                108.0,
                                61.426499799999995
                            ],
                            [
                                109.0,
                                61.8904006
                            ],
                            [
                                110.0,
                                62.352972099999995
                            ],
                            [
                                111.0,
                                62.8142232
                            ],
                            [
                                112.0,
                                63.2741627
                            ],
                            [
                                113.0,
                                63.7327991
                            ],
                            [
                                114.0,
                                64.1892874
                            ],
                            [
                                115.0,
                                64.6443097
                            ],
                            [
                                116.0,
                                65.0980142
                            ],
                            [
                                117.0,
                                65.5504085
                            ],
                            [
                                118.0,
                                66.0015001
                            ],
                            [
                                119.0,
                                66.4512967
                            ],
                            [
                                120.0,
                                66.89980539999999
                            ],
                            [
                                121.0,
                                67.3470337
                            ],
                            [
                                122.0,
                                67.7929887
                            ],
                            [
                                123.0,
                                68.2376776
                            ],
                            [
                                124.0,
                                68.6811074
                            ],
                            [
                                125.0,
                                69.12328509999999
                            ],
                            [
                                126.0,
                                69.5642175
                            ],
                            [
                                127.0,
                                70.0039115
                            ],
                            [
                                128.0,
                                70.4423738
                            ],
                            [
                                129.0,
                                70.8810017
                            ],
                            [
                                130.0,
                                71.3195632
                            ],
                            [
                                131.0,
                                71.7569799
                            ],
                            [
                                132.0,
                                72.1932585
                            ],
                            [
                                133.0,
                                72.62619579999999
                            ],
                            [
                                134.0,
                                73.05744349999999
                            ],
                            [
                                135.0,
                                73.48808259999998
                            ],
                            [
                                136.0,
                                73.9188745
                            ],
                            [
                                137.0,
                                74.34853890000001
                            ],
                            [
                                138.0,
                                74.77708229999999
                            ],
                            [
                                139.0,
                                75.2055952
                            ],
                            [
                                140.0,
                                75.6364428
                            ],
                            [
                                141.0,
                                76.0662789
                            ],
                            [
                                142.0,
                                76.4950817
                            ],
                            [
                                143.0,
                                76.9184977
                            ],
                            [
                                144.0,
                                77.3408349
                            ],
                            [
                                145.0,
                                77.76179009999998
                            ],
                            [
                                146.0,
                                78.1795573
                            ],
                            [
                                147.0,
                                78.5962122
                            ],
                            [
                                148.0,
                                79.01176029999999
                            ],
                            [
                                149.0,
                                79.42722309999999
                            ],
                            [
                                150.0,
                                79.84285679999999
                            ],
                            [
                                151.0,
                                80.25745459999999
                            ],
                            [
                                152.0,
                                80.67102229999999
                            ],
                            [
                                153.0,
                                81.08356559999999
                            ],
                            [
                                154.0,
                                81.4950899
                            ],
                            [
                                155.0,
                                81.9056009
                            ],
                            [
                                156.0,
                                82.3151042
                            ],
                            [
                                157.0,
                                82.7232375
                            ],
                            [
                                158.0,
                                83.1264649
                            ],
                            [
                                159.0,
                                83.52861859999999
                            ],
                            [
                                160.0,
                                83.9297037
                            ],
                            [
                                161.0,
                                84.3297252
                            ],
                            [
                                162.0,
                                84.7286879
                            ],
                            [
                                163.0,
                                85.128603
                            ],
                            [
                                164.0,
                                85.52959329999999
                            ],
                            [
                                165.0,
                                85.929615
                            ],
                            [
                                166.0,
                                86.33211490000001
                            ],
                            [
                                167.0,
                                86.73439499999999
                            ],
                            [
                                168.0,
                                87.135784
                            ],
                            [
                                169.0,
                                87.5320742
                            ],
                            [
                                170.0,
                                87.92685459999998
                            ],
                            [
                                171.0,
                                88.32067609999999
                            ],
                            [
                                172.0,
                                88.7135435
                            ],
                            [
                                173.0,
                                89.10546099999999
                            ],
                            [
                                174.0,
                                89.4964332
                            ],
                            [
                                175.0,
                                89.8864645
                            ],
                            [
                                176.0,
                                90.2774224
                            ],
                            [
                                177.0,
                                90.66849649999999
                            ],
                            [
                                178.0,
                                91.05915879999999
                            ],
                            [
                                179.0,
                                91.448951
                            ],
                            [
                                180.0,
                                91.83787729999999
                            ],
                            [
                                181.0,
                                92.22594209999998
                            ],
                            [
                                182.0,
                                92.6131494
                            ],
                            [
                                183.0,
                                92.9995034
                            ],
                            [
                                184.0,
                                93.3846018
                            ],
                            [
                                185.0,
                                93.7668295
                            ],
                            [
                                186.0,
                                94.1481792
                            ],
                            [
                                187.0,
                                94.5286547
                            ],
                            [
                                188.0,
                                94.9082602
                            ],
                            [
                                189.0,
                                95.28532059999999
                            ],
                            [
                                190.0,
                                95.66044769999999
                            ],
                            [
                                191.0,
                                96.03467459999999
                            ],
                            [
                                192.0,
                                96.4080053
                            ],
                            [
                                193.0,
                                96.78442259999998
                            ],
                            [
                                194.0,
                                97.1567027
                            ],
                            [
                                195.0,
                                97.5322995
                            ],
                            [
                                196.0,
                                97.90926499999999
                            ],
                            [
                                197.0,
                                98.2806184
                            ],
                            [
                                198.0,
                                98.6485107
                            ],
                            [
                                199.0,
                                99.01538649999999
                            ],
                            [
                                200.0,
                                99.3852439
                            ],
                            [
                                201.0,
                                99.7541605
                            ],
                            [
                                202.0,
                                100.1222574
                            ],
                            [
                                203.0,
                                100.4881559
                            ],
                            [
                                204.0,
                                100.85172909999999
                            ],
                            [
                                205.0,
                                101.2166472
                            ],
                            [
                                206.0,
                                101.577485
                            ],
                            [
                                207.0,
                                101.9390318
                            ],
                            [
                                208.0,
                                102.29971059999998
                            ],
                            [
                                209.0,
                                102.6575228
                            ],
                            [
                                210.0,
                                103.0156644
                            ],
                            [
                                211.0,
                                103.37343429999999
                            ],
                            [
                                212.0,
                                103.7303884
                            ],
                            [
                                213.0,
                                104.08653
                            ],
                            [
                                214.0,
                                104.4418624
                            ],
                            [
                                215.0,
                                104.7963887
                            ],
                            [
                                216.0,
                                105.15011209999999
                            ],
                            [
                                217.0,
                                105.5063759
                            ],
                            [
                                218.0,
                                105.86043
                            ],
                            [
                                219.0,
                                106.2101167
                            ],
                            [
                                220.0,
                                106.5589989
                            ],
                            [
                                221.0,
                                106.9070799
                            ],
                            [
                                222.0,
                                107.25576809999998
                            ],
                            [
                                223.0,
                                107.60395879999999
                            ],
                            [
                                224.0,
                                107.9513714
                            ],
                            [
                                225.0,
                                108.2980089
                            ],
                            [
                                226.0,
                                108.64396159999998
                            ],
                            [
                                227.0,
                                108.9909617
                            ],
                            [
                                228.0,
                                109.3372151
                            ],
                            [
                                229.0,
                                109.68272479999999
                            ],
                            [
                                230.0,
                                110.0274937
                            ],
                            [
                                231.0,
                                110.37152459999999
                            ],
                            [
                                232.0,
                                110.71482040000001
                            ],
                            [
                                233.0,
                                111.0573839
                            ],
                            [
                                234.0,
                                111.3965367
                            ],
                            [
                                235.0,
                                111.7357179
                            ],
                            [
                                236.0,
                                112.0742246
                            ],
                            [
                                237.0,
                                112.41367309999998
                            ],
                            [
                                238.0,
                                112.7523982
                            ],
                            [
                                239.0,
                                113.0904027
                            ],
                            [
                                240.0,
                                113.4276891
                            ],
                            [
                                241.0,
                                113.76426009999999
                            ],
                            [
                                242.0,
                                114.1001184
                            ],
                            [
                                243.0,
                                114.43526659999999
                            ],
                            [
                                244.0,
                                114.767333
                            ],
                            [
                                245.0,
                                115.1015927
                            ],
                            [
                                246.0,
                                115.43706359999999
                            ],
                            [
                                247.0,
                                115.771868
                            ],
                            [
                                248.0,
                                116.09908409999998
                            ],
                            [
                                249.0,
                                116.4272668
                            ],
                            [
                                250.0,
                                116.75602649999999
                            ],
                            [
                                251.0,
                                117.084086
                            ],
                            [
                                252.0,
                                117.4114479
                            ],
                            [
                                253.0,
                                117.73811479999999
                            ],
                            [
                                254.0,
                                118.064089
                            ],
                            [
                                255.0,
                                118.3916267
                            ],
                            [
                                256.0,
                                118.7185131
                            ],
                            [
                                257.0,
                                119.0447315
                            ],
                            [
                                258.0,
                                119.37028409999999
                            ],
                            [
                                259.0,
                                119.6951733
                            ],
                            [
                                260.0,
                                120.0194016
                            ],
                            [
                                261.0,
                                120.3429712
                            ],
                            [
                                262.0,
                                120.6658844
                            ],
                            [
                                263.0,
                                120.98814359999999
                            ],
                            [
                                264.0,
                                121.30975109999999
                            ],
                            [
                                265.0,
                                121.6307092
                            ],
                            [
                                266.0,
                                121.95102
                            ],
                            [
                                267.0,
                                122.270686
                            ],
                            [
                                268.0,
                                122.5897093
                            ],
                            [
                                269.0,
                                122.90809209999999
                            ],
                            [
                                270.0,
                                123.22500799999999
                            ],
                            [
                                271.0,
                                123.54127609999999
                            ],
                            [
                                272.0,
                                123.8569036
                            ],
                            [
                                273.0,
                                124.1718928
                            ],
                            [
                                274.0,
                                124.48624579999999
                            ],
                            [
                                275.0,
                                124.7999648
                            ],
                            [
                                276.0,
                                125.11261579999999
                            ],
                            [
                                277.0,
                                125.42310059999998
                            ],
                            [
                                278.0,
                                125.7329456
                            ],
                            [
                                279.0,
                                126.042153
                            ],
                            [
                                280.0,
                                126.3507248
                            ],
                            [
                                281.0,
                                126.65866329999999
                            ],
                            [
                                282.0,
                                126.96597059999999
                            ],
                            [
                                283.0,
                                127.27264879999998
                            ],
                            [
                                284.0,
                                127.57981209999998
                            ],
                            [
                                285.0,
                                127.88673359999999
                            ],
                            [
                                286.0,
                                128.1930395
                            ],
                            [
                                287.0,
                                128.49873209999998
                            ],
                            [
                                288.0,
                                128.801946
                            ],
                            [
                                289.0,
                                129.1044686
                            ],
                            [
                                290.0,
                                129.406375
                            ],
                            [
                                291.0,
                                129.7076672
                            ],
                            [
                                292.0,
                                130.0083473
                            ],
                            [
                                293.0,
                                130.3084173
                            ],
                            [
                                294.0,
                                130.60787929999998
                            ],
                            [
                                295.0,
                                130.90673519999999
                            ],
                            [
                                296.0,
                                131.204987
                            ],
                            [
                                297.0,
                                131.5026368
                            ],
                            [
                                298.0,
                                131.7996865
                            ],
                            [
                                299.0,
                                132.0961381
                            ],
                            [
                                300.0,
                                132.39199359999998
                            ],
                            [
                                301.0,
                                132.6872548
                            ],
                            [
                                302.0,
                                132.9819238
                            ],
                            [
                                303.0,
                                133.2760024
                            ],
                            [
                                304.0,
                                133.5694926
                            ],
                            [
                                305.0,
                                133.8623963
                            ],
                            [
                                306.0,
                                134.1591699
                            ],
                            [
                                307.0,
                                134.45543899999998
                            ],
                            [
                                308.0,
                                134.7511488
                            ],
                            [
                                309.0,
                                135.0463012
                            ],
                            [
                                310.0,
                                135.3408978
                            ],
                            [
                                311.0,
                                135.6349405
                            ],
                            [
                                312.0,
                                135.9311063
                            ],
                            [
                                313.0,
                                136.2275197
                            ],
                            [
                                314.0,
                                136.5162086
                            ],
                            [
                                315.0,
                                136.8056064
                            ],
                            [
                                316.0,
                                137.0969053
                            ],
                            [
                                317.0,
                                137.38766059999998
                            ],
                            [
                                318.0,
                                137.67784659999998
                            ],
                            [
                                319.0,
                                137.96543719999997
                            ],
                            [
                                320.0,
                                138.2524793
                            ],
                            [
                                321.0,
                                138.5389746
                            ],
                            [
                                322.0,
                                138.82492469999997
                            ],
                            [
                                323.0,
                                139.1103315
                            ],
                            [
                                324.0,
                                139.3951965
                            ],
                            [
                                325.0,
                                139.6795214
                            ],
                            [
                                326.0,
                                139.9629239
                            ],
                            [
                                327.0,
                                140.2456409
                            ],
                            [
                                328.0,
                                140.5278199
                            ],
                            [
                                329.0,
                                140.8094625
                            ],
                            [
                                330.0,
                                141.09057049999998
                            ],
                            [
                                331.0,
                                141.3711454
                            ],
                            [
                                332.0,
                                141.6511889
                            ],
                            [
                                333.0,
                                141.9307025
                            ],
                            [
                                334.0,
                                142.2096881
                            ],
                            [
                                335.0,
                                142.488147
                            ],
                            [
                                336.0,
                                142.76608099999999
                            ],
                            [
                                337.0,
                                143.04349159999998
                            ],
                            [
                                338.0,
                                143.3203805
                            ],
                            [
                                339.0,
                                143.59674909999998
                            ],
                            [
                                340.0,
                                143.87259909999997
                            ],
                            [
                                341.0,
                                144.1479321
                            ],
                            [
                                342.0,
                                144.42274959999997
                            ],
                            [
                                343.0,
                                144.69705309999998
                            ],
                            [
                                344.0,
                                144.9708442
                            ],
                            [
                                345.0,
                                145.2441244
                            ],
                            [
                                346.0,
                                145.5168954
                            ],
                            [
                                347.0,
                                145.78915849999998
                            ],
                            [
                                348.0,
                                146.0609153
                            ],
                            [
                                349.0,
                                146.3321673
                            ],
                            [
                                350.0,
                                146.6029161
                            ],
                            [
                                351.0,
                                146.873163
                            ],
                            [
                                352.0,
                                147.1429097
                            ],
                            [
                                353.0,
                                147.4121576
                            ],
                            [
                                354.0,
                                147.68090809999998
                            ],
                            [
                                355.0,
                                147.9491628
                            ],
                            [
                                356.0,
                                148.21692309999997
                            ],
                            [
                                357.0,
                                148.4841904
                            ],
                            [
                                358.0,
                                148.7509662
                            ],
                            [
                                359.0,
                                149.01725199999998
                            ],
                            [
                                360.0,
                                149.2830492
                            ],
                            [
                                361.0,
                                149.5483592
                            ],
                            [
                                362.0,
                                149.81318349999998
                            ],
                            [
                                363.0,
                                150.0775234
                            ],
                            [
                                364.0,
                                150.3413804
                            ],
                            [
                                365.0,
                                150.6047558
                            ],
                            [
                                366.0,
                                150.86765119999998
                            ],
                            [
                                367.0,
                                151.1300679
                            ],
                            [
                                368.0,
                                151.3920072
                            ],
                            [
                                369.0,
                                151.6534705
                            ],
                            [
                                370.0,
                                151.9144593
                            ],
                            [
                                371.0,
                                152.1749749
                            ],
                            [
                                372.0,
                                152.43501869999997
                            ],
                            [
                                373.0,
                                152.6945919
                            ],
                            [
                                374.0,
                                152.95369609999997
                            ],
                            [
                                375.0,
                                153.2123325
                            ],
                            [
                                376.0,
                                153.4705024
                            ],
                            [
                                377.0,
                                153.72820719999999
                            ],
                            [
                                378.0,
                                153.9854483
                            ],
                            [
                                379.0,
                                154.2422269
                            ],
                            [
                                380.0,
                                154.4985444
                            ],
                            [
                                381.0,
                                154.754402
                            ],
                            [
                                382.0,
                                155.0110441
                            ],
                            [
                                383.0,
                                155.26752059999998
                            ],
                            [
                                384.0,
                                155.5235463
                            ],
                            [
                                385.0,
                                155.7791224
                            ],
                            [
                                386.0,
                                156.03425019999997
                            ],
                            [
                                387.0,
                                156.2889309
                            ],
                            [
                                388.0,
                                156.54316569999997
                            ],
                            [
                                389.0,
                                156.796956
                            ],
                            [
                                390.0,
                                157.0503029
                            ],
                            [
                                391.0,
                                157.30320769999997
                            ],
                            [
                                392.0,
                                157.55567159999998
                            ],
                            [
                                393.0,
                                157.8076958
                            ],
                            [
                                394.0,
                                158.0592816
                            ],
                            [
                                395.0,
                                158.31043019999998
                            ],
                            [
                                396.0,
                                158.56114269999998
                            ],
                            [
                                397.0,
                                158.8114205
                            ],
                            [
                                398.0,
                                159.0612646
                            ],
                            [
                                399.0,
                                159.3106763
                            ],
                            [
                                400.0,
                                159.5596568
                            ],
                            [
                                401.0,
                                159.80820719999997
                            ],
                            [
                                402.0,
                                160.0563287
                            ],
                            [
                                403.0,
                                160.3040226
                            ],
                            [
                                404.0,
                                160.55129
                            ],
                            [
                                405.0,
                                160.79813199999998
                            ],
                            [
                                406.0,
                                161.0445498
                            ],
                            [
                                407.0,
                                161.29054449999998
                            ],
                            [
                                408.0,
                                161.5361174
                            ],
                            [
                                409.0,
                                161.78126959999997
                            ],
                            [
                                410.0,
                                162.0260021
                            ],
                            [
                                411.0,
                                162.27031619999997
                            ],
                            [
                                412.0,
                                162.51421299999998
                            ],
                            [
                                413.0,
                                162.75769359999998
                            ],
                            [
                                414.0,
                                163.00075909999998
                            ],
                            [
                                415.0,
                                163.24341059999998
                            ],
                            [
                                416.0,
                                163.4856494
                            ],
                            [
                                417.0,
                                163.7274764
                            ],
                            [
                                418.0,
                                163.96889269999997
                            ],
                            [
                                419.0,
                                164.2098996
                            ],
                            [
                                420.0,
                                164.45049809999998
                            ],
                            [
                                421.0,
                                164.69068919999998
                            ],
                            [
                                422.0,
                                164.9304741
                            ],
                            [
                                423.0,
                                165.1698538
                            ],
                            [
                                424.0,
                                165.4088295
                            ],
                            [
                                425.0,
                                165.6474022
                            ],
                            [
                                426.0,
                                165.8855729
                            ],
                            [
                                427.0,
                                166.1233429
                            ],
                            [
                                428.0,
                                166.360713
                            ],
                            [
                                429.0,
                                166.5976844
                            ],
                            [
                                430.0,
                                166.8342581
                            ],
                            [
                                431.0,
                                167.0704352
                            ],
                            [
                                432.0,
                                167.3062167
                            ],
                            [
                                433.0,
                                167.54160369999997
                            ],
                            [
                                434.0,
                                167.7765973
                            ],
                            [
                                435.0,
                                168.01119830000002
                            ],
                            [
                                436.0,
                                168.245408
                            ],
                            [
                                437.0,
                                168.47922719999997
                            ],
                            [
                                438.0,
                                168.71265709999997
                            ],
                            [
                                439.0,
                                168.9456986
                            ],
                            [
                                440.0,
                                169.1783528
                            ],
                            [
                                441.0,
                                169.41062069999998
                            ],
                            [
                                442.0,
                                169.6426908
                            ],
                            [
                                443.0,
                                169.8756933
                            ],
                            [
                                444.0,
                                170.1083163
                            ],
                            [
                                445.0,
                                170.34056089999999
                            ],
                            [
                                446.0,
                                170.572428
                            ],
                            [
                                447.0,
                                170.80391849999998
                            ],
                            [
                                448.0,
                                171.0350335
                            ],
                            [
                                449.0,
                                171.2657738
                            ],
                            [
                                450.0,
                                171.4961406
                            ],
                            [
                                451.0,
                                171.7261346
                            ],
                            [
                                452.0,
                                171.9557569
                            ],
                            [
                                453.0,
                                172.1850084
                            ],
                            [
                                454.0,
                                172.41389009999997
                            ],
                            [
                                455.0,
                                172.6424028
                            ],
                            [
                                456.0,
                                172.87054769999997
                            ],
                            [
                                457.0,
                                173.0983254
                            ],
                            [
                                458.0,
                                173.3257371
                            ],
                            [
                                459.0,
                                173.5527837
                            ],
                            [
                                460.0,
                                173.77946599999999
                            ],
                            [
                                461.0,
                                174.0057849
                            ],
                            [
                                462.0,
                                174.2317415
                            ],
                            [
                                463.0,
                                174.4573366
                            ],
                            [
                                464.0,
                                174.6825711
                            ],
                            [
                                465.0,
                                174.9074459
                            ],
                            [
                                466.0,
                                175.131962
                            ],
                            [
                                467.0,
                                175.3561202
                            ],
                            [
                                468.0,
                                175.57992149999998
                            ],
                            [
                                469.0,
                                175.80336669999997
                            ],
                            [
                                470.0,
                                176.02645669999998
                            ],
                            [
                                471.0,
                                176.2491924
                            ],
                            [
                                472.0,
                                176.4715747
                            ],
                            [
                                473.0,
                                176.6936045
                            ],
                            [
                                474.0,
                                176.91528269999998
                            ],
                            [
                                475.0,
                                177.13661009999998
                            ],
                            [
                                476.0,
                                177.3575876
                            ],
                            [
                                477.0,
                                177.578216
                            ],
                            [
                                478.0,
                                177.7984963
                            ],
                            [
                                479.0,
                                178.0184293
                            ],
                            [
                                480.0,
                                178.2380159
                            ],
                            [
                                481.0,
                                178.4572569
                            ],
                            [
                                482.0,
                                178.6761531
                            ],
                            [
                                483.0,
                                178.8947055
                            ],
                            [
                                484.0,
                                179.1129148
                            ],
                            [
                                485.0,
                                179.330782
                            ],
                            [
                                486.0,
                                179.5483078
                            ],
                            [
                                487.0,
                                179.7654931
                            ],
                            [
                                488.0,
                                179.98233869999999
                            ],
                            [
                                489.0,
                                180.1988455
                            ],
                            [
                                490.0,
                                180.4150143
                            ],
                            [
                                491.0,
                                180.6308459
                            ],
                            [
                                492.0,
                                180.84634119999998
                            ],
                            [
                                493.0,
                                181.0615009
                            ],
                            [
                                494.0,
                                181.2763259
                            ],
                            [
                                495.0,
                                181.490817
                            ],
                            [
                                496.0,
                                181.704975
                            ],
                            [
                                497.0,
                                181.9188007
                            ],
                            [
                                498.0,
                                182.132295
                            ],
                            [
                                499.0,
                                182.34545849999998
                            ],
                            [
                                500.0,
                                182.55829219999998
                            ],
                            [
                                501.0,
                                182.7707969
                            ],
                            [
                                502.0,
                                182.98297319999998
                            ],
                            [
                                503.0,
                                183.19482209999998
                            ],
                            [
                                504.0,
                                183.4063443
                            ],
                            [
                                505.0,
                                183.6175405
                            ],
                            [
                                506.0,
                                183.82841169999998
                            ],
                            [
                                507.0,
                                184.03895849999998
                            ],
                            [
                                508.0,
                                184.24765349999998
                            ],
                            [
                                509.0,
                                184.45554669999999
                            ],
                            [
                                510.0,
                                184.66311459999997
                            ],
                            [
                                511.0,
                                184.87035799999998
                            ],
                            [
                                512.0,
                                185.07727769999997
                            ],
                            [
                                513.0,
                                185.2838745
                            ],
                            [
                                514.0,
                                185.4901492
                            ],
                            [
                                515.0,
                                185.6961026
                            ],
                            [
                                516.0,
                                185.9017354
                            ],
                            [
                                517.0,
                                186.1070484
                            ],
                            [
                                518.0,
                                186.3120424
                            ],
                            [
                                519.0,
                                186.5167181
                            ],
                            [
                                520.0,
                                186.7210763
                            ],
                            [
                                521.0,
                                186.9251179
                            ],
                            [
                                522.0,
                                187.1288434
                            ],
                            [
                                523.0,
                                187.3322538
                            ],
                            [
                                524.0,
                                187.53534969999998
                            ],
                            [
                                525.0,
                                187.73813189999998
                            ],
                            [
                                526.0,
                                187.94060109999998
                            ],
                            [
                                527.0,
                                188.14275819999997
                            ],
                            [
                                528.0,
                                188.34460380000002
                            ],
                            [
                                529.0,
                                188.54613869999997
                            ],
                            [
                                530.0,
                                188.74736359999997
                            ],
                            [
                                531.0,
                                188.9482793
                            ],
                            [
                                532.0,
                                189.1488865
                            ],
                            [
                                533.0,
                                189.349186
                            ],
                            [
                                534.0,
                                189.5491784
                            ],
                            [
                                535.0,
                                189.7488645
                            ],
                            [
                                536.0,
                                189.948245
                            ],
                            [
                                537.0,
                                190.14732069999997
                            ],
                            [
                                538.0,
                                190.3460922
                            ],
                            [
                                539.0,
                                190.5445603
                            ],
                            [
                                540.0,
                                190.74272569999997
                            ],
                            [
                                541.0,
                                190.94058919999998
                            ],
                            [
                                542.0,
                                191.1381513
                            ],
                            [
                                543.0,
                                191.3354129
                            ],
                            [
                                544.0,
                                191.5323746
                            ],
                            [
                                545.0,
                                191.7290372
                            ],
                            [
                                546.0,
                                191.9254013
                            ],
                            [
                                547.0,
                                192.12146769999998
                            ],
                            [
                                548.0,
                                192.31723699999998
                            ],
                            [
                                549.0,
                                192.51271
                            ],
                            [
                                550.0,
                                192.7078872
                            ],
                            [
                                551.0,
                                192.9027695
                            ],
                            [
                                552.0,
                                193.09735759999998
                            ],
                            [
                                553.0,
                                193.291652
                            ],
                            [
                                554.0,
                                193.48565349999998
                            ],
                            [
                                555.0,
                                193.67936269999998
                            ],
                            [
                                556.0,
                                193.8727804
                            ],
                            [
                                557.0,
                                194.06590719999997
                            ],
                            [
                                558.0,
                                194.2587438
                            ],
                            [
                                559.0,
                                194.4512909
                            ],
                            [
                                560.0,
                                194.64354909999997
                            ],
                            [
                                561.0,
                                194.8355191
                            ],
                            [
                                562.0,
                                195.02720159999998
                            ],
                            [
                                563.0,
                                195.21859719999998
                            ],
                            [
                                564.0,
                                195.4097066
                            ],
                            [
                                565.0,
                                195.6005304
                            ],
                            [
                                566.0,
                                195.7910694
                            ],
                            [
                                567.0,
                                195.9813241
                            ],
                            [
                                568.0,
                                196.1712953
                            ],
                            [
                                569.0,
                                196.3609835
                            ],
                            [
                                570.0,
                                196.5503895
                            ],
                            [
                                571.0,
                                196.7395138
                            ],
                            [
                                572.0,
                                196.92835719999997
                            ],
                            [
                                573.0,
                                197.11692019999998
                            ],
                            [
                                574.0,
                                197.3052035
                            ],
                            [
                                575.0,
                                197.49320769999997
                            ],
                            [
                                576.0,
                                197.68093349999998
                            ],
                            [
                                577.0,
                                197.8683816
                            ],
                            [
                                578.0,
                                198.0555524
                            ],
                            [
                                579.0,
                                198.2424468
                            ],
                            [
                                580.0,
                                198.42906519999997
                            ],
                            [
                                581.0,
                                198.6154084
                            ],
                            [
                                582.0,
                                198.80147689999998
                            ],
                            [
                                583.0,
                                198.9872714
                            ],
                            [
                                584.0,
                                199.17279249999999
                            ],
                            [
                                585.0,
                                199.3580408
                            ],
                            [
                                586.0,
                                199.5430169
                            ],
                            [
                                587.0,
                                199.7277215
                            ],
                            [
                                588.0,
                                199.91215509999998
                            ],
                            [
                                589.0,
                                200.0963185
                            ],
                            [
                                590.0,
                                200.28021209999997
                            ],
                            [
                                591.0,
                                200.46383649999999
                            ],
                            [
                                592.0,
                                200.6471925
                            ],
                            [
                                593.0,
                                200.83028059999998
                            ],
                            [
                                594.0,
                                201.0131014
                            ],
                            [
                                595.0,
                                201.1956555
                            ],
                            [
                                596.0,
                                201.3779434
                            ],
                            [
                                597.0,
                                201.5599659
                            ],
                            [
                                598.0,
                                201.74172339999998
                            ],
                            [
                                599.0,
                                201.92321669999998
                            ],
                            [
                                600.0,
                                202.10444619999998
                            ],
                            [
                                601.0,
                                202.28541249999998
                            ],
                            [
                                602.0,
                                202.4661163
                            ],
                            [
                                603.0,
                                202.6465581
                            ],
                            [
                                604.0,
                                202.8267386
                            ],
                            [
                                605.0,
                                203.00665819999998
                            ],
                            [
                                606.0,
                                203.1863176
                            ],
                            [
                                607.0,
                                203.3657174
                            ],
                            [
                                608.0,
                                203.5448581
                            ],
                            [
                                609.0,
                                203.7237403
                            ],
                            [
                                610.0,
                                203.9023645
                            ],
                            [
                                611.0,
                                204.0807314
                            ],
                            [
                                612.0,
                                204.25884159999998
                            ],
                            [
                                613.0,
                                204.43669549999998
                            ],
                            [
                                614.0,
                                204.6142937
                            ],
                            [
                                615.0,
                                204.7916369
                            ],
                            [
                                616.0,
                                204.96872549999998
                            ],
                            [
                                617.0,
                                205.14556019999998
                            ],
                            [
                                618.0,
                                205.3221414
                            ],
                            [
                                619.0,
                                205.4984699
                            ],
                            [
                                620.0,
                                205.674546
                            ],
                            [
                                621.0,
                                205.8503703
                            ],
                            [
                                622.0,
                                206.02594349999998
                            ],
                            [
                                623.0,
                                206.201266
                            ],
                            [
                                624.0,
                                206.3763385
                            ],
                            [
                                625.0,
                                206.55116139999998
                            ],
                            [
                                626.0,
                                206.7257353
                            ],
                            [
                                627.0,
                                206.90006069999998
                            ],
                            [
                                628.0,
                                207.07413830000002
                            ],
                            [
                                629.0,
                                207.2479684
                            ],
                            [
                                630.0,
                                207.42155169999998
                            ],
                            [
                                631.0,
                                207.59488869999998
                            ],
                            [
                                632.0,
                                207.76798
                            ],
                            [
                                633.0,
                                207.940826
                            ],
                            [
                                634.0,
                                208.1134273
                            ],
                            [
                                635.0,
                                208.28578449999998
                            ],
                            [
                                636.0,
                                208.457898
                            ],
                            [
                                637.0,
                                208.6297684
                            ],
                            [
                                638.0,
                                208.80139619999997
                            ],
                            [
                                639.0,
                                208.972782
                            ],
                            [
                                640.0,
                                209.14392619999998
                            ],
                            [
                                641.0,
                                209.3148294
                            ],
                            [
                                642.0,
                                209.48549219999998
                            ],
                            [
                                643.0,
                                209.6559149
                            ],
                            [
                                644.0,
                                209.8260982
                            ],
                            [
                                645.0,
                                209.9960425
                            ],
                            [
                                646.0,
                                210.16574839999998
                            ],
                            [
                                647.0,
                                210.3352163
                            ],
                            [
                                648.0,
                                210.5044469
                            ],
                            [
                                649.0,
                                210.6734405
                            ],
                            [
                                650.0,
                                210.8421978
                            ],
                            [
                                651.0,
                                211.01071919999998
                            ],
                            [
                                652.0,
                                211.17900519999998
                            ],
                            [
                                653.0,
                                211.3470563
                            ],
                            [
                                654.0,
                                211.514873
                            ],
                            [
                                655.0,
                                211.6824558
                            ],
                            [
                                656.0,
                                211.8498053
                            ],
                            [
                                657.0,
                                212.0169218
                            ],
                            [
                                658.0,
                                212.183806
                            ],
                            [
                                659.0,
                                212.3504583
                            ],
                            [
                                660.0,
                                212.51687919999998
                            ],
                            [
                                661.0,
                                212.68306919999998
                            ],
                            [
                                662.0,
                                212.8490287
                            ],
                            [
                                663.0,
                                213.0147583
                            ],
                            [
                                664.0,
                                213.18025849999998
                            ],
                            [
                                665.0,
                                213.3455297
                            ],
                            [
                                666.0,
                                213.5105724
                            ],
                            [
                                667.0,
                                213.6753872
                            ],
                            [
                                668.0,
                                213.8399744
                            ],
                            [
                                669.0,
                                214.0043346
                            ],
                            [
                                670.0,
                                214.16846819999998
                            ],
                            [
                                671.0,
                                214.3323758
                            ],
                            [
                                672.0,
                                214.49605769999997
                            ],
                            [
                                673.0,
                                214.6595146
                            ],
                            [
                                674.0,
                                214.8227468
                            ],
                            [
                                675.0,
                                214.9857548
                            ],
                            [
                                676.0,
                                215.148539
                            ],
                            [
                                677.0,
                                215.31110009999998
                            ],
                            [
                                678.0,
                                215.4734383
                            ],
                            [
                                679.0,
                                215.6355543
                            ],
                            [
                                680.0,
                                215.7974484
                            ],
                            [
                                681.0,
                                215.95912109999998
                            ],
                            [
                                682.0,
                                216.12057289999998
                            ],
                            [
                                683.0,
                                216.2818043
                            ],
                            [
                                684.0,
                                216.4428156
                            ],
                            [
                                685.0,
                                216.6036074
                            ],
                            [
                                686.0,
                                216.76418019999997
                            ],
                            [
                                687.0,
                                216.9245343
                            ],
                            [
                                688.0,
                                217.08467019999998
                            ],
                            [
                                689.0,
                                217.2445884
                            ],
                            [
                                690.0,
                                217.40428930000002
                            ],
                            [
                                691.0,
                                217.5637734
                            ],
                            [
                                692.0,
                                217.72304119999998
                            ],
                            [
                                693.0,
                                217.882093
                            ],
                            [
                                694.0,
                                218.0409294
                            ],
                            [
                                695.0,
                                218.19955069999997
                            ],
                            [
                                696.0,
                                218.3579574
                            ],
                            [
                                697.0,
                                218.51614999999998
                            ],
                            [
                                698.0,
                                218.6741289
                            ],
                            [
                                699.0,
                                218.8318945
                            ],
                            [
                                700.0,
                                218.9894473
                            ],
                            [
                                701.0,
                                219.1467878
                            ],
                            [
                                702.0,
                                219.3039163
                            ],
                            [
                                703.0,
                                219.46083319999997
                            ],
                            [
                                704.0,
                                219.6175391
                            ],
                            [
                                705.0,
                                219.7740344
                            ],
                            [
                                706.0,
                                219.9303194
                            ],
                            [
                                707.0,
                                220.08639469999997
                            ],
                            [
                                708.0,
                                220.24226059999998
                            ],
                            [
                                709.0,
                                220.39791749999998
                            ],
                            [
                                710.0,
                                220.55336599999998
                            ],
                            [
                                711.0,
                                220.7086064
                            ],
                            [
                                712.0,
                                220.86363919999997
                            ],
                            [
                                713.0,
                                221.01846469999998
                            ],
                            [
                                714.0,
                                221.1730834
                            ],
                            [
                                715.0,
                                221.3274958
                            ],
                            [
                                716.0,
                                221.48170219999997
                            ],
                            [
                                717.0,
                                221.63570299999998
                            ],
                            [
                                718.0,
                                221.78949869999997
                            ],
                            [
                                719.0,
                                221.94308969999997
                            ],
                            [
                                720.0,
                                222.0964765
                            ],
                            [
                                721.0,
                                222.2496593
                            ],
                            [
                                722.0,
                                222.40263869999998
                            ],
                            [
                                723.0,
                                222.55541499999998
                            ],
                            [
                                724.0,
                                222.7079886
                            ],
                            [
                                725.0,
                                222.86036009999998
                            ],
                            [
                                726.0,
                                223.0125297
                            ],
                            [
                                727.0,
                                223.1644979
                            ],
                            [
                                728.0,
                                223.316265
                            ],
                            [
                                729.0,
                                223.46783159999998
                            ],
                            [
                                730.0,
                                223.61919799999998
                            ],
                            [
                                731.0,
                                223.7703645
                            ],
                            [
                                732.0,
                                223.92133169999997
                            ],
                            [
                                733.0,
                                224.0720998
                            ],
                            [
                                734.0,
                                224.2226694
                            ],
                            [
                                735.0,
                                224.3730407
                            ],
                            [
                                736.0,
                                224.5232143
                            ],
                            [
                                737.0,
                                224.6731904
                            ],
                            [
                                738.0,
                                224.8229695
                            ],
                            [
                                739.0,
                                224.97255199999998
                            ],
                            [
                                740.0,
                                225.1219383
                            ],
                            [
                                741.0,
                                225.2711287
                            ],
                            [
                                742.0,
                                225.42045209999998
                            ],
                            [
                                743.0,
                                225.57163
                            ],
                            [
                                744.0,
                                225.72261469999998
                            ],
                            [
                                745.0,
                                225.8734068
                            ],
                            [
                                746.0,
                                226.0240064
                            ],
                            [
                                747.0,
                                226.17441399999998
                            ],
                            [
                                748.0,
                                226.32462999999998
                            ],
                            [
                                749.0,
                                226.47465469999997
                            ],
                            [
                                750.0,
                                226.62448859999998
                            ],
                            [
                                751.0,
                                226.7741319
                            ],
                            [
                                752.0,
                                226.9235851
                            ],
                            [
                                753.0,
                                227.0728485
                            ],
                            [
                                754.0,
                                227.22192259999997
                            ],
                            [
                                755.0,
                                227.37080759999998
                            ],
                            [
                                756.0,
                                227.5195039
                            ],
                            [
                                757.0,
                                227.66801189999998
                            ],
                            [
                                758.0,
                                227.8163319
                            ],
                            [
                                759.0,
                                227.9644644
                            ],
                            [
                                760.0,
                                228.11240969999997
                            ],
                            [
                                761.0,
                                228.2601681
                            ],
                            [
                                762.0,
                                228.40774
                            ],
                            [
                                763.0,
                                228.5551258
                            ],
                            [
                                764.0,
                                228.7023258
                            ],
                            [
                                765.0,
                                228.8493404
                            ],
                            [
                                766.0,
                                228.99616999999998
                            ],
                            [
                                767.0,
                                229.1428148
                            ],
                            [
                                768.0,
                                229.2892753
                            ],
                            [
                                769.0,
                                229.4355517
                            ],
                            [
                                770.0,
                                229.58164459999998
                            ],
                            [
                                771.0,
                                229.7275541
                            ],
                            [
                                772.0,
                                229.87328069999998
                            ],
                            [
                                773.0,
                                230.01882469999998
                            ],
                            [
                                774.0,
                                230.1641865
                            ],
                            [
                                775.0,
                                230.3093664
                            ],
                            [
                                776.0,
                                230.45436469999999
                            ],
                            [
                                777.0,
                                230.5991818
                            ],
                            [
                                778.0,
                                230.74381809999997
                            ],
                            [
                                779.0,
                                230.8882738
                            ],
                            [
                                780.0,
                                231.0325494
                            ],
                            [
                                781.0,
                                231.17664519999997
                            ],
                            [
                                782.0,
                                231.3205615
                            ],
                            [
                                783.0,
                                231.46429859999998
                            ],
                            [
                                784.0,
                                231.607857
                            ],
                            [
                                785.0,
                                231.7512369
                            ],
                            [
                                786.0,
                                231.89443859999997
                            ],
                            [
                                787.0,
                                232.03746259999997
                            ],
                            [
                                788.0,
                                232.18030919999998
                            ],
                            [
                                789.0,
                                232.32297859999997
                            ],
                            [
                                790.0,
                                232.46547119999997
                            ],
                            [
                                791.0,
                                232.6077874
                            ],
                            [
                                792.0,
                                232.74992749999998
                            ],
                            [
                                793.0,
                                232.8918918
                            ],
                            [
                                794.0,
                                233.0336807
                            ],
                            [
                                795.0,
                                233.17529439999998
                            ],
                            [
                                796.0,
                                233.3167334
                            ],
                            [
                                797.0,
                                233.4579979
                            ],
                            [
                                798.0,
                                233.5990883
                            ],
                            [
                                799.0,
                                233.7400048
                            ],
                            [
                                800.0,
                                233.8807479
                            ],
                            [
                                801.0,
                                234.02131789999999
                            ],
                            [
                                802.0,
                                234.161715
                            ],
                            [
                                803.0,
                                234.3019396
                            ],
                            [
                                804.0,
                                234.4419921
                            ],
                            [
                                805.0,
                                234.5818727
                            ],
                            [
                                806.0,
                                234.72158169999997
                            ],
                            [
                                807.0,
                                234.8611195
                            ],
                            [
                                808.0,
                                235.0004865
                            ],
                            [
                                809.0,
                                235.1396828
                            ],
                            [
                                810.0,
                                235.2787089
                            ],
                            [
                                811.0,
                                235.4175651
                            ],
                            [
                                812.0,
                                235.5562517
                            ],
                            [
                                813.0,
                                235.69476889999999
                            ],
                            [
                                814.0,
                                235.83311709999998
                            ],
                            [
                                815.0,
                                235.97129669999998
                            ],
                            [
                                816.0,
                                236.1093079
                            ],
                            [
                                817.0,
                                236.247151
                            ],
                            [
                                818.0,
                                236.3848264
                            ],
                            [
                                819.0,
                                236.5223344
                            ],
                            [
                                820.0,
                                236.65967519999998
                            ],
                            [
                                821.0,
                                236.7968493
                            ],
                            [
                                822.0,
                                236.9338568
                            ],
                            [
                                823.0,
                                237.0706981
                            ],
                            [
                                824.0,
                                237.20737359999998
                            ],
                            [
                                825.0,
                                237.34388349999998
                            ],
                            [
                                826.0,
                                237.48022799999998
                            ],
                            [
                                827.0,
                                237.61640769999997
                            ],
                            [
                                828.0,
                                237.7524226
                            ],
                            [
                                829.0,
                                237.8882732
                            ],
                            [
                                830.0,
                                238.02395969999998
                            ],
                            [
                                831.0,
                                238.1587874
                            ],
                            [
                                832.0,
                                238.29342789999998
                            ],
                            [
                                833.0,
                                238.42790499999998
                            ],
                            [
                                834.0,
                                238.5622189
                            ],
                            [
                                835.0,
                                238.6963699
                            ],
                            [
                                836.0,
                                238.8303583
                            ],
                            [
                                837.0,
                                238.9641844
                            ],
                            [
                                838.0,
                                239.0978485
                            ],
                            [
                                839.0,
                                239.231351
                            ],
                            [
                                840.0,
                                239.36469209999998
                            ],
                            [
                                841.0,
                                239.4978721
                            ],
                            [
                                842.0,
                                239.63089119999998
                            ],
                            [
                                843.0,
                                239.7637499
                            ],
                            [
                                844.0,
                                239.8964484
                            ],
                            [
                                845.0,
                                240.028987
                            ],
                            [
                                846.0,
                                240.1613659
                            ],
                            [
                                847.0,
                                240.29358549999998
                            ],
                            [
                                848.0,
                                240.4256461
                            ],
                            [
                                849.0,
                                240.557548
                            ],
                            [
                                850.0,
                                240.6892913
                            ],
                            [
                                851.0,
                                240.8208765
                            ],
                            [
                                852.0,
                                240.9523039
                            ],
                            [
                                853.0,
                                241.0835736
                            ],
                            [
                                854.0,
                                241.2146861
                            ],
                            [
                                855.0,
                                241.3456415
                            ],
                            [
                                856.0,
                                241.47644019999998
                            ],
                            [
                                857.0,
                                241.6070824
                            ],
                            [
                                858.0,
                                241.73756849999998
                            ],
                            [
                                859.0,
                                241.86789869999998
                            ],
                            [
                                860.0,
                                241.9980733
                            ],
                            [
                                861.0,
                                242.12809259999997
                            ],
                            [
                                862.0,
                                242.2579568
                            ],
                            [
                                863.0,
                                242.3876663
                            ],
                            [
                                864.0,
                                242.5172213
                            ],
                            [
                                865.0,
                                242.64662219999997
                            ],
                            [
                                866.0,
                                242.7758691
                            ],
                            [
                                867.0,
                                242.9049624
                            ],
                            [
                                868.0,
                                243.0339023
                            ],
                            [
                                869.0,
                                243.1626891
                            ],
                            [
                                870.0,
                                243.29132319999997
                            ],
                            [
                                871.0,
                                243.4198047
                            ],
                            [
                                872.0,
                                243.54813389999998
                            ],
                            [
                                873.0,
                                243.6763112
                            ],
                            [
                                874.0,
                                243.80433669999996
                            ],
                            [
                                875.0,
                                243.9322108
                            ],
                            [
                                876.0,
                                244.0599338
                            ],
                            [
                                877.0,
                                244.1875058
                            ],
                            [
                                878.0,
                                244.3149273
                            ],
                            [
                                879.0,
                                244.4421983
                            ],
                            [
                                880.0,
                                244.5693193
                            ],
                            [
                                881.0,
                                244.69629049999998
                            ],
                            [
                                882.0,
                                244.82311209999997
                            ],
                            [
                                883.0,
                                244.9497845
                            ],
                            [
                                884.0,
                                245.0763078
                            ],
                            [
                                885.0,
                                245.2026824
                            ],
                            [
                                886.0,
                                245.32890849999998
                            ],
                            [
                                887.0,
                                245.4549863
                            ],
                            [
                                888.0,
                                245.5809163
                            ],
                            [
                                889.0,
                                245.7066985
                            ],
                            [
                                890.0,
                                245.8323333
                            ],
                            [
                                891.0,
                                245.9578209
                            ],
                            [
                                892.0,
                                246.08316159999998
                            ],
                            [
                                893.0,
                                246.20835569999997
                            ],
                            [
                                894.0,
                                246.3334034
                            ],
                            [
                                895.0,
                                246.458305
                            ],
                            [
                                896.0,
                                246.58306069999998
                            ],
                            [
                                897.0,
                                246.7076708
                            ],
                            [
                                898.0,
                                246.8321356
                            ],
                            [
                                899.0,
                                246.9564553
                            ],
                            [
                                900.0,
                                247.08063009999998
                            ],
                            [
                                901.0,
                                247.2046603
                            ],
                            [
                                902.0,
                                247.3285463
                            ],
                            [
                                903.0,
                                247.45228809999998
                            ],
                            [
                                904.0,
                                247.57588619999999
                            ],
                            [
                                905.0,
                                247.69934059999997
                            ],
                            [
                                906.0,
                                247.8226518
                            ],
                            [
                                907.0,
                                247.9458199
                            ],
                            [
                                908.0,
                                248.06884519999997
                            ],
                            [
                                909.0,
                                248.19172799999998
                            ],
                            [
                                910.0,
                                248.31446839999998
                            ],
                            [
                                911.0,
                                248.4370668
                            ],
                            [
                                912.0,
                                248.5595234
                            ],
                            [
                                913.0,
                                248.6818385
                            ],
                            [
                                914.0,
                                248.8040122
                            ],
                            [
                                915.0,
                                248.9260449
                            ],
                            [
                                916.0,
                                249.04793669999998
                            ],
                            [
                                917.0,
                                249.16968799999998
                            ],
                            [
                                918.0,
                                249.29129899999998
                            ],
                            [
                                919.0,
                                249.4127698
                            ],
                            [
                                920.0,
                                249.5341009
                            ],
                            [
                                921.0,
                                249.6552924
                            ],
                            [
                                922.0,
                                249.7763445
                            ],
                            [
                                923.0,
                                249.8972575
                            ],
                            [
                                924.0,
                                250.01803169999997
                            ],
                            [
                                925.0,
                                250.1386672
                            ],
                            [
                                926.0,
                                250.2591644
                            ],
                            [
                                927.0,
                                250.37952339999998
                            ],
                            [
                                928.0,
                                250.49974459999999
                            ],
                            [
                                929.0,
                                250.61982799999998
                            ],
                            [
                                930.0,
                                250.73977409999998
                            ],
                            [
                                931.0,
                                250.859583
                            ],
                            [
                                932.0,
                                250.9792549
                            ],
                            [
                                933.0,
                                251.09879009999997
                            ],
                            [
                                934.0,
                                251.2181889
                            ],
                            [
                                935.0,
                                251.3374514
                            ],
                            [
                                936.0,
                                251.45657799999998
                            ],
                            [
                                937.0,
                                251.5755688
                            ],
                            [
                                938.0,
                                251.694424
                            ],
                            [
                                939.0,
                                251.813144
                            ],
                            [
                                940.0,
                                251.9317289
                            ],
                            [
                                941.0,
                                252.0501789
                            ],
                            [
                                942.0,
                                252.1684944
                            ],
                            [
                                943.0,
                                252.2866755
                            ],
                            [
                                944.0,
                                252.4047225
                            ],
                            [
                                945.0,
                                252.52263559999997
                            ],
                            [
                                946.0,
                                252.640415
                            ],
                            [
                                947.0,
                                252.7580609
                            ],
                            [
                                948.0,
                                252.8755737
                            ],
                            [
                                949.0,
                                252.9929534
                            ],
                            [
                                950.0,
                                253.1102004
                            ],
                            [
                                951.0,
                                253.22731489999998
                            ],
                            [
                                952.0,
                                253.34429709999998
                            ],
                            [
                                953.0,
                                253.46114719999997
                            ],
                            [
                                954.0,
                                253.5778654
                            ],
                            [
                                955.0,
                                253.69445209999998
                            ],
                            [
                                956.0,
                                253.8109073
                            ],
                            [
                                957.0,
                                253.9272313
                            ],
                            [
                                958.0,
                                254.0434244
                            ],
                            [
                                959.0,
                                254.1594868
                            ],
                            [
                                960.0,
                                254.2754186
                            ],
                            [
                                961.0,
                                254.39122019999996
                            ],
                            [
                                962.0,
                                254.50689169999998
                            ],
                            [
                                963.0,
                                254.6224334
                            ],
                            [
                                964.0,
                                254.7378454
                            ],
                            [
                                965.0,
                                254.8531281
                            ],
                            [
                                966.0,
                                254.96828159999998
                            ],
                            [
                                967.0,
                                255.0833061
                            ],
                            [
                                968.0,
                                255.1982018
                            ],
                            [
                                969.0,
                                255.31296909999998
                            ],
                            [
                                970.0,
                                255.427608
                            ],
                            [
                                971.0,
                                255.5421188
                            ],
                            [
                                972.0,
                                255.6565018
                            ],
                            [
                                973.0,
                                255.77075709999997
                            ],
                            [
                                974.0,
                                255.884885
                            ],
                            [
                                975.0,
                                255.9988856
                            ],
                            [
                                976.0,
                                256.1127593
                            ],
                            [
                                977.0,
                                256.2265061
                            ],
                            [
                                978.0,
                                256.3401264
                            ],
                            [
                                979.0,
                                256.4536202
                            ],
                            [
                                980.0,
                                256.566988
                            ],
                            [
                                981.0,
                                256.6802297
                            ],
                            [
                                982.0,
                                256.7933458
                            ],
                            [
                                983.0,
                                256.9063363
                            ],
                            [
                                984.0,
                                257.0192015
                            ],
                            [
                                985.0,
                                257.1319416
                            ],
                            [
                                986.0,
                                257.2445568
                            ],
                            [
                                987.0,
                                257.3570473
                            ],
                            [
                                988.0,
                                257.4694134
                            ],
                            [
                                989.0,
                                257.5816552
                            ],
                            [
                                990.0,
                                257.6937729
                            ],
                            [
                                991.0,
                                257.8057668
                            ],
                            [
                                992.0,
                                257.917637
                            ],
                            [
                                993.0,
                                258.0293838
                            ],
                            [
                                994.0,
                                258.1410074
                            ],
                            [
                                995.0,
                                258.252508
                            ],
                            [
                                996.0,
                                258.36388569999997
                            ],
                            [
                                997.0,
                                258.4751408
                            ],
                            [
                                998.0,
                                258.5862735
                            ],
                            [
                                999.0,
                                258.69728399999997
                            ],
                            [
                                1000.0,
                                258.8081725
                            ],
                            [
                                1001.0,
                                258.91893919999995
                            ],
                            [
                                1002.0,
                                259.0295843
                            ],
                            [
                                1003.0,
                                259.140108
                            ],
                            [
                                1004.0,
                                259.25051049999996
                            ],
                            [
                                1005.0,
                                259.360792
                            ],
                            [
                                1006.0,
                                259.4709527
                            ],
                            [
                                1007.0,
                                259.5809929
                            ],
                            [
                                1008.0,
                                259.6909126
                            ],
                            [
                                1009.0,
                                259.8007121
                            ],
                            [
                                1010.0,
                                259.9103917
                            ],
                            [
                                1011.0,
                                260.01995139999997
                            ],
                            [
                                1012.0,
                                260.12939159999996
                            ],
                            [
                                1013.0,
                                260.2387123
                            ],
                            [
                                1014.0,
                                260.3479138
                            ],
                            [
                                1015.0,
                                260.4569964
                            ],
                            [
                                1016.0,
                                260.5659601
                            ],
                            [
                                1017.0,
                                260.6748052
                            ],
                            [
                                1018.0,
                                260.7835319
                            ],
                            [
                                1019.0,
                                260.8921403
                            ],
                            [
                                1020.0,
                                261.0006308
                            ],
                            [
                                1021.0,
                                261.1090033
                            ],
                            [
                                1022.0,
                                261.2172583
                            ],
                            [
                                1023.0,
                                261.3253958
                            ],
                            [
                                1024.0,
                                261.43341599999997
                            ],
                            [
                                1025.0,
                                261.5413192
                            ],
                            [
                                1026.0,
                                261.64910549999996
                            ],
                            [
                                1027.0,
                                261.75677509999997
                            ],
                            [
                                1028.0,
                                261.8643282
                            ],
                            [
                                1029.0,
                                261.971765
                            ],
                            [
                                1030.0,
                                262.07908569999995
                            ],
                            [
                                1031.0,
                                262.1862905
                            ],
                            [
                                1032.0,
                                262.2933795
                            ],
                            [
                                1033.0,
                                262.400353
                            ],
                            [
                                1034.0,
                                262.5072112
                            ],
                            [
                                1035.0,
                                262.61395419999997
                            ],
                            [
                                1036.0,
                                262.72058219999997
                            ],
                            [
                                1037.0,
                                262.8270954
                            ],
                            [
                                1038.0,
                                262.933494
                            ],
                            [
                                1039.0,
                                263.0397782
                            ],
                            [
                                1040.0,
                                263.1459481
                            ],
                            [
                                1041.0,
                                263.25200409999997
                            ],
                            [
                                1042.0,
                                263.3579461
                            ],
                            [
                                1043.0,
                                263.4637745
                            ],
                            [
                                1044.0,
                                263.5694893
                            ],
                            [
                                1045.0,
                                263.6750909
                            ],
                            [
                                1046.0,
                                263.7805794
                            ],
                            [
                                1047.0,
                                263.8859549
                            ],
                            [
                                1048.0,
                                263.99121759999997
                            ],
                            [
                                1049.0,
                                264.0963678
                            ],
                            [
                                1050.0,
                                264.20140549999996
                            ],
                            [
                                1051.0,
                                264.30633109999997
                            ],
                            [
                                1052.0,
                                264.4111446
                            ],
                            [
                                1053.0,
                                264.5158463
                            ],
                            [
                                1054.0,
                                264.6204363
                            ],
                            [
                                1055.0,
                                264.7249148
                            ],
                            [
                                1056.0,
                                264.829282
                            ],
                            [
                                1057.0,
                                264.933538
                            ],
                            [
                                1058.0,
                                265.0376832
                            ],
                            [
                                1059.0,
                                265.14171749999997
                            ],
                            [
                                1060.0,
                                265.24564119999997
                            ],
                            [
                                1061.0,
                                265.3494545
                            ],
                            [
                                1062.0,
                                265.4531576
                            ],
                            [
                                1063.0,
                                265.5567506
                            ],
                            [
                                1064.0,
                                265.6602338
                            ],
                            [
                                1065.0,
                                265.76360719999997
                            ],
                            [
                                1066.0,
                                265.866871
                            ],
                            [
                                1067.0,
                                265.9700256
                            ],
                            [
                                1068.0,
                                266.0730709
                            ],
                            [
                                1069.0,
                                266.17600719999996
                            ],
                            [
                                1070.0,
                                266.2788347
                            ],
                            [
                                1071.0,
                                266.3815535
                            ],
                            [
                                1072.0,
                                266.4841638
                            ],
                            [
                                1073.0,
                                266.5866658
                            ],
                            [
                                1074.0,
                                266.6890597
                            ],
                            [
                                1075.0,
                                266.7913456
                            ],
                            [
                                1076.0,
                                266.8935236
                            ],
                            [
                                1077.0,
                                266.9955941
                            ],
                            [
                                1078.0,
                                267.09755709999996
                            ],
                            [
                                1079.0,
                                267.1994128
                            ],
                            [
                                1080.0,
                                267.3011614
                            ],
                            [
                                1081.0,
                                267.40280309999997
                            ],
                            [
                                1082.0,
                                267.50433799999996
                            ],
                            [
                                1083.0,
                                267.60576619999995
                            ],
                            [
                                1084.0,
                                267.70708809999996
                            ],
                            [
                                1085.0,
                                267.8083036
                            ],
                            [
                                1086.0,
                                267.9094131
                            ],
                            [
                                1087.0,
                                268.0104166
                            ],
                            [
                                1088.0,
                                268.11131439999997
                            ],
                            [
                                1089.0,
                                268.21210659999997
                            ],
                            [
                                1090.0,
                                268.3127933
                            ],
                            [
                                1091.0,
                                268.4133748
                            ],
                            [
                                1092.0,
                                268.5138512
                            ],
                            [
                                1093.0,
                                268.6142226
                            ],
                            [
                                1094.0,
                                268.7144893
                            ],
                            [
                                1095.0,
                                268.81465139999995
                            ],
                            [
                                1096.0,
                                268.914709
                            ],
                            [
                                1097.0,
                                269.01466239999996
                            ],
                            [
                                1098.0,
                                269.1145117
                            ],
                            [
                                1099.0,
                                269.214257
                            ],
                            [
                                1100.0,
                                269.3138985
                            ],
                            [
                                1101.0,
                                269.41343639999997
                            ],
                            [
                                1102.0,
                                269.51287089999994
                            ],
                            [
                                1103.0,
                                269.6122021
                            ],
                            [
                                1104.0,
                                269.71143010000003
                            ],
                            [
                                1105.0,
                                269.81055519999995
                            ],
                            [
                                1106.0,
                                269.9095775
                            ],
                            [
                                1107.0,
                                270.0084971
                            ],
                            [
                                1108.0,
                                270.10731419999996
                            ],
                            [
                                1109.0,
                                270.206029
                            ],
                            [
                                1110.0,
                                270.3046417
                            ],
                            [
                                1111.0,
                                270.4031523
                            ],
                            [
                                1112.0,
                                270.5015611
                            ],
                            [
                                1113.0,
                                270.5998682
                            ],
                            [
                                1114.0,
                                270.6980738
                            ],
                            [
                                1115.0,
                                270.796178
                            ],
                            [
                                1116.0,
                                270.894181
                            ],
                            [
                                1117.0,
                                270.99208289999996
                            ],
                            [
                                1118.0,
                                271.089884
                            ],
                            [
                                1119.0,
                                271.1875843
                            ],
                            [
                                1120.0,
                                271.285184
                            ],
                            [
                                1121.0,
                                271.3826833
                            ],
                            [
                                1122.0,
                                271.4800823
                            ],
                            [
                                1123.0,
                                271.5773812
                            ],
                            [
                                1124.0,
                                271.6745801
                            ],
                            [
                                1125.0,
                                271.7716793
                            ],
                            [
                                1126.0,
                                271.8686787
                            ],
                            [
                                1127.0,
                                271.9655787
                            ],
                            [
                                1128.0,
                                272.06237939999994
                            ],
                            [
                                1129.0,
                                272.1590808
                            ],
                            [
                                1130.0,
                                272.2556833
                            ],
                            [
                                1131.0,
                                272.3521868
                            ],
                            [
                                1132.0,
                                272.4485916
                            ],
                            [
                                1133.0,
                                272.5448978
                            ],
                            [
                                1134.0,
                                272.6411056
                            ],
                            [
                                1135.0,
                                272.7372152
                            ],
                            [
                                1136.0,
                                272.8332266
                            ],
                            [
                                1137.0,
                                272.92913999999996
                            ],
                            [
                                1138.0,
                                273.0249556
                            ],
                            [
                                1139.0,
                                273.12067360000003
                            ],
                            [
                                1140.0,
                                273.216294
                            ],
                            [
                                1141.0,
                                273.3118171
                            ],
                            [
                                1142.0,
                                273.40724289999997
                            ],
                            [
                                1143.0,
                                273.5025717
                            ],
                            [
                                1144.0,
                                273.5978036
                            ],
                            [
                                1145.0,
                                273.69293869999996
                            ],
                            [
                                1146.0,
                                273.78797710000003
                            ],
                            [
                                1147.0,
                                273.88291910000004
                            ],
                            [
                                1148.0,
                                273.9777648
                            ],
                            [
                                1149.0,
                                274.0725142
                            ],
                            [
                                1150.0,
                                274.1671677
                            ],
                            [
                                1151.0,
                                274.2617252
                            ],
                            [
                                1152.0,
                                274.356187
                            ],
                            [
                                1153.0,
                                274.4505533
                            ],
                            [
                                1154.0,
                                274.5448241
                            ],
                            [
                                1155.0,
                                274.6389995
                            ],
                            [
                                1156.0,
                                274.7330798
                            ],
                            [
                                1157.0,
                                274.8270652
                            ],
                            [
                                1158.0,
                                274.9209556
                            ],
                            [
                                1159.0,
                                275.0147513
                            ],
                            [
                                1160.0,
                                275.1084525
                            ],
                            [
                                1161.0,
                                275.20205919999995
                            ],
                            [
                                1162.0,
                                275.2955716
                            ],
                            [
                                1163.0,
                                275.38898989999996
                            ],
                            [
                                1164.0,
                                275.4823141
                            ],
                            [
                                1165.0,
                                275.5755445
                            ],
                            [
                                1166.0,
                                275.6686812
                            ],
                            [
                                1167.0,
                                275.7617243
                            ],
                            [
                                1168.0,
                                275.854674
                            ],
                            [
                                1169.0,
                                275.94753039999995
                            ],
                            [
                                1170.0,
                                276.0402936
                            ],
                            [
                                1171.0,
                                276.1329638
                            ],
                            [
                                1172.0,
                                276.22554119999995
                            ],
                            [
                                1173.0,
                                276.3180258
                            ],
                            [
                                1174.0,
                                276.4104178
                            ],
                            [
                                1175.0,
                                276.50271739999994
                            ],
                            [
                                1176.0,
                                276.5949247
                            ],
                            [
                                1177.0,
                                276.6870398
                            ],
                            [
                                1178.0,
                                276.7790629
                            ],
                            [
                                1179.0,
                                276.870994
                            ],
                            [
                                1180.0,
                                276.96283339999997
                            ],
                            [
                                1181.0,
                                277.0545812
                            ],
                            [
                                1182.0,
                                277.1462376
                            ],
                            [
                                1183.0,
                                277.2378026
                            ],
                            [
                                1184.0,
                                277.3292763
                            ],
                            [
                                1185.0,
                                277.420659
                            ],
                            [
                                1186.0,
                                277.5119508
                            ],
                            [
                                1187.0,
                                277.6031518
                            ],
                            [
                                1188.0,
                                277.6942621
                            ],
                            [
                                1189.0,
                                277.7852819
                            ],
                            [
                                1190.0,
                                277.8762114
                            ],
                            [
                                1191.0,
                                277.96705049999997
                            ],
                            [
                                1192.0,
                                278.0577996
                            ],
                            [
                                1193.0,
                                278.1484587
                            ],
                            [
                                1194.0,
                                278.23902789999994
                            ],
                            [
                                1195.0,
                                278.32950739999995
                            ],
                            [
                                1196.0,
                                278.4198973
                            ],
                            [
                                1197.0,
                                278.5101978
                            ],
                            [
                                1198.0,
                                278.600409
                            ],
                            [
                                1199.0,
                                278.69053099999996
                            ],
                            [
                                1200.0,
                                278.78056399999997
                            ],
                            [
                                1201.0,
                                278.870508
                            ],
                            [
                                1202.0,
                                278.9603633
                            ],
                            [
                                1203.0,
                                279.05012989999994
                            ],
                            [
                                1204.0,
                                279.13980799999996
                            ],
                            [
                                1205.0,
                                279.2293978
                            ],
                            [
                                1206.0,
                                279.3188992
                            ],
                            [
                                1207.0,
                                279.4083126
                            ],
                            [
                                1208.0,
                                279.497638
                            ],
                            [
                                1209.0,
                                279.58687549999996
                            ],
                            [
                                1210.0,
                                279.67602519999997
                            ],
                            [
                                1211.0,
                                279.76508739999997
                            ],
                            [
                                1212.0,
                                279.8540621
                            ],
                            [
                                1213.0,
                                279.9429495
                            ],
                            [
                                1214.0,
                                280.0317496
                            ],
                            [
                                1215.0,
                                280.12046269999996
                            ],
                            [
                                1216.0,
                                280.2090888
                            ],
                            [
                                1217.0,
                                280.2976281
                            ],
                            [
                                1218.0,
                                280.3860807
                            ],
                            [
                                1219.0,
                                280.4744467
                            ],
                            [
                                1220.0,
                                280.5627263
                            ],
                            [
                                1221.0,
                                280.6509196
                            ],
                            [
                                1222.0,
                                280.73902669999995
                            ],
                            [
                                1223.0,
                                280.8270477
                            ],
                            [
                                1224.0,
                                280.9149828
                            ],
                            [
                                1225.0,
                                281.00283210000003
                            ],
                            [
                                1226.0,
                                281.0905957
                            ],
                            [
                                1227.0,
                                281.1782738
                            ],
                            [
                                1228.0,
                                281.26586639999994
                            ],
                            [
                                1229.0,
                                281.35337369999996
                            ],
                            [
                                1230.0,
                                281.44079589999996
                            ],
                            [
                                1231.0,
                                281.52813299999997
                            ],
                            [
                                1232.0,
                                281.6153852
                            ],
                            [
                                1233.0,
                                281.70255249999997
                            ],
                            [
                                1234.0,
                                281.78963519999996
                            ],
                            [
                                1235.0,
                                281.87663339999995
                            ],
                            [
                                1236.0,
                                281.9635471
                            ],
                            [
                                1237.0,
                                282.05037649999997
                            ],
                            [
                                1238.0,
                                282.13712169999997
                            ],
                            [
                                1239.0,
                                282.22378289999995
                            ],
                            [
                                1240.0,
                                282.3103601
                            ],
                            [
                                1241.0,
                                282.39685349999996
                            ],
                            [
                                1242.0,
                                282.48326319999995
                            ],
                            [
                                1243.0,
                                282.5695894
                            ],
                            [
                                1244.0,
                                282.655832
                            ],
                            [
                                1245.0,
                                282.74199139999996
                            ],
                            [
                                1246.0,
                                282.8280676
                            ],
                            [
                                1247.0,
                                282.9140606
                            ],
                            [
                                1248.0,
                                282.99997079999997
                            ],
                            [
                                1249.0,
                                283.085798
                            ],
                            [
                                1250.0,
                                283.1715426
                            ],
                            [
                                1251.0,
                                283.2572045
                            ],
                            [
                                1252.0,
                                283.342784
                            ],
                            [
                                1253.0,
                                283.4282811
                            ],
                            [
                                1254.0,
                                283.51369589999996
                            ],
                            [
                                1255.0,
                                283.5990286
                            ],
                            [
                                1256.0,
                                283.6842794
                            ],
                            [
                                1257.0,
                                283.7694482
                            ],
                            [
                                1258.0,
                                283.8545353
                            ],
                            [
                                1259.0,
                                283.93954069999995
                            ],
                            [
                                1260.0,
                                284.0244646
                            ],
                            [
                                1261.0,
                                284.109307
                            ],
                            [
                                1262.0,
                                284.19406819999995
                            ],
                            [
                                1263.0,
                                284.2787482
                            ],
                            [
                                1264.0,
                                284.3633471
                            ],
                            [
                                1265.0,
                                284.4478651
                            ],
                            [
                                1266.0,
                                284.5323023
                            ],
                            [
                                1267.0,
                                284.61665869999996
                            ],
                            [
                                1268.0,
                                284.70093460000004
                            ],
                            [
                                1269.0,
                                284.78513
                            ],
                            [
                                1270.0,
                                284.869245
                            ],
                            [
                                1271.0,
                                284.9532798
                            ],
                            [
                                1272.0,
                                285.0372344
                            ],
                            [
                                1273.0,
                                285.121109
                            ],
                            [
                                1274.0,
                                285.2049037
                            ],
                            [
                                1275.0,
                                285.2886186
                            ],
                            [
                                1276.0,
                                285.3722539
                            ],
                            [
                                1277.0,
                                285.4558096
                            ],
                            [
                                1278.0,
                                285.5392858
                            ],
                            [
                                1279.0,
                                285.6226828
                            ],
                            [
                                1280.0,
                                285.70600049999996
                            ],
                            [
                                1281.0,
                                285.78923910000003
                            ],
                            [
                                1282.0,
                                285.87239869999996
                            ],
                            [
                                1283.0,
                                285.95547939999994
                            ],
                            [
                                1284.0,
                                286.03848139999997
                            ],
                            [
                                1285.0,
                                286.12140469999997
                            ],
                            [
                                1286.0,
                                286.2042494
                            ],
                            [
                                1287.0,
                                286.2870158
                            ],
                            [
                                1288.0,
                                286.3697038
                            ],
                            [
                                1289.0,
                                286.4523136
                            ],
                            [
                                1290.0,
                                286.53484539999994
                            ],
                            [
                                1291.0,
                                286.6172991
                            ],
                            [
                                1292.0,
                                286.699675
                            ],
                            [
                                1293.0,
                                286.7819731
                            ],
                            [
                                1294.0,
                                286.8641936
                            ],
                            [
                                1295.0,
                                286.9463365
                            ],
                            [
                                1296.0,
                                287.02840199999997
                            ],
                            [
                                1297.0,
                                287.1103902
                            ],
                            [
                                1298.0,
                                287.1923012
                            ],
                            [
                                1299.0,
                                287.274135
                            ],
                            [
                                1300.0,
                                287.35589189999996
                            ],
                            [
                                1301.0,
                                287.43757189999997
                            ],
                            [
                                1302.0,
                                287.5191751
                            ],
                            [
                                1303.0,
                                287.6007017
                            ],
                            [
                                1304.0,
                                287.68215169999996
                            ],
                            [
                                1305.0,
                                287.7635253
                            ],
                            [
                                1306.0,
                                287.84482249999996
                            ],
                            [
                                1307.0,
                                287.9260435
                            ],
                            [
                                1308.0,
                                288.00718839999996
                            ],
                            [
                                1309.0,
                                288.0882572
                            ],
                            [
                                1310.0,
                                288.16925019999996
                            ],
                            [
                                1311.0,
                                288.2501673
                            ],
                            [
                                1312.0,
                                288.3310088
                            ],
                            [
                                1313.0,
                                288.4117746
                            ],
                            [
                                1314.0,
                                288.492465
                            ],
                            [
                                1315.0,
                                288.57308
                            ],
                            [
                                1316.0,
                                288.6536198
                            ],
                            [
                                1317.0,
                                288.7340844
                            ],
                            [
                                1318.0,
                                288.81447389999994
                            ],
                            [
                                1319.0,
                                288.8947884
                            ],
                            [
                                1320.0,
                                288.9750282
                            ],
                            [
                                1321.0,
                                289.0551931
                            ],
                            [
                                1322.0,
                                289.1352835
                            ],
                            [
                                1323.0,
                                289.2152993
                            ],
                            [
                                1324.0,
                                289.29524069999997
                            ],
                            [
                                1325.0,
                                289.3751077
                            ],
                            [
                                1326.0,
                                289.45490060000003
                            ],
                            [
                                1327.0,
                                289.5346193
                            ],
                            [
                                1328.0,
                                289.614264
                            ],
                            [
                                1329.0,
                                289.6938348
                            ],
                            [
                                1330.0,
                                289.7733318
                            ],
                            [
                                1331.0,
                                289.8527551
                            ],
                            [
                                1332.0,
                                289.9321048
                            ],
                            [
                                1333.0,
                                290.011381
                            ],
                            [
                                1334.0,
                                290.09058389999996
                            ],
                            [
                                1335.0,
                                290.1697134
                            ],
                            [
                                1336.0,
                                290.24876969999997
                            ],
                            [
                                1337.0,
                                290.327753
                            ],
                            [
                                1338.0,
                                290.40666319999997
                            ],
                            [
                                1339.0,
                                290.4855006
                            ],
                            [
                                1340.0,
                                290.56426519999997
                            ],
                            [
                                1341.0,
                                290.6429571
                            ],
                            [
                                1342.0,
                                290.72157639999995
                            ],
                            [
                                1343.0,
                                290.8001233
                            ],
                            [
                                1344.0,
                                290.8785978
                            ],
                            [
                                1345.0,
                                290.957
                            ],
                            [
                                1346.0,
                                291.03533
                            ],
                            [
                                1347.0,
                                291.11358789999997
                            ],
                            [
                                1348.0,
                                291.1917739
                            ],
                            [
                                1349.0,
                                291.269888
                            ],
                            [
                                1350.0,
                                291.3479303
                            ],
                            [
                                1351.0,
                                291.4259009
                            ],
                            [
                                1352.0,
                                291.5038
                            ],
                            [
                                1353.0,
                                291.5816276
                            ],
                            [
                                1354.0,
                                291.6593837
                            ],
                            [
                                1355.0,
                                291.7370686
                            ],
                            [
                                1356.0,
                                291.8146824
                            ],
                            [
                                1357.0,
                                291.892225
                            ],
                            [
                                1358.0,
                                291.9696966
                            ],
                            [
                                1359.0,
                                292.0470974
                            ],
                            [
                                1360.0,
                                292.1244273
                            ],
                            [
                                1361.0,
                                292.2016866
                            ],
                            [
                                1362.0,
                                292.2788753
                            ],
                            [
                                1363.0,
                                292.3559934
                            ],
                            [
                                1364.0,
                                292.4330412
                            ],
                            [
                                1365.0,
                                292.5100186
                            ],
                            [
                                1366.0,
                                292.5869259
                            ],
                            [
                                1367.0,
                                292.66376299999996
                            ],
                            [
                                1368.0,
                                292.7405301
                            ],
                            [
                                1369.0,
                                292.8172273
                            ],
                            [
                                1370.0,
                                292.8938546
                            ],
                            [
                                1371.0,
                                292.9704123
                            ],
                            [
                                1372.0,
                                293.0469003
                            ],
                            [
                                1373.0,
                                293.12331869999997
                            ],
                            [
                                1374.0,
                                293.19966769999996
                            ],
                            [
                                1375.0,
                                293.27594739999995
                            ],
                            [
                                1376.0,
                                293.3521578
                            ],
                            [
                                1377.0,
                                293.428299
                            ],
                            [
                                1378.0,
                                293.5043712
                            ],
                            [
                                1379.0,
                                293.5803744
                            ],
                            [
                                1380.0,
                                293.65630869999995
                            ],
                            [
                                1381.0,
                                293.7321743
                            ],
                            [
                                1382.0,
                                293.80797110000003
                            ],
                            [
                                1383.0,
                                293.88369939999995
                            ],
                            [
                                1384.0,
                                293.95935910000003
                            ],
                            [
                                1385.0,
                                294.0349505
                            ],
                            [
                                1386.0,
                                294.1104735
                            ],
                            [
                                1387.0,
                                294.1859283
                            ],
                            [
                                1388.0,
                                294.26131499999997
                            ],
                            [
                                1389.0,
                                294.3366337
                            ],
                            [
                                1390.0,
                                294.41188439999996
                            ],
                            [
                                1391.0,
                                294.48706719999996
                            ],
                            [
                                1392.0,
                                294.5621823
                            ],
                            [
                                1393.0,
                                294.6372297
                            ],
                            [
                                1394.0,
                                294.7122095
                            ],
                            [
                                1395.0,
                                294.7871219
                            ],
                            [
                                1396.0,
                                294.86196689999997
                            ],
                            [
                                1397.0,
                                294.9367445
                            ],
                            [
                                1398.0,
                                295.011455
                            ],
                            [
                                1399.0,
                                295.0860983
                            ],
                            [
                                1400.0,
                                295.1606746
                            ],
                            [
                                1401.0,
                                295.2351839
                            ],
                            [
                                1402.0,
                                295.3096265
                            ],
                            [
                                1403.0,
                                295.3840022
                            ],
                            [
                                1404.0,
                                295.4583113
                            ],
                            [
                                1405.0,
                                295.5325538
                            ],
                            [
                                1406.0,
                                295.6067298
                            ],
                            [
                                1407.0,
                                295.68083939999997
                            ],
                            [
                                1408.0,
                                295.7548827
                            ],
                            [
                                1409.0,
                                295.8288598
                            ],
                            [
                                1410.0,
                                295.9027708
                            ],
                            [
                                1411.0,
                                295.97661569999997
                            ],
                            [
                                1412.0,
                                296.05039469999997
                            ],
                            [
                                1413.0,
                                296.1241078
                            ],
                            [
                                1414.0,
                                296.1977551
                            ],
                            [
                                1415.0,
                                296.27133669999995
                            ],
                            [
                                1416.0,
                                296.3448528
                            ],
                            [
                                1417.0,
                                296.4183033
                            ],
                            [
                                1418.0,
                                296.4916884
                            ],
                            [
                                1419.0,
                                296.56500819999997
                            ],
                            [
                                1420.0,
                                296.6382627
                            ],
                            [
                                1421.0,
                                296.71145210000003
                            ],
                            [
                                1422.0,
                                296.78457639999993
                            ],
                            [
                                1423.0,
                                296.8576357
                            ],
                            [
                                1424.0,
                                296.93063010000003
                            ],
                            [
                                1425.0,
                                297.0035596
                            ],
                            [
                                1426.0,
                                297.0764245
                            ],
                            [
                                1427.0,
                                297.1492247
                            ],
                            [
                                1428.0,
                                297.22196039999994
                            ],
                            [
                                1429.0,
                                297.2946316
                            ],
                            [
                                1430.0,
                                297.36723839999996
                            ],
                            [
                                1431.0,
                                297.439781
                            ],
                            [
                                1432.0,
                                297.5122593
                            ],
                            [
                                1433.0,
                                297.5846735
                            ],
                            [
                                1434.0,
                                297.6570236
                            ],
                            [
                                1435.0,
                                297.7293098
                            ],
                            [
                                1436.0,
                                297.8015322
                            ],
                            [
                                1437.0,
                                297.8736907
                            ],
                            [
                                1438.0,
                                297.9457856
                            ],
                            [
                                1439.0,
                                298.0178168
                            ],
                            [
                                1440.0,
                                298.0897845
                            ],
                            [
                                1441.0,
                                298.1616888
                            ],
                            [
                                1442.0,
                                298.23352969999996
                            ],
                            [
                                1443.0,
                                298.3053073
                            ],
                            [
                                1444.0,
                                298.3770218
                            ],
                            [
                                1445.0,
                                298.4486731
                            ],
                            [
                                1446.0,
                                298.5202614
                            ],
                            [
                                1447.0,
                                298.5917868
                            ],
                            [
                                1448.0,
                                298.6632493
                            ],
                            [
                                1449.0,
                                298.734649
                            ],
                            [
                                1450.0,
                                298.80598599999996
                            ],
                            [
                                1451.0,
                                298.87726039999995
                            ],
                            [
                                1452.0,
                                298.9484723
                            ],
                            [
                                1453.0,
                                299.0196218
                            ],
                            [
                                1454.0,
                                299.0907089
                            ],
                            [
                                1455.0,
                                299.16173369999996
                            ],
                            [
                                1456.0,
                                299.2326963
                            ],
                            [
                                1457.0,
                                299.3035968
                            ],
                            [
                                1458.0,
                                299.3744353
                            ],
                            [
                                1459.0,
                                299.4452118
                            ],
                            [
                                1460.0,
                                299.51592639999996
                            ],
                            [
                                1461.0,
                                299.5865793
                            ],
                            [
                                1462.0,
                                299.6571704
                            ],
                            [
                                1463.0,
                                299.72769989999995
                            ],
                            [
                                1464.0,
                                299.79816789999995
                            ],
                            [
                                1465.0,
                                299.86857439999994
                            ],
                            [
                                1466.0,
                                299.9389195
                            ],
                            [
                                1467.0,
                                300.0092033
                            ],
                            [
                                1468.0,
                                300.0794259
                            ],
                            [
                                1469.0,
                                300.1495874
                            ],
                            [
                                1470.0,
                                300.21968769999995
                            ],
                            [
                                1471.0,
                                300.28972719999996
                            ],
                            [
                                1472.0,
                                300.35970569999995
                            ],
                            [
                                1473.0,
                                300.4296233
                            ],
                            [
                                1474.0,
                                300.4994803
                            ],
                            [
                                1475.0,
                                300.5692765
                            ],
                            [
                                1476.0,
                                300.63901219999997
                            ],
                            [
                                1477.0,
                                300.7086874
                            ],
                            [
                                1478.0,
                                300.7783021
                            ],
                            [
                                1479.0,
                                300.8478565
                            ],
                            [
                                1480.0,
                                300.9173507
                            ],
                            [
                                1481.0,
                                300.9867846
                            ],
                            [
                                1482.0,
                                301.05615839999996
                            ],
                            [
                                1483.0,
                                301.1254722
                            ],
                            [
                                1484.0,
                                301.1947261
                            ],
                            [
                                1485.0,
                                301.26392
                            ],
                            [
                                1486.0,
                                301.3330542
                            ],
                            [
                                1487.0,
                                301.4021286
                            ],
                            [
                                1488.0,
                                301.47114339999996
                            ],
                            [
                                1489.0,
                                301.5400986
                            ],
                            [
                                1490.0,
                                301.6089944
                            ],
                            [
                                1491.0,
                                301.67783069999996
                            ],
                            [
                                1492.0,
                                301.74660769999997
                            ],
                            [
                                1493.0,
                                301.81532539999995
                            ],
                            [
                                1494.0,
                                301.8839839
                            ],
                            [
                                1495.0,
                                301.9525834
                            ],
                            [
                                1496.0,
                                302.0211238
                            ],
                            [
                                1497.0,
                                302.0896052
                            ],
                            [
                                1498.0,
                                302.1580278
                            ],
                            [
                                1499.0,
                                302.2263916
                            ],
                            [
                                1500.0,
                                302.2946967
                            ],
                            [
                                1501.0,
                                302.3629431
                            ],
                            [
                                1502.0,
                                302.43113089999997
                            ],
                            [
                                1503.0,
                                302.4992603
                            ],
                            [
                                1504.0,
                                302.56733119999996
                            ],
                            [
                                1505.0,
                                302.6353438
                            ],
                            [
                                1506.0,
                                302.7032981
                            ],
                            [
                                1507.0,
                                302.77119419999997
                            ],
                            [
                                1508.0,
                                302.83903219999996
                            ],
                            [
                                1509.0,
                                302.9068121
                            ],
                            [
                                1510.0,
                                302.9745341
                            ],
                            [
                                1511.0,
                                303.0421982
                            ],
                            [
                                1512.0,
                                303.1098044
                            ],
                            [
                                1513.0,
                                303.17735289999996
                            ],
                            [
                                1514.0,
                                303.2448438
                            ],
                            [
                                1515.0,
                                303.312277
                            ],
                            [
                                1516.0,
                                303.37965269999995
                            ],
                            [
                                1517.0,
                                303.44697099999996
                            ],
                            [
                                1518.0,
                                303.51423189999997
                            ],
                            [
                                1519.0,
                                303.5814355
                            ],
                            [
                                1520.0,
                                303.6485818
                            ],
                            [
                                1521.0,
                                303.715671
                            ],
                            [
                                1522.0,
                                303.7827031
                            ],
                            [
                                1523.0,
                                303.84967819999997
                            ],
                            [
                                1524.0,
                                303.91659639999995
                            ],
                            [
                                1525.0,
                                303.9834577
                            ],
                            [
                                1526.0,
                                304.05026219999996
                            ],
                            [
                                1527.0,
                                304.11701
                            ],
                            [
                                1528.0,
                                304.1837011
                            ],
                            [
                                1529.0,
                                304.2503357
                            ],
                            [
                                1530.0,
                                304.3169137
                            ],
                            [
                                1531.0,
                                304.38343539999994
                            ],
                            [
                                1532.0,
                                304.44990060000003
                            ],
                            [
                                1533.0,
                                304.5163096
                            ],
                            [
                                1534.0,
                                304.58266239999995
                            ],
                            [
                                1535.0,
                                304.648959
                            ],
                            [
                                1536.0,
                                304.7151996
                            ],
                            [
                                1537.0,
                                304.7813841
                            ],
                            [
                                1538.0,
                                304.8475128
                            ],
                            [
                                1539.0,
                                304.9135855
                            ],
                            [
                                1540.0,
                                304.9796025
                            ],
                            [
                                1541.0,
                                305.0455638
                            ],
                            [
                                1542.0,
                                305.1114694
                            ],
                            [
                                1543.0,
                                305.1773194
                            ],
                            [
                                1544.0,
                                305.24311389999997
                            ],
                            [
                                1545.0,
                                305.308853
                            ],
                            [
                                1546.0,
                                305.3745368
                            ],
                            [
                                1547.0,
                                305.44016519999997
                            ],
                            [
                                1548.0,
                                305.5057384
                            ],
                            [
                                1549.0,
                                305.5712565
                            ],
                            [
                                1550.0,
                                305.63671949999997
                            ],
                            [
                                1551.0,
                                305.70212749999996
                            ],
                            [
                                1552.0,
                                305.7674805
                            ],
                            [
                                1553.0,
                                305.8327786
                            ],
                            [
                                1554.0,
                                305.89802199999997
                            ],
                            [
                                1555.0,
                                305.9632106
                            ],
                            [
                                1556.0,
                                306.0283445
                            ],
                            [
                                1557.0,
                                306.0934238
                            ],
                            [
                                1558.0,
                                306.1584486
                            ],
                            [
                                1559.0,
                                306.223419
                            ],
                            [
                                1560.0,
                                306.28833489999994
                            ],
                            [
                                1561.0,
                                306.3531966
                            ],
                            [
                                1562.0,
                                306.4180039
                            ],
                            [
                                1563.0,
                                306.4827571
                            ],
                            [
                                1564.0,
                                306.5474562
                            ],
                            [
                                1565.0,
                                306.6121012
                            ],
                            [
                                1566.0,
                                306.6766922
                            ],
                            [
                                1567.0,
                                306.7412293
                            ],
                            [
                                1568.0,
                                306.8057126
                            ],
                            [
                                1569.0,
                                306.8701421
                            ],
                            [
                                1570.0,
                                306.9345178
                            ],
                            [
                                1571.0,
                                306.99883989999995
                            ],
                            [
                                1572.0,
                                307.0631085
                            ],
                            [
                                1573.0,
                                307.1273235
                            ],
                            [
                                1574.0,
                                307.1914851
                            ],
                            [
                                1575.0,
                                307.2555933
                            ],
                            [
                                1576.0,
                                307.31964819999996
                            ],
                            [
                                1577.0,
                                307.38364989999997
                            ],
                            [
                                1578.0,
                                307.44759839999995
                            ],
                            [
                                1579.0,
                                307.51149369999996
                            ],
                            [
                                1580.0,
                                307.5753361
                            ],
                            [
                                1581.0,
                                307.63912539999995
                            ],
                            [
                                1582.0,
                                307.7028618
                            ],
                            [
                                1583.0,
                                307.7665454
                            ],
                            [
                                1584.0,
                                307.8301762
                            ],
                            [
                                1585.0,
                                307.8937543
                            ],
                            [
                                1586.0,
                                307.9572798
                            ],
                            [
                                1587.0,
                                308.02075260000004
                            ],
                            [
                                1588.0,
                                308.08417299999996
                            ],
                            [
                                1589.0,
                                308.1475408
                            ],
                            [
                                1590.0,
                                308.2108563
                            ],
                            [
                                1591.0,
                                308.2741195
                            ],
                            [
                                1592.0,
                                308.3373305
                            ],
                            [
                                1593.0,
                                308.4004892
                            ],
                            [
                                1594.0,
                                308.4635958
                            ],
                            [
                                1595.0,
                                308.5266503
                            ],
                            [
                                1596.0,
                                308.5896529
                            ],
                            [
                                1597.0,
                                308.6526035
                            ],
                            [
                                1598.0,
                                308.71550219999995
                            ],
                            [
                                1599.0,
                                308.7783492
                            ],
                            [
                                1600.0,
                                308.8411443
                            ],
                            [
                                1601.0,
                                308.9038879
                            ],
                            [
                                1602.0,
                                308.9665798
                            ],
                            [
                                1603.0,
                                309.02922010000003
                            ],
                            [
                                1604.0,
                                309.091809
                            ],
                            [
                                1605.0,
                                309.15434639999995
                            ],
                            [
                                1606.0,
                                309.2168325
                            ],
                            [
                                1607.0,
                                309.2792673
                            ],
                            [
                                1608.0,
                                309.3416509
                            ],
                            [
                                1609.0,
                                309.4039833
                            ],
                            [
                                1610.0,
                                309.4662646
                            ],
                            [
                                1611.0,
                                309.5284948
                            ],
                            [
                                1612.0,
                                309.5906741
                            ],
                            [
                                1613.0,
                                309.6528025
                            ],
                            [
                                1614.0,
                                309.71488
                            ],
                            [
                                1615.0,
                                309.7769067
                            ],
                            [
                                1616.0,
                                309.8388827
                            ],
                            [
                                1617.0,
                                309.900808
                            ],
                            [
                                1618.0,
                                309.96268269999996
                            ],
                            [
                                1619.0,
                                310.02450689999995
                            ],
                            [
                                1620.0,
                                310.0862806
                            ],
                            [
                                1621.0,
                                310.14800379999997
                            ],
                            [
                                1622.0,
                                310.2096767
                            ],
                            [
                                1623.0,
                                310.2712994
                            ],
                            [
                                1624.0,
                                310.3328718
                            ],
                            [
                                1625.0,
                                310.394394
                            ],
                            [
                                1626.0,
                                310.45586610000004
                            ],
                            [
                                1627.0,
                                310.5172882
                            ],
                            [
                                1628.0,
                                310.5786603
                            ],
                            [
                                1629.0,
                                310.63998239999995
                            ],
                            [
                                1630.0,
                                310.7012547
                            ],
                            [
                                1631.0,
                                310.7624772
                            ],
                            [
                                1632.0,
                                310.82364989999996
                            ],
                            [
                                1633.0,
                                310.884773
                            ],
                            [
                                1634.0,
                                310.94584639999994
                            ],
                            [
                                1635.0,
                                311.0068703
                            ],
                            [
                                1636.0,
                                311.06784469999997
                            ],
                            [
                                1637.0,
                                311.1287696
                            ],
                            [
                                1638.0,
                                311.1896452
                            ],
                            [
                                1639.0,
                                311.2504715
                            ],
                            [
                                1640.0,
                                311.31124839999995
                            ],
                            [
                                1641.0,
                                311.37197619999995
                            ],
                            [
                                1642.0,
                                311.4326549
                            ],
                            [
                                1643.0,
                                311.49328439999994
                            ],
                            [
                                1644.0,
                                311.553865
                            ],
                            [
                                1645.0,
                                311.6143966
                            ],
                            [
                                1646.0,
                                311.6748793
                            ],
                            [
                                1647.0,
                                311.7353131
                            ],
                            [
                                1648.0,
                                311.79569819999995
                            ],
                            [
                                1649.0,
                                311.85603449999996
                            ],
                            [
                                1650.0,
                                311.91632219999997
                            ],
                            [
                                1651.0,
                                311.9765613
                            ],
                            [
                                1652.0,
                                312.0367518
                            ],
                            [
                                1653.0,
                                312.09689389999994
                            ],
                            [
                                1654.0,
                                312.1569875
                            ],
                            [
                                1655.0,
                                312.21703269999995
                            ],
                            [
                                1656.0,
                                312.27702969999996
                            ],
                            [
                                1657.0,
                                312.3369783
                            ],
                            [
                                1658.0,
                                312.3968788
                            ],
                            [
                                1659.0,
                                312.4567312
                            ],
                            [
                                1660.0,
                                312.5165355
                            ],
                            [
                                1661.0,
                                312.57629169999996
                            ],
                            [
                                1662.0,
                                312.63599999999997
                            ],
                            [
                                1663.0,
                                312.69566039999995
                            ],
                            [
                                1664.0,
                                312.75527289999997
                            ],
                            [
                                1665.0,
                                312.8148377
                            ],
                            [
                                1666.0,
                                312.87435469999997
                            ],
                            [
                                1667.0,
                                312.93382410000004
                            ],
                            [
                                1668.0,
                                312.9932458
                            ],
                            [
                                1669.0,
                                313.05262
                            ],
                            [
                                1670.0,
                                313.1119467
                            ],
                            [
                                1671.0,
                                313.17122589999997
                            ],
                            [
                                1672.0,
                                313.2304578
                            ],
                            [
                                1673.0,
                                313.2896423
                            ],
                            [
                                1674.0,
                                313.3487795
                            ],
                            [
                                1675.0,
                                313.4078695
                            ],
                            [
                                1676.0,
                                313.46691239999996
                            ],
                            [
                                1677.0,
                                313.52590819999995
                            ],
                            [
                                1678.0,
                                313.5848569
                            ],
                            [
                                1679.0,
                                313.6437586
                            ],
                            [
                                1680.0,
                                313.70261339999996
                            ],
                            [
                                1681.0,
                                313.7614213
                            ],
                            [
                                1682.0,
                                313.82018239999996
                            ],
                            [
                                1683.0,
                                313.8788968
                            ],
                            [
                                1684.0,
                                313.9375644
                            ],
                            [
                                1685.0,
                                313.9961853
                            ],
                            [
                                1686.0,
                                314.0547597
                            ],
                            [
                                1687.0,
                                314.1132875
                            ],
                            [
                                1688.0,
                                314.17176889999996
                            ],
                            [
                                1689.0,
                                314.23020379999997
                            ],
                            [
                                1690.0,
                                314.2885923
                            ],
                            [
                                1691.0,
                                314.3469345
                            ],
                            [
                                1692.0,
                                314.40523049999996
                            ],
                            [
                                1693.0,
                                314.4634802
                            ],
                            [
                                1694.0,
                                314.5216838
                            ],
                            [
                                1695.0,
                                314.5798413
                            ],
                            [
                                1696.0,
                                314.63795269999997
                            ],
                            [
                                1697.0,
                                314.69601819999997
                            ],
                            [
                                1698.0,
                                314.75403769999997
                            ],
                            [
                                1699.0,
                                314.8120113
                            ],
                            [
                                1700.0,
                                314.8699391
                            ],
                            [
                                1701.0,
                                314.9278212
                            ],
                            [
                                1702.0,
                                314.9856575
                            ],
                            [
                                1703.0,
                                315.04344810000003
                            ],
                            [
                                1704.0,
                                315.10119319999995
                            ],
                            [
                                1705.0,
                                315.15889269999997
                            ],
                            [
                                1706.0,
                                315.2165467
                            ],
                            [
                                1707.0,
                                315.2741552
                            ],
                            [
                                1708.0,
                                315.3317183
                            ],
                            [
                                1709.0,
                                315.38923619999997
                            ],
                            [
                                1710.0,
                                315.4467087
                            ],
                            [
                                1711.0,
                                315.50413599999996
                            ],
                            [
                                1712.0,
                                315.5615181
                            ],
                            [
                                1713.0,
                                315.6188551
                            ],
                            [
                                1714.0,
                                315.67614699999996
                            ],
                            [
                                1715.0,
                                315.73339389999995
                            ],
                            [
                                1716.0,
                                315.7905958
                            ],
                            [
                                1717.0,
                                315.8477528
                            ],
                            [
                                1718.0,
                                315.904865
                            ],
                            [
                                1719.0,
                                315.96193239999997
                            ],
                            [
                                1720.0,
                                316.018955
                            ],
                            [
                                1721.0,
                                316.07593289999994
                            ],
                            [
                                1722.0,
                                316.1328661
                            ],
                            [
                                1723.0,
                                316.1897548
                            ],
                            [
                                1724.0,
                                316.2465989
                            ],
                            [
                                1725.0,
                                316.30339849999996
                            ],
                            [
                                1726.0,
                                316.36015369999996
                            ],
                            [
                                1727.0,
                                316.4168645
                            ],
                            [
                                1728.0,
                                316.473531
                            ],
                            [
                                1729.0,
                                316.5301532
                            ],
                            [
                                1730.0,
                                316.5867311
                            ],
                            [
                                1731.0,
                                316.64326489999996
                            ],
                            [
                                1732.0,
                                316.6997546
                            ],
                            [
                                1733.0,
                                316.7562001
                            ],
                            [
                                1734.0,
                                316.81260169999996
                            ],
                            [
                                1735.0,
                                316.8689593
                            ],
                            [
                                1736.0,
                                316.925273
                            ],
                            [
                                1737.0,
                                316.9815428
                            ],
                            [
                                1738.0,
                                317.03776869999996
                            ],
                            [
                                1739.0,
                                317.093951
                            ],
                            [
                                1740.0,
                                317.1500895
                            ],
                            [
                                1741.0,
                                317.2061843
                            ],
                            [
                                1742.0,
                                317.2622355
                            ],
                            [
                                1743.0,
                                317.3182432
                            ],
                            [
                                1744.0,
                                317.3742074
                            ],
                            [
                                1745.0,
                                317.4301281
                            ],
                            [
                                1746.0,
                                317.48600539999995
                            ],
                            [
                                1747.0,
                                317.5418393
                            ],
                            [
                                1748.0,
                                317.59762989999996
                            ],
                            [
                                1749.0,
                                317.6533773
                            ],
                            [
                                1750.0,
                                317.70908149999997
                            ],
                            [
                                1751.0,
                                317.7647425
                            ],
                            [
                                1752.0,
                                317.82036039999997
                            ],
                            [
                                1753.0,
                                317.87593519999996
                            ],
                            [
                                1754.0,
                                317.9314671
                            ],
                            [
                                1755.0,
                                317.98695599999996
                            ],
                            [
                                1756.0,
                                318.04240189999996
                            ],
                            [
                                1757.0,
                                318.0978051
                            ],
                            [
                                1758.0,
                                318.1531654
                            ],
                            [
                                1759.0,
                                318.208483
                            ],
                            [
                                1760.0,
                                318.2637578
                            ],
                            [
                                1761.0,
                                318.31899
                            ],
                            [
                                1762.0,
                                318.3741796
                            ],
                            [
                                1763.0,
                                318.4293267
                            ],
                            [
                                1764.0,
                                318.48443119999996
                            ],
                            [
                                1765.0,
                                318.5394933
                            ],
                            [
                                1766.0,
                                318.5945129
                            ],
                            [
                                1767.0,
                                318.64949019999995
                            ],
                            [
                                1768.0,
                                318.70442519999995
                            ],
                            [
                                1769.0,
                                318.7593179
                            ],
                            [
                                1770.0,
                                318.81416839999997
                            ],
                            [
                                1771.0,
                                318.8689768
                            ],
                            [
                                1772.0,
                                318.923743
                            ],
                            [
                                1773.0,
                                318.97846719999995
                            ],
                            [
                                1774.0,
                                319.0331493
                            ],
                            [
                                1775.0,
                                319.0877895
                            ],
                            [
                                1776.0,
                                319.1423877
                            ],
                            [
                                1777.0,
                                319.1969441
                            ],
                            [
                                1778.0,
                                319.25145860000003
                            ],
                            [
                                1779.0,
                                319.30593139999996
                            ],
                            [
                                1780.0,
                                319.3603624
                            ],
                            [
                                1781.0,
                                319.4147518
                            ],
                            [
                                1782.0,
                                319.46909949999997
                            ],
                            [
                                1783.0,
                                319.52340569999996
                            ],
                            [
                                1784.0,
                                319.5776703
                            ],
                            [
                                1785.0,
                                319.63189339999997
                            ],
                            [
                                1786.0,
                                319.68607499999996
                            ],
                            [
                                1787.0,
                                319.7402153
                            ],
                            [
                                1788.0,
                                319.7943142
                            ],
                            [
                                1789.0,
                                319.84837189999996
                            ],
                            [
                                1790.0,
                                319.90238819999996
                            ],
                            [
                                1791.0,
                                319.9563634
                            ],
                            [
                                1792.0,
                                320.01029739999996
                            ],
                            [
                                1793.0,
                                320.0641903
                            ],
                            [
                                1794.0,
                                320.1180422
                            ],
                            [
                                1795.0,
                                320.171853
                            ],
                            [
                                1796.0,
                                320.2256228
                            ],
                            [
                                1797.0,
                                320.2793518
                            ],
                            [
                                1798.0,
                                320.3330398
                            ],
                            [
                                1799.0,
                                320.386687
                            ],
                            [
                                1800.0,
                                320.4402935
                            ],
                            [
                                1801.0,
                                320.4938592
                            ],
                            [
                                1802.0,
                                320.54738419999995
                            ],
                            [
                                1803.0,
                                320.6008686
                            ],
                            [
                                1804.0,
                                320.6543123
                            ],
                            [
                                1805.0,
                                320.70771560000003
                            ],
                            [
                                1806.0,
                                320.7610783
                            ],
                            [
                                1807.0,
                                320.8144005
                            ],
                            [
                                1808.0,
                                320.8676824
                            ],
                            [
                                1809.0,
                                320.92092389999993
                            ],
                            [
                                1810.0,
                                320.97412499999996
                            ],
                            [
                                1811.0,
                                321.0272859
                            ],
                            [
                                1812.0,
                                321.0804066
                            ],
                            [
                                1813.0,
                                321.1334871
                            ],
                            [
                                1814.0,
                                321.1865274
                            ],
                            [
                                1815.0,
                                321.2395277
                            ],
                            [
                                1816.0,
                                321.29248789999997
                            ],
                            [
                                1817.0,
                                321.3454081
                            ],
                            [
                                1818.0,
                                321.3982883
                            ],
                            [
                                1819.0,
                                321.45112869999997
                            ],
                            [
                                1820.0,
                                321.5039291
                            ],
                            [
                                1821.0,
                                321.5566898
                            ],
                            [
                                1822.0,
                                321.60941069999996
                            ],
                            [
                                1823.0,
                                321.6620918
                            ],
                            [
                                1824.0,
                                321.7147333
                            ],
                            [
                                1825.0,
                                321.7673351
                            ],
                            [
                                1826.0,
                                321.81989739999995
                            ],
                            [
                                1827.0,
                                321.8724201
                            ],
                            [
                                1828.0,
                                321.9249033
                            ],
                            [
                                1829.0,
                                321.977347
                            ],
                            [
                                1830.0,
                                322.0297513
                            ],
                            [
                                1831.0,
                                322.0821162
                            ],
                            [
                                1832.0,
                                322.13444189999996
                            ],
                            [
                                1833.0,
                                322.18672819999995
                            ],
                            [
                                1834.0,
                                322.2389753
                            ],
                            [
                                1835.0,
                                322.2911832
                            ],
                            [
                                1836.0,
                                322.34335189999996
                            ],
                            [
                                1837.0,
                                322.3954816
                            ],
                            [
                                1838.0,
                                322.44757219999997
                            ],
                            [
                                1839.0,
                                322.4996238
                            ],
                            [
                                1840.0,
                                322.5516363
                            ],
                            [
                                1841.0,
                                322.60361
                            ],
                            [
                                1842.0,
                                322.6555448
                            ],
                            [
                                1843.0,
                                322.70744069999995
                            ],
                            [
                                1844.0,
                                322.7592979
                            ],
                            [
                                1845.0,
                                322.8111163
                            ],
                            [
                                1846.0,
                                322.86289589999996
                            ],
                            [
                                1847.0,
                                322.91463699999997
                            ],
                            [
                                1848.0,
                                322.9663393
                            ],
                            [
                                1849.0,
                                323.0180031
                            ],
                            [
                                1850.0,
                                323.06962839999994
                            ],
                            [
                                1851.0,
                                323.1212152
                            ],
                            [
                                1852.0,
                                323.1727635
                            ],
                            [
                                1853.0,
                                323.22427339999996
                            ],
                            [
                                1854.0,
                                323.275745
                            ],
                            [
                                1855.0,
                                323.3271782
                            ],
                            [
                                1856.0,
                                323.3785731
                            ],
                            [
                                1857.0,
                                323.42992989999993
                            ],
                            [
                                1858.0,
                                323.48124839999997
                            ],
                            [
                                1859.0,
                                323.5325287
                            ],
                            [
                                1860.0,
                                323.583771
                            ],
                            [
                                1861.0,
                                323.6349752
                            ],
                            [
                                1862.0,
                                323.68614139999994
                            ],
                            [
                                1863.0,
                                323.7372696
                            ],
                            [
                                1864.0,
                                323.7883598
                            ],
                            [
                                1865.0,
                                323.83941219999997
                            ],
                            [
                                1866.0,
                                323.8904267
                            ],
                            [
                                1867.0,
                                323.9414033
                            ],
                            [
                                1868.0,
                                323.9923423
                            ],
                            [
                                1869.0,
                                324.04324339999994
                            ],
                            [
                                1870.0,
                                324.094107
                            ],
                            [
                                1871.0,
                                324.1449328
                            ],
                            [
                                1872.0,
                                324.1957211
                            ],
                            [
                                1873.0,
                                324.2464718
                            ],
                            [
                                1874.0,
                                324.29718489999993
                            ],
                            [
                                1875.0,
                                324.34786069999996
                            ],
                            [
                                1876.0,
                                324.39849889999994
                            ],
                            [
                                1877.0,
                                324.4490998
                            ],
                            [
                                1878.0,
                                324.4996633
                            ],
                            [
                                1879.0,
                                324.5501895
                            ],
                            [
                                1880.0,
                                324.60067849999996
                            ],
                            [
                                1881.0,
                                324.65113019999995
                            ],
                            [
                                1882.0,
                                324.7015447
                            ],
                            [
                                1883.0,
                                324.7519221
                            ],
                            [
                                1884.0,
                                324.80226239999996
                            ],
                            [
                                1885.0,
                                324.8525656
                            ],
                            [
                                1886.0,
                                324.9028318
                            ],
                            [
                                1887.0,
                                324.953061
                            ],
                            [
                                1888.0,
                                325.0032533
                            ],
                            [
                                1889.0,
                                325.0534086
                            ],
                            [
                                1890.0,
                                325.1035271
                            ],
                            [
                                1891.0,
                                325.1536088
                            ],
                            [
                                1892.0,
                                325.20365369999996
                            ],
                            [
                                1893.0,
                                325.25366189999994
                            ],
                            [
                                1894.0,
                                325.30363339999997
                            ],
                            [
                                1895.0,
                                325.3535682
                            ],
                            [
                                1896.0,
                                325.40346639999996
                            ],
                            [
                                1897.0,
                                325.4533281
                            ],
                            [
                                1898.0,
                                325.5031532
                            ],
                            [
                                1899.0,
                                325.5529418
                            ],
                            [
                                1900.0,
                                325.60269389999996
                            ],
                            [
                                1901.0,
                                325.65240969999996
                            ],
                            [
                                1902.0,
                                325.702089
                            ],
                            [
                                1903.0,
                                325.7517321
                            ],
                            [
                                1904.0,
                                325.8013388
                            ],
                            [
                                1905.0,
                                325.8509093
                            ],
                            [
                                1906.0,
                                325.9004435
                            ],
                            [
                                1907.0,
                                325.9499416
                            ],
                            [
                                1908.0,
                                325.9994036
                            ],
                            [
                                1909.0,
                                326.0488294
                            ],
                            [
                                1910.0,
                                326.09821919999996
                            ],
                            [
                                1911.0,
                                326.14757299999997
                            ],
                            [
                                1912.0,
                                326.1968908
                            ],
                            [
                                1913.0,
                                326.2461727
                            ],
                            [
                                1914.0,
                                326.29541869999997
                            ],
                            [
                                1915.0,
                                326.3446288
                            ],
                            [
                                1916.0,
                                326.3938031
                            ],
                            [
                                1917.0,
                                326.4429416
                            ],
                            [
                                1918.0,
                                326.49204439999994
                            ],
                            [
                                1919.0,
                                326.5411114
                            ],
                            [
                                1920.0,
                                326.5901428
                            ],
                            [
                                1921.0,
                                326.6391386
                            ],
                            [
                                1922.0,
                                326.6880988
                            ],
                            [
                                1923.0,
                                326.73702339999994
                            ],
                            [
                                1924.0,
                                326.7859126
                            ],
                            [
                                1925.0,
                                326.8347662
                            ],
                            [
                                1926.0,
                                326.8835845
                            ],
                            [
                                1927.0,
                                326.9323673
                            ],
                            [
                                1928.0,
                                326.9811148
                            ],
                            [
                                1929.0,
                                327.029827
                            ],
                            [
                                1930.0,
                                327.0785039
                            ],
                            [
                                1931.0,
                                327.1271455
                            ],
                            [
                                1932.0,
                                327.175752
                            ],
                            [
                                1933.0,
                                327.2243233
                            ],
                            [
                                1934.0,
                                327.2728595
                            ],
                            [
                                1935.0,
                                327.3213606
                            ],
                            [
                                1936.0,
                                327.3698266
                            ],
                            [
                                1937.0,
                                327.4182576
                            ],
                            [
                                1938.0,
                                327.4666537
                            ],
                            [
                                1939.0,
                                327.5150148
                            ],
                            [
                                1940.0,
                                327.5633411
                            ],
                            [
                                1941.0,
                                327.6116325
                            ],
                            [
                                1942.0,
                                327.65988899999996
                            ],
                            [
                                1943.0,
                                327.7081108
                            ],
                            [
                                1944.0,
                                327.75629779999997
                            ],
                            [
                                1945.0,
                                327.8044501
                            ],
                            [
                                1946.0,
                                327.8525678
                            ],
                            [
                                1947.0,
                                327.9006508
                            ],
                            [
                                1948.0,
                                327.94869919999996
                            ],
                            [
                                1949.0,
                                327.9967131
                            ],
                            [
                                1950.0,
                                328.0446925
                            ],
                            [
                                1951.0,
                                328.0926373
                            ],
                            [
                                1952.0,
                                328.1405478
                            ],
                            [
                                1953.0,
                                328.1884238
                            ],
                            [
                                1954.0,
                                328.2362654
                            ],
                            [
                                1955.0,
                                328.28407269999997
                            ],
                            [
                                1956.0,
                                328.3318457
                            ],
                            [
                                1957.0,
                                328.37958449999996
                            ],
                            [
                                1958.0,
                                328.427289
                            ],
                            [
                                1959.0,
                                328.4749594
                            ],
                            [
                                1960.0,
                                328.5225956
                            ],
                            [
                                1961.0,
                                328.5701977
                            ],
                            [
                                1962.0,
                                328.61776569999995
                            ],
                            [
                                1963.0,
                                328.6652996
                            ],
                            [
                                1964.0,
                                328.7127996
                            ],
                            [
                                1965.0,
                                328.7602656
                            ],
                            [
                                1966.0,
                                328.80769769999995
                            ],
                            [
                                1967.0,
                                328.8550959
                            ],
                            [
                                1968.0,
                                328.90246019999995
                            ],
                            [
                                1969.0,
                                328.9497907
                            ],
                            [
                                1970.0,
                                328.99708739999994
                            ],
                            [
                                1971.0,
                                329.0443504
                            ],
                            [
                                1972.0,
                                329.0915796
                            ],
                            [
                                1973.0,
                                329.1387752
                            ],
                            [
                                1974.0,
                                329.18593719999996
                            ],
                            [
                                1975.0,
                                329.2330655
                            ],
                            [
                                1976.0,
                                329.2801603
                            ],
                            [
                                1977.0,
                                329.3272215
                            ],
                            [
                                1978.0,
                                329.3742493
                            ],
                            [
                                1979.0,
                                329.4212436
                            ],
                            [
                                1980.0,
                                329.4681766
                            ],
                            [
                                1981.0,
                                329.51466389999996
                            ],
                            [
                                1982.0,
                                329.56111799999996
                            ],
                            [
                                1983.0,
                                329.60753889999995
                            ],
                            [
                                1984.0,
                                329.6539267
                            ],
                            [
                                1985.0,
                                329.70028139999994
                            ],
                            [
                                1986.0,
                                329.746603
                            ],
                            [
                                1987.0,
                                329.7928917
                            ],
                            [
                                1988.0,
                                329.8391473
                            ],
                            [
                                1989.0,
                                329.88536999999997
                            ],
                            [
                                1990.0,
                                329.9315598
                            ],
                            [
                                1991.0,
                                329.9777167
                            ],
                            [
                                1992.0,
                                330.0238407
                            ],
                            [
                                1993.0,
                                330.069932
                            ],
                            [
                                1994.0,
                                330.1159904
                            ],
                            [
                                1995.0,
                                330.1620162
                            ],
                            [
                                1996.0,
                                330.2080092
                            ],
                            [
                                1997.0,
                                330.2539695
                            ],
                            [
                                1998.0,
                                330.2998973
                            ],
                            [
                                1999.0,
                                330.34579239999994
                            ],
                            [
                                2000.0,
                                330.39165499999996
                            ],
                            [
                                2001.0,
                                330.437485
                            ],
                            [
                                2002.0,
                                330.4832825
                            ],
                            [
                                2003.0,
                                330.5290476
                            ],
                            [
                                2004.0,
                                330.57478019999996
                            ],
                            [
                                2005.0,
                                330.6204805
                            ],
                            [
                                2006.0,
                                330.66614839999994
                            ],
                            [
                                2007.0,
                                330.71178399999997
                            ],
                            [
                                2008.0,
                                330.7573873
                            ],
                            [
                                2009.0,
                                330.8029583
                            ],
                            [
                                2010.0,
                                330.84849710000003
                            ],
                            [
                                2011.0,
                                330.8940037
                            ],
                            [
                                2012.0,
                                330.9394782
                            ],
                            [
                                2013.0,
                                330.9849206
                            ],
                            [
                                2014.0,
                                331.03033089999997
                            ],
                            [
                                2015.0,
                                331.0757091
                            ],
                            [
                                2016.0,
                                331.1210553
                            ],
                            [
                                2017.0,
                                331.1663696
                            ],
                            [
                                2018.0,
                                331.21165179999997
                            ],
                            [
                                2019.0,
                                331.25690219999996
                            ],
                            [
                                2020.0,
                                331.3021207
                            ],
                            [
                                2021.0,
                                331.3473074
                            ],
                            [
                                2022.0,
                                331.39246219999995
                            ],
                            [
                                2023.0,
                                331.4375852
                            ],
                            [
                                2024.0,
                                331.4826766
                            ],
                            [
                                2025.0,
                                331.5277362
                            ],
                            [
                                2026.0,
                                331.57276410000003
                            ],
                            [
                                2027.0,
                                331.61776039999995
                            ],
                            [
                                2028.0,
                                331.66272499999997
                            ],
                            [
                                2029.0,
                                331.7076581
                            ],
                            [
                                2030.0,
                                331.75255969999995
                            ],
                            [
                                2031.0,
                                331.79742969999995
                            ],
                            [
                                2032.0,
                                331.8422683
                            ],
                            [
                                2033.0,
                                331.88707539999996
                            ],
                            [
                                2034.0,
                                331.9318511
                            ],
                            [
                                2035.0,
                                331.97659539999995
                            ],
                            [
                                2036.0,
                                332.02130839999995
                            ],
                            [
                                2037.0,
                                332.06599
                            ],
                            [
                                2038.0,
                                332.11064039999997
                            ],
                            [
                                2039.0,
                                332.1552595
                            ],
                            [
                                2040.0,
                                332.1998475
                            ],
                            [
                                2041.0,
                                332.24440419999996
                            ],
                            [
                                2042.0,
                                332.2889298
                            ],
                            [
                                2043.0,
                                332.3334243
                            ],
                            [
                                2044.0,
                                332.3778877
                            ],
                            [
                                2045.0,
                                332.42232
                            ],
                            [
                                2046.0,
                                332.4667213
                            ],
                            [
                                2047.0,
                                332.51109169999995
                            ],
                            [
                                2048.0,
                                332.5554311
                            ],
                            [
                                2049.0,
                                332.5997395
                            ],
                            [
                                2050.0,
                                332.6440171
                            ],
                            [
                                2051.0,
                                332.6882638
                            ],
                            [
                                2052.0,
                                332.7324797
                            ],
                            [
                                2053.0,
                                332.77666489999996
                            ],
                            [
                                2054.0,
                                332.82081919999996
                            ],
                            [
                                2055.0,
                                332.8649428
                            ],
                            [
                                2056.0,
                                332.90903579999997
                            ],
                            [
                                2057.0,
                                332.953098
                            ],
                            [
                                2058.0,
                                332.99712969999996
                            ],
                            [
                                2059.0,
                                333.0411307
                            ],
                            [
                                2060.0,
                                333.0851012
                            ],
                            [
                                2061.0,
                                333.1290411
                            ],
                            [
                                2062.0,
                                333.1729505
                            ],
                            [
                                2063.0,
                                333.21682949999996
                            ],
                            [
                                2064.0,
                                333.260678
                            ],
                            [
                                2065.0,
                                333.3044961
                            ],
                            [
                                2066.0,
                                333.34828389999996
                            ],
                            [
                                2067.0,
                                333.3920413
                            ],
                            [
                                2068.0,
                                333.4357683
                            ],
                            [
                                2069.0,
                                333.4794651
                            ],
                            [
                                2070.0,
                                333.52313169999996
                            ],
                            [
                                2071.0,
                                333.56676799999997
                            ],
                            [
                                2072.0,
                                333.61037419999997
                            ],
                            [
                                2073.0,
                                333.6539502
                            ],
                            [
                                2074.0,
                                333.697496
                            ],
                            [
                                2075.0,
                                333.7410118
                            ],
                            [
                                2076.0,
                                333.7844975
                            ],
                            [
                                2077.0,
                                333.82795319999997
                            ],
                            [
                                2078.0,
                                333.87137889999997
                            ],
                            [
                                2079.0,
                                333.9147746
                            ],
                            [
                                2080.0,
                                333.95814039999993
                            ],
                            [
                                2081.0,
                                334.00147619999996
                            ],
                            [
                                2082.0,
                                334.0447822
                            ],
                            [
                                2083.0,
                                334.08805839999997
                            ],
                            [
                                2084.0,
                                334.1313047
                            ],
                            [
                                2085.0,
                                334.1745213
                            ],
                            [
                                2086.0,
                                334.2177081
                            ],
                            [
                                2087.0,
                                334.26086519999996
                            ],
                            [
                                2088.0,
                                334.3039926
                            ],
                            [
                                2089.0,
                                334.3470903
                            ],
                            [
                                2090.0,
                                334.39015839999996
                            ],
                            [
                                2091.0,
                                334.4331969
                            ],
                            [
                                2092.0,
                                334.4762058
                            ],
                            [
                                2093.0,
                                334.5191852
                            ],
                            [
                                2094.0,
                                334.56213510000003
                            ],
                            [
                                2095.0,
                                334.6050555
                            ],
                            [
                                2096.0,
                                334.6479465
                            ],
                            [
                                2097.0,
                                334.6908081
                            ],
                            [
                                2098.0,
                                334.73364019999997
                            ],
                            [
                                2099.0,
                                334.776443
                            ],
                            [
                                2100.0,
                                334.8192165
                            ],
                            [
                                2101.0,
                                334.8619607
                            ],
                            [
                                2102.0,
                                334.9046757
                            ],
                            [
                                2103.0,
                                334.9473613
                            ],
                            [
                                2104.0,
                                334.9900178
                            ],
                            [
                                2105.0,
                                335.0326452
                            ],
                            [
                                2106.0,
                                335.0752433
                            ],
                            [
                                2107.0,
                                335.11781239999993
                            ],
                            [
                                2108.0,
                                335.16035239999997
                            ],
                            [
                                2109.0,
                                335.2028633
                            ],
                            [
                                2110.0,
                                335.2453452
                            ],
                            [
                                2111.0,
                                335.28779810000003
                            ],
                            [
                                2112.0,
                                335.330222
                            ],
                            [
                                2113.0,
                                335.372617
                            ],
                            [
                                2114.0,
                                335.41498310000003
                            ],
                            [
                                2115.0,
                                335.4573203
                            ],
                            [
                                2116.0,
                                335.49962869999996
                            ],
                            [
                                2117.0,
                                335.54190819999997
                            ],
                            [
                                2118.0,
                                335.584159
                            ],
                            [
                                2119.0,
                                335.626381
                            ],
                            [
                                2120.0,
                                335.66857419999997
                            ],
                            [
                                2121.0,
                                335.7107388
                            ],
                            [
                                2122.0,
                                335.75287469999995
                            ],
                            [
                                2123.0,
                                335.794982
                            ],
                            [
                                2124.0,
                                335.83706060000003
                            ],
                            [
                                2125.0,
                                335.87911069999996
                            ],
                            [
                                2126.0,
                                335.9211322
                            ],
                            [
                                2127.0,
                                335.9631252
                            ],
                            [
                                2128.0,
                                336.0050897
                            ],
                            [
                                2129.0,
                                336.04702569999995
                            ],
                            [
                                2130.0,
                                336.0889333
                            ],
                            [
                                2131.0,
                                336.1308125
                            ],
                            [
                                2132.0,
                                336.1726633
                            ],
                            [
                                2133.0,
                                336.21448569999995
                            ],
                            [
                                2134.0,
                                336.2562798
                            ],
                            [
                                2135.0,
                                336.2980457
                            ],
                            [
                                2136.0,
                                336.3397832
                            ],
                            [
                                2137.0,
                                336.3814926
                            ],
                            [
                                2138.0,
                                336.42317369999995
                            ],
                            [
                                2139.0,
                                336.4648266
                            ],
                            [
                                2140.0,
                                336.50645139999995
                            ],
                            [
                                2141.0,
                                336.5480481
                            ],
                            [
                                2142.0,
                                336.58961669999997
                            ],
                            [
                                2143.0,
                                336.63115719999996
                            ],
                            [
                                2144.0,
                                336.6726697
                            ],
                            [
                                2145.0,
                                336.7141542
                            ],
                            [
                                2146.0,
                                336.7556107
                            ],
                            [
                                2147.0,
                                336.7970392
                            ],
                            [
                                2148.0,
                                336.8384398
                            ],
                            [
                                2149.0,
                                336.87981260000004
                            ],
                            [
                                2150.0,
                                336.92115739999997
                            ],
                            [
                                2151.0,
                                336.9624745
                            ],
                            [
                                2152.0,
                                337.0037637
                            ],
                            [
                                2153.0,
                                337.04502510000003
                            ],
                            [
                                2154.0,
                                337.0862588
                            ],
                            [
                                2155.0,
                                337.1274648
                            ],
                            [
                                2156.0,
                                337.168643
                            ],
                            [
                                2157.0,
                                337.2097936
                            ],
                            [
                                2158.0,
                                337.2509166
                            ],
                            [
                                2159.0,
                                337.2920119
                            ],
                            [
                                2160.0,
                                337.3330797
                            ],
                            [
                                2161.0,
                                337.3741199
                            ],
                            [
                                2162.0,
                                337.41513249999997
                            ],
                            [
                                2163.0,
                                337.4561177
                            ],
                            [
                                2164.0,
                                337.49707539999997
                            ],
                            [
                                2165.0,
                                337.5380056
                            ],
                            [
                                2166.0,
                                337.5789084
                            ],
                            [
                                2167.0,
                                337.61978389999996
                            ],
                            [
                                2168.0,
                                337.66063189999994
                            ],
                            [
                                2169.0,
                                337.70145269999995
                            ],
                            [
                                2170.0,
                                337.7422461
                            ],
                            [
                                2171.0,
                                337.7830122
                            ],
                            [
                                2172.0,
                                337.8237511
                            ],
                            [
                                2173.0,
                                337.8644628
                            ],
                            [
                                2174.0,
                                337.9051472
                            ],
                            [
                                2175.0,
                                337.9458045
                            ],
                            [
                                2176.0,
                                337.9864346
                            ],
                            [
                                2177.0,
                                338.0270377
                            ],
                            [
                                2178.0,
                                338.0676136
                            ],
                            [
                                2179.0,
                                338.1081625
                            ],
                            [
                                2180.0,
                                338.1486843
                            ],
                            [
                                2181.0,
                                338.1891791
                            ],
                            [
                                2182.0,
                                338.2296469
                            ],
                            [
                                2183.0,
                                338.2700878
                            ],
                            [
                                2184.0,
                                338.3105018
                            ],
                            [
                                2185.0,
                                338.3508888
                            ],
                            [
                                2186.0,
                                338.39124899999996
                            ],
                            [
                                2187.0,
                                338.4315823
                            ],
                            [
                                2188.0,
                                338.4718888
                            ],
                            [
                                2189.0,
                                338.5121686
                            ],
                            [
                                2190.0,
                                338.5524215
                            ],
                            [
                                2191.0,
                                338.5926477
                            ],
                            [
                                2192.0,
                                338.63284719999996
                            ],
                            [
                                2193.0,
                                338.67302
                            ],
                            [
                                2194.0,
                                338.7131662
                            ],
                            [
                                2195.0,
                                338.7532857
                            ],
                            [
                                2196.0,
                                338.7933786
                            ],
                            [
                                2197.0,
                                338.83344489999996
                            ],
                            [
                                2198.0,
                                338.87348469999995
                            ],
                            [
                                2199.0,
                                338.9134979
                            ],
                            [
                                2200.0,
                                338.9534846
                            ],
                            [
                                2201.0,
                                338.9934449
                            ],
                            [
                                2202.0,
                                339.03337869999996
                            ],
                            [
                                2203.0,
                                339.0732861
                            ],
                            [
                                2204.0,
                                339.1131671
                            ],
                            [
                                2205.0,
                                339.15302169999995
                            ],
                            [
                                2206.0,
                                339.19284999999996
                            ],
                            [
                                2207.0,
                                339.23265189999995
                            ],
                            [
                                2208.0,
                                339.2724276
                            ],
                            [
                                2209.0,
                                339.31217699999996
                            ],
                            [
                                2210.0,
                                339.3519002
                            ],
                            [
                                2211.0,
                                339.3915971
                            ],
                            [
                                2212.0,
                                339.43126789999997
                            ],
                            [
                                2213.0,
                                339.4709125
                            ],
                            [
                                2214.0,
                                339.51053089999994
                            ],
                            [
                                2215.0,
                                339.5501233
                            ],
                            [
                                2216.0,
                                339.58968949999996
                            ],
                            [
                                2217.0,
                                339.6292298
                            ],
                            [
                                2218.0,
                                339.6687439
                            ],
                            [
                                2219.0,
                                339.70823210000003
                            ],
                            [
                                2220.0,
                                339.7476943
                            ],
                            [
                                2221.0,
                                339.7871305
                            ],
                            [
                                2222.0,
                                339.8265408
                            ],
                            [
                                2223.0,
                                339.8659252
                            ],
                            [
                                2224.0,
                                339.9052837
                            ],
                            [
                                2225.0,
                                339.9446164
                            ],
                            [
                                2226.0,
                                339.9839232
                            ],
                            [
                                2227.0,
                                340.0232043
                            ],
                            [
                                2228.0,
                                340.0624595
                            ],
                            [
                                2229.0,
                                340.10168899999996
                            ],
                            [
                                2230.0,
                                340.1408928
                            ],
                            [
                                2231.0,
                                340.1800709
                            ],
                            [
                                2232.0,
                                340.2192233
                            ],
                            [
                                2233.0,
                                340.25835
                            ],
                            [
                                2234.0,
                                340.2974511
                            ],
                            [
                                2235.0,
                                340.3365267
                            ],
                            [
                                2236.0,
                                340.3755766
                            ],
                            [
                                2237.0,
                                340.414601
                            ],
                            [
                                2238.0,
                                340.4535999
                            ],
                            [
                                2239.0,
                                340.4925733
                            ],
                            [
                                2240.0,
                                340.5315212
                            ],
                            [
                                2241.0,
                                340.57044360000003
                            ],
                            [
                                2242.0,
                                340.60934069999996
                            ],
                            [
                                2243.0,
                                340.6482123
                            ],
                            [
                                2244.0,
                                340.6870586
                            ],
                            [
                                2245.0,
                                340.72587949999996
                            ],
                            [
                                2246.0,
                                340.764675
                            ],
                            [
                                2247.0,
                                340.8034453
                            ],
                            [
                                2248.0,
                                340.84219029999997
                            ],
                            [
                                2249.0,
                                340.8809101
                            ],
                            [
                                2250.0,
                                340.9196046
                            ],
                            [
                                2251.0,
                                340.95827389999994
                            ],
                            [
                                2252.0,
                                340.9969181
                            ],
                            [
                                2253.0,
                                341.0355371
                            ],
                            [
                                2254.0,
                                341.07413099999997
                            ],
                            [
                                2255.0,
                                341.11269969999995
                            ],
                            [
                                2256.0,
                                341.15124339999994
                            ],
                            [
                                2257.0,
                                341.1897621
                            ],
                            [
                                2258.0,
                                341.2282557
                            ],
                            [
                                2259.0,
                                341.2667243
                            ],
                            [
                                2260.0,
                                341.30516789999996
                            ],
                            [
                                2261.0,
                                341.3435866
                            ],
                            [
                                2262.0,
                                341.3819803
                            ],
                            [
                                2263.0,
                                341.4203491
                            ],
                            [
                                2264.0,
                                341.4586931
                            ],
                            [
                                2265.0,
                                341.4970121
                            ],
                            [
                                2266.0,
                                341.53530639999997
                            ],
                            [
                                2267.0,
                                341.5735758
                            ],
                            [
                                2268.0,
                                341.61182049999996
                            ],
                            [
                                2269.0,
                                341.65004039999997
                            ],
                            [
                                2270.0,
                                341.68823549999996
                            ],
                            [
                                2271.0,
                                341.726406
                            ],
                            [
                                2272.0,
                                341.76455169999997
                            ],
                            [
                                2273.0,
                                341.8026728
                            ],
                            [
                                2274.0,
                                341.84076919999995
                            ],
                            [
                                2275.0,
                                341.8788411
                            ],
                            [
                                2276.0,
                                341.9168883
                            ],
                            [
                                2277.0,
                                341.95491089999996
                            ],
                            [
                                2278.0,
                                341.992909
                            ],
                            [
                                2279.0,
                                342.0308826
                            ],
                            [
                                2280.0,
                                342.0688317
                            ],
                            [
                                2281.0,
                                342.1067563
                            ],
                            [
                                2282.0,
                                342.1446565
                            ],
                            [
                                2283.0,
                                342.18253219999997
                            ],
                            [
                                2284.0,
                                342.22038349999997
                            ],
                            [
                                2285.0,
                                342.25821049999996
                            ],
                            [
                                2286.0,
                                342.2960131
                            ],
                            [
                                2287.0,
                                342.3337913
                            ],
                            [
                                2288.0,
                                342.37154519999996
                            ],
                            [
                                2289.0,
                                342.40927489999996
                            ],
                            [
                                2290.0,
                                342.4469803
                            ],
                            [
                                2291.0,
                                342.48466139999994
                            ],
                            [
                                2292.0,
                                342.52231839999996
                            ],
                            [
                                2293.0,
                                342.55995110000003
                            ],
                            [
                                2294.0,
                                342.5975597
                            ],
                            [
                                2295.0,
                                342.6351441
                            ],
                            [
                                2296.0,
                                342.6727044
                            ],
                            [
                                2297.0,
                                342.7102406
                            ],
                            [
                                2298.0,
                                342.7477527
                            ],
                            [
                                2299.0,
                                342.7852408
                            ],
                            [
                                2300.0,
                                342.8227048
                            ],
                            [
                                2301.0,
                                342.86014489999997
                            ],
                            [
                                2302.0,
                                342.8975609
                            ],
                            [
                                2303.0,
                                342.934953
                            ],
                            [
                                2304.0,
                                342.97232119999995
                            ],
                            [
                                2305.0,
                                343.00966539999996
                            ],
                            [
                                2306.0,
                                343.0469857
                            ],
                            [
                                2307.0,
                                343.08428219999996
                            ],
                            [
                                2308.0,
                                343.1215548
                            ],
                            [
                                2309.0,
                                343.1588036
                            ],
                            [
                                2310.0,
                                343.19602860000003
                            ],
                            [
                                2311.0,
                                343.23322989999997
                            ],
                            [
                                2312.0,
                                343.2704073
                            ],
                            [
                                2313.0,
                                343.3075611
                            ],
                            [
                                2314.0,
                                343.34469110000003
                            ],
                            [
                                2315.0,
                                343.3817974
                            ],
                            [
                                2316.0,
                                343.4188801
                            ],
                            [
                                2317.0,
                                343.4559392
                            ],
                            [
                                2318.0,
                                343.4929746
                            ],
                            [
                                2319.0,
                                343.5299864
                            ],
                            [
                                2320.0,
                                343.5669746
                            ],
                            [
                                2321.0,
                                343.6039393
                            ],
                            [
                                2322.0,
                                343.6408805
                            ],
                            [
                                2323.0,
                                343.6777982
                            ],
                            [
                                2324.0,
                                343.7146923
                            ],
                            [
                                2325.0,
                                343.7515631
                            ],
                            [
                                2326.0,
                                343.7884103
                            ],
                            [
                                2327.0,
                                343.82523419999995
                            ],
                            [
                                2328.0,
                                343.8620347
                            ],
                            [
                                2329.0,
                                343.8988118
                            ],
                            [
                                2330.0,
                                343.9355655
                            ],
                            [
                                2331.0,
                                343.97229589999995
                            ],
                            [
                                2332.0,
                                344.009003
                            ],
                            [
                                2333.0,
                                344.04568689999996
                            ],
                            [
                                2334.0,
                                344.08234739999995
                            ],
                            [
                                2335.0,
                                344.1189848
                            ],
                            [
                                2336.0,
                                344.1555989
                            ],
                            [
                                2337.0,
                                344.1921898
                            ],
                            [
                                2338.0,
                                344.2287576
                            ],
                            [
                                2339.0,
                                344.26530219999995
                            ],
                            [
                                2340.0,
                                344.30182360000003
                            ],
                            [
                                2341.0,
                                344.338322
                            ],
                            [
                                2342.0,
                                344.3747973
                            ],
                            [
                                2343.0,
                                344.4112495
                            ],
                            [
                                2344.0,
                                344.4476787
                            ],
                            [
                                2345.0,
                                344.4840848
                            ],
                            [
                                2346.0,
                                344.520468
                            ],
                            [
                                2347.0,
                                344.5568282
                            ],
                            [
                                2348.0,
                                344.5931654
                            ],
                            [
                                2349.0,
                                344.6294797
                            ],
                            [
                                2350.0,
                                344.66577110000003
                            ],
                            [
                                2351.0,
                                344.70203960000003
                            ],
                            [
                                2352.0,
                                344.7382853
                            ],
                            [
                                2353.0,
                                344.7745081
                            ],
                            [
                                2354.0,
                                344.810708
                            ],
                            [
                                2355.0,
                                344.8468852
                            ],
                            [
                                2356.0,
                                344.8830396
                            ],
                            [
                                2357.0,
                                344.9191712
                            ],
                            [
                                2358.0,
                                344.9552801
                            ],
                            [
                                2359.0,
                                344.9913663
                            ],
                            [
                                2360.0,
                                345.0274298
                            ],
                            [
                                2361.0,
                                345.0634706
                            ],
                            [
                                2362.0,
                                345.0994888
                            ],
                            [
                                2363.0,
                                345.1354843
                            ],
                            [
                                2364.0,
                                345.17145719999996
                            ],
                            [
                                2365.0,
                                345.2074076
                            ],
                            [
                                2366.0,
                                345.2433353
                            ],
                            [
                                2367.0,
                                345.2792406
                            ],
                            [
                                2368.0,
                                345.3151233
                            ],
                            [
                                2369.0,
                                345.3509835
                            ],
                            [
                                2370.0,
                                345.3868212
                            ],
                            [
                                2371.0,
                                345.4226365
                            ],
                            [
                                2372.0,
                                345.4584293
                            ],
                            [
                                2373.0,
                                345.49419969999997
                            ],
                            [
                                2374.0,
                                345.5299477
                            ],
                            [
                                2375.0,
                                345.5656733
                            ],
                            [
                                2376.0,
                                345.6013766
                            ],
                            [
                                2377.0,
                                345.6370576
                            ],
                            [
                                2378.0,
                                345.67271619999997
                            ],
                            [
                                2379.0,
                                345.7083525
                            ],
                            [
                                2380.0,
                                345.7439666
                            ],
                            [
                                2381.0,
                                345.7795584
                            ],
                            [
                                2382.0,
                                345.81512799999996
                            ],
                            [
                                2383.0,
                                345.85067539999994
                            ],
                            [
                                2384.0,
                                345.8862006
                            ],
                            [
                                2385.0,
                                345.92170369999997
                            ],
                            [
                                2386.0,
                                345.9571845
                            ],
                            [
                                2387.0,
                                345.9926433
                            ],
                            [
                                2388.0,
                                346.02808
                            ],
                            [
                                2389.0,
                                346.0634945
                            ],
                            [
                                2390.0,
                                346.098887
                            ],
                            [
                                2391.0,
                                346.1342575
                            ],
                            [
                                2392.0,
                                346.169606
                            ],
                            [
                                2393.0,
                                346.20493239999996
                            ],
                            [
                                2394.0,
                                346.24023689999996
                            ],
                            [
                                2395.0,
                                346.27551939999995
                            ],
                            [
                                2396.0,
                                346.31077999999997
                            ],
                            [
                                2397.0,
                                346.34601860000004
                            ],
                            [
                                2398.0,
                                346.3812354
                            ],
                            [
                                2399.0,
                                346.4164302
                            ],
                            [
                                2400.0,
                                346.4516033
                            ],
                            [
                                2401.0,
                                346.48675439999994
                            ],
                            [
                                2402.0,
                                346.5218838
                            ],
                            [
                                2403.0,
                                346.55699139999996
                            ],
                            [
                                2404.0,
                                346.59207719999995
                            ],
                            [
                                2405.0,
                                346.6271412
                            ],
                            [
                                2406.0,
                                346.66218349999997
                            ],
                            [
                                2407.0,
                                346.6972041
                            ],
                            [
                                2408.0,
                                346.73220299999997
                            ],
                            [
                                2409.0,
                                346.7671802
                            ],
                            [
                                2410.0,
                                346.80213569999995
                            ],
                            [
                                2411.0,
                                346.8370697
                            ],
                            [
                                2412.0,
                                346.871982
                            ],
                            [
                                2413.0,
                                346.90687269999995
                            ],
                            [
                                2414.0,
                                346.9417418
                            ],
                            [
                                2415.0,
                                346.97658939999997
                            ],
                            [
                                2416.0,
                                347.0114155
                            ],
                            [
                                2417.0,
                                347.04622
                            ],
                            [
                                2418.0,
                                347.081003
                            ],
                            [
                                2419.0,
                                347.11576460000003
                            ],
                            [
                                2420.0,
                                347.1505047
                            ],
                            [
                                2421.0,
                                347.1852234
                            ],
                            [
                                2422.0,
                                347.2199207
                            ],
                            [
                                2423.0,
                                347.2545965
                            ],
                            [
                                2424.0,
                                347.289251
                            ],
                            [
                                2425.0,
                                347.32388419999995
                            ],
                            [
                                2426.0,
                                347.358496
                            ],
                            [
                                2427.0,
                                347.3930865
                            ],
                            [
                                2428.0,
                                347.4276556
                            ],
                            [
                                2429.0,
                                347.4622036
                            ],
                            [
                                2430.0,
                                347.49673019999994
                            ],
                            [
                                2431.0,
                                347.5312356
                            ],
                            [
                                2432.0,
                                347.5657198
                            ],
                            [
                                2433.0,
                                347.60018279999997
                            ],
                            [
                                2434.0,
                                347.63462469999996
                            ],
                            [
                                2435.0,
                                347.6690453
                            ],
                            [
                                2436.0,
                                347.7034448
                            ],
                            [
                                2437.0,
                                347.7378233
                            ],
                            [
                                2438.0,
                                347.7721806
                            ],
                            [
                                2439.0,
                                347.8065168
                            ],
                            [
                                2440.0,
                                347.84083189999996
                            ],
                            [
                                2441.0,
                                347.8751261
                            ],
                            [
                                2442.0,
                                347.9093992
                            ],
                            [
                                2443.0,
                                347.9436512
                            ],
                            [
                                2444.0,
                                347.97788239999994
                            ],
                            [
                                2445.0,
                                348.0120925
                            ],
                            [
                                2446.0,
                                348.04628169999995
                            ],
                            [
                                2447.0,
                                348.08045
                            ],
                            [
                                2448.0,
                                348.1145973
                            ],
                            [
                                2449.0,
                                348.14872379999997
                            ],
                            [
                                2450.0,
                                348.18282939999995
                            ],
                            [
                                2451.0,
                                348.21691419999996
                            ],
                            [
                                2452.0,
                                348.2509781
                            ],
                            [
                                2453.0,
                                348.28502119999996
                            ],
                            [
                                2454.0,
                                348.31904349999996
                            ],
                            [
                                2455.0,
                                348.35304510000003
                            ],
                            [
                                2456.0,
                                348.38702589999997
                            ],
                            [
                                2457.0,
                                348.42098589999995
                            ],
                            [
                                2458.0,
                                348.4549253
                            ],
                            [
                                2459.0,
                                348.48884389999995
                            ],
                            [
                                2460.0,
                                348.52274189999997
                            ],
                            [
                                2461.0,
                                348.5566192
                            ],
                            [
                                2462.0,
                                348.59047589999994
                            ],
                            [
                                2463.0,
                                348.62431189999995
                            ],
                            [
                                2464.0,
                                348.65812739999996
                            ],
                            [
                                2465.0,
                                348.69192219999996
                            ],
                            [
                                2466.0,
                                348.72569649999997
                            ],
                            [
                                2467.0,
                                348.75945029999997
                            ],
                            [
                                2468.0,
                                348.7931835
                            ],
                            [
                                2469.0,
                                348.82689619999996
                            ],
                            [
                                2470.0,
                                348.8605884
                            ],
                            [
                                2471.0,
                                348.89426019999996
                            ],
                            [
                                2472.0,
                                348.9279115
                            ],
                            [
                                2473.0,
                                348.9615423
                            ],
                            [
                                2474.0,
                                348.99515279999997
                            ],
                            [
                                2475.0,
                                349.0287428
                            ],
                            [
                                2476.0,
                                349.06231249999996
                            ],
                            [
                                2477.0,
                                349.0958618
                            ],
                            [
                                2478.0,
                                349.1293908
                            ],
                            [
                                2479.0,
                                349.16289939999996
                            ],
                            [
                                2480.0,
                                349.19638779999997
                            ],
                            [
                                2481.0,
                                349.2298558
                            ],
                            [
                                2482.0,
                                349.26330360000003
                            ],
                            [
                                2483.0,
                                349.29673119999995
                            ],
                            [
                                2484.0,
                                349.3301385
                            ],
                            [
                                2485.0,
                                349.3635256
                            ],
                            [
                                2486.0,
                                349.3968925
                            ],
                            [
                                2487.0,
                                349.43023919999996
                            ],
                            [
                                2488.0,
                                349.46356579999997
                            ],
                            [
                                2489.0,
                                349.4968722
                            ],
                            [
                                2490.0,
                                349.53015849999997
                            ],
                            [
                                2491.0,
                                349.5634247
                            ],
                            [
                                2492.0,
                                349.59667089999994
                            ],
                            [
                                2493.0,
                                349.62989689999995
                            ],
                            [
                                2494.0,
                                349.66310289999996
                            ],
                            [
                                2495.0,
                                349.69628889999996
                            ],
                            [
                                2496.0,
                                349.72945489999995
                            ],
                            [
                                2497.0,
                                349.76260089999994
                            ],
                            [
                                2498.0,
                                349.7957269
                            ],
                            [
                                2499.0,
                                349.82883289999995
                            ],
                            [
                                2500.0,
                                349.861919
                            ],
                            [
                                2501.0,
                                349.89498519999995
                            ],
                            [
                                2502.0,
                                349.9280315
                            ],
                            [
                                2503.0,
                                349.96105789999996
                            ],
                            [
                                2504.0,
                                349.99406439999996
                            ],
                            [
                                2505.0,
                                350.0270511
                            ],
                            [
                                2506.0,
                                350.06001799999996
                            ],
                            [
                                2507.0,
                                350.092965
                            ],
                            [
                                2508.0,
                                350.1258923
                            ],
                            [
                                2509.0,
[truncated: 2,177,467 more chars]
