# Supplementary material for: Combining signal and sequence to detect RNA polymerase initiation in ATAC-seq data
Source: PLoS One. 2020 Apr 30;15(4):e0232332. doi: 10.1371/journal.pone.0232332 (PMC7192442; doi:10.1371/journal.pone.0232332)
Supplement: S1 File — (ZIP) [file pone.0232332.s011.zip › multiqc_reports/MCF7_Nascent_MultiQC/multiqc_data/multiqc_picard_dups.txt]

Sample	LIBRARY	UNPAIRED_READS_EXAMINED	READ_PAIRS_EXAMINED	SECONDARY_OR_SUPPLEMENTARY_RDS	UNMAPPED_READS	UNPAIRED_READ_DUPLICATES	READ_PAIR_DUPLICATES	READ_PAIR_OPTICAL_DUPLICATES	PERCENT_DUPLICATION	ESTIMATED_LIBRARY_SIZE
SRR10400216	Unknown Library	26485795.0	0.0	16369183.0	10318870.0	8435223.0	0.0	0.0	0.318481
SRR10400217	Unknown Library	18101920.0	0.0	9150170.0	4712835.0	5457611.0	0.0	0.0	0.301493
SRR4090102	Unknown Library	35996468.0	0.0	46930668.0	2725877.0	14786981.0	0.0	0.0	0.41079
SRR4090103	Unknown Library	45108937.0	0.0	55375962.0	2685933.0	19068252.0	0.0	0.0	0.422716
