# Supplementary material for: Combining signal and sequence to detect RNA polymerase initiation in ATAC-seq data
Source: PLoS One. 2020 Apr 30;15(4):e0232332. doi: 10.1371/journal.pone.0232332 (PMC7192442; doi:10.1371/journal.pone.0232332)
Supplement: S1 File — (ZIP) [file pone.0232332.s011.zip › multiqc_reports/MCF7_Nascent_MultiQC/multiqc_data/multiqc_rseqc_read_distribution.txt]

Sample	total_reads	total_tags	total_assigned_tags	cds_exons_total_bases	cds_exons_tag_count	cds_exons_tags_kb	5_utr_exons_total_bases	5_utr_exons_tag_count	5_utr_exons_tags_kb	3_utr_exons_total_bases	3_utr_exons_tag_count	3_utr_exons_tags_kb	introns_total_bases	introns_tag_count	introns_tags_kb	tss_up_1kb_total_bases	tss_up_1kb_tag_count	tss_up_1kb_tags_kb	tss_up_5kb_total_bases	tss_up_5kb_tag_count	tss_up_5kb_tags_kb	tss_up_10kb_total_bases	tss_up_10kb_tag_count	tss_up_10kb_tags_kb	tes_down_1kb_total_bases	tes_down_1kb_tag_count	tes_down_1kb_tags_kb	tes_down_5kb_total_bases	tes_down_5kb_tag_count	tes_down_5kb_tags_kb	tes_down_10kb_total_bases	tes_down_10kb_tag_count	tes_down_10kb_tags_kb	other_intergenic_tag_count	cds_exons_tag_pct	5_utr_exons_tag_pct	3_utr_exons_tag_pct	introns_tag_pct	tss_up_1kb_tag_pct	tss_up_5kb_tag_pct	tss_up_10kb_tag_pct	tes_down_1kb_tag_pct	tes_down_5kb_tag_pct	tes_down_10kb_tag_pct	other_intergenic_tag_pct
SRR10400216.read_dist	26485795	26549427	22395717	38499087	782936	782936.0	15936999	2031507	2031507.0	44223425	1261021	1261021.0	1344309357	15864551	15864551.0	21187215	227235	227235.0	95986367	529585	529585.0	176004635	809088	809088.0	22427490	312452	312452.0	97337365	1167316	1167316.0	173705276	1646614	1646614.0	4153710	2.9489751323069986	7.651792259019376	4.74971079413503	59.754777381824475	0.8558941780551422	1.9947134828936235	3.047478199811996	1.176869090244396	4.39676532378646	6.2020698224485225	15.645196410453604
SRR10400217.read_dist	18101920	18138077	15335726	38499087	425588	425588.0	15936999	938778	938778.0	44223425	855356	855356.0	1344309357	10855769	10855769.0	21187215	231801	231801.0	95986367	495408	495408.0	176004635	689506	689506.0	22427490	304912	304912.0	97337365	1154782	1154782.0	173705276	1570729	1570729.0	2802351	2.346378836080583	5.1757305915064755	4.715803114078742	59.85071625839938	1.2779800196018574	2.7313149017947165	3.8014283432582188	1.6810602358783682	6.366617585756197	8.659843047308708	15.450099809367885
SRR4090102.read_dist	35996468	36084321	32456823	38499087	1616088	1616088.0	15936999	9184212	9184212.0	44223425	1360098	1360098.0	1344309357	15174049	15174049.0	21187215	782042	782042.0	95986367	1236826	1236826.0	176004635	1481982	1481982.0	22427490	705817	705817.0	97337365	2947822	2947822.0	173705276	3640394	3640394.0	3627498	4.478643231224996	25.452084854250135	3.7692215408459537	42.0516406557851	2.167262618021827	3.4275994828889806	4.1069970528196995	1.956021286918493	8.169259995220639	10.088575589381326	10.052837075692791
SRR4090103.read_dist	45108937	45240515	40505156	38499087	2101817	2101817.0	15936999	11066350	11066350.0	44223425	1738278	1738278.0	1344309357	19069800	19069800.0	21187215	1061074	1061074.0	95986367	1678010	1678010.0	176004635	1996133	1996133.0	22427490	932487	932487.0	97337365	3638630	3638630.0	173705276	4532778	4532778.0	4735359	4.645873284156911	24.461149480725407	3.8423037403530884	42.15204004640531	2.345406545438309	3.7090868660535805	4.412268516395094	2.0611768013693035	8.042857160224635	10.019289126129532	10.467075805834659
