# Supplementary material for: Combining signal and sequence to detect RNA polymerase initiation in ATAC-seq data
Source: PLoS One. 2020 Apr 30;15(4):e0232332. doi: 10.1371/journal.pone.0232332 (PMC7192442; doi:10.1371/journal.pone.0232332)
Supplement: S1 File — (ZIP) [file pone.0232332.s011.zip › multiqc_reports/MCF7_Nascent_MultiQC/multiqc_data/multiqc_fastqc.txt]

Sample	Filename	File type	Encoding	Total Sequences	Sequences flagged as poor quality	Sequence length	%GC	total_deduplicated_percentage	avg_sequence_length	basic_statistics	per_base_sequence_quality	per_tile_sequence_quality	per_sequence_quality_scores	per_base_sequence_content	per_sequence_gc_content	per_base_n_content	sequence_length_distribution	sequence_duplication_levels	overrepresented_sequences	adapter_content
SRR10400216	SRR10400216.fastq.gz	Conventional base calls	Sanger / Illumina 1.9	50575539.0	0.0	51.0	34.0	87.30814192893395	51.0	pass	warn	warn	pass	fail	warn	pass	pass	pass	warn	warn
SRR10400216.trim	SRR10400216.trim.fastq.gz	Conventional base calls	Sanger / Illumina 1.9	36804665.0	0.0	25-51	35.0	75.5891500342887	42.66839959010631	pass	pass	warn	pass	fail	fail	pass	warn	pass	warn	pass
SRR10400217	SRR10400217.fastq.gz	Conventional base calls	Sanger / Illumina 1.9	42160782.0	0.0	51.0	37.0	65.28404211566183	51.0	pass	pass	warn	pass	fail	fail	pass	pass	warn	fail	fail
SRR10400217.trim	SRR10400217.trim.fastq.gz	Conventional base calls	Sanger / Illumina 1.9	22814755.0	0.0	25-51	36.0	78.50836339005065	44.61403775758276	pass	pass	warn	pass	fail	fail	pass	warn	pass	pass	pass
SRR4090102	SRR4090102.fastq.gz	Conventional base calls	Sanger / Illumina 1.9	39849605.0	0.0	50.0	51.0	65.01675877102896	50.0	pass	pass		pass	warn	pass	pass	pass	warn	fail	pass
SRR4090102.trim	SRR4090102.trim.fastq.gz	Conventional base calls	Sanger / Illumina 1.9	38722345.0	0.0	25-50	52.0	66.12339255482395	49.67096261861207	pass	pass		pass	fail	pass	pass	warn	warn	pass	pass
SRR4090103	SRR4090103.fastq.gz	Conventional base calls	Sanger / Illumina 1.9	50036613.0	0.0	50.0	50.0	63.19088738395874	50.0	pass	pass		pass	warn	warn	pass	pass	warn	fail	pass
SRR4090103.trim	SRR4090103.trim.fastq.gz	Conventional base calls	Sanger / Illumina 1.9	47794870.0	0.0	25-50	52.0	65.14556664639038	49.40454096851817	pass	pass		pass	warn	pass	pass	warn	warn	pass	pass
