# Supplementary material for: Combining signal and sequence to detect RNA polymerase initiation in ATAC-seq data
Source: PLoS One. 2020 Apr 30;15(4):e0232332. doi: 10.1371/journal.pone.0232332 (PMC7192442; doi:10.1371/journal.pone.0232332)
Supplement: S1 File — (ZIP) [file pone.0232332.s011.zip › multiqc_reports/MCF7_Nascent_MultiQC/multiqc_data/multiqc_sources.txt]

Module	Section	Sample Name	Source
Preseq	all_sections	SRR10400216.c_curve	/scratch/Shares/dowell/itripodi/Nascent/MCF7/temp/24/c63e588399433e87a1e0dddf4c1406/qc/preseq/SRR10400216.c_curve.txt
Preseq	all_sections	SRR10400217.lc_extrap	/scratch/Shares/dowell/itripodi/Nascent/MCF7/temp/24/c63e588399433e87a1e0dddf4c1406/qc/preseq/SRR10400217.lc_extrap.txt
Preseq	all_sections	SRR4090102.c_curve	/scratch/Shares/dowell/itripodi/Nascent/MCF7/temp/24/c63e588399433e87a1e0dddf4c1406/qc/preseq/SRR4090102.c_curve.txt
Preseq	all_sections	SRR4090103.c_curve	/scratch/Shares/dowell/itripodi/Nascent/MCF7/temp/24/c63e588399433e87a1e0dddf4c1406/qc/preseq/SRR4090103.c_curve.txt
Preseq	all_sections	SRR4090102.lc_extrap	/scratch/Shares/dowell/itripodi/Nascent/MCF7/temp/24/c63e588399433e87a1e0dddf4c1406/qc/preseq/SRR4090102.lc_extrap.txt
Preseq	all_sections	SRR10400217.c_curve	/scratch/Shares/dowell/itripodi/Nascent/MCF7/temp/24/c63e588399433e87a1e0dddf4c1406/qc/preseq/SRR10400217.c_curve.txt
Preseq	all_sections	SRR10400216.lc_extrap	/scratch/Shares/dowell/itripodi/Nascent/MCF7/temp/24/c63e588399433e87a1e0dddf4c1406/qc/preseq/SRR10400216.lc_extrap.txt
Preseq	all_sections	SRR4090103.lc_extrap	/scratch/Shares/dowell/itripodi/Nascent/MCF7/temp/24/c63e588399433e87a1e0dddf4c1406/qc/preseq/SRR4090103.lc_extrap.txt
RSeQC	read_distribution	SRR10400217.read_dist	/scratch/Shares/dowell/itripodi/Nascent/MCF7/temp/24/c63e588399433e87a1e0dddf4c1406/qc/rseqc/SRR10400217.read_dist.txt
RSeQC	read_distribution	SRR4090102.read_dist	/scratch/Shares/dowell/itripodi/Nascent/MCF7/temp/24/c63e588399433e87a1e0dddf4c1406/qc/rseqc/SRR4090102.read_dist.txt
RSeQC	read_distribution	SRR4090103.read_dist	/scratch/Shares/dowell/itripodi/Nascent/MCF7/temp/24/c63e588399433e87a1e0dddf4c1406/qc/rseqc/SRR4090103.read_dist.txt
RSeQC	read_distribution	SRR10400216.read_dist	/scratch/Shares/dowell/itripodi/Nascent/MCF7/temp/24/c63e588399433e87a1e0dddf4c1406/qc/rseqc/SRR10400216.read_dist.txt
RSeQC	read_duplication	SRR10400217.read_duplication	/scratch/Shares/dowell/itripodi/Nascent/MCF7/temp/24/c63e588399433e87a1e0dddf4c1406/qc/rseqc/SRR10400217.read_duplication.pos.DupRate.xls
RSeQC	read_duplication	SRR4090102.read_duplication	/scratch/Shares/dowell/itripodi/Nascent/MCF7/temp/24/c63e588399433e87a1e0dddf4c1406/qc/rseqc/SRR4090102.read_duplication.pos.DupRate.xls
RSeQC	read_duplication	SRR4090103.read_duplication	/scratch/Shares/dowell/itripodi/Nascent/MCF7/temp/24/c63e588399433e87a1e0dddf4c1406/qc/rseqc/SRR4090103.read_duplication.pos.DupRate.xls
RSeQC	read_duplication	SRR10400216.read_duplication	/scratch/Shares/dowell/itripodi/Nascent/MCF7/temp/24/c63e588399433e87a1e0dddf4c1406/qc/rseqc/SRR10400216.read_duplication.pos.DupRate.xls
RSeQC	infer_experiment	SRR10400217.infer_experiment	/scratch/Shares/dowell/itripodi/Nascent/MCF7/temp/24/c63e588399433e87a1e0dddf4c1406/qc/rseqc/SRR10400217.infer_experiment.txt
RSeQC	infer_experiment	SRR4090103.infer_experiment	/scratch/Shares/dowell/itripodi/Nascent/MCF7/temp/24/c63e588399433e87a1e0dddf4c1406/qc/rseqc/SRR4090103.infer_experiment.txt
RSeQC	infer_experiment	SRR10400216.infer_experiment	/scratch/Shares/dowell/itripodi/Nascent/MCF7/temp/24/c63e588399433e87a1e0dddf4c1406/qc/rseqc/SRR10400216.infer_experiment.txt
RSeQC	infer_experiment	SRR4090102.infer_experiment	/scratch/Shares/dowell/itripodi/Nascent/MCF7/temp/24/c63e588399433e87a1e0dddf4c1406/qc/rseqc/SRR4090102.infer_experiment.txt
Picard	GcBiasDetailMetrics	SRR4090103	/scratch/Shares/dowell/itripodi/Nascent/MCF7/temp/24/c63e588399433e87a1e0dddf4c1406/qc/picard/SRR4090103.gc_bias_metrics.txt
Picard	GcBiasDetailMetrics	SRR4090102	/scratch/Shares/dowell/itripodi/Nascent/MCF7/temp/24/c63e588399433e87a1e0dddf4c1406/qc/picard/SRR4090102.gc_bias_metrics.txt
Picard	GcBiasDetailMetrics	SRR10400216	/scratch/Shares/dowell/itripodi/Nascent/MCF7/temp/24/c63e588399433e87a1e0dddf4c1406/qc/picard/SRR10400216.gc_bias_metrics.txt
Picard	GcBiasDetailMetrics	SRR10400217	/scratch/Shares/dowell/itripodi/Nascent/MCF7/temp/24/c63e588399433e87a1e0dddf4c1406/qc/picard/SRR10400217.gc_bias_metrics.txt
Picard	GcBiasSummaryMetrics	SRR10400216	/scratch/Shares/dowell/itripodi/Nascent/MCF7/temp/24/c63e588399433e87a1e0dddf4c1406/qc/picard/SRR10400216.summary_metrics.txt
Picard	GcBiasSummaryMetrics	SRR4090103	/scratch/Shares/dowell/itripodi/Nascent/MCF7/temp/24/c63e588399433e87a1e0dddf4c1406/qc/picard/SRR4090103.summary_metrics.txt
Picard	GcBiasSummaryMetrics	SRR4090102	/scratch/Shares/dowell/itripodi/Nascent/MCF7/temp/24/c63e588399433e87a1e0dddf4c1406/qc/picard/SRR4090102.summary_metrics.txt
Picard	GcBiasSummaryMetrics	SRR10400217	/scratch/Shares/dowell/itripodi/Nascent/MCF7/temp/24/c63e588399433e87a1e0dddf4c1406/qc/picard/SRR10400217.summary_metrics.txt
Picard	DuplicationMetrics	SRR4090102	/scratch/Shares/dowell/itripodi/Nascent/MCF7/temp/24/c63e588399433e87a1e0dddf4c1406/qc/picard/SRR4090102.marked_dup_metrics.txt
Picard	DuplicationMetrics	SRR10400216	/scratch/Shares/dowell/itripodi/Nascent/MCF7/temp/24/c63e588399433e87a1e0dddf4c1406/qc/picard/SRR10400216.marked_dup_metrics.txt
Picard	DuplicationMetrics	SRR4090103	/scratch/Shares/dowell/itripodi/Nascent/MCF7/temp/24/c63e588399433e87a1e0dddf4c1406/qc/picard/SRR4090103.marked_dup_metrics.txt
Picard	DuplicationMetrics	SRR10400217	/scratch/Shares/dowell/itripodi/Nascent/MCF7/temp/24/c63e588399433e87a1e0dddf4c1406/qc/picard/SRR10400217.marked_dup_metrics.txt
Samtools	flagstat	SRR10400217	/scratch/Shares/dowell/itripodi/Nascent/MCF7/temp/24/c63e588399433e87a1e0dddf4c1406/qc/mapstats/SRR10400217.flagstat
Samtools	flagstat	SRR4090103	/scratch/Shares/dowell/itripodi/Nascent/MCF7/temp/24/c63e588399433e87a1e0dddf4c1406/qc/mapstats/SRR4090103.flagstat
Samtools	flagstat	SRR4090102	/scratch/Shares/dowell/itripodi/Nascent/MCF7/temp/24/c63e588399433e87a1e0dddf4c1406/qc/mapstats/SRR4090102.flagstat
Samtools	flagstat	SRR10400216	/scratch/Shares/dowell/itripodi/Nascent/MCF7/temp/24/c63e588399433e87a1e0dddf4c1406/qc/mapstats/SRR10400216.flagstat
BBTools	all_sections	SRR10400217.trimstats	/scratch/Shares/dowell/itripodi/Nascent/MCF7/temp/24/c63e588399433e87a1e0dddf4c1406/qc/trimstats/SRR10400217.trimstats.txt
BBTools	all_sections	SRR10400216.trimstats	/scratch/Shares/dowell/itripodi/Nascent/MCF7/temp/24/c63e588399433e87a1e0dddf4c1406/qc/trimstats/SRR10400216.trimstats.txt
BBTools	all_sections	SRR4090103.trimstats	/scratch/Shares/dowell/itripodi/Nascent/MCF7/temp/24/c63e588399433e87a1e0dddf4c1406/qc/trimstats/SRR4090103.trimstats.txt
BBTools	all_sections	SRR4090102.trimstats	/scratch/Shares/dowell/itripodi/Nascent/MCF7/temp/24/c63e588399433e87a1e0dddf4c1406/qc/trimstats/SRR4090102.trimstats.txt
HISAT2	all_sections	SRR10400217.hisat2_mapstats	/scratch/Shares/dowell/itripodi/Nascent/MCF7/temp/24/c63e588399433e87a1e0dddf4c1406/qc/hisat2_mapstats/SRR10400217.hisat2_mapstats.txt
HISAT2	all_sections	SRR4090103.hisat2_mapstats	/scratch/Shares/dowell/itripodi/Nascent/MCF7/temp/24/c63e588399433e87a1e0dddf4c1406/qc/hisat2_mapstats/SRR4090103.hisat2_mapstats.txt
HISAT2	all_sections	SRR10400216.hisat2_mapstats	/scratch/Shares/dowell/itripodi/Nascent/MCF7/temp/24/c63e588399433e87a1e0dddf4c1406/qc/hisat2_mapstats/SRR10400216.hisat2_mapstats.txt
HISAT2	all_sections	SRR4090102.hisat2_mapstats	/scratch/Shares/dowell/itripodi/Nascent/MCF7/temp/24/c63e588399433e87a1e0dddf4c1406/qc/hisat2_mapstats/SRR4090102.hisat2_mapstats.txt
FastQC	all_sections	SRR4090103.trim	/scratch/Shares/dowell/itripodi/Nascent/MCF7/temp/24/c63e588399433e87a1e0dddf4c1406/qc/fastqc/SRR4090103.trim_fastqc.zip
FastQC	all_sections	SRR4090103	/scratch/Shares/dowell/itripodi/Nascent/MCF7/temp/24/c63e588399433e87a1e0dddf4c1406/qc/fastqc/SRR4090103_fastqc.zip
FastQC	all_sections	SRR4090102.trim	/scratch/Shares/dowell/itripodi/Nascent/MCF7/temp/24/c63e588399433e87a1e0dddf4c1406/qc/fastqc/SRR4090102.trim_fastqc.zip
FastQC	all_sections	SRR10400217	/scratch/Shares/dowell/itripodi/Nascent/MCF7/temp/24/c63e588399433e87a1e0dddf4c1406/qc/fastqc/SRR10400217_fastqc.zip
FastQC	all_sections	SRR10400216	/scratch/Shares/dowell/itripodi/Nascent/MCF7/temp/24/c63e588399433e87a1e0dddf4c1406/qc/fastqc/SRR10400216_fastqc.zip
FastQC	all_sections	SRR10400216.trim	/scratch/Shares/dowell/itripodi/Nascent/MCF7/temp/24/c63e588399433e87a1e0dddf4c1406/qc/fastqc/SRR10400216.trim_fastqc.zip
FastQC	all_sections	SRR4090102	/scratch/Shares/dowell/itripodi/Nascent/MCF7/temp/24/c63e588399433e87a1e0dddf4c1406/qc/fastqc/SRR4090102_fastqc.zip
FastQC	all_sections	SRR10400217.trim	/scratch/Shares/dowell/itripodi/Nascent/MCF7/temp/24/c63e588399433e87a1e0dddf4c1406/qc/fastqc/SRR10400217.trim_fastqc.zip
