# Supplementary material for: Combining signal and sequence to detect RNA polymerase initiation in ATAC-seq data
Source: PLoS One. 2020 Apr 30;15(4):e0232332. doi: 10.1371/journal.pone.0232332 (PMC7192442; doi:10.1371/journal.pone.0232332)
Supplement: S1 File — (ZIP) [file pone.0232332.s011.zip › multiqc_reports/HeLa_ATAC_MultiQC/multiqc_data/multiqc_fastqc.txt]

Sample	Filename	File type	Encoding	Total Sequences	Sequences flagged as poor quality	Sequence length	%GC	total_deduplicated_percentage	avg_sequence_length	basic_statistics	per_base_sequence_quality	per_sequence_quality_scores	per_base_sequence_content	per_sequence_gc_content	per_base_n_content	sequence_length_distribution	sequence_duplication_levels	overrepresented_sequences	adapter_content
SRR6216226_1	SRR6216226_1.fastq.gz	Conventional base calls	Sanger / Illumina 1.9	13218480.0	0.0	75.0	53.0	89.77986768141359	75.0	pass	pass	pass	fail	pass	pass	pass	pass	pass	fail
SRR6216226_1.trim	SRR6216226_1.trim.fastq.gz	Conventional base calls	Sanger / Illumina 1.9	13217788.0	0.0	20-75	53.0	89.81670004738784	69.51346019470127	pass	pass	pass	fail	pass	pass	warn	pass	pass	pass
SRR6216226_2	SRR6216226_2.fastq.gz	Conventional base calls	Sanger / Illumina 1.9	13218480.0	0.0	75.0	53.0	91.67180614916211	75.0	pass	pass	pass	fail	pass	pass	pass	pass	pass	fail
SRR6216226_2.trim	SRR6216226_2.trim.fastq.gz	Conventional base calls	Sanger / Illumina 1.9	13217788.0	0.0	20-75	54.0	91.68226924330376	69.51081905686489	pass	pass	pass	fail	pass	pass	warn	pass	pass	pass
SRR6216227_1	SRR6216227_1.fastq.gz	Conventional base calls	Sanger / Illumina 1.9	11144725.0	0.0	75.0	53.0	90.65588371546764	75.0	pass	pass	pass	fail	pass	pass	pass	pass	pass	fail
SRR6216227_1.trim	SRR6216227_1.trim.fastq.gz	Conventional base calls	Sanger / Illumina 1.9	11144031.0	0.0	20-75	53.0	90.68347335912563	69.38883946033532	pass	pass	pass	fail	pass	pass	warn	pass	pass	pass
SRR6216227_2	SRR6216227_2.fastq.gz	Conventional base calls	Sanger / Illumina 1.9	11144725.0	0.0	75.0	53.0	92.09139185097203	75.0	pass	pass	pass	fail	pass	pass	pass	pass	pass	fail
SRR6216227_2.trim	SRR6216227_2.trim.fastq.gz	Conventional base calls	Sanger / Illumina 1.9	11144031.0	0.0	20-75	53.0	92.09129219987494	69.38650709065688	pass	pass	pass	fail	pass	pass	warn	pass	pass	pass
