# Supplementary material for: Combining signal and sequence to detect RNA polymerase initiation in ATAC-seq data
Source: PLoS One. 2020 Apr 30;15(4):e0232332. doi: 10.1371/journal.pone.0232332 (PMC7192442; doi:10.1371/journal.pone.0232332)
Supplement: S1 File — (ZIP) [file pone.0232332.s011.zip › multiqc_reports/HeLa_ATAC_MultiQC/multiqc_data/multiqc_picard_dups.txt]

Sample	LIBRARY	UNPAIRED_READS_EXAMINED	READ_PAIRS_EXAMINED	SECONDARY_OR_SUPPLEMENTARY_RDS	UNMAPPED_READS	UNPAIRED_READ_DUPLICATES	READ_PAIR_DUPLICATES	READ_PAIR_OPTICAL_DUPLICATES	PERCENT_DUPLICATION	ESTIMATED_LIBRARY_SIZE
SRR6216226	Unknown Library	617767.0	12395902.0	2296212.0	1026005.0	223245.0	216081.0	0.0	0.025794	351413290.0
SRR6216227	Unknown Library	435042.0	10537755.0	1887641.0	777510.0	150135.0	180565.0	0.0	0.023768	303968444.0
