# Supplementary material for: Combining signal and sequence to detect RNA polymerase initiation in ATAC-seq data
Source: PLoS One. 2020 Apr 30;15(4):e0232332. doi: 10.1371/journal.pone.0232332 (PMC7192442; doi:10.1371/journal.pone.0232332)
Supplement: S1 File — (ZIP) [file pone.0232332.s011.zip › multiqc_reports/HeLa_ATAC_MultiQC/multiqc_data/multiqc_data.json]

{
    "report_data_sources": {
        "Preseq": {
            "all_sections": {
                "SRR6216227.c_curve": "/scratch/Shares/dowell/itripodi/ATAC/HeLa/temp/68/1355122712037b952fdcaefb0e1255/qc/preseq/SRR6216227.c_curve.txt",
                "SRR6216226.lc_extrap": "/scratch/Shares/dowell/itripodi/ATAC/HeLa/temp/68/1355122712037b952fdcaefb0e1255/qc/preseq/SRR6216226.lc_extrap.txt",
                "SRR6216227.lc_extrap": "/scratch/Shares/dowell/itripodi/ATAC/HeLa/temp/68/1355122712037b952fdcaefb0e1255/qc/preseq/SRR6216227.lc_extrap.txt",
                "SRR6216226.c_curve": "/scratch/Shares/dowell/itripodi/ATAC/HeLa/temp/68/1355122712037b952fdcaefb0e1255/qc/preseq/SRR6216226.c_curve.txt"
            }
        },
        "RSeQC": {
            "read_distribution": {
                "SRR6216226.read_dist": "/scratch/Shares/dowell/itripodi/ATAC/HeLa/temp/68/1355122712037b952fdcaefb0e1255/qc/rseqc/SRR6216226.read_dist.txt",
                "SRR6216227.read_dist": "/scratch/Shares/dowell/itripodi/ATAC/HeLa/temp/68/1355122712037b952fdcaefb0e1255/qc/rseqc/SRR6216227.read_dist.txt"
            },
            "read_duplication": {
                "SRR6216227.read_duplication": "/scratch/Shares/dowell/itripodi/ATAC/HeLa/temp/68/1355122712037b952fdcaefb0e1255/qc/rseqc/SRR6216227.read_duplication.pos.DupRate.xls",
                "SRR6216226.read_duplication": "/scratch/Shares/dowell/itripodi/ATAC/HeLa/temp/68/1355122712037b952fdcaefb0e1255/qc/rseqc/SRR6216226.read_duplication.pos.DupRate.xls"
            },
            "infer_experiment": {
                "SRR6216227.infer_experiment": "/scratch/Shares/dowell/itripodi/ATAC/HeLa/temp/68/1355122712037b952fdcaefb0e1255/qc/rseqc/SRR6216227.infer_experiment.txt",
                "SRR6216226.infer_experiment": "/scratch/Shares/dowell/itripodi/ATAC/HeLa/temp/68/1355122712037b952fdcaefb0e1255/qc/rseqc/SRR6216226.infer_experiment.txt"
            }
        },
        "Picard": {
            "GcBiasDetailMetrics": {
                "SRR6216226": "/scratch/Shares/dowell/itripodi/ATAC/HeLa/temp/68/1355122712037b952fdcaefb0e1255/qc/picard/SRR6216226.gc_bias_metrics.txt",
                "SRR6216227": "/scratch/Shares/dowell/itripodi/ATAC/HeLa/temp/68/1355122712037b952fdcaefb0e1255/qc/picard/SRR6216227.gc_bias_metrics.txt"
            },
            "GcBiasSummaryMetrics": {
                "SRR6216226": "/scratch/Shares/dowell/itripodi/ATAC/HeLa/temp/68/1355122712037b952fdcaefb0e1255/qc/picard/SRR6216226.summary_metrics.txt",
                "SRR6216227": "/scratch/Shares/dowell/itripodi/ATAC/HeLa/temp/68/1355122712037b952fdcaefb0e1255/qc/picard/SRR6216227.summary_metrics.txt"
            },
            "DuplicationMetrics": {
                "SRR6216227": "/scratch/Shares/dowell/itripodi/ATAC/HeLa/temp/68/1355122712037b952fdcaefb0e1255/qc/picard/SRR6216227.marked_dup_metrics.txt",
                "SRR6216226": "/scratch/Shares/dowell/itripodi/ATAC/HeLa/temp/68/1355122712037b952fdcaefb0e1255/qc/picard/SRR6216226.marked_dup_metrics.txt"
            }
        },
        "Samtools": {
            "flagstat": {
                "SRR6216227": "/scratch/Shares/dowell/itripodi/ATAC/HeLa/temp/68/1355122712037b952fdcaefb0e1255/qc/samtools_mapstats/SRR6216227.flagstat",
                "SRR6216226": "/scratch/Shares/dowell/itripodi/ATAC/HeLa/temp/68/1355122712037b952fdcaefb0e1255/qc/samtools_mapstats/SRR6216226.flagstat"
            }
        },
        "BBTools": {
            "all_sections": {
                "SRR6216226.trimstats": "/scratch/Shares/dowell/itripodi/ATAC/HeLa/temp/68/1355122712037b952fdcaefb0e1255/qc/trimstats/SRR6216226.trimstats.txt",
                "SRR6216227.trimstats": "/scratch/Shares/dowell/itripodi/ATAC/HeLa/temp/68/1355122712037b952fdcaefb0e1255/qc/trimstats/SRR6216227.trimstats.txt"
            }
        },
        "HISAT2": {
            "all_sections": {
                "SRR6216227.hisat2_mapstats": "/scratch/Shares/dowell/itripodi/ATAC/HeLa/temp/68/1355122712037b952fdcaefb0e1255/qc/hisat2_mapstats/SRR6216227.hisat2_mapstats.txt",
                "SRR6216226.hisat2_mapstats": "/scratch/Shares/dowell/itripodi/ATAC/HeLa/temp/68/1355122712037b952fdcaefb0e1255/qc/hisat2_mapstats/SRR6216226.hisat2_mapstats.txt"
            }
        },
        "FastQC": {
            "all_sections": {
                "SRR6216227_2.trim": "/scratch/Shares/dowell/itripodi/ATAC/HeLa/temp/68/1355122712037b952fdcaefb0e1255/qc/fastqc/SRR6216227_2.trim_fastqc.zip",
                "SRR6216226_2": "/scratch/Shares/dowell/itripodi/ATAC/HeLa/temp/68/1355122712037b952fdcaefb0e1255/qc/fastqc/SRR6216226_2_fastqc.zip",
                "SRR6216227_2": "/scratch/Shares/dowell/itripodi/ATAC/HeLa/temp/68/1355122712037b952fdcaefb0e1255/qc/fastqc/SRR6216227_2_fastqc.zip",
                "SRR6216226_2.trim": "/scratch/Shares/dowell/itripodi/ATAC/HeLa/temp/68/1355122712037b952fdcaefb0e1255/qc/fastqc/SRR6216226_2.trim_fastqc.zip",
                "SRR6216226_1": "/scratch/Shares/dowell/itripodi/ATAC/HeLa/temp/68/1355122712037b952fdcaefb0e1255/qc/fastqc/SRR6216226_1_fastqc.zip",
                "SRR6216227_1.trim": "/scratch/Shares/dowell/itripodi/ATAC/HeLa/temp/68/1355122712037b952fdcaefb0e1255/qc/fastqc/SRR6216227_1.trim_fastqc.zip",
                "SRR6216226_1.trim": "/scratch/Shares/dowell/itripodi/ATAC/HeLa/temp/68/1355122712037b952fdcaefb0e1255/qc/fastqc/SRR6216226_1.trim_fastqc.zip",
                "SRR6216227_1": "/scratch/Shares/dowell/itripodi/ATAC/HeLa/temp/68/1355122712037b952fdcaefb0e1255/qc/fastqc/SRR6216227_1_fastqc.zip"
            }
        }
    },
    "report_general_stats_data": [
        {
            "SRR6216227": {
                "LIBRARY": "Unknown Library",
                "UNPAIRED_READS_EXAMINED": 435042.0,
                "READ_PAIRS_EXAMINED": 10537755.0,
                "SECONDARY_OR_SUPPLEMENTARY_RDS": 1887641.0,
                "UNMAPPED_READS": 777510.0,
                "UNPAIRED_READ_DUPLICATES": 150135.0,
                "READ_PAIR_DUPLICATES": 180565.0,
                "READ_PAIR_OPTICAL_DUPLICATES": 0.0,
                "PERCENT_DUPLICATION": 0.023768,
                "ESTIMATED_LIBRARY_SIZE": 303968444.0
            },
            "SRR6216226": {
                "LIBRARY": "Unknown Library",
                "UNPAIRED_READS_EXAMINED": 617767.0,
                "READ_PAIRS_EXAMINED": 12395902.0,
                "SECONDARY_OR_SUPPLEMENTARY_RDS": 2296212.0,
                "UNMAPPED_READS": 1026005.0,
                "UNPAIRED_READ_DUPLICATES": 223245.0,
                "READ_PAIR_DUPLICATES": 216081.0,
                "READ_PAIR_OPTICAL_DUPLICATES": 0.0,
                "PERCENT_DUPLICATION": 0.025794,
                "ESTIMATED_LIBRARY_SIZE": 351413290.0
            }
        },
        {
            "SRR6216227": {
                "total_passed": 24175703,
                "total_failed": 0,
                "secondary_passed": 1887641,
                "secondary_failed": 0,
                "supplementary_passed": 0,
                "supplementary_failed": 0,
                "duplicates_passed": 0,
                "duplicates_failed": 0,
                "mapped_passed": 23398193,
                "mapped_failed": 0,
                "mapped_passed_pct": 96.78,
                "mapped_failed_pct": NaN,
                "paired in sequencing_passed": 22288062,
                "paired in sequencing_failed": 0,
                "read1_passed": 11144031,
                "read1_failed": 0,
                "read2_passed": 11144031,
                "read2_failed": 0,
                "properly paired_passed": 19334842,
                "properly paired_failed": 0,
                "properly paired_passed_pct": 86.75,
                "properly paired_failed_pct": NaN,
                "with itself and mate mapped_passed": 21075510,
                "with itself and mate mapped_failed": 0,
                "singletons_passed": 435042,
                "singletons_failed": 0,
                "singletons_passed_pct": 1.95,
                "singletons_failed_pct": NaN,
                "with mate mapped to a different chr_passed": 68792,
                "with mate mapped to a different chr_failed": 0,
                "with mate mapped to a different chr (mapQ >= 5)_passed": 33770,
                "with mate mapped to a different chr (mapQ >= 5)_failed": 0,
                "flagstat_total": 24175703
            },
            "SRR6216226": {
                "total_passed": 28731788,
                "total_failed": 0,
                "secondary_passed": 2296212,
                "secondary_failed": 0,
                "supplementary_passed": 0,
                "supplementary_failed": 0,
                "duplicates_passed": 0,
                "duplicates_failed": 0,
                "mapped_passed": 27705783,
                "mapped_failed": 0,
                "mapped_passed_pct": 96.43,
                "mapped_failed_pct": NaN,
                "paired in sequencing_passed": 26435576,
                "paired in sequencing_failed": 0,
                "read1_passed": 13217788,
                "read1_failed": 0,
                "read2_passed": 13217788,
                "read2_failed": 0,
                "properly paired_passed": 22698944,
                "properly paired_failed": 0,
                "properly paired_passed_pct": 85.87,
                "properly paired_failed_pct": NaN,
                "with itself and mate mapped_passed": 24791804,
                "with itself and mate mapped_failed": 0,
                "singletons_passed": 617767,
                "singletons_failed": 0,
                "singletons_passed_pct": 2.34,
                "singletons_failed_pct": NaN,
                "with mate mapped to a different chr_passed": 81702,
                "with mate mapped to a different chr_failed": 0,
                "with mate mapped to a different chr (mapQ >= 5)_passed": 39442,
                "with mate mapped to a different chr (mapQ >= 5)_failed": 0,
                "flagstat_total": 28731788
            }
        },
        {
            "SRR6216227.hisat2_mapstats": {
                "paired_total": 11144031,
                "paired_aligned_none": 823968,
                "paired_aligned_one": 9316853,
                "paired_aligned_multi": 350568,
                "paired_aligned_discord_one": 652642,
                "unpaired_total": 823968.0,
                "unpaired_aligned_none": 388755.0,
                "unpaired_aligned_one": 373479.5,
                "unpaired_aligned_multi": 61733.5,
                "overall_alignment_rate": 96.51
            },
            "SRR6216226.hisat2_mapstats": {
                "paired_total": 13217788,
                "paired_aligned_none": 1088295,
                "paired_aligned_one": 10932955,
                "paired_aligned_multi": 416517,
                "paired_aligned_discord_one": 780021,
                "unpaired_total": 1088295.0,
                "unpaired_aligned_none": 513002.5,
                "unpaired_aligned_one": 497857.0,
                "unpaired_aligned_multi": 77435.5,
                "overall_alignment_rate": 96.12
            }
        },
        {
            "SRR6216227_2.trim": {
                "percent_gc": 53.0,
                "avg_sequence_length": 69.38650709065688,
                "total_sequences": 11144031.0,
                "percent_duplicates": 7.9087078001250575,
                "percent_fails": 10.0
            },
            "SRR6216226_2": {
                "percent_gc": 53.0,
                "avg_sequence_length": 75.0,
                "total_sequences": 13218480.0,
                "percent_duplicates": 8.328193850837891,
                "percent_fails": 20.0
            },
            "SRR6216227_2": {
                "percent_gc": 53.0,
                "avg_sequence_length": 75.0,
                "total_sequences": 11144725.0,
                "percent_duplicates": 7.90860814902797,
                "percent_fails": 20.0
            },
            "SRR6216226_2.trim": {
                "percent_gc": 54.0,
                "avg_sequence_length": 69.51081905686489,
                "total_sequences": 13217788.0,
                "percent_duplicates": 8.317730756696236,
                "percent_fails": 10.0
            },
            "SRR6216226_1": {
                "percent_gc": 53.0,
                "avg_sequence_length": 75.0,
                "total_sequences": 13218480.0,
                "percent_duplicates": 10.220132318586408,
                "percent_fails": 20.0
            },
            "SRR6216227_1.trim": {
                "percent_gc": 53.0,
                "avg_sequence_length": 69.38883946033532,
                "total_sequences": 11144031.0,
                "percent_duplicates": 9.316526640874372,
                "percent_fails": 10.0
            },
            "SRR6216226_1.trim": {
                "percent_gc": 53.0,
                "avg_sequence_length": 69.51346019470127,
                "total_sequences": 13217788.0,
                "percent_duplicates": 10.18329995261216,
                "percent_fails": 10.0
            },
            "SRR6216227_1": {
                "percent_gc": 53.0,
                "avg_sequence_length": 75.0,
                "total_sequences": 11144725.0,
                "percent_duplicates": 9.344116284532362,
                "percent_fails": 20.0
            }
        }
    ],
    "report_general_stats_headers": [
        {
            "PERCENT_DUPLICATION": {
                "title": "% Dups",
                "description": "MarkDuplicates - Percent Duplication",
                "max": 100,
                "min": 0,
                "suffix": "%",
                "scale": "OrRd",
                "modify": 100.0,
                "namespace": "Picard",
                "rid": "mqc-generalstats-picard-PERCENT_DUPLICATION",
                "format": "{:,.1f}",
                "colour": "55,126,184",
                "hidden": null,
                "ceiling": null,
                "floor": null,
                "minRange": null,
                "shared_key": null,
                "placement": 1000.0,
                "dmax": 100.0,
                "dmin": 0.0
            }
        },
        {
            "mapped_passed": {
                "title": "M Reads Mapped",
                "description": "Reads Mapped in the bam file (millions)",
                "min": 0,
                "modify": 1e-06,
                "shared_key": "read_count",
                "placement": 100.0,
                "namespace": "Samtools Flagstat",
                "rid": "mqc-generalstats-samtools_flagstat-mapped_passed",
                "scale": "GnBu",
                "format": "{:,.1f}",
                "colour": "77,175,74",
                "hidden": null,
                "max": null,
                "ceiling": null,
                "floor": null,
                "minRange": null,
                "dmax": 27.705783,
                "dmin": 0.0
            }
        },
        {
            "overall_alignment_rate": {
                "title": "% Aligned",
                "description": "overall alignment rate",
                "max": 100,
                "min": 0,
                "suffix": "%",
                "scale": "YlGn",
                "namespace": "HISAT2",
                "rid": "mqc-generalstats-hisat2-overall_alignment_rate",
                "format": "{:,.1f}",
                "colour": "152,78,163",
                "hidden": null,
                "ceiling": null,
                "floor": null,
                "minRange": null,
                "shared_key": null,
                "modify": null,
                "placement": 1000.0,
                "dmax": 100.0,
                "dmin": 0.0
            }
        },
        {
            "percent_duplicates": {
                "title": "% Dups",
                "description": "% Duplicate Reads",
                "max": 100,
                "min": 0,
                "suffix": "%",
                "scale": "RdYlGn-rev",
                "namespace": "FastQC",
                "rid": "mqc-generalstats-fastqc-percent_duplicates",
                "format": "{:,.1f}",
                "colour": "255,127,0",
                "hidden": null,
                "ceiling": null,
                "floor": null,
                "minRange": null,
                "shared_key": null,
                "modify": null,
                "placement": 1000.0,
                "dmax": 100.0,
                "dmin": 0.0
            },
            "percent_gc": {
                "title": "% GC",
                "description": "Average % GC Content",
                "max": 100,
                "min": 0,
                "suffix": "%",
                "scale": "Set1",
                "format": "{:,.0f}",
                "namespace": "FastQC",
                "rid": "mqc-generalstats-fastqc-percent_gc",
                "colour": "255,127,0",
                "hidden": null,
                "ceiling": null,
                "floor": null,
                "minRange": null,
                "shared_key": null,
                "modify": null,
                "placement": 1000.0,
                "dmax": 100.0,
                "dmin": 0.0
            },
            "avg_sequence_length": {
                "title": "Length",
                "description": "Average Sequence Length (bp)",
                "min": 0,
                "suffix": " bp",
                "scale": "RdYlGn",
                "format": "{:,.0f}",
                "hidden": true,
                "namespace": "FastQC",
                "rid": "mqc-generalstats-fastqc-avg_sequence_length",
                "colour": "255,127,0",
                "max": null,
                "ceiling": null,
                "floor": null,
                "minRange": null,
                "shared_key": null,
                "modify": null,
                "placement": 1000.0,
                "dmax": 75.0,
                "dmin": 0.0
            },
            "percent_fails": {
                "title": "% Failed",
                "description": "Percentage of modules failed in FastQC report (includes those not plotted here)",
                "max": 100,
                "min": 0,
                "suffix": "%",
                "scale": "Reds",
                "format": "{:,.0f}",
                "hidden": true,
                "namespace": "FastQC",
                "rid": "mqc-generalstats-fastqc-percent_fails",
                "colour": "255,127,0",
                "ceiling": null,
                "floor": null,
                "minRange": null,
                "shared_key": null,
                "modify": null,
                "placement": 1000.0,
                "dmax": 100.0,
                "dmin": 0.0
            },
            "total_sequences": {
                "title": "M Seqs",
                "description": "Total Sequences (millions)",
                "min": 0,
                "scale": "Blues",
                "modify": 1e-06,
                "shared_key": "read_count",
                "namespace": "FastQC",
                "rid": "mqc-generalstats-fastqc-total_sequences",
                "format": "{:,.1f}",
                "colour": "255,127,0",
                "hidden": null,
                "max": null,
                "ceiling": null,
                "floor": null,
                "minRange": null,
                "placement": 1000.0,
                "dmax": 27.705783,
                "dmin": 0.0
            }
        }
    ],
    "report_multiqc_command": "/Users/magr0763/.local/bin/multiqc . -f --config multiqc_config.yaml",
    "report_plot_data": {
        "preseq_plot": {
            "plot_type": "xy_line",
            "datasets": [
                [
                    {
                        "name": "SRR6216226.c_curve",
                        "data": [
                            [
                                0.0,
                                0.0
                            ],
                            [
                                1.0,
                                0.969486
                            ],
                            [
                                2.0,
                                1.89364
                            ],
                            [
                                3.0,
                                2.7835
                            ],
                            [
                                4.0,
                                3.64513
                            ],
                            [
                                5.0,
                                4.48272
                            ],
                            [
                                6.0,
                                5.29934
                            ],
                            [
                                7.0,
                                6.09739
                            ],
                            [
                                8.0,
                                6.87881
                            ],
                            [
                                9.0,
                                7.645169999999999
                            ],
                            [
                                10.0,
                                8.397789999999999
                            ],
                            [
                                11.0,
                                9.13778
                            ],
                            [
                                12.0,
                                9.866109999999999
                            ],
                            [
                                13.0,
                                10.583599999999999
                            ],
                            [
                                14.0,
                                11.291
                            ]
                        ]
                    },
                    {
                        "name": "SRR6216226.lc_extrap",
                        "data": [
                            [
                                0.0,
                                0.0
                            ],
                            [
                                1.0,
                                0.969503
                            ],
                            [
                                2.0,
                                1.8936549999999999
                            ],
                            [
                                3.0,
                                2.783505
                            ],
                            [
                                4.0,
                                3.645127
                            ],
                            [
                                5.0,
                                4.4826765
                            ],
                            [
                                6.0,
                                5.2993225
                            ],
                            [
                                7.0,
                                6.0974575
                            ],
                            [
                                8.0,
                                6.8788195
                            ],
                            [
                                9.0,
                                7.645097499999999
                            ],
                            [
                                10.0,
                                8.397653499999999
                            ],
                            [
                                11.0,
                                9.1376305
                            ],
                            [
                                12.0,
                                9.865967
                            ],
                            [
                                13.0,
                                10.583494499999999
                            ],
                            [
                                14.0,
                                11.290845
                            ],
                            [
                                15.0,
                                11.988826699999999
                            ],
                            [
                                16.0,
                                12.6779744
                            ],
                            [
                                17.0,
                                13.3587446
                            ],
                            [
                                18.0,
                                14.0316144
                            ],
                            [
                                19.0,
                                14.696864699999999
                            ],
                            [
                                20.0,
                                15.3549749
                            ],
                            [
                                21.0,
                                16.006325
                            ],
                            [
                                22.0,
                                16.6512259
                            ],
                            [
                                23.0,
                                17.290112
                            ],
                            [
                                24.0,
                                17.9231327
                            ],
                            [
                                25.0,
                                18.5503351
                            ],
                            [
                                26.0,
                                19.172117
                            ],
                            [
                                27.0,
                                19.788754
                            ],
                            [
                                28.0,
                                20.400398399999997
                            ],
                            [
                                29.0,
                                21.0071826
                            ],
                            [
                                30.0,
                                21.609299
                            ],
                            [
                                31.0,
                                22.2068414
                            ],
                            [
                                32.0,
                                22.800299
                            ],
                            [
                                33.0,
                                23.3895251
                            ],
                            [
                                34.0,
                                23.974802999999998
                            ],
                            [
                                35.0,
                                24.555891399999997
                            ],
                            [
                                36.0,
                                25.132953899999997
                            ],
                            [
                                37.0,
                                25.706246899999996
                            ],
                            [
                                38.0,
                                26.2759586
                            ],
                            [
                                39.0,
                                26.8421049
                            ],
                            [
                                40.0,
                                27.4051706
                            ],
                            [
                                41.0,
                                27.9651303
                            ],
                            [
                                42.0,
                                28.521135199999996
                            ],
                            [
                                43.0,
                                29.073733899999997
                            ],
                            [
                                44.0,
                                29.6234085
                            ],
                            [
                                45.0,
                                30.1702816
                            ],
                            [
                                46.0,
                                30.7138253
                            ],
                            [
                                47.0,
                                31.254349899999998
                            ],
                            [
                                48.0,
                                31.792171899999996
                            ],
                            [
                                49.0,
                                32.3273995
                            ],
                            [
                                50.0,
                                32.8601696
                            ],
                            [
                                51.0,
                                33.3902782
                            ],
                            [
                                52.0,
                                33.9175217
                            ],
                            [
                                53.0,
                                34.4424926
                            ],
                            [
                                54.0,
                                34.965557399999994
                            ],
                            [
                                55.0,
                                35.485752899999994
                            ],
                            [
                                56.0,
                                36.002970899999994
                            ],
                            [
                                57.0,
                                36.518201899999994
                            ],
                            [
                                58.0,
                                37.03034579999999
                            ],
                            [
                                59.0,
                                37.5401409
                            ],
                            [
                                60.0,
                                38.0467623
                            ],
                            [
                                61.0,
                                38.552107799999995
                            ],
                            [
                                62.0,
                                39.0560069
                            ],
                            [
                                63.0,
                                39.5577745
                            ],
                            [
                                64.0,
                                40.0570063
                            ],
                            [
                                65.0,
                                40.554115700000004
                            ],
                            [
                                66.0,
                                41.048809799999994
                            ],
                            [
                                67.0,
                                41.540783
                            ],
                            [
                                68.0,
                                42.0313287
                            ],
                            [
                                69.0,
                                42.520121499999995
                            ],
                            [
                                70.0,
                                43.0069428
                            ],
                            [
                                71.0,
                                43.4918341
                            ],
                            [
                                72.0,
                                43.97508429999999
                            ],
                            [
                                73.0,
                                44.45645329999999
                            ],
                            [
                                74.0,
                                44.9359536
                            ],
                            [
                                75.0,
                                45.4130706
                            ],
                            [
                                76.0,
                                45.888814599999996
                            ],
                            [
                                77.0,
                                46.3618149
                            ],
                            [
                                78.0,
                                46.8342074
                            ],
                            [
                                79.0,
                                47.3049039
                            ],
                            [
                                80.0,
                                47.774055399999995
                            ],
                            [
                                81.0,
                                48.2416847
                            ],
                            [
                                82.0,
                                48.7076646
                            ],
                            [
                                83.0,
                                49.172013899999996
                            ],
                            [
                                84.0,
                                49.6347511
                            ],
                            [
                                85.0,
                                50.095894
                            ],
                            [
                                86.0,
                                50.5554601
                            ],
                            [
                                87.0,
                                51.0134664
                            ],
                            [
                                88.0,
                                51.4699293
                            ],
                            [
                                89.0,
                                51.9248651
                            ],
                            [
                                90.0,
                                52.3782895
                            ],
                            [
                                91.0,
                                52.830217899999994
                            ],
                            [
                                92.0,
                                53.2802284
                            ],
                            [
                                93.0,
                                53.7285386
                            ],
                            [
                                94.0,
                                54.1753686
                            ],
                            [
                                95.0,
                                54.6207322
                            ],
                            [
                                96.0,
                                55.064642799999994
                            ],
                            [
                                97.0,
                                55.5071136
                            ],
                            [
                                98.0,
                                55.9481574
                            ],
                            [
                                99.0,
                                56.3877867
                            ],
                            [
                                100.0,
                                56.82601389999999
                            ],
                            [
                                101.0,
                                57.262851
                            ],
                            [
                                102.0,
                                57.6983097
                            ],
                            [
                                103.0,
                                58.1324016
                            ],
                            [
                                104.0,
                                58.565138
                            ],
                            [
                                105.0,
                                58.9965299
                            ],
                            [
                                106.0,
                                59.4265882
                            ],
                            [
                                107.0,
                                59.8553235
                            ],
                            [
                                108.0,
                                60.2827462
                            ],
                            [
                                109.0,
                                60.7088666
                            ],
                            [
                                110.0,
                                61.1336947
                            ],
                            [
                                111.0,
                                61.5572403
                            ],
                            [
                                112.0,
                                61.97961529999999
                            ],
                            [
                                113.0,
                                62.401048599999996
                            ],
                            [
                                114.0,
                                62.8212371
                            ],
                            [
                                115.0,
                                63.24019
                            ],
                            [
                                116.0,
                                63.6579161
                            ],
                            [
                                117.0,
                                64.07442429999999
                            ],
                            [
                                118.0,
                                64.4897232
                            ],
                            [
                                119.0,
                                64.9034457
                            ],
                            [
                                120.0,
                                65.3156235
                            ],
                            [
                                121.0,
                                65.726596
                            ],
                            [
                                122.0,
                                66.1363713
                            ],
                            [
                                123.0,
                                66.5449572
                            ],
                            [
                                124.0,
                                66.9523616
                            ],
                            [
                                125.0,
                                67.3585921
                            ],
                            [
                                126.0,
                                67.7636563
                            ],
                            [
                                127.0,
                                68.1675617
                            ],
                            [
                                128.0,
                                68.57031549999999
                            ],
                            [
                                129.0,
                                68.9719249
                            ],
                            [
                                130.0,
                                69.37239709999999
                            ],
                            [
                                131.0,
                                69.77173909999999
                            ],
                            [
                                132.0,
                                70.1699577
                            ],
                            [
                                133.0,
                                70.5670599
                            ],
                            [
                                134.0,
                                70.96305219999999
                            ],
                            [
                                135.0,
                                71.3579413
                            ],
                            [
                                136.0,
                                71.7517337
                            ],
                            [
                                137.0,
                                72.1444359
                            ],
                            [
                                138.0,
                                72.5360542
                            ],
                            [
                                139.0,
                                72.92659479999999
                            ],
                            [
                                140.0,
                                73.316064
                            ],
                            [
                                141.0,
                                73.70446779999999
                            ],
                            [
                                142.0,
                                74.09181229999999
                            ],
                            [
                                143.0,
                                74.47810340000001
                            ],
                            [
                                144.0,
                                74.8633469
                            ],
                            [
                                145.0,
                                75.2475487
                            ],
                            [
                                146.0,
                                75.6307145
                            ],
                            [
                                147.0,
                                76.0128499
                            ],
                            [
                                148.0,
                                76.39396049999999
                            ],
                            [
                                149.0,
                                76.7740519
                            ],
                            [
                                150.0,
                                77.1513531
                            ],
                            [
                                151.0,
                                77.5270735
                            ],
                            [
                                152.0,
                                77.901748
                            ],
                            [
                                153.0,
                                78.27538209999999
                            ],
                            [
                                154.0,
                                78.6479811
                            ],
                            [
                                155.0,
                                79.0195504
                            ],
                            [
                                156.0,
                                79.3900952
                            ],
                            [
                                157.0,
                                79.7596208
                            ],
                            [
                                158.0,
                                80.1281324
                            ],
                            [
                                159.0,
                                80.49563509999999
                            ],
                            [
                                160.0,
                                80.8621339
                            ],
                            [
                                161.0,
                                81.22763379999999
                            ],
                            [
                                162.0,
                                81.5929523
                            ],
                            [
                                163.0,
                                81.959284
                            ],
                            [
                                164.0,
                                82.3246769
                            ],
                            [
                                165.0,
                                82.68913549999999
                            ],
                            [
                                166.0,
                                83.05266429999999
                            ],
                            [
                                167.0,
                                83.415268
                            ],
                            [
                                168.0,
                                83.7769509
                            ],
                            [
                                169.0,
                                84.1377175
                            ],
                            [
                                170.0,
                                84.4975722
                            ],
                            [
                                171.0,
                                84.85651929999999
                            ],
                            [
                                172.0,
                                85.21456309999999
                            ],
                            [
                                173.0,
                                85.5717079
                            ],
                            [
                                174.0,
                                85.92795779999999
                            ],
                            [
                                175.0,
                                86.28331709999999
                            ],
                            [
                                176.0,
                                86.6377899
                            ],
                            [
                                177.0,
                                86.9910142
                            ],
                            [
                                178.0,
                                87.3432287
                            ],
                            [
                                179.0,
                                87.6945624
                            ],
                            [
                                180.0,
                                88.04501929999999
                            ],
                            [
                                181.0,
                                88.3946033
                            ],
                            [
                                182.0,
                                88.7433184
                            ],
                            [
                                183.0,
                                89.09116859999999
                            ],
                            [
                                184.0,
                                89.4381576
                            ],
                            [
                                185.0,
                                89.7842893
                            ],
                            [
                                186.0,
                                90.1295675
                            ],
                            [
                                187.0,
                                90.473996
                            ],
                            [
                                188.0,
                                90.8175785
                            ],
                            [
                                189.0,
                                91.1603187
                            ],
                            [
                                190.0,
                                91.50222029999999
                            ],
                            [
                                191.0,
                                91.84328699999999
                            ],
                            [
                                192.0,
                                92.1835222
                            ],
                            [
                                193.0,
                                92.52292969999999
                            ],
                            [
                                194.0,
                                92.861513
                            ],
                            [
                                195.0,
                                93.19927559999999
                            ],
                            [
                                196.0,
                                93.536221
                            ],
                            [
                                197.0,
                                93.8723527
                            ],
                            [
                                198.0,
                                94.207674
                            ],
                            [
                                199.0,
                                94.5421885
                            ],
                            [
                                200.0,
                                94.8758995
                            ],
                            [
                                201.0,
                                95.2088104
                            ],
                            [
                                202.0,
                                95.54092440000001
                            ],
                            [
                                203.0,
                                95.87224499999999
                            ],
                            [
                                204.0,
                                96.20277540000001
                            ],
                            [
                                205.0,
                                96.5325189
                            ],
                            [
                                206.0,
                                96.86147859999998
                            ],
                            [
                                207.0,
                                97.18965779999999
                            ],
                            [
                                208.0,
                                97.5170597
                            ],
                            [
                                209.0,
                                97.8436875
                            ],
                            [
                                210.0,
                                98.1695443
                            ],
                            [
                                211.0,
                                98.49463309999999
                            ],
                            [
                                212.0,
                                98.8189572
                            ],
                            [
                                213.0,
                                99.14251959999999
                            ],
                            [
                                214.0,
                                99.4653232
                            ],
                            [
                                215.0,
                                99.7873712
                            ],
                            [
                                216.0,
                                100.10866659999999
                            ],
                            [
                                217.0,
                                100.42921229999999
                            ],
                            [
                                218.0,
                                100.7490114
                            ],
                            [
                                219.0,
                                101.0680666
                            ],
                            [
                                220.0,
                                101.3863811
                            ],
                            [
                                221.0,
                                101.7039576
                            ],
                            [
                                222.0,
                                102.02079909999999
                            ],
                            [
                                223.0,
                                102.3369084
                            ],
                            [
                                224.0,
                                102.6522884
                            ],
                            [
                                225.0,
                                102.9669419
                            ],
                            [
                                226.0,
                                103.28087169999999
                            ],
                            [
                                227.0,
                                103.59408059999998
                            ],
                            [
                                228.0,
                                103.9065713
                            ],
                            [
                                229.0,
                                104.2183467
                            ],
                            [
                                230.0,
                                104.5294094
                            ],
                            [
                                231.0,
                                104.83976209999999
                            ],
                            [
                                232.0,
                                105.1494077
                            ],
                            [
                                233.0,
                                105.4583486
                            ],
                            [
                                234.0,
                                105.7665877
                            ],
                            [
                                235.0,
                                106.07412749999999
                            ],
                            [
                                236.0,
                                106.38097069999999
                            ],
                            [
                                237.0,
                                106.68711979999999
                            ],
                            [
                                238.0,
                                106.99257759999999
                            ],
                            [
                                239.0,
                                107.29734649999999
                            ],
                            [
                                240.0,
                                107.6014292
                            ],
                            [
                                241.0,
                                107.90482809999999
                            ],
                            [
                                242.0,
                                108.2075459
                            ],
                            [
                                243.0,
                                108.50958490000001
                            ],
                            [
                                244.0,
                                108.8109478
                            ],
                            [
                                245.0,
                                109.111637
                            ],
                            [
                                246.0,
                                109.411655
                            ],
                            [
                                247.0,
                                109.7110043
                            ],
                            [
                                248.0,
                                110.0096872
                            ],
                            [
                                249.0,
                                110.3077062
                            ],
                            [
                                250.0,
                                110.6050638
                            ],
                            [
                                251.0,
                                110.9017622
                            ],
                            [
                                252.0,
                                111.19780399999999
                            ],
                            [
                                253.0,
                                111.4931914
                            ],
                            [
                                254.0,
                                111.7879269
                            ],
                            [
                                255.0,
                                112.08201269999999
                            ],
                            [
                                256.0,
                                112.3754513
                            ],
                            [
                                257.0,
                                112.6682448
                            ],
                            [
                                258.0,
                                112.96039569999999
                            ],
                            [
                                259.0,
                                113.25190609999999
                            ],
                            [
                                260.0,
                                113.5427785
                            ],
                            [
                                261.0,
                                113.83301499999999
                            ],
                            [
                                262.0,
                                114.12261779999999
                            ],
                            [
                                263.0,
                                114.41158929999999
                            ],
                            [
                                264.0,
                                114.6999317
                            ],
                            [
                                265.0,
                                114.98764709999999
                            ],
                            [
                                266.0,
                                115.2747378
                            ],
                            [
                                267.0,
                                115.5612059
                            ],
                            [
                                268.0,
                                115.8470536
                            ],
                            [
                                269.0,
                                116.1322832
                            ],
                            [
                                270.0,
                                116.41689659999999
                            ],
                            [
                                271.0,
                                116.7008962
                            ],
                            [
                                272.0,
                                116.9842839
                            ],
                            [
                                273.0,
                                117.267062
                            ],
                            [
                                274.0,
                                117.54923249999999
                            ],
                            [
                                275.0,
                                117.83079749999999
                            ],
                            [
                                276.0,
                                118.11175909999999
                            ],
                            [
                                277.0,
                                118.3921194
                            ],
                            [
                                278.0,
                                118.6718804
                            ],
                            [
                                279.0,
                                118.9510442
                            ],
                            [
                                280.0,
                                119.2296128
                            ],
                            [
                                281.0,
                                119.5075883
                            ],
                            [
                                282.0,
                                119.78497259999999
                            ],
                            [
                                283.0,
                                120.0617678
                            ],
                            [
                                284.0,
                                120.3379758
                            ],
                            [
                                285.0,
                                120.6135987
                            ],
                            [
                                286.0,
                                120.8886385
                            ],
                            [
                                287.0,
                                121.1630969
                            ],
                            [
                                288.0,
                                121.4369762
                            ],
                            [
                                289.0,
                                121.71027809999998
                            ],
                            [
                                290.0,
                                121.98300459999999
                            ],
                            [
                                291.0,
                                122.2551577
                            ],
                            [
                                292.0,
                                122.5267392
                            ],
                            [
                                293.0,
                                122.79775109999999
                            ],
                            [
                                294.0,
                                123.06819519999999
                            ],
                            [
                                295.0,
                                123.3380735
                            ],
                            [
                                296.0,
                                123.6073878
                            ],
                            [
                                297.0,
                                123.87613999999999
                            ],
                            [
                                298.0,
                                124.1443319
                            ],
                            [
                                299.0,
                                124.4119654
                            ],
                            [
                                300.0,
                                124.67904229999999
                            ],
                            [
                                301.0,
                                124.9455644
                            ],
                            [
                                302.0,
                                125.2115337
                            ],
                            [
                                303.0,
                                125.4769518
                            ],
                            [
                                304.0,
                                125.74182059999998
                            ],
                            [
                                305.0,
                                126.0061419
                            ],
                            [
                                306.0,
                                126.2699174
                            ],
                            [
                                307.0,
                                126.533149
                            ],
                            [
                                308.0,
                                126.7958384
                            ],
                            [
                                309.0,
                                127.0579873
                            ],
                            [
                                310.0,
                                127.3195976
                            ],
                            [
                                311.0,
                                127.5806709
                            ],
                            [
                                312.0,
                                127.84120899999999
                            ],
                            [
                                313.0,
                                128.1012136
                            ],
                            [
                                314.0,
                                128.36068649999999
                            ],
                            [
                                315.0,
                                128.61962929999999
                            ],
                            [
                                316.0,
                                128.8780437
                            ],
                            [
                                317.0,
                                129.1359314
                            ],
                            [
                                318.0,
                                129.39329419999999
                            ],
                            [
                                319.0,
                                129.65013359999998
                            ],
                            [
                                320.0,
                                129.9064514
                            ],
                            [
                                321.0,
                                130.1622492
                            ],
                            [
                                322.0,
                                130.4175287
                            ],
                            [
                                323.0,
                                130.6722915
                            ],
                            [
                                324.0,
                                130.9265393
                            ],
                            [
                                325.0,
                                131.1802736
                            ],
                            [
                                326.0,
                                131.43349609999999
                            ],
                            [
                                327.0,
                                131.6862085
                            ],
                            [
                                328.0,
                                131.9384122
                            ],
                            [
                                329.0,
                                132.190109
                            ],
                            [
                                330.0,
                                132.4413004
                            ],
                            [
                                331.0,
                                132.69198799999998
                            ],
                            [
                                332.0,
                                132.94217329999998
                            ],
                            [
                                333.0,
                                133.191858
                            ],
                            [
                                334.0,
                                133.4410437
                            ],
                            [
                                335.0,
                                133.6897317
                            ],
                            [
                                336.0,
                                133.9379238
                            ],
                            [
                                337.0,
                                134.1856214
                            ],
                            [
                                338.0,
                                134.4328261
                            ],
                            [
                                339.0,
                                134.6795395
                            ],
                            [
                                340.0,
                                134.9257629
                            ],
                            [
                                341.0,
                                135.17149799999999
                            ],
                            [
                                342.0,
                                135.4167463
                            ],
                            [
                                343.0,
                                135.66150919999998
                            ],
                            [
                                344.0,
                                135.9057882
                            ],
                            [
                                345.0,
                                136.1495849
                            ],
                            [
                                346.0,
                                136.39290069999998
                            ],
                            [
                                347.0,
                                136.6357371
                            ],
                            [
                                348.0,
                                136.8780956
                            ],
                            [
                                349.0,
                                137.1199775
                            ],
                            [
                                350.0,
                                137.36138449999999
                            ],
                            [
                                351.0,
                                137.6023178
                            ],
                            [
                                352.0,
                                137.842779
                            ],
                            [
                                353.0,
                                138.08276949999998
                            ],
                            [
                                354.0,
                                138.32229069999997
                            ],
                            [
                                355.0,
                                138.56134409999999
                            ],
                            [
                                356.0,
                                138.799931
                            ],
                            [
                                357.0,
                                139.0380529
                            ],
                            [
                                358.0,
                                139.2757112
                            ],
                            [
                                359.0,
                                139.51290719999997
                            ],
                            [
                                360.0,
                                139.7496424
                            ],
                            [
                                361.0,
                                139.9859182
                            ],
                            [
                                362.0,
                                140.2217358
                            ],
                            [
                                363.0,
                                140.45709680000002
                            ],
                            [
                                364.0,
                                140.6920025
                            ],
                            [
                                365.0,
                                140.9264542
                            ],
                            [
                                366.0,
                                141.1604533
                            ],
                            [
                                367.0,
                                141.3940011
                            ],
                            [
                                368.0,
                                141.627099
                            ],
                            [
                                369.0,
                                141.8597483
                            ],
                            [
                                370.0,
                                142.0919504
                            ],
                            [
                                371.0,
                                142.3237065
                            ],
                            [
                                372.0,
                                142.55501809999998
                            ],
                            [
                                373.0,
                                142.7858864
                            ],
                            [
                                374.0,
                                143.0163127
                            ],
                            [
                                375.0,
                                143.2462984
                            ],
                            [
                                376.0,
                                143.47584469999998
                            ],
                            [
                                377.0,
                                143.704953
                            ],
                            [
                                378.0,
                                143.9336244
                            ],
                            [
                                379.0,
                                144.1618604
                            ],
                            [
                                380.0,
                                144.38966209999998
                            ],
                            [
                                381.0,
                                144.6170309
                            ],
                            [
                                382.0,
                                144.84396809999998
                            ],
                            [
                                383.0,
                                145.0704748
                            ],
                            [
                                384.0,
                                145.2965523
                            ],
                            [
                                385.0,
                                145.522202
                            ],
                            [
                                386.0,
                                145.747425
                            ],
                            [
                                387.0,
                                145.97222259999998
                            ],
                            [
                                388.0,
                                146.196596
                            ],
                            [
                                389.0,
                                146.4205464
                            ],
                            [
                                390.0,
                                146.64407509999998
                            ],
                            [
                                391.0,
                                146.8671834
                            ],
                            [
                                392.0,
                                147.0898723
                            ],
                            [
                                393.0,
                                147.31214319999998
                            ],
                            [
                                394.0,
                                147.5339972
                            ],
                            [
                                395.0,
                                147.7554355
                            ],
                            [
                                396.0,
                                147.9764594
                            ],
                            [
                                397.0,
                                148.19707
                            ],
                            [
                                398.0,
                                148.4172685
                            ],
                            [
                                399.0,
                                148.6370561
                            ],
                            [
                                400.0,
                                148.856434
                            ],
                            [
                                401.0,
                                149.0754033
                            ],
                            [
                                402.0,
                                149.29396519999997
                            ],
                            [
                                403.0,
                                149.51212089999999
                            ],
                            [
                                404.0,
                                149.7298715
                            ],
                            [
                                405.0,
                                149.94721819999998
                            ],
                            [
                                406.0,
                                150.1641622
                            ],
                            [
                                407.0,
                                150.3807045
                            ],
                            [
                                408.0,
                                150.5968463
                            ],
                            [
                                409.0,
                                150.81258880000001
                            ],
                            [
                                410.0,
                                151.02793309999998
                            ],
                            [
                                411.0,
                                151.2428803
                            ],
                            [
                                412.0,
                                151.45743149999998
                            ],
                            [
                                413.0,
                                151.6715879
                            ],
                            [
                                414.0,
                                151.88535059999998
                            ],
                            [
                                415.0,
                                152.09872059999998
                            ],
                            [
                                416.0,
                                152.3116991
                            ],
                            [
                                417.0,
                                152.52428719999997
                            ],
                            [
                                418.0,
                                152.73648599999999
                            ],
                            [
                                419.0,
                                152.9482965
                            ],
                            [
                                420.0,
                                153.1597199
                            ],
                            [
                                421.0,
                                153.37075719999999
                            ],
                            [
                                422.0,
                                153.5814096
                            ],
                            [
                                423.0,
                                153.791678
                            ],
                            [
                                424.0,
                                154.0015636
                            ],
                            [
                                425.0,
                                154.2110674
                            ],
                            [
                                426.0,
                                154.4201905
                            ],
                            [
                                427.0,
                                154.628934
                            ],
                            [
                                428.0,
                                154.8372988
                            ],
                            [
                                429.0,
                                155.0452862
                            ],
                            [
                                430.0,
                                155.252897
                            ],
                            [
                                431.0,
                                155.4601323
                            ],
                            [
                                432.0,
                                155.66699319999998
                            ],
                            [
                                433.0,
                                155.8734808
                            ],
                            [
                                434.0,
                                156.07959599999998
                            ],
                            [
                                435.0,
                                156.2853398
                            ],
                            [
                                436.0,
                                156.4907133
                            ],
                            [
                                437.0,
                                156.6957176
                            ],
                            [
                                438.0,
                                156.9003535
                            ],
                            [
                                439.0,
                                157.1046222
                            ],
                            [
                                440.0,
                                157.3085247
                            ],
                            [
                                441.0,
                                157.5120618
                            ],
                            [
                                442.0,
                                157.71523469999997
                            ],
                            [
                                443.0,
                                157.91804439999999
                            ],
                            [
                                444.0,
                                158.12049169999997
                            ],
                            [
                                445.0,
                                158.3225778
                            ],
                            [
                                446.0,
                                158.5243036
                            ],
                            [
                                447.0,
                                158.72566999999998
                            ],
                            [
                                448.0,
                                158.92667809999998
                            ],
                            [
                                449.0,
                                159.1273289
                            ],
                            [
                                450.0,
                                159.32762319999998
                            ],
                            [
                                451.0,
                                159.52756209999998
                            ],
                            [
                                452.0,
                                159.7271465
                            ],
                            [
                                453.0,
                                159.9263774
                            ],
                            [
                                454.0,
                                160.12525569999997
                            ],
                            [
                                455.0,
                                160.3237824
                            ],
                            [
                                456.0,
                                160.5219584
                            ],
                            [
                                457.0,
                                160.7197847
                            ],
                            [
                                458.0,
                                160.9172623
                            ],
                            [
                                459.0,
                                161.1143919
                            ],
                            [
                                460.0,
                                161.31117469999998
                            ],
                            [
                                461.0,
                                161.5076115
                            ],
                            [
                                462.0,
                                161.70370319999998
                            ],
                            [
                                463.0,
                                161.8994508
                            ],
                            [
                                464.0,
                                162.09485519999998
                            ],
                            [
                                465.0,
                                162.2899173
                            ],
                            [
                                466.0,
                                162.484638
                            ],
                            [
                                467.0,
                                162.67901819999997
                            ],
                            [
                                468.0,
                                162.8730589
                            ],
                            [
                                469.0,
                                163.0667609
                            ],
                            [
                                470.0,
                                163.26012509999998
                            ],
                            [
                                471.0,
                                163.4531525
                            ],
                            [
                                472.0,
                                163.6458439
                            ],
                            [
                                473.0,
                                163.8382002
                            ],
                            [
                                474.0,
                                164.0302223
                            ],
                            [
                                475.0,
                                164.2219111
                            ],
                            [
                                476.0,
                                164.4132675
                            ],
                            [
                                477.0,
                                164.6042923
                            ],
                            [
                                478.0,
                                164.7949864
                            ],
                            [
                                479.0,
                                164.98535069999997
                            ],
                            [
                                480.0,
                                165.1753861
                            ],
                            [
                                481.0,
                                165.3650933
                            ],
                            [
                                482.0,
                                165.5544734
                            ],
                            [
                                483.0,
                                165.7435271
                            ],
                            [
                                484.0,
                                165.9322553
                            ],
                            [
                                485.0,
                                166.1206588
                            ],
                            [
                                486.0,
                                166.3087385
                            ],
                            [
                                487.0,
                                166.4964953
                            ],
                            [
                                488.0,
                                166.6839299
                            ],
                            [
                                489.0,
                                166.8710433
                            ],
                            [
                                490.0,
                                167.05783619999997
                            ],
                            [
                                491.0,
                                167.24430949999999
                            ],
                            [
                                492.0,
                                167.42986219999997
                            ],
                            [
                                493.0,
                                167.6150429
                            ],
                            [
                                494.0,
                                167.79990519999998
                            ],
                            [
                                495.0,
                                167.98444999999998
                            ],
                            [
                                496.0,
                                168.1686781
                            ],
                            [
                                497.0,
                                168.3525904
                            ],
                            [
                                498.0,
                                168.53618759999998
                            ],
                            [
                                499.0,
                                168.7194706
                            ],
                            [
                                500.0,
                                168.90244019999997
                            ],
                            [
                                501.0,
                                169.08509719999998
                            ],
                            [
                                502.0,
                                169.2674425
                            ],
                            [
                                503.0,
                                169.4494767
                            ],
                            [
                                504.0,
                                169.63120080000002
                            ],
                            [
                                505.0,
                                169.8126155
                            ],
                            [
                                506.0,
                                169.9937216
                            ],
                            [
                                507.0,
                                170.1745199
                            ],
                            [
                                508.0,
                                170.3550113
                            ],
                            [
                                509.0,
                                170.53519649999998
                            ],
                            [
                                510.0,
                                170.71507619999997
                            ],
                            [
                                511.0,
                                170.8946513
                            ],
                            [
                                512.0,
                                171.07392259999997
                            ],
                            [
                                513.0,
                                171.25289080000002
                            ],
                            [
                                514.0,
                                171.4315568
                            ],
                            [
                                515.0,
                                171.60992119999997
                            ],
                            [
                                516.0,
                                171.7879849
                            ],
                            [
                                517.0,
                                171.96574859999998
                            ],
                            [
                                518.0,
                                172.1432131
                            ],
                            [
                                519.0,
                                172.3203792
                            ],
                            [
                                520.0,
                                172.4972475
                            ],
                            [
                                521.0,
                                172.67381899999998
                            ],
                            [
                                522.0,
                                172.85009419999997
                            ],
                            [
                                523.0,
                                173.0260741
                            ],
                            [
                                524.0,
                                173.2017593
                            ],
                            [
                                525.0,
                                173.3771505
                            ],
                            [
                                526.0,
                                173.55224859999998
                            ],
                            [
                                527.0,
                                173.72705419999997
                            ],
                            [
                                528.0,
                                173.9015681
                            ],
                            [
                                529.0,
                                174.07579109999998
                            ],
                            [
                                530.0,
                                174.2497239
                            ],
                            [
                                531.0,
                                174.42336709999998
                            ],
                            [
                                532.0,
                                174.5967216
                            ],
                            [
                                533.0,
                                174.7697881
                            ],
                            [
                                534.0,
                                174.94256719999998
                            ],
                            [
                                535.0,
                                175.1150598
                            ],
                            [
                                536.0,
                                175.2872664
                            ],
                            [
                                537.0,
                                175.4591879
                            ],
                            [
                                538.0,
                                175.630825
                            ],
                            [
                                539.0,
                                175.8021784
                            ],
                            [
                                540.0,
                                175.97324869999997
                            ],
                            [
                                541.0,
                                176.1440367
                            ],
                            [
                                542.0,
                                176.31454309999998
                            ],
                            [
                                543.0,
                                176.4847686
                            ],
                            [
                                544.0,
                                176.6547139
                            ],
                            [
                                545.0,
                                176.82437969999998
                            ],
                            [
                                546.0,
                                176.99376669999998
                            ],
                            [
                                547.0,
                                177.16287549999998
                            ],
                            [
                                548.0,
                                177.331707
                            ],
                            [
                                549.0,
                                177.50026169999998
                            ],
                            [
                                550.0,
                                177.66854030000002
                            ],
                            [
                                551.0,
                                177.8365436
                            ],
                            [
                                552.0,
                                178.00427219999997
                            ],
                            [
                                553.0,
                                178.1717267
                            ],
                            [
                                554.0,
                                178.338908
                            ],
                            [
                                555.0,
                                178.50581659999997
                            ],
                            [
                                556.0,
                                178.67245309999998
                            ],
                            [
                                557.0,
                                178.8388184
                            ],
                            [
                                558.0,
                                179.00491309999998
                            ],
                            [
                                559.0,
                                179.1707377
                            ],
                            [
                                560.0,
                                179.33629299999998
                            ],
                            [
                                561.0,
                                179.50157969999998
                            ],
                            [
                                562.0,
                                179.6665984
                            ],
                            [
                                563.0,
                                179.83134969999998
                            ],
                            [
                                564.0,
                                179.9958344
                            ],
                            [
                                565.0,
                                180.160053
                            ],
                            [
                                566.0,
                                180.32400619999999
                            ],
                            [
                                567.0,
                                180.4876947
                            ],
                            [
                                568.0,
                                180.6511191
                            ],
                            [
                                569.0,
                                180.8142801
                            ],
                            [
                                570.0,
                                180.97717819999997
                            ],
                            [
                                571.0,
                                181.1398142
                            ],
                            [
                                572.0,
                                181.3021887
                            ],
                            [
                                573.0,
                                181.4643023
                            ],
                            [
                                574.0,
                                181.62615559999998
                            ],
                            [
                                575.0,
                                181.78774919999998
                            ],
                            [
                                576.0,
                                181.9490839
                            ],
                            [
                                577.0,
                                182.11016019999997
                            ],
                            [
                                578.0,
                                182.2709788
                            ],
                            [
                                579.0,
                                182.4315403
                            ],
                            [
                                580.0,
                                182.59184519999997
                            ],
                            [
                                581.0,
                                182.7518943
                            ],
                            [
                                582.0,
                                182.9116881
                            ],
                            [
                                583.0,
                                183.07122719999998
                            ],
                            [
                                584.0,
                                183.23051230000002
                            ],
                            [
                                585.0,
                                183.389544
                            ],
                            [
                                586.0,
                                183.5483228
                            ],
                            [
                                587.0,
                                183.7068495
                            ],
                            [
                                588.0,
                                183.86512449999998
                            ],
                            [
                                589.0,
                                184.02314859999998
                            ],
                            [
                                590.0,
                                184.18092219999997
                            ],
                            [
                                591.0,
                                184.338446
                            ],
                            [
                                592.0,
                                184.4957207
                            ],
                            [
                                593.0,
                                184.65274669999997
                            ],
                            [
                                594.0,
                                184.80952469999997
                            ],
                            [
                                595.0,
                                184.9660553
                            ],
                            [
                                596.0,
                                185.12233899999998
                            ],
                            [
                                597.0,
                                185.27837649999998
                            ],
                            [
                                598.0,
                                185.4341683
                            ],
                            [
                                599.0,
                                185.58971499999998
                            ],
                            [
                                600.0,
                                185.7450173
                            ],
                            [
                                601.0,
                                185.90007559999998
                            ],
                            [
                                602.0,
                                186.0548906
                            ],
                            [
                                603.0,
                                186.2094628
                            ],
                            [
                                604.0,
                                186.3637929
                            ],
                            [
                                605.0,
                                186.5178813
                            ],
                            [
                                606.0,
                                186.6717287
                            ],
                            [
                                607.0,
                                186.8253356
                            ],
                            [
                                608.0,
                                186.9787026
                            ],
                            [
                                609.0,
                                187.13183019999997
                            ],
                            [
                                610.0,
                                187.2847191
                            ],
                            [
                                611.0,
                                187.4373698
                            ],
                            [
                                612.0,
                                187.58978269999997
                            ],
                            [
                                613.0,
                                187.74195859999998
                            ],
                            [
                                614.0,
                                187.89389799999998
                            ],
                            [
                                615.0,
                                188.0456014
                            ],
                            [
                                616.0,
                                188.1970693
                            ],
                            [
                                617.0,
                                188.3483024
                            ],
                            [
                                618.0,
                                188.4993011
                            ],
                            [
                                619.0,
                                188.65006599999998
                            ],
                            [
                                620.0,
                                188.80059769999997
                            ],
                            [
                                621.0,
                                188.9508967
                            ],
                            [
                                622.0,
                                189.10096349999998
                            ],
                            [
                                623.0,
                                189.2507987
                            ],
                            [
                                624.0,
                                189.4004029
                            ],
                            [
                                625.0,
                                189.54977649999998
                            ],
                            [
                                626.0,
                                189.69892009999998
                            ],
                            [
                                627.0,
                                189.84783430000002
                            ],
                            [
                                628.0,
                                189.9965195
                            ],
                            [
                                629.0,
                                190.1449763
                            ],
                            [
                                630.0,
                                190.2932053
                            ],
                            [
                                631.0,
                                190.4412069
                            ],
                            [
                                632.0,
                                190.58898159999998
                            ],
                            [
                                633.0,
                                190.73653009999998
                            ],
                            [
                                634.0,
                                190.8838528
                            ],
                            [
                                635.0,
                                191.0309503
                            ],
                            [
                                636.0,
                                191.177823
                            ],
                            [
                                637.0,
                                191.3244715
                            ],
                            [
                                638.0,
                                191.4708963
                            ],
                            [
                                639.0,
                                191.617098
                            ],
                            [
                                640.0,
                                191.7630769
                            ],
                            [
                                641.0,
                                191.90883369999997
                            ],
                            [
                                642.0,
                                192.0543688
                            ],
                            [
                                643.0,
                                192.1996829
                            ],
                            [
                                644.0,
                                192.34477619999998
                            ],
                            [
                                645.0,
                                192.4896494
                            ],
                            [
                                646.0,
                                192.63430309999998
                            ],
                            [
                                647.0,
                                192.7787375
                            ],
                            [
                                648.0,
                                192.92295339999998
                            ],
                            [
                                649.0,
                                193.06695109999998
                            ],
                            [
                                650.0,
                                193.21073119999997
                            ],
                            [
                                651.0,
                                193.35429419999997
                            ],
                            [
                                652.0,
                                193.4976405
                            ],
                            [
                                653.0,
                                193.6407707
                            ],
                            [
                                654.0,
                                193.78368519999998
                            ],
                            [
                                655.0,
                                193.92638459999998
                            ],
                            [
                                656.0,
                                194.06886930000002
                            ],
                            [
                                657.0,
                                194.2111398
                            ],
                            [
                                658.0,
                                194.3531966
                            ],
                            [
                                659.0,
                                194.49504019999998
                            ],
                            [
                                660.0,
                                194.63667099999998
                            ],
                            [
                                661.0,
                                194.7780896
                            ],
                            [
                                662.0,
                                194.9192964
                            ],
                            [
                                663.0,
                                195.0602919
                            ],
                            [
                                664.0,
                                195.2010765
                            ],
                            [
                                665.0,
                                195.3416508
                            ],
                            [
                                666.0,
                                195.4820153
                            ],
                            [
                                667.0,
                                195.6221703
                            ],
                            [
                                668.0,
                                195.7621165
                            ],
                            [
                                669.0,
                                195.90185409999998
                            ],
                            [
                                670.0,
                                196.0413838
                            ],
                            [
                                671.0,
                                196.1807059
                            ],
                            [
                                672.0,
                                196.3198209
                            ],
                            [
                                673.0,
                                196.4587294
                            ],
                            [
                                674.0,
                                196.5974317
                            ],
                            [
                                675.0,
                                196.7359284
                            ],
                            [
                                676.0,
                                196.8742198
                            ],
                            [
                                677.0,
                                197.0123065
                            ],
                            [
                                678.0,
                                197.1501888
                            ],
                            [
                                679.0,
                                197.28786730000002
                            ],
                            [
                                680.0,
                                197.4253425
                            ],
                            [
                                681.0,
                                197.56261469999998
                            ],
                            [
                                682.0,
                                197.6996843
                            ],
                            [
                                683.0,
                                197.83655199999998
                            ],
                            [
                                684.0,
                                197.9732181
                            ],
                            [
                                685.0,
                                198.109683
                            ],
                            [
                                686.0,
                                198.2459472
                            ],
                            [
                                687.0,
                                198.38201119999997
                            ],
                            [
                                688.0,
                                198.51787530000001
                            ],
                            [
                                689.0,
                                198.6535401
                            ],
                            [
                                690.0,
                                198.789006
                            ],
                            [
                                691.0,
                                198.9242734
                            ],
                            [
                                692.0,
                                199.05934269999997
                            ],
                            [
                                693.0,
                                199.1942144
                            ],
                            [
                                694.0,
                                199.3288889
                            ],
                            [
                                695.0,
                                199.46336669999997
                            ],
                            [
                                696.0,
                                199.59764819999998
                            ],
                            [
                                697.0,
                                199.7317338
                            ],
                            [
                                698.0,
                                199.8656239
                            ],
                            [
                                699.0,
                                199.99931909999998
                            ],
                            [
                                700.0,
                                200.13281959999998
                            ],
                            [
                                701.0,
                                200.26612599999999
                            ],
                            [
                                702.0,
                                200.3992386
                            ],
                            [
                                703.0,
                                200.5321579
                            ],
                            [
                                704.0,
                                200.6648843
                            ],
                            [
                                705.0,
                                200.7974183
                            ],
                            [
                                706.0,
                                200.92976019999998
                            ],
                            [
                                707.0,
                                201.0619104
                            ],
                            [
                                708.0,
                                201.19386949999998
                            ],
                            [
                                709.0,
                                201.3256377
                            ],
                            [
                                710.0,
                                201.45721559999998
                            ],
                            [
                                711.0,
                                201.5886035
                            ],
                            [
                                712.0,
                                201.7198018
                            ],
                            [
                                713.0,
                                201.850811
                            ],
                            [
                                714.0,
                                201.9816315
                            ],
                            [
                                715.0,
                                202.11226359999998
                            ],
                            [
                                716.0,
                                202.2427078
                            ],
                            [
                                717.0,
                                202.3729646
                            ],
                            [
                                718.0,
                                202.50303419999997
                            ],
                            [
                                719.0,
                                202.6329171
                            ],
                            [
                                720.0,
                                202.76261369999997
                            ],
                            [
                                721.0,
                                202.8921244
                            ],
                            [
                                722.0,
                                203.02144959999998
                            ],
                            [
                                723.0,
                                203.15058969999998
                            ],
                            [
                                724.0,
                                203.27954519999997
                            ],
                            [
                                725.0,
                                203.4083163
                            ],
                            [
                                726.0,
                                203.5369036
                            ],
                            [
                                727.0,
                                203.6653073
                            ],
                            [
                                728.0,
                                203.7935279
                            ],
                            [
                                729.0,
                                203.9215658
                            ],
                            [
                                730.0,
                                204.0494214
                            ],
                            [
                                731.0,
                                204.17709509999997
                            ],
                            [
                                732.0,
                                204.3045872
                            ],
                            [
                                733.0,
                                204.43189809999998
                            ],
                            [
                                734.0,
                                204.5590283
                            ],
                            [
                                735.0,
                                204.68597809999997
                            ],
                            [
                                736.0,
                                204.8127479
                            ],
                            [
                                737.0,
                                204.9393381
                            ],
                            [
                                738.0,
                                205.06574899999998
                            ],
                            [
                                739.0,
                                205.1919811
                            ],
                            [
                                740.0,
                                205.31803469999997
                            ],
                            [
                                741.0,
                                205.4439103
                            ],
                            [
                                742.0,
                                205.56960809999998
                            ],
                            [
                                743.0,
                                205.69512859999998
                            ],
                            [
                                744.0,
                                205.82047219999998
                            ],
                            [
                                745.0,
                                205.9456392
                            ],
                            [
                                746.0,
                                206.0706299
                            ],
                            [
                                747.0,
                                206.1954448
                            ],
                            [
                                748.0,
                                206.3200843
                            ],
                            [
                                749.0,
                                206.44454869999998
                            ],
                            [
                                750.0,
                                206.5688384
                            ],
                            [
                                751.0,
                                206.69295369999998
                            ],
                            [
                                752.0,
                                206.816895
                            ],
                            [
                                753.0,
                                206.9406627
                            ],
                            [
                                754.0,
                                207.0642572
                            ],
                            [
                                755.0,
                                207.18767880000001
                            ],
                            [
                                756.0,
                                207.3109278
                            ],
                            [
                                757.0,
                                207.43400469999997
                            ],
                            [
                                758.0,
                                207.5569098
                            ],
                            [
                                759.0,
                                207.6796435
                            ],
                            [
                                760.0,
                                207.80220609999998
                            ],
                            [
                                761.0,
                                207.924598
                            ],
                            [
                                762.0,
                                208.0468195
                            ],
                            [
                                763.0,
                                208.168871
                            ],
                            [
                                764.0,
                                208.2907529
                            ],
                            [
                                765.0,
                                208.4124655
                            ],
                            [
                                766.0,
                                208.5340091
                            ],
                            [
                                767.0,
                                208.6553842
                            ],
                            [
                                768.0,
                                208.776591
                            ],
                            [
                                769.0,
                                208.89763
                            ],
                            [
                                770.0,
                                209.0185014
                            ],
                            [
                                771.0,
                                209.1392056
                            ],
                            [
                                772.0,
                                209.259743
                            ],
                            [
                                773.0,
                                209.3801139
                            ],
                            [
                                774.0,
                                209.50031869999998
                            ],
                            [
                                775.0,
                                209.62035759999998
                            ],
                            [
                                776.0,
                                209.7402311
                            ],
                            [
                                777.0,
                                209.8599395
                            ],
                            [
                                778.0,
                                209.97948319999998
                            ],
                            [
                                779.0,
                                210.0988623
                            ],
                            [
                                780.0,
                                210.2180775
                            ],
                            [
                                781.0,
                                210.33712880000002
                            ],
                            [
                                782.0,
                                210.45601680000001
                            ],
                            [
                                783.0,
                                210.57474159999998
                            ],
                            [
                                784.0,
                                210.6933038
                            ],
                            [
                                785.0,
                                210.8117035
                            ],
                            [
                                786.0,
                                210.92994119999997
                            ],
                            [
                                787.0,
                                211.04801709999998
                            ],
                            [
                                788.0,
                                211.1659317
                            ],
                            [
                                789.0,
                                211.28368519999998
                            ],
                            [
                                790.0,
                                211.4012779
                            ],
                            [
                                791.0,
                                211.5187102
                            ],
                            [
                                792.0,
                                211.63598249999998
                            ],
                            [
                                793.0,
                                211.753095
                            ],
                            [
                                794.0,
                                211.870048
                            ],
                            [
                                795.0,
                                211.986842
                            ],
                            [
                                796.0,
                                212.1034772
                            ],
                            [
                                797.0,
                                212.219954
                            ],
                            [
                                798.0,
                                212.33627259999997
                            ],
                            [
                                799.0,
                                212.45243349999998
                            ],
                            [
                                800.0,
                                212.5684368
                            ],
                            [
                                801.0,
                                212.684283
                            ],
                            [
                                802.0,
                                212.7999724
                            ],
                            [
                                803.0,
                                212.9155053
                            ],
                            [
                                804.0,
                                213.0308819
                            ],
                            [
                                805.0,
                                213.14610269999997
                            ],
                            [
                                806.0,
                                213.2611679
                            ],
                            [
                                807.0,
                                213.3760778
                            ],
                            [
                                808.0,
                                213.4908329
                            ],
                            [
                                809.0,
                                213.60543330000002
                            ],
                            [
                                810.0,
                                213.7198794
                            ],
                            [
                                811.0,
                                213.8341715
                            ],
                            [
                                812.0,
                                213.9483099
                            ],
                            [
                                813.0,
                                214.06229489999998
                            ],
                            [
                                814.0,
                                214.17612689999999
                            ],
                            [
                                815.0,
                                214.2898061
                            ],
                            [
                                816.0,
                                214.4033329
                            ],
                            [
                                817.0,
                                214.5167076
                            ],
                            [
                                818.0,
                                214.6299304
                            ],
                            [
                                819.0,
                                214.74300169999998
                            ],
                            [
                                820.0,
                                214.8559218
                            ],
                            [
                                821.0,
                                214.96869089999998
                            ],
                            [
                                822.0,
                                215.0813094
                            ],
                            [
                                823.0,
                                215.19377769999997
                            ],
                            [
                                824.0,
                                215.3060959
                            ],
                            [
                                825.0,
                                215.4182644
                            ],
                            [
                                826.0,
                                215.5302835
                            ],
                            [
                                827.0,
                                215.64215349999998
                            ],
                            [
                                828.0,
                                215.75387469999998
                            ],
                            [
                                829.0,
                                215.8654474
                            ],
                            [
                                830.0,
                                215.9768718
                            ],
                            [
                                831.0,
                                216.0881484
                            ],
                            [
                                832.0,
                                216.1992773
                            ],
                            [
                                833.0,
                                216.3102589
                            ],
                            [
                                834.0,
                                216.4210934
                            ],
                            [
                                835.0,
                                216.53178119999998
                            ],
                            [
                                836.0,
                                216.64232259999997
                            ],
                            [
                                837.0,
                                216.75271769999998
                            ],
                            [
                                838.0,
                                216.8629671
                            ],
                            [
                                839.0,
                                216.9730708
                            ],
                            [
                                840.0,
                                217.08302919999997
                            ],
                            [
                                841.0,
                                217.19284269999997
                            ],
                            [
                                842.0,
                                217.3025114
                            ],
                            [
                                843.0,
                                217.4120357
                            ],
                            [
                                844.0,
                                217.5214159
                            ],
                            [
                                845.0,
                                217.6306522
                            ],
                            [
                                846.0,
                                217.7397449
                            ],
                            [
                                847.0,
                                217.8486943
                            ],
                            [
                                848.0,
                                217.95750069999997
                            ],
                            [
                                849.0,
                                218.0661644
                            ],
                            [
                                850.0,
                                218.17468569999997
                            ],
                            [
                                851.0,
                                218.2830648
                            ],
                            [
                                852.0,
                                218.391302
                            ],
                            [
                                853.0,
                                218.49939759999998
                            ],
                            [
                                854.0,
                                218.6073519
                            ],
                            [
                                855.0,
                                218.71516509999998
                            ],
                            [
                                856.0,
                                218.82283759999999
                            ],
                            [
                                857.0,
                                218.93036959999998
                            ],
                            [
                                858.0,
                                219.0377613
                            ],
                            [
                                859.0,
                                219.14501309999997
                            ],
                            [
                                860.0,
                                219.25212519999997
                            ],
                            [
                                861.0,
                                219.359098
                            ],
                            [
                                862.0,
                                219.46593159999998
                            ],
                            [
                                863.0,
                                219.5726264
                            ],
                            [
                                864.0,
                                219.6791825
                            ],
                            [
                                865.0,
                                219.7856004
                            ],
                            [
                                866.0,
                                219.89188019999997
                            ],
                            [
                                867.0,
                                219.9980223
                            ],
                            [
                                868.0,
                                220.1040269
                            ],
                            [
                                869.0,
                                220.20989419999998
                            ],
                            [
                                870.0,
                                220.31562449999998
                            ],
                            [
                                871.0,
                                220.42121819999997
                            ],
                            [
                                872.0,
                                220.5266754
                            ],
                            [
                                873.0,
                                220.6319964
                            ],
                            [
                                874.0,
                                220.73718159999999
                            ],
                            [
                                875.0,
                                220.8422311
                            ],
                            [
                                876.0,
                                220.94714519999997
                            ],
                            [
                                877.0,
                                221.05192419999997
                            ],
                            [
                                878.0,
                                221.1565683
                            ],
                            [
                                879.0,
                                221.2610779
                            ],
                            [
                                880.0,
                                221.3654531
                            ],
                            [
                                881.0,
                                221.4696942
                            ],
                            [
                                882.0,
                                221.5738015
                            ],
                            [
                                883.0,
                                221.6777753
                            ],
                            [
                                884.0,
                                221.78161569999997
                            ],
                            [
                                885.0,
                                221.8853231
                            ],
                            [
                                886.0,
                                221.98889769999997
                            ],
                            [
                                887.0,
                                222.0923398
                            ],
                            [
                                888.0,
                                222.1956496
                            ],
                            [
                                889.0,
                                222.2988274
                            ],
                            [
                                890.0,
                                222.4018734
                            ],
                            [
                                891.0,
                                222.5047879
                            ],
                            [
                                892.0,
                                222.60757109999997
                            ],
                            [
                                893.0,
                                222.7102233
                            ],
                            [
                                894.0,
                                222.8127448
                            ],
                            [
                                895.0,
                                222.91513569999998
                            ],
                            [
                                896.0,
                                223.0173964
                            ],
                            [
                                897.0,
                                223.11952699999998
                            ],
                            [
                                898.0,
                                223.22152789999998
                            ],
                            [
                                899.0,
                                223.3233993
                            ],
                            [
                                900.0,
                                223.4251414
                            ],
                            [
                                901.0,
                                223.52675449999998
                            ],
                            [
                                902.0,
                                223.6282388
                            ],
                            [
                                903.0,
                                223.7295945
                            ],
                            [
                                904.0,
                                223.83082199999998
                            ],
                            [
                                905.0,
                                223.9319214
                            ],
                            [
                                906.0,
                                224.032893
                            ],
                            [
                                907.0,
                                224.1337371
                            ],
                            [
                                908.0,
                                224.2344539
                            ],
                            [
                                909.0,
                                224.33504349999998
                            ],
                            [
                                910.0,
                                224.4355064
                            ],
                            [
                                911.0,
                                224.5358426
                            ],
                            [
                                912.0,
                                224.63605249999998
                            ],
                            [
                                913.0,
                                224.7361363
                            ],
                            [
                                914.0,
                                224.8360942
                            ],
                            [
                                915.0,
                                224.9359264
                            ],
                            [
                                916.0,
                                225.0356333
                            ],
                            [
                                917.0,
                                225.135215
                            ],
                            [
                                918.0,
                                225.2346718
                            ],
                            [
                                919.0,
                                225.3340038
                            ],
                            [
                                920.0,
                                225.4332114
                            ],
                            [
                                921.0,
                                225.5322948
                            ],
                            [
                                922.0,
                                225.63125419999997
                            ],
                            [
                                923.0,
                                225.7300899
                            ],
                            [
                                924.0,
                                225.828802
                            ],
                            [
                                925.0,
                                225.9273908
                            ],
                            [
                                926.0,
                                226.0258565
                            ],
                            [
                                927.0,
                                226.1241995
                            ],
                            [
                                928.0,
                                226.2224198
                            ],
                            [
                                929.0,
                                226.3205178
                            ],
                            [
                                930.0,
                                226.41849359999998
                            ],
                            [
                                931.0,
                                226.5163475
                            ],
                            [
                                932.0,
                                226.6140797
                            ],
                            [
                                933.0,
                                226.7116904
                            ],
                            [
                                934.0,
                                226.8091799
                            ],
                            [
                                935.0,
                                226.90654849999999
                            ],
                            [
                                936.0,
                                227.00379619999998
                            ],
                            [
                                937.0,
                                227.1009234
                            ],
                            [
                                938.0,
                                227.19793019999997
                            ],
                            [
                                939.0,
                                227.294817
                            ],
                            [
                                940.0,
                                227.3915838
                            ],
                            [
                                941.0,
                                227.48823099999998
                            ],
                            [
                                942.0,
                                227.5847588
                            ],
                            [
                                943.0,
                                227.6811673
                            ],
                            [
                                944.0,
                                227.7774569
                            ],
                            [
                                945.0,
                                227.8736277
                            ],
                            [
                                946.0,
                                227.9696799
                            ],
                            [
                                947.0,
                                228.0656138
                            ],
                            [
                                948.0,
                                228.1614295
                            ],
                            [
                                949.0,
                                228.2571274
                            ],
                            [
                                950.0,
                                228.35270759999997
                            ],
                            [
                                951.0,
                                228.44817030000002
                            ],
                            [
                                952.0,
                                228.5435158
                            ],
                            [
                                953.0,
                                228.6387443
                            ],
                            [
                                954.0,
                                228.7338559
                            ],
                            [
                                955.0,
                                228.828851
                            ],
                            [
                                956.0,
                                228.92372959999997
                            ],
                            [
                                957.0,
                                229.01849209999997
                            ],
                            [
                                958.0,
                                229.11313869999998
                            ],
                            [
                                959.0,
                                229.2076694
                            ],
                            [
                                960.0,
                                229.30208469999997
                            ],
                            [
                                961.0,
                                229.39638469999997
                            ],
                            [
                                962.0,
                                229.4905695
                            ],
                            [
                                963.0,
                                229.5846394
                            ],
                            [
                                964.0,
                                229.6785947
                            ],
                            [
                                965.0,
                                229.7724355
                            ],
                            [
                                966.0,
                                229.866162
                            ],
                            [
                                967.0,
                                229.95977449999998
                            ],
                            [
                                968.0,
                                230.05327309999998
                            ],
                            [
                                969.0,
                                230.1466581
                            ],
                            [
                                970.0,
                                230.23992959999998
                            ],
                            [
                                971.0,
                                230.3330879
                            ],
                            [
                                972.0,
                                230.42613319999998
                            ],
                            [
                                973.0,
                                230.51906569999997
                            ],
                            [
                                974.0,
                                230.6118856
                            ],
                            [
                                975.0,
                                230.70459309999998
                            ],
                            [
                                976.0,
                                230.79718839999998
                            ],
                            [
                                977.0,
                                230.88967159999999
                            ],
                            [
                                978.0,
                                230.98204309999997
                            ],
                            [
                                979.0,
                                231.074303
                            ],
                            [
                                980.0,
                                231.1664516
                            ],
                            [
                                981.0,
                                231.2584889
                            ],
                            [
                                982.0,
                                231.3504153
                            ],
                            [
                                983.0,
                                231.4422308
                            ],
                            [
                                984.0,
                                231.5339358
                            ],
                            [
                                985.0,
                                231.6255304
                            ],
                            [
                                986.0,
                                231.7170149
                            ],
                            [
                                987.0,
                                231.8083893
                            ],
                            [
                                988.0,
                                231.899654
                            ],
                            [
                                989.0,
                                231.99080909999998
                            ],
                            [
                                990.0,
                                232.0818548
                            ],
                            [
                                991.0,
                                232.1727913
                            ],
                            [
                                992.0,
                                232.2636188
                            ],
                            [
                                993.0,
                                232.35433749999999
                            ],
                            [
                                994.0,
                                232.44494759999998
                            ],
                            [
                                995.0,
                                232.5354493
                            ],
                            [
                                996.0,
                                232.62584280000002
                            ],
                            [
                                997.0,
                                232.7161283
                            ],
                            [
                                998.0,
                                232.80630589999998
                            ],
                            [
                                999.0,
                                232.8963759
                            ],
                            [
                                1000.0,
                                232.9863385
                            ],
                            [
                                1001.0,
                                233.0761939
                            ],
                            [
                                1002.0,
                                233.1659421
                            ],
                            [
                                1003.0,
                                233.2555836
                            ],
                            [
                                1004.0,
                                233.3451183
                            ],
                            [
                                1005.0,
                                233.43454659999998
                            ],
                            [
                                1006.0,
                                233.5238686
                            ],
                            [
                                1007.0,
                                233.61308449999999
                            ],
                            [
                                1008.0,
                                233.7021944
                            ],
                            [
                                1009.0,
                                233.79119869999997
                            ],
                            [
                                1010.0,
                                233.88009739999998
                            ],
                            [
                                1011.0,
                                233.9688908
                            ],
                            [
                                1012.0,
                                234.05757899999998
                            ],
                            [
                                1013.0,
                                234.14616219999996
                            ],
                            [
                                1014.0,
                                234.23464069999997
                            ],
                            [
                                1015.0,
                                234.3230146
                            ],
                            [
                                1016.0,
                                234.411284
                            ],
                            [
                                1017.0,
                                234.4994492
                            ],
                            [
                                1018.0,
                                234.58751039999999
                            ],
                            [
                                1019.0,
                                234.67546769999998
                            ],
                            [
                                1020.0,
                                234.7633214
                            ],
                            [
                                1021.0,
                                234.8510715
                            ],
                            [
                                1022.0,
                                234.9387184
                            ],
                            [
                                1023.0,
                                235.0262621
                            ],
                            [
                                1024.0,
                                235.1137029
                            ],
                            [
                                1025.0,
                                235.2010409
                            ],
                            [
                                1026.0,
                                235.2882763
                            ],
                            [
                                1027.0,
                                235.3754094
                            ],
                            [
                                1028.0,
                                235.46244019999997
                            ],
                            [
                                1029.0,
                                235.54936899999998
                            ],
                            [
                                1030.0,
                                235.6361959
                            ],
                            [
                                1031.0,
                                235.72292119999997
                            ],
                            [
                                1032.0,
                                235.8095449
                            ],
                            [
                                1033.0,
                                235.8960673
                            ],
                            [
                                1034.0,
                                235.98248859999998
                            ],
                            [
                                1035.0,
                                236.0688089
                            ],
                            [
                                1036.0,
                                236.1550284
                            ],
                            [
                                1037.0,
                                236.2411473
                            ],
                            [
                                1038.0,
                                236.3271658
                            ],
                            [
                                1039.0,
                                236.413084
                            ],
                            [
                                1040.0,
                                236.49890209999998
                            ],
                            [
                                1041.0,
                                236.5846204
                            ],
                            [
                                1042.0,
                                236.6702388
                            ],
                            [
                                1043.0,
                                236.7557578
                            ],
                            [
                                1044.0,
                                236.8411773
                            ],
                            [
                                1045.0,
                                236.92649759999998
                            ],
                            [
                                1046.0,
                                237.0117189
                            ],
                            [
                                1047.0,
                                237.0968413
                            ],
                            [
                                1048.0,
                                237.181865
                            ],
                            [
                                1049.0,
                                237.26679019999997
                            ],
                            [
                                1050.0,
                                237.35161699999998
                            ],
                            [
                                1051.0,
                                237.43634569999998
                            ],
                            [
                                1052.0,
                                237.5209763
                            ],
                            [
                                1053.0,
                                237.60550909999998
                            ],
                            [
                                1054.0,
                                237.68994419999999
                            ],
                            [
                                1055.0,
                                237.7742819
                            ],
                            [
                                1056.0,
                                237.8585221
                            ],
                            [
                                1057.0,
                                237.9426653
                            ],
                            [
                                1058.0,
                                238.02671139999998
                            ],
                            [
                                1059.0,
                                238.11066069999998
                            ],
                            [
                                1060.0,
                                238.1945134
                            ],
                            [
                                1061.0,
                                238.2782695
                            ],
                            [
                                1062.0,
                                238.3619293
                            ],
                            [
                                1063.0,
                                238.445493
                            ],
                            [
                                1064.0,
                                238.52896069999997
                            ],
                            [
                                1065.0,
                                238.61233249999998
                            ],
                            [
                                1066.0,
                                238.69560869999998
                            ],
                            [
                                1067.0,
                                238.7787894
                            ],
                            [
                                1068.0,
                                238.8618747
                            ],
                            [
                                1069.0,
                                238.9448649
                            ],
                            [
                                1070.0,
                                239.02776
                            ],
                            [
                                1071.0,
                                239.1105604
                            ],
                            [
                                1072.0,
                                239.193266
                            ],
                            [
                                1073.0,
                                239.27587709999997
                            ],
                            [
                                1074.0,
                                239.35839389999998
                            ],
                            [
                                1075.0,
                                239.44081649999998
                            ],
                            [
                                1076.0,
                                239.523145
                            ],
                            [
                                1077.0,
                                239.6053797
                            ],
                            [
                                1078.0,
                                239.68752059999997
                            ],
                            [
                                1079.0,
                                239.769568
                            ],
                            [
                                1080.0,
                                239.85152209999998
                            ],
                            [
                                1081.0,
                                239.9333828
                            ],
                            [
                                1082.0,
                                240.01515059999997
                            ],
                            [
                                1083.0,
                                240.0968254
                            ],
                            [
                                1084.0,
                                240.1784074
                            ],
                            [
                                1085.0,
                                240.2598969
                            ],
                            [
                                1086.0,
                                240.34129389999998
                            ],
                            [
                                1087.0,
                                240.4225986
                            ],
                            [
                                1088.0,
                                240.50381119999997
                            ],
                            [
                                1089.0,
                                240.5849318
                            ],
                            [
                                1090.0,
                                240.66596069999997
                            ],
                            [
                                1091.0,
                                240.7468979
                            ],
                            [
                                1092.0,
                                240.8277435
                            ],
                            [
                                1093.0,
                                240.9084979
                            ],
                            [
                                1094.0,
                                240.989161
                            ],
                            [
                                1095.0,
                                241.06973309999998
                            ],
                            [
                                1096.0,
                                241.1502143
                            ],
                            [
                                1097.0,
                                241.2306048
                            ],
                            [
                                1098.0,
                                241.3109048
                            ],
                            [
                                1099.0,
                                241.3911143
                            ],
                            [
                                1100.0,
                                241.47123349999998
                            ],
                            [
                                1101.0,
                                241.55126259999997
                            ],
                            [
                                1102.0,
                                241.6312018
                            ],
                            [
                                1103.0,
                                241.71105119999999
                            ],
                            [
                                1104.0,
                                241.7908109
                            ],
                            [
                                1105.0,
                                241.87048099999998
                            ],
                            [
                                1106.0,
                                241.9500619
                            ],
                            [
                                1107.0,
                                242.0295535
                            ],
                            [
                                1108.0,
                                242.10895609999997
                            ],
                            [
                                1109.0,
                                242.18826969999998
                            ],
                            [
                                1110.0,
                                242.2674946
                            ],
                            [
                                1111.0,
                                242.3466309
                            ],
                            [
                                1112.0,
                                242.42567880000001
                            ],
                            [
                                1113.0,
                                242.5046383
                            ],
                            [
                                1114.0,
                                242.58350969999998
                            ],
                            [
                                1115.0,
                                242.66229299999998
                            ],
                            [
                                1116.0,
                                242.7409885
                            ],
                            [
                                1117.0,
                                242.81959619999998
                            ],
                            [
                                1118.0,
                                242.8981164
                            ],
                            [
                                1119.0,
                                242.97654919999997
                            ],
                            [
                                1120.0,
                                243.05489469999998
                            ],
                            [
                                1121.0,
                                243.133153
                            ],
                            [
                                1122.0,
                                243.2113244
                            ],
                            [
                                1123.0,
                                243.28940889999998
                            ],
                            [
                                1124.0,
                                243.36740669999998
                            ],
                            [
                                1125.0,
                                243.4453179
                            ],
                            [
                                1126.0,
                                243.5231428
                            ],
                            [
                                1127.0,
                                243.6008814
                            ],
                            [
                                1128.0,
                                243.6785338
                            ],
                            [
                                1129.0,
                                243.7561003
                            ],
                            [
                                1130.0,
                                243.8335809
                            ],
                            [
                                1131.0,
                                243.91097589999998
                            ],
                            [
                                1132.0,
                                243.98828519999998
                            ],
                            [
                                1133.0,
                                244.06550919999998
                            ],
                            [
                                1134.0,
                                244.1426479
                            ],
                            [
                                1135.0,
                                244.21970149999999
                            ],
                            [
                                1136.0,
                                244.29667009999997
                            ],
                            [
                                1137.0,
                                244.3735538
                            ],
                            [
                                1138.0,
                                244.45035289999998
                            ],
                            [
                                1139.0,
                                244.5270674
                            ],
                            [
                                1140.0,
                                244.6036974
                            ],
                            [
                                1141.0,
                                244.68024319999998
                            ],
                            [
                                1142.0,
                                244.7567048
                            ],
                            [
                                1143.0,
                                244.8330824
                            ],
                            [
                                1144.0,
                                244.90937609999997
                            ],
                            [
                                1145.0,
                                244.98558609999998
                            ],
                            [
                                1146.0,
                                245.0617125
                            ],
                            [
                                1147.0,
                                245.1377555
                            ],
                            [
                                1148.0,
                                245.21371509999997
                            ],
                            [
                                1149.0,
                                245.2895916
                            ],
                            [
                                1150.0,
                                245.36538499999997
                            ],
                            [
                                1151.0,
                                245.4410955
                            ],
                            [
                                1152.0,
                                245.51672319999997
                            ],
                            [
                                1153.0,
                                245.5922683
                            ],
                            [
                                1154.0,
                                245.66773089999998
                            ],
                            [
                                1155.0,
                                245.7431111
                            ],
                            [
                                1156.0,
                                245.8184091
                            ],
                            [
                                1157.0,
                                245.893625
                            ],
                            [
                                1158.0,
                                245.96875899999998
                            ],
                            [
                                1159.0,
                                246.04381109999997
                            ],
                            [
                                1160.0,
                                246.11878149999998
                            ],
                            [
                                1161.0,
                                246.1936703
                            ],
                            [
                                1162.0,
                                246.2684778
                            ],
                            [
                                1163.0,
                                246.3432039
                            ],
                            [
                                1164.0,
                                246.4178489
                            ],
                            [
                                1165.0,
                                246.4924128
                            ],
                            [
                                1166.0,
                                246.5668959
                            ],
                            [
                                1167.0,
                                246.64129809999997
                            ],
                            [
                                1168.0,
                                246.7156198
                            ],
                            [
                                1169.0,
                                246.7898609
                            ],
                            [
                                1170.0,
                                246.86402169999997
                            ],
                            [
                                1171.0,
                                246.93810219999997
                            ],
                            [
                                1172.0,
                                247.0121026
                            ],
                            [
                                1173.0,
                                247.08602309999998
                            ],
                            [
                                1174.0,
                                247.1598637
                            ],
                            [
                                1175.0,
                                247.2336245
                            ],
                            [
                                1176.0,
                                247.3073058
                            ],
                            [
                                1177.0,
                                247.38090759999997
                            ],
                            [
                                1178.0,
                                247.4544301
                            ],
                            [
                                1179.0,
                                247.5278733
                            ],
                            [
                                1180.0,
                                247.6012375
                            ],
                            [
                                1181.0,
                                247.67452269999998
                            ],
                            [
                                1182.0,
                                247.7477291
                            ],
                            [
                                1183.0,
                                247.8208569
                            ],
                            [
                                1184.0,
                                247.893906
                            ],
                            [
                                1185.0,
                                247.96687669999997
                            ],
                            [
                                1186.0,
                                248.03976909999997
                            ],
                            [
                                1187.0,
                                248.1125833
                            ],
                            [
                                1188.0,
                                248.1853194
                            ],
                            [
                                1189.0,
                                248.25797759999998
                            ],
                            [
                                1190.0,
                                248.330558
                            ],
                            [
                                1191.0,
                                248.40306069999997
                            ],
                            [
                                1192.0,
                                248.4754858
                            ],
                            [
                                1193.0,
                                248.5478335
                            ],
                            [
                                1194.0,
                                248.6201038
                            ],
                            [
                                1195.0,
                                248.692297
                            ],
                            [
                                1196.0,
                                248.76441309999998
                            ],
                            [
                                1197.0,
                                248.8364523
                            ],
                            [
                                1198.0,
                                248.90841469999998
                            ],
                            [
                                1199.0,
                                248.9803003
                            ],
                            [
                                1200.0,
                                249.0521094
                            ],
                            [
                                1201.0,
                                249.123842
                            ],
                            [
                                1202.0,
                                249.1954983
                            ],
                            [
                                1203.0,
                                249.2670784
                            ],
                            [
                                1204.0,
                                249.3385824
                            ],
                            [
                                1205.0,
                                249.4100104
                            ],
                            [
                                1206.0,
                                249.48136259999998
                            ],
                            [
                                1207.0,
                                249.5526391
                            ],
                            [
                                1208.0,
                                249.62384
                            ],
                            [
                                1209.0,
                                249.6949653
                            ],
                            [
                                1210.0,
                                249.7660154
                            ],
                            [
                                1211.0,
                                249.83699019999997
                            ],
                            [
                                1212.0,
                                249.9078898
                            ],
                            [
                                1213.0,
                                249.9787145
                            ],
                            [
                                1214.0,
                                250.0494642
                            ],
                            [
                                1215.0,
                                250.12013919999998
                            ],
                            [
                                1216.0,
                                250.19073959999997
                            ],
                            [
                                1217.0,
                                250.26126539999998
                            ],
                            [
                                1218.0,
                                250.3317169
                            ],
                            [
                                1219.0,
                                250.40209399999998
                            ],
                            [
                                1220.0,
                                250.4723969
                            ],
                            [
                                1221.0,
                                250.5426258
                            ],
                            [
                                1222.0,
                                250.6127808
                            ],
                            [
                                1223.0,
                                250.6828619
                            ],
                            [
                                1224.0,
                                250.75286930000001
                            ],
                            [
                                1225.0,
                                250.82280319999998
                            ],
                            [
                                1226.0,
                                250.8926635
                            ],
                            [
                                1227.0,
                                250.9624505
                            ],
                            [
                                1228.0,
                                251.0321643
                            ],
                            [
                                1229.0,
                                251.1018049
                            ],
                            [
                                1230.0,
                                251.1713725
                            ],
                            [
                                1231.0,
                                251.24086719999997
                            ],
                            [
                                1232.0,
                                251.31028919999997
                            ],
                            [
                                1233.0,
                                251.3796384
                            ],
                            [
                                1234.0,
                                251.4489151
                            ],
                            [
                                1235.0,
                                251.5181194
                            ],
                            [
                                1236.0,
                                251.58725139999999
                            ],
                            [
                                1237.0,
                                251.65631109999998
                            ],
                            [
                                1238.0,
                                251.72529869999997
                            ],
                            [
                                1239.0,
                                251.7942144
                            ],
                            [
                                1240.0,
                                251.8630581
                            ],
                            [
                                1241.0,
                                251.93183009999998
                            ],
                            [
                                1242.0,
                                252.0005305
                            ],
                            [
                                1243.0,
                                252.0691593
                            ],
                            [
                                1244.0,
                                252.13771669999997
                            ],
                            [
                                1245.0,
                                252.2062028
                            ],
                            [
                                1246.0,
                                252.27461759999997
                            ],
                            [
                                1247.0,
                                252.3429614
                            ],
                            [
                                1248.0,
                                252.41123419999997
                            ],
                            [
                                1249.0,
                                252.4794361
                            ],
                            [
                                1250.0,
                                252.5475673
                            ],
                            [
                                1251.0,
                                252.6156278
                            ],
                            [
                                1252.0,
                                252.6836178
                            ],
                            [
                                1253.0,
                                252.7515373
                            ],
                            [
                                1254.0,
                                252.81938659999997
                            ],
                            [
                                1255.0,
                                252.88716559999997
                            ],
                            [
                                1256.0,
                                252.9548745
                            ],
                            [
                                1257.0,
                                253.0225134
                            ],
                            [
                                1258.0,
                                253.0900824
                            ],
                            [
                                1259.0,
                                253.15758169999998
                            ],
                            [
                                1260.0,
                                253.2250113
                            ],
                            [
                                1261.0,
                                253.2923713
                            ],
                            [
                                1262.0,
                                253.3596619
                            ],
                            [
                                1263.0,
                                253.42688309999997
                            ],
                            [
                                1264.0,
                                253.4940351
                            ],
                            [
                                1265.0,
                                253.561118
                            ],
                            [
                                1266.0,
                                253.6281318
                            ],
                            [
                                1267.0,
                                253.6950767
                            ],
                            [
                                1268.0,
                                253.7619528
                            ],
                            [
                                1269.0,
                                253.82876019999998
                            ],
                            [
                                1270.0,
                                253.895499
                            ],
                            [
                                1271.0,
                                253.9621693
                            ],
                            [
                                1272.0,
                                254.02877119999997
                            ],
                            [
                                1273.0,
                                254.0953048
                            ],
                            [
                                1274.0,
                                254.1617703
                            ],
                            [
                                1275.0,
                                254.22816769999997
                            ],
                            [
                                1276.0,
                                254.29449709999997
                            ],
                            [
                                1277.0,
                                254.36075859999997
                            ],
                            [
                                1278.0,
                                254.4269524
                            ],
                            [
                                1279.0,
                                254.4930786
                            ],
                            [
                                1280.0,
                                254.5591371
                            ],
                            [
                                1281.0,
                                254.6251283
                            ],
                            [
                                1282.0,
                                254.69105199999998
                            ],
                            [
                                1283.0,
                                254.75690859999997
                            ],
                            [
                                1284.0,
                                254.822698
                            ],
                            [
                                1285.0,
                                254.8884204
                            ],
                            [
                                1286.0,
                                254.9540758
                            ],
                            [
                                1287.0,
                                255.01966439999998
                            ],
                            [
                                1288.0,
                                255.0851863
                            ],
                            [
                                1289.0,
                                255.15064149999998
                            ],
                            [
                                1290.0,
                                255.21603019999998
                            ],
                            [
                                1291.0,
                                255.2813525
                            ],
                            [
                                1292.0,
                                255.3466085
                            ],
                            [
                                1293.0,
                                255.41179819999996
                            ],
                            [
                                1294.0,
                                255.4769218
                            ],
                            [
                                1295.0,
                                255.5419794
                            ],
                            [
                                1296.0,
                                255.60697109999998
                            ],
                            [
                                1297.0,
                                255.671897
                            ],
                            [
                                1298.0,
                                255.73675709999998
                            ],
                            [
                                1299.0,
                                255.80155169999998
                            ],
                            [
                                1300.0,
                                255.86628069999998
                            ],
                            [
                                1301.0,
                                255.93094419999997
                            ],
                            [
                                1302.0,
                                255.9955425
                            ],
                            [
                                1303.0,
                                256.0600755
                            ],
                            [
                                1304.0,
                                256.1245434
                            ],
                            [
                                1305.0,
                                256.1889463
                            ],
                            [
                                1306.0,
                                256.2532843
                            ],
                            [
                                1307.0,
                                256.3175574
                            ],
                            [
                                1308.0,
                                256.3817658
                            ],
                            [
                                1309.0,
                                256.4459096
                            ],
                            [
                                1310.0,
                                256.5099888
                            ],
                            [
                                1311.0,
                                256.57400359999997
                            ],
                            [
                                1312.0,
                                256.637954
                            ],
                            [
                                1313.0,
                                256.7018402
                            ],
                            [
                                1314.0,
                                256.7656623
                            ],
                            [
                                1315.0,
                                256.8294203
                            ],
                            [
                                1316.0,
                                256.8931143
                            ],
                            [
                                1317.0,
                                256.9567445
                            ],
                            [
                                1318.0,
                                257.020311
                            ],
                            [
                                1319.0,
                                257.08381369999995
                            ],
                            [
                                1320.0,
                                257.1472529
                            ],
                            [
                                1321.0,
                                257.2106287
                            ],
                            [
                                1322.0,
                                257.273941
                            ],
                            [
                                1323.0,
                                257.3371901
                            ],
                            [
                                1324.0,
                                257.4003759
                            ],
                            [
                                1325.0,
                                257.4634987
                            ],
                            [
                                1326.0,
                                257.52655849999996
                            ],
                            [
                                1327.0,
                                257.5895554
                            ],
                            [
                                1328.0,
                                257.6524894
                            ],
                            [
                                1329.0,
                                257.7153608
                            ],
                            [
                                1330.0,
                                257.7781695
                            ],
                            [
                                1331.0,
                                257.8409157
                            ],
                            [
                                1332.0,
                                257.9035994
                            ],
                            [
                                1333.0,
                                257.9662208
                            ],
                            [
                                1334.0,
                                258.02878
                            ],
                            [
                                1335.0,
                                258.091277
                            ],
                            [
                                1336.0,
                                258.1537119
                            ],
                            [
                                1337.0,
                                258.2160849
                            ],
                            [
                                1338.0,
                                258.2783959
                            ],
                            [
                                1339.0,
                                258.3406452
                            ],
                            [
                                1340.0,
                                258.4028328
                            ],
                            [
                                1341.0,
                                258.4649588
                            ],
                            [
                                1342.0,
                                258.5270233
                            ],
                            [
                                1343.0,
                                258.58902639999997
                            ],
                            [
                                1344.0,
                                258.6509681
                            ],
                            [
                                1345.0,
                                258.7128486
                            ],
                            [
                                1346.0,
                                258.7746679
                            ],
                            [
                                1347.0,
                                258.83642619999995
                            ],
                            [
                                1348.0,
                                258.8981235
                            ],
                            [
                                1349.0,
                                258.95975999999996
                            ],
                            [
                                1350.0,
                                259.0213356
                            ],
                            [
                                1351.0,
                                259.0828506
                            ],
                            [
                                1352.0,
                                259.1443049
                            ],
                            [
                                1353.0,
                                259.20569869999997
                            ],
                            [
                                1354.0,
                                259.26703219999996
                            ],
                            [
                                1355.0,
                                259.3283052
                            ],
                            [
                                1356.0,
                                259.389518
                            ],
                            [
                                1357.0,
                                259.4506707
                            ],
                            [
                                1358.0,
                                259.5117633
                            ],
                            [
                                1359.0,
                                259.5727959
                            ],
                            [
                                1360.0,
                                259.6337686
                            ],
                            [
                                1361.0,
                                259.6946815
                            ],
                            [
                                1362.0,
                                259.7555346
                            ],
                            [
                                1363.0,
                                259.8163282
                            ],
                            [
                                1364.0,
                                259.87706219999995
                            ],
                            [
                                1365.0,
                                259.93773669999996
                            ],
                            [
                                1366.0,
                                259.9983519
                            ],
                            [
                                1367.0,
                                260.0589078
                            ],
                            [
                                1368.0,
                                260.1194045
                            ],
                            [
                                1369.0,
                                260.1798421
                            ],
                            [
                                1370.0,
                                260.24022069999995
                            ],
                            [
                                1371.0,
                                260.3005403
                            ],
                            [
                                1372.0,
                                260.3608011
                            ],
                            [
                                1373.0,
                                260.4210031
                            ],
                            [
                                1374.0,
                                260.48114649999997
                            ],
                            [
                                1375.0,
                                260.5412313
                            ],
                            [
                                1376.0,
                                260.6012575
                            ],
                            [
                                1377.0,
                                260.6612254
                            ],
                            [
                                1378.0,
                                260.7211349
                            ],
                            [
                                1379.0,
                                260.7809861
                            ],
                            [
                                1380.0,
                                260.8407792
                            ],
                            [
                                1381.0,
                                260.9005142
                            ],
                            [
                                1382.0,
                                260.9601913
                            ],
                            [
                                1383.0,
                                261.0198104
                            ],
                            [
                                1384.0,
                                261.0793716
                            ],
                            [
                                1385.0,
                                261.1388752
                            ],
                            [
                                1386.0,
                                261.1983211
                            ],
                            [
                                1387.0,
                                261.2577094
                            ],
                            [
                                1388.0,
                                261.31704019999995
                            ],
                            [
                                1389.0,
                                261.3763136
                            ],
                            [
                                1390.0,
                                261.43552969999996
                            ],
                            [
                                1391.0,
                                261.49468859999996
                            ],
                            [
                                1392.0,
                                261.5537903
                            ],
                            [
                                1393.0,
                                261.6128349
                            ],
                            [
                                1394.0,
                                261.67182249999996
                            ],
                            [
                                1395.0,
                                261.7307533
                            ],
                            [
                                1396.0,
                                261.78962709999996
                            ],
                            [
                                1397.0,
                                261.8484443
                            ],
                            [
                                1398.0,
                                261.9072048
                            ],
                            [
                                1399.0,
                                261.9659087
                            ],
                            [
                                1400.0,
                                262.0245561
                            ],
                            [
                                1401.0,
                                262.08314709999996
                            ],
                            [
                                1402.0,
                                262.1416818
                            ],
                            [
                                1403.0,
                                262.20016019999997
                            ],
                            [
                                1404.0,
                                262.25858239999997
                            ],
                            [
                                1405.0,
                                262.31694849999997
                            ],
                            [
                                1406.0,
                                262.37525869999996
                            ],
                            [
                                1407.0,
                                262.4335129
                            ],
                            [
                                1408.0,
                                262.4917112
                            ],
                            [
                                1409.0,
                                262.5498538
                            ],
                            [
                                1410.0,
                                262.6079407
                            ],
                            [
                                1411.0,
                                262.665972
                            ],
                            [
                                1412.0,
                                262.7239477
                            ],
                            [
                                1413.0,
                                262.781868
                            ],
                            [
                                1414.0,
                                262.83973299999997
                            ],
                            [
                                1415.0,
                                262.8975426
                            ],
                            [
                                1416.0,
                                262.955297
                            ],
                            [
                                1417.0,
                                263.0129963
                            ],
                            [
                                1418.0,
                                263.0706406
                            ],
                            [
                                1419.0,
                                263.1282298
                            ],
                            [
                                1420.0,
                                263.1857642
                            ],
                            [
                                1421.0,
                                263.2432437
                            ],
                            [
                                1422.0,
                                263.3006686
                            ],
                            [
                                1423.0,
                                263.35803869999995
                            ],
                            [
                                1424.0,
                                263.4153543
                            ],
                            [
                                1425.0,
                                263.4726153
                            ],
                            [
                                1426.0,
                                263.52982199999997
                            ],
                            [
                                1427.0,
                                263.5869743
                            ],
                            [
                                1428.0,
                                263.6440723
                            ],
                            [
                                1429.0,
                                263.7011161
                            ],
                            [
                                1430.0,
                                263.7581058
                            ],
                            [
                                1431.0,
                                263.8150415
                            ],
                            [
                                1432.0,
                                263.87192319999997
                            ],
                            [
                                1433.0,
                                263.928751
                            ],
                            [
                                1434.0,
                                263.985525
                            ],
                            [
                                1435.0,
                                264.04224519999997
                            ],
                            [
                                1436.0,
                                264.0989118
                            ],
                            [
                                1437.0,
                                264.1555249
                            ],
                            [
                                1438.0,
                                264.2120844
                            ],
                            [
                                1439.0,
                                264.2685905
                            ],
                            [
                                1440.0,
                                264.3250432
                            ],
                            [
                                1441.0,
                                264.3814427
                            ],
                            [
                                1442.0,
                                264.4377889
                            ],
                            [
                                1443.0,
                                264.49408209999996
                            ],
                            [
                                1444.0,
                                264.55032209999996
                            ],
                            [
                                1445.0,
                                264.60650919999995
                            ],
                            [
                                1446.0,
                                264.6626434
                            ],
                            [
                                1447.0,
                                264.7187248
                            ],
                            [
                                1448.0,
                                264.7747534
                            ],
                            [
                                1449.0,
                                264.8307293
                            ],
                            [
                                1450.0,
                                264.88665269999996
                            ],
                            [
                                1451.0,
                                264.9425235
                            ],
                            [
                                1452.0,
                                264.9983418
                            ],
                            [
                                1453.0,
                                265.0541078
                            ],
                            [
                                1454.0,
                                265.1098214
                            ],
                            [
                                1455.0,
                                265.1654829
                            ],
                            [
                                1456.0,
                                265.22109209999996
                            ],
                            [
                                1457.0,
                                265.2766493
                            ],
                            [
                                1458.0,
                                265.3321544
                            ],
                            [
                                1459.0,
                                265.38760759999997
                            ],
                            [
                                1460.0,
                                265.44300899999996
                            ],
                            [
                                1461.0,
                                265.4983585
                            ],
                            [
                                1462.0,
                                265.5536563
                            ],
                            [
                                1463.0,
                                265.6089025
                            ],
                            [
                                1464.0,
                                265.6640971
                            ],
                            [
                                1465.0,
                                265.7192402
                            ],
                            [
                                1466.0,
                                265.7743318
                            ],
                            [
                                1467.0,
                                265.8293721
                            ],
                            [
                                1468.0,
                                265.8843611
                            ],
                            [
                                1469.0,
                                265.9392989
                            ],
                            [
                                1470.0,
                                265.9941855
                            ],
                            [
                                1471.0,
                                266.0490211
                            ],
                            [
                                1472.0,
                                266.10380569999995
                            ],
                            [
                                1473.0,
                                266.1585393
                            ],
                            [
                                1474.0,
                                266.213222
                            ],
                            [
                                1475.0,
                                266.267854
                            ],
                            [
                                1476.0,
                                266.3224352
                            ],
                            [
                                1477.0,
                                266.3769658
                            ],
                            [
                                1478.0,
                                266.4314458
                            ],
                            [
                                1479.0,
                                266.4858754
                            ],
                            [
                                1480.0,
                                266.5402544
                            ],
                            [
                                1481.0,
                                266.59458309999997
                            ],
                            [
                                1482.0,
                                266.6488615
                            ],
                            [
                                1483.0,
                                266.70308969999996
                            ],
                            [
                                1484.0,
                                266.7572677
                            ],
                            [
                                1485.0,
                                266.81139559999997
                            ],
                            [
                                1486.0,
                                266.8654735
                            ],
                            [
                                1487.0,
                                266.91950149999997
                            ],
                            [
                                1488.0,
                                266.9734795
                            ],
                            [
                                1489.0,
                                267.0274078
                            ],
                            [
                                1490.0,
                                267.0812863
                            ],
                            [
                                1491.0,
                                267.1351151
                            ],
                            [
                                1492.0,
                                267.1888944
                            ],
                            [
                                1493.0,
                                267.2426241
                            ],
                            [
                                1494.0,
                                267.2963043
                            ],
                            [
                                1495.0,
                                267.3499351
                            ],
                            [
                                1496.0,
                                267.4035166
                            ],
                            [
                                1497.0,
                                267.4570489
                            ],
                            [
                                1498.0,
                                267.5105319
                            ],
                            [
                                1499.0,
                                267.5639658
                            ],
                            [
                                1500.0,
                                267.6173506
                            ],
                            [
                                1501.0,
                                267.6706865
                            ],
                            [
                                1502.0,
                                267.7239734
                            ],
                            [
                                1503.0,
                                267.77721149999996
                            ],
                            [
                                1504.0,
                                267.8304008
                            ],
                            [
                                1505.0,
                                267.8835413
                            ],
                            [
                                1506.0,
                                267.93663319999996
                            ],
                            [
                                1507.0,
                                267.9896765
                            ],
                            [
                                1508.0,
                                268.0426713
                            ],
                            [
                                1509.0,
                                268.09561759999997
                            ],
                            [
                                1510.0,
                                268.1485155
                            ],
                            [
                                1511.0,
                                268.2013652
                            ],
                            [
                                1512.0,
                                268.2541665
                            ],
                            [
                                1513.0,
                                268.3069197
                            ],
                            [
                                1514.0,
                                268.3596247
                            ],
                            [
                                1515.0,
                                268.4122817
                            ],
                            [
                                1516.0,
                                268.46489069999996
                            ],
                            [
                                1517.0,
                                268.5174517
                            ],
                            [
                                1518.0,
                                268.56996489999995
                            ],
                            [
                                1519.0,
                                268.6224303
                            ],
                            [
                                1520.0,
                                268.6748479
                            ],
                            [
                                1521.0,
                                268.72721789999997
                            ],
                            [
                                1522.0,
                                268.7795403
                            ],
                            [
                                1523.0,
                                268.8318152
                            ],
                            [
                                1524.0,
                                268.88404249999996
                            ],
                            [
                                1525.0,
                                268.9362225
                            ],
                            [
                                1526.0,
                                268.98835510000004
                            ],
                            [
                                1527.0,
                                269.0404405
                            ],
                            [
                                1528.0,
                                269.0924786
                            ],
                            [
                                1529.0,
                                269.14446960000004
                            ],
                            [
                                1530.0,
                                269.1964135
                            ],
                            [
                                1531.0,
                                269.2483104
                            ],
                            [
                                1532.0,
                                269.3001603
                            ],
                            [
                                1533.0,
                                269.3519633
                            ],
                            [
                                1534.0,
                                269.40371949999997
                            ],
                            [
                                1535.0,
                                269.45542889999996
                            ],
                            [
                                1536.0,
                                269.5070917
                            ],
                            [
                                1537.0,
                                269.55870769999996
                            ],
                            [
                                1538.0,
                                269.6102772
                            ],
                            [
                                1539.0,
                                269.66180019999996
                            ],
                            [
                                1540.0,
                                269.7132768
                            ],
                            [
                                1541.0,
                                269.76470689999996
                            ],
                            [
                                1542.0,
                                269.81609069999996
                            ],
                            [
                                1543.0,
                                269.8674283
                            ],
                            [
                                1544.0,
                                269.91871960000003
                            ],
                            [
                                1545.0,
                                269.9699649
                            ],
                            [
                                1546.0,
                                270.021164
                            ],
                            [
                                1547.0,
                                270.0723171
                            ],
                            [
                                1548.0,
                                270.1234243
                            ],
                            [
                                1549.0,
                                270.1744856
                            ],
                            [
                                1550.0,
                                270.225501
                            ],
                            [
                                1551.0,
                                270.27647069999995
                            ],
                            [
                                1552.0,
                                270.32739469999996
                            ],
                            [
                                1553.0,
                                270.378273
                            ],
                            [
                                1554.0,
                                270.4291058
                            ],
                            [
                                1555.0,
                                270.479893
                            ],
                            [
                                1556.0,
                                270.5306348
                            ],
                            [
                                1557.0,
                                270.58133119999997
                            ],
                            [
                                1558.0,
                                270.6319822
                            ],
                            [
                                1559.0,
                                270.682588
                            ],
                            [
                                1560.0,
                                270.73314849999997
                            ],
                            [
                                1561.0,
                                270.78366389999996
                            ],
                            [
                                1562.0,
                                270.8341342
                            ],
                            [
                                1563.0,
                                270.88455949999997
                            ],
                            [
                                1564.0,
                                270.9349398
                            ],
                            [
                                1565.0,
                                270.9852751
                            ],
                            [
                                1566.0,
                                271.0355656
                            ],
                            [
                                1567.0,
                                271.08581139999995
                            ],
                            [
                                1568.0,
                                271.1360123
                            ],
                            [
                                1569.0,
                                271.1861687
                            ],
                            [
                                1570.0,
                                271.23628039999994
                            ],
                            [
                                1571.0,
                                271.2863475
                            ],
                            [
                                1572.0,
                                271.3363701
                            ],
                            [
                                1573.0,
                                271.3863484
                            ],
                            [
                                1574.0,
                                271.4362822
                            ],
                            [
                                1575.0,
                                271.4861717
                            ],
                            [
                                1576.0,
                                271.536017
                            ],
                            [
                                1577.0,
                                271.58581799999996
                            ],
                            [
                                1578.0,
                                271.63557489999994
                            ],
                            [
                                1579.0,
                                271.6852877
                            ],
                            [
                                1580.0,
                                271.7349565
                            ],
                            [
                                1581.0,
                                271.7845814
                            ],
                            [
                                1582.0,
                                271.8341623
                            ],
                            [
                                1583.0,
                                271.88369939999995
                            ],
                            [
                                1584.0,
                                271.93319269999995
                            ],
                            [
                                1585.0,
                                271.9826422
                            ],
                            [
                                1586.0,
                                272.0320481
                            ],
                            [
                                1587.0,
                                272.0814104
                            ],
                            [
                                1588.0,
                                272.1307291
                            ],
                            [
                                1589.0,
                                272.1800043
                            ],
                            [
                                1590.0,
                                272.229236
                            ],
                            [
                                1591.0,
                                272.27842439999995
                            ],
                            [
                                1592.0,
                                272.3275695
                            ],
                            [
                                1593.0,
                                272.3766712
                            ],
                            [
                                1594.0,
                                272.4257298
                            ],
                            [
                                1595.0,
                                272.4747452
                            ],
                            [
                                1596.0,
                                272.5237175
                            ],
                            [
                                1597.0,
                                272.57264669999995
                            ],
                            [
                                1598.0,
                                272.621533
                            ],
                            [
                                1599.0,
                                272.6703763
                            ],
                            [
                                1600.0,
                                272.7191768
                            ],
                            [
                                1601.0,
                                272.76793439999994
                            ],
                            [
                                1602.0,
                                272.8166493
                            ],
                            [
                                1603.0,
                                272.8653215
                            ],
                            [
                                1604.0,
                                272.913951
                            ],
                            [
                                1605.0,
                                272.9625379
                            ],
                            [
                                1606.0,
                                273.0110823
                            ],
                            [
                                1607.0,
                                273.05958419999996
                            ],
                            [
                                1608.0,
                                273.1080437
                            ],
                            [
                                1609.0,
                                273.1564608
                            ],
                            [
                                1610.0,
                                273.2048356
                            ],
                            [
                                1611.0,
                                273.25316819999995
                            ],
                            [
                                1612.0,
                                273.30145849999997
                            ],
                            [
                                1613.0,
                                273.34970669999996
                            ],
                            [
                                1614.0,
                                273.3979128
                            ],
                            [
                                1615.0,
                                273.4460769
                            ],
                            [
                                1616.0,
                                273.494199
                            ],
                            [
                                1617.0,
                                273.54227910000003
                            ],
                            [
                                1618.0,
                                273.59031739999995
                            ],
                            [
                                1619.0,
                                273.63831389999996
                            ],
                            [
                                1620.0,
                                273.6862686
                            ],
                            [
                                1621.0,
                                273.7341816
                            ],
                            [
                                1622.0,
                                273.78205289999994
                            ],
                            [
                                1623.0,
                                273.8298826
                            ],
                            [
                                1624.0,
                                273.8776708
                            ],
                            [
                                1625.0,
                                273.9254175
                            ],
                            [
                                1626.0,
                                273.9731228
                            ],
                            [
                                1627.0,
                                274.0207866
                            ],
                            [
                                1628.0,
                                274.06840919999996
                            ],
                            [
                                1629.0,
                                274.1159904
                            ],
                            [
                                1630.0,
                                274.1635305
                            ],
                            [
                                1631.0,
                                274.2110294
                            ],
                            [
                                1632.0,
                                274.2584871
                            ],
                            [
                                1633.0,
                                274.3059038
                            ],
                            [
                                1634.0,
                                274.3532795
                            ],
                            [
                                1635.0,
                                274.40061419999995
                            ],
                            [
                                1636.0,
                                274.4479081
                            ],
                            [
                                1637.0,
                                274.4951611
                            ],
                            [
                                1638.0,
                                274.5423732
                            ],
                            [
                                1639.0,
                                274.5895447
                            ],
                            [
                                1640.0,
                                274.63667539999994
                            ],
                            [
                                1641.0,
                                274.6837655
                            ],
                            [
                                1642.0,
                                274.73081510000003
                            ],
                            [
                                1643.0,
                                274.777824
                            ],
                            [
                                1644.0,
                                274.8247926
                            ],
                            [
                                1645.0,
                                274.8717206
                            ],
                            [
                                1646.0,
                                274.9186083
                            ],
                            [
                                1647.0,
                                274.96545569999995
                            ],
                            [
                                1648.0,
                                275.0122628
                            ],
                            [
                                1649.0,
                                275.0590297
                            ],
                            [
                                1650.0,
                                275.10575639999996
                            ],
                            [
                                1651.0,
                                275.152443
                            ],
                            [
                                1652.0,
                                275.19908960000004
                            ],
                            [
                                1653.0,
                                275.24569610000003
                            ],
                            [
                                1654.0,
                                275.2922626
                            ],
                            [
                                1655.0,
                                275.3387893
                            ],
                            [
                                1656.0,
                                275.3852761
                            ],
                            [
                                1657.0,
                                275.4317231
                            ],
                            [
                                1658.0,
                                275.4781303
                            ],
                            [
                                1659.0,
                                275.5244978
                            ],
                            [
                                1660.0,
                                275.5708257
                            ],
                            [
                                1661.0,
                                275.61711389999994
                            ],
                            [
                                1662.0,
                                275.6633626
                            ],
                            [
                                1663.0,
                                275.7095718
                            ],
                            [
                                1664.0,
                                275.7557416
                            ],
                            [
                                1665.0,
                                275.8018719
                            ],
                            [
                                1666.0,
                                275.84796289999997
                            ],
                            [
                                1667.0,
                                275.8940146
                            ],
                            [
                                1668.0,
                                275.9400271
                            ],
                            [
                                1669.0,
                                275.9860003
                            ],
                            [
                                1670.0,
                                276.03193439999995
                            ],
                            [
                                1671.0,
                                276.0778294
                            ],
                            [
                                1672.0,
                                276.1236853
                            ],
                            [
                                1673.0,
                                276.1695023
                            ],
                            [
                                1674.0,
                                276.2152803
                            ],
                            [
                                1675.0,
                                276.26101939999995
                            ],
                            [
                                1676.0,
                                276.3067196
                            ],
                            [
                                1677.0,
                                276.352381
                            ],
                            [
                                1678.0,
                                276.3980037
                            ],
                            [
                                1679.0,
                                276.44358769999997
                            ],
                            [
                                1680.0,
                                276.489133
                            ],
                            [
                                1681.0,
                                276.5346398
                            ],
                            [
                                1682.0,
                                276.5801079
                            ],
                            [
                                1683.0,
                                276.62553760000003
                            ],
                            [
                                1684.0,
                                276.6709288
                            ],
                            [
                                1685.0,
                                276.7162816
                            ],
                            [
                                1686.0,
                                276.761596
                            ],
                            [
                                1687.0,
                                276.8068721
                            ],
                            [
                                1688.0,
                                276.85211
                            ],
                            [
                                1689.0,
                                276.8973096
                            ],
                            [
                                1690.0,
                                276.94247110000003
                            ],
                            [
                                1691.0,
                                276.9875945
                            ],
                            [
                                1692.0,
                                277.0326798
                            ],
                            [
                                1693.0,
                                277.0777271
                            ],
                            [
                                1694.0,
                                277.1227363
                            ],
                            [
                                1695.0,
                                277.1677077
                            ],
                            [
                                1696.0,
                                277.21264119999995
                            ],
                            [
                                1697.0,
                                277.2575369
                            ],
                            [
                                1698.0,
                                277.3023948
                            ],
                            [
                                1699.0,
                                277.3472149
                            ],
                            [
                                1700.0,
                                277.3919974
                            ],
                            [
                                1701.0,
                                277.43674219999997
                            ],
                            [
                                1702.0,
                                277.4814494
                            ],
                            [
                                1703.0,
                                277.5261191
                            ],
                            [
                                1704.0,
                                277.5707513
                            ],
                            [
                                1705.0,
                                277.6153461
                            ],
                            [
                                1706.0,
                                277.65990339999996
                            ],
                            [
                                1707.0,
                                277.70442339999994
                            ],
                            [
                                1708.0,
                                277.7489061
                            ],
                            [
                                1709.0,
                                277.79335149999997
                            ],
                            [
                                1710.0,
                                277.8377597
                            ],
                            [
                                1711.0,
                                277.88213069999995
                            ],
                            [
                                1712.0,
                                277.92646460000003
                            ],
                            [
                                1713.0,
                                277.9707615
                            ],
                            [
                                1714.0,
                                278.0150213
                            ],
                            [
                                1715.0,
                                278.0592441
                            ],
                            [
                                1716.0,
                                278.10343
                            ],
                            [
                                1717.0,
                                278.147579
                            ],
                            [
                                1718.0,
                                278.1916912
                            ],
                            [
                                1719.0,
                                278.23576660000003
                            ],
                            [
                                1720.0,
                                278.2798052
                            ],
                            [
                                1721.0,
                                278.3238071
                            ],
                            [
                                1722.0,
                                278.3677723
                            ],
                            [
                                1723.0,
                                278.411701
                            ],
                            [
                                1724.0,
                                278.45559299999996
                            ],
                            [
                                1725.0,
                                278.4994486
                            ],
                            [
                                1726.0,
                                278.5432677
                            ],
                            [
                                1727.0,
                                278.5870503
                            ],
                            [
                                1728.0,
                                278.6307966
                            ],
                            [
                                1729.0,
                                278.6745065
                            ],
                            [
                                1730.0,
                                278.7181801
                            ],
                            [
                                1731.0,
                                278.7618175
                            ],
                            [
                                1732.0,
                                278.80541869999996
                            ],
                            [
                                1733.0,
                                278.84898369999996
                            ],
                            [
                                1734.0,
                                278.89251260000003
                            ],
                            [
                                1735.0,
                                278.93600539999994
                            ],
                            [
                                1736.0,
                                278.9794622
                            ],
                            [
                                1737.0,
                                279.022883
                            ],
                            [
                                1738.0,
                                279.06626789999996
                            ],
                            [
                                1739.0,
                                279.1096169
                            ],
                            [
                                1740.0,
                                279.1529301
                            ],
                            [
                                1741.0,
                                279.1962074
                            ],
                            [
                                1742.0,
                                279.239449
                            ],
                            [
                                1743.0,
                                279.28265489999995
                            ],
                            [
                                1744.0,
                                279.32582510000003
                            ],
                            [
                                1745.0,
                                279.36895969999995
                            ],
                            [
                                1746.0,
                                279.4120587
                            ],
                            [
                                1747.0,
                                279.45512219999995
                            ],
                            [
                                1748.0,
                                279.4981502
                            ],
                            [
                                1749.0,
                                279.54114269999997
                            ],
                            [
                                1750.0,
                                279.58409989999996
                            ],
                            [
                                1751.0,
                                279.62702160000003
                            ],
                            [
                                1752.0,
                                279.6699081
                            ],
                            [
                                1753.0,
                                279.7127593
                            ],
                            [
                                1754.0,
                                279.75557519999995
                            ],
                            [
                                1755.0,
                                279.798356
                            ],
                            [
                                1756.0,
                                279.8411016
                            ],
                            [
                                1757.0,
                                279.8838121
                            ],
                            [
                                1758.0,
                                279.92648760000003
                            ],
                            [
                                1759.0,
                                279.969128
                            ],
                            [
                                1760.0,
                                280.0117335
                            ],
                            [
                                1761.0,
                                280.0543041
                            ],
                            [
                                1762.0,
                                280.0968398
                            ],
                            [
                                1763.0,
                                280.1393406
                            ],
                            [
                                1764.0,
                                280.1818066
                            ],
                            [
                                1765.0,
                                280.2242379
                            ],
                            [
                                1766.0,
                                280.2666345
                            ],
                            [
                                1767.0,
                                280.3089963
                            ],
                            [
                                1768.0,
                                280.3513236
                            ],
                            [
                                1769.0,
                                280.3936163
                            ],
                            [
                                1770.0,
                                280.4358744
                            ],
                            [
                                1771.0,
                                280.4780981
                            ],
                            [
                                1772.0,
                                280.5202872
                            ],
                            [
                                1773.0,
                                280.562442
                            ],
                            [
                                1774.0,
                                280.60456239999996
                            ],
                            [
                                1775.0,
                                280.64664839999995
                            ],
                            [
                                1776.0,
                                280.68870019999997
                            ],
                            [
                                1777.0,
                                280.73071769999996
                            ],
                            [
                                1778.0,
                                280.772701
                            ],
                            [
                                1779.0,
                                280.8146501
                            ],
                            [
                                1780.0,
                                280.8565652
                            ],
                            [
                                1781.0,
                                280.8984461
                            ],
                            [
                                1782.0,
                                280.940293
                            ],
                            [
                                1783.0,
                                280.98210589999997
                            ],
                            [
                                1784.0,
                                281.0238848
                            ],
                            [
                                1785.0,
                                281.0656299
                            ],
                            [
                                1786.0,
                                281.10734099999996
                            ],
                            [
                                1787.0,
                                281.1490183
                            ],
                            [
                                1788.0,
                                281.19066189999995
                            ],
                            [
                                1789.0,
                                281.2322716
                            ],
                            [
                                1790.0,
                                281.2738477
                            ],
                            [
                                1791.0,
                                281.3153901
                            ],
                            [
                                1792.0,
                                281.3568989
                            ],
                            [
                                1793.0,
                                281.3983741
                            ],
                            [
                                1794.0,
                                281.4398157
                            ],
                            [
                                1795.0,
                                281.4812238
                            ],
                            [
                                1796.0,
                                281.5225985
                            ],
                            [
                                1797.0,
                                281.5639397
                            ],
                            [
                                1798.0,
                                281.6052476
                            ],
                            [
                                1799.0,
                                281.6465221
                            ],
                            [
                                1800.0,
                                281.6877633
                            ],
                            [
                                1801.0,
                                281.7289713
                            ],
                            [
                                1802.0,
                                281.770146
                            ],
                            [
                                1803.0,
                                281.8112875
                            ],
                            [
                                1804.0,
                                281.8523959
                            ],
                            [
                                1805.0,
                                281.89347119999996
                            ],
                            [
                                1806.0,
                                281.9345135
                            ],
                            [
                                1807.0,
                                281.9755227
                            ],
                            [
                                1808.0,
                                282.0164989
                            ],
                            [
                                1809.0,
                                282.05744219999997
                            ],
                            [
                                1810.0,
                                282.0983526
                            ],
                            [
                                1811.0,
                                282.1392301
                            ],
                            [
                                1812.0,
                                282.1800748
                            ],
                            [
                                1813.0,
                                282.2208867
                            ],
                            [
                                1814.0,
                                282.26166589999997
                            ],
                            [
                                1815.0,
                                282.3024124
                            ],
                            [
                                1816.0,
                                282.3431262
                            ],
                            [
                                1817.0,
                                282.3838073
                            ],
                            [
                                1818.0,
                                282.42445589999994
                            ],
                            [
                                1819.0,
                                282.46507199999996
                            ],
                            [
                                1820.0,
                                282.5056555
                            ],
                            [
                                1821.0,
                                282.5462065
                            ],
                            [
                                1822.0,
                                282.5867252
                            ],
                            [
                                1823.0,
                                282.62721139999996
                            ],
                            [
                                1824.0,
                                282.6676653
                            ],
                            [
                                1825.0,
                                282.70808689999996
                            ],
                            [
                                1826.0,
                                282.7484761
                            ],
                            [
                                1827.0,
                                282.7888332
                            ],
                            [
                                1828.0,
                                282.82915810000003
                            ],
                            [
                                1829.0,
                                282.8694508
                            ],
                            [
                                1830.0,
                                282.9097113
                            ],
                            [
                                1831.0,
                                282.9499398
                            ],
                            [
                                1832.0,
                                282.9901363
                            ],
                            [
                                1833.0,
                                283.0303007
                            ],
                            [
                                1834.0,
                                283.07043319999997
                            ],
                            [
                                1835.0,
                                283.11053369999996
                            ],
                            [
                                1836.0,
                                283.15060239999997
                            ],
                            [
                                1837.0,
                                283.1906391
                            ],
                            [
                                1838.0,
                                283.2306441
                            ],
                            [
                                1839.0,
                                283.2706173
                            ],
                            [
                                1840.0,
                                283.3105588
                            ],
                            [
                                1841.0,
                                283.3504685
                            ],
                            [
                                1842.0,
                                283.3903466
                            ],
                            [
                                1843.0,
                                283.4301931
                            ],
                            [
                                1844.0,
                                283.470008
                            ],
                            [
                                1845.0,
                                283.5097913
                            ],
                            [
                                1846.0,
                                283.5495431
                            ],
                            [
                                1847.0,
                                283.58926339999994
                            ],
                            [
                                1848.0,
                                283.6289523
                            ],
                            [
                                1849.0,
                                283.6686098
                            ],
                            [
                                1850.0,
                                283.7082359
                            ],
                            [
                                1851.0,
                                283.74783069999995
                            ],
                            [
                                1852.0,
                                283.7873942
                            ],
                            [
                                1853.0,
                                283.8269265
                            ],
                            [
                                1854.0,
                                283.8664275
                            ],
                            [
                                1855.0,
                                283.90589739999996
                            ],
                            [
                                1856.0,
                                283.9453361
                            ],
                            [
                                1857.0,
                                283.98474369999997
                            ],
                            [
                                1858.0,
                                284.0241203
                            ],
                            [
                                1859.0,
                                284.0634658
                            ],
                            [
                                1860.0,
                                284.1027803
                            ],
                            [
                                1861.0,
                                284.1420638
                            ],
                            [
                                1862.0,
                                284.1813165
                            ],
                            [
                                1863.0,
                                284.22053819999996
                            ],
                            [
                                1864.0,
                                284.2597291
                            ],
                            [
                                1865.0,
                                284.29888919999996
                            ],
                            [
                                1866.0,
                                284.3380185
                            ],
                            [
                                1867.0,
                                284.3771171
                            ],
                            [
                                1868.0,
                                284.41618489999996
                            ],
                            [
                                1869.0,
                                284.4552221
                            ],
                            [
                                1870.0,
                                284.49422869999995
                            ],
                            [
                                1871.0,
                                284.53320460000003
                            ],
                            [
                                1872.0,
                                284.57214999999997
                            ],
                            [
                                1873.0,
                                284.6110649
                            ],
                            [
                                1874.0,
                                284.6499493
                            ],
                            [
                                1875.0,
                                284.6888033
                            ],
                            [
                                1876.0,
                                284.7276268
                            ],
                            [
                                1877.0,
                                284.76641989999996
                            ],
                            [
                                1878.0,
                                284.8051827
                            ],
                            [
                                1879.0,
                                284.84391519999997
                            ],
                            [
                                1880.0,
                                284.88261739999996
                            ],
                            [
                                1881.0,
                                284.9212894
                            ],
                            [
                                1882.0,
                                284.95993119999997
                            ],
                            [
                                1883.0,
                                284.9985428
                            ],
                            [
                                1884.0,
                                285.0371243
                            ],
                            [
                                1885.0,
                                285.0756757
                            ],
                            [
                                1886.0,
                                285.114197
                            ],
                            [
                                1887.0,
                                285.1526883
                            ],
                            [
                                1888.0,
                                285.1911496
                            ],
                            [
                                1889.0,
                                285.2295809
                            ],
                            [
                                1890.0,
                                285.26798229999997
                            ],
                            [
                                1891.0,
                                285.3063539
                            ],
                            [
                                1892.0,
                                285.3446956
                            ],
                            [
                                1893.0,
                                285.38300739999994
                            ],
                            [
                                1894.0,
                                285.4212895
                            ],
                            [
                                1895.0,
                                285.4595419
                            ],
                            [
                                1896.0,
                                285.49776449999996
                            ],
                            [
                                1897.0,
                                285.5359574
                            ],
                            [
                                1898.0,
                                285.5741207
                            ],
                            [
                                1899.0,
                                285.6122544
                            ],
                            [
                                1900.0,
                                285.6503585
                            ],
                            [
                                1901.0,
                                285.6884331
                            ],
                            [
                                1902.0,
                                285.7264782
                            ],
                            [
                                1903.0,
                                285.7644938
                            ],
                            [
                                1904.0,
                                285.80248
                            ],
                            [
                                1905.0,
                                285.8404367
                            ],
                            [
                                1906.0,
                                285.8783641
                            ],
                            [
                                1907.0,
                                285.91626219999995
                            ],
                            [
                                1908.0,
                                285.95413099999996
                            ],
                            [
                                1909.0,
                                285.99197039999996
                            ],
                            [
                                1910.0,
                                286.0297807
                            ],
                            [
                                1911.0,
                                286.0675618
                            ],
                            [
                                1912.0,
                                286.10531369999995
                            ],
                            [
                                1913.0,
                                286.14303639999997
                            ],
                            [
                                1914.0,
                                286.1807301
                            ],
                            [
                                1915.0,
                                286.2183947
                            ],
                            [
                                1916.0,
                                286.2560303
                            ],
                            [
                                1917.0,
                                286.2936368
                            ],
                            [
                                1918.0,
                                286.3312145
                            ],
                            [
                                1919.0,
                                286.3687631
                            ],
                            [
                                1920.0,
                                286.40628289999995
                            ],
                            [
                                1921.0,
                                286.44377389999994
                            ],
                            [
                                1922.0,
                                286.48123599999997
                            ],
                            [
                                1923.0,
                                286.5186692
                            ],
                            [
                                1924.0,
                                286.5560738
                            ],
                            [
                                1925.0,
                                286.5934496
                            ],
                            [
                                1926.0,
                                286.63079669999996
                            ],
                            [
                                1927.0,
                                286.6681151
                            ],
                            [
                                1928.0,
                                286.705405
                            ],
                            [
                                1929.0,
                                286.7426662
                            ],
                            [
                                1930.0,
                                286.7798988
                            ],
                            [
                                1931.0,
                                286.81710289999995
                            ],
                            [
                                1932.0,
                                286.8542786
                            ],
                            [
                                1933.0,
                                286.89142569999996
                            ],
                            [
                                1934.0,
                                286.92854439999996
                            ],
                            [
                                1935.0,
                                286.96563469999995
                            ],
                            [
                                1936.0,
                                287.0026967
                            ],
                            [
                                1937.0,
                                287.0397303
                            ],
                            [
                                1938.0,
                                287.0767356
                            ],
                            [
                                1939.0,
                                287.1137126
                            ],
                            [
                                1940.0,
                                287.1506614
                            ],
                            [
                                1941.0,
                                287.18758199999996
                            ],
                            [
                                1942.0,
                                287.22447439999996
                            ],
                            [
                                1943.0,
                                287.26133869999995
                            ],
                            [
                                1944.0,
                                287.29817489999994
                            ],
                            [
                                1945.0,
                                287.33498299999997
                            ],
                            [
                                1946.0,
                                287.371763
                            ],
                            [
                                1947.0,
                                287.40851499999997
                            ],
                            [
                                1948.0,
                                287.44523910000004
                            ],
                            [
                                1949.0,
                                287.48193519999995
                            ],
                            [
                                1950.0,
                                287.5186033
                            ],
                            [
                                1951.0,
                                287.5552436
                            ],
                            [
                                1952.0,
                                287.59185610000003
                            ],
                            [
                                1953.0,
                                287.6284407
                            ],
                            [
                                1954.0,
                                287.66499749999997
                            ],
                            [
                                1955.0,
                                287.7015266
                            ],
                            [
                                1956.0,
                                287.73802789999996
                            ],
                            [
                                1957.0,
                                287.7745016
                            ],
                            [
                                1958.0,
                                287.8109476
                            ],
                            [
                                1959.0,
                                287.84736589999994
                            ],
                            [
                                1960.0,
                                287.8837566
                            ],
                            [
                                1961.0,
                                287.9201198
                            ],
                            [
                                1962.0,
                                287.9564555
                            ],
                            [
                                1963.0,
                                287.9927636
                            ],
                            [
                                1964.0,
                                288.0290442
                            ],
                            [
                                1965.0,
                                288.0652975
                            ],
                            [
                                1966.0,
                                288.1015232
                            ],
                            [
                                1967.0,
                                288.1377217
                            ]
                        ]
                    },
                    {
                        "name": "SRR6216227.c_curve",
                        "data": [
                            [
                                0.0,
                                0.0
                            ],
                            [
                                1.0,
                                0.966955
                            ],
                            [
                                2.0,
                                1.88716
                            ],
                            [
                                3.0,
                                2.77249
                            ],
                            [
                                4.0,
                                3.6292
                            ],
                            [
                                5.0,
                                4.46155
                            ],
                            [
                                6.0,
                                5.2726999999999995
                            ],
                            [
                                7.0,
                                6.0651
                            ],
                            [
                                8.0,
                                6.84072
                            ],
                            [
                                9.0,
                                7.601159999999999
                            ],
                            [
                                10.0,
                                8.347769999999999
                            ],
                            [
                                11.0,
                                9.08168
                            ]
                        ]
                    },
                    {
                        "name": "SRR6216227.lc_extrap",
                        "data": [
                            [
                                0.0,
                                0.0
                            ],
                            [
                                1.0,
                                0.9669625
                            ],
                            [
                                2.0,
                                1.887184
                            ],
                            [
                                3.0,
                                2.7725174999999997
                            ],
                            [
                                4.0,
                                3.6292299999999997
                            ],
                            [
                                5.0,
                                4.461587499999999
                            ],
                            [
                                6.0,
                                5.272746499999999
                            ],
                            [
                                7.0,
                                6.065160499999999
                            ],
                            [
                                8.0,
                                6.840807
                            ],
                            [
                                9.0,
                                7.601278499999999
                            ],
                            [
                                10.0,
                                8.347896
                            ],
                            [
                                11.0,
                                9.0818125
                            ],
                            [
                                12.0,
                                9.8040044
                            ],
                            [
                                13.0,
                                10.515380599999999
                            ],
                            [
                                14.0,
                                11.2166155
                            ],
                            [
                                15.0,
                                11.9083509
                            ],
                            [
                                16.0,
                                12.5911863
                            ],
                            [
                                17.0,
                                13.265624599999999
                            ],
                            [
                                18.0,
                                13.9321144
                            ],
                            [
                                19.0,
                                14.591104
                            ],
                            [
                                20.0,
                                15.242976599999999
                            ],
                            [
                                21.0,
                                15.8880328
                            ],
                            [
                                22.0,
                                16.5267776
                            ],
                            [
                                23.0,
                                17.159297399999996
                            ],
                            [
                                24.0,
                                17.785964899999996
                            ],
                            [
                                25.0,
                                18.4068408
                            ],
                            [
                                26.0,
                                19.0223616
                            ],
                            [
                                27.0,
                                19.6328076
                            ],
                            [
                                28.0,
                                20.238069699999997
                            ],
                            [
                                29.0,
                                20.8384946
                            ],
                            [
                                30.0,
                                21.4345805
                            ],
                            [
                                31.0,
                                22.0257798
                            ],
                            [
                                32.0,
                                22.6125135
                            ],
                            [
                                33.0,
                                23.1949633
                            ],
                            [
                                34.0,
                                23.773893899999997
                            ],
                            [
                                35.0,
                                24.348186399999996
                            ],
                            [
                                36.0,
                                24.918871699999997
                            ],
                            [
                                37.0,
                                25.485986
                            ],
                            [
                                38.0,
                                26.0500437
                            ],
                            [
                                39.0,
                                26.6098478
                            ],
                            [
                                40.0,
                                27.166294899999997
                            ],
                            [
                                41.0,
                                27.7191945
                            ],
                            [
                                42.0,
                                28.267933799999998
                            ],
                            [
                                43.0,
                                28.8138326
                            ],
                            [
                                44.0,
                                29.357231199999998
                            ],
                            [
                                45.0,
                                29.897635899999997
                            ],
                            [
                                46.0,
                                30.435004499999998
                            ],
                            [
                                47.0,
                                30.9693991
                            ],
                            [
                                48.0,
                                31.500421899999996
                            ],
                            [
                                49.0,
                                32.0286308
                            ],
                            [
                                50.0,
                                32.5542935
                            ],
                            [
                                51.0,
                                33.0776946
                            ],
                            [
                                52.0,
                                33.5980345
                            ],
                            [
                                53.0,
                                34.115746
                            ],
                            [
                                54.0,
                                34.63087529999999
                            ],
                            [
                                55.0,
                                35.143466399999994
                            ],
                            [
                                56.0,
                                35.6535618
                            ],
                            [
                                57.0,
                                36.161002499999995
                            ],
                            [
                                58.0,
                                36.6658551
                            ],
                            [
                                59.0,
                                37.168301299999996
                            ],
                            [
                                60.0,
                                37.6683771
                            ],
                            [
                                61.0,
                                38.166117
                            ],
                            [
                                62.0,
                                38.6612947
                            ],
                            [
                                63.0,
                                39.1541481
                            ],
                            [
                                64.0,
                                39.645224899999995
                            ],
                            [
                                65.0,
                                40.1338356
                            ],
                            [
                                66.0,
                                40.620582799999994
                            ],
                            [
                                67.0,
                                41.105239999999995
                            ],
                            [
                                68.0,
                                41.588586899999996
                            ],
                            [
                                69.0,
                                42.069809899999996
                            ],
                            [
                                70.0,
                                42.548696
                            ],
                            [
                                71.0,
                                43.02522079999999
                            ],
                            [
                                72.0,
                                43.4993562
                            ],
                            [
                                73.0,
                                43.971495499999996
                            ],
                            [
                                74.0,
                                44.441661700000004
                            ],
                            [
                                75.0,
                                44.909876499999996
                            ],
                            [
                                76.0,
                                45.376161599999996
                            ],
                            [
                                77.0,
                                45.8405377
                            ],
                            [
                                78.0,
                                46.303025
                            ],
                            [
                                79.0,
                                46.7636434
                            ],
                            [
                                80.0,
                                47.22197179999999
                            ],
                            [
                                81.0,
                                47.67844829999999
                            ],
                            [
                                82.0,
                                48.133101399999994
                            ],
                            [
                                83.0,
                                48.5859489
                            ],
                            [
                                84.0,
                                49.0370084
                            ],
                            [
                                85.0,
                                49.4862969
                            ],
                            [
                                86.0,
                                49.933831
                            ],
                            [
                                87.0,
                                50.3796271
                            ],
                            [
                                88.0,
                                50.823701
                            ],
                            [
                                89.0,
                                51.26606829999999
                            ],
                            [
                                90.0,
                                51.7067441
                            ],
                            [
                                91.0,
                                52.14574339999999
                            ],
                            [
                                92.0,
                                52.5830808
                            ],
                            [
                                93.0,
                                53.018770399999994
                            ],
                            [
                                94.0,
                                53.452826200000004
                            ],
                            [
                                95.0,
                                53.885262
                            ],
                            [
                                96.0,
                                54.3160911
                            ],
                            [
                                97.0,
                                54.7453267
                            ],
                            [
                                98.0,
                                55.1729816
                            ],
                            [
                                99.0,
                                55.5990686
                            ],
                            [
                                100.0,
                                56.023599899999994
                            ],
                            [
                                101.0,
                                56.446587799999996
                            ],
                            [
                                102.0,
                                56.8680442
                            ],
                            [
                                103.0,
                                57.287980899999994
                            ],
                            [
                                104.0,
                                57.7068151
                            ],
                            [
                                105.0,
                                58.124441499999996
                            ],
                            [
                                106.0,
                                58.5406016
                            ],
                            [
                                107.0,
                                58.9553066
                            ],
                            [
                                108.0,
                                59.368567
                            ],
                            [
                                109.0,
                                59.780393499999995
                            ],
                            [
                                110.0,
                                60.190796399999996
                            ],
                            [
                                111.0,
                                60.59978579999999
                            ],
                            [
                                112.0,
                                61.007371799999994
                            ],
                            [
                                113.0,
                                61.4135643
                            ],
                            [
                                114.0,
                                61.818372999999994
                            ],
                            [
                                115.0,
                                62.221807399999996
                            ],
                            [
                                116.0,
                                62.623877
                            ],
                            [
                                117.0,
                                63.024590999999994
                            ],
                            [
                                118.0,
                                63.4239585
                            ],
                            [
                                119.0,
                                63.821988499999996
                            ],
                            [
                                120.0,
                                64.2186899
                            ],
                            [
                                121.0,
                                64.6140714
                            ],
                            [
                                122.0,
                                65.0081417
                            ],
                            [
                                123.0,
                                65.40090909999999
                            ],
                            [
                                124.0,
                                65.7923822
                            ],
                            [
                                125.0,
                                66.1825691
                            ],
                            [
                                126.0,
                                66.57147789999999
                            ],
                            [
                                127.0,
                                66.95911679999999
                            ],
                            [
                                128.0,
                                67.3454936
                            ],
                            [
                                129.0,
                                67.73061609999999
                            ],
                            [
                                130.0,
                                68.11449209999999
                            ],
                            [
                                131.0,
                                68.4971292
                            ],
                            [
                                132.0,
                                68.8785349
                            ],
                            [
                                133.0,
                                69.25871659999999
                            ],
                            [
                                134.0,
                                69.6376817
                            ],
                            [
                                135.0,
                                70.0154374
                            ],
                            [
                                136.0,
                                70.3919909
                            ],
                            [
                                137.0,
                                70.7673492
                            ],
                            [
                                138.0,
                                71.1415194
                            ],
                            [
                                139.0,
                                71.51450829999999
                            ],
                            [
                                140.0,
                                71.88632279999999
                            ],
                            [
                                141.0,
                                72.2569695
                            ],
                            [
                                142.0,
                                72.62645529999999
                            ],
                            [
                                143.0,
                                72.9947866
                            ],
                            [
                                144.0,
                                73.3619701
                            ],
                            [
                                145.0,
                                73.72801199999999
                            ],
                            [
                                146.0,
                                74.0929189
                            ],
                            [
                                147.0,
                                74.45669699999999
                            ],
                            [
                                148.0,
                                74.81935259999999
                            ],
                            [
                                149.0,
                                75.1808918
                            ],
                            [
                                150.0,
                                75.5415051
                            ],
                            [
                                151.0,
                                75.90140219999999
                            ],
                            [
                                152.0,
                                76.26020749999999
                            ],
                            [
                                153.0,
                                76.6179269
                            ],
                            [
                                154.0,
                                76.97456609999999
                            ],
                            [
                                155.0,
                                77.3301309
                            ],
                            [
                                156.0,
                                77.68437329999999
                            ],
                            [
                                157.0,
                                78.0372498
                            ],
                            [
                                158.0,
                                78.3890601
                            ],
                            [
                                159.0,
                                78.7398099
                            ],
                            [
                                160.0,
                                79.0895047
                            ],
                            [
                                161.0,
                                79.4381499
                            ],
                            [
                                162.0,
                                79.78575099999999
                            ],
                            [
                                163.0,
                                80.1323132
                            ],
                            [
                                164.0,
                                80.477842
                            ],
                            [
                                165.0,
                                80.82234259999998
                            ],
                            [
                                166.0,
                                81.1658202
                            ],
                            [
                                167.0,
                                81.50828
                            ],
                            [
                                168.0,
                                81.8497271
                            ],
                            [
                                169.0,
                                82.1893699
                            ],
                            [
                                170.0,
                                82.5272486
                            ],
                            [
                                171.0,
                                82.8641169
                            ],
                            [
                                172.0,
                                83.19997959999999
                            ],
                            [
                                173.0,
                                83.5348419
                            ],
                            [
                                174.0,
                                83.86870859999999
                            ],
                            [
                                175.0,
                                84.2015847
                            ],
                            [
                                176.0,
                                84.53347509999999
                            ],
                            [
                                177.0,
                                84.8643845
                            ],
                            [
                                178.0,
                                85.1943178
                            ],
                            [
                                179.0,
                                85.5232797
                            ],
                            [
                                180.0,
                                85.8512749
                            ],
                            [
                                181.0,
                                86.1783081
                            ],
                            [
                                182.0,
                                86.504384
                            ],
                            [
                                183.0,
                                86.82950699999999
                            ],
                            [
                                184.0,
                                87.1536819
                            ],
                            [
                                185.0,
                                87.476913
                            ],
                            [
                                186.0,
                                87.7992049
                            ],
                            [
                                187.0,
                                88.12056209999999
                            ],
                            [
                                188.0,
                                88.440989
                            ],
                            [
                                189.0,
                                88.7604899
                            ],
                            [
                                190.0,
                                89.07906929999999
                            ],
                            [
                                191.0,
                                89.3967313
                            ],
                            [
                                192.0,
                                89.71348040000001
                            ],
                            [
                                193.0,
                                90.0293208
                            ],
                            [
                                194.0,
                                90.3442567
                            ],
                            [
                                195.0,
                                90.6582922
                            ],
                            [
                                196.0,
                                90.97143159999999
                            ],
                            [
                                197.0,
                                91.28367899999999
                            ],
                            [
                                198.0,
                                91.5950385
                            ],
                            [
                                199.0,
                                91.90551409999999
                            ],
                            [
                                200.0,
                                92.2151098
                            ],
                            [
                                201.0,
                                92.52382979999999
                            ],
                            [
                                202.0,
                                92.831678
                            ],
                            [
                                203.0,
                                93.13865829999999
                            ],
                            [
                                204.0,
                                93.44477459999999
                            ],
                            [
                                205.0,
                                93.7500309
                            ],
                            [
                                206.0,
                                94.05443109999999
                            ],
                            [
                                207.0,
                                94.3579789
                            ],
                            [
                                208.0,
                                94.66067809999998
                            ],
                            [
                                209.0,
                                94.9625327
                            ],
                            [
                                210.0,
                                95.26354629999999
                            ],
                            [
                                211.0,
                                95.56372259999999
                            ],
                            [
                                212.0,
                                95.8630654
                            ],
                            [
                                213.0,
                                96.1615784
                            ],
                            [
                                214.0,
                                96.4592653
                            ],
                            [
                                215.0,
                                96.7561295
                            ],
                            [
                                216.0,
                                97.0521749
                            ],
                            [
                                217.0,
                                97.3474049
                            ],
                            [
                                218.0,
                                97.6418232
                            ],
                            [
                                219.0,
                                97.9354332
                            ],
                            [
                                220.0,
                                98.22823849999999
                            ],
                            [
                                221.0,
                                98.5202425
                            ],
                            [
                                222.0,
                                98.8114488
                            ],
                            [
                                223.0,
                                99.1018608
                            ],
                            [
                                224.0,
                                99.3914819
                            ],
                            [
                                225.0,
                                99.68031549999999
                            ],
                            [
                                226.0,
                                99.96836499999999
                            ],
                            [
                                227.0,
                                100.2556337
                            ],
                            [
                                228.0,
                                100.542125
                            ],
                            [
                                229.0,
                                100.82784219999999
                            ],
                            [
                                230.0,
                                101.11278859999999
                            ],
                            [
                                231.0,
                                101.3969675
                            ],
                            [
                                232.0,
                                101.68038209999999
                            ],
                            [
                                233.0,
                                101.96303559999998
                            ],
                            [
                                234.0,
                                102.245582
                            ],
                            [
                                235.0,
                                102.5278853
                            ],
                            [
                                236.0,
                                102.8094431
                            ],
                            [
                                237.0,
                                103.0902584
                            ],
                            [
                                238.0,
                                103.3703343
                            ],
                            [
                                239.0,
                                103.6496739
                            ],
                            [
                                240.0,
                                103.9282802
                            ],
                            [
                                241.0,
                                104.2061562
                            ],
                            [
                                242.0,
                                104.483305
                            ],
                            [
                                243.0,
                                104.75972959999999
                            ],
                            [
                                244.0,
                                105.0354328
                            ],
                            [
                                245.0,
                                105.3104177
                            ],
                            [
                                246.0,
                                105.5846873
                            ],
                            [
                                247.0,
                                105.8582443
                            ],
                            [
                                248.0,
                                106.1310917
                            ],
                            [
                                249.0,
                                106.4032325
                            ],
                            [
                                250.0,
                                106.6746694
                            ],
                            [
                                251.0,
                                106.94540529999999
                            ],
                            [
                                252.0,
                                107.21544309999999
                            ],
                            [
                                253.0,
                                107.4847855
                            ],
                            [
                                254.0,
                                107.75343529999999
                            ],
                            [
                                255.0,
                                108.0213954
                            ],
                            [
                                256.0,
                                108.2886684
                            ],
                            [
                                257.0,
                                108.5552572
                            ],
                            [
                                258.0,
                                108.8211645
                            ],
                            [
                                259.0,
                                109.086393
                            ],
                            [
                                260.0,
                                109.35094529999999
                            ],
                            [
                                261.0,
                                109.6148242
                            ],
                            [
                                262.0,
                                109.87803229999999
                            ],
                            [
                                263.0,
                                110.1405724
                            ],
                            [
                                264.0,
                                110.4024469
                            ],
                            [
                                265.0,
                                110.66365859999999
                            ],
                            [
                                266.0,
                                110.92421009999998
                            ],
                            [
                                267.0,
                                111.1841039
                            ],
                            [
                                268.0,
                                111.4433427
                            ],
                            [
                                269.0,
                                111.7019289
                            ],
                            [
                                270.0,
                                111.9598652
                            ],
                            [
                                271.0,
                                112.217154
                            ],
                            [
                                272.0,
                                112.4737979
                            ],
                            [
                                273.0,
                                112.7297995
                            ],
                            [
                                274.0,
                                112.98516109999998
                            ],
                            [
                                275.0,
                                113.2398853
                            ],
                            [
                                276.0,
                                113.4939745
                            ],
                            [
                                277.0,
                                113.7474312
                            ],
                            [
                                278.0,
                                114.0002579
                            ],
                            [
                                279.0,
                                114.2524569
                            ],
                            [
                                280.0,
                                114.5040306
                            ],
                            [
                                281.0,
                                114.7549815
                            ],
                            [
                                282.0,
                                115.0053119
                            ],
                            [
                                283.0,
                                115.2550242
                            ],
                            [
                                284.0,
                                115.5041208
                            ],
                            [
                                285.0,
                                115.75260399999999
                            ],
                            [
                                286.0,
                                116.00047609999999
                            ],
                            [
                                287.0,
                                116.2477395
                            ],
                            [
                                288.0,
                                116.4943965
                            ],
                            [
                                289.0,
                                116.7404493
                            ],
                            [
                                290.0,
                                116.9859002
                            ],
                            [
                                291.0,
                                117.23075159999999
                            ],
                            [
                                292.0,
                                117.47500559999999
                            ],
                            [
                                293.0,
                                117.71866459999998
                            ],
                            [
                                294.0,
                                117.9617307
                            ],
                            [
                                295.0,
                                118.2042061
                            ],
                            [
                                296.0,
                                118.44609319999999
                            ],
                            [
                                297.0,
                                118.687394
                            ],
                            [
                                298.0,
                                118.92811079999998
                            ],
                            [
                                299.0,
                                119.1682457
                            ],
                            [
                                300.0,
                                119.4078009
                            ],
                            [
                                301.0,
                                119.6467785
                            ],
                            [
                                302.0,
                                119.88518079999999
                            ],
                            [
                                303.0,
                                120.12300979999999
                            ],
                            [
                                304.0,
                                120.36026759999999
                            ],
                            [
                                305.0,
                                120.5969564
                            ],
                            [
                                306.0,
                                120.8330782
                            ],
                            [
                                307.0,
                                121.0686351
                            ],
                            [
                                308.0,
                                121.3036293
                            ],
                            [
                                309.0,
                                121.5380627
                            ],
                            [
                                310.0,
                                121.7719374
                            ],
                            [
                                311.0,
                                122.00525549999999
                            ],
                            [
                                312.0,
                                122.238019
                            ],
                            [
                                313.0,
                                122.47023
                            ],
                            [
                                314.0,
                                122.70189029999999
                            ],
                            [
                                315.0,
                                122.93300209999998
                            ],
                            [
                                316.0,
                                123.1635673
                            ],
                            [
                                317.0,
                                123.3935879
                            ],
                            [
                                318.0,
                                123.6230659
                            ],
                            [
                                319.0,
                                123.8520032
                            ],
                            [
                                320.0,
                                124.08040179999999
                            ],
                            [
                                321.0,
                                124.30826359999999
                            ],
                            [
                                322.0,
                                124.53559059999999
                            ],
                            [
                                323.0,
                                124.7623847
                            ],
                            [
                                324.0,
                                124.9886477
                            ],
                            [
                                325.0,
                                125.2143817
                            ],
                            [
                                326.0,
                                125.4395884
                            ],
                            [
                                327.0,
                                125.66426979999999
                            ],
                            [
                                328.0,
                                125.88842779999999
                            ],
                            [
                                329.0,
                                126.11206409999998
                            ],
                            [
                                330.0,
                                126.33518079999999
                            ],
                            [
                                331.0,
                                126.5577795
                            ],
                            [
                                332.0,
                                126.7798622
                            ],
                            [
                                333.0,
                                127.00143059999999
                            ],
                            [
                                334.0,
                                127.22248669999999
                            ],
                            [
                                335.0,
                                127.44303219999999
                            ],
                            [
                                336.0,
                                127.66306879999999
                            ],
                            [
                                337.0,
                                127.8825985
                            ],
                            [
                                338.0,
                                128.1016229
                            ],
                            [
                                339.0,
                                128.3201439
                            ],
                            [
                                340.0,
                                128.53816329999998
                            ],
                            [
                                341.0,
                                128.7556827
                            ],
                            [
                                342.0,
                                128.9727039
                            ],
                            [
                                343.0,
                                129.1892287
                            ],
                            [
                                344.0,
                                129.40525879999998
                            ],
                            [
                                345.0,
                                129.62079599999998
                            ],
                            [
                                346.0,
                                129.8358418
                            ],
                            [
                                347.0,
                                130.0503982
                            ],
                            [
                                348.0,
                                130.2644666
                            ],
                            [
                                349.0,
                                130.478049
                            ],
                            [
                                350.0,
                                130.69114679999998
                            ],
                            [
                                351.0,
                                130.90376179999998
                            ],
                            [
                                352.0,
                                131.1158957
                            ],
                            [
                                353.0,
                                131.3275502
                            ],
                            [
                                354.0,
                                131.53872679999998
                            ],
                            [
                                355.0,
                                131.74942719999999
                            ],
                            [
                                356.0,
                                131.959653
                            ],
                            [
                                357.0,
                                132.16940599999998
                            ],
                            [
                                358.0,
                                132.37868759999998
                            ],
                            [
                                359.0,
                                132.5874996
                            ],
                            [
                                360.0,
                                132.7958435
                            ],
                            [
                                361.0,
                                133.0037209
                            ],
                            [
                                362.0,
                                133.2111333
                            ],
                            [
                                363.0,
                                133.4180825
                            ],
                            [
                                364.0,
                                133.6245699
                            ],
                            [
                                365.0,
                                133.8305972
                            ],
                            [
                                366.0,
                                134.0361659
                            ],
                            [
                                367.0,
                                134.2412774
                            ],
                            [
                                368.0,
                                134.4459335
                            ],
                            [
                                369.0,
                                134.6501356
                            ],
                            [
                                370.0,
                                134.85388519999998
                            ],
                            [
                                371.0,
                                135.057184
                            ],
                            [
                                372.0,
                                135.2600333
                            ],
                            [
                                373.0,
                                135.4624347
                            ],
                            [
                                374.0,
                                135.6643897
                            ],
                            [
                                375.0,
                                135.8658999
                            ],
                            [
                                376.0,
                                136.0669666
                            ],
                            [
                                377.0,
                                136.2675914
                            ],
                            [
                                378.0,
                                136.4677758
                            ],
                            [
                                379.0,
                                136.66752119999998
                            ],
                            [
                                380.0,
                                136.866829
                            ],
                            [
                                381.0,
                                137.0657008
                            ],
                            [
                                382.0,
                                137.264138
                            ],
                            [
                                383.0,
                                137.462142
                            ],
                            [
                                384.0,
                                137.65971430000002
                            ],
                            [
                                385.0,
                                137.8568563
                            ],
                            [
                                386.0,
                                138.0535693
                            ],
                            [
                                387.0,
                                138.249855
                            ],
                            [
                                388.0,
                                138.44571449999998
                            ],
                            [
                                389.0,
                                138.6411494
                            ],
                            [
                                390.0,
                                138.8361611
                            ],
                            [
                                391.0,
                                139.0307509
                            ],
                            [
                                392.0,
                                139.22492019999999
                            ],
                            [
                                393.0,
                                139.4186704
                            ],
                            [
                                394.0,
                                139.6120028
                            ],
                            [
                                395.0,
                                139.8049189
                            ],
                            [
                                396.0,
                                139.99742
                            ],
                            [
                                397.0,
                                140.1895075
                            ],
                            [
                                398.0,
                                140.3811826
                            ],
                            [
                                399.0,
                                140.5724468
                            ],
                            [
                                400.0,
                                140.7633013
                            ],
                            [
                                401.0,
                                140.95374759999999
                            ],
                            [
                                402.0,
                                141.1437869
                            ],
                            [
                                403.0,
                                141.3334205
                            ],
                            [
                                404.0,
                                141.5226498
                            ],
                            [
                                405.0,
                                141.7114761
                            ],
                            [
                                406.0,
                                141.8999006
                            ],
                            [
                                407.0,
                                142.08792469999997
                            ],
                            [
                                408.0,
                                142.27554959999998
                            ],
                            [
                                409.0,
                                142.46277669999998
                            ],
                            [
                                410.0,
                                142.6496072
                            ],
                            [
                                411.0,
                                142.8360423
                            ],
                            [
                                412.0,
                                143.02208349999998
                            ],
                            [
                                413.0,
                                143.2077318
                            ],
                            [
                                414.0,
                                143.3929886
                            ],
                            [
                                415.0,
                                143.5778551
                            ],
                            [
                                416.0,
                                143.76233259999998
                            ],
                            [
                                417.0,
                                143.9464223
                            ],
                            [
                                418.0,
                                144.1301255
                            ],
                            [
                                419.0,
                                144.31344330000002
                            ],
                            [
                                420.0,
                                144.496377
                            ],
                            [
                                421.0,
                                144.6789278
                            ],
                            [
                                422.0,
                                144.8610969
                            ],
                            [
                                423.0,
                                145.04288559999998
                            ],
                            [
                                424.0,
                                145.22429499999998
                            ],
                            [
                                425.0,
                                145.4053263
                            ],
                            [
                                426.0,
                                145.58598080000002
                            ],
                            [
                                427.0,
                                145.7662595
                            ],
                            [
                                428.0,
                                145.9461638
                            ],
                            [
                                429.0,
                                146.12569469999997
                            ],
                            [
                                430.0,
                                146.3048535
                            ],
                            [
                                431.0,
                                146.48364130000002
                            ],
                            [
                                432.0,
                                146.6620593
                            ],
                            [
                                433.0,
                                146.84010849999999
                            ],
                            [
                                434.0,
                                147.0177903
                            ],
                            [
                                435.0,
                                147.19510569999997
                            ],
                            [
                                436.0,
                                147.3720559
                            ],
                            [
                                437.0,
                                147.548642
                            ],
                            [
                                438.0,
                                147.7248651
                            ],
                            [
                                439.0,
                                147.9007264
                            ],
                            [
                                440.0,
                                148.076227
                            ],
                            [
                                441.0,
                                148.25136799999999
                            ],
                            [
                                442.0,
                                148.4261505
                            ],
                            [
                                443.0,
                                148.60057559999998
                            ],
                            [
                                444.0,
                                148.7746445
                            ],
                            [
                                445.0,
                                148.9483583
                            ],
                            [
                                446.0,
                                149.1217179
                            ],
                            [
                                447.0,
                                149.2947246
                            ],
                            [
                                448.0,
                                149.4673795
                            ],
                            [
                                449.0,
                                149.6396835
                            ],
                            [
                                450.0,
                                149.81163769999998
                            ],
                            [
                                451.0,
                                149.9832434
                            ],
                            [
                                452.0,
                                150.1545014
                            ],
                            [
                                453.0,
                                150.3254129
                            ],
                            [
                                454.0,
                                150.4959789
                            ],
                            [
                                455.0,
                                150.6662006
                            ],
                            [
                                456.0,
                                150.8360788
                            ],
                            [
                                457.0,
                                151.00561480000002
                            ],
                            [
                                458.0,
                                151.17480949999998
                            ],
                            [
                                459.0,
                                151.343664
                            ],
                            [
                                460.0,
                                151.5121792
                            ],
                            [
                                461.0,
                                151.6803563
                            ],
                            [
                                462.0,
                                151.8481962
                            ],
                            [
                                463.0,
                                152.01570009999998
                            ],
                            [
                                464.0,
                                152.1828688
                            ],
                            [
                                465.0,
                                152.3497034
                            ],
                            [
                                466.0,
                                152.5162049
                            ],
                            [
                                467.0,
                                152.6823744
                            ],
                            [
                                468.0,
                                152.84821269999998
                            ],
                            [
                                469.0,
                                153.013721
                            ],
                            [
                                470.0,
                                153.1789002
                            ],
                            [
                                471.0,
                                153.3437513
                            ],
                            [
                                472.0,
                                153.50827519999999
                            ],
                            [
                                473.0,
                                153.672473
                            ],
                            [
                                474.0,
                                153.83634569999998
                            ],
                            [
                                475.0,
                                153.99989409999998
                            ],
                            [
                                476.0,
                                154.1631193
                            ],
                            [
                                477.0,
                                154.3260223
                            ],
                            [
                                478.0,
                                154.4886039
                            ],
                            [
                                479.0,
                                154.65086519999997
                            ],
                            [
                                480.0,
                                154.8128071
                            ],
                            [
                                481.0,
                                154.97443059999998
                            ],
                            [
                                482.0,
                                155.13573659999997
                            ],
                            [
                                483.0,
                                155.296726
                            ],
                            [
                                484.0,
                                155.45739980000002
                            ],
                            [
                                485.0,
                                155.6177589
                            ],
                            [
                                486.0,
                                155.7778042
                            ],
                            [
                                487.0,
                                155.93753669999998
                            ],
                            [
                                488.0,
                                156.0969573
                            ],
                            [
                                489.0,
                                156.256067
                            ],
                            [
                                490.0,
                                156.4148665
                            ],
                            [
                                491.0,
                                156.5733569
                            ],
                            [
                                492.0,
                                156.731539
                            ],
                            [
                                493.0,
                                156.8894138
                            ],
                            [
                                494.0,
                                157.04698209999998
                            ],
                            [
                                495.0,
                                157.2042449
                            ],
                            [
                                496.0,
                                157.361203
                            ],
                            [
                                497.0,
                                157.5178573
                            ],
                            [
                                498.0,
                                157.6742088
                            ],
                            [
                                499.0,
                                157.83025819999997
                            ],
                            [
                                500.0,
                                157.9860066
                            ],
                            [
                                501.0,
                                158.14145469999997
                            ],
                            [
                                502.0,
                                158.2966034
                            ],
                            [
                                503.0,
                                158.45145359999998
                            ],
                            [
                                504.0,
                                158.60600619999997
                            ],
                            [
                                505.0,
                                158.76026209999998
                            ],
                            [
                                506.0,
                                158.914222
                            ],
                            [
                                507.0,
                                159.0678868
                            ],
                            [
                                508.0,
                                159.22125749999998
                            ],
                            [
                                509.0,
                                159.3743348
                            ],
                            [
                                510.0,
                                159.5271195
                            ],
                            [
                                511.0,
                                159.67961269999998
                            ],
                            [
                                512.0,
                                159.8318149
                            ],
                            [
                                513.0,
                                159.98372719999998
                            ],
                            [
                                514.0,
                                160.1353504
                            ],
                            [
                                515.0,
                                160.2866852
                            ],
                            [
                                516.0,
                                160.43773249999998
                            ],
                            [
                                517.0,
                                160.5884931
                            ],
                            [
                                518.0,
                                160.7389679
                            ],
                            [
                                519.0,
                                160.88915759999998
                            ],
                            [
                                520.0,
                                161.0390631
                            ],
                            [
                                521.0,
                                161.18868519999998
                            ],
                            [
                                522.0,
                                161.33802469999998
                            ],
                            [
                                523.0,
                                161.4870824
                            ],
                            [
                                524.0,
                                161.63585899999998
                            ],
                            [
                                525.0,
                                161.7843555
                            ],
                            [
                                526.0,
                                161.9325725
                            ],
                            [
                                527.0,
                                162.080511
                            ],
                            [
                                528.0,
                                162.2281716
                            ],
                            [
                                529.0,
                                162.37555509999999
                            ],
                            [
                                530.0,
                                162.5226624
                            ],
                            [
                                531.0,
                                162.66949419999997
                            ],
                            [
                                532.0,
                                162.8160513
                            ],
                            [
                                533.0,
                                162.9623345
                            ],
                            [
                                534.0,
                                163.10834459999998
                            ],
                            [
                                535.0,
                                163.25408219999997
                            ],
                            [
                                536.0,
                                163.39954819999997
                            ],
                            [
                                537.0,
                                163.5447434
                            ],
                            [
                                538.0,
                                163.6896684
                            ],
                            [
                                539.0,
                                163.83432409999998
                            ],
                            [
                                540.0,
                                163.97871130000001
                            ],
                            [
                                541.0,
                                164.1228305
                            ],
                            [
                                542.0,
                                164.2666827
                            ],
                            [
                                543.0,
                                164.4102686
                            ],
                            [
                                544.0,
                                164.5535888
                            ],
                            [
                                545.0,
                                164.69664419999998
                            ],
                            [
                                546.0,
                                164.83943549999998
                            ],
                            [
                                547.0,
                                164.9819634
                            ],
                            [
                                548.0,
                                165.12422859999998
                            ],
                            [
                                549.0,
                                165.2662319
                            ],
                            [
                                550.0,
                                165.4079739
                            ],
                            [
                                551.0,
                                165.5494555
                            ],
                            [
                                552.0,
                                165.6906774
                            ],
                            [
                                553.0,
                                165.83164019999998
                            ],
                            [
                                554.0,
                                165.97234469999998
                            ],
                            [
                                555.0,
                                166.1127915
                            ],
                            [
                                556.0,
                                166.2529815
                            ],
                            [
                                557.0,
                                166.3929153
                            ],
                            [
                                558.0,
                                166.5325935
                            ],
                            [
                                559.0,
                                166.67201699999998
                            ],
                            [
                                560.0,
                                166.8111864
                            ],
                            [
                                561.0,
                                166.95010249999999
                            ],
                            [
                                562.0,
                                167.0887658
                            ],
                            [
                                563.0,
                                167.22717709999998
                            ],
                            [
                                564.0,
                                167.36533709999998
                            ],
                            [
                                565.0,
                                167.5032465
                            ],
                            [
                                566.0,
                                167.6409059
                            ],
                            [
                                567.0,
                                167.77831609999998
                            ],
                            [
                                568.0,
                                167.91547759999997
                            ],
                            [
                                569.0,
                                168.0523913
                            ],
                            [
                                570.0,
                                168.1890578
                            ],
                            [
                                571.0,
                                168.3254777
                            ],
                            [
                                572.0,
                                168.46165169999998
                            ],
                            [
                                573.0,
                                168.5975805
                            ],
                            [
                                574.0,
                                168.73326469999998
                            ],
                            [
                                575.0,
                                168.868705
                            ],
                            [
                                576.0,
                                169.00390209999998
                            ],
                            [
                                577.0,
                                169.1388566
                            ],
                            [
                                578.0,
                                169.27356919999997
                            ],
                            [
                                579.0,
                                169.4080406
                            ],
                            [
                                580.0,
                                169.5422713
                            ],
                            [
                                581.0,
                                169.67626199999998
                            ],
                            [
                                582.0,
                                169.8100134
                            ],
                            [
                                583.0,
                                169.94352619999998
                            ],
                            [
                                584.0,
                                170.0768008
                            ],
                            [
                                585.0,
                                170.20983809999998
                            ],
                            [
                                586.0,
                                170.34263869999998
                            ],
                            [
                                587.0,
                                170.475203
                            ],
                            [
                                588.0,
                                170.6075319
                            ],
                            [
                                589.0,
                                170.739626
                            ],
                            [
                                590.0,
                                170.8714857
                            ],
                            [
                                591.0,
                                171.0031119
                            ],
                            [
                                592.0,
                                171.134505
                            ],
                            [
                                593.0,
                                171.2656658
                            ],
                            [
                                594.0,
                                171.3965949
                            ],
                            [
                                595.0,
                                171.52729269999998
                            ],
                            [
                                596.0,
                                171.6577601
                            ],
                            [
                                597.0,
                                171.78799759999998
                            ],
                            [
                                598.0,
                                171.91800569999998
                            ],
                            [
                                599.0,
                                172.0477851
                            ],
                            [
[truncated: 834,415 more chars]
