# Supplementary material for: Combining signal and sequence to detect RNA polymerase initiation in ATAC-seq data
Source: PLoS One. 2020 Apr 30;15(4):e0232332. doi: 10.1371/journal.pone.0232332 (PMC7192442; doi:10.1371/journal.pone.0232332)
Supplement: S1 File — (ZIP) [file pone.0232332.s011.zip › multiqc_reports/HeLa_ATAC_MultiQC/multiqc_data/multiqc_sources.txt]

Module	Section	Sample Name	Source
Preseq	all_sections	SRR6216227.c_curve	/scratch/Shares/dowell/itripodi/ATAC/HeLa/temp/68/1355122712037b952fdcaefb0e1255/qc/preseq/SRR6216227.c_curve.txt
Preseq	all_sections	SRR6216226.lc_extrap	/scratch/Shares/dowell/itripodi/ATAC/HeLa/temp/68/1355122712037b952fdcaefb0e1255/qc/preseq/SRR6216226.lc_extrap.txt
Preseq	all_sections	SRR6216227.lc_extrap	/scratch/Shares/dowell/itripodi/ATAC/HeLa/temp/68/1355122712037b952fdcaefb0e1255/qc/preseq/SRR6216227.lc_extrap.txt
Preseq	all_sections	SRR6216226.c_curve	/scratch/Shares/dowell/itripodi/ATAC/HeLa/temp/68/1355122712037b952fdcaefb0e1255/qc/preseq/SRR6216226.c_curve.txt
RSeQC	read_distribution	SRR6216226.read_dist	/scratch/Shares/dowell/itripodi/ATAC/HeLa/temp/68/1355122712037b952fdcaefb0e1255/qc/rseqc/SRR6216226.read_dist.txt
RSeQC	read_distribution	SRR6216227.read_dist	/scratch/Shares/dowell/itripodi/ATAC/HeLa/temp/68/1355122712037b952fdcaefb0e1255/qc/rseqc/SRR6216227.read_dist.txt
RSeQC	read_duplication	SRR6216227.read_duplication	/scratch/Shares/dowell/itripodi/ATAC/HeLa/temp/68/1355122712037b952fdcaefb0e1255/qc/rseqc/SRR6216227.read_duplication.pos.DupRate.xls
RSeQC	read_duplication	SRR6216226.read_duplication	/scratch/Shares/dowell/itripodi/ATAC/HeLa/temp/68/1355122712037b952fdcaefb0e1255/qc/rseqc/SRR6216226.read_duplication.pos.DupRate.xls
RSeQC	infer_experiment	SRR6216227.infer_experiment	/scratch/Shares/dowell/itripodi/ATAC/HeLa/temp/68/1355122712037b952fdcaefb0e1255/qc/rseqc/SRR6216227.infer_experiment.txt
RSeQC	infer_experiment	SRR6216226.infer_experiment	/scratch/Shares/dowell/itripodi/ATAC/HeLa/temp/68/1355122712037b952fdcaefb0e1255/qc/rseqc/SRR6216226.infer_experiment.txt
Picard	GcBiasDetailMetrics	SRR6216226	/scratch/Shares/dowell/itripodi/ATAC/HeLa/temp/68/1355122712037b952fdcaefb0e1255/qc/picard/SRR6216226.gc_bias_metrics.txt
Picard	GcBiasDetailMetrics	SRR6216227	/scratch/Shares/dowell/itripodi/ATAC/HeLa/temp/68/1355122712037b952fdcaefb0e1255/qc/picard/SRR6216227.gc_bias_metrics.txt
Picard	GcBiasSummaryMetrics	SRR6216226	/scratch/Shares/dowell/itripodi/ATAC/HeLa/temp/68/1355122712037b952fdcaefb0e1255/qc/picard/SRR6216226.summary_metrics.txt
Picard	GcBiasSummaryMetrics	SRR6216227	/scratch/Shares/dowell/itripodi/ATAC/HeLa/temp/68/1355122712037b952fdcaefb0e1255/qc/picard/SRR6216227.summary_metrics.txt
Picard	DuplicationMetrics	SRR6216227	/scratch/Shares/dowell/itripodi/ATAC/HeLa/temp/68/1355122712037b952fdcaefb0e1255/qc/picard/SRR6216227.marked_dup_metrics.txt
Picard	DuplicationMetrics	SRR6216226	/scratch/Shares/dowell/itripodi/ATAC/HeLa/temp/68/1355122712037b952fdcaefb0e1255/qc/picard/SRR6216226.marked_dup_metrics.txt
Samtools	flagstat	SRR6216227	/scratch/Shares/dowell/itripodi/ATAC/HeLa/temp/68/1355122712037b952fdcaefb0e1255/qc/samtools_mapstats/SRR6216227.flagstat
Samtools	flagstat	SRR6216226	/scratch/Shares/dowell/itripodi/ATAC/HeLa/temp/68/1355122712037b952fdcaefb0e1255/qc/samtools_mapstats/SRR6216226.flagstat
BBTools	all_sections	SRR6216226.trimstats	/scratch/Shares/dowell/itripodi/ATAC/HeLa/temp/68/1355122712037b952fdcaefb0e1255/qc/trimstats/SRR6216226.trimstats.txt
BBTools	all_sections	SRR6216227.trimstats	/scratch/Shares/dowell/itripodi/ATAC/HeLa/temp/68/1355122712037b952fdcaefb0e1255/qc/trimstats/SRR6216227.trimstats.txt
HISAT2	all_sections	SRR6216227.hisat2_mapstats	/scratch/Shares/dowell/itripodi/ATAC/HeLa/temp/68/1355122712037b952fdcaefb0e1255/qc/hisat2_mapstats/SRR6216227.hisat2_mapstats.txt
HISAT2	all_sections	SRR6216226.hisat2_mapstats	/scratch/Shares/dowell/itripodi/ATAC/HeLa/temp/68/1355122712037b952fdcaefb0e1255/qc/hisat2_mapstats/SRR6216226.hisat2_mapstats.txt
FastQC	all_sections	SRR6216227_2.trim	/scratch/Shares/dowell/itripodi/ATAC/HeLa/temp/68/1355122712037b952fdcaefb0e1255/qc/fastqc/SRR6216227_2.trim_fastqc.zip
FastQC	all_sections	SRR6216226_2	/scratch/Shares/dowell/itripodi/ATAC/HeLa/temp/68/1355122712037b952fdcaefb0e1255/qc/fastqc/SRR6216226_2_fastqc.zip
FastQC	all_sections	SRR6216227_2	/scratch/Shares/dowell/itripodi/ATAC/HeLa/temp/68/1355122712037b952fdcaefb0e1255/qc/fastqc/SRR6216227_2_fastqc.zip
FastQC	all_sections	SRR6216226_2.trim	/scratch/Shares/dowell/itripodi/ATAC/HeLa/temp/68/1355122712037b952fdcaefb0e1255/qc/fastqc/SRR6216226_2.trim_fastqc.zip
FastQC	all_sections	SRR6216226_1	/scratch/Shares/dowell/itripodi/ATAC/HeLa/temp/68/1355122712037b952fdcaefb0e1255/qc/fastqc/SRR6216226_1_fastqc.zip
FastQC	all_sections	SRR6216227_1.trim	/scratch/Shares/dowell/itripodi/ATAC/HeLa/temp/68/1355122712037b952fdcaefb0e1255/qc/fastqc/SRR6216227_1.trim_fastqc.zip
FastQC	all_sections	SRR6216226_1.trim	/scratch/Shares/dowell/itripodi/ATAC/HeLa/temp/68/1355122712037b952fdcaefb0e1255/qc/fastqc/SRR6216226_1.trim_fastqc.zip
FastQC	all_sections	SRR6216227_1	/scratch/Shares/dowell/itripodi/ATAC/HeLa/temp/68/1355122712037b952fdcaefb0e1255/qc/fastqc/SRR6216227_1_fastqc.zip
