# Supplementary material for: Combining signal and sequence to detect RNA polymerase initiation in ATAC-seq data
Source: PLoS One. 2020 Apr 30;15(4):e0232332. doi: 10.1371/journal.pone.0232332 (PMC7192442; doi:10.1371/journal.pone.0232332)
Supplement: S1 File — (ZIP) [file pone.0232332.s011.zip › multiqc_reports/HeLa_ATAC_MultiQC/multiqc_data/multiqc_general_stats.txt]

Sample	Samtools Flagstat_mqc-generalstats-samtools_flagstat-mapped_passed	Picard_mqc-generalstats-picard-PERCENT_DUPLICATION	HISAT2_mqc-generalstats-hisat2-overall_alignment_rate	FastQC_mqc-generalstats-fastqc-percent_duplicates	FastQC_mqc-generalstats-fastqc-percent_gc	FastQC_mqc-generalstats-fastqc-avg_sequence_length	FastQC_mqc-generalstats-fastqc-percent_fails	FastQC_mqc-generalstats-fastqc-total_sequences
SRR6216226	27705783	0.025794
SRR6216226.hisat2_mapstats			96.12
SRR6216226_1				10.220132318586408	53.0	75.0	20.0	13218480.0
SRR6216226_1.trim				10.18329995261216	53.0	69.51346019470127	10.0	13217788.0
SRR6216226_2				8.328193850837891	53.0	75.0	20.0	13218480.0
SRR6216226_2.trim				8.317730756696236	54.0	69.51081905686489	10.0	13217788.0
SRR6216227	23398193	0.023768
SRR6216227.hisat2_mapstats			96.51
SRR6216227_1				9.344116284532362	53.0	75.0	20.0	11144725.0
SRR6216227_1.trim				9.316526640874372	53.0	69.38883946033532	10.0	11144031.0
SRR6216227_2				7.90860814902797	53.0	75.0	20.0	11144725.0
SRR6216227_2.trim				7.9087078001250575	53.0	69.38650709065688	10.0	11144031.0
