# Supplementary material for: Combining signal and sequence to detect RNA polymerase initiation in ATAC-seq data
Source: PLoS One. 2020 Apr 30;15(4):e0232332. doi: 10.1371/journal.pone.0232332 (PMC7192442; doi:10.1371/journal.pone.0232332)
Supplement: S1 File — (ZIP) [file pone.0232332.s011.zip › multiqc_reports/HeLa_ATAC_MultiQC/multiqc_data/multiqc_rseqc_read_distribution.txt]

Sample	total_reads	total_tags	total_assigned_tags	cds_exons_total_bases	cds_exons_tag_count	cds_exons_tags_kb	5_utr_exons_total_bases	5_utr_exons_tag_count	5_utr_exons_tags_kb	3_utr_exons_total_bases	3_utr_exons_tag_count	3_utr_exons_tags_kb	introns_total_bases	introns_tag_count	introns_tags_kb	tss_up_1kb_total_bases	tss_up_1kb_tag_count	tss_up_1kb_tags_kb	tss_up_5kb_total_bases	tss_up_5kb_tag_count	tss_up_5kb_tags_kb	tss_up_10kb_total_bases	tss_up_10kb_tag_count	tss_up_10kb_tags_kb	tes_down_1kb_total_bases	tes_down_1kb_tag_count	tes_down_1kb_tags_kb	tes_down_5kb_total_bases	tes_down_5kb_tag_count	tes_down_5kb_tags_kb	tes_down_10kb_total_bases	tes_down_10kb_tag_count	tes_down_10kb_tags_kb	other_intergenic_tag_count	cds_exons_tag_pct	5_utr_exons_tag_pct	3_utr_exons_tag_pct	introns_tag_pct	tss_up_1kb_tag_pct	tss_up_5kb_tag_pct	tss_up_10kb_tag_pct	tes_down_1kb_tag_pct	tes_down_5kb_tag_pct	tes_down_10kb_tag_pct	other_intergenic_tag_pct
SRR6216226.read_dist	25409571	25558987	18209796	38499087	707000	707000.0	15936999	1495403	1495403.0	44223425	568007	568007.0	1344309357	11098238	11098238.0	21187215	1794803	1794803.0	95986367	2408805	2408805.0	176004635	2997539	2997539.0	22427490	235466	235466.0	97337365	840800	840800.0	173705276	1343609	1343609.0	7349191	2.766150317303264	5.850791347873059	2.222337684979456	43.42205737653061	7.02219927573812	9.424493232067451	11.727925680309632	0.9212649937965068	3.289645242982439	5.2568945709781065	28.753843022025873
SRR6216227.read_dist	21510552	21638410	15364499	38499087	582379	582379.0	15936999	1262577	1262577.0	44223425	473260	473260.0	1344309357	9342069	9342069.0	21187215	1533244	1533244.0	95986367	2050570	2050570.0	176004635	2560384	2560384.0	22427490	204425	204425.0	97337365	720900	720900.0	173705276	1143830	1143830.0	6273911	2.6914130936607634	5.834888053234965	2.187129276134429	43.17354648516227	7.0857516795365285	9.476528081314664	11.83258843879934	0.9447320759704617	3.331575656436864	5.286109284369785	28.994325368638453
