# Supplementary material for: Combining signal and sequence to detect RNA polymerase initiation in ATAC-seq data
Source: PLoS One. 2020 Apr 30;15(4):e0232332. doi: 10.1371/journal.pone.0232332 (PMC7192442; doi:10.1371/journal.pone.0232332)
Supplement: S1 File — (ZIP) [file pone.0232332.s011.zip › multiqc_reports/A549_Nascent_MultiQC/multiqc_data/multiqc_data.json]

{
    "report_data_sources": {
        "Preseq": {
            "all_sections": {
                "SRR5109937.c_curve": "/scratch/Shares/dowell/itripodi/Nascent/A549/temp/4f/e5c195aa5c1fecfc278a863901beff/qc/preseq/SRR5109937.c_curve.txt",
                "SRR5109937.lc_extrap": "/scratch/Shares/dowell/itripodi/Nascent/A549/temp/4f/e5c195aa5c1fecfc278a863901beff/qc/preseq/SRR5109937.lc_extrap.txt"
            }
        },
        "RSeQC": {
            "read_distribution": {
                "SRR5109937.read_dist": "/scratch/Shares/dowell/itripodi/Nascent/A549/temp/4f/e5c195aa5c1fecfc278a863901beff/qc/rseqc/SRR5109937.read_dist.txt"
            },
            "read_duplication": {
                "SRR5109937.read_duplication": "/scratch/Shares/dowell/itripodi/Nascent/A549/temp/4f/e5c195aa5c1fecfc278a863901beff/qc/rseqc/SRR5109937.read_duplication.pos.DupRate.xls"
            },
            "infer_experiment": {
                "SRR5109937.infer_experiment": "/scratch/Shares/dowell/itripodi/Nascent/A549/temp/4f/e5c195aa5c1fecfc278a863901beff/qc/rseqc/SRR5109937.infer_experiment.txt"
            }
        },
        "Picard": {
            "GcBiasDetailMetrics": {
                "SRR5109937": "/scratch/Shares/dowell/itripodi/Nascent/A549/temp/4f/e5c195aa5c1fecfc278a863901beff/qc/picard/SRR5109937.gc_bias_metrics.txt"
            },
            "GcBiasSummaryMetrics": {
                "SRR5109937": "/scratch/Shares/dowell/itripodi/Nascent/A549/temp/4f/e5c195aa5c1fecfc278a863901beff/qc/picard/SRR5109937.summary_metrics.txt"
            },
            "DuplicationMetrics": {
                "SRR5109937": "/scratch/Shares/dowell/itripodi/Nascent/A549/temp/4f/e5c195aa5c1fecfc278a863901beff/qc/picard/SRR5109937.marked_dup_metrics.txt"
            }
        },
        "Samtools": {
            "flagstat": {
                "SRR5109937": "/scratch/Shares/dowell/itripodi/Nascent/A549/temp/4f/e5c195aa5c1fecfc278a863901beff/qc/mapstats/SRR5109937.flagstat"
            }
        },
        "BBTools": {
            "all_sections": {
                "SRR5109937.trimstats": "/scratch/Shares/dowell/itripodi/Nascent/A549/temp/4f/e5c195aa5c1fecfc278a863901beff/qc/trimstats/SRR5109937.trimstats.txt"
            }
        },
        "HISAT2": {
            "all_sections": {
                "SRR5109937.hisat2_mapstats": "/scratch/Shares/dowell/itripodi/Nascent/A549/temp/4f/e5c195aa5c1fecfc278a863901beff/qc/hisat2_mapstats/SRR5109937.hisat2_mapstats.txt"
            }
        },
        "FastQC": {
            "all_sections": {
                "SRR5109937": "/scratch/Shares/dowell/itripodi/Nascent/A549/temp/4f/e5c195aa5c1fecfc278a863901beff/qc/fastqc/SRR5109937_fastqc.zip",
                "SRR5109937.trim": "/scratch/Shares/dowell/itripodi/Nascent/A549/temp/4f/e5c195aa5c1fecfc278a863901beff/qc/fastqc/SRR5109937.trim_fastqc.zip"
            }
        }
    },
    "report_general_stats_data": [
        {
            "SRR5109937": {
                "LIBRARY": "Unknown Library",
                "UNPAIRED_READS_EXAMINED": 17963977.0,
                "READ_PAIRS_EXAMINED": 0.0,
                "SECONDARY_OR_SUPPLEMENTARY_RDS": 21713604.0,
                "UNMAPPED_READS": 1803938.0,
                "UNPAIRED_READ_DUPLICATES": 7868628.0,
                "READ_PAIR_DUPLICATES": 0.0,
                "READ_PAIR_OPTICAL_DUPLICATES": 0.0,
                "PERCENT_DUPLICATION": 0.438023,
                "ESTIMATED_LIBRARY_SIZE": ""
            }
        },
        {
            "SRR5109937": {
                "total_passed": 41481519,
                "total_failed": 0,
                "secondary_passed": 21713604,
                "secondary_failed": 0,
                "supplementary_passed": 0,
                "supplementary_failed": 0,
                "duplicates_passed": 0,
                "duplicates_failed": 0,
                "mapped_passed": 39677581,
                "mapped_failed": 0,
                "mapped_passed_pct": 95.65,
                "mapped_failed_pct": NaN,
                "paired in sequencing_passed": 0,
                "paired in sequencing_failed": 0,
                "read1_passed": 0,
                "read1_failed": 0,
                "read2_passed": 0,
                "read2_failed": 0,
                "properly paired_passed": 0,
                "properly paired_failed": 0,
                "properly paired_passed_pct": NaN,
                "properly paired_failed_pct": NaN,
                "with itself and mate mapped_passed": 0,
                "with itself and mate mapped_failed": 0,
                "singletons_passed": 0,
                "singletons_failed": 0,
                "singletons_passed_pct": NaN,
                "singletons_failed_pct": NaN,
                "with mate mapped to a different chr_passed": 0,
                "with mate mapped to a different chr_failed": 0,
                "with mate mapped to a different chr (mapQ >= 5)_passed": 0,
                "with mate mapped to a different chr (mapQ >= 5)_failed": 0,
                "flagstat_total": 41481519
            }
        },
        {
            "SRR5109937.hisat2_mapstats": {
                "unpaired_total": 19767915,
                "unpaired_aligned_none": 1803938,
                "unpaired_aligned_one": 11946299,
                "unpaired_aligned_multi": 6017678,
                "overall_alignment_rate": 90.87
            }
        },
        {
            "SRR5109937": {
                "percent_gc": 44.0,
                "avg_sequence_length": 50.0,
                "total_sequences": 22031674.0,
                "percent_duplicates": 37.25584675034346,
                "percent_fails": 18.181818181818183
            },
            "SRR5109937.trim": {
                "percent_gc": 48.0,
                "avg_sequence_length": 48.128622264917674,
                "total_sequences": 19767915.0,
                "percent_duplicates": 35.906020707175045,
                "percent_fails": 0.0
            }
        }
    ],
    "report_general_stats_headers": [
        {
            "PERCENT_DUPLICATION": {
                "title": "% Dups",
                "description": "MarkDuplicates - Percent Duplication",
                "max": 100,
                "min": 0,
                "suffix": "%",
                "scale": "OrRd",
                "modify": 100.0,
                "namespace": "Picard",
                "rid": "mqc-generalstats-picard-PERCENT_DUPLICATION",
                "format": "{:,.1f}",
                "colour": "55,126,184",
                "hidden": null,
                "ceiling": null,
                "floor": null,
                "minRange": null,
                "shared_key": null,
                "placement": 1000.0,
                "dmax": 100.0,
                "dmin": 0.0
            }
        },
        {
            "mapped_passed": {
                "title": "M Reads Mapped",
                "description": "Reads Mapped in the bam file (millions)",
                "min": 0,
                "modify": 1e-06,
                "shared_key": "read_count",
                "placement": 100.0,
                "namespace": "Samtools Flagstat",
                "rid": "mqc-generalstats-samtools_flagstat-mapped_passed",
                "scale": "GnBu",
                "format": "{:,.1f}",
                "colour": "77,175,74",
                "hidden": null,
                "max": null,
                "ceiling": null,
                "floor": null,
                "minRange": null,
                "dmax": 39.677580999999996,
                "dmin": 0.0
            }
        },
        {
            "overall_alignment_rate": {
                "title": "% Aligned",
                "description": "overall alignment rate",
                "max": 100,
                "min": 0,
                "suffix": "%",
                "scale": "YlGn",
                "namespace": "HISAT2",
                "rid": "mqc-generalstats-hisat2-overall_alignment_rate",
                "format": "{:,.1f}",
                "colour": "152,78,163",
                "hidden": null,
                "ceiling": null,
                "floor": null,
                "minRange": null,
                "shared_key": null,
                "modify": null,
                "placement": 1000.0,
                "dmax": 100.0,
                "dmin": 0.0
            }
        },
        {
            "percent_duplicates": {
                "title": "% Dups",
                "description": "% Duplicate Reads",
                "max": 100,
                "min": 0,
                "suffix": "%",
                "scale": "RdYlGn-rev",
                "namespace": "FastQC",
                "rid": "mqc-generalstats-fastqc-percent_duplicates",
                "format": "{:,.1f}",
                "colour": "255,127,0",
                "hidden": null,
                "ceiling": null,
                "floor": null,
                "minRange": null,
                "shared_key": null,
                "modify": null,
                "placement": 1000.0,
                "dmax": 100.0,
                "dmin": 0.0
            },
            "percent_gc": {
                "title": "% GC",
                "description": "Average % GC Content",
                "max": 100,
                "min": 0,
                "suffix": "%",
                "scale": "Set1",
                "format": "{:,.0f}",
                "namespace": "FastQC",
                "rid": "mqc-generalstats-fastqc-percent_gc",
                "colour": "255,127,0",
                "hidden": null,
                "ceiling": null,
                "floor": null,
                "minRange": null,
                "shared_key": null,
                "modify": null,
                "placement": 1000.0,
                "dmax": 100.0,
                "dmin": 0.0
            },
            "avg_sequence_length": {
                "title": "Length",
                "description": "Average Sequence Length (bp)",
                "min": 0,
                "suffix": " bp",
                "scale": "RdYlGn",
                "format": "{:,.0f}",
                "hidden": true,
                "namespace": "FastQC",
                "rid": "mqc-generalstats-fastqc-avg_sequence_length",
                "colour": "255,127,0",
                "max": null,
                "ceiling": null,
                "floor": null,
                "minRange": null,
                "shared_key": null,
                "modify": null,
                "placement": 1000.0,
                "dmax": 50.0,
                "dmin": 0.0
            },
            "percent_fails": {
                "title": "% Failed",
                "description": "Percentage of modules failed in FastQC report (includes those not plotted here)",
                "max": 100,
                "min": 0,
                "suffix": "%",
                "scale": "Reds",
                "format": "{:,.0f}",
                "hidden": true,
                "namespace": "FastQC",
                "rid": "mqc-generalstats-fastqc-percent_fails",
                "colour": "255,127,0",
                "ceiling": null,
                "floor": null,
                "minRange": null,
                "shared_key": null,
                "modify": null,
                "placement": 1000.0,
                "dmax": 100.0,
                "dmin": 0.0
            },
            "total_sequences": {
                "title": "M Seqs",
                "description": "Total Sequences (millions)",
                "min": 0,
                "scale": "Blues",
                "modify": 1e-06,
                "shared_key": "read_count",
                "namespace": "FastQC",
                "rid": "mqc-generalstats-fastqc-total_sequences",
                "format": "{:,.1f}",
                "colour": "255,127,0",
                "hidden": null,
                "max": null,
                "ceiling": null,
                "floor": null,
                "minRange": null,
                "placement": 1000.0,
                "dmax": 39.677580999999996,
                "dmin": 0.0
            }
        }
    ],
    "report_multiqc_command": "/Users/magr0763/.local/bin/multiqc . -f --config multiqc_config.yaml",
    "report_plot_data": {
        "preseq_plot": {
            "plot_type": "xy_line",
            "datasets": [
                [
                    {
                        "name": "SRR5109937.c_curve",
                        "data": [
                            [
                                0.0,
                                0.0
                            ],
                            [
                                1.0,
                                0.694693
                            ],
                            [
                                2.0,
                                1.32367
                            ],
                            [
                                3.0,
                                1.93367
                            ],
                            [
                                4.0,
                                2.53071
                            ],
                            [
                                5.0,
                                3.11727
                            ],
                            [
                                6.0,
                                3.69474
                            ],
                            [
                                7.0,
                                4.26404
                            ],
                            [
                                8.0,
                                4.82582
                            ],
                            [
                                9.0,
                                5.380599999999999
                            ],
                            [
                                10.0,
                                5.92877
                            ],
                            [
                                11.0,
                                6.470689999999999
                            ],
                            [
                                12.0,
                                7.0066299999999995
                            ],
                            [
                                13.0,
                                7.53684
                            ],
                            [
                                14.0,
                                8.061539999999999
                            ],
                            [
                                15.0,
                                8.58093
                            ],
                            [
                                16.0,
                                9.09518
                            ],
                            [
                                17.0,
                                9.60444
                            ]
                        ]
                    },
                    {
                        "name": "SRR5109937.lc_extrap",
                        "data": [
                            [
                                0.0,
                                0.0
                            ],
                            [
                                1.0,
                                0.69426
                            ],
                            [
                                2.0,
                                1.3227825
                            ],
                            [
                                3.0,
                                1.9323439999999998
                            ],
                            [
                                4.0,
                                2.5289569999999997
                            ],
                            [
                                5.0,
                                3.115142
                            ],
                            [
                                6.0,
                                3.692255
                            ],
                            [
                                7.0,
                                4.2612065
                            ],
                            [
                                8.0,
                                4.8226565
                            ],
                            [
                                9.0,
                                5.3771135
                            ],
                            [
                                10.0,
                                5.92498
                            ],
                            [
                                11.0,
                                6.466595
                            ],
                            [
                                12.0,
                                7.002243999999999
                            ],
                            [
                                13.0,
                                7.532175
                            ],
                            [
                                14.0,
                                8.056606
                            ],
                            [
                                15.0,
                                8.575726
                            ],
                            [
                                16.0,
                                9.089682999999999
                            ],
                            [
                                17.0,
                                9.5986665
                            ],
                            [
                                18.0,
                                10.102817499999999
                            ],
                            [
                                19.0,
                                10.6022739
                            ],
                            [
                                20.0,
                                11.097157099999999
                            ],
                            [
                                21.0,
                                11.5875508
                            ],
                            [
                                22.0,
                                12.0735795
                            ],
                            [
                                23.0,
                                12.555355599999999
                            ],
                            [
                                24.0,
                                13.0329745
                            ],
                            [
                                25.0,
                                13.506526699999998
                            ],
                            [
                                26.0,
                                13.9760978
                            ],
                            [
                                27.0,
                                14.4417693
                            ],
                            [
                                28.0,
                                14.903618999999999
                            ],
                            [
                                29.0,
                                15.3617214
                            ],
                            [
                                30.0,
                                15.816147699999998
                            ],
                            [
                                31.0,
                                16.2669666
                            ],
                            [
                                32.0,
                                16.7142438
                            ],
                            [
                                33.0,
                                17.1580427
                            ],
                            [
                                34.0,
                                17.5984244
                            ],
                            [
                                35.0,
                                18.0354478
                            ],
                            [
                                36.0,
                                18.4691694
                            ],
                            [
                                37.0,
                                18.8996441
                            ],
                            [
                                38.0,
                                19.326924199999997
                            ],
                            [
                                39.0,
                                19.7510607
                            ],
                            [
                                40.0,
                                20.1721023
                            ],
                            [
                                41.0,
                                20.590096
                            ],
                            [
                                42.0,
                                21.0050872
                            ],
                            [
                                43.0,
                                21.417119699999997
                            ],
                            [
                                44.0,
                                21.8261498
                            ],
                            [
                                45.0,
                                22.232401199999998
                            ],
                            [
                                46.0,
                                22.6357954
                            ],
                            [
                                47.0,
                                23.036384299999998
                            ],
                            [
                                48.0,
                                23.4343356
                            ],
                            [
                                49.0,
                                23.8294595
                            ],
                            [
                                50.0,
                                24.2218956
                            ],
                            [
                                51.0,
                                24.6116785
                            ],
                            [
                                52.0,
                                24.9988422
                            ],
                            [
                                53.0,
                                25.383419999999997
                            ],
                            [
                                54.0,
                                25.765326399999996
                            ],
                            [
                                55.0,
                                26.144766899999997
                            ],
                            [
                                56.0,
                                26.521774100000002
                            ],
                            [
                                57.0,
                                26.8959401
                            ],
                            [
                                58.0,
                                27.267639
                            ],
                            [
                                59.0,
                                27.636810399999998
                            ],
                            [
                                60.0,
                                28.004080499999997
                            ],
                            [
                                61.0,
                                28.368473299999998
                            ],
                            [
                                62.0,
                                28.730510199999998
                            ],
                            [
                                63.0,
                                29.090217399999997
                            ],
                            [
                                64.0,
                                29.4475571
                            ],
                            [
                                65.0,
                                29.802228699999997
                            ],
                            [
                                66.0,
                                30.1557296
                            ],
                            [
                                67.0,
                                30.5064391
                            ],
                            [
                                68.0,
                                30.8548925
                            ],
                            [
                                69.0,
                                31.201205399999996
                            ],
                            [
                                70.0,
                                31.545357699999997
                            ],
                            [
                                71.0,
                                31.888373399999995
                            ],
                            [
                                72.0,
                                32.2301687
                            ],
                            [
                                73.0,
                                32.570549299999996
                            ],
                            [
                                74.0,
                                32.906037
                            ],
                            [
                                75.0,
                                33.240890199999996
                            ],
                            [
                                76.0,
                                33.573656799999995
                            ],
                            [
                                77.0,
                                33.9034206
                            ],
                            [
                                78.0,
                                34.2310441
                            ],
                            [
                                79.0,
                                34.5558613
                            ],
                            [
                                80.0,
                                34.8787094
                            ],
                            [
                                81.0,
                                35.199607799999995
                            ],
                            [
                                82.0,
                                35.5207129
                            ],
                            [
                                83.0,
                                35.839027200000004
                            ],
                            [
                                84.0,
                                36.1562146
                            ],
                            [
                                85.0,
                                36.4724381
                            ],
                            [
                                86.0,
                                36.7860601
                            ],
                            [
                                87.0,
                                37.097024399999995
                            ],
                            [
                                88.0,
                                37.4079641
                            ],
                            [
                                89.0,
                                37.716015399999996
                            ],
                            [
                                90.0,
                                38.0220534
                            ],
                            [
                                91.0,
                                38.3263607
                            ],
                            [
                                92.0,
                                38.6285742
                            ],
                            [
                                93.0,
                                38.9285199
                            ],
                            [
                                94.0,
                                39.2267574
                            ],
                            [
                                95.0,
                                39.5248389
                            ],
                            [
                                96.0,
                                39.821529999999996
                            ],
                            [
                                97.0,
                                40.1165972
                            ],
                            [
                                98.0,
                                40.4100552
                            ],
                            [
                                99.0,
                                40.7019184
                            ],
                            [
                                100.0,
                                40.992201
                            ],
                            [
                                101.0,
                                41.281547599999996
                            ],
                            [
                                102.0,
                                41.568267399999996
                            ],
                            [
                                103.0,
                                41.8524467
                            ],
                            [
                                104.0,
                                42.13438479999999
                            ],
                            [
                                105.0,
                                42.4164221
                            ],
                            [
                                106.0,
                                42.696962299999996
                            ],
                            [
                                107.0,
                                42.97628879999999
                            ],
                            [
                                108.0,
                                43.2534552
                            ],
                            [
                                109.0,
                                43.529144099999996
                            ],
                            [
                                110.0,
                                43.8033681
                            ],
                            [
                                111.0,
                                44.0761395
                            ],
                            [
                                112.0,
                                44.3474742
                            ],
                            [
                                113.0,
                                44.6171675
                            ],
                            [
                                114.0,
                                44.8854511
                            ],
                            [
                                115.0,
                                45.15174639999999
                            ],
                            [
                                116.0,
                                45.4166772
                            ],
                            [
                                117.0,
                                45.681516099999996
                            ],
                            [
                                118.0,
                                45.9449946
                            ],
                            [
                                119.0,
                                46.2071238
                            ],
                            [
                                120.0,
                                46.46604489999999
                            ],
                            [
                                121.0,
                                46.7221222
                            ],
                            [
                                122.0,
                                46.9779236
                            ],
                            [
                                123.0,
                                47.233685799999996
                            ],
                            [
                                124.0,
                                47.4881415
                            ],
                            [
                                125.0,
                                47.7413011
                            ],
                            [
                                126.0,
                                47.99323089999999
                            ],
                            [
                                127.0,
                                48.2447145
                            ],
                            [
                                128.0,
                                48.494944
                            ],
                            [
                                129.0,
                                48.7439294
                            ],
                            [
                                130.0,
                                48.9916805
                            ],
                            [
                                131.0,
                                49.238206999999996
                            ],
                            [
                                132.0,
                                49.4826497
                            ],
                            [
                                133.0,
                                49.7256182
                            ],
                            [
                                134.0,
                                49.9673771
                            ],
                            [
                                135.0,
                                50.2079357
                            ],
                            [
                                136.0,
                                50.447303299999994
                            ],
                            [
                                137.0,
                                50.685489
                            ],
                            [
                                138.0,
                                50.92250189999999
                            ],
                            [
                                139.0,
                                51.1583511
                            ],
                            [
                                140.0,
                                51.3930453
                            ],
                            [
                                141.0,
                                51.626593299999996
                            ],
                            [
                                142.0,
                                51.859003799999996
                            ],
                            [
                                143.0,
                                52.0902854
                            ],
                            [
                                144.0,
                                52.320446499999996
                            ],
                            [
                                145.0,
                                52.5494956
                            ],
                            [
                                146.0,
                                52.777440999999996
                            ],
                            [
                                147.0,
                                53.004290899999994
                            ],
                            [
                                148.0,
                                53.2300535
                            ],
                            [
                                149.0,
                                53.4536722
                            ],
                            [
                                150.0,
                                53.675780499999995
                            ],
                            [
                                151.0,
                                53.8968133
                            ],
                            [
                                152.0,
                                54.116778499999995
                            ],
                            [
                                153.0,
                                54.335684
                            ],
                            [
                                154.0,
                                54.5535376
                            ],
                            [
                                155.0,
                                54.7702517
                            ],
                            [
                                156.0,
                                54.9841077
                            ],
                            [
                                157.0,
                                55.197766200000004
                            ],
                            [
                                158.0,
                                55.41177679999999
                            ],
                            [
                                159.0,
                                55.624772799999995
                            ],
                            [
                                160.0,
                                55.83676139999999
                            ],
                            [
                                161.0,
                                56.0486432
                            ],
                            [
                                162.0,
                                56.261688799999995
                            ],
                            [
                                163.0,
                                56.4737696
                            ],
                            [
                                164.0,
                                56.684892399999995
                            ],
                            [
                                165.0,
                                56.895063799999996
                            ],
                            [
                                166.0,
                                57.1042906
                            ],
                            [
                                167.0,
                                57.3125792
                            ],
                            [
                                168.0,
                                57.5199029
                            ],
                            [
                                169.0,
                                57.7257856
                            ],
                            [
                                170.0,
                                57.9299536
                            ],
                            [
                                171.0,
                                58.133199899999994
                            ],
                            [
                                172.0,
                                58.335530899999995
                            ],
                            [
                                173.0,
                                58.536952899999996
                            ],
                            [
                                174.0,
                                58.7374721
                            ],
                            [
                                175.0,
                                58.9370947
                            ],
                            [
                                176.0,
                                59.1358269
                            ],
                            [
                                177.0,
                                59.3336747
                            ],
                            [
                                178.0,
                                59.530644099999996
                            ],
                            [
                                179.0,
                                59.726741
                            ],
                            [
                                180.0,
                                59.9219714
                            ],
                            [
                                181.0,
                                60.1163411
                            ],
                            [
                                182.0,
                                60.309855899999995
                            ],
                            [
                                183.0,
                                60.502435299999995
                            ],
                            [
                                184.0,
                                60.693347599999996
                            ],
                            [
                                185.0,
                                60.8834207
                            ],
                            [
                                186.0,
                                61.0726601
                            ],
                            [
                                187.0,
                                61.2610716
                            ],
                            [
                                188.0,
                                61.4486607
                            ],
                            [
                                189.0,
                                61.6354327
                            ],
                            [
                                190.0,
                                61.8213932
                            ],
                            [
                                191.0,
                                62.006547399999995
                            ],
                            [
                                192.0,
                                62.190900799999994
                            ],
                            [
                                193.0,
                                62.374458499999996
                            ],
                            [
                                194.0,
                                62.5572259
                            ],
                            [
                                195.0,
                                62.7392081
                            ],
                            [
                                196.0,
                                62.9204102
                            ],
                            [
                                197.0,
                                63.100837299999995
                            ],
                            [
                                198.0,
                                63.280494499999996
                            ],
                            [
                                199.0,
                                63.4593867
                            ],
                            [
                                200.0,
                                63.637518899999996
                            ],
                            [
                                201.0,
                                63.8148961
                            ],
                            [
                                202.0,
                                63.9915231
                            ],
                            [
                                203.0,
                                64.1674046
                            ],
                            [
                                204.0,
                                64.3425456
                            ],
                            [
                                205.0,
                                64.5169506
                            ],
                            [
                                206.0,
                                64.6906245
                            ],
                            [
                                207.0,
                                64.8635719
                            ],
                            [
                                208.0,
                                65.03579739999999
                            ],
                            [
                                209.0,
                                65.2073055
                            ],
                            [
                                210.0,
                                65.3781008
                            ],
                            [
                                211.0,
                                65.5481879
                            ],
                            [
                                212.0,
                                65.7175711
                            ],
                            [
                                213.0,
                                65.88625479999999
                            ],
                            [
                                214.0,
                                66.05424359999999
                            ],
                            [
                                215.0,
                                66.2215416
                            ],
                            [
                                216.0,
                                66.3881533
                            ],
                            [
                                217.0,
                                66.55408279999999
                            ],
                            [
                                218.0,
                                66.7193345
                            ],
                            [
                                219.0,
                                66.8837802
                            ],
                            [
                                220.0,
                                67.0475184
                            ],
                            [
                                221.0,
                                67.21059109999999
                            ],
                            [
                                222.0,
                                67.3730023
                            ],
                            [
                                223.0,
                                67.5347561
                            ],
                            [
                                224.0,
                                67.69585649999999
                            ],
                            [
                                225.0,
                                67.8563075
                            ],
                            [
                                226.0,
                                68.01611309999998
                            ],
                            [
                                227.0,
                                68.17527729999999
                            ],
                            [
                                228.0,
                                68.3338038
                            ],
                            [
                                229.0,
                                68.4916966
                            ],
                            [
                                230.0,
                                68.6489595
                            ],
                            [
                                231.0,
                                68.8055964
                            ],
                            [
                                232.0,
                                68.96161099999999
                            ],
                            [
                                233.0,
                                69.1170069
                            ],
                            [
                                234.0,
                                69.2717881
                            ],
                            [
                                235.0,
                                69.42595809999999
                            ],
                            [
                                236.0,
                                69.5795205
                            ],
                            [
                                237.0,
                                69.73247909999999
                            ],
                            [
                                238.0,
                                69.8848373
                            ],
                            [
                                239.0,
                                70.0365988
                            ],
                            [
                                240.0,
                                70.18776709999999
                            ],
                            [
                                241.0,
                                70.3383458
                            ],
                            [
                                242.0,
                                70.4883382
                            ],
                            [
                                243.0,
                                70.6377478
                            ],
                            [
                                244.0,
                                70.78657809999999
                            ],
                            [
                                245.0,
                                70.9348324
                            ],
                            [
                                246.0,
                                71.0825142
                            ],
                            [
                                247.0,
                                71.2296267
                            ],
                            [
                                248.0,
                                71.37617329999999
                            ],
                            [
                                249.0,
                                71.52215729999999
                            ],
                            [
                                250.0,
                                71.6675819
                            ],
                            [
                                251.0,
                                71.8124504
                            ],
                            [
                                252.0,
                                71.95676590000001
                            ],
                            [
                                253.0,
                                72.1005318
                            ],
                            [
                                254.0,
                                72.2437511
                            ],
                            [
                                255.0,
                                72.386427
                            ],
                            [
                                256.0,
                                72.52856249999999
                            ],
                            [
                                257.0,
                                72.6701609
                            ],
                            [
                                258.0,
                                72.81122509999999
                            ],
                            [
                                259.0,
                                72.95175809999999
                            ],
                            [
                                260.0,
                                73.0917631
                            ],
                            [
                                261.0,
                                73.23124299999999
                            ],
                            [
                                262.0,
                                73.37020079999999
                            ],
                            [
                                263.0,
                                73.5086394
                            ],
                            [
                                264.0,
                                73.6465618
                            ],
                            [
                                265.0,
                                73.7839709
                            ],
                            [
                                266.0,
                                73.9208695
                            ],
                            [
                                267.0,
                                74.0572605
                            ],
                            [
                                268.0,
                                74.1931467
                            ],
                            [
                                269.0,
                                74.32853109999999
                            ],
                            [
                                270.0,
                                74.46310890000001
                            ],
                            [
                                271.0,
                                74.5971472
                            ],
                            [
                                272.0,
                                74.730691
                            ],
                            [
                                273.0,
                                74.863743
                            ],
                            [
                                274.0,
                                74.99630599999999
                            ],
                            [
                                275.0,
                                75.1283827
                            ],
                            [
                                276.0,
                                75.2599757
                            ],
                            [
                                277.0,
                                75.3910878
                            ],
                            [
                                278.0,
                                75.52172159999999
                            ],
                            [
                                279.0,
                                75.65187959999999
                            ],
                            [
                                280.0,
                                75.7815646
                            ],
                            [
                                281.0,
                                75.91077909999998
                            ],
                            [
                                282.0,
                                76.0395257
                            ],
                            [
                                283.0,
                                76.1678069
                            ],
                            [
                                284.0,
                                76.2956253
                            ],
                            [
                                285.0,
                                76.4229833
                            ],
                            [
                                286.0,
                                76.54988359999999
                            ],
                            [
                                287.0,
                                76.6763285
                            ],
                            [
                                288.0,
                                76.8023205
                            ],
                            [
                                289.0,
                                76.92786209999998
                            ],
                            [
                                290.0,
                                77.05295559999999
                            ],
                            [
                                291.0,
                                77.1776036
                            ],
                            [
                                292.0,
                                77.3018084
                            ],
                            [
                                293.0,
                                77.4255723
                            ],
                            [
                                294.0,
                                77.5488977
                            ],
                            [
                                295.0,
                                77.6717869
                            ],
                            [
                                296.0,
                                77.7942424
                            ],
                            [
                                297.0,
                                77.91626629999999
                            ],
                            [
                                298.0,
                                78.03786099999999
                            ],
                            [
                                299.0,
                                78.1590287
                            ],
                            [
                                300.0,
                                78.27977179999999
                            ],
                            [
                                301.0,
                                78.4000923
                            ],
                            [
                                302.0,
                                78.5199927
                            ],
                            [
                                303.0,
                                78.63947499999999
                            ],
                            [
                                304.0,
                                78.7585414
                            ],
                            [
                                305.0,
                                78.8771942
                            ],
                            [
                                306.0,
                                78.9954356
                            ],
                            [
                                307.0,
                                79.11326749999999
                            ],
                            [
                                308.0,
                                79.23069229999999
                            ],
                            [
                                309.0,
                                79.347712
                            ],
                            [
                                310.0,
                                79.46432859999999
                            ],
                            [
                                311.0,
                                79.58054440000001
                            ],
                            [
                                312.0,
                                79.69636129999999
                            ],
                            [
                                313.0,
                                79.8117815
                            ],
                            [
                                314.0,
                                79.9268069
                            ],
                            [
                                315.0,
                                80.0414397
                            ],
                            [
                                316.0,
                                80.1556817
                            ],
                            [
                                317.0,
                                80.26953509999998
                            ],
                            [
                                318.0,
                                80.38300179999999
                            ],
                            [
                                319.0,
                                80.4969269
                            ],
                            [
                                320.0,
                                80.6106458
                            ],
                            [
                                321.0,
                                80.7239836
                            ],
                            [
                                322.0,
                                80.83694229999999
                            ],
                            [
                                323.0,
                                80.94952359999999
                            ],
                            [
                                324.0,
                                81.06172959999999
                            ],
                            [
                                325.0,
                                81.17356209999998
                            ],
                            [
                                326.0,
                                81.285023
                            ],
                            [
                                327.0,
                                81.39611409999999
                            ],
                            [
                                328.0,
                                81.50683729999999
                            ],
                            [
                                329.0,
                                81.6171944
                            ],
                            [
                                330.0,
                                81.7271873
                            ],
                            [
                                331.0,
                                81.8368177
                            ],
                            [
                                332.0,
                                81.9460874
                            ],
                            [
                                333.0,
                                82.0549982
                            ],
                            [
                                334.0,
                                82.163552
                            ],
                            [
                                335.0,
                                82.2717504
                            ],
                            [
                                336.0,
                                82.3795952
                            ],
                            [
                                337.0,
                                82.4870881
                            ],
                            [
                                338.0,
                                82.5942309
                            ],
                            [
                                339.0,
                                82.7010253
                            ],
                            [
                                340.0,
                                82.807473
                            ],
                            [
                                341.0,
                                82.9135757
                            ],
                            [
                                342.0,
                                83.019335
                            ],
                            [
                                343.0,
                                83.1247527
                            ],
                            [
                                344.0,
                                83.2298304
                            ],
                            [
                                345.0,
                                83.3345697
                            ],
                            [
                                346.0,
                                83.4389722
                            ],
                            [
                                347.0,
                                83.5430397
                            ],
                            [
                                348.0,
                                83.64677379999999
                            ],
                            [
                                349.0,
                                83.7501759
                            ],
                            [
                                350.0,
                                83.85324779999999
                            ],
                            [
                                351.0,
                                83.955991
                            ],
                            [
                                352.0,
                                84.0584071
                            ],
                            [
                                353.0,
                                84.16049759999999
                            ],
                            [
                                354.0,
                                84.2622641
                            ],
                            [
                                355.0,
                                84.3637082
                            ],
                            [
                                356.0,
                                84.46483140000001
                            ],
                            [
                                357.0,
                                84.5656352
                            ],
                            [
                                358.0,
                                84.66612119999999
                            ],
                            [
                                359.0,
                                84.7662908
                            ],
                            [
                                360.0,
                                84.8661455
                            ],
                            [
                                361.0,
                                84.96568679999999
                            ],
                            [
                                362.0,
                                85.0649163
                            ],
                            [
                                363.0,
                                85.16383529999999
                            ],
                            [
                                364.0,
                                85.2624454
                            ],
                            [
                                365.0,
                                85.3607479
                            ],
                            [
                                366.0,
                                85.4587444
                            ],
                            [
                                367.0,
                                85.5564362
                            ],
                            [
                                368.0,
                                85.6538248
                            ],
                            [
                                369.0,
                                85.7509115
                            ],
                            [
                                370.0,
                                85.8476979
                            ],
                            [
                                371.0,
                                85.94418529999999
                            ],
                            [
                                372.0,
                                86.04037509999999
                            ],
                            [
                                373.0,
                                86.1362686
                            ],
                            [
                                374.0,
                                86.2318672
                            ],
                            [
                                375.0,
                                86.32717240000001
                            ],
                            [
                                376.0,
                                86.4221854
                            ],
                            [
                                377.0,
                                86.5169076
                            ],
                            [
                                378.0,
                                86.6113403
                            ],
                            [
                                379.0,
                                86.7054849
                            ],
                            [
                                380.0,
                                86.7993427
                            ],
                            [
                                381.0,
                                86.892915
                            ],
                            [
                                382.0,
                                86.98620309999998
                            ],
                            [
                                383.0,
                                87.0792082
                            ],
                            [
                                384.0,
                                87.1719318
                            ],
                            [
                                385.0,
                                87.264375
                            ],
                            [
                                386.0,
                                87.3565392
                            ],
                            [
                                387.0,
                                87.4484255
                            ],
                            [
                                388.0,
                                87.54003540000001
                            ],
                            [
                                389.0,
                                87.6313699
                            ],
                            [
                                390.0,
                                87.72243040000001
                            ],
                            [
                                391.0,
                                87.81321809999999
                            ],
                            [
                                392.0,
                                87.9037343
                            ],
                            [
                                393.0,
                                87.99398
                            ],
                            [
                                394.0,
                                88.0839566
                            ],
                            [
                                395.0,
                                88.1736653
                            ],
                            [
                                396.0,
                                88.2631072
                            ],
                            [
                                397.0,
                                88.35228359999999
                            ],
                            [
                                398.0,
                                88.44119559999999
                            ],
                            [
                                399.0,
                                88.5298444
                            ],
                            [
                                400.0,
                                88.61823129999999
                            ],
                            [
                                401.0,
                                88.7061637
                            ],
                            [
                                402.0,
                                88.7932446
                            ],
                            [
                                403.0,
                                88.8800673
                            ],
                            [
                                404.0,
                                88.9666331
                            ],
                            [
                                405.0,
                                89.052943
                            ],
                            [
                                406.0,
                                89.1389982
                            ],
                            [
                                407.0,
                                89.22479990000001
                            ],
                            [
                                408.0,
                                89.3103491
                            ],
                            [
                                409.0,
                                89.3956469
                            ],
                            [
                                410.0,
                                89.4806945
                            ],
                            [
                                411.0,
                                89.56549309999998
                            ],
                            [
                                412.0,
                                89.6500435
                            ],
                            [
                                413.0,
                                89.7343471
                            ],
                            [
                                414.0,
                                89.8184048
                            ],
                            [
                                415.0,
                                89.9022177
                            ],
                            [
                                416.0,
                                89.98578690000001
                            ],
                            [
                                417.0,
                                90.0691134
                            ],
                            [
                                418.0,
                                90.1521984
                            ],
                            [
                                419.0,
                                90.23504279999999
                            ],
                            [
                                420.0,
                                90.3176477
                            ],
                            [
                                421.0,
                                90.4000142
                            ],
                            [
                                422.0,
                                90.4821432
                            ],
                            [
                                423.0,
                                90.5640358
                            ],
                            [
                                424.0,
                                90.64569309999999
                            ],
                            [
                                425.0,
                                90.727116
                            ],
                            [
                                426.0,
                                90.80830559999998
                            ],
                            [
                                427.0,
                                90.8892628
                            ],
                            [
                                428.0,
                                90.9699887
                            ],
                            [
                                429.0,
                                91.0504842
                            ],
                            [
                                430.0,
                                91.1307504
                            ],
                            [
                                431.0,
                                91.2107882
                            ],
                            [
                                432.0,
                                91.2905985
                            ],
                            [
                                433.0,
                                91.3701824
                            ],
                            [
                                434.0,
                                91.4495409
                            ],
                            [
                                435.0,
                                91.52867479999999
                            ],
                            [
                                436.0,
                                91.6075851
                            ],
                            [
                                437.0,
                                91.6862729
                            ],
                            [
                                438.0,
                                91.7647389
                            ],
                            [
                                439.0,
                                91.8429842
                            ],
                            [
                                440.0,
                                91.9210098
                            ],
                            [
                                441.0,
                                91.9988164
                            ],
                            [
                                442.0,
                                92.07640509999999
                            ],
                            [
                                443.0,
                                92.1537767
                            ],
                            [
                                444.0,
                                92.2309322
                            ],
                            [
                                445.0,
                                92.3078725
                            ],
                            [
                                446.0,
                                92.3845984
                            ],
                            [
                                447.0,
                                92.46111090000001
                            ],
                            [
                                448.0,
                                92.5374109
                            ],
                            [
                                449.0,
                                92.61349919999999
                            ],
                            [
                                450.0,
                                92.68937679999999
                            ],
                            [
                                451.0,
                                92.7650445
                            ],
                            [
                                452.0,
                                92.84050309999999
                            ],
                            [
                                453.0,
                                92.91575359999999
                            ],
                            [
                                454.0,
                                92.9907968
                            ],
                            [
                                455.0,
                                93.06563349999999
                            ],
                            [
                                456.0,
                                93.1402647
                            ],
                            [
                                457.0,
                                93.2146911
                            ],
                            [
                                458.0,
                                93.28891359999999
                            ],
                            [
                                459.0,
                                93.36293309999999
                            ],
                            [
                                460.0,
                                93.43675029999999
                            ],
                            [
                                461.0,
                                93.51036619999999
                            ],
                            [
                                462.0,
                                93.5837814
                            ],
                            [
                                463.0,
                                93.65699699999999
                            ],
                            [
                                464.0,
                                93.7300135
                            ],
                            [
                                465.0,
                                93.802832
                            ],
                            [
                                466.0,
                                93.87545309999999
                            ],
                            [
                                467.0,
                                93.94787779999999
                            ],
                            [
                                468.0,
                                94.0201067
                            ],
                            [
                                469.0,
                                94.0921407
                            ],
                            [
                                470.0,
                                94.1639805
                            ],
                            [
                                471.0,
                                94.235627
                            ],
                            [
                                472.0,
                                94.3070809
                            ],
                            [
                                473.0,
                                94.3783431
                            ],
                            [
                                474.0,
                                94.44941419999999
                            ],
                            [
                                475.0,
                                94.52029499999999
                            ],
                            [
                                476.0,
                                94.5909864
                            ],
                            [
                                477.0,
                                94.66148899999999
                            ],
                            [
                                478.0,
                                94.7318037
                            ],
                            [
                                479.0,
                                94.8019312
                            ],
                            [
                                480.0,
                                94.87187209999999
                            ],
                            [
                                481.0,
                                94.9416274
                            ],
                            [
                                482.0,
                                95.01119759999999
                            ],
                            [
                                483.0,
                                95.08058359999998
                            ],
                            [
                                484.0,
                                95.14978609999999
                            ],
                            [
                                485.0,
                                95.2188058
                            ],
                            [
                                486.0,
                                95.28764340000001
                            ],
                            [
                                487.0,
                                95.3562997
                            ],
                            [
                                488.0,
                                95.4247753
                            ],
                            [
                                489.0,
                                95.493071
                            ],
                            [
                                490.0,
                                95.5611875
                            ],
                            [
                                491.0,
                                95.6291255
                            ],
                            [
                                492.0,
                                95.69688579999999
                            ],
                            [
                                493.0,
                                95.76446879999999
                            ],
                            [
                                494.0,
                                95.8318755
                            ],
                            [
                                495.0,
                                95.8991065
                            ],
                            [
                                496.0,
                                95.9661624
                            ],
                            [
                                497.0,
                                96.03304399999999
                            ],
                            [
                                498.0,
                                96.099752
                            ],
                            [
                                499.0,
                                96.1662869
                            ],
                            [
                                500.0,
                                96.2326495
                            ],
                            [
                                501.0,
                                96.2988405
                            ],
                            [
                                502.0,
                                96.3648604
                            ],
                            [
                                503.0,
                                96.43071009999998
                            ],
                            [
                                504.0,
                                96.49639009999999
                            ],
                            [
                                505.0,
                                96.56190109999999
                            ],
                            [
                                506.0,
                                96.6272437
                            ],
                            [
                                507.0,
                                96.6924186
                            ],
                            [
                                508.0,
                                96.7574265
                            ],
                            [
                                509.0,
                                96.822268
                            ],
                            [
                                510.0,
                                96.8869437
                            ],
                            [
                                511.0,
                                96.9514542
                            ],
                            [
                                512.0,
                                97.0158002
                            ],
                            [
                                513.0,
                                97.0799824
                            ],
                            [
                                514.0,
                                97.1440013
                            ],
                            [
                                515.0,
                                97.20785749999999
                            ],
                            [
                                516.0,
                                97.2715518
                            ],
                            [
                                517.0,
                                97.33508459999999
                            ],
                            [
                                518.0,
                                97.3984567
                            ],
                            [
                                519.0,
                                97.4616686
                            ],
                            [
                                520.0,
                                97.5247209
                            ],
                            [
                                521.0,
                                97.5876143
                            ],
                            [
                                522.0,
                                97.65034929999999
                            ],
                            [
                                523.0,
                                97.71292659999999
                            ],
                            [
                                524.0,
                                97.7753467
                            ],
                            [
                                525.0,
                                97.8376102
                            ],
                            [
                                526.0,
                                97.8997177
                            ],
                            [
                                527.0,
                                97.9616699
                            ],
                            [
                                528.0,
                                98.0234672
                            ],
                            [
                                529.0,
                                98.08522659999998
                            ],
                            [
                                530.0,
                                98.1471766
                            ],
                            [
                                531.0,
                                98.2089732
                            ],
                            [
                                532.0,
                                98.2706168
                            ],
                            [
                                533.0,
                                98.33210809999999
                            ],
                            [
                                534.0,
                                98.39344759999999
                            ],
                            [
                                535.0,
                                98.45463579999999
                            ],
                            [
                                536.0,
                                98.5156734
                            ],
                            [
                                537.0,
                                98.5765608
                            ],
                            [
                                538.0,
                                98.6372987
                            ],
                            [
                                539.0,
                                98.69788759999999
                            ],
                            [
                                540.0,
                                98.75832799999999
                            ],
                            [
                                541.0,
                                98.8186205
                            ],
                            [
                                542.0,
                                98.8787656
                            ],
                            [
                                543.0,
                                98.93876379999999
                            ],
                            [
                                544.0,
                                98.9986158
                            ],
                            [
                                545.0,
                                99.05832199999999
                            ],
                            [
                                546.0,
                                99.11788299999999
                            ],
                            [
                                547.0,
                                99.17729929999999
                            ],
                            [
                                548.0,
                                99.2365714
                            ],
                            [
                                549.0,
                                99.2956998
                            ],
                            [
                                550.0,
                                99.35468509999998
                            ],
                            [
                                551.0,
                                99.4135278
                            ],
                            [
                                552.0,
                                99.4722285
                            ],
                            [
                                553.0,
                                99.5307875
                            ],
                            [
                                554.0,
                                99.58920549999999
                            ],
                            [
                                555.0,
                                99.6474829
                            ],
                            [
                                556.0,
                                99.70562029999999
                            ],
                            [
                                557.0,
                                99.7636182
                            ],
                            [
                                558.0,
                                99.821477
                            ],
                            [
                                559.0,
                                99.8791972
                            ],
                            [
                                560.0,
                                99.9367795
                            ],
                            [
                                561.0,
                                99.9942242
                            ],
                            [
                                562.0,
                                100.05153179999999
                            ],
                            [
                                563.0,
                                100.1087029
                            ],
                            [
                                564.0,
                                100.1657379
                            ],
                            [
                                565.0,
                                100.22263729999999
                            ],
                            [
                                566.0,
                                100.27940159999999
                            ],
                            [
                                567.0,
                                100.3360312
                            ],
                            [
                                568.0,
                                100.3925268
                            ],
                            [
                                569.0,
                                100.44888859999999
                            ],
                            [
                                570.0,
                                100.5051173
                            ],
                            [
                                571.0,
                                100.5612132
                            ],
                            [
                                572.0,
                                100.6171769
                            ],
                            [
                                573.0,
                                100.67300879999999
                            ],
                            [
                                574.0,
                                100.7287094
                            ],
                            [
                                575.0,
                                100.7842792
                            ],
                            [
                                576.0,
                                100.83971849999999
                            ],
                            [
                                577.0,
                                100.8950279
                            ],
                            [
                                578.0,
                                100.9502079
                            ],
                            [
                                579.0,
                                101.0052588
                            ],
                            [
                                580.0,
                                101.0601811
                            ],
                            [
                                581.0,
                                101.1149753
                            ],
                            [
                                582.0,
                                101.1696419
                            ],
                            [
                                583.0,
                                101.2241812
                            ],
                            [
                                584.0,
                                101.2785937
                            ],
                            [
                                585.0,
                                101.3328799
                            ],
                            [
                                586.0,
                                101.3870402
                            ],
                            [
                                587.0,
                                101.441075
                            ],
                            [
                                588.0,
                                101.4949848
                            ],
                            [
                                589.0,
                                101.54876999999999
                            ],
                            [
                                590.0,
                                101.60243109999999
                            ],
                            [
                                591.0,
                                101.6559684
                            ],
                            [
                                592.0,
                                101.7093824
                            ],
                            [
                                593.0,
                                101.76267359999999
                            ],
                            [
                                594.0,
                                101.81584219999999
                            ],
                            [
                                595.0,
                                101.8688889
                            ],
                            [
                                596.0,
                                101.921814
                            ],
                            [
                                597.0,
                                101.97461779999999
                            ],
                            [
                                598.0,
                                102.0273009
                            ],
                            [
                                599.0,
                                102.0798636
                            ],
                            [
                                600.0,
                                102.1323064
                            ],
                            [
                                601.0,
                                102.1846296
                            ],
                            [
                                602.0,
                                102.2368337
                            ],
                            [
                                603.0,
                                102.28891909999999
                            ],
                            [
                                604.0,
                                102.34088609999999
                            ],
                            [
                                605.0,
                                102.3927353
                            ],
                            [
                                606.0,
                                102.4444669
                            ],
                            [
                                607.0,
                                102.4960814
                            ],
                            [
                                608.0,
                                102.5475792
                            ],
                            [
                                609.0,
                                102.59896069999999
                            ],
                            [
                                610.0,
                                102.65022619999999
                            ],
                            [
                                611.0,
                                102.7013762
                            ],
                            [
                                612.0,
                                102.75241109999999
                            ],
                            [
                                613.0,
                                102.8033312
                            ],
                            [
                                614.0,
                                102.854137
                            ],
                            [
                                615.0,
                                102.9048287
                            ],
                            [
                                616.0,
                                102.9554069
                            ],
                            [
                                617.0,
                                103.0058718
                            ],
                            [
                                618.0,
                                103.0562239
                            ],
                            [
                                619.0,
                                103.10646359999998
                            ],
                            [
                                620.0,
                                103.15659109999999
                            ],
                            [
                                621.0,
                                103.20660699999999
                            ],
                            [
                                622.0,
                                103.2565115
                            ],
                            [
                                623.0,
                                103.30630509999999
                            ],
                            [
                                624.0,
                                103.355988
                            ],
                            [
                                625.0,
                                103.40556079999999
                            ],
                            [
                                626.0,
                                103.4550237
                            ],
                            [
                                627.0,
                                103.50437709999999
                            ],
                            [
                                628.0,
                                103.55362129999999
                            ],
                            [
                                629.0,
                                103.6027568
                            ],
                            [
                                630.0,
                                103.6517839
                            ],
                            [
                                631.0,
                                103.70070299999999
                            ],
                            [
                                632.0,
                                103.74951429999999
                            ],
                            [
                                633.0,
                                103.79821829999999
                            ],
                            [
                                634.0,
                                103.8468154
                            ],
                            [
                                635.0,
                                103.89530579999999
                            ],
                            [
                                636.0,
                                103.9436899
                            ],
                            [
                                637.0,
                                103.9919681
                            ],
                            [
                                638.0,
                                104.0401407
                            ],
                            [
                                639.0,
                                104.08820809999999
                            ],
                            [
                                640.0,
                                104.13617059999999
                            ],
                            [
                                641.0,
                                104.1840285
                            ],
                            [
                                642.0,
                                104.23178229999999
                            ],
                            [
                                643.0,
                                104.2794322
                            ],
                            [
                                644.0,
                                104.3269785
                            ],
                            [
                                645.0,
                                104.3744217
                            ],
                            [
                                646.0,
                                104.421762
                            ],
                            [
                                647.0,
                                104.46899979999999
                            ],
                            [
                                648.0,
                                104.5161354
                            ],
                            [
                                649.0,
                                104.5631692
                            ],
                            [
                                650.0,
                                104.6101014
                            ],
                            [
                                651.0,
                                104.6569324
                            ],
                            [
                                652.0,
                                104.70366259999999
                            ],
                            [
                                653.0,
                                104.7502922
                            ],
                            [
                                654.0,
                                104.7968217
                            ],
                            [
                                655.0,
                                104.8432512
                            ],
                            [
                                656.0,
                                104.88958109999999
                            ],
                            [
                                657.0,
                                104.9358118
                            ],
                            [
                                658.0,
                                104.9819436
                            ],
                            [
                                659.0,
                                105.0279767
                            ],
                            [
                                660.0,
                                105.07391159999999
                            ],
                            [
                                661.0,
                                105.1197484
                            ],
                            [
                                662.0,
                                105.16548759999999
                            ],
                            [
                                663.0,
                                105.2111294
                            ],
                            [
                                664.0,
                                105.25667419999999
                            ],
                            [
                                665.0,
                                105.3021222
                            ],
                            [
                                666.0,
                                105.34747379999999
                            ],
                            [
                                667.0,
                                105.3927293
                            ],
                            [
                                668.0,
                                105.437889
                            ],
                            [
                                669.0,
                                105.48295309999999
                            ],
                            [
                                670.0,
                                105.52792209999998
                            ],
                            [
                                671.0,
                                105.57279609999999
                            ],
                            [
                                672.0,
                                105.6175755
                            ],
                            [
                                673.0,
                                105.6622606
                            ],
                            [
                                674.0,
                                105.7068517
                            ],
                            [
                                675.0,
                                105.75134909999998
                            ],
                            [
                                676.0,
                                105.79575299999999
                            ],
                            [
                                677.0,
                                105.8400639
                            ],
                            [
                                678.0,
                                105.8842819
                            ],
                            [
                                679.0,
                                105.92840729999999
                            ],
                            [
                                680.0,
                                105.97244049999999
                            ],
                            [
                                681.0,
                                106.01638179999999
                            ],
                            [
                                682.0,
                                106.0602313
                            ],
                            [
                                683.0,
                                106.1039895
                            ],
                            [
                                684.0,
                                106.14765659999999
                            ],
                            [
                                685.0,
                                106.1912329
                            ],
                            [
                                686.0,
                                106.2347186
                            ],
                            [
                                687.0,
                                106.2781141
                            ],
                            [
                                688.0,
                                106.32141959999998
                            ],
                            [
                                689.0,
                                106.3646354
                            ],
                            [
                                690.0,
                                106.40776179999999
                            ],
                            [
                                691.0,
                                106.45079899999999
                            ],
                            [
                                692.0,
                                106.4937474
                            ],
                            [
                                693.0,
                                106.53660729999999
                            ],
                            [
                                694.0,
                                106.57937879999999
                            ],
                            [
                                695.0,
                                106.6220622
                            ],
                            [
                                696.0,
                                106.6646579
                            ],
                            [
                                697.0,
                                106.7071662
                            ],
                            [
                                698.0,
                                106.74958709999999
                            ],
                            [
                                699.0,
                                106.7919212
                            ],
                            [
                                700.0,
                                106.83416849999999
                            ],
                            [
                                701.0,
                                106.8763294
                            ],
                            [
                                702.0,
                                106.9184042
                            ],
                            [
                                703.0,
                                106.96039309999999
                            ],
                            [
                                704.0,
                                107.0022963
                            ],
                            [
                                705.0,
                                107.04411409999999
                            ],
                            [
                                706.0,
                                107.0859329
                            ],
                            [
                                707.0,
                                107.127727
                            ],
                            [
                                708.0,
                                107.16943629999999
                            ],
                            [
                                709.0,
                                107.2110611
                            ],
                            [
                                710.0,
                                107.25260159999999
                            ],
                            [
                                711.0,
                                107.2940582
                            ],
                            [
                                712.0,
                                107.3354311
                            ],
                            [
                                713.0,
                                107.3767204
                            ],
                            [
                                714.0,
                                107.41792659999999
                            ],
                            [
                                715.0,
                                107.45904979999999
                            ],
                            [
                                716.0,
                                107.5000903
                            ],
                            [
                                717.0,
                                107.54104829999999
                            ],
                            [
                                718.0,
                                107.581924
                            ],
                            [
                                719.0,
                                107.6227179
                            ],
                            [
                                720.0,
                                107.6634299
                            ],
                            [
                                721.0,
                                107.7040605
                            ],
                            [
                                722.0,
                                107.7446099
                            ],
                            [
                                723.0,
                                107.7850783
                            ],
                            [
                                724.0,
                                107.8254659
                            ],
                            [
                                725.0,
                                107.86577299999999
                            ],
                            [
                                726.0,
                                107.9059999
                            ],
                            [
                                727.0,
                                107.9461467
                            ],
                            [
                                728.0,
                                107.9862137
                            ],
                            [
                                729.0,
                                108.0262012
                            ],
                            [
                                730.0,
                                108.0661093
                            ],
                            [
                                731.0,
                                108.1059384
                            ],
                            [
                                732.0,
                                108.14568859999999
                            ],
                            [
                                733.0,
                                108.18536029999999
                            ],
                            [
                                734.0,
                                108.2249535
                            ],
                            [
                                735.0,
                                108.26446859999999
                            ],
                            [
                                736.0,
                                108.3039058
                            ],
                            [
                                737.0,
                                108.3432653
                            ],
                            [
                                738.0,
                                108.3825474
                            ],
                            [
                                739.0,
                                108.4217522
                            ],
                            [
                                740.0,
                                108.46087999999999
                            ],
                            [
                                741.0,
                                108.49993109999998
                            ],
                            [
                                742.0,
                                108.53890559999999
                            ],
                            [
                                743.0,
                                108.5778038
                            ],
                            [
                                744.0,
                                108.6166259
                            ],
                            [
                                745.0,
                                108.6553722
                            ],
                            [
                                746.0,
                                108.6940427
                            ],
                            [
                                747.0,
                                108.7326379
                            ],
                            [
                                748.0,
                                108.7711578
                            ],
                            [
                                749.0,
                                108.8096028
                            ],
                            [
                                750.0,
                                108.847973
                            ],
                            [
                                751.0,
                                108.8862686
                            ],
                            [
                                752.0,
                                108.9244899
                            ],
                            [
                                753.0,
                                108.9626371
                            ],
                            [
                                754.0,
                                109.0007104
                            ],
                            [
                                755.0,
                                109.03871
                            ],
                            [
                                756.0,
                                109.07663609999999
                            ],
                            [
                                757.0,
                                109.1144889
                            ],
                            [
                                758.0,
                                109.15226879999999
                            ],
                            [
                                759.0,
                                109.1899757
                            ],
                            [
                                760.0,
                                109.22761009999999
                            ],
                            [
                                761.0,
                                109.26517199999999
                            ],
                            [
                                762.0,
                                109.3026617
                            ],
                            [
                                763.0,
                                109.3400795
                            ],
                            [
                                764.0,
                                109.3774254
                            ],
                            [
                                765.0,
                                109.4146997
                            ],
                            [
                                766.0,
                                109.4519027
                            ],
                            [
                                767.0,
                                109.48903449999999
                            ],
                            [
                                768.0,
                                109.5260953
                            ],
                            [
                                769.0,
                                109.5630854
                            ],
                            [
                                770.0,
                                109.6000048
                            ],
                            [
                                771.0,
                                109.636854
                            ],
                            [
                                772.0,
                                109.6736329
                            ],
                            [
                                773.0,
                                109.7103419
                            ],
                            [
                                774.0,
                                109.7469812
                            ],
                            [
                                775.0,
                                109.7835509
                            ],
                            [
                                776.0,
                                109.8200512
                            ],
                            [
                                777.0,
                                109.8564823
                            ],
                            [
                                778.0,
                                109.8928445
                            ],
                            [
                                779.0,
                                109.9291379
                            ],
                            [
                                780.0,
                                109.9653627
                            ],
                            [
                                781.0,
                                110.0015191
                            ],
                            [
                                782.0,
                                110.0376074
                            ],
                            [
                                783.0,
                                110.0736276
                            ],
                            [
                                784.0,
                                110.10958
                            ],
                            [
                                785.0,
                                110.14546490000001
                            ],
                            [
                                786.0,
                                110.18128229999999
                            ],
                            [
                                787.0,
                                110.21703240000001
                            ],
                            [
                                788.0,
                                110.2527155
                            ],
                            [
                                789.0,
                                110.2883318
                            ],
                            [
                                790.0,
                                110.3238814
                            ],
                            [
                                791.0,
                                110.35914709999999
                            ],
                            [
                                792.0,
                                110.3943032
                            ],
                            [
                                793.0,
                                110.42939349999999
                            ],
                            [
                                794.0,
                                110.46441809999999
                            ],
                            [
                                795.0,
                                110.49937729999999
                            ],
                            [
                                796.0,
                                110.53427119999999
                            ],
                            [
                                797.0,
                                110.56909999999999
                            ],
                            [
                                798.0,
                                110.60386390000001
                            ],
                            [
                                799.0,
                                110.63856309999998
                            ],
                            [
                                800.0,
                                110.6731977
                            ],
                            [
                                801.0,
                                110.707768
                            ],
                            [
                                802.0,
                                110.74227409999999
                            ],
                            [
                                803.0,
                                110.7767162
                            ],
                            [
                                804.0,
                                110.8110944
                            ],
                            [
                                805.0,
                                110.84540899999999
                            ],
                            [
                                806.0,
                                110.8796602
                            ],
                            [
                                807.0,
                                110.913848
                            ],
                            [
                                808.0,
                                110.9479727
                            ],
                            [
                                809.0,
                                110.9820345
                            ],
                            [
                                810.0,
                                111.0160334
                            ],
                            [
                                811.0,
                                111.04996979999999
                            ],
                            [
                                812.0,
                                111.0838438
                            ],
                            [
                                813.0,
                                111.1176555
                            ],
                            [
                                814.0,
                                111.15140509999999
                            ],
                            [
                                815.0,
                                111.18509279999999
                            ],
                            [
                                816.0,
                                111.21871879999999
                            ],
                            [
                                817.0,
                                111.2522832
                            ],
                            [
                                818.0,
                                111.2857861
                            ],
                            [
                                819.0,
                                111.3192279
                            ],
                            [
                                820.0,
                                111.35260859999998
                            ],
                            [
                                821.0,
                                111.3859284
                            ],
                            [
                                822.0,
                                111.4191874
                            ],
                            [
                                823.0,
                                111.4523859
                            ],
                            [
                                824.0,
                                111.485524
                            ],
                            [
                                825.0,
                                111.5186018
                            ],
                            [
                                826.0,
                                111.5516195
                            ],
                            [
                                827.0,
                                111.5845774
                            ],
                            [
                                828.0,
                                111.6174755
                            ],
                            [
                                829.0,
                                111.650314
                            ],
                            [
                                830.0,
                                111.6830931
                            ],
                            [
                                831.0,
                                111.715813
                            ],
                            [
                                832.0,
                                111.74847369999999
                            ],
                            [
                                833.0,
                                111.7810755
                            ],
                            [
                                834.0,
                                111.81361849999999
                            ],
                            [
                                835.0,
                                111.8461029
                            ],
                            [
                                836.0,
                                111.8785288
                            ],
                            [
                                837.0,
                                111.9108964
                            ],
                            [
                                838.0,
                                111.9432059
                            ],
                            [
                                839.0,
                                111.9754574
                            ],
                            [
                                840.0,
                                112.007651
                            ],
                            [
                                841.0,
                                112.03978699999999
                            ],
                            [
                                842.0,
                                112.07186540000001
                            ],
                            [
                                843.0,
                                112.1038865
                            ],
                            [
                                844.0,
                                112.13585029999999
                            ],
                            [
                                845.0,
                                112.16775709999999
                            ],
                            [
                                846.0,
                                112.1996069
                            ],
                            [
                                847.0,
                                112.2314
                            ],
                            [
                                848.0,
                                112.2631365
                            ],
                            [
                                849.0,
                                112.29481659999999
                            ],
                            [
                                850.0,
                                112.32644029999999
                            ],
                            [
                                851.0,
                                112.3580079
                            ],
                            [
                                852.0,
                                112.38951949999999
                            ],
                            [
                                853.0,
                                112.4209752
                            ],
                            [
                                854.0,
                                112.45237519999999
                            ],
                            [
                                855.0,
                                112.48371959999999
                            ],
                            [
                                856.0,
                                112.51500859999999
                            ],
                            [
                                857.0,
                                112.5462424
                            ],
                            [
                                858.0,
                                112.577421
                            ],
                            [
                                859.0,
                                112.6085447
                            ],
                            [
                                860.0,
                                112.6396135
                            ],
                            [
                                861.0,
                                112.6706277
                            ],
                            [
                                862.0,
                                112.70158729999999
                            ],
                            [
                                863.0,
                                112.73249249999999
                            ],
                            [
                                864.0,
                                112.76334349999999
                            ],
                            [
                                865.0,
                                112.7941403
                            ],
                            [
                                866.0,
                                112.8248832
                            ],
                            [
                                867.0,
                                112.8555722
                            ],
                            [
                                868.0,
                                112.88620759999999
                            ],
                            [
                                869.0,
                                112.9167894
                            ],
                            [
                                870.0,
                                112.9473178
                            ],
                            [
                                871.0,
                                112.97779299999999
                            ],
                            [
                                872.0,
                                113.00821499999999
                            ],
                            [
                                873.0,
                                113.0385841
                            ],
                            [
                                874.0,
                                113.0689003
                            ],
                            [
                                875.0,
                                113.09916369999999
                            ],
                            [
                                876.0,
                                113.12937459999999
                            ],
                            [
                                877.0,
                                113.15953309999999
                            ],
                            [
                                878.0,
                                113.1896393
                            ],
                            [
                                879.0,
                                113.21969329999999
                            ],
                            [
                                880.0,
                                113.24969529999998
                            ],
                            [
                                881.0,
                                113.2796454
                            ],
                            [
                                882.0,
                                113.30954369999999
                            ],
                            [
                                883.0,
                                113.3393904
                            ],
                            [
                                884.0,
                                113.3691857
                            ],
                            [
                                885.0,
                                113.3989295
                            ],
                            [
                                886.0,
                                113.42862219999999
                            ],
                            [
                                887.0,
                                113.4582637
                            ],
                            [
                                888.0,
                                113.4878543
                            ],
                            [
                                889.0,
                                113.51739409999999
                            ],
                            [
                                890.0,
                                113.54688309999999
                            ],
                            [
                                891.0,
                                113.57632159999999
                            ],
                            [
                                892.0,
                                113.60570969999999
                            ],
                            [
                                893.0,
                                113.6350474
                            ],
                            [
                                894.0,
                                113.664335
                            ],
                            [
                                895.0,
                                113.6935725
                            ],
                            [
                                896.0,
                                113.72276009999999
                            ],
                            [
                                897.0,
                                113.7518979
                            ],
                            [
                                898.0,
                                113.780986
                            ],
                            [
                                899.0,
                                113.81002459999999
                            ],
                            [
                                900.0,
                                113.83901379999999
                            ],
                            [
                                901.0,
                                113.8679537
                            ],
                            [
                                902.0,
                                113.8968444
                            ],
                            [
                                903.0,
                                113.9256861
                            ],
                            [
                                904.0,
                                113.9544789
                            ],
                            [
                                905.0,
                                113.9832229
                            ],
                            [
                                906.0,
                                114.0119182
                            ],
                            [
                                907.0,
                                114.040565
                            ],
                            [
                                908.0,
                                114.06916340000001
                            ],
                            [
                                909.0,
                                114.0977135
                            ],
                            [
                                910.0,
                                114.1262154
                            ],
                            [
                                911.0,
                                114.1546693
                            ],
                            [
                                912.0,
                                114.1830752
                            ],
                            [
                                913.0,
                                114.2114333
                            ],
                            [
                                914.0,
                                114.23974379999999
                            ],
                            [
                                915.0,
                                114.26800659999999
                            ],
                            [
                                916.0,
                                114.2962221
                            ],
                            [
                                917.0,
                                114.3243902
                            ],
                            [
                                918.0,
                                114.35251109999999
                            ],
                            [
                                919.0,
                                114.3805848
                            ],
                            [
                                920.0,
                                114.4086117
                            ],
                            [
                                921.0,
                                114.4365917
                            ],
                            [
                                922.0,
                                114.4645249
                            ],
                            [
                                923.0,
                                114.49241149999999
                            ],
                            [
                                924.0,
                                114.5202516
                            ],
                            [
                                925.0,
                                114.5480454
                            ],
                            [
                                926.0,
                                114.57579279999999
                            ],
                            [
                                927.0,
                                114.60349409999999
                            ],
                            [
                                928.0,
                                114.6311494
                            ],
                            [
                                929.0,
                                114.65875869999999
                            ],
                            [
                                930.0,
                                114.68632229999999
                            ],
                            [
                                931.0,
                                114.71384009999998
                            ],
                            [
                                932.0,
                                114.74131229999999
                            ],
                            [
                                933.0,
                                114.76873909999999
                            ],
                            [
                                934.0,
                                114.7961205
                            ],
                            [
                                935.0,
                                114.8234567
                            ],
                            [
                                936.0,
                                114.8507478
                            ],
                            [
                                937.0,
                                114.8779938
                            ],
                            [
                                938.0,
                                114.9051949
                            ],
                            [
                                939.0,
                                114.9323512
                            ],
                            [
                                940.0,
                                114.9594628
                            ],
                            [
                                941.0,
                                114.98652990000001
                            ],
                            [
                                942.0,
                                115.01355249999999
                            ],
                            [
                                943.0,
                                115.04053069999999
                            ],
                            [
                                944.0,
                                115.0674647
                            ],
                            [
                                945.0,
                                115.0943545
                            ],
                            [
                                946.0,
                                115.1212003
                            ],
                            [
                                947.0,
                                115.1480022
                            ],
                            [
                                948.0,
                                115.1747602
                            ],
                            [
                                949.0,
                                115.20147459999998
                            ],
                            [
                                950.0,
                                115.2281454
                            ],
                            [
                                951.0,
                                115.2547726
                            ],
                            [
                                952.0,
                                115.2813565
                            ]
                        ]
                    },
                    {
                        "name": "a perfect library where each read is unique",
                        "data": [
                            [
                                0,
                                0
                            ],
                            [
                                115.26118991999999,
                                115.26118991999999
                            ]
                        ],
                        "dashStyle": "Dash",
                        "lineWidth": 1,
                        "color": "#000000",
                        "marker": {
                            "enabled": false
                        },
                        "showInLegend": false
                    }
                ]
            ],
            "config": {
                "id": "preseq_plot",
                "title": "Preseq: Complexity curve",
                "xlab": "Total molecules (including duplicates)",
                "ylab": "Unique molecules",
                "xmin": 0,
                "ymin": 0,
                "tt_label": "<b>{point.y:,.2f} M unique molecules</b>: {point.x:,.2f} M total molecules",
                "xLabelFormat": "{value:,.2f} M",
                "yLabelFormat": "{value:,.2f} M",
                "extra_series": [
                    {
                        "name": "a perfect library where each read is unique",
                        "data": [
                            [
                                0,
                                0
                            ],
                            [
                                115.26118991999999,
                                115.26118991999999
                            ]
                        ],
                        "dashStyle": "Dash",
                        "lineWidth": 1,
                        "color": "#000000",
                        "marker": {
                            "enabled": false
                        },
                        "showInLegend": false
                    }
                ],
                "xmax": 952.0
            }
        },
        "rseqc_read_distribution_plot": {
            "plot_type": "bar_graph",
            "samples": [
                [
                    "SRR5109937.read_dist"
                ]
            ],
            "datasets": [
                [
                    {
                        "name": "CDS_Exons",
                        "data": [
                            778623.0
                        ]
                    },
                    {
                        "name": "5'UTR_Exons",
                        "data": [
                            4774012.0
                        ]
                    },
                    {
                        "name": "3'UTR_Exons",
                        "data": [
                            944173.0
                        ]
                    },
                    {
                        "name": "Introns",
                        "data": [
                            7411741.0
                        ]
                    },
                    {
                        "name": "TSS_up_1kb",
                        "data": [
                            313977.0
                        ]
                    },
                    {
                        "name": "TSS_up_5kb",
                        "data": [
                            488778.0
                        ]
                    },
                    {
                        "name": "TSS_up_10kb",
                        "data": [
                            641651.0
                        ]
                    },
                    {
                        "name": "TES_down_1kb",
                        "data": [
                            261324.0
                        ]
                    },
                    {
                        "name": "TES_down_5kb",
                        "data": [
                            1169416.0
                        ]
                    },
                    {
                        "name": "TES_down_10kb",
                        "data": [
                            1492006.0
                        ]
                    },
                    {
                        "name": "Other_intergenic",
                        "data": [
                            1960983.0
                        ]
                    }
                ]
            ],
            "config": {
                "id": "rseqc_read_distribution_plot",
                "title": "RSeQC: Read Distribution",
                "ylab": "# Tags",
                "cpswitch_counts_label": "Number of Tags",
                "cpswitch_c_active": false,
                "stacking": "percent"
            }
        },
        "rseqc_read_dups_plot": {
            "plot_type": "xy_line",
            "datasets": [
                [
                    {
                        "name": "SRR5109937.read_duplication",
                        "data": [
                            [
                                4,
                                9790300
                            ],
                            [
                                8,
                                26249
                            ],
                            [
                                12,
                                6980
                            ],
                            [
                                16,
                                3356
                            ],
                            [
                                20,
                                2003
                            ],
                            [
                                24,
                                1290
                            ],
                            [
                                28,
                                884
                            ],
                            [
                                32,
                                661
                            ],
                            [
                                36,
                                520
                            ],
                            [
                                40,
                                366
                            ],
                            [
                                44,
                                333
                            ],
                            [
                                48,
                                260
                            ],
                            [
                                52,
                                216
                            ],
                            [
                                56,
                                190
                            ],
                            [
                                60,
                                168
                            ],
                            [
                                64,
                                141
                            ],
                            [
                                68,
                                150
                            ],
                            [
                                72,
                                96
                            ],
                            [
                                76,
                                104
                            ],
                            [
                                80,
                                80
                            ],
                            [
                                84,
                                68
                            ],
                            [
                                88,
                                79
                            ],
                            [
                                92,
                                74
                            ],
                            [
                                96,
                                56
                            ],
                            [
                                100,
                                48
                            ],
                            [
                                104,
                                51
                            ],
                            [
                                108,
                                57
                            ],
                            [
                                112,
                                39
                            ],
                            [
                                116,
                                48
                            ],
                            [
                                120,
                                40
                            ],
                            [
                                124,
                                42
                            ],
                            [
                                128,
                                37
                            ],
                            [
                                132,
                                27
                            ],
                            [
                                136,
                                18
                            ],
                            [
                                140,
                                33
                            ],
                            [
                                144,
                                31
                            ],
                            [
                                148,
                                30
                            ],
                            [
                                152,
                                26
                            ],
                            [
                                156,
                                26
                            ],
                            [
                                160,
                                24
                            ],
                            [
                                164,
                                20
                            ],
                            [
                                168,
                                22
                            ],
                            [
                                172,
                                19
                            ],
                            [
                                176,
                                13
                            ],
                            [
                                180,
                                22
                            ],
                            [
                                184,
                                20
                            ],
                            [
                                188,
                                17
                            ],
                            [
                                192,
                                17
                            ],
                            [
                                196,
                                18
                            ],
                            [
                                200,
                                16
                            ],
                            [
                                204,
                                19
                            ],
                            [
                                208,
                                7
                            ],
                            [
                                213,
                                13
                            ],
                            [
                                217,
                                10
                            ],
                            [
                                221,
                                12
                            ],
                            [
                                225,
                                12
                            ],
                            [
                                229,
                                19
                            ],
                            [
                                233,
                                9
                            ],
                            [
                                237,
                                13
                            ],
                            [
                                241,
                                15
                            ],
                            [
                                246,
                                8
                            ],
                            [
                                250,
                                14
                            ],
                            [
                                254,
                                11
                            ],
                            [
                                258,
                                10
                            ],
                            [
                                262,
                                9
                            ],
                            [
                                266,
                                14
                            ],
                            [
                                270,
                                6
                            ],
                            [
                                275,
                                8
                            ],
                            [
                                279,
                                5
                            ],
                            [
                                283,
                                6
                            ],
                            [
                                287,
                                8
                            ],
                            [
                                291,
                                12
                            ],
                            [
                                295,
                                5
                            ],
                            [
                                299,
                                7
                            ],
                            [
                                304,
                                5
                            ],
                            [
                                308,
                                5
                            ],
                            [
                                312,
                                8
                            ],
                            [
                                316,
                                7
                            ],
                            [
                                324,
                                7
                            ],
                            [
                                330,
                                12
                            ],
                            [
                                334,
                                7
                            ],
                            [
                                340,
                                3
                            ],
                            [
                                347,
                                10
                            ],
                            [
                                352,
                                9
                            ],
                            [
                                362,
                                10
                            ],
                            [
                                369,
                                6
                            ],
                            [
                                374,
                                8
                            ],
                            [
                                382,
                                3
                            ],
                            [
                                387,
                                7
                            ],
                            [
                                394,
                                5
                            ],
                            [
                                399,
                                6
                            ],
                            [
                                407,
                                7
                            ],
                            [
                                411,
                                3
                            ],
                            [
                                418,
                                6
                            ],
                            [
                                424,
                                4
                            ],
                            [
                                430,
                                4
                            ],
                            [
                                436,
                                5
                            ],
                            [
                                450,
                                4
                            ],
                            [
                                455,
                                4
                            ],
                            [
                                459,
                                4
                            ],
                            [
                                469,
                                3
                            ],
                            [
                                476,
                                4
                            ],
                            [
                                481,
                                3
                            ],
                            [
                                485,
                                3
                            ],
                            [
                                491,
                                3
                            ]
                        ]
                    }
                ]
            ],
            "config": {
                "smooth_points": 200,
                "id": "rseqc_read_dups_plot",
                "title": "RSeQC: Read Duplication",
                "ylab": "Number of Reads (log10)",
                "xlab": "Occurrence of read",
                "yLog": true,
                "tt_label": "<strong>{point.x} occurrences</strong>: {point.y} reads"
            }
        },
        "rseqc_infer_experiment_plot": {
            "plot_type": "bar_graph",
            "samples": [
                [
                    "SRR5109937.infer_experiment"
                ]
            ],
            "datasets": [
                [
                    {
                        "name": "Sense",
                        "data": [
                            87.3
                        ]
                    },
                    {
                        "name": "Antisense",
                        "data": [
                            9.84
                        ]
                    },
                    {
                        "name": "Undetermined",
                        "data": [
                            2.86
                        ]
                    }
                ]
            ],
            "config": {
                "id": "rseqc_infer_experiment_plot",
                "title": "RSeQC: Infer experiment",
                "ylab": "% Tags",
                "ymin": 0,
                "ymax": 100,
                "tt_percentages": false,
                "ylab_format": "{value}%",
                "cpswitch": false
            }
        },
        "picard_gcbias_plot": {
            "plot_type": "xy_line",
            "datasets": [
                [
                    {
                        "name": "SRR5109937",
                        "data": [
                            [
                                0,
                                15.691114
                            ],
                            [
                                1,
                                0.010708
                            ],
                            [
                                2,
                                0.00858
                            ],
                            [
                                3,
                                0.011388
                            ],
                            [
                                4,
                                0.016308
                            ],
                            [
                                5,
                                0.048311
                            ],
                            [
                                6,
                                0.028149
                            ],
                            [
                                7,
                                0.034653
                            ],
                            [
                                8,
                                0.04053
                            ],
                            [
                                9,
                                0.069934
                            ],
                            [
                                10,
                                0.060923
                            ],
                            [
                                11,
                                0.081737
                            ],
                            [
                                12,
                                0.067667
                            ],
                            [
                                13,
                                0.093479
                            ],
                            [
                                14,
                                0.090876
                            ],
                            [
                                15,
                                0.109088
                            ],
                            [
                                16,
                                0.119138
                            ],
                            [
                                17,
                                0.168875
                            ],
                            [
                                18,
                                0.130597
                            ],
                            [
                                19,
                                0.141168
                            ],
                            [
                                20,
                                0.141685
                            ],
                            [
                                21,
                                0.18722
                            ],
                            [
                                22,
                                0.171295
                            ],
                            [
                                23,
                                0.216539
                            ],
                            [
                                24,
                                0.187571
                            ],
                            [
                                25,
                                0.213366
                            ],
                            [
                                26,
                                0.245281
                            ],
                            [
                                27,
                                0.228244
                            ],
                            [
                                28,
                                0.229558
                            ],
                            [
                                29,
                                0.245499
                            ],
                            [
                                30,
                                0.255303
                            ],
                            [
                                31,
                                0.256843
                            ],
                            [
                                32,
                                0.266215
                            ],
                            [
                                33,
                                0.280815
                            ],
                            [
                                34,
                                0.287718
                            ],
                            [
                                35,
                                0.291027
                            ],
                            [
                                36,
                                0.293064
                            ],
                            [
                                37,
                                0.310195
                            ],
                            [
                                38,
                                0.319259
                            ],
                            [
                                39,
                                0.326839
                            ],
                            [
                                40,
                                0.335979
                            ],
                            [
                                41,
                                0.376496
                            ],
                            [
                                42,
                                0.425606
                            ],
                            [
                                43,
                                0.47192
                            ],
                            [
                                44,
                                0.587157
                            ],
                            [
                                45,
                                0.685561
                            ],
                            [
                                46,
                                0.916166
                            ],
                            [
                                47,
                                1.149568
                            ],
                            [
                                48,
                                1.464147
                            ],
                            [
                                49,
                                1.386228
                            ],
                            [
                                50,
                                1.544544
                            ],
                            [
                                51,
                                1.751836
                            ],
                            [
                                52,
                                1.83647
                            ],
                            [
                                53,
                                2.198697
                            ],
                            [
                                54,
                                1.986164
                            ],
                            [
                                55,
                                2.666849
                            ],
                            [
                                56,
                                3.140807
                            ],
                            [
                                57,
                                2.47715
                            ],
                            [
                                58,
                                3.005843
                            ],
                            [
                                59,
                                3.093479
                            ],
                            [
                                60,
                                2.487796
                            ],
                            [
                                61,
                                3.335563
                            ],
                            [
                                62,
                                2.928025
                            ],
                            [
                                63,
                                3.711456
                            ],
                            [
                                64,
                                3.915112
                            ],
                            [
                                65,
                                5.111888
                            ],
                            [
                                66,
                                6.047515
                            ],
                            [
                                67,
                                5.942145
                            ],
                            [
                                68,
                                7.581584
                            ],
                            [
                                69,
                                9.375871
                            ],
                            [
                                70,
                                9.131756
                            ],
                            [
                                71,
                                9.913795
                            ],
                            [
                                72,
                                12.951938
                            ],
                            [
                                73,
                                14.108779
                            ],
                            [
                                74,
                                19.159006
                            ],
                            [
                                75,
                                20.132087
                            ],
                            [
                                76,
                                22.181347
                            ],
                            [
                                77,
                                28.29688
                            ],
                            [
                                78,
                                32.63747
                            ],
                            [
                                79,
                                21.40966
                            ],
                            [
                                80,
                                26.660408
                            ],
                            [
                                81,
                                30.639986
                            ],
                            [
                                82,
                                27.776638
                            ],
                            [
                                83,
                                33.940659
                            ],
                            [
                                84,
                                32.147698
                            ],
                            [
                                85,
                                44.063934
                            ],
                            [
                                86,
                                43.820447
                            ],
                            [
                                87,
                                54.817027
                            ],
                            [
                                88,
                                50.573195
                            ],
                            [
                                89,
                                57.796978
                            ],
                            [
                                90,
                                41.838701
                            ],
                            [
                                91,
                                50.951146
                            ],
                            [
                                92,
                                34.077175
                            ],
                            [
                                93,
                                26.920976
                            ],
                            [
                                94,
                                35.66525
                            ],
                            [
                                95,
                                36.465017
                            ],
                            [
                                96,
                                0.0
                            ],
                            [
                                97,
                                0.0
                            ],
                            [
                                98,
                                0.0
                            ],
                            [
                                99,
                                0.0
                            ],
                            [
                                100,
                                0.0
                            ]
                        ]
                    }
                ]
            ],
            "config": {
                "id": "picard_gcbias_plot",
                "title": "Picard: GC Coverage Bias",
                "ylab": "Normalized Coverage",
                "xlab": "% GC",
                "xmin": 0,
                "xmax": 100,
                "xDecimals": false,
                "ymin": 0,
                "yCeiling": 10,
                "tt_label": "<b>{point.x} %GC</b>: {point.y:.2f}",
                "yPlotLines": [
                    {
                        "value": 1,
                        "color": "#999999",
                        "width": 2,
                        "dashStyle": "LongDash"
                    }
                ]
            }
        },
        "picard_deduplication": {
            "plot_type": "bar_graph",
            "samples": [
                [
                    "SRR5109937"
                ]
            ],
            "datasets": [
                [
                    {
                        "name": "Unpaired Read Unique",
                        "data": [
                            10095349.0
                        ]
                    },
                    {
                        "name": "Unpaired Read Duplicates",
                        "data": [
                            7868628.0
                        ]
                    },
                    {
                        "name": "Unmapped Reads",
                        "data": [
                            1803938.0
                        ]
                    }
                ]
            ],
            "config": {
                "id": "picard_deduplication",
                "title": "Picard: Deduplication Stats",
                "ylab": "# Reads",
                "cpswitch_counts_label": "Number of Reads",
                "cpswitch_c_active": false,
                "stacking": "percent"
            }
        },
        "samtools-flagstat-dp": {
            "plot_type": "beeswarm",
            "samples": [
                [
                    "SRR5109937"
                ],
                [
                    "SRR5109937"
                ],
                [
                    "SRR5109937"
                ],
                [
                    "SRR5109937"
                ],
                [
                    "SRR5109937"
                ],
                [
                    "SRR5109937"
                ],
                [
                    "SRR5109937"
                ],
                [
                    "SRR5109937"
                ],
                [
                    "SRR5109937"
                ],
                [
                    "SRR5109937"
                ],
                [
                    "SRR5109937"
                ]
            ],
            "datasets": [
                [
                    41.481519
                ],
                [
                    41.481519
                ],
                [
                    39.677581
                ],
                [
                    21.713604
                ],
                [
                    0.0
                ],
                [
                    0.0
                ],
                [
                    0.0
                ],
                [
                    0.0
                ],
                [
                    0.0
                ],
                [
                    0.0
                ],
                [
                    0.0
                ]
            ],
            "categories": [
                {
                    "namespace": "",
                    "title": "Total Reads",
                    "description": "Total Reads",
                    "max": 41.481519,
                    "min": 0.0,
                    "suffix": "M reads",
                    "decimalPlaces": 2,
                    "bordercol": "rgb(55,126,184)"
                },
                {
                    "namespace": "",
                    "title": "Total Passed QC",
                    "description": "Total Passed QC",
                    "max": 41.481519,
                    "min": 0.0,
                    "suffix": "M reads",
                    "decimalPlaces": 2,
                    "bordercol": "rgb(55,126,184)"
                },
                {
                    "namespace": "",
                    "title": "Mapped",
                    "description": "Mapped",
                    "max": 41.481519,
                    "min": 0.0,
                    "suffix": "M reads",
                    "decimalPlaces": 2,
                    "bordercol": "rgb(55,126,184)"
                },
                {
                    "namespace": "",
                    "title": "Secondary Alignments",
                    "description": "Secondary Alignments",
                    "max": 41.481519,
                    "min": 0.0,
                    "suffix": "M reads",
                    "decimalPlaces": 2,
                    "bordercol": "rgb(55,126,184)"
                },
                {
                    "namespace": "",
                    "title": "Duplicates",
                    "description": "Duplicates",
                    "max": 41.481519,
                    "min": 0.0,
                    "suffix": "M reads",
                    "decimalPlaces": 2,
                    "bordercol": "rgb(55,126,184)"
                },
                {
                    "namespace": "",
                    "title": "Paired in Sequencing",
                    "description": "Paired in Sequencing",
                    "max": 41.481519,
                    "min": 0.0,
                    "suffix": "M reads",
                    "decimalPlaces": 2,
                    "bordercol": "rgb(55,126,184)"
                },
                {
                    "namespace": "",
                    "title": "Properly Paired",
                    "description": "Properly Paired",
                    "max": 41.481519,
                    "min": 0.0,
                    "suffix": "M reads",
                    "decimalPlaces": 2,
                    "bordercol": "rgb(55,126,184)"
                },
                {
                    "namespace": "",
                    "title": "Self and mate mapped",
                    "description": "Reads with itself and mate mapped",
                    "max": 41.481519,
                    "min": 0.0,
                    "suffix": "M reads",
                    "decimalPlaces": 2,
                    "bordercol": "rgb(55,126,184)"
                },
                {
                    "namespace": "",
                    "title": "Singletons",
                    "description": "Singletons",
                    "max": 41.481519,
                    "min": 0.0,
                    "suffix": "M reads",
                    "decimalPlaces": 2,
                    "bordercol": "rgb(55,126,184)"
                },
                {
                    "namespace": "",
                    "title": "Mate mapped to diff chr",
                    "description": "Mate mapped to different chromosome",
                    "max": 41.481519,
                    "min": 0.0,
                    "suffix": "M reads",
                    "decimalPlaces": 2,
                    "bordercol": "rgb(55,126,184)"
                },
                {
                    "namespace": "",
                    "title": "Diff chr (mapQ >= 5)",
                    "description": "Mate mapped to different chromosome (mapQ >= 5)",
                    "max": 41.481519,
                    "min": 0.0,
                    "suffix": "M reads",
                    "decimalPlaces": 2,
                    "bordercol": "rgb(55,126,184)"
                }
            ]
        },
        "hisat2_se_plot": {
            "plot_type": "bar_graph",
            "samples": [
                [
                    "SRR5109937.hisat2_mapstats"
                ]
            ],
            "datasets": [
                [
                    {
                        "name": "SE mapped uniquely",
                        "data": [
                            11946299.0
                        ],
                        "color": "#20568f"
                    },
                    {
                        "name": "SE multimapped",
                        "data": [
                            6017678.0
                        ],
                        "color": "#f7a35c"
                    },
                    {
                        "name": "SE not aligned",
                        "data": [
                            1803938.0
                        ],
                        "color": "#981919"
                    }
                ]
            ],
            "config": {
                "id": "hisat2_se_plot",
                "title": "HISAT2: SE Alignment Scores",
                "ylab": "# Reads",
                "cpswitch_counts_label": "Number of Reads"
            }
        },
        "fastqc_sequence_counts_plot": {
            "plot_type": "bar_graph",
            "samples": [
                [
                    "SRR5109937",
                    "SRR5109937.trim"
                ]
            ],
            "datasets": [
                [
                    {
                        "name": "Unique Reads",
                        "data": [
                            13823588.0,
                            12670044.0
                        ]
                    },
                    {
                        "name": "Duplicate Reads",
                        "data": [
                            8208086.0,
                            7097871.0
                        ]
                    }
                ]
            ],
            "config": {
                "id": "fastqc_sequence_counts_plot",
                "title": "FastQC: Sequence Counts",
                "ylab": "Number of reads",
                "cpswitch_counts_label": "Number of reads",
                "hide_zero_cats": false
            }
        },
        "fastqc_per_base_sequence_quality_plot": {
            "plot_type": "xy_line",
            "datasets": [
                [
                    {
                        "name": "SRR5109937",
                        "data": [
                            [
                                1,
                                30.702595272606157
                            ],
                            [
                                2,
                                31.267467192915074
                            ],
                            [
                                3,
                                30.869188106178406
                            ],
                            [
                                4,
                                34.66278064027273
                            ],
                            [
                                5,
                                35.12574300981396
                            ],
                            [
                                6,
                                35.15775837097081
                            ],
                            [
                                7,
                                35.19224957667765
                            ],
                            [
                                8,
                                35.218528878014446
                            ],
                            [
                                9,
                                36.82027815952615
                            ],
                            [
                                10,
                                36.79407352341906
                            ],
                            [
                                11,
                                36.777080851868085
                            ],
                            [
                                12,
                                36.76746687519069
                            ],
                            [
                                13,
                                36.740873344440374
                            ],
                            [
                                14,
                                37.9192900185433
                            ],
                            [
                                15,
                                37.918736406502745
                            ],
                            [
                                16,
                                37.860188926179646
                            ],
                            [
                                17,
                                37.74873770372601
                            ],
                            [
                                18,
                                37.66020866140267
                            ],
                            [
                                19,
                                37.6649890970609
                            ],
                            [
                                20,
                                37.586442228584175
                            ],
                            [
                                21,
                                37.51535639098509
                            ],
                            [
                                22,
                                37.490543569226745
                            ],
                            [
                                23,
                                37.32683603615413
                            ],
                            [
                                24,
                                37.20334995879115
                            ],
                            [
                                25,
                                37.05158977025531
                            ],
                            [
                                26,
                                36.68803128622909
                            ],
                            [
                                27,
                                36.45116185905801
                            ],
                            [
                                28,
                                36.2208609749763
                            ],
                            [
                                29,
                                36.040948636041
                            ],
                            [
                                30,
                                35.81505100338721
                            ],
                            [
                                31,
                                35.69348847482039
                            ],
                            [
                                32,
                                35.532061385803004
                            ],
                            [
                                33,
                                35.38499548422875
                            ],
                            [
                                34,
                                35.17683245494646
                            ],
                            [
                                35,
                                34.96720199291257
                            ],
                            [
                                36,
                                34.76485686017322
                            ],
                            [
                                37,
                                34.624850068133725
                            ],
                            [
                                38,
                                34.39603740505601
                            ],
                            [
                                39,
                                34.26206551531218
                            ],
                            [
                                40,
                                34.0239252360034
                            ],
                            [
                                41,
                                33.88173481506671
                            ],
                            [
                                42,
                                33.977125932418936
                            ],
                            [
                                43,
                                33.82654781475071
                            ],
                            [
                                44,
                                33.67035496258705
                            ],
                            [
                                45,
                                33.49422939900073
                            ],
                            [
                                46,
                                33.526795558067896
                            ],
                            [
                                47,
                                33.42195018862389
                            ],
                            [
                                48,
                                33.23893586116062
                            ],
                            [
                                49,
                                33.069636152023676
                            ],
                            [
                                50,
                                32.47415520944981
                            ]
                        ],
                        "color": "#5cb85c"
                    },
                    {
                        "name": "SRR5109937.trim",
                        "data": [
                            [
                                1,
                                30.727092816819578
                            ],
                            [
                                2,
                                31.297393984140463
                            ],
                            [
                                3,
                                30.892261778746015
                            ],
                            [
                                4,
                                34.68952942179284
                            ],
                            [
                                5,
                                35.15030214365046
                            ],
                            [
                                6,
                                35.191155668162274
                            ],
                            [
                                7,
                                35.22384004585208
                            ],
                            [
                                8,
                                35.24781824486801
                            ],
                            [
                                9,
                                36.851325696210246
                            ],
                            [
                                10,
                                36.817453282250554
                            ],
                            [
                                11,
                                36.79496370760396
                            ],
                            [
                                12,
                                36.78220105661118
                            ],
                            [
                                13,
                                36.751687115206636
                            ],
                            [
                                14,
                                37.92259269629599
                            ],
                            [
                                15,
                                37.913834615335
                            ],
                            [
                                16,
                                37.852260190313444
                            ],
                            [
                                17,
                                37.779872586461444
                            ],
                            [
                                18,
                                37.73491549311093
                            ],
                            [
                                19,
                                37.803256236178676
                            ],
                            [
                                20,
                                37.74095998490483
                            ],
                            [
                                21,
                                37.69274786946423
                            ],
                            [
                                22,
                                37.70676371281443
                            ],
                            [
                                23,
                                37.615757554603
                            ],
                            [
                                24,
                                37.57385106117666
                            ],
                            [
                                25,
                                37.52083115492959
                            ],
                            [
                                26,
                                37.2909304488825
                            ],
                            [
                                27,
                                37.21484176496333
                            ],
                            [
                                28,
                                37.14203694554434
                            ],
                            [
                                29,
                                37.106227762194514
                            ],
                            [
                                30,
                                37.00541272080453
                            ],
                            [
                                31,
                                36.99446609315411
                            ],
                            [
                                32,
                                36.92293500657617
                            ],
                            [
                                33,
                                36.865067762410185
                            ],
                            [
                                34,
                                36.73894672851032
                            ],
                            [
                                35,
                                36.609430616503985
                            ],
                            [
                                36,
                                36.491348049857656
                            ],
                            [
                                37,
                                36.44817419387312
                            ],
                            [
                                38,
                                36.305504327638744
                            ],
                            [
                                39,
                                36.25854987481387
                            ],
                            [
                                40,
                                36.09199256237599
                            ],
                            [
                                41,
                                36.034358147046284
                            ],
                            [
                                42,
                                36.29418260489164
                            ],
                            [
                                43,
                                36.27315569779667
                            ],
                            [
                                44,
                                36.256988993920515
                            ],
                            [
                                45,
                                36.23461581769111
                            ],
                            [
                                46,
                                36.52719084031826
                            ],
                            [
                                47,
                                36.658226763586256
                            ],
                            [
                                48,
                                36.74037188165993
                            ],
                            [
                                49,
                                36.849557299796054
                            ],
                            [
                                50,
                                36.42302520375127
                            ]
                        ],
                        "color": "#5cb85c"
                    }
                ]
            ],
            "config": {
                "id": "fastqc_per_base_sequence_quality_plot",
                "title": "FastQC: Mean Quality Scores",
                "ylab": "Phred Score",
                "xlab": "Position (bp)",
                "ymin": 0,
                "xDecimals": false,
                "tt_label": "<b>Base {point.x}</b>: {point.y:.2f}",
                "colors": {
                    "SRR5109937": "#5cb85c",
                    "SRR5109937.trim": "#5cb85c"
                },
                "yPlotBands": [
                    {
                        "from": 28,
                        "to": 100,
                        "color": "#c3e6c3"
                    },
                    {
                        "from": 20,
                        "to": 28,
                        "color": "#e6dcc3"
                    },
                    {
                        "from": 0,
                        "to": 20,
                        "color": "#e6c3c3"
                    }
                ]
            }
        },
        "fastqc_per_sequence_quality_scores_plot": {
            "plot_type": "xy_line",
            "datasets": [
                [
                    {
                        "name": "SRR5109937",
                        "data": [
                            [
                                2.0,
                                8212.0
                            ],
                            [
                                3.0,
                                106.0
                            ],
                            [
                                4.0,
                                275.0
                            ],
                            [
                                5.0,
                                504.0
                            ],
                            [
                                6.0,
                                833.0
                            ],
                            [
                                7.0,
                                1367.0
                            ],
                            [
                                8.0,
                                2253.0
                            ],
                            [
                                9.0,
                                3672.0
                            ],
                            [
                                10.0,
                                5829.0
                            ],
                            [
                                11.0,
                                8697.0
                            ],
                            [
                                12.0,
                                13605.0
                            ],
                            [
                                13.0,
                                20204.0
                            ],
                            [
                                14.0,
                                29187.0
                            ],
                            [
                                15.0,
                                40478.0
                            ],
                            [
                                16.0,
                                54040.0
                            ],
                            [
                                17.0,
                                69824.0
                            ],
                            [
                                18.0,
                                87503.0
                            ],
                            [
                                19.0,
                                121291.0
                            ],
                            [
                                20.0,
                                138972.0
                            ],
                            [
                                21.0,
                                140642.0
                            ],
                            [
                                22.0,
                                138751.0
                            ],
                            [
                                23.0,
                                131362.0
                            ],
                            [
                                24.0,
                                143155.0
                            ],
                            [
                                25.0,
                                173061.0
                            ],
                            [
                                26.0,
                                216009.0
                            ],
                            [
                                27.0,
                                275906.0
                            ],
                            [
                                28.0,
                                355083.0
                            ],
                            [
                                29.0,
                                445164.0
                            ],
                            [
                                30.0,
                                558165.0
                            ],
                            [
                                31.0,
                                692264.0
                            ],
                            [
                                32.0,
                                849400.0
                            ],
                            [
                                33.0,
                                1044107.0
                            ],
                            [
                                34.0,
                                1298800.0
                            ],
                            [
                                35.0,
                                1812340.0
                            ],
                            [
                                36.0,
                                2372207.0
                            ],
                            [
                                37.0,
                                2522923.0
                            ],
                            [
                                38.0,
                                3347119.0
                            ],
                            [
                                39.0,
                                4908364.0
                            ]
                        ],
                        "color": "#5cb85c"
                    },
                    {
                        "name": "SRR5109937.trim",
                        "data": [
                            [
                                16.0,
                                1.0
                            ],
                            [
                                17.0,
                                15.0
                            ],
                            [
                                18.0,
                                112.0
                            ],
                            [
                                19.0,
                                271.0
                            ],
                            [
                                20.0,
                                564.0
                            ],
                            [
                                21.0,
                                1512.0
                            ],
                            [
                                22.0,
                                4427.0
                            ],
                            [
                                23.0,
                                12517.0
                            ],
                            [
                                24.0,
                                31216.0
                            ],
                            [
                                25.0,
                                66339.0
                            ],
                            [
                                26.0,
                                122962.0
                            ],
                            [
                                27.0,
                                202399.0
                            ],
                            [
                                28.0,
                                304543.0
                            ],
                            [
                                29.0,
                                420860.0
                            ],
                            [
                                30.0,
                                548324.0
                            ],
                            [
                                31.0,
                                685235.0
                            ],
                            [
                                32.0,
                                832155.0
                            ],
                            [
                                33.0,
                                1008031.0
                            ],
                            [
                                34.0,
                                1230288.0
                            ],
                            [
                                35.0,
                                1529972.0
                            ],
                            [
                                36.0,
                                1924939.0
                            ],
                            [
                                37.0,
                                2452178.0
                            ],
                            [
                                38.0,
                                3461117.0
                            ],
                            [
                                39.0,
                                4927938.0
                            ]
                        ],
                        "color": "#5cb85c"
                    }
                ]
            ],
            "config": {
                "id": "fastqc_per_sequence_quality_scores_plot",
                "title": "FastQC: Per Sequence Quality Scores",
                "ylab": "Count",
                "xlab": "Mean Sequence Quality (Phred Score)",
                "ymin": 0,
                "xmin": 0,
                "xDecimals": false,
                "colors": {
                    "SRR5109937": "#5cb85c",
                    "SRR5109937.trim": "#5cb85c"
                },
                "tt_label": "<b>Phred {point.x}</b>: {point.y} reads",
                "xPlotBands": [
                    {
                        "from": 28,
                        "to": 100,
                        "color": "#c3e6c3"
                    },
                    {
                        "from": 20,
                        "to": 28,
                        "color": "#e6dcc3"
                    },
                    {
                        "from": 0,
                        "to": 20,
                        "color": "#e6c3c3"
                    }
                ]
            }
        },
        "fastqc_per_sequence_gc_content_plot": {
            "plot_type": "xy_line",
            "datasets": [
                [
                    {
                        "name": "SRR5109937",
                        "data": [
                            [
                                0.0,
                                1.3219928089717206
                            ],
                            [
                                1.0,
                                0.7303697926554102
                            ],
                            [
                                2.0,
                                0.13874677633910001
                            ],
                            [
                                3.0,
                                0.12857521098716382
                            ],
                            [
                                4.0,
                                0.11840364563522768
                            ],
                            [
                                5.0,
                                0.13920366866260078
                            ],
                            [
                                6.0,
                                0.1600036916899739
                            ],
                            [
                                7.0,
                                0.19736377698263285
                            ],
                            [
                                8.0,
                                0.2347238622752918
                            ],
                            [
                                9.0,
                                0.28797237811769044
                            ],
                            [
                                10.0,
                                0.3412208939600891
                            ],
                            [
                                11.0,
                                0.36389303328300665
                            ],
                            [
                                12.0,
                                0.3865651726059242
                            ],
                            [
                                13.0,
                                0.3592315893524899
                            ],
                            [
                                14.0,
                                0.3318980060990556
                            ],
                            [
                                15.0,
                                0.32371620681596536
                            ],
                            [
                                16.0,
                                0.3155344075328751
                            ],
                            [
                                17.0,
                                0.3656246551890746
                            ],
                            [
                                18.0,
                                0.41571490284527407
                            ],
                            [
                                19.0,
                                0.43688158196225657
                            ],
                            [
                                20.0,
                                0.45804826107923907
                            ],
                            [
                                21.0,
                                0.5370563661206118
                            ],
                            [
                                22.0,
                                0.6160644711619845
                            ],
                            [
                                23.0,
                                0.7096040365522996
                            ],
                            [
                                24.0,
                                0.8031436019426148
                            ],
                            [
                                25.0,
                                0.9183615658522333
                            ],
                            [
                                26.0,
                                1.0335795297618517
                            ],
                            [
                                27.0,
                                1.1555709223673694
                            ],
                            [
                                28.0,
                                1.2775623149728867
                            ],
                            [
                                29.0,
                                1.4237107469526995
                            ],
                            [
                                30.0,
                                1.569859178932512
                            ],
                            [
                                31.0,
                                1.708500870037207
                            ],
                            [
                                32.0,
                                1.847142561141902
                            ],
                            [
                                33.0,
                                1.9384330740697846
                            ],
                            [
                                34.0,
                                2.0297235869976666
                            ],
                            [
                                35.0,
                                2.0975937994228993
                            ],
                            [
                                36.0,
                                2.165464011848132
                            ],
                            [
                                37.0,
                                2.2485601609540278
                            ],
                            [
                                38.0,
                                2.3316563100599237
                            ],
                            [
                                39.0,
                                2.3457000378535287
                            ],
                            [
                                40.0,
                                2.359743765647134
                            ],
                            [
                                41.0,
                                2.393825648518675
                            ],
                            [
                                42.0,
                                2.4279075313902156
                            ],
                            [
                                43.0,
                                2.473214116419362
                            ],
                            [
                                44.0,
                                2.5185207014485083
                            ],
                            [
                                45.0,
                                2.454771657781253
                            ],
                            [
                                46.0,
                                2.391022614113998
                            ],
                            [
                                47.0,
                                2.38870502780304
                            ],
                            [
                                48.0,
                                2.3863874414920825
                            ],
                            [
                                49.0,
                                2.3941523265299782
                            ],
                            [
                                50.0,
                                2.401917211567874
                            ],
                            [
                                51.0,
                                2.409298307054029
                            ],
                            [
                                52.0,
                                2.416679402540184
                            ],
                            [
                                53.0,
                                2.3429209902958354
                            ],
                            [
                                54.0,
                                2.269162578051487
                            ],
                            [
                                55.0,
                                2.205466077001434
                            ],
                            [
                                56.0,
                                2.1417695759513813
                            ],
                            [
                                57.0,
                                2.144603450587895
                            ],
                            [
                                58.0,
                                2.1474373252244083
                            ],
                            [
                                59.0,
                                2.0141652611516565
                            ],
                            [
                                60.0,
                                1.8808931970789047
                            ],
                            [
                                61.0,
                                1.60439224297351
                            ],
                            [
                                62.0,
                                1.3278912888681156
                            ],
                            [
                                63.0,
                                1.1499145954024297
                            ],
                            [
                                64.0,
                                0.9719379019367437
                            ],
                            [
                                65.0,
                                0.8934118182966643
                            ],
                            [
                                66.0,
                                0.814885734656585
                            ],
                            [
                                67.0,
                                0.7634784948778944
                            ],
                            [
                                68.0,
                                0.7120712550992039
                            ],
                            [
                                69.0,
                                0.6721788441035419
                            ],
                            [
                                70.0,
                                0.6322864331078798
                            ],
                            [
                                71.0,
                                0.5995843650533114
                            ],
                            [
                                72.0,
                                0.5668822969987428
                            ],
                            [
                                73.0,
                                0.530438280814703
                            ],
                            [
                                74.0,
                                0.4939942646306631
                            ],
                            [
                                75.0,
                                0.4408576874075221
                            ],
                            [
                                76.0,
                                0.38772111018438116
                            ],
                            [
                                77.0,
                                0.3516665947061257
                            ],
                            [
                                78.0,
                                0.3156120792278702
                            ],
                            [
                                79.0,
                                0.29962427459776914
                            ],
                            [
                                80.0,
                                0.283636469967668
                            ],
                            [
                                81.0,
                                0.24503477978589566
                            ],
                            [
                                82.0,
                                0.20643308960412335
                            ],
                            [
                                83.0,
                                0.1761102883241852
                            ],
                            [
                                84.0,
                                0.14578748704424704
                            ],
                            [
                                85.0,
                                0.12278181632517393
                            ],
                            [
                                86.0,
                                0.09977614560610079
                            ],
                            [
                                87.0,
                                0.08346851634954913
                            ],
                            [
                                88.0,
                                0.06716088709299746
                            ],
                            [
                                89.0,
                                0.052703671746623965
                            ],
                            [
                                90.0,
                                0.03824645640025047
                            ],
                            [
                                91.0,
                                0.027724226190027457
                            ],
                            [
                                92.0,
                                0.017201995979804447
                            ],
                            [
                                93.0,
                                0.011895191642342862
                            ],
                            [
                                94.0,
                                0.006588387304881278
                            ],
                            [
                                95.0,
                                0.004957281709983485
                            ],
                            [
                                96.0,
                                0.0033261761150856933
                            ],
                            [
                                97.0,
                                0.0019246589127470445
                            ],
                            [
                                98.0,
                                0.0005231417104083955
                            ],
                            [
                                99.0,
                                0.00029241108704050053
                            ],
                            [
                                100.0,
                                6.168046367260558e-05
                            ]
                        ],
                        "color": "#5cb85c"
                    },
                    {
                        "name": "SRR5109937.trim",
                        "data": [
                            [
                                0.0,
                                0.0008821913643052392
                            ],
                            [
                                1.0,
                                0.0010483493583952504
                            ],
                            [
                                2.0,
                                0.0015241110968688075
                            ],
                            [
                                3.0,
                                0.0020632280417220094
                            ],
                            [
                                4.0,
                                0.002448140805009661
                            ],
                            [
                                5.0,
                                0.0036973142138158606
                            ],
                            [
                                6.0,
                                0.006055801424892062
                            ],
                            [
                                7.0,
                                0.008662927936477058
                            ],
                            [
                                8.0,
                                0.011597588911232292
                            ],
                            [
                                9.0,
                                0.019403428489705478
                            ],
                            [
                                10.0,
                                0.03192146096532129
                            ],
                            [
                                11.0,
                                0.04460804219753199
                            ],
                            [
                                12.0,
                                0.05529594597565279
                            ],
                            [
                                13.0,
                                0.08266898127541657
                            ],
                            [
                                14.0,
                                0.11674691002015065
                            ],
                            [
                                15.0,
                                0.14867076174797683
                            ],
                            [
                                16.0,
                                0.18045116772550948
                            ],
                            [
                                17.0,
                                0.240213058060301
                            ],
                            [
                                18.0,
                                0.3054581622000629
                            ],
                            [
                                19.0,
                                0.3725166596997855
                            ],
                            [
                                20.0,
                                0.43670624219363746
                            ],
                            [
                                21.0,
                                0.523691745171637
                            ],
                            [
                                22.0,
                                0.6020657216070145
                            ],
                            [
                                23.0,
                                0.6928668815428222
                            ],
                            [
                                24.0,
                                0.7817171792746377
                            ],
                            [
                                25.0,
                                0.8770129727196426
                            ],
                            [
                                26.0,
                                0.9655249775570158
                            ],
                            [
                                27.0,
                                1.0668132172205331
                            ],
                            [
                                28.0,
                                1.1718095295291384
                            ],
                            [
                                29.0,
                                1.2851436260735556
                            ],
                            [
                                30.0,
                                1.3972942951780507
                            ],
                            [
                                31.0,
                                1.5177277609807451
                            ],
                            [
                                32.0,
                                1.6429917624245745
                            ],
                            [
                                33.0,
                                1.7424020581404993
                            ],
                            [
                                34.0,
                                1.8401890261156018
                            ],
                            [
                                35.0,
                                1.9261237889727012
                            ],
                            [
                                36.0,
                                2.0133148975261217
                            ],
                            [
                                37.0,
                                2.123360500245059
                            ],
                            [
                                38.0,
                                2.2319106810171867
                            ],
                            [
                                39.0,
                                2.2827741533087695
                            ],
                            [
                                40.0,
                                2.334818662277769
                            ],
                            [
                                41.0,
                                2.408768532697843
                            ],
                            [
                                42.0,
                                2.4831929694751387
                            ],
                            [
                                43.0,
                                2.5533690212812408
                            ],
                            [
                                44.0,
                                2.6257732637419027
                            ],
                            [
                                45.0,
                                2.6072902788165804
                            ],
                            [
                                46.0,
                                2.5984336991172077
                            ],
                            [
                                47.0,
                                2.6403628919280075
                            ],
                            [
                                48.0,
                                2.6733876897893367
                            ],
                            [
                                49.0,
                                2.68479521308143
                            ],
                            [
                                50.0,
                                2.6913722007323884
                            ],
                            [
                                51.0,
                                2.685863883921117
                            ],
                            [
                                52.0,
                                2.6746571846794343
                            ],
                            [
                                53.0,
                                2.616262810497441
                            ],
                            [
                                54.0,
                                2.5606106409085596
                            ],
                            [
                                55.0,
                                2.5038300314173685
                            ],
                            [
                                56.0,
                                2.449198717418076
                            ],
                            [
                                57.0,
                                2.4567917791336136
                            ],
                            [
                                58.0,
                                2.4754708065843367
                            ],
                            [
                                59.0,
                                2.3472219381531496
                            ],
                            [
                                60.0,
                                2.195669112205525
                            ],
                            [
                                61.0,
                                1.8891709683158342
                            ],
                            [
                                62.0,
                                1.5855728193445777
                            ],
                            [
                                63.0,
                                1.3847463781711238
                            ],
                            [
                                64.0,
                                1.1758881703624846
                            ],
                            [
                                65.0,
                                1.0671993253650733
                            ],
                            [
                                66.0,
                                0.9665326839528279
                            ],
                            [
                                67.0,
                                0.8999929819166669
                            ],
                            [
                                68.0,
                                0.8361667953235585
                            ],
                            [
                                69.0,
                                0.7863146155715454
                            ],
                            [
                                70.0,
                                0.7356447950428591
                            ],
                            [
                                71.0,
                                0.6919583917909631
                            ],
                            [
                                72.0,
                                0.6516740435835288
                            ],
                            [
                                73.0,
                                0.6118044926706933
                            ],
                            [
                                74.0,
                                0.5731972643604407
                            ],
                            [
                                75.0,
                                0.5189102201618525
                            ],
                            [
                                76.0,
                                0.46439844428780436
                            ],
                            [
                                77.0,
                                0.4227955905589219
                            ],
                            [
                                78.0,
                                0.38049463417861096
                            ],
                            [
                                79.0,
                                0.3568344530489448
                            ],
                            [
                                80.0,
                                0.33277262381845674
                            ],
                            [
                                81.0,
                                0.28951894857994626
                            ],
                            [
                                82.0,
                                0.24585167142808936
                            ],
                            [
                                83.0,
                                0.2092036729905961
                            ],
                            [
                                84.0,
                                0.17270629259091103
                            ],
                            [
                                85.0,
                                0.1499522104505991
                            ],
                            [
                                86.0,
                                0.1274742613796022
                            ],
                            [
                                87.0,
                                0.10882392307893776
                            ],
                            [
                                88.0,
                                0.08800277242383117
                            ],
                            [
                                89.0,
                                0.07040197886281445
                            ],
                            [
                                90.0,
                                0.05423325204222818
                            ],
                            [
                                91.0,
                                0.040007019756866866
                            ],
                            [
                                92.0,
                                0.0276300422690397
                            ],
                            [
                                93.0,
                                0.02068009566731794
                            ],
                            [
                                94.0,
                                0.014220255379099087
                            ],
                            [
                                95.0,
                                0.009731598776163891
                            ],
                            [
                                96.0,
                                0.006219568656477182
                            ],
                            [
                                97.0,
                                0.004736100522191542
                            ],
                            [
                                98.0,
                                0.0027948013682190373
                            ],
                            [
                                99.0,
                                0.0008857775080625776
                            ],
                            [
                                100.0,
                                0.0003394882756946991
                            ]
                        ],
                        "color": "#5cb85c"
                    }
                ],
                [
                    {
                        "name": "SRR5109937",
                        "data": [
                            [
                                0.0,
                                578689.0
                            ],
                            [
                                1.0,
                                319712.0
                            ],
                            [
                                2.0,
                                60735.0
                            ],
                            [
                                3.0,
                                56282.5
                            ],
                            [
                                4.0,
                                51830.0
                            ],
                            [
                                5.0,
                                60935.0
                            ],
                            [
                                6.0,
                                70040.0
                            ],
                            [
                                7.0,
                                86394.0
                            ],
                            [
                                8.0,
                                102748.0
                            ],
                            [
                                9.0,
                                126057.0
                            ],
                            [
                                10.0,
                                149366.0
                            ],
                            [
                                11.0,
                                159290.5
                            ],
                            [
                                12.0,
                                169215.0
                            ],
                            [
                                13.0,
                                157250.0
                            ],
                            [
                                14.0,
                                145285.0
                            ],
                            [
                                15.0,
                                141703.5
                            ],
                            [
                                16.0,
                                138122.0
                            ],
                            [
                                17.0,
                                160048.5
                            ],
                            [
                                18.0,
                                181975.0
                            ],
                            [
                                19.0,
                                191240.5
                            ],
                            [
                                20.0,
                                200506.0
                            ],
                            [
                                21.0,
                                235091.0
                            ],
                            [
                                22.0,
                                269676.0
                            ],
                            [
                                23.0,
                                310622.0
                            ],
                            [
                                24.0,
                                351568.0
                            ],
                            [
                                25.0,
                                402003.5
                            ],
                            [
                                26.0,
                                452439.0
                            ],
                            [
                                27.0,
                                505839.5
                            ],
                            [
                                28.0,
                                559240.0
                            ],
                            [
                                29.0,
                                623215.0
                            ],
                            [
                                30.0,
                                687190.0
                            ],
                            [
                                31.0,
                                747879.0
                            ],
                            [
                                32.0,
                                808568.0
                            ],
                            [
                                33.0,
                                848529.5
                            ],
                            [
                                34.0,
                                888491.0
                            ],
                            [
                                35.0,
                                918200.5
                            ],
                            [
                                36.0,
                                947910.0
                            ],
                            [
                                37.0,
                                984284.5
                            ],
                            [
                                38.0,
                                1020659.0
                            ],
                            [
                                39.0,
                                1026806.5
                            ],
                            [
                                40.0,
                                1032954.0
                            ],
                            [
                                41.0,
                                1047873.0
                            ],
                            [
                                42.0,
                                1062792.0
                            ],
                            [
                                43.0,
                                1082624.5
                            ],
                            [
                                44.0,
                                1102457.0
                            ],
                            [
                                45.0,
                                1074551.5
                            ],
                            [
                                46.0,
                                1046646.0
                            ],
                            [
                                47.0,
                                1045631.5
                            ],
                            [
                                48.0,
                                1044617.0
                            ],
                            [
                                49.0,
                                1048016.0
                            ],
                            [
                                50.0,
                                1051415.0
                            ],
                            [
                                51.0,
                                1054646.0
                            ],
                            [
                                52.0,
                                1057877.0
                            ],
                            [
                                53.0,
                                1025590.0
                            ],
                            [
                                54.0,
                                993303.0
                            ],
                            [
                                55.0,
                                965420.5
                            ],
                            [
                                56.0,
                                937538.0
                            ],
                            [
                                57.0,
                                938778.5
                            ],
                            [
                                58.0,
                                940019.0
                            ],
                            [
                                59.0,
                                881680.5
                            ],
                            [
                                60.0,
                                823342.0
                            ],
                            [
                                61.0,
                                702306.5
                            ],
                            [
                                62.0,
                                581271.0
                            ],
                            [
                                63.0,
                                503363.5
                            ],
                            [
                                64.0,
                                425456.0
                            ],
                            [
                                65.0,
                                391082.0
                            ],
                            [
                                66.0,
                                356708.0
                            ],
                            [
                                67.0,
                                334205.0
                            ],
                            [
                                68.0,
                                311702.0
                            ],
                            [
                                69.0,
                                294239.5
                            ],
                            [
                                70.0,
                                276777.0
                            ],
                            [
                                71.0,
                                262462.0
                            ],
                            [
                                72.0,
                                248147.0
                            ],
                            [
                                73.0,
                                232194.0
                            ],
                            [
                                74.0,
                                216241.0
                            ],
                            [
                                75.0,
                                192981.0
                            ],
                            [
                                76.0,
                                169721.0
                            ],
                            [
                                77.0,
                                153938.5
                            ],
                            [
                                78.0,
                                138156.0
                            ],
                            [
                                79.0,
                                131157.5
                            ],
                            [
                                80.0,
                                124159.0
                            ],
                            [
                                81.0,
                                107261.5
                            ],
                            [
                                82.0,
                                90364.0
                            ],
                            [
                                83.0,
                                77090.5
                            ],
                            [
                                84.0,
                                63817.0
                            ],
                            [
                                85.0,
                                53746.5
                            ],
                            [
                                86.0,
                                43676.0
                            ],
                            [
                                87.0,
                                36537.5
                            ],
                            [
                                88.0,
                                29399.0
                            ],
                            [
                                89.0,
                                23070.5
                            ],
                            [
                                90.0,
                                16742.0
                            ],
                            [
                                91.0,
                                12136.0
                            ],
                            [
                                92.0,
                                7530.0
                            ],
                            [
                                93.0,
                                5207.0
                            ],
                            [
                                94.0,
                                2884.0
                            ],
                            [
                                95.0,
                                2170.0
                            ],
                            [
                                96.0,
                                1456.0
                            ],
                            [
                                97.0,
                                842.5
                            ],
                            [
                                98.0,
                                229.0
                            ],
                            [
                                99.0,
                                128.0
                            ],
                            [
                                100.0,
                                27.0
                            ]
                        ],
                        "color": "#5cb85c"
                    },
                    {
                        "name": "SRR5109937.trim",
                        "data": [
                            [
                                0.0,
                                369.0
                            ],
                            [
                                1.0,
                                438.5
                            ],
                            [
                                2.0,
                                637.5
                            ],
                            [
                                3.0,
                                863.0
                            ],
                            [
                                4.0,
                                1024.0
                            ],
                            [
                                5.0,
                                1546.5
                            ],
                            [
                                6.0,
                                2533.0
                            ],
                            [
                                7.0,
                                3623.5
                            ],
                            [
                                8.0,
                                4851.0
                            ],
                            [
                                9.0,
                                8116.0
                            ],
                            [
                                10.0,
                                13352.0
                            ],
                            [
                                11.0,
                                18658.5
                            ],
                            [
                                12.0,
                                23129.0
                            ],
                            [
                                13.0,
                                34578.5
                            ],
                            [
                                14.0,
                                48832.5
                            ],
                            [
                                15.0,
                                62185.5
                            ],
                            [
                                16.0,
                                75478.5
                            ],
                            [
                                17.0,
                                100475.5
                            ],
                            [
                                18.0,
                                127766.0
                            ],
                            [
                                19.0,
                                155815.0
                            ],
                            [
                                20.0,
                                182664.0
                            ],
                            [
                                21.0,
                                219048.0
                            ],
                            [
                                22.0,
                                251830.0
                            ],
                            [
                                23.0,
                                289810.0
                            ],
                            [
                                24.0,
                                326974.0
                            ],
                            [
                                25.0,
                                366834.0
                            ],
                            [
                                26.0,
                                403856.5
                            ],
                            [
                                27.0,
                                446223.0
                            ],
                            [
                                28.0,
                                490140.5
                            ],
                            [
                                29.0,
                                537545.5
                            ],
                            [
                                30.0,
                                584455.5
                            ],
                            [
                                31.0,
                                634830.0
                            ],
                            [
                                32.0,
                                687225.0
                            ],
                            [
                                33.0,
                                728806.0
                            ],
                            [
                                34.0,
                                769708.0
                            ],
                            [
                                35.0,
                                805652.5
                            ],
                            [
                                36.0,
                                842122.5
                            ],
                            [
                                37.0,
                                888152.0
                            ],
                            [
                                38.0,
                                933556.0
                            ],
                            [
                                39.0,
                                954831.0
                            ],
                            [
                                40.0,
                                976600.0
                            ],
                            [
                                41.0,
                                1007531.5
                            ],
                            [
                                42.0,
                                1038661.5
                            ],
                            [
                                43.0,
                                1068014.5
                            ],
                            [
                                44.0,
                                1098299.5
                            ],
                            [
                                45.0,
                                1090568.5
                            ],
                            [
                                46.0,
                                1086864.0
                            ],
                            [
                                47.0,
                                1104402.0
                            ],
                            [
                                48.0,
                                1118215.5
                            ],
                            [
                                49.0,
                                1122987.0
                            ],
                            [
                                50.0,
                                1125738.0
                            ],
                            [
                                51.0,
                                1123434.0
                            ],
                            [
                                52.0,
                                1118746.5
                            ],
                            [
                                53.0,
                                1094321.5
                            ],
                            [
                                54.0,
                                1071043.5
                            ],
                            [
                                55.0,
                                1047293.5
                            ],
                            [
                                56.0,
                                1024442.5
                            ],
                            [
                                57.0,
                                1027618.5
                            ],
                            [
                                58.0,
                                1035431.5
                            ],
                            [
                                59.0,
                                981788.0
                            ],
                            [
                                60.0,
                                918397.0
                            ],
                            [
                                61.0,
                                790196.0
                            ],
                            [
                                62.0,
                                663208.0
                            ],
                            [
                                63.0,
                                579207.0
                            ],
                            [
                                64.0,
                                491846.5
                            ],
                            [
                                65.0,
                                446384.5
                            ],
                            [
                                66.0,
                                404278.0
                            ],
                            [
                                67.0,
                                376446.0
                            ],
                            [
                                68.0,
                                349749.0
                            ],
                            [
                                69.0,
                                328897.0
                            ],
                            [
                                70.0,
                                307703.0
                            ],
                            [
                                71.0,
                                289430.0
                            ],
                            [
                                72.0,
                                272580.0
                            ],
                            [
                                73.0,
                                255903.5
                            ],
                            [
                                74.0,
                                239755.0
                            ],
                            [
                                75.0,
                                217048.0
                            ],
                            [
                                76.0,
                                194247.0
                            ],
                            [
                                77.0,
                                176845.5
                            ],
                            [
                                78.0,
                                159152.0
                            ],
                            [
                                79.0,
                                149255.5
                            ],
                            [
                                80.0,
                                139191.0
                            ],
                            [
                                81.0,
                                121099.0
                            ],
                            [
                                82.0,
                                102834.0
                            ],
                            [
                                83.0,
                                87505.0
                            ],
                            [
                                84.0,
                                72239.0
                            ],
                            [
                                85.0,
                                62721.5
                            ],
                            [
                                86.0,
                                53319.5
                            ],
                            [
                                87.0,
                                45518.5
                            ],
                            [
                                88.0,
                                36809.5
                            ],
                            [
                                89.0,
                                29447.5
                            ],
                            [
                                90.0,
                                22684.5
                            ],
                            [
                                91.0,
                                16734.0
                            ],
                            [
                                92.0,
                                11557.0
                            ],
                            [
                                93.0,
                                8650.0
                            ],
                            [
                                94.0,
                                5948.0
                            ],
                            [
                                95.0,
                                4070.5
                            ],
                            [
                                96.0,
                                2601.5
                            ],
                            [
                                97.0,
                                1981.0
                            ],
                            [
                                98.0,
                                1169.0
                            ],
                            [
                                99.0,
                                370.5
                            ],
                            [
                                100.0,
                                142.0
                            ]
                        ],
                        "color": "#5cb85c"
                    }
                ]
            ],
            "config": {
                "id": "fastqc_per_sequence_gc_content_plot",
                "title": "FastQC: Per Sequence GC Content",
                "xlab": "% GC",
                "ymin": 0,
                "xmax": 100,
                "xmin": 0,
                "yDecimals": false,
                "tt_label": "<b>{point.x}% GC</b>: {point.y}",
                "colors": {
                    "SRR5109937": "#5cb85c",
                    "SRR5109937.trim": "#5cb85c"
                },
                "data_labels": [
                    {
                        "name": "Percentages",
                        "ylab": "Percentage"
                    },
                    {
                        "name": "Counts",
                        "ylab": "Count"
                    }
                ],
                "ylab": "Percentage"
            }
        },
        "fastqc_per_base_n_content_plot": {
            "plot_type": "xy_line",
            "datasets": [
                [
                    {
                        "name": "SRR5109937",
                        "data": [
                            [
                                1,
                                0.2032936761863851
                            ],
                            [
                                2,
                                0.0284544878432751
                            ],
                            [
                                3,
                                2.7233518433506233e-05
                            ],
                            [
                                4,
                                0.0
                            ],
                            [
                                5,
                                0.0
                            ],
                            [
                                6,
                                0.0
                            ],
                            [
                                7,
                                0.0
                            ],
                            [
                                8,
                                0.0
                            ],
                            [
                                9,
                                0.0
                            ],
                            [
                                10,
                                0.0
                            ],
                            [
                                11,
                                0.0
                            ],
                            [
                                12,
                                0.0
                            ],
                            [
                                13,
                                0.0
                            ],
                            [
                                14,
                                0.0
                            ],
                            [
                                15,
                                4.538919738917705e-06
                            ],
                            [
                                16,
                                0.01129737123016617
                            ],
                            [
                                17,
                                0.0
                            ],
                            [
                                18,
                                0.0
                            ],
                            [
                                19,
                                0.0
                            ],
                            [
                                20,
                                0.0
                            ],
                            [
                                21,
                                0.0
                            ],
                            [
                                22,
                                0.0
                            ],
                            [
                                23,
                                0.0
                            ],
                            [
                                24,
                                0.0
                            ],
                            [
                                25,
                                0.0
                            ],
                            [
                                26,
                                0.0
                            ],
                            [
                                27,
                                0.0
                            ],
                            [
                                28,
                                0.0
                            ],
                            [
                                29,
                                0.0
                            ],
                            [
                                30,
                                0.0
                            ],
                            [
                                31,
                                0.0
                            ],
                            [
                                32,
                                0.0
                            ],
                            [
                                33,
                                0.0
                            ],
                            [
                                34,
                                0.0
                            ],
                            [
                                35,
                                0.0
                            ],
                            [
                                36,
                                0.0
                            ],
                            [
                                37,
                                0.0
                            ],
                            [
                                38,
                                0.0
                            ],
                            [
                                39,
                                0.0
                            ],
                            [
                                40,
                                0.0
                            ],
                            [
                                41,
                                0.0
                            ],
                            [
                                42,
                                0.0
                            ],
                            [
                                43,
                                0.0
                            ],
                            [
                                44,
                                0.0
                            ],
                            [
                                45,
                                0.0
                            ],
                            [
                                46,
                                0.0
                            ],
                            [
                                47,
                                5.4467036867012466e-05
                            ],
                            [
                                48,
                                0.002337543665542618
                            ],
                            [
                                49,
                                0.0005719038871036309
                            ],
                            [
                                50,
                                0.001157424533424015
                            ]
                        ],
                        "color": "#5cb85c"
                    },
                    {
                        "name": "SRR5109937.trim",
                        "data": [
                            [
                                1,
                                0.2005168476291
                            ],
                            [
                                2,
                                0.028622138450109684
                            ],
                            [
                                3,
                                2.5293512239404102e-05
                            ],
                            [
                                4,
                                0.0
                            ],
                            [
                                5,
                                0.0
                            ],
                            [
                                6,
                                0.0
                            ],
                            [
                                7,
                                0.0
                            ],
                            [
                                8,
                                0.0
                            ],
                            [
                                9,
                                0.0
                            ],
                            [
                                10,
                                0.0
                            ],
                            [
                                11,
                                0.0
                            ],
                            [
                                12,
                                0.0
                            ],
                            [
                                13,
                                0.0
                            ],
                            [
                                14,
                                0.0
                            ],
                            [
                                15,
                                5.0587024478808216e-06
                            ],
                            [
                                16,
                                0.011488313259137345
                            ],
                            [
                                17,
                                0.0
                            ],
                            [
                                18,
                                0.0
                            ],
                            [
                                19,
                                0.0
                            ],
                            [
                                20,
                                0.0
                            ],
                            [
                                21,
                                0.0
                            ],
                            [
                                22,
                                0.0
                            ],
                            [
                                23,
                                0.0
                            ],
                            [
                                24,
                                0.0
                            ],
                            [
                                25,
                                0.0
                            ],
                            [
                                26,
                                0.0
                            ],
                            [
                                27,
                                0.0
                            ],
                            [
                                28,
                                0.0
                            ],
                            [
                                29,
                                0.0
                            ],
                            [
                                30,
                                0.0
                            ],
                            [
                                31,
                                0.0
                            ],
                            [
                                32,
                                0.0
                            ],
                            [
                                33,
                                0.0
                            ],
                            [
                                34,
                                0.0
                            ],
                            [
                                35,
                                0.0
                            ],
                            [
                                36,
                                0.0
                            ],
                            [
                                37,
                                0.0
                            ],
                            [
                                38,
                                0.0
                            ],
                            [
                                39,
                                0.0
                            ],
                            [
                                40,
                                0.0
                            ],
                            [
                                41,
                                0.0
                            ],
                            [
                                42,
                                0.0
                            ],
                            [
                                43,
                                0.0
                            ],
                            [
                                44,
                                0.0
                            ],
                            [
                                45,
                                0.0
                            ],
                            [
                                46,
                                0.0
                            ],
                            [
                                47,
                                0.0
                            ],
                            [
                                48,
                                0.0
                            ],
                            [
                                49,
                                0.0
                            ],
                            [
                                50,
                                0.0
                            ]
                        ],
                        "color": "#5cb85c"
                    }
                ]
            ],
            "config": {
                "id": "fastqc_per_base_n_content_plot",
                "title": "FastQC: Per Base N Content",
                "ylab": "Percentage N-Count",
                "xlab": "Position in Read (bp)",
                "yCeiling": 100,
                "yMinRange": 5,
                "ymin": 0,
                "xmin": 0,
                "xDecimals": false,
                "colors": {
                    "SRR5109937": "#5cb85c",
                    "SRR5109937.trim": "#5cb85c"
                },
                "tt_label": "<b>Base {point.x}</b>: {point.y:.2f}%",
                "yPlotBands": [
                    {
                        "from": 20,
                        "to": 100,
                        "color": "#e6c3c3"
                    },
                    {
                        "from": 5,
                        "to": 20,
                        "color": "#e6dcc3"
                    },
                    {
                        "from": 0,
                        "to": 5,
                        "color": "#c3e6c3"
                    }
                ]
            }
        },
        "fastqc_sequence_length_distribution_plot": {
            "plot_type": "xy_line",
            "datasets": [
                [
                    {
                        "name": "SRR5109937",
                        "data": [
                            [
                                50,
                                22031674.0
                            ]
                        ],
                        "color": "#5cb85c"
                    },
                    {
                        "name": "SRR5109937.trim",
                        "data": [
                            [
                                25,
                                94615.0
                            ],
                            [
                                26,
                                101086.0
                            ],
                            [
                                27,
                                94845.0
                            ],
                            [
                                28,
                                100457.0
                            ],
                            [
                                29,
                                104719.0
                            ],
                            [
                                30,
                                103999.0
                            ],
                            [
                                31,
                                103896.0
                            ],
                            [
                                32,
                                109984.0
                            ],
                            [
                                33,
                                122740.0
                            ],
                            [
                                34,
                                145012.0
                            ],
                            [
                                35,
                                144095.0
                            ],
                            [
                                36,
                                165242.0
                            ],
                            [
                                37,
                                188900.0
                            ],
                            [
                                38,
                                193120.0
                            ],
                            [
                                39,
                                216409.0
                            ],
                            [
                                40,
                                44516.0
                            ],
                            [
                                41,
                                45882.0
                            ],
                            [
                                42,
                                55740.0
                            ],
                            [
                                43,
                                60279.0
                            ],
                            [
                                44,
                                67890.0
                            ],
                            [
                                45,
                                73141.0
                            ],
                            [
                                46,
                                87073.0
                            ],
                            [
                                47,
                                107340.0
                            ],
                            [
                                48,
                                121176.0
                            ],
                            [
                                49,
                                130589.0
                            ],
                            [
                                50,
                                16985170.0
                            ]
                        ],
                        "color": "#f0ad4e"
                    }
                ]
            ],
            "config": {
                "id": "fastqc_sequence_length_distribution_plot",
                "title": "FastQC: Sequence Length Distribution",
                "ylab": "Read Count",
                "xlab": "Sequence Length (bp)",
                "ymin": 0,
                "yMinTickInterval": 0.1,
                "xDecimals": false,
                "colors": {
                    "SRR5109937": "#5cb85c",
                    "SRR5109937.trim": "#f0ad4e"
                },
                "tt_label": "<b>{point.x} bp</b>: {point.y}"
            }
        },
        "fastqc_sequence_duplication_levels_plot": {
            "plot_type": "xy_line",
            "datasets": [
                [
                    {
                        "name": "SRR5109937",
                        "data": [
                            57.416981114334185,
                            7.523377139659999,
                            1.8974621090671895,
                            0.9600768733437163,
                            0.6739331019673482,
                            0.5634573255026236,
                            0.42064270414331256,
                            0.35904546160643286,
                            0.3340284115740859,
                            4.857294330432667,
                            2.24509194431921,
                            7.058130719247327,
                            3.9045482241798344,
                            7.175567765354257,
                            0.9966048154174147,
                            3.6137579598504472
                        ],
                        "color": "#f0ad4e"
                    },
                    {
                        "name": "SRR5109937.trim",
                        "data": [
                            58.39437615628755,
                            8.040136659403053,
                            1.9688179633432132,
                            1.0568041865516442,
                            0.7713066581463038,
                            0.6151471526917626,
                            0.44170426653407197,
                            0.38615267535499787,
                            0.35100902581730486,
                            5.339672172809968,
                            2.424885739800822,
                            7.41003138402457,
                            4.0255029543601415,
                            6.842314702252477,
                            0.8135869351238392,
                            1.118551367498314
                        ],
                        "color": "#f0ad4e"
                    }
                ]
            ],
            "config": {
                "id": "fastqc_sequence_duplication_levels_plot",
                "title": "FastQC: Sequence Duplication Levels",
                "categories": [
                    1.0,
                    2.0,
                    3.0,
                    4.0,
                    5.0,
                    6.0,
                    7.0,
                    8.0,
                    9.0,
                    ">10",
                    ">50",
                    ">100",
                    ">500",
                    ">1k",
                    ">5k",
                    ">10k+"
                ],
                "ylab": "% of Library",
                "xlab": "Sequence Duplication Level",
                "ymax": 100,
                "ymin": 0,
                "yMinTickInterval": 0.1,
                "colors": {
                    "SRR5109937": "#f0ad4e",
                    "SRR5109937.trim": "#f0ad4e"
                },
                "tt_label": "<b>{point.x}</b>: {point.y:.1f}%"
            }
        },
        "fastqc_overrepresented_sequencesi_plot": {
            "plot_type": "bar_graph",
            "samples": [
                [
                    "SRR5109937",
                    "SRR5109937.trim"
                ]
            ],
            "datasets": [
                [
                    {
                        "name": "Top over-represented sequence",
                        "data": [
                            2.3683356970514358,
                            0.23140022607341237
                        ]
                    },
                    {
                        "name": "Sum of remaining over-represented sequences",
                        "data": [
                            0.48051273816052253,
                            0.14703624535010396
                        ]
                    }
                ]
            ],
            "config": {
                "id": "fastqc_overrepresented_sequencesi_plot",
                "title": "FastQC: Overrepresented sequences",
                "ymin": 0,
                "yCeiling": 100,
                "yMinRange": 20,
                "tt_decimals": 2,
                "tt_suffix": "%",
                "tt_percentages": false,
                "ylab_format": "{value}%",
                "cpswitch": false,
                "ylab": "Percentage of Total Sequences"
            }
        },
        "fastqc_adapter_content_plot": {
            "plot_type": "xy_line",
            "datasets": [
                [
                    {
                        "name": "SRR5109937 - illumina_universal_adapter",
                        "data": [
                            [
                                1,
                                0.01968529490768609
                            ],
                            [
                                2,
                                0.02571751924070772
                            ],
                            [
                                3,
                                0.03195853388171956
                            ],
                            [
                                4,
                                0.03768665059223371
                            ],
                            [
                                5,
                                0.041876073511254754
                            ],
                            [
                                6,
                                0.047018669575448514
                            ],
                            [
                                7,
                                0.05303727714925339
                            ],
                            [
                                8,
                                0.05826611268848658
                            ],
                            [
                                9,
                                0.062328445854817935
                            ],
                            [
                                10,
                                0.06521065988903067
                            ],
                            [
                                11,
                                0.06713062293859287
                            ],
                            [
                                12,
                                0.06845144858261791
                            ],
                            [
                                13,
                                0.06937738820935713
                            ],
                            [
                                14,
                                0.07010361536758396
                            ],
                            [
                                15,
                                0.070652824655993
                            ],
                            [
                                16,
                                0.07116118366675178
                            ],
                            [
                                17,
                                0.07171039295516082
                            ],
                            [
                                18,
                                0.0722913746817423
                            ],
                            [
                                19,
                                0.07294951804388536
                            ],
                            [
                                20,
                                0.07398893066409752
                            ],
                            [
                                21,
                                0.07565925312801923
                            ],
                            [
                                22,
                                0.07969435277591708
                            ],
                            [
                                23,
                                0.08525452945609126
                            ],
                            [
                                24,
                                0.09435960245236018
                            ],
                            [
                                25,
                                0.10822600225475378
                            ],
                            [
                                26,
                                0.12605487898922252
                            ],
                            [
                                27,
                                0.1451728089295439
                            ],
                            [
                                28,
                                0.16238893149925876
                            ],
                            [
                                29,
                                0.17651858864650957
                            ],
                            [
                                30,
                                0.18743469061860665
                            ],
                            [
                                31,
                                0.19620842247393458
                            ],
                            [
                                32,
                                0.20504569920560733
                            ],
                            [
                                33,
                                0.2135652515555559
                            ],
                            [
                                34,
                                0.22176707952378016
                            ],
                            [
                                35,
                                0.230105075084172
                            ],
                            [
                                36,
                                0.2398455968438894
                            ],
                            [
                                37,
                                0.24954980724569545
                            ],
                            [
                                38,
                                0.2600483286018121
                            ],
                            [
                                39,
                                0.26923964107312043
                            ]
                        ]
                    }
                ]
            ],
            "config": {
                "id": "fastqc_adapter_content_plot",
                "title": "FastQC: Adapter Content",
                "ylab": "% of Sequences",
                "xlab": "Position (bp)",
                "yCeiling": 100,
                "yMinRange": 5,
                "ymin": 0,
                "xDecimals": false,
                "tt_label": "<b>Base {point.x}</b>: {point.y:.2f}%",
                "hide_empty": true,
                "yPlotBands": [
                    {
                        "from": 20,
                        "to": 100,
                        "color": "#e6c3c3"
                    },
                    {
                        "from": 5,
                        "to": 20,
                        "color": "#e6dcc3"
                    },
                    {
                        "from": 0,
                        "to": 5,
                        "color": "#c3e6c3"
                    }
                ]
            }
        }
    },
    "report_saved_raw_data": {
        "multiqc_rseqc_read_distribution": {
            "SRR5109937.read_dist": {
                "total_reads": 17963977,
                "total_tags": 18003189,
                "total_assigned_tags": 16042206,
                "cds_exons_total_bases": 38499087,
                "cds_exons_tag_count": 778623,
                "cds_exons_tags_kb": 778623.0,
                "5_utr_exons_total_bases": 15936999,
                "5_utr_exons_tag_count": 4774012,
                "5_utr_exons_tags_kb": 4774012.0,
                "3_utr_exons_total_bases": 44223425,
                "3_utr_exons_tag_count": 944173,
                "3_utr_exons_tags_kb": 944173.0,
                "introns_total_bases": 1344309357,
                "introns_tag_count": 7411741,
                "introns_tags_kb": 7411741.0,
                "tss_up_1kb_total_bases": 21187215,
                "tss_up_1kb_tag_count": 313977,
                "tss_up_1kb_tags_kb": 313977.0,
                "tss_up_5kb_total_bases": 95986367,
                "tss_up_5kb_tag_count": 488778,
                "tss_up_5kb_tags_kb": 488778.0,
                "tss_up_10kb_total_bases": 176004635,
                "tss_up_10kb_tag_count": 641651,
                "tss_up_10kb_tags_kb": 641651.0,
                "tes_down_1kb_total_bases": 22427490,
                "tes_down_1kb_tag_count": 261324,
                "tes_down_1kb_tags_kb": 261324.0,
                "tes_down_5kb_total_bases": 97337365,
                "tes_down_5kb_tag_count": 1169416,
                "tes_down_5kb_tags_kb": 1169416.0,
                "tes_down_10kb_total_bases": 173705276,
                "tes_down_10kb_tag_count": 1492006,
                "tes_down_10kb_tags_kb": 1492006.0,
                "other_intergenic_tag_count": 1960983,
                "cds_exons_tag_pct": 4.324917102186729,
                "5_utr_exons_tag_pct": 26.51759085570895,
                "3_utr_exons_tag_pct": 5.244476409151734,
                "introns_tag_pct": 41.16904510639754,
                "tss_up_1kb_tag_pct": 1.744007686638184,
                "tss_up_5kb_tag_pct": 2.7149523342781103,
                "tss_up_10kb_tag_pct": 3.5640963387097697,
                "tes_down_1kb_tag_pct": 1.4515428349944002,
                "tes_down_5kb_tag_pct": 6.495604750913852,
                "tes_down_10kb_tag_pct": 8.287453961628687,
                "other_intergenic_tag_pct": 10.892420226216588
            }
        },
        "multiqc_rseqc_infer_experiment": {
            "SRR5109937.infer_experiment": {
                "se_sense": 0.873,
                "se_antisense": 0.0984,
                "failed": 0.0286
            }
        },
        "multiqc_picard_gcbias": {
            "SRR5109937": {
                "ACCUMULATION_LEVEL": "All Reads",
                "READS_USED": "ALL",
                "WINDOW_SIZE": 100.0,
                "TOTAL_CLUSTERS": 41481519.0,
                "ALIGNED_READS": 39677581.0,
                "AT_DROPOUT": 46.341232,
                "GC_DROPOUT": 8.3e-05,
                "GC_NC_0_19": 0.222419,
                "GC_NC_20_39": 0.273069,
                "GC_NC_40_59": 1.257924,
                "GC_NC_60_79": 5.412701,
                "GC_NC_80_100": 33.319912,
                "SAMPLE": "",
                "LIBRARY": "",
                "READ_GROUP": ""
            }
        },
        "multiqc_picard_dups": {
            "SRR5109937": {
                "LIBRARY": "Unknown Library",
                "UNPAIRED_READS_EXAMINED": 17963977.0,
                "READ_PAIRS_EXAMINED": 0.0,
                "SECONDARY_OR_SUPPLEMENTARY_RDS": 21713604.0,
                "UNMAPPED_READS": 1803938.0,
                "UNPAIRED_READ_DUPLICATES": 7868628.0,
                "READ_PAIR_DUPLICATES": 0.0,
                "READ_PAIR_OPTICAL_DUPLICATES": 0.0,
                "PERCENT_DUPLICATION": 0.438023,
                "ESTIMATED_LIBRARY_SIZE": "",
                "UNPAIRED_READ_UNIQUE": 10095349.0,
                "READ_PAIR_NOT_OPTICAL_DUPLICATES": 0.0,
                "READ_PAIR_UNIQUE": 0.0
            }
        },
        "multiqc_samtools_flagstat": {
            "SRR5109937": {
                "total_passed": 41481519,
                "total_failed": 0,
                "secondary_passed": 21713604,
                "secondary_failed": 0,
                "supplementary_passed": 0,
                "supplementary_failed": 0,
                "duplicates_passed": 0,
                "duplicates_failed": 0,
                "mapped_passed": 39677581,
                "mapped_failed": 0,
                "mapped_passed_pct": 95.65,
                "mapped_failed_pct": NaN,
                "paired in sequencing_passed": 0,
                "paired in sequencing_failed": 0,
                "read1_passed": 0,
                "read1_failed": 0,
                "read2_passed": 0,
                "read2_failed": 0,
                "properly paired_passed": 0,
                "properly paired_failed": 0,
                "properly paired_passed_pct": NaN,
                "properly paired_failed_pct": NaN,
                "with itself and mate mapped_passed": 0,
                "with itself and mate mapped_failed": 0,
                "singletons_passed": 0,
                "singletons_failed": 0,
                "singletons_passed_pct": NaN,
                "singletons_failed_pct": NaN,
                "with mate mapped to a different chr_passed": 0,
                "with mate mapped to a different chr_failed": 0,
                "with mate mapped to a different chr (mapQ >= 5)_passed": 0,
                "with mate mapped to a different chr (mapQ >= 5)_failed": 0,
                "flagstat_total": 41481519
            }
        },
        "multiqc_hisat2": {
            "SRR5109937.hisat2_mapstats": {
                "unpaired_total": 19767915,
                "unpaired_aligned_none": 1803938,
                "unpaired_aligned_one": 11946299,
                "unpaired_aligned_multi": 6017678,
                "overall_alignment_rate": 90.87
            }
        },
        "multiqc_fastqc": {
            "SRR5109937": {
                "Filename": "SRR5109937.fastq.gz",
                "File type": "Conventional base calls",
                "Encoding": "Sanger / Illumina 1.9",
                "Total Sequences": 22031674.0,
                "Sequences flagged as poor quality": 0.0,
                "Sequence length": 50.0,
                "%GC": 44.0,
                "total_deduplicated_percentage": 62.74415324965654,
                "avg_sequence_length": 50.0,
                "basic_statistics": "pass",
                "per_base_sequence_quality": "pass",
                "per_tile_sequence_quality": "warn",
                "per_sequence_quality_scores": "pass",
                "per_base_sequence_content": "fail",
                "per_sequence_gc_content": "pass",
                "per_base_n_content": "pass",
                "sequence_length_distribution": "pass",
                "sequence_duplication_levels": "warn",
                "overrepresented_sequences": "fail",
                "adapter_content": "pass"
            },
            "SRR5109937.trim": {
                "Filename": "SRR5109937.trim.fastq.gz",
                "File type": "Conventional base calls",
                "Encoding": "Sanger / Illumina 1.9",
                "Total Sequences": 19767915.0,
                "Sequences flagged as poor quality": 0.0,
                "Sequence length": "25-50",
                "%GC": 48.0,
                "total_deduplicated_percentage": 64.09397929282495,
                "avg_sequence_length": 48.128622264917674,
                "basic_statistics": "pass",
                "per_base_sequence_quality": "pass",
                "per_tile_sequence_quality": "warn",
                "per_sequence_quality_scores": "pass",
                "per_base_sequence_content": "warn",
                "per_sequence_gc_content": "pass",
                "per_base_n_content": "pass",
                "sequence_length_distribution": "warn",
                "sequence_duplication_levels": "warn",
                "overrepresented_sequences": "warn",
                "adapter_content": "pass"
            }
        },
        "multiqc_general_stats": {
            "SRR5109937": {
                "Samtools Flagstat_mqc-generalstats-samtools_flagstat-mapped_passed": 39677581,
                "Picard_mqc-generalstats-picard-PERCENT_DUPLICATION": 0.438023,
                "FastQC_mqc-generalstats-fastqc-percent_duplicates": 37.25584675034346,
                "FastQC_mqc-generalstats-fastqc-percent_gc": 44.0,
                "FastQC_mqc-generalstats-fastqc-avg_sequence_length": 50.0,
                "FastQC_mqc-generalstats-fastqc-percent_fails": 18.181818181818183,
                "FastQC_mqc-generalstats-fastqc-total_sequences": 22031674.0
            },
            "SRR5109937.hisat2_mapstats": {
                "HISAT2_mqc-generalstats-hisat2-overall_alignment_rate": 90.87
            },
            "SRR5109937.trim": {
                "FastQC_mqc-generalstats-fastqc-percent_duplicates": 35.906020707175045,
                "FastQC_mqc-generalstats-fastqc-percent_gc": 48.0,
                "FastQC_mqc-generalstats-fastqc-avg_sequence_length": 48.128622264917674,
                "FastQC_mqc-generalstats-fastqc-percent_fails": 0.0,
                "FastQC_mqc-generalstats-fastqc-total_sequences": 19767915.0
            }
        }
    },
    "config_analysis_dir_abs": [
        "/scratch/Shares/dowell/itripodi/Nascent/A549/temp/4f/e5c195aa5c1fecfc278a863901beff"
    ],
    "config_analysis_dir": [
        "."
    ],
    "config_creation_date": "2019-11-12, 21:58",
    "config_git_hash": null,
    "config_intro_text": null,
    "config_report_comment": "This report has been generated by the <a href=\"https://github.com/Dowell-Lab/Nascent-Flow\" target=\"_blank\">Nascent-Flow</a> analysis pipeline. For information about how to interpret these results, please see the <a href=\"https://github.com/Dowell-Lab/Nascent-Flow\" target=\"_blank\">documentation</a>.\n",
    "config_report_header_info": null,
    "config_script_path": "/Users/magr0763/.local/lib/python3.7/site-packages/multiqc/utils",
    "config_short_version": "1.7",
    "config_subtitle": null,
    "config_title": null,
    "config_version": "1.7"
}
