# Supplementary material for: Combining signal and sequence to detect RNA polymerase initiation in ATAC-seq data
Source: PLoS One. 2020 Apr 30;15(4):e0232332. doi: 10.1371/journal.pone.0232332 (PMC7192442; doi:10.1371/journal.pone.0232332)
Supplement: S1 File — (ZIP) [file pone.0232332.s011.zip › multiqc_reports/A549_Nascent_MultiQC/multiqc_data/multiqc_sources.txt]

Module	Section	Sample Name	Source
Preseq	all_sections	SRR5109937.c_curve	/scratch/Shares/dowell/itripodi/Nascent/A549/temp/4f/e5c195aa5c1fecfc278a863901beff/qc/preseq/SRR5109937.c_curve.txt
Preseq	all_sections	SRR5109937.lc_extrap	/scratch/Shares/dowell/itripodi/Nascent/A549/temp/4f/e5c195aa5c1fecfc278a863901beff/qc/preseq/SRR5109937.lc_extrap.txt
RSeQC	read_distribution	SRR5109937.read_dist	/scratch/Shares/dowell/itripodi/Nascent/A549/temp/4f/e5c195aa5c1fecfc278a863901beff/qc/rseqc/SRR5109937.read_dist.txt
RSeQC	read_duplication	SRR5109937.read_duplication	/scratch/Shares/dowell/itripodi/Nascent/A549/temp/4f/e5c195aa5c1fecfc278a863901beff/qc/rseqc/SRR5109937.read_duplication.pos.DupRate.xls
RSeQC	infer_experiment	SRR5109937.infer_experiment	/scratch/Shares/dowell/itripodi/Nascent/A549/temp/4f/e5c195aa5c1fecfc278a863901beff/qc/rseqc/SRR5109937.infer_experiment.txt
Picard	GcBiasDetailMetrics	SRR5109937	/scratch/Shares/dowell/itripodi/Nascent/A549/temp/4f/e5c195aa5c1fecfc278a863901beff/qc/picard/SRR5109937.gc_bias_metrics.txt
Picard	GcBiasSummaryMetrics	SRR5109937	/scratch/Shares/dowell/itripodi/Nascent/A549/temp/4f/e5c195aa5c1fecfc278a863901beff/qc/picard/SRR5109937.summary_metrics.txt
Picard	DuplicationMetrics	SRR5109937	/scratch/Shares/dowell/itripodi/Nascent/A549/temp/4f/e5c195aa5c1fecfc278a863901beff/qc/picard/SRR5109937.marked_dup_metrics.txt
Samtools	flagstat	SRR5109937	/scratch/Shares/dowell/itripodi/Nascent/A549/temp/4f/e5c195aa5c1fecfc278a863901beff/qc/mapstats/SRR5109937.flagstat
BBTools	all_sections	SRR5109937.trimstats	/scratch/Shares/dowell/itripodi/Nascent/A549/temp/4f/e5c195aa5c1fecfc278a863901beff/qc/trimstats/SRR5109937.trimstats.txt
HISAT2	all_sections	SRR5109937.hisat2_mapstats	/scratch/Shares/dowell/itripodi/Nascent/A549/temp/4f/e5c195aa5c1fecfc278a863901beff/qc/hisat2_mapstats/SRR5109937.hisat2_mapstats.txt
FastQC	all_sections	SRR5109937	/scratch/Shares/dowell/itripodi/Nascent/A549/temp/4f/e5c195aa5c1fecfc278a863901beff/qc/fastqc/SRR5109937_fastqc.zip
FastQC	all_sections	SRR5109937.trim	/scratch/Shares/dowell/itripodi/Nascent/A549/temp/4f/e5c195aa5c1fecfc278a863901beff/qc/fastqc/SRR5109937.trim_fastqc.zip
