# Supplementary material for: Combining signal and sequence to detect RNA polymerase initiation in ATAC-seq data
Source: PLoS One. 2020 Apr 30;15(4):e0232332. doi: 10.1371/journal.pone.0232332 (PMC7192442; doi:10.1371/journal.pone.0232332)
Supplement: S1 File — (ZIP) [file pone.0232332.s011.zip › multiqc_reports/K562_Nascent_MultiQC/multiqc_data/multiqc_hisat2.txt]

Sample	unpaired_total	unpaired_aligned_none	unpaired_aligned_one	unpaired_aligned_multi	overall_alignment_rate
SRR1552484.hisat2_mapstats	23074649	3945714	15193295	3935640	82.9
SRR1823901.hisat2_mapstats	21681894	2148163	12709325	6824406	90.09
SRR1823902.hisat2_mapstats	19643998	992839	12783047	5868112	94.95
