# Supplementary material for: Combining signal and sequence to detect RNA polymerase initiation in ATAC-seq data
Source: PLoS One. 2020 Apr 30;15(4):e0232332. doi: 10.1371/journal.pone.0232332 (PMC7192442; doi:10.1371/journal.pone.0232332)
Supplement: S1 File — (ZIP) [file pone.0232332.s011.zip › multiqc_reports/K562_Nascent_MultiQC/multiqc_data/multiqc_sources.txt]

Module	Section	Sample Name	Source
Preseq	all_sections	SRR1823901.c_curve	/scratch/Shares/dowell/itripodi/Nascent/K562/temp/15/ec0c0120a939c588838a6fef2a00ec/qc/preseq/SRR1823901.c_curve.txt
Preseq	all_sections	SRR1823901.lc_extrap	/scratch/Shares/dowell/itripodi/Nascent/K562/temp/15/ec0c0120a939c588838a6fef2a00ec/qc/preseq/SRR1823901.lc_extrap.txt
Preseq	all_sections	SRR1552484.lc_extrap	/scratch/Shares/dowell/itripodi/Nascent/K562/temp/15/ec0c0120a939c588838a6fef2a00ec/qc/preseq/SRR1552484.lc_extrap.txt
Preseq	all_sections	SRR1823902.c_curve	/scratch/Shares/dowell/itripodi/Nascent/K562/temp/15/ec0c0120a939c588838a6fef2a00ec/qc/preseq/SRR1823902.c_curve.txt
Preseq	all_sections	SRR1823902.lc_extrap	/scratch/Shares/dowell/itripodi/Nascent/K562/temp/15/ec0c0120a939c588838a6fef2a00ec/qc/preseq/SRR1823902.lc_extrap.txt
Preseq	all_sections	SRR1552484.c_curve	/scratch/Shares/dowell/itripodi/Nascent/K562/temp/15/ec0c0120a939c588838a6fef2a00ec/qc/preseq/SRR1552484.c_curve.txt
RSeQC	read_distribution	SRR1823901.read_dist	/scratch/Shares/dowell/itripodi/Nascent/K562/temp/15/ec0c0120a939c588838a6fef2a00ec/qc/rseqc/SRR1823901.read_dist.txt
RSeQC	read_distribution	SRR1552484.read_dist	/scratch/Shares/dowell/itripodi/Nascent/K562/temp/15/ec0c0120a939c588838a6fef2a00ec/qc/rseqc/SRR1552484.read_dist.txt
RSeQC	read_distribution	SRR1823902.read_dist	/scratch/Shares/dowell/itripodi/Nascent/K562/temp/15/ec0c0120a939c588838a6fef2a00ec/qc/rseqc/SRR1823902.read_dist.txt
RSeQC	read_duplication	SRR1552484.read_duplication	/scratch/Shares/dowell/itripodi/Nascent/K562/temp/15/ec0c0120a939c588838a6fef2a00ec/qc/rseqc/SRR1552484.read_duplication.pos.DupRate.xls
RSeQC	read_duplication	SRR1823902.read_duplication	/scratch/Shares/dowell/itripodi/Nascent/K562/temp/15/ec0c0120a939c588838a6fef2a00ec/qc/rseqc/SRR1823902.read_duplication.pos.DupRate.xls
RSeQC	read_duplication	SRR1823901.read_duplication	/scratch/Shares/dowell/itripodi/Nascent/K562/temp/15/ec0c0120a939c588838a6fef2a00ec/qc/rseqc/SRR1823901.read_duplication.pos.DupRate.xls
RSeQC	infer_experiment	SRR1823901.infer_experiment	/scratch/Shares/dowell/itripodi/Nascent/K562/temp/15/ec0c0120a939c588838a6fef2a00ec/qc/rseqc/SRR1823901.infer_experiment.txt
RSeQC	infer_experiment	SRR1552484.infer_experiment	/scratch/Shares/dowell/itripodi/Nascent/K562/temp/15/ec0c0120a939c588838a6fef2a00ec/qc/rseqc/SRR1552484.infer_experiment.txt
RSeQC	infer_experiment	SRR1823902.infer_experiment	/scratch/Shares/dowell/itripodi/Nascent/K562/temp/15/ec0c0120a939c588838a6fef2a00ec/qc/rseqc/SRR1823902.infer_experiment.txt
Picard	GcBiasSummaryMetrics	SRR1552484	/scratch/Shares/dowell/itripodi/Nascent/K562/temp/15/ec0c0120a939c588838a6fef2a00ec/qc/picard/SRR1552484.summary_metrics.txt
Picard	GcBiasSummaryMetrics	SRR1823902	/scratch/Shares/dowell/itripodi/Nascent/K562/temp/15/ec0c0120a939c588838a6fef2a00ec/qc/picard/SRR1823902.summary_metrics.txt
Picard	GcBiasSummaryMetrics	SRR1823901	/scratch/Shares/dowell/itripodi/Nascent/K562/temp/15/ec0c0120a939c588838a6fef2a00ec/qc/picard/SRR1823901.summary_metrics.txt
Picard	GcBiasDetailMetrics	SRR1823901	/scratch/Shares/dowell/itripodi/Nascent/K562/temp/15/ec0c0120a939c588838a6fef2a00ec/qc/picard/SRR1823901.gc_bias_metrics.txt
Picard	GcBiasDetailMetrics	SRR1552484	/scratch/Shares/dowell/itripodi/Nascent/K562/temp/15/ec0c0120a939c588838a6fef2a00ec/qc/picard/SRR1552484.gc_bias_metrics.txt
Picard	GcBiasDetailMetrics	SRR1823902	/scratch/Shares/dowell/itripodi/Nascent/K562/temp/15/ec0c0120a939c588838a6fef2a00ec/qc/picard/SRR1823902.gc_bias_metrics.txt
Picard	DuplicationMetrics	SRR1823901	/scratch/Shares/dowell/itripodi/Nascent/K562/temp/15/ec0c0120a939c588838a6fef2a00ec/qc/picard/SRR1823901.marked_dup_metrics.txt
Picard	DuplicationMetrics	SRR1823902	/scratch/Shares/dowell/itripodi/Nascent/K562/temp/15/ec0c0120a939c588838a6fef2a00ec/qc/picard/SRR1823902.marked_dup_metrics.txt
Picard	DuplicationMetrics	SRR1552484	/scratch/Shares/dowell/itripodi/Nascent/K562/temp/15/ec0c0120a939c588838a6fef2a00ec/qc/picard/SRR1552484.marked_dup_metrics.txt
Samtools	flagstat	SRR1552484	/scratch/Shares/dowell/itripodi/Nascent/K562/temp/15/ec0c0120a939c588838a6fef2a00ec/qc/mapstats/SRR1552484.flagstat
Samtools	flagstat	SRR1823901	/scratch/Shares/dowell/itripodi/Nascent/K562/temp/15/ec0c0120a939c588838a6fef2a00ec/qc/mapstats/SRR1823901.flagstat
Samtools	flagstat	SRR1823902	/scratch/Shares/dowell/itripodi/Nascent/K562/temp/15/ec0c0120a939c588838a6fef2a00ec/qc/mapstats/SRR1823902.flagstat
BBTools	all_sections	SRR1823902.trimstats	/scratch/Shares/dowell/itripodi/Nascent/K562/temp/15/ec0c0120a939c588838a6fef2a00ec/qc/trimstats/SRR1823902.trimstats.txt
BBTools	all_sections	SRR1823901.trimstats	/scratch/Shares/dowell/itripodi/Nascent/K562/temp/15/ec0c0120a939c588838a6fef2a00ec/qc/trimstats/SRR1823901.trimstats.txt
BBTools	all_sections	SRR1552484.trimstats	/scratch/Shares/dowell/itripodi/Nascent/K562/temp/15/ec0c0120a939c588838a6fef2a00ec/qc/trimstats/SRR1552484.trimstats.txt
HISAT2	all_sections	SRR1552484.hisat2_mapstats	/scratch/Shares/dowell/itripodi/Nascent/K562/temp/15/ec0c0120a939c588838a6fef2a00ec/qc/hisat2_mapstats/SRR1552484.hisat2_mapstats.txt
HISAT2	all_sections	SRR1823902.hisat2_mapstats	/scratch/Shares/dowell/itripodi/Nascent/K562/temp/15/ec0c0120a939c588838a6fef2a00ec/qc/hisat2_mapstats/SRR1823902.hisat2_mapstats.txt
HISAT2	all_sections	SRR1823901.hisat2_mapstats	/scratch/Shares/dowell/itripodi/Nascent/K562/temp/15/ec0c0120a939c588838a6fef2a00ec/qc/hisat2_mapstats/SRR1823901.hisat2_mapstats.txt
FastQC	all_sections	SRR1552484	/scratch/Shares/dowell/itripodi/Nascent/K562/temp/15/ec0c0120a939c588838a6fef2a00ec/qc/fastqc/SRR1552484_fastqc.zip
FastQC	all_sections	SRR1823901	/scratch/Shares/dowell/itripodi/Nascent/K562/temp/15/ec0c0120a939c588838a6fef2a00ec/qc/fastqc/SRR1823901_fastqc.zip
FastQC	all_sections	SRR1823902.trim	/scratch/Shares/dowell/itripodi/Nascent/K562/temp/15/ec0c0120a939c588838a6fef2a00ec/qc/fastqc/SRR1823902.trim_fastqc.zip
FastQC	all_sections	SRR1823902	/scratch/Shares/dowell/itripodi/Nascent/K562/temp/15/ec0c0120a939c588838a6fef2a00ec/qc/fastqc/SRR1823902_fastqc.zip
FastQC	all_sections	SRR1823901.trim	/scratch/Shares/dowell/itripodi/Nascent/K562/temp/15/ec0c0120a939c588838a6fef2a00ec/qc/fastqc/SRR1823901.trim_fastqc.zip
FastQC	all_sections	SRR1552484.trim	/scratch/Shares/dowell/itripodi/Nascent/K562/temp/15/ec0c0120a939c588838a6fef2a00ec/qc/fastqc/SRR1552484.trim_fastqc.zip
