# Supplementary material for: Combining signal and sequence to detect RNA polymerase initiation in ATAC-seq data
Source: PLoS One. 2020 Apr 30;15(4):e0232332. doi: 10.1371/journal.pone.0232332 (PMC7192442; doi:10.1371/journal.pone.0232332)
Supplement: S1 File — (ZIP) [file pone.0232332.s011.zip › multiqc_reports/K562_Nascent_MultiQC/multiqc_data/multiqc_data.json]

{
    "report_data_sources": {
        "Preseq": {
            "all_sections": {
                "SRR1823901.c_curve": "/scratch/Shares/dowell/itripodi/Nascent/K562/temp/15/ec0c0120a939c588838a6fef2a00ec/qc/preseq/SRR1823901.c_curve.txt",
                "SRR1823901.lc_extrap": "/scratch/Shares/dowell/itripodi/Nascent/K562/temp/15/ec0c0120a939c588838a6fef2a00ec/qc/preseq/SRR1823901.lc_extrap.txt",
                "SRR1552484.lc_extrap": "/scratch/Shares/dowell/itripodi/Nascent/K562/temp/15/ec0c0120a939c588838a6fef2a00ec/qc/preseq/SRR1552484.lc_extrap.txt",
                "SRR1823902.c_curve": "/scratch/Shares/dowell/itripodi/Nascent/K562/temp/15/ec0c0120a939c588838a6fef2a00ec/qc/preseq/SRR1823902.c_curve.txt",
                "SRR1823902.lc_extrap": "/scratch/Shares/dowell/itripodi/Nascent/K562/temp/15/ec0c0120a939c588838a6fef2a00ec/qc/preseq/SRR1823902.lc_extrap.txt",
                "SRR1552484.c_curve": "/scratch/Shares/dowell/itripodi/Nascent/K562/temp/15/ec0c0120a939c588838a6fef2a00ec/qc/preseq/SRR1552484.c_curve.txt"
            }
        },
        "RSeQC": {
            "read_distribution": {
                "SRR1823901.read_dist": "/scratch/Shares/dowell/itripodi/Nascent/K562/temp/15/ec0c0120a939c588838a6fef2a00ec/qc/rseqc/SRR1823901.read_dist.txt",
                "SRR1552484.read_dist": "/scratch/Shares/dowell/itripodi/Nascent/K562/temp/15/ec0c0120a939c588838a6fef2a00ec/qc/rseqc/SRR1552484.read_dist.txt",
                "SRR1823902.read_dist": "/scratch/Shares/dowell/itripodi/Nascent/K562/temp/15/ec0c0120a939c588838a6fef2a00ec/qc/rseqc/SRR1823902.read_dist.txt"
            },
            "read_duplication": {
                "SRR1552484.read_duplication": "/scratch/Shares/dowell/itripodi/Nascent/K562/temp/15/ec0c0120a939c588838a6fef2a00ec/qc/rseqc/SRR1552484.read_duplication.pos.DupRate.xls",
                "SRR1823902.read_duplication": "/scratch/Shares/dowell/itripodi/Nascent/K562/temp/15/ec0c0120a939c588838a6fef2a00ec/qc/rseqc/SRR1823902.read_duplication.pos.DupRate.xls",
                "SRR1823901.read_duplication": "/scratch/Shares/dowell/itripodi/Nascent/K562/temp/15/ec0c0120a939c588838a6fef2a00ec/qc/rseqc/SRR1823901.read_duplication.pos.DupRate.xls"
            },
            "infer_experiment": {
                "SRR1823901.infer_experiment": "/scratch/Shares/dowell/itripodi/Nascent/K562/temp/15/ec0c0120a939c588838a6fef2a00ec/qc/rseqc/SRR1823901.infer_experiment.txt",
                "SRR1552484.infer_experiment": "/scratch/Shares/dowell/itripodi/Nascent/K562/temp/15/ec0c0120a939c588838a6fef2a00ec/qc/rseqc/SRR1552484.infer_experiment.txt",
                "SRR1823902.infer_experiment": "/scratch/Shares/dowell/itripodi/Nascent/K562/temp/15/ec0c0120a939c588838a6fef2a00ec/qc/rseqc/SRR1823902.infer_experiment.txt"
            }
        },
        "Picard": {
            "GcBiasSummaryMetrics": {
                "SRR1552484": "/scratch/Shares/dowell/itripodi/Nascent/K562/temp/15/ec0c0120a939c588838a6fef2a00ec/qc/picard/SRR1552484.summary_metrics.txt",
                "SRR1823902": "/scratch/Shares/dowell/itripodi/Nascent/K562/temp/15/ec0c0120a939c588838a6fef2a00ec/qc/picard/SRR1823902.summary_metrics.txt",
                "SRR1823901": "/scratch/Shares/dowell/itripodi/Nascent/K562/temp/15/ec0c0120a939c588838a6fef2a00ec/qc/picard/SRR1823901.summary_metrics.txt"
            },
            "GcBiasDetailMetrics": {
                "SRR1823901": "/scratch/Shares/dowell/itripodi/Nascent/K562/temp/15/ec0c0120a939c588838a6fef2a00ec/qc/picard/SRR1823901.gc_bias_metrics.txt",
                "SRR1552484": "/scratch/Shares/dowell/itripodi/Nascent/K562/temp/15/ec0c0120a939c588838a6fef2a00ec/qc/picard/SRR1552484.gc_bias_metrics.txt",
                "SRR1823902": "/scratch/Shares/dowell/itripodi/Nascent/K562/temp/15/ec0c0120a939c588838a6fef2a00ec/qc/picard/SRR1823902.gc_bias_metrics.txt"
            },
            "DuplicationMetrics": {
                "SRR1823901": "/scratch/Shares/dowell/itripodi/Nascent/K562/temp/15/ec0c0120a939c588838a6fef2a00ec/qc/picard/SRR1823901.marked_dup_metrics.txt",
                "SRR1823902": "/scratch/Shares/dowell/itripodi/Nascent/K562/temp/15/ec0c0120a939c588838a6fef2a00ec/qc/picard/SRR1823902.marked_dup_metrics.txt",
                "SRR1552484": "/scratch/Shares/dowell/itripodi/Nascent/K562/temp/15/ec0c0120a939c588838a6fef2a00ec/qc/picard/SRR1552484.marked_dup_metrics.txt"
            }
        },
        "Samtools": {
            "flagstat": {
                "SRR1552484": "/scratch/Shares/dowell/itripodi/Nascent/K562/temp/15/ec0c0120a939c588838a6fef2a00ec/qc/mapstats/SRR1552484.flagstat",
                "SRR1823901": "/scratch/Shares/dowell/itripodi/Nascent/K562/temp/15/ec0c0120a939c588838a6fef2a00ec/qc/mapstats/SRR1823901.flagstat",
                "SRR1823902": "/scratch/Shares/dowell/itripodi/Nascent/K562/temp/15/ec0c0120a939c588838a6fef2a00ec/qc/mapstats/SRR1823902.flagstat"
            }
        },
        "BBTools": {
            "all_sections": {
                "SRR1823902.trimstats": "/scratch/Shares/dowell/itripodi/Nascent/K562/temp/15/ec0c0120a939c588838a6fef2a00ec/qc/trimstats/SRR1823902.trimstats.txt",
                "SRR1823901.trimstats": "/scratch/Shares/dowell/itripodi/Nascent/K562/temp/15/ec0c0120a939c588838a6fef2a00ec/qc/trimstats/SRR1823901.trimstats.txt",
                "SRR1552484.trimstats": "/scratch/Shares/dowell/itripodi/Nascent/K562/temp/15/ec0c0120a939c588838a6fef2a00ec/qc/trimstats/SRR1552484.trimstats.txt"
            }
        },
        "HISAT2": {
            "all_sections": {
                "SRR1552484.hisat2_mapstats": "/scratch/Shares/dowell/itripodi/Nascent/K562/temp/15/ec0c0120a939c588838a6fef2a00ec/qc/hisat2_mapstats/SRR1552484.hisat2_mapstats.txt",
                "SRR1823902.hisat2_mapstats": "/scratch/Shares/dowell/itripodi/Nascent/K562/temp/15/ec0c0120a939c588838a6fef2a00ec/qc/hisat2_mapstats/SRR1823902.hisat2_mapstats.txt",
                "SRR1823901.hisat2_mapstats": "/scratch/Shares/dowell/itripodi/Nascent/K562/temp/15/ec0c0120a939c588838a6fef2a00ec/qc/hisat2_mapstats/SRR1823901.hisat2_mapstats.txt"
            }
        },
        "FastQC": {
            "all_sections": {
                "SRR1552484": "/scratch/Shares/dowell/itripodi/Nascent/K562/temp/15/ec0c0120a939c588838a6fef2a00ec/qc/fastqc/SRR1552484_fastqc.zip",
                "SRR1823901": "/scratch/Shares/dowell/itripodi/Nascent/K562/temp/15/ec0c0120a939c588838a6fef2a00ec/qc/fastqc/SRR1823901_fastqc.zip",
                "SRR1823902.trim": "/scratch/Shares/dowell/itripodi/Nascent/K562/temp/15/ec0c0120a939c588838a6fef2a00ec/qc/fastqc/SRR1823902.trim_fastqc.zip",
                "SRR1823902": "/scratch/Shares/dowell/itripodi/Nascent/K562/temp/15/ec0c0120a939c588838a6fef2a00ec/qc/fastqc/SRR1823902_fastqc.zip",
                "SRR1823901.trim": "/scratch/Shares/dowell/itripodi/Nascent/K562/temp/15/ec0c0120a939c588838a6fef2a00ec/qc/fastqc/SRR1823901.trim_fastqc.zip",
                "SRR1552484.trim": "/scratch/Shares/dowell/itripodi/Nascent/K562/temp/15/ec0c0120a939c588838a6fef2a00ec/qc/fastqc/SRR1552484.trim_fastqc.zip"
            }
        }
    },
    "report_general_stats_data": [
        {
            "SRR1823901": {
                "LIBRARY": "Unknown Library",
                "UNPAIRED_READS_EXAMINED": 19533731.0,
                "READ_PAIRS_EXAMINED": 0.0,
                "SECONDARY_OR_SUPPLEMENTARY_RDS": 25035890.0,
                "UNMAPPED_READS": 2148163.0,
                "UNPAIRED_READ_DUPLICATES": 7644382.0,
                "READ_PAIR_DUPLICATES": 0.0,
                "READ_PAIR_OPTICAL_DUPLICATES": 0.0,
                "PERCENT_DUPLICATION": 0.391343,
                "ESTIMATED_LIBRARY_SIZE": ""
            },
            "SRR1823902": {
                "LIBRARY": "Unknown Library",
                "UNPAIRED_READS_EXAMINED": 18651159.0,
                "READ_PAIRS_EXAMINED": 0.0,
                "SECONDARY_OR_SUPPLEMENTARY_RDS": 21618314.0,
                "UNMAPPED_READS": 992839.0,
                "UNPAIRED_READ_DUPLICATES": 6576192.0,
                "READ_PAIR_DUPLICATES": 0.0,
                "READ_PAIR_OPTICAL_DUPLICATES": 0.0,
                "PERCENT_DUPLICATION": 0.352589,
                "ESTIMATED_LIBRARY_SIZE": ""
            },
            "SRR1552484": {
                "LIBRARY": "Unknown Library",
                "UNPAIRED_READS_EXAMINED": 19128935.0,
                "READ_PAIRS_EXAMINED": 0.0,
                "SECONDARY_OR_SUPPLEMENTARY_RDS": 13096369.0,
                "UNMAPPED_READS": 3945714.0,
                "UNPAIRED_READ_DUPLICATES": 7344594.0,
                "READ_PAIR_DUPLICATES": 0.0,
                "READ_PAIR_OPTICAL_DUPLICATES": 0.0,
                "PERCENT_DUPLICATION": 0.383952,
                "ESTIMATED_LIBRARY_SIZE": ""
            }
        },
        {
            "SRR1552484": {
                "total_passed": 36171018,
                "total_failed": 0,
                "secondary_passed": 13096369,
                "secondary_failed": 0,
                "supplementary_passed": 0,
                "supplementary_failed": 0,
                "duplicates_passed": 0,
                "duplicates_failed": 0,
                "mapped_passed": 32225304,
                "mapped_failed": 0,
                "mapped_passed_pct": 89.09,
                "mapped_failed_pct": NaN,
                "paired in sequencing_passed": 0,
                "paired in sequencing_failed": 0,
                "read1_passed": 0,
                "read1_failed": 0,
                "read2_passed": 0,
                "read2_failed": 0,
                "properly paired_passed": 0,
                "properly paired_failed": 0,
                "properly paired_passed_pct": NaN,
                "properly paired_failed_pct": NaN,
                "with itself and mate mapped_passed": 0,
                "with itself and mate mapped_failed": 0,
                "singletons_passed": 0,
                "singletons_failed": 0,
                "singletons_passed_pct": NaN,
                "singletons_failed_pct": NaN,
                "with mate mapped to a different chr_passed": 0,
                "with mate mapped to a different chr_failed": 0,
                "with mate mapped to a different chr (mapQ >= 5)_passed": 0,
                "with mate mapped to a different chr (mapQ >= 5)_failed": 0,
                "flagstat_total": 36171018
            },
            "SRR1823901": {
                "total_passed": 46717784,
                "total_failed": 0,
                "secondary_passed": 25035890,
                "secondary_failed": 0,
                "supplementary_passed": 0,
                "supplementary_failed": 0,
                "duplicates_passed": 0,
                "duplicates_failed": 0,
                "mapped_passed": 44569621,
                "mapped_failed": 0,
                "mapped_passed_pct": 95.4,
                "mapped_failed_pct": NaN,
                "paired in sequencing_passed": 0,
                "paired in sequencing_failed": 0,
                "read1_passed": 0,
                "read1_failed": 0,
                "read2_passed": 0,
                "read2_failed": 0,
                "properly paired_passed": 0,
                "properly paired_failed": 0,
                "properly paired_passed_pct": NaN,
                "properly paired_failed_pct": NaN,
                "with itself and mate mapped_passed": 0,
                "with itself and mate mapped_failed": 0,
                "singletons_passed": 0,
                "singletons_failed": 0,
                "singletons_passed_pct": NaN,
                "singletons_failed_pct": NaN,
                "with mate mapped to a different chr_passed": 0,
                "with mate mapped to a different chr_failed": 0,
                "with mate mapped to a different chr (mapQ >= 5)_passed": 0,
                "with mate mapped to a different chr (mapQ >= 5)_failed": 0,
                "flagstat_total": 46717784
            },
            "SRR1823902": {
                "total_passed": 41262312,
                "total_failed": 0,
                "secondary_passed": 21618314,
                "secondary_failed": 0,
                "supplementary_passed": 0,
                "supplementary_failed": 0,
                "duplicates_passed": 0,
                "duplicates_failed": 0,
                "mapped_passed": 40269473,
                "mapped_failed": 0,
                "mapped_passed_pct": 97.59,
                "mapped_failed_pct": NaN,
                "paired in sequencing_passed": 0,
                "paired in sequencing_failed": 0,
                "read1_passed": 0,
                "read1_failed": 0,
                "read2_passed": 0,
                "read2_failed": 0,
                "properly paired_passed": 0,
                "properly paired_failed": 0,
                "properly paired_passed_pct": NaN,
                "properly paired_failed_pct": NaN,
                "with itself and mate mapped_passed": 0,
                "with itself and mate mapped_failed": 0,
                "singletons_passed": 0,
                "singletons_failed": 0,
                "singletons_passed_pct": NaN,
                "singletons_failed_pct": NaN,
                "with mate mapped to a different chr_passed": 0,
                "with mate mapped to a different chr_failed": 0,
                "with mate mapped to a different chr (mapQ >= 5)_passed": 0,
                "with mate mapped to a different chr (mapQ >= 5)_failed": 0,
                "flagstat_total": 41262312
            }
        },
        {
            "SRR1552484.hisat2_mapstats": {
                "unpaired_total": 23074649,
                "unpaired_aligned_none": 3945714,
                "unpaired_aligned_one": 15193295,
                "unpaired_aligned_multi": 3935640,
                "overall_alignment_rate": 82.9
            },
            "SRR1823902.hisat2_mapstats": {
                "unpaired_total": 19643998,
                "unpaired_aligned_none": 992839,
                "unpaired_aligned_one": 12783047,
                "unpaired_aligned_multi": 5868112,
                "overall_alignment_rate": 94.95
            },
            "SRR1823901.hisat2_mapstats": {
                "unpaired_total": 21681894,
                "unpaired_aligned_none": 2148163,
                "unpaired_aligned_one": 12709325,
                "unpaired_aligned_multi": 6824406,
                "overall_alignment_rate": 90.09
            }
        },
        {
            "SRR1552484": {
                "percent_gc": 48.0,
                "avg_sequence_length": 50.0,
                "total_sequences": 30363736.0,
                "percent_duplicates": 34.160559127353864,
                "percent_fails": 36.36363636363637
            },
            "SRR1823901": {
                "percent_gc": 43.0,
                "avg_sequence_length": 51.0,
                "total_sequences": 23618677.0,
                "percent_duplicates": 31.50640260384418,
                "percent_fails": 9.090909090909092
            },
            "SRR1823902.trim": {
                "percent_gc": 44.0,
                "avg_sequence_length": 50.2918989301465,
                "total_sequences": 19643998.0,
                "percent_duplicates": 32.062983795210556,
                "percent_fails": 0.0
            },
            "SRR1823902": {
                "percent_gc": 44.0,
                "avg_sequence_length": 51.0,
                "total_sequences": 20173085.0,
                "percent_duplicates": 31.67760607527636,
                "percent_fails": 0.0
            },
            "SRR1823901.trim": {
                "percent_gc": 44.0,
                "avg_sequence_length": 49.048134171304405,
                "total_sequences": 21681894.0,
                "percent_duplicates": 35.10006966675101,
                "percent_fails": 0.0
            },
            "SRR1552484.trim": {
                "percent_gc": 47.0,
                "avg_sequence_length": 44.56879482760496,
                "total_sequences": 23074649.0,
                "percent_duplicates": 31.855324194866512,
                "percent_fails": 9.090909090909092
            }
        }
    ],
    "report_general_stats_headers": [
        {
            "PERCENT_DUPLICATION": {
                "title": "% Dups",
                "description": "MarkDuplicates - Percent Duplication",
                "max": 100,
                "min": 0,
                "suffix": "%",
                "scale": "OrRd",
                "modify": 100.0,
                "namespace": "Picard",
                "rid": "mqc-generalstats-picard-PERCENT_DUPLICATION",
                "format": "{:,.1f}",
                "colour": "55,126,184",
                "hidden": null,
                "ceiling": null,
                "floor": null,
                "minRange": null,
                "shared_key": null,
                "placement": 1000.0,
                "dmax": 100.0,
                "dmin": 0.0
            }
        },
        {
            "mapped_passed": {
                "title": "M Reads Mapped",
                "description": "Reads Mapped in the bam file (millions)",
                "min": 0,
                "modify": 1e-06,
                "shared_key": "read_count",
                "placement": 100.0,
                "namespace": "Samtools Flagstat",
                "rid": "mqc-generalstats-samtools_flagstat-mapped_passed",
                "scale": "GnBu",
                "format": "{:,.1f}",
                "colour": "77,175,74",
                "hidden": null,
                "max": null,
                "ceiling": null,
                "floor": null,
                "minRange": null,
                "dmax": 44.569621,
                "dmin": 0.0
            }
        },
        {
            "overall_alignment_rate": {
                "title": "% Aligned",
                "description": "overall alignment rate",
                "max": 100,
                "min": 0,
                "suffix": "%",
                "scale": "YlGn",
                "namespace": "HISAT2",
                "rid": "mqc-generalstats-hisat2-overall_alignment_rate",
                "format": "{:,.1f}",
                "colour": "152,78,163",
                "hidden": null,
                "ceiling": null,
                "floor": null,
                "minRange": null,
                "shared_key": null,
                "modify": null,
                "placement": 1000.0,
                "dmax": 100.0,
                "dmin": 0.0
            }
        },
        {
            "percent_duplicates": {
                "title": "% Dups",
                "description": "% Duplicate Reads",
                "max": 100,
                "min": 0,
                "suffix": "%",
                "scale": "RdYlGn-rev",
                "namespace": "FastQC",
                "rid": "mqc-generalstats-fastqc-percent_duplicates",
                "format": "{:,.1f}",
                "colour": "255,127,0",
                "hidden": null,
                "ceiling": null,
                "floor": null,
                "minRange": null,
                "shared_key": null,
                "modify": null,
                "placement": 1000.0,
                "dmax": 100.0,
                "dmin": 0.0
            },
            "percent_gc": {
                "title": "% GC",
                "description": "Average % GC Content",
                "max": 100,
                "min": 0,
                "suffix": "%",
                "scale": "Set1",
                "format": "{:,.0f}",
                "namespace": "FastQC",
                "rid": "mqc-generalstats-fastqc-percent_gc",
                "colour": "255,127,0",
                "hidden": null,
                "ceiling": null,
                "floor": null,
                "minRange": null,
                "shared_key": null,
                "modify": null,
                "placement": 1000.0,
                "dmax": 100.0,
                "dmin": 0.0
            },
            "avg_sequence_length": {
                "title": "Length",
                "description": "Average Sequence Length (bp)",
                "min": 0,
                "suffix": " bp",
                "scale": "RdYlGn",
                "format": "{:,.0f}",
                "hidden": true,
                "namespace": "FastQC",
                "rid": "mqc-generalstats-fastqc-avg_sequence_length",
                "colour": "255,127,0",
                "max": null,
                "ceiling": null,
                "floor": null,
                "minRange": null,
                "shared_key": null,
                "modify": null,
                "placement": 1000.0,
                "dmax": 51.0,
                "dmin": 0.0
            },
            "percent_fails": {
                "title": "% Failed",
                "description": "Percentage of modules failed in FastQC report (includes those not plotted here)",
                "max": 100,
                "min": 0,
                "suffix": "%",
                "scale": "Reds",
                "format": "{:,.0f}",
                "hidden": true,
                "namespace": "FastQC",
                "rid": "mqc-generalstats-fastqc-percent_fails",
                "colour": "255,127,0",
                "ceiling": null,
                "floor": null,
                "minRange": null,
                "shared_key": null,
                "modify": null,
                "placement": 1000.0,
                "dmax": 100.0,
                "dmin": 0.0
            },
            "total_sequences": {
                "title": "M Seqs",
                "description": "Total Sequences (millions)",
                "min": 0,
                "scale": "Blues",
                "modify": 1e-06,
                "shared_key": "read_count",
                "namespace": "FastQC",
                "rid": "mqc-generalstats-fastqc-total_sequences",
                "format": "{:,.1f}",
                "colour": "255,127,0",
                "hidden": null,
                "max": null,
                "ceiling": null,
                "floor": null,
                "minRange": null,
                "placement": 1000.0,
                "dmax": 44.569621,
                "dmin": 0.0
            }
        }
    ],
    "report_multiqc_command": "/Users/magr0763/.local/bin/multiqc . -f --config multiqc_config.yaml",
    "report_plot_data": {
        "preseq_plot": {
            "plot_type": "xy_line",
            "datasets": [
                [
                    {
                        "name": "SRR1552484.c_curve",
                        "data": [
                            [
                                0.0,
                                0.0
                            ],
                            [
                                1.0,
                                0.827363
                            ],
                            [
                                2.0,
                                1.58455
                            ],
                            [
                                3.0,
                                2.30912
                            ],
                            [
                                4.0,
                                3.0088299999999997
                            ],
                            [
                                5.0,
                                3.6875899999999997
                            ],
                            [
                                6.0,
                                4.3479
                            ],
                            [
                                7.0,
                                4.99155
                            ],
                            [
                                8.0,
                                5.61993
                            ],
                            [
                                9.0,
                                6.23417
                            ],
                            [
                                10.0,
                                6.835179999999999
                            ],
                            [
                                11.0,
                                7.423769999999999
                            ],
                            [
                                12.0,
                                8.00063
                            ],
                            [
                                13.0,
                                8.56635
                            ],
                            [
                                14.0,
                                9.12149
                            ],
                            [
                                15.0,
                                9.66652
                            ],
                            [
                                16.0,
                                10.2019
                            ],
                            [
                                17.0,
                                10.728
                            ],
                            [
                                18.0,
                                11.245199999999999
                            ],
                            [
                                19.0,
                                11.7538
                            ]
                        ]
                    },
                    {
                        "name": "SRR1552484.lc_extrap",
                        "data": [
                            [
                                0.0,
                                0.0
                            ],
                            [
                                1.0,
                                0.826923
                            ],
                            [
                                2.0,
                                1.5836785
                            ],
                            [
                                3.0,
                                2.3078325
                            ],
                            [
                                4.0,
                                3.007171
                            ],
                            [
                                5.0,
                                3.685612
                            ],
                            [
                                6.0,
                                4.345611
                            ],
                            [
                                7.0,
                                4.9889645
                            ],
                            [
                                8.0,
                                5.6170545
                            ],
                            [
                                9.0,
                                6.231002
                            ],
                            [
                                10.0,
                                6.8317545
                            ],
                            [
                                11.0,
                                7.420093
                            ],
                            [
                                12.0,
                                7.996747999999999
                            ],
                            [
                                13.0,
                                8.5622855
                            ],
                            [
                                14.0,
                                9.117241
                            ],
                            [
                                15.0,
                                9.662101
                            ],
                            [
                                16.0,
                                10.1973025
                            ],
                            [
                                17.0,
                                10.723239999999999
                            ],
                            [
                                18.0,
                                11.240283
                            ],
                            [
                                19.0,
                                11.748764999999999
                            ],
                            [
                                20.0,
                                12.248997300000001
                            ],
                            [
                                21.0,
                                12.741271099999999
                            ],
                            [
                                22.0,
                                13.225854499999999
                            ],
                            [
                                23.0,
                                13.702999499999999
                            ],
                            [
                                24.0,
                                14.172930099999999
                            ],
                            [
                                25.0,
                                14.6358348
                            ],
                            [
                                26.0,
                                15.0919125
                            ],
                            [
                                27.0,
                                15.5414019
                            ],
                            [
                                28.0,
                                15.9844932
                            ],
                            [
                                29.0,
                                16.4213645
                            ],
                            [
                                30.0,
                                16.8521858
                            ],
                            [
                                31.0,
                                17.2771454
                            ],
                            [
                                32.0,
                                17.6963928
                            ],
                            [
                                33.0,
                                18.1100305
                            ],
                            [
                                34.0,
                                18.5183128
                            ],
                            [
                                35.0,
                                18.9214064
                            ],
                            [
                                36.0,
                                19.3193529
                            ],
                            [
                                37.0,
                                19.7123854
                            ],
                            [
                                38.0,
                                20.1003993
                            ],
                            [
                                39.0,
                                20.483495199999997
                            ],
                            [
                                40.0,
                                20.8620888
                            ],
                            [
                                41.0,
                                21.2360163
                            ],
                            [
                                42.0,
                                21.6055705
                            ],
                            [
                                43.0,
                                21.9710774
                            ],
                            [
                                44.0,
                                22.3323598
                            ],
                            [
                                45.0,
                                22.6895107
                            ],
                            [
                                46.0,
                                23.0425773
                            ],
                            [
                                47.0,
                                23.3909916
                            ],
                            [
                                48.0,
                                23.7354546
                            ],
                            [
                                49.0,
                                24.0756794
                            ],
                            [
                                50.0,
                                24.4130038
                            ],
                            [
                                51.0,
                                24.7460992
                            ],
                            [
                                52.0,
                                25.0751216
                            ],
                            [
                                53.0,
                                25.400339399999996
                            ],
                            [
                                54.0,
                                25.721982999999998
                            ],
                            [
                                55.0,
                                26.041237399999996
                            ],
                            [
                                56.0,
                                26.3562391
                            ],
                            [
                                57.0,
                                26.6675838
                            ],
                            [
                                58.0,
                                26.9747158
                            ],
                            [
                                59.0,
                                27.280613699999996
                            ],
                            [
                                60.0,
                                27.582700799999998
                            ],
                            [
                                61.0,
                                27.8807965
                            ],
                            [
                                62.0,
                                28.1758228
                            ],
                            [
                                63.0,
                                28.4680707
                            ],
                            [
                                64.0,
                                28.7573385
                            ],
                            [
                                65.0,
                                29.0439341
                            ],
                            [
                                66.0,
                                29.3275905
                            ],
                            [
                                67.0,
                                29.608227699999997
                            ],
                            [
                                68.0,
                                29.886155699999996
                            ],
                            [
                                69.0,
                                30.161536499999997
                            ],
                            [
                                70.0,
                                30.434639999999998
                            ],
                            [
                                71.0,
                                30.7057874
                            ],
                            [
                                72.0,
                                30.9739623
                            ],
                            [
                                73.0,
                                31.2404801
                            ],
                            [
                                74.0,
                                31.503020699999997
                            ],
                            [
                                75.0,
                                31.7637591
                            ],
                            [
                                76.0,
                                32.022546999999996
                            ],
                            [
                                77.0,
                                32.2774718
                            ],
                            [
                                78.0,
                                32.5298575
                            ],
                            [
                                79.0,
                                32.7801348
                            ],
                            [
                                80.0,
                                33.027647699999996
                            ],
                            [
                                81.0,
                                33.2727583
                            ],
                            [
                                82.0,
                                33.5156181
                            ],
                            [
                                83.0,
                                33.7566202
                            ],
                            [
                                84.0,
                                33.995442
                            ],
                            [
                                85.0,
                                34.2321126
                            ],
                            [
                                86.0,
                                34.466662299999996
                            ],
                            [
                                87.0,
                                34.6991211
                            ],
                            [
                                88.0,
                                34.929518200000004
                            ],
                            [
                                89.0,
                                35.1578823
                            ],
                            [
                                90.0,
                                35.38424139999999
                            ],
                            [
                                91.0,
                                35.6087992
                            ],
                            [
                                92.0,
                                35.8315389
                            ],
                            [
                                93.0,
                                36.052446700000004
                            ],
                            [
                                94.0,
                                36.2728836
                            ],
                            [
                                95.0,
                                36.490691299999995
                            ],
                            [
                                96.0,
                                36.706106999999996
                            ],
                            [
                                97.0,
                                36.9198191
                            ],
                            [
                                98.0,
                                37.1317151
                            ],
                            [
                                99.0,
                                37.341626299999994
                            ],
                            [
                                100.0,
                                37.5497836
                            ],
                            [
                                101.0,
                                37.7560011
                            ],
                            [
                                102.0,
                                37.960339999999995
                            ],
                            [
                                103.0,
                                38.1627511
                            ],
                            [
                                104.0,
                                38.3635324
                            ],
                            [
                                105.0,
                                38.5626971
                            ],
                            [
                                106.0,
                                38.7608451
                            ],
                            [
                                107.0,
                                38.957481
                            ],
                            [
                                108.0,
                                39.1525392
                            ],
                            [
                                109.0,
                                39.3460969
                            ],
                            [
                                110.0,
                                39.5382621
                            ],
                            [
                                111.0,
                                39.7289451
                            ],
                            [
                                112.0,
                                39.9173811
                            ],
                            [
                                113.0,
                                40.1048378
                            ],
                            [
                                114.0,
                                40.2908294
                            ],
                            [
                                115.0,
                                40.4752666
                            ],
                            [
                                116.0,
                                40.6577847
                            ],
                            [
                                117.0,
                                40.8383422
                            ],
                            [
                                118.0,
                                41.01731839999999
                            ],
                            [
                                119.0,
                                41.19490879999999
                            ],
                            [
                                120.0,
                                41.371219700000005
                            ],
                            [
                                121.0,
                                41.5470252
                            ],
                            [
                                122.0,
                                41.722187399999996
                            ],
                            [
                                123.0,
                                41.8960351
                            ],
                            [
                                124.0,
                                42.068583399999994
                            ],
                            [
                                125.0,
                                42.239847299999994
                            ],
                            [
                                126.0,
                                42.4098414
                            ],
                            [
                                127.0,
                                42.578303399999996
                            ],
                            [
                                128.0,
                                42.7453319
                            ],
                            [
                                129.0,
                                42.9110412
                            ],
                            [
                                130.0,
                                43.0752179
                            ],
                            [
                                131.0,
                                43.2381885
                            ],
                            [
                                132.0,
                                43.3999665
                            ],
                            [
                                133.0,
                                43.5605652
                            ],
                            [
                                134.0,
                                43.7199976
                            ],
                            [
                                135.0,
                                43.878276799999995
                            ],
                            [
                                136.0,
                                44.0354153
                            ],
                            [
                                137.0,
                                44.1914256
                            ],
                            [
                                138.0,
                                44.3466961
                            ],
                            [
                                139.0,
                                44.5007826
                            ],
                            [
                                140.0,
                                44.65378079999999
                            ],
                            [
                                141.0,
                                44.8057026
                            ],
                            [
                                142.0,
                                44.956559399999996
                            ],
                            [
                                143.0,
                                45.1063626
                            ],
                            [
                                144.0,
                                45.255123499999996
                            ],
                            [
                                145.0,
                                45.402853
                            ],
                            [
                                146.0,
                                45.5495621
                            ],
                            [
                                147.0,
                                45.6952615
                            ],
                            [
                                148.0,
                                45.8399617
                            ],
                            [
                                149.0,
                                45.98367329999999
                            ],
                            [
                                150.0,
                                46.12640629999999
                            ],
                            [
                                151.0,
                                46.268171099999996
                            ],
                            [
                                152.0,
                                46.4092025
                            ],
                            [
                                153.0,
                                46.5493401
                            ],
                            [
                                154.0,
                                46.6885413
                            ],
                            [
                                155.0,
                                46.826815599999996
                            ],
                            [
                                156.0,
                                46.964172299999994
                            ],
                            [
                                157.0,
                                47.100620899999996
                            ],
                            [
                                158.0,
                                47.2361703
                            ],
                            [
                                159.0,
                                47.3708296
                            ],
                            [
                                160.0,
                                47.504607799999995
                            ],
                            [
                                161.0,
                                47.6375136
                            ],
                            [
                                162.0,
                                47.7695556
                            ],
                            [
                                163.0,
                                47.9007423
                            ],
                            [
                                164.0,
                                48.031082299999994
                            ],
                            [
                                165.0,
                                48.1590387
                            ],
                            [
                                166.0,
                                48.2859667
                            ],
                            [
                                167.0,
                                48.413646299999996
                            ],
                            [
                                168.0,
                                48.5406134
                            ],
                            [
                                169.0,
                                48.666773
                            ],
                            [
                                170.0,
                                48.7921329
                            ],
                            [
                                171.0,
                                48.9167007
                            ],
                            [
                                172.0,
                                49.040484
                            ],
                            [
                                173.0,
                                49.16349039999999
                            ],
                            [
                                174.0,
                                49.285727200000004
                            ],
                            [
                                175.0,
                                49.4072017
                            ],
                            [
                                176.0,
                                49.5279211
                            ],
                            [
                                177.0,
                                49.6478925
                            ],
                            [
                                178.0,
                                49.767123
                            ],
                            [
                                179.0,
                                49.885619399999996
                            ],
                            [
                                180.0,
                                50.0033887
                            ],
                            [
                                181.0,
                                50.120437499999994
                            ],
                            [
                                182.0,
                                50.2367726
                            ],
                            [
                                183.0,
                                50.35240039999999
                            ],
                            [
                                184.0,
                                50.4673276
                            ],
                            [
                                185.0,
                                50.581560599999996
                            ],
                            [
                                186.0,
                                50.6951056
                            ],
                            [
                                187.0,
                                50.8079691
                            ],
                            [
                                188.0,
                                50.919718399999994
                            ],
                            [
                                189.0,
                                51.030629999999995
                            ],
                            [
                                190.0,
                                51.1408777
                            ],
                            [
                                191.0,
                                51.2504677
                            ],
                            [
                                192.0,
                                51.3594057
                            ],
                            [
                                193.0,
                                51.4676977
                            ],
                            [
                                194.0,
                                51.575349499999994
                            ],
                            [
                                195.0,
                                51.682449899999995
                            ],
                            [
                                196.0,
                                51.788944799999996
                            ],
                            [
                                197.0,
                                51.8949534
                            ],
                            [
                                198.0,
                                52.000544299999994
                            ],
                            [
                                199.0,
                                52.1055224
                            ],
                            [
                                200.0,
                                52.2098933
                            ],
                            [
                                201.0,
                                52.3136621
                            ],
                            [
                                202.0,
                                52.416834200000004
                            ],
                            [
                                203.0,
                                52.5194147
                            ],
                            [
                                204.0,
                                52.6214087
                            ],
                            [
                                205.0,
                                52.72282129999999
                            ],
                            [
                                206.0,
                                52.823657499999996
                            ],
                            [
                                207.0,
                                52.9239222
                            ],
                            [
                                208.0,
                                53.0236204
                            ],
                            [
                                209.0,
                                53.1227568
                            ],
                            [
                                210.0,
                                53.2213361
                            ],
                            [
                                211.0,
                                53.31936329999999
                            ],
                            [
                                212.0,
                                53.417072899999994
                            ],
                            [
                                213.0,
                                53.51426179999999
                            ],
                            [
                                214.0,
                                53.6109122
                            ],
                            [
                                215.0,
                                53.7070287
                            ],
                            [
                                216.0,
                                53.802615700000004
                            ],
                            [
                                217.0,
                                53.8976777
                            ],
                            [
                                218.0,
                                53.9922189
                            ],
                            [
                                219.0,
                                54.0862437
                            ],
                            [
                                220.0,
                                54.179756399999995
                            ],
                            [
                                221.0,
                                54.2727611
                            ],
                            [
                                222.0,
                                54.36526189999999
                            ],
                            [
                                223.0,
                                54.4572631
                            ],
                            [
                                224.0,
                                54.548768700000004
                            ],
                            [
                                225.0,
                                54.6397827
                            ],
                            [
                                226.0,
                                54.730309
                            ],
                            [
                                227.0,
                                54.8203517
                            ],
                            [
                                228.0,
                                54.9099146
                            ],
                            [
                                229.0,
                                54.9990016
                            ],
                            [
                                230.0,
                                55.087616399999995
                            ],
                            [
                                231.0,
                                55.175762799999994
                            ],
                            [
                                232.0,
                                55.2634447
                            ],
                            [
                                233.0,
                                55.3506456
                            ],
                            [
                                234.0,
                                55.4371709
                            ],
                            [
                                235.0,
                                55.523241999999996
                            ],
                            [
                                236.0,
                                55.6088625
                            ],
                            [
                                237.0,
                                55.694035899999996
                            ],
                            [
                                238.0,
                                55.778765899999996
                            ],
                            [
                                239.0,
                                55.8630558
                            ],
                            [
                                240.0,
                                55.946909
                            ],
                            [
                                241.0,
                                56.030329099999996
                            ],
                            [
                                242.0,
                                56.1133192
                            ],
                            [
                                243.0,
                                56.195882899999994
                            ],
                            [
                                244.0,
                                56.278023399999995
                            ],
                            [
                                245.0,
                                56.3597438
                            ],
                            [
                                246.0,
                                56.4410476
                            ],
                            [
                                247.0,
                                56.521937799999996
                            ],
                            [
                                248.0,
                                56.602417599999995
                            ],
                            [
                                249.0,
                                56.682490200000004
                            ],
                            [
                                250.0,
                                56.7621587
                            ],
                            [
                                251.0,
                                56.8414261
                            ],
                            [
                                252.0,
                                56.92029539999999
                            ],
                            [
                                253.0,
                                56.9987697
                            ],
                            [
                                254.0,
                                57.076851899999994
                            ],
                            [
                                255.0,
                                57.154545
                            ],
                            [
                                256.0,
                                57.231851899999995
                            ],
                            [
                                257.0,
                                57.308775499999996
                            ],
                            [
                                258.0,
                                57.3853186
                            ],
                            [
                                259.0,
                                57.4614841
                            ],
                            [
                                260.0,
                                57.5372747
                            ],
                            [
                                261.0,
                                57.6126933
                            ],
                            [
                                262.0,
                                57.6877426
                            ],
                            [
                                263.0,
                                57.7624253
                            ],
                            [
                                264.0,
                                57.836743999999996
                            ],
                            [
                                265.0,
                                57.910701599999996
                            ],
                            [
                                266.0,
                                57.984300499999996
                            ],
                            [
                                267.0,
                                58.05754339999999
                            ],
                            [
                                268.0,
                                58.130432899999995
                            ],
                            [
                                269.0,
                                58.2029716
                            ],
                            [
                                270.0,
                                58.275161999999995
                            ],
                            [
                                271.0,
                                58.3470066
                            ],
                            [
                                272.0,
                                58.418507899999994
                            ],
                            [
                                273.0,
                                58.48966829999999
                            ],
                            [
                                274.0,
                                58.5604904
                            ],
                            [
                                275.0,
                                58.630976399999994
                            ],
                            [
                                276.0,
                                58.70112889999999
                            ],
                            [
                                277.0,
                                58.7709893
                            ],
                            [
                                278.0,
                                58.8405882
                            ],
                            [
                                279.0,
                                58.9098609
                            ],
                            [
                                280.0,
                                58.97880979999999
                            ],
                            [
                                281.0,
                                59.04743729999999
                            ],
                            [
                                282.0,
                                59.115745399999994
                            ],
                            [
                                283.0,
                                59.183736499999995
                            ],
                            [
                                284.0,
                                59.2514128
                            ],
                            [
                                285.0,
                                59.3187764
                            ],
                            [
                                286.0,
                                59.3858296
                            ],
                            [
                                287.0,
                                59.4525745
                            ],
                            [
                                288.0,
                                59.5190132
                            ],
                            [
                                289.0,
                                59.585147799999994
                            ],
                            [
                                290.0,
                                59.650980399999995
                            ],
                            [
                                291.0,
                                59.7165132
                            ],
                            [
                                292.0,
                                59.781748
                            ],
                            [
                                293.0,
                                59.8466871
                            ],
                            [
                                294.0,
                                59.9113324
                            ],
                            [
                                295.0,
                                59.975685799999994
                            ],
                            [
                                296.0,
                                60.0397495
                            ],
                            [
                                297.0,
                                60.1035252
                            ],
                            [
                                298.0,
                                60.1670151
                            ],
                            [
                                299.0,
                                60.2302209
                            ],
                            [
                                300.0,
                                60.2931447
                            ],
                            [
                                301.0,
                                60.3557882
                            ],
                            [
                                302.0,
                                60.418153499999995
                            ],
                            [
                                303.0,
                                60.48024229999999
                            ],
                            [
                                304.0,
                                60.542056499999994
                            ],
                            [
                                305.0,
                                60.603597799999996
                            ],
                            [
                                306.0,
                                60.6648682
                            ],
                            [
                                307.0,
                                60.72586939999999
                            ],
                            [
                                308.0,
                                60.7866032
                            ],
                            [
                                309.0,
                                60.847071299999996
                            ],
                            [
                                310.0,
                                60.9072755
                            ],
                            [
                                311.0,
                                60.9672176
                            ],
                            [
                                312.0,
                                61.0268992
                            ],
                            [
                                313.0,
                                61.086321999999996
                            ],
                            [
                                314.0,
                                61.1454877
                            ],
                            [
                                315.0,
                                61.204398
                            ],
                            [
                                316.0,
                                61.2630546
                            ],
                            [
                                317.0,
                                61.3214591
                            ],
                            [
                                318.0,
                                61.379613
                            ],
                            [
                                319.0,
                                61.4375181
                            ],
                            [
                                320.0,
                                61.495176
                            ],
                            [
                                321.0,
                                61.5525881
                            ],
                            [
                                322.0,
                                61.6097562
                            ],
                            [
                                323.0,
                                61.6666817
                            ],
                            [
                                324.0,
                                61.7233662
                            ],
                            [
                                325.0,
                                61.7798112
                            ],
                            [
                                326.0,
                                61.83601829999999
                            ],
                            [
                                327.0,
                                61.891988899999994
                            ],
                            [
                                328.0,
                                61.9477245
                            ],
                            [
                                329.0,
                                62.0032267
                            ],
                            [
                                330.0,
                                62.058496899999994
                            ],
                            [
                                331.0,
                                62.113536499999995
                            ],
                            [
                                332.0,
                                62.168347
                            ],
                            [
                                333.0,
                                62.2229299
                            ],
                            [
                                334.0,
                                62.277286499999995
                            ],
                            [
                                335.0,
                                62.331418299999996
                            ],
                            [
                                336.0,
                                62.3853266
                            ],
                            [
                                337.0,
                                62.43901279999999
                            ],
                            [
                                338.0,
                                62.4924371
                            ],
                            [
                                339.0,
                                62.545637899999996
                            ],
                            [
                                340.0,
                                62.5986207
                            ],
                            [
                                341.0,
                                62.6513871
                            ],
                            [
                                342.0,
                                62.7039382
                            ],
                            [
                                343.0,
                                62.756275499999994
                            ],
                            [
                                344.0,
                                62.808400299999995
                            ],
                            [
                                345.0,
                                62.8603137
                            ],
                            [
                                346.0,
                                62.9120172
                            ],
                            [
                                347.0,
                                62.96351189999999
                            ],
                            [
                                348.0,
                                63.0147992
                            ],
                            [
                                349.0,
                                63.0658804
                            ],
                            [
                                350.0,
                                63.116756599999995
                            ],
                            [
                                351.0,
                                63.167429
                            ],
                            [
                                352.0,
                                63.217898999999996
                            ],
                            [
                                353.0,
                                63.2681677
                            ],
                            [
                                354.0,
                                63.318236399999996
                            ],
                            [
                                355.0,
                                63.3681062
                            ],
                            [
                                356.0,
                                63.4177782
                            ],
                            [
                                357.0,
                                63.467253799999995
                            ],
                            [
                                358.0,
                                63.5165341
                            ],
                            [
                                359.0,
                                63.5656201
                            ],
                            [
                                360.0,
                                63.614513099999996
                            ],
                            [
                                361.0,
                                63.66321429999999
                            ],
                            [
                                362.0,
                                63.7117246
                            ],
                            [
                                363.0,
                                63.760045299999994
                            ],
                            [
                                364.0,
                                63.8081775
                            ],
                            [
                                365.0,
                                63.856122299999996
                            ],
                            [
                                366.0,
                                63.9038807
                            ],
                            [
                                367.0,
                                63.9514539
                            ],
                            [
                                368.0,
                                63.99884289999999
                            ],
                            [
                                369.0,
                                64.0460488
                            ],
                            [
                                370.0,
                                64.0930727
                            ],
                            [
                                371.0,
                                64.1399156
                            ],
                            [
                                372.0,
                                64.1865785
                            ],
                            [
                                373.0,
                                64.2330626
                            ],
                            [
                                374.0,
                                64.2793688
                            ],
                            [
                                375.0,
                                64.3254981
                            ],
                            [
                                376.0,
                                64.3714516
                            ],
                            [
                                377.0,
                                64.4172303
                            ],
                            [
                                378.0,
                                64.4628352
                            ],
                            [
                                379.0,
                                64.5082672
                            ],
                            [
                                380.0,
                                64.5535273
                            ],
                            [
                                381.0,
                                64.5986166
                            ],
                            [
                                382.0,
                                64.64353589999999
                            ],
                            [
                                383.0,
                                64.6882864
                            ],
                            [
                                384.0,
                                64.73286879999999
                            ],
                            [
                                385.0,
                                64.7772841
                            ],
                            [
                                386.0,
                                64.82153339999999
                            ],
                            [
                                387.0,
                                64.86561739999999
                            ],
                            [
                                388.0,
                                64.9095372
                            ],
                            [
                                389.0,
                                64.9532937
                            ],
                            [
                                390.0,
                                64.9968877
                            ],
                            [
                                391.0,
                                65.04032029999999
                            ],
                            [
                                392.0,
                                65.0835922
                            ],
                            [
                                393.0,
                                65.1267043
                            ],
                            [
                                394.0,
                                65.1696577
                            ],
                            [
                                395.0,
                                65.212453
                            ],
                            [
                                396.0,
                                65.25509129999999
                            ],
                            [
                                397.0,
                                65.2975733
                            ],
                            [
                                398.0,
                                65.33989989999999
                            ],
                            [
                                399.0,
                                65.3820721
                            ],
                            [
                                400.0,
                                65.42409049999999
                            ],
                            [
                                401.0,
                                65.4659562
                            ],
                            [
                                402.0,
                                65.50766979999999
                            ],
                            [
                                403.0,
                                65.5492322
                            ],
                            [
                                404.0,
                                65.5906443
                            ],
                            [
                                405.0,
                                65.63190689999999
                            ],
                            [
                                406.0,
                                65.67302079999999
                            ],
                            [
                                407.0,
                                65.7139867
                            ],
                            [
                                408.0,
                                65.7548055
                            ],
                            [
                                409.0,
                                65.795478
                            ],
                            [
                                410.0,
                                65.83600489999999
                            ],
                            [
                                411.0,
                                65.8763871
                            ],
                            [
                                412.0,
                                65.91662529999999
                            ],
                            [
                                413.0,
                                65.9567203
                            ],
                            [
                                414.0,
                                65.9966728
                            ],
                            [
                                415.0,
                                66.0364837
                            ],
                            [
                                416.0,
                                66.0761536
                            ],
                            [
                                417.0,
                                66.1156833
                            ],
                            [
                                418.0,
                                66.1550736
                            ],
                            [
                                419.0,
                                66.1943251
                            ],
                            [
                                420.0,
                                66.2334387
                            ],
                            [
                                421.0,
                                66.2724151
                            ],
                            [
                                422.0,
                                66.3112549
                            ],
                            [
                                423.0,
                                66.34995889999999
                            ],
                            [
                                424.0,
                                66.3885279
                            ],
                            [
                                425.0,
                                66.4269624
                            ],
                            [
                                426.0,
                                66.46526329999999
                            ],
                            [
                                427.0,
                                66.5034311
                            ],
                            [
                                428.0,
                                66.5414667
                            ],
                            [
                                429.0,
                                66.5793707
                            ],
                            [
                                430.0,
                                66.6171437
                            ],
                            [
                                431.0,
                                66.6547866
                            ],
                            [
                                432.0,
                                66.6922998
                            ],
                            [
                                433.0,
                                66.7296841
                            ],
                            [
                                434.0,
                                66.7669402
                            ],
                            [
                                435.0,
                                66.8040687
                            ],
                            [
                                436.0,
                                66.8410703
                            ],
                            [
                                437.0,
                                66.877968
                            ],
                            [
                                438.0,
                                66.91481929999999
                            ],
                            [
                                439.0,
                                66.9515454
                            ],
                            [
                                440.0,
                                66.988147
                            ],
                            [
                                441.0,
                                67.0246247
                            ],
                            [
                                442.0,
                                67.0609593
                            ],
                            [
                                443.0,
                                67.0971686
                            ],
                            [
                                444.0,
                                67.1332558
                            ],
                            [
                                445.0,
                                67.16922159999999
                            ],
                            [
                                446.0,
                                67.2050666
                            ],
                            [
                                447.0,
                                67.2407913
                            ],
                            [
                                448.0,
                                67.2763964
                            ],
                            [
                                449.0,
                                67.3118825
                            ],
                            [
                                450.0,
                                67.3472502
                            ],
                            [
                                451.0,
                                67.38250009999999
                            ],
                            [
                                452.0,
                                67.4176327
                            ],
                            [
                                453.0,
                                67.4526487
                            ],
                            [
                                454.0,
                                67.4875486
                            ],
                            [
                                455.0,
                                67.522333
                            ],
                            [
                                456.0,
                                67.5570025
                            ],
                            [
                                457.0,
                                67.59155759999999
                            ],
                            [
                                458.0,
                                67.625999
                            ],
                            [
                                459.0,
                                67.66032709999999
                            ],
                            [
                                460.0,
                                67.69454259999999
                            ],
                            [
                                461.0,
                                67.7286459
                            ],
                            [
                                462.0,
                                67.7626377
                            ],
                            [
                                463.0,
                                67.79651849999999
                            ],
                            [
                                464.0,
                                67.83028879999999
                            ],
                            [
                                465.0,
                                67.8639492
                            ],
                            [
                                466.0,
                                67.8975002
                            ],
                            [
                                467.0,
                                67.9309423
                            ],
                            [
                                468.0,
                                67.96427609999999
                            ],
                            [
                                469.0,
                                67.99750209999999
                            ],
                            [
                                470.0,
                                68.0306208
                            ],
                            [
                                471.0,
                                68.0636328
                            ],
                            [
                                472.0,
                                68.0965385
                            ],
                            [
                                473.0,
                                68.1293385
                            ],
                            [
                                474.0,
                                68.1620332
                            ],
                            [
                                475.0,
                                68.19462329999999
                            ],
                            [
                                476.0,
                                68.22710909999999
                            ],
                            [
                                477.0,
                                68.2594912
                            ],
                            [
                                478.0,
                                68.2917701
                            ],
                            [
                                479.0,
                                68.32394629999999
                            ],
                            [
                                480.0,
                                68.3560202
                            ],
                            [
                                481.0,
                                68.3879924
                            ],
                            [
                                482.0,
                                68.4198634
                            ],
                            [
                                483.0,
                                68.4516335
                            ],
                            [
                                484.0,
                                68.4833034
                            ],
                            [
                                485.0,
                                68.5148734
                            ],
                            [
                                486.0,
                                68.54634399999999
                            ],
                            [
                                487.0,
                                68.5777158
                            ],
                            [
                                488.0,
                                68.6089892
                            ],
                            [
                                489.0,
                                68.64016459999999
                            ],
                            [
                                490.0,
                                68.67124249999999
                            ],
                            [
                                491.0,
                                68.7022233
                            ],
                            [
                                492.0,
                                68.7331076
                            ],
                            [
                                493.0,
                                68.7638957
                            ],
                            [
                                494.0,
                                68.7945882
                            ],
                            [
                                495.0,
                                68.82518540000001
                            ],
                            [
                                496.0,
                                68.8556878
                            ],
                            [
                                497.0,
                                68.88609579999999
                            ],
                            [
                                498.0,
                                68.91641
                            ],
                            [
                                499.0,
                                68.94663059999999
                            ],
                            [
                                500.0,
                                68.9767582
                            ],
                            [
                                501.0,
                                69.0067932
                            ],
                            [
                                502.0,
                                69.03673599999999
                            ],
                            [
                                503.0,
                                69.066587
                            ],
                            [
                                504.0,
                                69.09634659999999
                            ],
                            [
                                505.0,
                                69.1260154
                            ],
                            [
                                506.0,
                                69.15559359999999
                            ],
                            [
                                507.0,
                                69.1850817
                            ],
                            [
                                508.0,
                                69.21448009999999
                            ],
                            [
                                509.0,
                                69.24378929999999
                            ],
                            [
                                510.0,
                                69.2730095
                            ],
                            [
                                511.0,
                                69.30214129999999
                            ],
                            [
                                512.0,
                                69.33118509999998
                            ],
                            [
                                513.0,
                                69.3601412
                            ],
                            [
                                514.0,
                                69.38901
                            ],
                            [
                                515.0,
                                69.4177919
                            ],
                            [
                                516.0,
                                69.44648729999999
                            ],
                            [
                                517.0,
                                69.4750967
                            ],
                            [
                                518.0,
                                69.5036203
                            ],
                            [
                                519.0,
                                69.53205859999998
                            ],
                            [
                                520.0,
                                69.560412
                            ],
                            [
                                521.0,
                                69.58868079999999
                            ],
                            [
                                522.0,
                                69.6168655
                            ],
                            [
                                523.0,
                                69.6449663
                            ],
                            [
                                524.0,
                                69.6729837
                            ],
                            [
                                525.0,
                                69.7009181
                            ],
                            [
                                526.0,
                                69.7287697
                            ],
                            [
                                527.0,
                                69.756539
                            ],
                            [
                                528.0,
                                69.78422640000001
                            ],
                            [
                                529.0,
                                69.8118322
                            ],
                            [
                                530.0,
                                69.8393567
                            ],
                            [
                                531.0,
                                69.8668004
                            ],
                            [
                                532.0,
                                69.89416349999999
                            ],
                            [
                                533.0,
                                69.9214465
                            ],
                            [
                                534.0,
                                69.9486497
                            ],
                            [
                                535.0,
                                69.9757733
                            ],
                            [
                                536.0,
                                70.0028179
                            ],
                            [
                                537.0,
                                70.0297837
                            ],
                            [
                                538.0,
                                70.05667109999999
                            ],
                            [
                                539.0,
                                70.0834804
                            ],
                            [
                                540.0,
                                70.11021199999999
                            ],
                            [
                                541.0,
                                70.13686209999999
                            ],
                            [
                                542.0,
                                70.16340699999999
                            ],
                            [
                                543.0,
                                70.1898753
                            ],
                            [
                                544.0,
                                70.2162672
                            ],
                            [
                                545.0,
                                70.2425832
                            ],
                            [
                                546.0,
                                70.2688235
                            ],
                            [
                                547.0,
                                70.2949885
                            ],
                            [
                                548.0,
                                70.3210785
                            ],
                            [
                                549.0,
                                70.3470938
                            ],
                            [
                                550.0,
                                70.3730347
                            ],
                            [
                                551.0,
                                70.39890159999999
                            ],
                            [
                                552.0,
                                70.4246948
                            ],
                            [
                                553.0,
                                70.45041459999999
                            ],
                            [
                                554.0,
                                70.4760612
                            ],
                            [
                                555.0,
                                70.50163509999999
                            ],
                            [
                                556.0,
                                70.5271365
                            ],
                            [
                                557.0,
                                70.5525657
                            ],
                            [
                                558.0,
                                70.577923
                            ],
                            [
                                559.0,
                                70.60320879999999
                            ],
                            [
                                560.0,
                                70.6284234
                            ],
                            [
                                561.0,
                                70.653567
                            ],
                            [
                                562.0,
                                70.67863990000001
                            ],
                            [
                                563.0,
                                70.7036425
                            ],
                            [
                                564.0,
                                70.72857499999999
                            ],
                            [
                                565.0,
                                70.7534377
                            ],
                            [
                                566.0,
                                70.77823099999999
                            ],
                            [
                                567.0,
                                70.80295509999999
                            ],
                            [
                                568.0,
                                70.82761029999999
                            ],
                            [
                                569.0,
                                70.85219690000001
                            ],
                            [
                                570.0,
                                70.87671509999998
                            ],
                            [
                                571.0,
                                70.9011654
                            ],
                            [
                                572.0,
                                70.92554779999999
                            ],
                            [
                                573.0,
                                70.94986279999999
                            ],
                            [
                                574.0,
                                70.9741107
                            ],
                            [
                                575.0,
                                70.99829159999999
                            ],
                            [
                                576.0,
                                71.02240579999999
                            ],
                            [
                                577.0,
                                71.0464537
                            ],
                            [
                                578.0,
                                71.0704356
                            ],
                            [
                                579.0,
                                71.0943516
                            ],
                            [
                                580.0,
                                71.118202
                            ],
                            [
                                581.0,
                                71.1419872
                            ],
                            [
                                582.0,
                                71.1657074
                            ],
                            [
                                583.0,
                                71.1893628
                            ],
                            [
                                584.0,
                                71.2129538
                            ],
                            [
                                585.0,
                                71.2364806
                            ],
                            [
                                586.0,
                                71.2599434
                            ],
                            [
                                587.0,
                                71.2833425
                            ],
                            [
                                588.0,
                                71.3066782
                            ],
                            [
                                589.0,
                                71.3299507
                            ],
                            [
                                590.0,
                                71.3531603
                            ],
                            [
                                591.0,
                                71.3763073
                            ],
                            [
                                592.0,
                                71.39939179999999
                            ],
                            [
                                593.0,
                                71.4224142
                            ],
                            [
                                594.0,
                                71.4453746
                            ],
                            [
                                595.0,
                                71.4682735
                            ],
                            [
                                596.0,
                                71.49111090000001
                            ],
                            [
                                597.0,
                                71.51388709999999
                            ],
                            [
                                598.0,
                                71.5366025
                            ],
                            [
                                599.0,
                                71.5592572
                            ],
                            [
                                600.0,
                                71.5818514
                            ],
                            [
                                601.0,
                                71.60438549999999
                            ],
                            [
                                602.0,
                                71.62685959999999
                            ],
                            [
                                603.0,
                                71.64927399999999
                            ],
                            [
                                604.0,
                                71.671629
                            ],
                            [
                                605.0,
                                71.6939247
                            ],
                            [
                                606.0,
                                71.7161614
                            ],
                            [
                                607.0,
                                71.7383394
                            ],
                            [
                                608.0,
                                71.7604588
                            ],
                            [
                                609.0,
                                71.7825199
                            ],
                            [
                                610.0,
                                71.804523
                            ],
                            [
                                611.0,
                                71.8264682
                            ],
                            [
                                612.0,
                                71.8483559
                            ],
                            [
                                613.0,
                                71.87018609999998
                            ],
                            [
                                614.0,
                                71.8919592
                            ],
                            [
                                615.0,
                                71.9136753
                            ],
                            [
                                616.0,
                                71.93533479999999
                            ],
                            [
                                617.0,
                                71.9569377
                            ],
                            [
                                618.0,
                                71.9784844
                            ],
                            [
                                619.0,
                                71.99997509999999
                            ],
                            [
                                620.0,
                                72.02140990000001
                            ],
                            [
                                621.0,
                                72.0427891
                            ],
                            [
                                622.0,
                                72.0641129
                            ],
                            [
                                623.0,
                                72.0853815
                            ],
                            [
                                624.0,
                                72.1065952
                            ],
                            [
                                625.0,
                                72.12775409999999
                            ],
                            [
                                626.0,
                                72.14885840000001
                            ],
                            [
                                627.0,
                                72.16990849999999
                            ],
                            [
                                628.0,
                                72.19090440000001
                            ],
                            [
                                629.0,
                                72.2118464
                            ],
                            [
                                630.0,
                                72.2327347
                            ],
                            [
                                631.0,
                                72.2535695
                            ],
                            [
                                632.0,
                                72.274351
                            ],
                            [
                                633.0,
                                72.2950795
                            ],
                            [
                                634.0,
                                72.315755
                            ],
                            [
                                635.0,
                                72.3363779
                            ],
                            [
                                636.0,
                                72.3569482
                            ],
                            [
                                637.0,
                                72.3774663
                            ],
                            [
                                638.0,
                                72.3979323
                            ],
                            [
                                639.0,
                                72.4183465
                            ],
                            [
                                640.0,
                                72.43870890000001
                            ],
                            [
                                641.0,
                                72.4590199
                            ],
                            [
                                642.0,
                                72.47927949999999
                            ],
                            [
                                643.0,
                                72.4994881
                            ],
                            [
                                644.0,
                                72.51964579999999
                            ],
                            [
                                645.0,
                                72.5397527
                            ],
                            [
                                646.0,
                                72.5598091
                            ],
                            [
                                647.0,
                                72.5798152
                            ],
                            [
                                648.0,
                                72.59977109999998
                            ],
                            [
                                649.0,
                                72.61967709999999
                            ],
                            [
                                650.0,
                                72.6395333
                            ],
                            [
                                651.0,
                                72.65934
                            ],
                            [
                                652.0,
                                72.6790972
                            ],
                            [
                                653.0,
                                72.6988052
                            ],
                            [
                                654.0,
                                72.7184642
                            ],
                            [
                                655.0,
                                72.7380744
                            ],
                            [
                                656.0,
                                72.7576359
                            ],
                            [
                                657.0,
                                72.7771489
                            ],
                            [
                                658.0,
                                72.79661359999999
                            ],
                            [
                                659.0,
                                72.8160302
                            ],
                            [
                                660.0,
                                72.8353988
                            ],
                            [
                                661.0,
                                72.8547197
                            ],
                            [
                                662.0,
                                72.873993
                            ],
                            [
                                663.0,
                                72.89321890000001
                            ],
                            [
                                664.0,
                                72.9123975
                            ],
                            [
                                665.0,
                                72.93152909999999
                            ],
                            [
                                666.0,
                                72.9506138
                            ],
                            [
                                667.0,
                                72.9696517
                            ],
                            [
                                668.0,
                                72.98864309999999
                            ],
                            [
                                669.0,
                                73.0075882
                            ],
                            [
                                670.0,
                                73.026487
                            ],
                            [
                                671.0,
                                73.0453398
                            ],
                            [
                                672.0,
                                73.0641467
                            ],
                            [
                                673.0,
                                73.08290790000001
                            ],
                            [
                                674.0,
                                73.1016236
                            ],
                            [
                                675.0,
                                73.12029390000001
                            ],
                            [
                                676.0,
                                73.138919
                            ],
                            [
                                677.0,
                                73.157499
                            ],
                            [
                                678.0,
                                73.1760342
                            ],
                            [
                                679.0,
                                73.1945247
                            ],
                            [
                                680.0,
                                73.21297059999999
                            ],
                            [
                                681.0,
                                73.23137209999999
                            ],
                            [
                                682.0,
                                73.2497294
                            ],
                            [
                                683.0,
                                73.26804259999999
                            ],
                            [
                                684.0,
                                73.2863119
                            ],
                            [
                                685.0,
                                73.3045374
                            ],
                            [
                                686.0,
                                73.32271929999999
                            ],
                            [
                                687.0,
                                73.3408578
                            ],
                            [
                                688.0,
                                73.358953
                            ],
                            [
                                689.0,
                                73.37700509999999
                            ],
                            [
                                690.0,
                                73.3950142
                            ],
                            [
                                691.0,
                                73.41298040000001
                            ],
                            [
                                692.0,
                                73.430904
                            ],
                            [
                                693.0,
                                73.4487851
                            ],
                            [
                                694.0,
                                73.4666238
                            ],
                            [
                                695.0,
                                73.4844203
                            ],
                            [
                                696.0,
                                73.5021747
                            ],
                            [
                                697.0,
                                73.5198872
                            ],
                            [
                                698.0,
                                73.5375579
                            ],
                            [
                                699.0,
                                73.555187
                            ],
                            [
                                700.0,
                                73.57277459999999
                            ],
                            [
                                701.0,
                                73.59032090000001
                            ],
                            [
                                702.0,
                                73.607826
                            ],
                            [
                                703.0,
                                73.62528999999999
                            ],
                            [
                                704.0,
                                73.6427132
                            ],
                            [
                                705.0,
                                73.66009559999999
                            ],
                            [
                                706.0,
                                73.6774374
                            ],
                            [
                                707.0,
                                73.6947387
                            ],
                            [
                                708.0,
                                73.71199969999999
                            ],
                            [
                                709.0,
                                73.7292205
                            ],
                            [
                                710.0,
                                73.74640129999999
                            ],
                            [
                                711.0,
                                73.7635422
                            ],
                            [
                                712.0,
                                73.7806433
                            ],
                            [
                                713.0,
                                73.7977047
                            ],
                            [
                                714.0,
                                73.8147267
                            ],
                            [
                                715.0,
                                73.8317093
                            ],
                            [
                                716.0,
                                73.8486527
                            ],
                            [
                                717.0,
                                73.86555709999999
                            ],
                            [
                                718.0,
                                73.88242249999999
                            ],
                            [
                                719.0,
                                73.899249
                            ],
                            [
                                720.0,
                                73.91603690000001
                            ],
                            [
                                721.0,
                                73.93278629999999
                            ],
                            [
                                722.0,
                                73.9494972
                            ],
                            [
                                723.0,
                                73.9661699
                            ],
                            [
                                724.0,
                                73.9828044
                            ],
                            [
                                725.0,
                                73.9994009
                            ],
                            [
                                726.0,
                                74.0159595
                            ],
                            [
                                727.0,
                                74.03248029999999
                            ],
                            [
                                728.0,
                                74.0489635
                            ],
                            [
                                729.0,
                                74.0654093
                            ],
                            [
                                730.0,
                                74.0818176
                            ],
                            [
                                731.0,
                                74.0981887
                            ],
                            [
                                732.0,
                                74.1145227
                            ],
                            [
                                733.0,
                                74.1308197
                            ],
                            [
                                734.0,
                                74.1470798
                            ],
                            [
                                735.0,
                                74.1633032
                            ],
                            [
                                736.0,
                                74.17949
                            ],
                            [
                                737.0,
                                74.1956402
                            ],
                            [
                                738.0,
                                74.2117541
                            ],
                            [
                                739.0,
                                74.22783179999999
                            ],
                            [
                                740.0,
                                74.24387329999999
                            ],
                            [
                                741.0,
                                74.2598789
                            ],
                            [
                                742.0,
                                74.2758485
                            ],
                            [
                                743.0,
                                74.2917824
                            ],
                            [
                                744.0,
                                74.3076806
                            ],
                            [
                                745.0,
                                74.3235434
                            ],
                            [
                                746.0,
                                74.3393707
                            ],
                            [
                                747.0,
                                74.3551627
                            ],
                            [
                                748.0,
                                74.3709196
                            ],
                            [
                                749.0,
                                74.3866414
                            ],
                            [
                                750.0,
                                74.4023283
                            ],
                            [
                                751.0,
                                74.4179804
                            ],
                            [
                                752.0,
                                74.43359779999999
                            ],
                            [
                                753.0,
                                74.44918059999999
                            ],
                            [
                                754.0,
                                74.4647289
                            ],
                            [
                                755.0,
                                74.48024290000001
                            ],
                            [
                                756.0,
                                74.4957226
                            ],
                            [
                                757.0,
                                74.5111682
                            ],
                            [
                                758.0,
                                74.5265798
                            ],
                            [
                                759.0,
                                74.5419574
                            ],
                            [
                                760.0,
                                74.55730129999999
                            ],
                            [
                                761.0,
                                74.5726115
                            ],
                            [
                                762.0,
                                74.5878882
                            ],
                            [
                                763.0,
                                74.60313140000001
                            ],
                            [
                                764.0,
                                74.6183412
                            ],
                            [
                                765.0,
                                74.63351779999999
                            ],
                            [
                                766.0,
                                74.6486612
                            ],
                            [
                                767.0,
                                74.6637717
                            ],
                            [
                                768.0,
                                74.6788492
                            ],
                            [
                                769.0,
                                74.6938939
                            ],
                            [
                                770.0,
                                74.7089059
                            ],
                            [
                                771.0,
                                74.7238854
                            ],
                            [
                                772.0,
                                74.7388323
                            ],
                            [
                                773.0,
                                74.7537469
                            ],
                            [
                                774.0,
                                74.7686292
                            ],
                            [
                                775.0,
                                74.7834793
                            ],
                            [
                                776.0,
                                74.79829729999999
                            ],
                            [
                                777.0,
                                74.8130834
                            ],
                            [
                                778.0,
                                74.8278172
                            ],
                            [
                                779.0,
                                74.8425106
                            ],
                            [
                                780.0,
                                74.85717229999999
                            ],
                            [
                                781.0,
                                74.8718026
                            ],
                            [
                                782.0,
                                74.8864014
                            ],
                            [
                                783.0,
                                74.90096890000001
                            ],
                            [
                                784.0,
                                74.91550529999999
                            ],
                            [
                                785.0,
                                74.9300105
                            ],
                            [
                                786.0,
                                74.9444847
                            ],
                            [
                                787.0,
                                74.9589279
                            ],
                            [
                                788.0,
                                74.9733404
                            ],
                            [
                                789.0,
                                74.9877222
                            ],
                            [
                                790.0,
                                75.00207329999999
                            ],
                            [
                                791.0,
                                75.01639399999999
                            ],
                            [
                                792.0,
                                75.0306842
                            ],
                            [
                                793.0,
                                75.0449441
                            ],
                            [
                                794.0,
                                75.0591737
                            ],
                            [
                                795.0,
                                75.0733733
                            ],
                            [
                                796.0,
                                75.0875428
                            ],
                            [
                                797.0,
                                75.1016823
                            ],
                            [
                                798.0,
                                75.115792
                            ],
                            [
                                799.0,
                                75.12987199999999
                            ],
                            [
                                800.0,
                                75.1439223
                            ],
                            [
                                801.0,
                                75.1579431
                            ],
                            [
                                802.0,
                                75.17193429999999
                            ],
                            [
                                803.0,
                                75.1858962
                            ],
                            [
                                804.0,
                                75.19982879999999
                            ],
                            [
                                805.0,
                                75.21373229999999
                            ],
                            [
                                806.0,
                                75.22760659999999
                            ],
                            [
                                807.0,
                                75.2414519
                            ],
                            [
                                808.0,
                                75.2552683
                            ],
                            [
                                809.0,
                                75.2690559
                            ],
                            [
                                810.0,
                                75.2828147
                            ],
                            [
                                811.0,
                                75.2965449
                            ],
                            [
                                812.0,
                                75.31024649999999
                            ],
                            [
                                813.0,
                                75.3239197
                            ],
                            [
                                814.0,
                                75.3375644
                            ],
                            [
                                815.0,
                                75.3511809
                            ],
                            [
                                816.0,
                                75.3647692
                            ],
                            [
                                817.0,
                                75.3783294
                            ],
                            [
                                818.0,
                                75.39186149999999
                            ],
                            [
                                819.0,
                                75.4053657
                            ],
                            [
                                820.0,
                                75.418842
                            ],
                            [
                                821.0,
                                75.43229059999999
                            ],
                            [
                                822.0,
                                75.4457115
                            ],
                            [
                                823.0,
                                75.4591047
                            ],
                            [
                                824.0,
                                75.4724705
                            ],
                            [
                                825.0,
                                75.48580890000001
                            ],
                            [
                                826.0,
                                75.49911979999999
                            ],
                            [
                                827.0,
                                75.51240359999998
                            ],
                            [
                                828.0,
                                75.5256601
                            ],
                            [
                                829.0,
                                75.53888959999999
                            ],
                            [
                                830.0,
                                75.5520921
                            ],
                            [
                                831.0,
                                75.56526759999998
                            ],
                            [
                                832.0,
                                75.5784163
                            ],
                            [
                                833.0,
                                75.5915382
                            ],
                            [
                                834.0,
                                75.6046334
                            ],
                            [
                                835.0,
                                75.617702
                            ],
                            [
                                836.0,
                                75.6307442
                            ],
                            [
                                837.0,
                                75.6437598
                            ],
                            [
                                838.0,
                                75.6567492
                            ],
                            [
                                839.0,
                                75.6697122
                            ],
                            [
                                840.0,
                                75.682649
                            ],
                            [
                                841.0,
                                75.6955598
                            ],
                            [
                                842.0,
                                75.7084444
                            ],
                            [
                                843.0,
                                75.7213032
                            ],
                            [
                                844.0,
                                75.73413599999999
                            ],
                            [
                                845.0,
                                75.746943
                            ],
                            [
                                846.0,
                                75.75972429999999
                            ],
                            [
                                847.0,
                                75.77248
                            ],
                            [
                                848.0,
                                75.78521009999999
                            ],
                            [
                                849.0,
                                75.79791469999999
                            ],
                            [
                                850.0,
                                75.81059379999999
                            ],
                            [
                                851.0,
                                75.82324759999999
                            ],
                            [
                                852.0,
                                75.8358762
                            ],
                            [
                                853.0,
                                75.84847959999999
                            ],
                            [
                                854.0,
                                75.8610578
                            ],
                            [
                                855.0,
                                75.873611
                            ],
                            [
                                856.0,
                                75.8861393
                            ],
                            [
                                857.0,
                                75.89864259999999
                            ],
                            [
                                858.0,
                                75.9111212
                            ],
                            [
                                859.0,
                                75.9235749
                            ],
                            [
                                860.0,
                                75.93600409999999
                            ],
                            [
                                861.0,
                                75.9484086
                            ],
                            [
                                862.0,
                                75.96078859999999
                            ],
                            [
                                863.0,
                                75.97314409999998
                            ],
                            [
                                864.0,
                                75.98547529999999
                            ],
                            [
                                865.0,
                                75.9977821
                            ],
                            [
                                866.0,
                                76.0100648
                            ],
                            [
                                867.0,
                                76.0223232
                            ],
                            [
                                868.0,
                                76.03455759999999
                            ],
                            [
                                869.0,
                                76.046768
                            ],
                            [
                                870.0,
                                76.0589543
                            ],
                            [
                                871.0,
                                76.0711169
                            ],
                            [
                                872.0,
                                76.08325559999999
                            ],
                            [
                                873.0,
                                76.0953705
                            ],
                            [
                                874.0,
                                76.1074618
                            ],
                            [
                                875.0,
                                76.1195295
                            ],
                            [
                                876.0,
                                76.1315737
                            ],
                            [
                                877.0,
                                76.1435944
                            ],
                            [
                                878.0,
                                76.1555917
                            ],
                            [
                                879.0,
                                76.1675657
                            ],
                            [
                                880.0,
                                76.1795164
                            ],
                            [
                                881.0,
                                76.1914439
                            ],
                            [
                                882.0,
                                76.20334829999999
                            ],
                            [
                                883.0,
                                76.2152297
                            ],
                            [
                                884.0,
                                76.227088
                            ],
                            [
                                885.0,
                                76.2389235
                            ],
                            [
                                886.0,
                                76.250736
                            ],
                            [
                                887.0,
                                76.26252579999999
                            ],
                            [
                                888.0,
                                76.2742929
                            ],
                            [
                                889.0,
                                76.28603729999999
                            ],
                            [
                                890.0,
                                76.2977591
                            ],
                            [
                                891.0,
                                76.3094584
                            ],
                            [
                                892.0,
                                76.3211352
                            ],
                            [
                                893.0,
                                76.3327897
                            ],
                            [
                                894.0,
                                76.34442179999999
                            ],
                            [
                                895.0,
                                76.3560316
                            ],
                            [
                                896.0,
                                76.3676192
                            ],
                            [
                                897.0,
                                76.3791847
                            ],
                            [
                                898.0,
                                76.39072809999999
                            ],
                            [
                                899.0,
                                76.4022494
                            ],
                            [
                                900.0,
                                76.4137489
                            ],
                            [
                                901.0,
                                76.4252264
                            ],
                            [
                                902.0,
                                76.43668209999998
                            ],
                            [
                                903.0,
                                76.4481161
                            ],
                            [
                                904.0,
                                76.45952829999999
                            ],
                            [
                                905.0,
                                76.4709189
                            ],
                            [
                                906.0,
                                76.4822879
                            ],
                            [
                                907.0,
                                76.4936354
                            ],
                            [
                                908.0,
                                76.5049615
                            ],
                            [
                                909.0,
                                76.5162661
                            ],
                            [
                                910.0,
                                76.5275494
                            ],
                            [
                                911.0,
                                76.5388114
                            ],
                            [
                                912.0,
                                76.55005229999999
                            ],
                            [
                                913.0,
                                76.56127190000001
                            ],
                            [
                                914.0,
                                76.5724705
                            ],
                            [
                                915.0,
                                76.583648
                            ],
                            [
                                916.0,
                                76.59480459999999
                            ],
                            [
                                917.0,
                                76.6059402
                            ],
                            [
                                918.0,
                                76.617055
                            ],
                            [
                                919.0,
                                76.628149
                            ],
                            [
                                920.0,
                                76.6392222
                            ],
                            [
                                921.0,
                                76.6502747
                            ],
                            [
                                922.0,
                                76.6613067
                            ],
                            [
                                923.0,
                                76.67231799999999
                            ],
                            [
                                924.0,
                                76.68330879999999
                            ],
                            [
                                925.0,
                                76.6942792
                            ],
                            [
                                926.0,
                                76.7052292
                            ],
                            [
                                927.0,
                                76.7161589
                            ],
                            [
                                928.0,
                                76.7270682
                            ],
                            [
                                929.0,
                                76.7379574
                            ],
                            [
                                930.0,
                                76.74882629999999
                            ],
                            [
                                931.0,
                                76.7596752
                            ],
                            [
                                932.0,
                                76.770504
                            ],
                            [
                                933.0,
                                76.7813128
                            ],
                            [
                                934.0,
                                76.7921016
                            ],
                            [
                                935.0,
                                76.80287059999999
                            ],
                            [
                                936.0,
                                76.8136197
                            ],
                            [
                                937.0,
                                76.824349
                            ],
                            [
                                938.0,
                                76.8350586
                            ],
                            [
                                939.0,
                                76.8457485
                            ],
                            [
                                940.0,
                                76.8564188
                            ],
                            [
                                941.0,
                                76.8670696
                            ],
                            [
                                942.0,
                                76.8777008
                            ],
                            [
                                943.0,
                                76.88831259999999
                            ],
                            [
                                944.0,
                                76.8989049
                            ],
                            [
                                945.0,
                                76.9094779
                            ],
                            [
                                946.0,
                                76.92003159999999
                            ],
                            [
                                947.0,
                                76.9305661
                            ],
                            [
                                948.0,
                                76.9410814
                            ],
                            [
                                949.0,
                                76.9515775
                            ],
                            [
                                950.0,
                                76.96205459999999
                            ],
                            [
                                951.0,
                                76.97251259999999
                            ],
                            [
                                952.0,
                                76.98295159999999
                            ],
                            [
                                953.0,
                                76.9933717
                            ],
                            [
                                954.0,
                                77.0037729
                            ],
                            [
                                955.0,
                                77.0141552
                            ],
                            [
                                956.0,
                                77.0245188
                            ],
                            [
                                957.0,
                                77.0348637
                            ],
                            [
                                958.0,
                                77.0451899
                            ],
                            [
                                959.0,
                                77.05549740000001
                            ],
                            [
                                960.0,
                                77.06578640000001
                            ],
                            [
                                961.0,
                                77.0760569
                            ],
                            [
                                962.0,
                                77.0863089
                            ],
                            [
                                963.0,
                                77.0965424
                            ],
                            [
                                964.0,
                                77.1067576
                            ],
                            [
                                965.0,
                                77.1169544
                            ],
                            [
                                966.0,
                                77.127133
                            ],
                            [
                                967.0,
                                77.1372933
                            ],
                            [
                                968.0,
                                77.1474355
                            ],
                            [
                                969.0,
                                77.15755949999999
                            ],
                            [
                                970.0,
                                77.1676655
                            ],
                            [
                                971.0,
                                77.1777534
                            ],
                            [
                                972.0,
                                77.18782329999999
                            ],
                            [
                                973.0,
                                77.19787529999999
                            ],
                            [
                                974.0,
                                77.2079094
                            ],
                            [
                                975.0,
                                77.21792559999999
                            ],
                            [
                                976.0,
                                77.2279241
                            ],
                            [
                                977.0,
                                77.2379048
                            ],
                            [
                                978.0,
                                77.2478678
                            ],
                            [
                                979.0,
                                77.2578132
                            ],
                            [
                                980.0,
                                77.2677409
                            ],
                            [
                                981.0,
                                77.27765109999999
                            ],
                            [
                                982.0,
                                77.2875438
                            ],
                            [
                                983.0,
                                77.29741899999999
                            ],
                            [
                                984.0,
                                77.3072768
                            ],
                            [
                                985.0,
                                77.3171172
                            ],
                            [
                                986.0,
                                77.32694029999999
                            ],
                            [
                                987.0,
                                77.33674609999998
                            ],
                            [
                                988.0,
                                77.34653459999998
                            ],
                            [
                                989.0,
                                77.356306
                            ],
                            [
                                990.0,
                                77.36606019999999
                            ],
                            [
                                991.0,
                                77.37579729999999
                            ],
                            [
                                992.0,
                                77.3855174
                            ],
                            [
                                993.0,
                                77.3952205
                            ],
                            [
                                994.0,
                                77.40490659999999
                            ],
                            [
                                995.0,
                                77.4145757
                            ],
                            [
                                996.0,
                                77.424228
                            ],
                            [
                                997.0,
                                77.4338635
                            ],
                            [
                                998.0,
                                77.4434821
                            ],
                            [
                                999.0,
                                77.45308399999999
                            ],
                            [
                                1000.0,
                                77.4626692
                            ],
                            [
                                1001.0,
                                77.47223779999999
                            ],
                            [
                                1002.0,
                                77.4817897
                            ],
                            [
                                1003.0,
                                77.4913251
                            ],
                            [
                                1004.0,
                                77.5008439
                            ],
                            [
                                1005.0,
                                77.5103463
                            ],
                            [
                                1006.0,
                                77.5198322
                            ],
                            [
                                1007.0,
                                77.5293017
                            ],
                            [
                                1008.0,
                                77.53875479999999
                            ],
                            [
                                1009.0,
                                77.5481917
                            ],
                            [
                                1010.0,
                                77.5576122
                            ],
                            [
                                1011.0,
                                77.56701659999999
                            ],
                            [
                                1012.0,
                                77.5764047
                            ],
                            [
                                1013.0,
                                77.5857767
                            ],
                            [
                                1014.0,
                                77.59513259999999
                            ],
                            [
                                1015.0,
                                77.6044724
                            ],
                            [
                                1016.0,
                                77.6137962
                            ],
                            [
                                1017.0,
                                77.623104
                            ],
                            [
                                1018.0,
                                77.6323959
                            ],
                            [
                                1019.0,
                                77.6416718
                            ],
                            [
                                1020.0,
                                77.6509319
                            ],
                            [
                                1021.0,
                                77.6601762
                            ],
                            [
                                1022.0,
                                77.6694047
                            ],
                            [
                                1023.0,
                                77.6786175
                            ],
                            [
                                1024.0,
                                77.6878146
                            ],
                            [
                                1025.0,
                                77.696996
                            ],
                            [
                                1026.0,
                                77.70616179999999
                            ],
                            [
                                1027.0,
                                77.715312
                            ],
                            [
                                1028.0,
                                77.7244467
                            ],
                            [
                                1029.0,
                                77.7335659
                            ],
                            [
                                1030.0,
                                77.74266959999999
                            ],
                            [
                                1031.0,
                                77.7517579
                            ],
                            [
                                1032.0,
                                77.7608309
                            ],
                            [
                                1033.0,
                                77.7698884
                            ],
                            [
                                1034.0,
                                77.7789307
                            ],
                            [
                                1035.0,
                                77.78795769999999
                            ],
                            [
                                1036.0,
                                77.7969695
                            ],
                            [
                                1037.0,
                                77.80596609999999
                            ],
                            [
                                1038.0,
                                77.8149476
                            ],
                            [
                                1039.0,
                                77.82391390000001
                            ],
                            [
                                1040.0,
                                77.8328652
                            ],
                            [
                                1041.0,
                                77.84180140000001
                            ],
                            [
                                1042.0,
                                77.8507227
                            ],
                            [
                                1043.0,
                                77.859629
                            ],
                            [
                                1044.0,
                                77.8685203
                            ],
                            [
                                1045.0,
                                77.8773968
                            ],
                            [
                                1046.0,
                                77.8862584
                            ],
                            [
                                1047.0,
                                77.8951053
                            ],
                            [
                                1048.0,
                                77.9039373
                            ],
                            [
                                1049.0,
                                77.91275459999999
                            ],
                            [
                                1050.0,
                                77.92155729999999
                            ],
                            [
                                1051.0,
                                77.9303452
                            ],
                            [
                                1052.0,
                                77.93911849999999
                            ],
                            [
                                1053.0,
                                77.94787729999999
                            ],
                            [
                                1054.0,
                                77.9566215
                            ],
                            [
                                1055.0,
                                77.9653512
                            ],
                            [
                                1056.0,
                                77.9740664
                            ],
                            [
                                1057.0,
                                77.98276709999999
                            ],
                            [
                                1058.0,
                                77.99145349999999
                            ],
                            [
                                1059.0,
                                78.0001254
                            ],
                            [
                                1060.0,
                                78.00878309999999
                            ],
                            [
                                1061.0,
                                78.0174264
                            ],
                            [
                                1062.0,
                                78.0260555
                            ],
                            [
                                1063.0,
                                78.03467029999999
                            ],
                            [
                                1064.0,
                                78.04327099999999
                            ],
                            [
                                1065.0,
                                78.0518574
                            ],
                            [
                                1066.0,
                                78.0604298
                            ],
                            [
                                1067.0,
                                78.06898809999998
                            ],
                            [
                                1068.0,
                                78.07753229999999
                            ],
                            [
                                1069.0,
                                78.0860625
                            ],
                            [
                                1070.0,
                                78.0945787
                            ],
                            [
                                1071.0,
                                78.103081
                            ],
                            [
                                1072.0,
                                78.1115693
                            ],
                            [
                                1073.0,
                                78.1200437
                            ],
                            [
                                1074.0,
                                78.1285044
                            ],
                            [
                                1075.0,
                                78.13695109999999
                            ],
                            [
                                1076.0,
                                78.1453842
                            ],
                            [
                                1077.0,
                                78.1538034
                            ],
                            [
                                1078.0,
                                78.16220899999999
                            ],
                            [
                                1079.0,
                                78.17060079999999
                            ],
                            [
                                1080.0,
                                78.178979
                            ],
                            [
                                1081.0,
                                78.1873437
                            ],
                            [
                                1082.0,
                                78.1956947
                            ],
                            [
                                1083.0,
                                78.2040322
                            ],
                            [
                                1084.0,
                                78.2123561
                            ],
                            [
                                1085.0,
                                78.22066659999999
                            ],
                            [
                                1086.0,
                                78.22896359999999
                            ],
                            [
                                1087.0,
                                78.2372472
                            ],
                            [
                                1088.0,
                                78.24551749999999
                            ],
                            [
                                1089.0,
                                78.25377429999999
                            ],
                            [
                                1090.0,
                                78.2620179
                            ],
                            [
                                1091.0,
                                78.2702482
                            ],
                            [
                                1092.0,
                                78.2784652
                            ],
                            [
                                1093.0,
                                78.286669
                            ],
                            [
                                1094.0,
                                78.2948596
                            ],
                            [
                                1095.0,
                                78.303037
                            ],
                            [
                                1096.0,
                                78.3112013
                            ],
                            [
                                1097.0,
                                78.3193525
                            ],
                            [
                                1098.0,
                                78.3274907
                            ],
                            [
                                1099.0,
                                78.3356158
                            ],
                            [
                                1100.0,
                                78.3437279
                            ],
                            [
                                1101.0,
                                78.3518271
                            ],
                            [
                                1102.0,
                                78.35991329999999
                            ],
                            [
                                1103.0,
                                78.3679866
                            ],
                            [
                                1104.0,
                                78.376047
                            ],
                            [
                                1105.0,
                                78.3840946
                            ],
                            [
                                1106.0,
                                78.3921293
                            ],
                            [
                                1107.0,
                                78.40015129999999
                            ],
                            [
                                1108.0,
                                78.4081605
                            ],
                            [
                                1109.0,
                                78.416157
                            ],
                            [
                                1110.0,
                                78.42414079999999
                            ],
                            [
                                1111.0,
                                78.4321119
                            ],
                            [
                                1112.0,
                                78.4400704
                            ],
                            [
                                1113.0,
                                78.44801629999999
                            ],
                            [
                                1114.0,
                                78.4559496
                            ],
                            [
                                1115.0,
                                78.4638704
                            ],
                            [
                                1116.0,
                                78.4717786
                            ],
                            [
                                1117.0,
                                78.47967440000001
                            ],
                            [
                                1118.0,
                                78.4875577
                            ],
                            [
                                1119.0,
                                78.4954286
                            ],
                            [
                                1120.0,
                                78.5032871
                            ],
                            [
                                1121.0,
                                78.5111333
                            ],
                            [
                                1122.0,
                                78.518967
                            ],
                            [
                                1123.0,
                                78.5267885
                            ],
                            [
                                1124.0,
                                78.5345977
                            ],
                            [
                                1125.0,
                                78.5423947
                            ],
                            [
                                1126.0,
                                78.5501794
                            ],
                            [
                                1127.0,
                                78.5579519
                            ],
                            [
                                1128.0,
                                78.56571229999999
                            ],
                            [
                                1129.0,
                                78.5734605
                            ],
                            [
                                1130.0,
                                78.58119659999998
                            ],
                            [
                                1131.0,
                                78.5889207
                            ],
                            [
                                1132.0,
                                78.5966327
                            ],
                            [
                                1133.0,
                                78.60433259999999
                            ],
                            [
                                1134.0,
                                78.6120206
                            ],
                            [
                                1135.0,
                                78.6196966
                            ],
                            [
                                1136.0,
                                78.6273607
                            ],
                            [
                                1137.0,
                                78.6350128
                            ],
                            [
                                1138.0,
                                78.64265309999999
                            ],
                            [
                                1139.0,
                                78.65028149999999
                            ],
                            [
                                1140.0,
                                78.6578981
                            ],
                            [
                                1141.0,
                                78.6655029
                            ],
                            [
                                1142.0,
                                78.6730959
                            ],
                            [
                                1143.0,
                                78.6806772
                            ],
                            [
                                1144.0,
                                78.6882467
                            ],
                            [
                                1145.0,
                                78.69580459999999
                            ],
                            [
                                1146.0,
                                78.7033508
                            ],
                            [
                                1147.0,
                                78.71088529999999
                            ],
                            [
                                1148.0,
                                78.7184083
                            ],
                            [
                                1149.0,
                                78.7259196
                            ],
                            [
                                1150.0,
                                78.7334194
                            ],
                            [
                                1151.0,
                                78.7409077
                            ],
                            [
                                1152.0,
                                78.7483845
                            ],
                            [
                                1153.0,
                                78.7558497
                            ],
                            [
                                1154.0,
                                78.76330359999999
                            ],
                            [
                                1155.0,
                                78.770746
                            ],
                            [
                                1156.0,
                                78.778177
                            ],
                            [
                                1157.0,
                                78.78559659999999
                            ],
                            [
                                1158.0,
                                78.7930049
                            ],
                            [
                                1159.0,
                                78.8004019
                            ],
                            [
                                1160.0,
                                78.8077876
                            ],
                            [
                                1161.0,
                                78.815162
                            ],
                            [
                                1162.0,
                                78.8225252
                            ],
                            [
                                1163.0,
                                78.82987709999999
                            ],
                            [
                                1164.0,
                                78.8372179
                            ],
                            [
                                1165.0,
                                78.84454749999999
                            ],
                            [
                                1166.0,
                                78.8518659
                            ],
                            [
                                1167.0,
                                78.8591733
                            ],
                            [
                                1168.0,
                                78.8664695
                            ],
                            [
                                1169.0,
                                78.8737547
                            ],
                            [
                                1170.0,
                                78.8810289
                            ],
                            [
                                1171.0,
                                78.88829199999999
                            ],
                            [
                                1172.0,
                                78.8955441
                            ],
                            [
                                1173.0,
                                78.90278529999999
                            ],
                            [
                                1174.0,
                                78.9100156
                            ],
                            [
                                1175.0,
                                78.9172349
                            ],
                            [
                                1176.0,
                                78.9244433
                            ],
                            [
                                1177.0,
                                78.9316409
                            ],
                            [
                                1178.0,
                                78.9388276
                            ],
                            [
                                1179.0,
                                78.9460035
                            ],
                            [
                                1180.0,
                                78.95316859999998
                            ],
                            [
                                1181.0,
                                78.960323
                            ],
                            [
                                1182.0,
                                78.9674666
                            ],
                            [
                                1183.0,
                                78.9745995
                            ],
                            [
                                1184.0,
                                78.9817217
                            ],
                            [
                                1185.0,
                                78.9888332
                            ],
                            [
                                1186.0,
                                78.99593409999999
                            ],
                            [
                                1187.0,
                                79.00302429999999
                            ],
                            [
                                1188.0,
                                79.010104
                            ],
                            [
                                1189.0,
                                79.0171731
                            ],
                            [
                                1190.0,
                                79.0242316
                            ],
                            [
                                1191.0,
                                79.03127959999999
                            ],
                            [
                                1192.0,
                                79.03831709999999
                            ],
                            [
                                1193.0,
                                79.0453441
                            ],
                            [
                                1194.0,
                                79.0523607
                            ],
                            [
                                1195.0,
                                79.05936679999999
                            ],
                            [
                                1196.0,
                                79.0663625
                            ],
                            [
                                1197.0,
                                79.0733478
                            ],
                            [
                                1198.0,
                                79.08032279999999
                            ],
                            [
                                1199.0,
                                79.08728740000001
                            ],
                            [
                                1200.0,
                                79.0942417
                            ],
                            [
                                1201.0,
                                79.1011857
                            ],
                            [
                                1202.0,
                                79.1081194
                            ],
                            [
                                1203.0,
                                79.1150429
                            ],
                            [
                                1204.0,
                                79.12195609999999
                            ],
                            [
                                1205.0,
                                79.1288592
                            ],
                            [
                                1206.0,
                                79.135752
                            ],
                            [
                                1207.0,
                                79.1426347
                            ],
                            [
                                1208.0,
                                79.1495073
                            ],
                            [
                                1209.0,
                                79.1563698
                            ],
                            [
                                1210.0,
                                79.16322209999998
                            ],
                            [
                                1211.0,
                                79.1700644
                            ],
                            [
                                1212.0,
                                79.17689659999999
                            ],
                            [
                                1213.0,
                                79.1837188
                            ],
                            [
                                1214.0,
                                79.19053109999999
                            ],
                            [
                                1215.0,
                                79.1973333
                            ],
                            [
                                1216.0,
                                79.2041255
                            ],
                            [
                                1217.0,
                                79.21090790000001
                            ],
                            [
                                1218.0,
                                79.2176803
                            ],
                            [
                                1219.0,
                                79.22444279999999
                            ],
                            [
                                1220.0,
                                79.2311954
                            ],
                            [
                                1221.0,
                                79.2379382
                            ],
                            [
                                1222.0,
                                79.2446712
                            ],
                            [
                                1223.0,
                                79.25139429999999
                            ],
                            [
                                1224.0,
                                79.2581077
                            ],
                            [
                                1225.0,
                                79.26481129999999
                            ],
                            [
                                1226.0,
                                79.2715052
                            ],
                            [
                                1227.0,
                                79.2781893
                            ],
                            [
                                1228.0,
                                79.2848637
                            ],
                            [
                                1229.0,
                                79.2915285
                            ],
                            [
                                1230.0,
                                79.29818359999999
                            ],
                            [
                                1231.0,
                                79.304829
                            ],
                            [
                                1232.0,
                                79.3114649
                            ],
                            [
                                1233.0,
                                79.31809109999999
                            ],
                            [
                                1234.0,
                                79.3247078
                            ],
                            [
                                1235.0,
                                79.3313149
                            ],
                            [
                                1236.0,
                                79.33791240000001
                            ],
                            [
                                1237.0,
                                79.3445005
                            ],
                            [
                                1238.0,
                                79.35107909999999
                            ],
                            [
                                1239.0,
                                79.35764809999999
                            ],
                            [
                                1240.0,
                                79.36420779999999
                            ],
                            [
                                1241.0,
                                79.370758
                            ],
                            [
                                1242.0,
                                79.37729879999999
                            ],
                            [
                                1243.0,
                                79.3838302
                            ],
                            [
                                1244.0,
                                79.3903522
                            ],
                            [
                                1245.0,
                                79.3968649
                            ],
                            [
                                1246.0,
                                79.4033682
                            ],
                            [
                                1247.0,
                                79.4098623
                            ],
                            [
                                1248.0,
                                79.416347
                            ],
                            [
                                1249.0,
                                79.4228225
                            ],
                            [
                                1250.0,
                                79.4292887
                            ],
                            [
                                1251.0,
                                79.4357457
                            ],
                            [
                                1252.0,
                                79.4421935
                            ],
                            [
                                1253.0,
                                79.4486321
                            ],
                            [
                                1254.0,
                                79.4550615
                            ],
                            [
                                1255.0,
                                79.4614817
                            ],
                            [
                                1256.0,
                                79.4678929
                            ],
                            [
                                1257.0,
                                79.4742949
                            ],
                            [
                                1258.0,
                                79.4806878
                            ],
                            [
                                1259.0,
                                79.4870717
                            ],
                            [
                                1260.0,
                                79.4934464
                            ],
                            [
                                1261.0,
                                79.4998122
                            ],
                            [
                                1262.0,
                                79.5061689
                            ],
                            [
                                1263.0,
                                79.5125167
                            ],
                            [
                                1264.0,
                                79.5188554
                            ],
                            [
                                1265.0,
                                79.5251852
                            ],
                            [
                                1266.0,
                                79.53150609999999
                            ],
                            [
                                1267.0,
                                79.537818
                            ],
                            [
                                1268.0,
                                79.54412109999998
                            ],
                            [
                                1269.0,
                                79.5504152
                            ],
                            [
                                1270.0,
                                79.55670049999999
                            ],
                            [
                                1271.0,
                                79.5629769
                            ],
                            [
                                1272.0,
                                79.5692445
                            ],
                            [
                                1273.0,
                                79.5755033
                            ],
                            [
                                1274.0,
                                79.58175329999999
                            ],
                            [
                                1275.0,
                                79.58799459999999
                            ],
                            [
                                1276.0,
                                79.59422709999998
                            ],
                            [
                                1277.0,
                                79.60045079999999
                            ],
                            [
                                1278.0,
                                79.60666579999999
                            ],
                            [
                                1279.0,
                                79.6128722
                            ],
                            [
                                1280.0,
                                79.61906979999999
                            ],
                            [
                                1281.0,
                                79.6252588
                            ],
                            [
                                1282.0,
                                79.6314392
                            ],
                            [
                                1283.0,
                                79.6376109
                            ],
                            [
                                1284.0,
                                79.643774
                            ],
                            [
                                1285.0,
                                79.6499285
                            ],
                            [
                                1286.0,
                                79.65607440000001
                            ],
                            [
                                1287.0,
                                79.6622118
                            ],
                            [
                                1288.0,
                                79.6683407
                            ],
                            [
                                1289.0,
                                79.674461
                            ],
                            [
                                1290.0,
                                79.6805729
                            ],
                            [
                                1291.0,
                                79.6866762
                            ],
                            [
                                1292.0,
                                79.69277109999999
                            ],
                            [
                                1293.0,
                                79.6988575
                            ],
                            [
                                1294.0,
                                79.70493549999999
                            ],
                            [
                                1295.0,
                                79.7110051
                            ],
                            [
                                1296.0,
                                79.7170663
                            ],
                            [
                                1297.0,
                                79.7231192
                            ],
                            [
                                1298.0,
                                79.72916359999999
                            ],
                            [
                                1299.0,
                                79.7351997
                            ],
                            [
                                1300.0,
                                79.7412275
                            ],
                            [
                                1301.0,
                                79.747247
                            ],
                            [
                                1302.0,
                                79.7532582
                            ],
                            [
                                1303.0,
                                79.75926109999999
                            ],
                            [
                                1304.0,
                                79.76525579999999
                            ],
                            [
                                1305.0,
                                79.7712422
                            ],
                            [
                                1306.0,
                                79.7772204
                            ],
                            [
                                1307.0,
                                79.78319040000001
                            ],
                            [
                                1308.0,
                                79.7891522
                            ],
                            [
                                1309.0,
                                79.79510579999999
                            ],
                            [
                                1310.0,
                                79.8010513
                            ],
                            [
                                1311.0,
                                79.8069886
                            ],
                            [
                                1312.0,
                                79.8129178
                            ],
                            [
                                1313.0,
                                79.8188389
                            ],
                            [
                                1314.0,
                                79.8247519
                            ],
                            [
                                1315.0,
                                79.83065690000001
                            ],
                            [
                                1316.0,
                                79.83655379999999
                            ],
                            [
                                1317.0,
                                79.84244259999998
                            ],
                            [
                                1318.0,
                                79.8483234
                            ],
                            [
                                1319.0,
                                79.8541962
                            ],
                            [
                                1320.0,
                                79.8600611
                            ],
                            [
                                1321.0,
                                79.8659179
                            ],
                            [
                                1322.0,
                                79.87176679999999
                            ],
                            [
                                1323.0,
                                79.87760779999999
                            ],
                            [
                                1324.0,
                                79.88344079999999
                            ],
                            [
                                1325.0,
                                79.8892659
                            ],
                            [
                                1326.0,
                                79.8950831
                            ],
                            [
                                1327.0,
                                79.9008925
                            ],
                            [
                                1328.0,
                                79.90669390000001
                            ],
                            [
                                1329.0,
                                79.91248759999999
                            ],
                            [
                                1330.0,
                                79.9182734
                            ],
                            [
                                1331.0,
                                79.9240514
                            ],
                            [
                                1332.0,
                                79.9298216
                            ],
                            [
                                1333.0,
                                79.93558399999999
                            ],
                            [
                                1334.0,
                                79.9413386
                            ],
                            [
                                1335.0,
                                79.9470855
                            ],
                            [
                                1336.0,
                                79.9528247
                            ],
                            [
                                1337.0,
                                79.9585561
                            ],
                            [
                                1338.0,
                                79.96427990000001
                            ],
                            [
                                1339.0,
                                79.9699959
                            ],
                            [
                                1340.0,
                                79.97570429999999
                            ],
                            [
                                1341.0,
                                79.981405
                            ],
                            [
                                1342.0,
                                79.9870981
                            ],
                            [
                                1343.0,
                                79.9927836
                            ],
                            [
                                1344.0,
                                79.9984614
                            ],
                            [
                                1345.0,
                                80.0041316
                            ],
                            [
                                1346.0,
                                80.0097943
                            ],
                            [
                                1347.0,
                                80.01544940000001
                            ],
                            [
                                1348.0,
                                80.021097
                            ],
                            [
                                1349.0,
                                80.026737
                            ],
                            [
                                1350.0,
                                80.0323695
                            ],
                            [
                                1351.0,
                                80.0379944
                            ],
                            [
                                1352.0,
                                80.0436119
                            ],
                            [
                                1353.0,
                                80.049222
                            ],
                            [
                                1354.0,
                                80.0548245
                            ],
                            [
                                1355.0,
                                80.06041959999999
                            ],
                            [
                                1356.0,
                                80.0660073
                            ],
                            [
                                1357.0,
                                80.07158759999999
                            ],
                            [
                                1358.0,
                                80.07716049999999
                            ],
                            [
                                1359.0,
                                80.0827259
                            ],
                            [
                                1360.0,
                                80.088284
                            ],
                            [
                                1361.0,
                                80.0938348
                            ],
                            [
                                1362.0,
                                80.0993782
                            ],
                            [
                                1363.0,
                                80.10491429999999
                            ],
                            [
                                1364.0,
                                80.11044309999998
                            ],
                            [
                                1365.0,
                                80.11596449999999
                            ],
                            [
                                1366.0,
                                80.1214787
                            ],
                            [
                                1367.0,
                                80.12698559999998
                            ],
                            [
                                1368.0,
                                80.1324853
                            ],
                            [
                                1369.0,
                                80.1379777
                            ],
                            [
                                1370.0,
                                80.1434629
                            ],
                            [
                                1371.0,
                                80.1489409
                            ],
                            [
                                1372.0,
                                80.1544117
                            ],
                            [
                                1373.0,
                                80.1598753
                            ],
                            [
                                1374.0,
                                80.1653317
                            ],
                            [
                                1375.0,
                                80.1707809
                            ],
                            [
                                1376.0,
                                80.17622309999999
                            ],
                            [
                                1377.0,
                                80.18165809999999
                            ],
                            [
                                1378.0,
                                80.187086
                            ],
                            [
                                1379.0,
                                80.1925067
                            ],
                            [
                                1380.0,
                                80.1979204
                            ],
                            [
                                1381.0,
                                80.2033271
                            ],
                            [
                                1382.0,
                                80.20872659999999
                            ],
                            [
                                1383.0,
                                80.2141192
                            ],
                            [
                                1384.0,
                                80.2195046
                            ],
                            [
                                1385.0,
                                80.22488309999999
                            ],
                            [
                                1386.0,
                                80.2302546
                            ],
                            [
                                1387.0,
                                80.2356191
                            ],
                            [
                                1388.0,
                                80.2409766
                            ],
                            [
                                1389.0,
                                80.24632709999999
                            ],
                            [
                                1390.0,
                                80.2516707
                            ],
                            [
                                1391.0,
                                80.2570074
                            ],
                            [
                                1392.0,
                                80.2623371
                            ],
                            [
                                1393.0,
                                80.2676599
                            ],
                            [
                                1394.0,
                                80.2729759
                            ],
                            [
                                1395.0,
                                80.2782849
                            ],
                            [
                                1396.0,
                                80.28358709999999
                            ],
                            [
                                1397.0,
                                80.2888824
                            ],
                            [
                                1398.0,
                                80.2941709
                            ],
                            [
                                1399.0,
                                80.2994526
                            ],
                            [
                                1400.0,
                                80.3047274
                            ],
                            [
                                1401.0,
                                80.3099955
                            ],
                            [
                                1402.0,
                                80.3152567
                            ],
                            [
                                1403.0,
                                80.3205112
                            ],
                            [
                                1404.0,
                                80.3257589
                            ],
                            [
                                1405.0,
                                80.33099990000001
                            ],
                            [
                                1406.0,
                                80.33623409999998
                            ],
                            [
                                1407.0,
                                80.34146159999999
                            ],
                            [
                                1408.0,
                                80.3466824
                            ],
                            [
                                1409.0,
                                80.3518965
                            ],
                            [
                                1410.0,
                                80.3571039
                            ],
                            [
                                1411.0,
                                80.3623047
                            ],
                            [
                                1412.0,
                                80.36749879999999
                            ],
                            [
                                1413.0,
                                80.3726862
                            ],
                            [
                                1414.0,
                                80.377867
                            ],
                            [
                                1415.0,
                                80.3830412
                            ],
                            [
                                1416.0,
                                80.38820869999999
                            ],
                            [
                                1417.0,
                                80.3933697
                            ],
                            [
                                1418.0,
                                80.39852409999999
                            ],
                            [
                                1419.0,
                                80.4036719
                            ],
                            [
                                1420.0,
                                80.4088132
                            ],
                            [
                                1421.0,
                                80.4139479
                            ],
                            [
                                1422.0,
                                80.41907609999998
                            ],
                            [
                                1423.0,
                                80.42419779999999
                            ],
                            [
                                1424.0,
                                80.4293129
                            ],
                            [
                                1425.0,
                                80.4344216
                            ],
                            [
                                1426.0,
                                80.43952379999999
                            ],
                            [
                                1427.0,
                                80.4446195
                            ],
                            [
                                1428.0,
                                80.4497087
                            ],
                            [
                                1429.0,
                                80.4547915
                            ],
                            [
                                1430.0,
                                80.4598679
                            ],
                            [
                                1431.0,
                                80.4649379
                            ],
                            [
                                1432.0,
                                80.4700014
                            ],
                            [
                                1433.0,
                                80.4750585
                            ],
                            [
                                1434.0,
                                80.4801093
                            ],
                            [
                                1435.0,
                                80.4851537
                            ],
                            [
                                1436.0,
                                80.4901917
                            ],
                            [
                                1437.0,
                                80.4952234
                            ],
                            [
                                1438.0,
                                80.5002487
                            ],
                            [
                                1439.0,
                                80.5052677
                            ],
                            [
                                1440.0,
                                80.5102804
                            ],
                            [
                                1441.0,
                                80.5152868
                            ],
                            [
                                1442.0,
                                80.5202869
                            ],
                            [
                                1443.0,
                                80.5252807
                            ],
                            [
                                1444.0,
                                80.53026829999999
                            ],
                            [
                                1445.0,
                                80.53524959999999
                            ],
                            [
                                1446.0,
                                80.5402247
                            ],
                            [
                                1447.0,
                                80.5451935
                            ],
                            [
                                1448.0,
                                80.5501561
                            ],
                            [
                                1449.0,
                                80.55511249999999
                            ],
                            [
                                1450.0,
                                80.5600627
                            ],
                            [
                                1451.0,
                                80.56500679999999
                            ],
                            [
                                1452.0,
                                80.56994459999999
                            ],
                            [
                                1453.0,
                                80.5748763
                            ],
                            [
                                1454.0,
                                80.5798019
                            ],
                            [
                                1455.0,
                                80.5847213
                            ],
                            [
                                1456.0,
                                80.5896346
                            ]
                        ]
                    },
                    {
                        "name": "SRR1823901.c_curve",
                        "data": [
                            [
                                0.0,
                                0.0
                            ],
                            [
                                1.0,
                                0.706229
                            ],
                            [
                                2.0,
                                1.36035
                            ],
                            [
                                3.0,
                                2.00283
                            ],
                            [
                                4.0,
                                2.6370899999999997
                            ],
                            [
                                5.0,
                                3.2645399999999998
                            ],
                            [
                                6.0,
                                3.88598
                            ],
                            [
                                7.0,
                                4.501939999999999
                            ],
                            [
                                8.0,
                                5.1128
                            ],
                            [
                                9.0,
                                5.718859999999999
                            ],
                            [
                                10.0,
                                6.32036
                            ],
                            [
                                11.0,
                                6.91749
                            ],
                            [
                                12.0,
                                7.5104299999999995
                            ],
                            [
                                13.0,
                                8.09931
                            ],
                            [
                                14.0,
                                8.68426
                            ],
                            [
                                15.0,
                                9.2654
                            ],
                            [
                                16.0,
                                9.84283
                            ],
                            [
                                17.0,
                                10.416599999999999
                            ],
                            [
                                18.0,
                                10.9869
                            ],
                            [
                                19.0,
                                11.553799999999999
                            ]
                        ]
                    },
                    {
                        "name": "SRR1823901.lc_extrap",
                        "data": [
                            [
                                0.0,
                                0.0
                            ],
                            [
                                1.0,
                                0.7061999999999999
                            ],
                            [
                                2.0,
                                1.3603915
                            ],
                            [
                                3.0,
                                2.0030289999999997
                            ],
                            [
                                4.0,
                                2.637391
                            ],
                            [
                                5.0,
                                3.2648335
                            ],
                            [
                                6.0,
                                3.8862314999999996
                            ],
                            [
                                7.0,
                                4.5021325
                            ],
                            [
                                8.0,
                                5.1129679999999995
                            ],
                            [
                                9.0,
                                5.719033
                            ],
                            [
                                10.0,
                                6.3205325
                            ],
                            [
                                11.0,
                                6.917660499999999
                            ],
                            [
                                12.0,
                                7.5105895
                            ],
                            [
                                13.0,
                                8.0994605
                            ],
                            [
                                14.0,
                                8.6844045
                            ],
                            [
                                15.0,
                                9.265532499999999
                            ],
                            [
                                16.0,
                                9.8429485
                            ],
                            [
                                17.0,
                                10.416746
                            ],
                            [
                                18.0,
                                10.9870095
                            ],
                            [
                                19.0,
                                11.553821
                            ],
                            [
                                20.0,
                                12.1172504
                            ],
                            [
                                21.0,
                                12.6773885
                            ],
                            [
                                22.0,
                                13.234332599999998
                            ],
                            [
                                23.0,
                                13.788094
                            ],
                            [
                                24.0,
                                14.3387295
                            ],
                            [
                                25.0,
                                14.886292899999999
                            ],
                            [
                                26.0,
                                15.4308353
                            ],
                            [
                                27.0,
                                15.972405599999998
                            ],
                            [
                                28.0,
                                16.5110504
                            ],
                            [
                                29.0,
                                17.0468148
                            ],
                            [
                                30.0,
                                17.5797432
                            ],
                            [
                                31.0,
                                18.109890399999998
                            ],
                            [
                                32.0,
                                18.63713
                            ],
                            [
                                33.0,
                                19.1618381
                            ],
                            [
                                34.0,
                                19.6838021
                            ],
                            [
                                35.0,
                                20.2031078
                            ],
                            [
                                36.0,
                                20.719791999999998
                            ],
                            [
                                37.0,
                                21.2338305
                            ],
                            [
                                38.0,
                                21.7452756
                            ],
                            [
                                39.0,
                                22.2541971
                            ],
                            [
                                40.0,
                                22.7606256
                            ],
                            [
                                41.0,
                                23.264590399999996
                            ],
                            [
                                42.0,
                                23.7661202
                            ],
                            [
                                43.0,
                                24.2652428
                            ],
                            [
                                44.0,
                                24.761984899999998
                            ],
                            [
                                45.0,
                                25.2563729
                            ],
                            [
                                46.0,
                                25.7484321
                            ],
                            [
                                47.0,
                                26.2383322
                            ],
                            [
                                48.0,
                                26.725803699999997
                            ],
                            [
                                49.0,
                                27.210881399999998
                            ],
                            [
                                50.0,
                                27.693866999999997
                            ],
                            [
                                51.0,
                                28.1746417
                            ],
                            [
                                52.0,
                                28.6532274
                            ],
                            [
                                53.0,
                                29.1296456
                            ],
                            [
                                54.0,
                                29.6040153
                            ],
                            [
                                55.0,
                                30.0767026
                            ],
                            [
                                56.0,
                                30.548141899999997
                            ],
                            [
                                57.0,
                                31.0164523
                            ],
                            [
                                58.0,
                                31.482474399999997
                            ],
                            [
                                59.0,
                                31.9464508
                            ],
                            [
                                60.0,
                                32.4084001
                            ],
                            [
                                61.0,
                                32.868340399999994
                            ],
                            [
                                62.0,
                                33.3262895
                            ],
                            [
                                63.0,
                                33.782264899999994
                            ],
                            [
                                64.0,
                                34.2362837
                            ],
                            [
                                65.0,
                                34.68836279999999
                            ],
                            [
                                66.0,
                                35.1385813
                            ],
                            [
                                67.0,
                                35.5871086
                            ],
                            [
                                68.0,
                                36.0337647
                            ],
                            [
                                69.0,
                                36.4785656
                            ],
                            [
                                70.0,
                                36.9215271
                            ],
                            [
                                71.0,
                                37.3626648
                            ],
                            [
                                72.0,
                                37.8013875
                            ],
                            [
                                73.0,
                                38.2382096
                            ],
                            [
                                74.0,
                                38.673218999999996
                            ],
                            [
                                75.0,
                                39.106049299999995
                            ],
                            [
                                76.0,
                                39.5369161
                            ],
                            [
                                77.0,
                                39.965985599999996
                            ],
                            [
                                78.0,
                                40.3941512
                            ],
                            [
                                79.0,
                                40.8214082
                            ],
                            [
                                80.0,
                                41.246976
                            ],
                            [
                                81.0,
                                41.6704259
                            ],
                            [
                                82.0,
                                42.09106
                            ],
                            [
                                83.0,
                                42.510422399999996
                            ],
                            [
                                84.0,
                                42.9281026
                            ],
                            [
                                85.0,
                                43.3455455
                            ],
                            [
                                86.0,
                                43.7619921
                            ],
                            [
                                87.0,
                                44.176884
                            ],
                            [
                                88.0,
                                44.5882461
                            ],
                            [
                                89.0,
                                44.9986051
                            ],
                            [
                                90.0,
                                45.4076289
                            ],
                            [
                                91.0,
                                45.815090999999995
                            ],
                            [
                                92.0,
                                46.2210026
                            ],
                            [
                                93.0,
                                46.625374799999996
                            ],
                            [
                                94.0,
                                47.027204399999995
                            ],
                            [
                                95.0,
                                47.4266955
                            ],
                            [
                                96.0,
                                47.824622299999994
                            ],
                            [
                                97.0,
                                48.220995099999996
                            ],
                            [
                                98.0,
                                48.61620479999999
                            ],
                            [
                                99.0,
                                49.009961399999995
                            ],
                            [
                                100.0,
                                49.4014805
                            ],
                            [
                                101.0,
                                49.7913001
                            ],
                            [
                                102.0,
                                50.179902
                            ],
                            [
                                103.0,
                                50.5671611
                            ],
                            [
                                104.0,
                                50.95293529999999
                            ],
                            [
                                105.0,
                                51.337233999999995
                            ],
                            [
                                106.0,
                                51.7200666
                            ],
                            [
                                107.0,
                                52.1014422
                            ],
                            [
                                108.0,
                                52.4813701
                            ],
                            [
                                109.0,
                                52.8598593
                            ],
                            [
                                110.0,
                                53.2364382
                            ],
                            [
                                111.0,
                                53.6114919
                            ],
                            [
                                112.0,
                                53.985123099999996
                            ],
                            [
                                113.0,
                                54.357985899999996
                            ],
                            [
                                114.0,
                                54.72827589999999
                            ],
                            [
                                115.0,
                                55.0975695
                            ],
                            [
                                116.0,
                                55.467056799999995
                            ],
                            [
                                117.0,
                                55.837272999999996
                            ],
                            [
                                118.0,
                                56.2068855
                            ],
                            [
                                119.0,
                                56.5734851
                            ],
                            [
                                120.0,
                                56.9422115
                            ],
                            [
                                121.0,
                                57.30810079999999
                            ],
                            [
                                122.0,
                                57.6726587
                            ],
                            [
                                123.0,
                                58.035973
                            ],
                            [
                                124.0,
                                58.396344799999994
                            ],
                            [
                                125.0,
                                58.7546943
                            ],
                            [
                                126.0,
                                59.1117646
                            ],
                            [
                                127.0,
                                59.4675632
                            ],
                            [
                                128.0,
                                59.8220975
                            ],
                            [
                                129.0,
                                60.1753746
                            ],
                            [
                                130.0,
                                60.5286372
                            ],
                            [
                                131.0,
                                60.880086999999996
                            ],
                            [
                                132.0,
                                61.227847999999994
                            ],
                            [
                                133.0,
                                61.5743611
                            ],
                            [
                                134.0,
                                61.9196332
                            ],
                            [
                                135.0,
                                62.263671499999994
                            ],
                            [
                                136.0,
                                62.606483
                            ],
                            [
                                137.0,
                                62.9480746
                            ],
                            [
                                138.0,
                                63.2884532
                            ],
                            [
                                139.0,
                                63.6279755
                            ],
                            [
                                140.0,
                                63.967623399999994
                            ],
                            [
                                141.0,
                                64.3061016
                            ],
                            [
                                142.0,
                                64.6434168
                            ],
                            [
                                143.0,
                                64.9795754
                            ],
                            [
                                144.0,
                                65.3145838
                            ],
                            [
                                145.0,
                                65.64844839999999
                            ],
                            [
                                146.0,
                                65.9806151
                            ],
                            [
                                147.0,
                                66.3103884
                            ],
                            [
                                148.0,
                                66.63901249999999
                            ],
                            [
                                149.0,
                                66.96649359999999
                            ],
                            [
                                150.0,
                                67.2928381
                            ],
                            [
                                151.0,
                                67.61805199999999
                            ],
                            [
                                152.0,
                                67.94214159999999
                            ],
                            [
                                153.0,
                                68.2661137
                            ],
                            [
                                154.0,
                                68.5897541
                            ],
                            [
                                155.0,
                                68.91230829999999
                            ],
                            [
                                156.0,
                                69.23378199999999
                            ],
                            [
                                157.0,
                                69.5541809
                            ],
                            [
                                158.0,
                                69.8735107
                            ],
                            [
                                159.0,
                                70.1917772
                            ],
                            [
                                160.0,
                                70.50898579999999
                            ],
                            [
                                161.0,
                                70.8247737
                            ],
                            [
                                162.0,
                                71.14040759999999
                            ],
                            [
                                163.0,
                                71.45590659999999
                            ],
                            [
                                164.0,
                                71.7703923
                            ],
                            [
                                165.0,
                                72.0838699
                            ],
                            [
                                166.0,
                                72.39700409999999
                            ],
                            [
                                167.0,
                                72.7072294
                            ],
                            [
                                168.0,
                                73.0161797
                            ],
                            [
                                169.0,
                                73.32411640000001
                            ],
                            [
                                170.0,
                                73.6310447
                            ],
                            [
                                171.0,
                                73.9369698
                            ],
                            [
                                172.0,
                                74.24189679999999
                            ],
                            [
                                173.0,
                                74.5458307
                            ],
                            [
                                174.0,
                                74.8484225
                            ],
                            [
                                175.0,
                                75.14897090000001
                            ],
                            [
                                176.0,
                                75.4485313
                            ],
                            [
                                177.0,
                                75.74710879999999
                            ],
                            [
                                178.0,
                                76.0437664
                            ],
                            [
                                179.0,
                                76.3388775
                            ],
                            [
                                180.0,
                                76.63301209999999
                            ],
                            [
                                181.0,
                                76.9261752
                            ],
                            [
                                182.0,
                                77.2183716
                            ],
                            [
                                183.0,
                                77.5096062
                            ],
                            [
                                184.0,
                                77.8006635
                            ],
                            [
                                185.0,
                                78.0945094
                            ],
                            [
                                186.0,
                                78.3874453
                            ],
                            [
                                187.0,
                                78.67947559999999
                            ],
                            [
                                188.0,
                                78.9679877
                            ],
                            [
                                189.0,
                                79.25514869999999
                            ],
                            [
                                190.0,
                                79.5413888
                            ],
                            [
                                191.0,
                                79.8267125
                            ],
                            [
                                192.0,
                                80.11112440000001
                            ],
                            [
                                193.0,
                                80.394629
                            ],
                            [
                                194.0,
                                80.67723079999999
                            ],
                            [
                                195.0,
                                80.95865690000001
                            ],
                            [
                                196.0,
                                81.2385192
                            ],
                            [
                                197.0,
                                81.517487
                            ],
                            [
                                198.0,
                                81.7955648
                            ],
                            [
                                199.0,
                                82.072757
                            ],
                            [
                                200.0,
                                82.3490678
                            ],
                            [
                                201.0,
                                82.6245015
                            ],
                            [
                                202.0,
                                82.8990625
                            ],
                            [
                                203.0,
                                83.172755
                            ],
                            [
                                204.0,
                                83.445583
                            ],
                            [
                                205.0,
                                83.7175509
                            ],
                            [
                                206.0,
                                83.9886628
                            ],
                            [
                                207.0,
                                84.2589227
                            ],
                            [
                                208.0,
                                84.5283349
                            ],
                            [
                                209.0,
                                84.7969033
                            ],
                            [
                                210.0,
                                85.06463190000001
                            ],
                            [
                                211.0,
                                85.3315249
                            ],
                            [
                                212.0,
                                85.59891040000001
                            ],
                            [
                                213.0,
                                85.8657314
                            ],
                            [
                                214.0,
                                86.1317354
                            ],
                            [
                                215.0,
                                86.396926
                            ],
                            [
                                216.0,
                                86.6613072
                            ],
                            [
                                217.0,
                                86.92488259999999
                            ],
                            [
                                218.0,
                                87.18765609999998
                            ],
                            [
                                219.0,
                                87.4496313
                            ],
                            [
                                220.0,
                                87.71081209999998
                            ],
                            [
                                221.0,
                                87.97120199999999
                            ],
                            [
                                222.0,
                                88.2308047
                            ],
                            [
                                223.0,
                                88.48962379999999
                            ],
                            [
                                224.0,
                                88.747663
                            ],
                            [
                                225.0,
                                89.0049259
                            ],
                            [
                                226.0,
                                89.261416
                            ],
                            [
                                227.0,
                                89.51713679999999
                            ],
                            [
                                228.0,
                                89.7720918
                            ],
                            [
                                229.0,
                                90.0262847
                            ],
                            [
                                230.0,
                                90.2797188
                            ],
                            [
                                231.0,
                                90.5323976
                            ],
                            [
                                232.0,
                                90.7843245
                            ],
                            [
                                233.0,
                                91.0355029
                            ],
                            [
                                234.0,
                                91.2859362
                            ],
                            [
                                235.0,
                                91.53562790000001
                            ],
                            [
                                236.0,
                                91.7845812
                            ],
                            [
                                237.0,
                                92.0327994
                            ],
                            [
                                238.0,
                                92.2802742
                            ],
                            [
                                239.0,
                                92.52639679999999
                            ],
                            [
                                240.0,
                                92.77179209999998
                            ],
                            [
                                241.0,
                                93.0164632
                            ],
                            [
                                242.0,
                                93.2604134
                            ],
                            [
                                243.0,
                                93.50364599999999
                            ],
                            [
                                244.0,
                                93.74616409999999
                            ],
                            [
                                245.0,
                                93.987971
                            ],
                            [
                                246.0,
                                94.22906979999999
                            ],
                            [
                                247.0,
                                94.4689293
                            ],
                            [
                                248.0,
                                94.70789979999999
                            ],
                            [
                                249.0,
                                94.94617009999999
                            ],
                            [
                                250.0,
                                95.1837434
                            ],
                            [
                                251.0,
                                95.4206227
                            ],
                            [
                                252.0,
                                95.65681109999998
                            ],
                            [
                                253.0,
                                95.8923117
                            ],
                            [
                                254.0,
                                96.1271276
                            ],
                            [
                                255.0,
                                96.3612617
                            ],
                            [
                                256.0,
                                96.59471699999999
                            ],
                            [
                                257.0,
                                96.82749659999999
                            ],
                            [
                                258.0,
                                97.0612785
                            ],
                            [
                                259.0,
                                97.29445940000001
                            ],
                            [
                                260.0,
                                97.5269787
                            ],
                            [
                                261.0,
                                97.75883929999999
                            ],
                            [
                                262.0,
                                97.990044
                            ],
                            [
                                263.0,
                                98.2205956
                            ],
                            [
                                264.0,
                                98.450497
                            ],
                            [
                                265.0,
                                98.6797509
                            ],
                            [
                                266.0,
                                98.9083601
                            ],
                            [
                                267.0,
                                99.1363274
                            ],
                            [
                                268.0,
                                99.3636554
                            ],
                            [
                                269.0,
                                99.590347
                            ],
                            [
                                270.0,
                                99.81640479999999
                            ],
                            [
                                271.0,
                                100.0418316
                            ],
                            [
                                272.0,
                                100.2666299
                            ],
                            [
                                273.0,
                                100.4908025
                            ],
                            [
                                274.0,
                                100.71435199999999
                            ],
                            [
                                275.0,
                                100.937281
                            ],
                            [
                                276.0,
                                101.15959219999999
                            ],
                            [
                                277.0,
                                101.38128809999999
                            ],
                            [
                                278.0,
                                101.6012724
                            ],
                            [
                                279.0,
                                101.8202229
                            ],
                            [
                                280.0,
                                102.0385612
                            ],
                            [
                                281.0,
                                102.25629009999999
                            ],
                            [
                                282.0,
                                102.47341209999999
                            ],
                            [
                                283.0,
                                102.6899297
                            ],
                            [
                                284.0,
                                102.9058455
                            ],
                            [
                                285.0,
                                103.121162
                            ],
                            [
                                286.0,
                                103.3358817
                            ],
                            [
                                287.0,
                                103.5500072
                            ],
                            [
                                288.0,
                                103.7635409
                            ],
                            [
                                289.0,
                                103.9764853
                            ],
                            [
                                290.0,
                                104.18884279999999
                            ],
                            [
                                291.0,
                                104.4006159
                            ],
                            [
                                292.0,
                                104.6118071
                            ],
                            [
                                293.0,
                                104.8230932
                            ],
                            [
                                294.0,
                                105.0347077
                            ],
                            [
                                295.0,
                                105.2457524
                            ],
                            [
                                296.0,
                                105.45622979999999
                            ],
                            [
                                297.0,
                                105.66614209999999
                            ],
                            [
                                298.0,
                                105.87549159999999
                            ],
                            [
                                299.0,
                                106.08428059999999
                            ],
                            [
                                300.0,
                                106.29251149999999
                            ],
                            [
                                301.0,
                                106.5001864
                            ],
                            [
                                302.0,
                                106.7073076
                            ],
                            [
                                303.0,
                                106.9138774
                            ],
                            [
                                304.0,
                                107.11989799999999
                            ],
                            [
                                305.0,
                                107.32537159999998
                            ],
                            [
                                306.0,
                                107.5303004
                            ],
                            [
                                307.0,
                                107.73468659999999
                            ],
                            [
                                308.0,
                                107.9385324
                            ],
                            [
                                309.0,
                                108.14183990000001
                            ],
                            [
                                310.0,
                                108.3446113
                            ],
                            [
                                311.0,
                                108.54684879999999
                            ],
                            [
                                312.0,
                                108.7485545
                            ],
                            [
                                313.0,
                                108.9497304
                            ],
                            [
                                314.0,
                                109.1503787
                            ],
                            [
                                315.0,
                                109.35050159999999
                            ],
                            [
                                316.0,
                                109.550101
                            ],
                            [
                                317.0,
                                109.74917909999999
                            ],
                            [
                                318.0,
                                109.947738
                            ],
                            [
                                319.0,
                                110.14577959999998
                            ],
                            [
                                320.0,
                                110.343306
                            ],
                            [
                                321.0,
                                110.5403193
                            ],
                            [
                                322.0,
                                110.73682149999999
                            ],
                            [
                                323.0,
                                110.93281449999999
                            ],
                            [
                                324.0,
                                111.1283004
                            ],
                            [
                                325.0,
                                111.3232812
                            ],
                            [
                                326.0,
                                111.5177588
                            ],
                            [
                                327.0,
                                111.71173529999999
                            ],
                            [
                                328.0,
                                111.90521249999999
                            ],
                            [
                                329.0,
                                112.0981924
                            ],
                            [
                                330.0,
                                112.29067699999999
                            ],
                            [
                                331.0,
                                112.48266809999998
                            ],
                            [
                                332.0,
                                112.6741677
                            ],
                            [
                                333.0,
                                112.8651777
                            ],
                            [
                                334.0,
                                113.0557
                            ],
                            [
                                335.0,
                                113.24573649999999
                            ],
                            [
                                336.0,
                                113.435289
                            ],
                            [
                                337.0,
                                113.6243594
                            ],
                            [
                                338.0,
                                113.81294959999998
                            ],
                            [
                                339.0,
                                114.00106149999999
                            ],
                            [
                                340.0,
                                114.1886967
                            ],
                            [
                                341.0,
                                114.3758572
                            ],
                            [
                                342.0,
                                114.5625449
                            ],
                            [
                                343.0,
                                114.7487614
                            ],
                            [
                                344.0,
                                114.93450859999999
                            ],
                            [
                                345.0,
                                115.1197883
                            ],
                            [
                                346.0,
                                115.30460229999998
                            ],
                            [
                                347.0,
                                115.4889523
                            ],
                            [
                                348.0,
                                115.67284009999999
                            ],
                            [
                                349.0,
                                115.8562675
                            ],
                            [
                                350.0,
                                116.0399319
                            ],
                            [
                                351.0,
                                116.2234814
                            ],
                            [
                                352.0,
                                116.406578
                            ],
                            [
                                353.0,
                                116.58922319999999
                            ],
                            [
                                354.0,
                                116.7714187
                            ],
                            [
                                355.0,
                                116.9531662
                            ],
                            [
                                356.0,
                                117.1344674
                            ],
                            [
                                357.0,
                                117.31532399999999
                            ],
                            [
                                358.0,
                                117.49573749999999
                            ],
                            [
                                359.0,
                                117.6757097
                            ],
                            [
                                360.0,
                                117.85524209999998
                            ],
                            [
                                361.0,
                                118.0343365
                            ],
                            [
                                362.0,
                                118.21299429999999
                            ],
                            [
                                363.0,
                                118.3912173
                            ],
                            [
                                364.0,
                                118.569007
                            ],
                            [
                                365.0,
                                118.74636509999999
                            ],
                            [
                                366.0,
                                118.923293
                            ],
                            [
                                367.0,
                                119.0997924
                            ],
                            [
                                368.0,
                                119.2758649
                            ],
                            [
                                369.0,
                                119.451512
                            ],
                            [
                                370.0,
                                119.62673529999999
                            ],
                            [
                                371.0,
                                119.8015363
                            ],
                            [
                                372.0,
                                119.97591659999999
                            ],
                            [
                                373.0,
                                120.14987769999999
                            ],
                            [
                                374.0,
                                120.323421
                            ],
                            [
                                375.0,
                                120.49654829999999
                            ],
                            [
                                376.0,
                                120.6692609
                            ],
                            [
                                377.0,
                                120.8415603
                            ],
                            [
                                378.0,
                                121.01344809999999
                            ],
                            [
                                379.0,
                                121.1849257
                            ],
                            [
                                380.0,
                                121.35599459999999
                            ],
                            [
                                381.0,
                                121.52665629999998
                            ],
                            [
                                382.0,
                                121.6969123
                            ],
                            [
                                383.0,
                                121.8667639
                            ],
                            [
                                384.0,
                                122.03621279999999
                            ],
                            [
                                385.0,
                                122.2052602
                            ],
                            [
                                386.0,
                                122.3739077
                            ],
                            [
                                387.0,
                                122.54215669999999
                            ],
                            [
                                388.0,
                                122.7100085
                            ],
                            [
                                389.0,
                                122.8774647
                            ],
                            [
                                390.0,
                                123.04452659999998
                            ],
                            [
                                391.0,
                                123.21119569999999
                            ],
                            [
                                392.0,
                                123.3774732
                            ],
                            [
                                393.0,
                                123.5433607
                            ],
                            [
                                394.0,
                                123.70885949999999
                            ],
                            [
                                395.0,
                                123.8739709
                            ],
                            [
                                396.0,
                                124.0386964
                            ],
                            [
                                397.0,
                                124.2030374
                            ],
                            [
                                398.0,
                                124.36699499999999
                            ],
                            [
                                399.0,
                                124.53057079999999
                            ],
                            [
                                400.0,
                                124.69376609999999
                            ],
                            [
                                401.0,
                                124.85658209999998
                            ],
                            [
                                402.0,
                                125.0190203
                            ],
                            [
                                403.0,
                                125.1807512
                            ],
                            [
                                404.0,
                                125.34167209999998
                            ],
                            [
                                405.0,
                                125.5022174
                            ],
                            [
                                406.0,
                                125.66238859999999
                            ],
                            [
                                407.0,
                                125.8221869
                            ],
                            [
                                408.0,
                                125.98161359999999
                            ],
                            [
                                409.0,
                                126.14067
                            ],
                            [
                                410.0,
                                126.2993575
                            ],
                            [
                                411.0,
                                126.45767729999999
                            ],
                            [
                                412.0,
                                126.61563059999999
                            ],
                            [
                                413.0,
                                126.7732189
                            ],
                            [
                                414.0,
                                126.9304433
                            ],
                            [
                                415.0,
                                127.0873051
                            ],
                            [
                                416.0,
                                127.24380559999999
                            ],
                            [
                                417.0,
                                127.399946
                            ],
                            [
                                418.0,
                                127.55572759999998
                            ],
                            [
                                419.0,
                                127.7111516
                            ],
                            [
                                420.0,
                                127.8662192
                            ],
                            [
                                421.0,
                                128.0209317
                            ],
                            [
                                422.0,
                                128.1752904
                            ],
                            [
                                423.0,
                                128.32929629999998
                            ],
                            [
                                424.0,
                                128.4829508
                            ],
                            [
                                425.0,
                                128.6362551
                            ],
                            [
                                426.0,
                                128.78921029999998
                            ],
                            [
                                427.0,
                                128.94181759999998
                            ],
                            [
                                428.0,
                                129.09407829999998
                            ],
                            [
                                429.0,
                                129.2459935
                            ],
                            [
                                430.0,
                                129.3975644
                            ],
                            [
                                431.0,
                                129.5487922
                            ],
                            [
                                432.0,
                                129.699678
                            ],
                            [
                                433.0,
                                129.850223
                            ],
                            [
                                434.0,
                                130.0004284
                            ],
                            [
                                435.0,
                                130.1502954
                            ],
                            [
                                436.0,
                                130.299825
                            ],
                            [
                                437.0,
                                130.4490184
                            ],
                            [
                                438.0,
                                130.5978768
                            ],
                            [
                                439.0,
                                130.7464012
                            ],
                            [
                                440.0,
                                130.8945929
                            ],
                            [
                                441.0,
                                131.0424529
                            ],
                            [
                                442.0,
                                131.1899824
                            ],
                            [
                                443.0,
                                131.3371824
                            ],
                            [
                                444.0,
                                131.48405409999998
                            ],
                            [
                                445.0,
                                131.63059859999998
                            ],
                            [
                                446.0,
                                131.776817
                            ],
                            [
                                447.0,
                                131.92271029999998
                            ],
                            [
                                448.0,
                                132.06827959999998
                            ],
                            [
                                449.0,
                                132.2135261
                            ],
                            [
                                450.0,
                                132.35845079999999
                            ],
                            [
                                451.0,
                                132.5030548
                            ],
                            [
                                452.0,
                                132.6473392
                            ],
                            [
                                453.0,
                                132.791305
                            ],
                            [
                                454.0,
                                132.9349532
                            ],
                            [
                                455.0,
                                133.078285
                            ],
                            [
                                456.0,
                                133.2213013
                            ],
                            [
                                457.0,
                                133.36400329999998
                            ],
                            [
                                458.0,
                                133.5063919
                            ],
                            [
                                459.0,
                                133.6484683
                            ],
                            [
                                460.0,
                                133.79023329999998
                            ],
                            [
                                461.0,
                                133.93168809999997
                            ],
                            [
                                462.0,
                                134.0728337
                            ],
                            [
                                463.0,
                                134.2136711
                            ],
                            [
                                464.0,
                                134.3542013
                            ],
                            [
                                465.0,
                                134.49442530000002
                            ],
                            [
                                466.0,
                                134.6343441
                            ],
                            [
                                467.0,
                                134.77395869999998
                            ],
                            [
                                468.0,
                                134.91327019999997
                            ],
                            [
                                469.0,
                                135.0522794
                            ],
                            [
                                470.0,
                                135.1909875
                            ],
                            [
                                471.0,
                                135.32939530000002
                            ],
                            [
                                472.0,
                                135.4675038
                            ],
                            [
                                473.0,
                                135.6053141
                            ],
                            [
                                474.0,
                                135.7428271
                            ],
                            [
                                475.0,
                                135.8800437
                            ],
                            [
                                476.0,
                                136.0169649
                            ],
                            [
                                477.0,
                                136.1535917
                            ],
                            [
                                478.0,
                                136.28992499999998
                            ],
                            [
                                479.0,
                                136.4259658
                            ],
                            [
                                480.0,
                                136.561715
                            ],
                            [
                                481.0,
                                136.69717359999999
                            ],
                            [
                                482.0,
                                136.83234249999998
                            ],
                            [
                                483.0,
                                136.96722259999999
                            ],
                            [
                                484.0,
                                137.1018148
                            ],
                            [
                                485.0,
                                137.2361201
                            ],
                            [
                                486.0,
                                137.3701164
                            ],
                            [
                                487.0,
                                137.50278699999998
                            ],
                            [
                                488.0,
                                137.63517309999997
                            ],
                            [
                                489.0,
                                137.76727549999998
                            ],
                            [
                                490.0,
                                137.8990953
                            ],
                            [
                                491.0,
                                138.0306333
                            ],
                            [
                                492.0,
                                138.1618904
                            ],
                            [
                                493.0,
                                138.2928675
                            ],
                            [
                                494.0,
                                138.4235656
                            ],
                            [
                                495.0,
                                138.55398549999998
                            ],
                            [
                                496.0,
                                138.684128
                            ],
                            [
                                497.0,
                                138.81399419999997
                            ],
                            [
                                498.0,
                                138.9435848
                            ],
                            [
                                499.0,
                                139.0729008
                            ],
                            [
                                500.0,
                                139.201943
                            ],
                            [
                                501.0,
                                139.3314122
                            ],
                            [
                                502.0,
                                139.46081039999999
                            ],
                            [
                                503.0,
                                139.5899379
                            ],
                            [
                                504.0,
                                139.7187956
                            ],
                            [
                                505.0,
                                139.8473844
                            ],
                            [
                                506.0,
                                139.9757051
                            ],
                            [
                                507.0,
                                140.1037586
                            ],
                            [
                                508.0,
                                140.23154559999998
                            ],
                            [
                                509.0,
                                140.35906709999998
                            ],
                            [
                                510.0,
                                140.4863238
                            ],
                            [
                                511.0,
                                140.6133165
                            ],
                            [
                                512.0,
                                140.7400462
                            ],
                            [
                                513.0,
                                140.8665136
                            ],
                            [
                                514.0,
                                140.9927195
                            ],
                            [
                                515.0,
                                141.1186648
                            ],
                            [
                                516.0,
                                141.24435019999999
                            ],
                            [
                                517.0,
                                141.3697765
                            ],
                            [
                                518.0,
                                141.4949447
                            ],
                            [
                                519.0,
                                141.6198554
                            ],
                            [
                                520.0,
                                141.7445094
                            ],
                            [
                                521.0,
                                141.8689076
                            ],
                            [
                                522.0,
                                141.9930508
                            ],
                            [
                                523.0,
                                142.1169397
                            ],
                            [
                                524.0,
                                142.2405751
                            ],
                            [
                                525.0,
                                142.3639577
                            ],
                            [
                                526.0,
                                142.4870885
                            ],
                            [
                                527.0,
                                142.60996809999997
                            ],
                            [
                                528.0,
                                142.7325973
                            ],
                            [
                                529.0,
                                142.8549769
                            ],
                            [
                                530.0,
                                142.97710759999998
                            ],
                            [
                                531.0,
                                143.09899019999997
                            ],
                            [
                                532.0,
                                143.22062549999998
                            ],
                            [
                                533.0,
                                143.3420142
                            ],
                            [
                                534.0,
                                143.463157
                            ],
                            [
                                535.0,
                                143.58405480000002
                            ],
                            [
                                536.0,
                                143.7047083
                            ],
                            [
                                537.0,
                                143.8251181
                            ],
                            [
                                538.0,
                                143.94528509999998
                            ],
                            [
                                539.0,
                                144.06521
                            ],
                            [
                                540.0,
                                144.1848935
                            ],
                            [
                                541.0,
                                144.30433630000002
                            ],
                            [
                                542.0,
                                144.4235392
                            ],
                            [
                                543.0,
                                144.5425029
                            ],
                            [
                                544.0,
                                144.6612281
                            ],
                            [
                                545.0,
                                144.77971549999998
                            ],
                            [
                                546.0,
                                144.8979659
                            ],
                            [
                                547.0,
                                145.01597999999998
                            ],
                            [
                                548.0,
                                145.1337584
                            ],
                            [
                                549.0,
                                145.2513019
                            ],
                            [
                                550.0,
                                145.36861119999998
                            ],
                            [
                                551.0,
                                145.48568699999998
                            ],
                            [
                                552.0,
                                145.60253
                            ],
                            [
                                553.0,
                                145.71914080000002
                            ],
                            [
                                554.0,
                                145.8355202
                            ],
                            [
                                555.0,
                                145.9516689
                            ],
                            [
                                556.0,
                                146.0675876
                            ],
                            [
                                557.0,
                                146.18327680000002
                            ],
                            [
                                558.0,
                                146.2987374
                            ],
                            [
                                559.0,
                                146.41397
                            ],
                            [
                                560.0,
                                146.5289753
                            ],
                            [
                                561.0,
                                146.6437539
                            ],
                            [
                                562.0,
                                146.7583066
                            ],
                            [
                                563.0,
                                146.8726339
                            ],
                            [
                                564.0,
                                146.9867366
                            ],
                            [
                                565.0,
                                147.10061530000002
                            ],
                            [
                                566.0,
                                147.2142707
                            ],
                            [
                                567.0,
                                147.3277034
                            ],
                            [
                                568.0,
                                147.4409141
                            ],
                            [
                                569.0,
                                147.5539034
                            ],
                            [
                                570.0,
                                147.6666721
                            ],
                            [
                                571.0,
                                147.77922069999997
                            ],
                            [
                                572.0,
                                147.8915499
                            ],
                            [
                                573.0,
                                148.0036603
                            ],
                            [
                                574.0,
                                148.1155526
                            ],
                            [
                                575.0,
                                148.2272274
                            ],
                            [
                                576.0,
                                148.3386854
                            ],
                            [
                                577.0,
                                148.4499271
                            ],
                            [
                                578.0,
                                148.56095319999997
                            ],
                            [
                                579.0,
                                148.6717644
                            ],
                            [
                                580.0,
                                148.78236119999997
                            ],
                            [
                                581.0,
                                148.8927443
                            ],
                            [
                                582.0,
                                149.0029144
                            ],
                            [
                                583.0,
                                149.1128719
                            ],
                            [
                                584.0,
                                149.22261759999998
                            ],
                            [
                                585.0,
                                149.33215199999998
                            ],
                            [
                                586.0,
                                149.4414758
                            ],
                            [
                                587.0,
                                149.5499103
                            ],
                            [
                                588.0,
                                149.65810319999997
                            ],
                            [
                                589.0,
                                149.7660873
                            ],
                            [
                                590.0,
                                149.8738631
                            ],
                            [
                                591.0,
                                149.9814313
                            ],
                            [
                                592.0,
                                150.08879259999998
                            ],
                            [
                                593.0,
                                150.1959474
                            ],
                            [
                                594.0,
                                150.3028964
                            ],
                            [
                                595.0,
                                150.4096401
                            ],
                            [
                                596.0,
                                150.5161793
                            ],
                            [
                                597.0,
                                150.6225143
                            ],
                            [
                                598.0,
                                150.728646
                            ],
                            [
                                599.0,
                                150.8345747
                            ],
                            [
                                600.0,
                                150.9403012
                            ],
                            [
                                601.0,
                                151.045826
                            ],
                            [
                                602.0,
                                151.1511496
                            ],
                            [
                                603.0,
                                151.25627269999998
                            ],
                            [
                                604.0,
                                151.36119580000002
                            ],
                            [
                                605.0,
                                151.46591949999998
                            ],
                            [
                                606.0,
                                151.5704443
                            ],
                            [
                                607.0,
                                151.6747709
                            ],
                            [
                                608.0,
                                151.77889969999998
                            ],
                            [
                                609.0,
                                151.8828314
                            ],
                            [
                                610.0,
                                151.98656649999998
                            ],
                            [
                                611.0,
                                152.0901056
                            ],
                            [
                                612.0,
                                152.19344919999998
                            ],
                            [
                                613.0,
                                152.2965979
                            ],
                            [
                                614.0,
                                152.3995522
                            ],
                            [
                                615.0,
                                152.50231269999998
                            ],
                            [
                                616.0,
                                152.6048799
                            ],
                            [
                                617.0,
                                152.7072544
                            ],
                            [
                                618.0,
                                152.80943680000001
                            ],
                            [
                                619.0,
                                152.9114274
                            ],
                            [
                                620.0,
                                153.013227
                            ],
                            [
                                621.0,
                                153.114836
                            ],
                            [
                                622.0,
                                153.216255
                            ],
                            [
                                623.0,
                                153.3174845
                            ],
                            [
                                624.0,
                                153.41852509999998
                            ],
                            [
                                625.0,
                                153.51937719999998
                            ],
                            [
                                626.0,
                                153.6200414
                            ],
                            [
                                627.0,
                                153.7205182
                            ],
                            [
                                628.0,
                                153.8208082
                            ],
                            [
                                629.0,
                                153.9209118
                            ],
                            [
                                630.0,
                                154.02082959999998
                            ],
                            [
                                631.0,
                                154.1205621
                            ],
                            [
                                632.0,
                                154.2201099
                            ],
                            [
                                633.0,
                                154.3194733
                            ],
                            [
                                634.0,
                                154.418653
                            ],
                            [
                                635.0,
                                154.5176495
                            ],
                            [
                                636.0,
                                154.61646319999997
                            ],
                            [
                                637.0,
                                154.71509469999998
                            ],
                            [
                                638.0,
                                154.8135445
                            ],
                            [
                                639.0,
                                154.9118131
                            ],
                            [
                                640.0,
                                155.0099009
                            ],
                            [
                                641.0,
                                155.1078085
                            ],
                            [
                                642.0,
                                155.2055364
                            ],
                            [
                                643.0,
                                155.30308499999998
                            ],
                            [
                                644.0,
                                155.4004549
                            ],
                            [
                                645.0,
                                155.4976466
                            ],
                            [
                                646.0,
                                155.5946605
                            ],
                            [
                                647.0,
                                155.6914971
                            ],
                            [
                                648.0,
                                155.78815699999998
                            ],
                            [
                                649.0,
                                155.8846405
                            ],
                            [
                                650.0,
                                155.9809483
                            ],
                            [
                                651.0,
                                156.07708069999998
                            ],
                            [
                                652.0,
                                156.17303819999998
                            ],
                            [
                                653.0,
                                156.2688214
                            ],
                            [
                                654.0,
                                156.36443069999999
                            ],
                            [
                                655.0,
                                156.4598665
                            ],
                            [
                                656.0,
                                156.5551294
                            ],
                            [
                                657.0,
                                156.6502198
                            ],
                            [
                                658.0,
                                156.74513819999999
                            ],
                            [
                                659.0,
                                156.83988499999998
                            ],
                            [
                                660.0,
                                156.9344607
                            ],
                            [
                                661.0,
                                157.0288659
                            ],
                            [
                                662.0,
                                157.1231008
                            ],
                            [
                                663.0,
                                157.2171661
                            ],
                            [
                                664.0,
                                157.3110621
                            ],
                            [
                                665.0,
                                157.4047893
                            ],
                            [
                                666.0,
                                157.49834819999998
                            ],
                            [
                                667.0,
                                157.5917393
                            ],
                            [
                                668.0,
                                157.6849629
                            ],
                            [
                                669.0,
                                157.7780195
                            ],
                            [
                                670.0,
                                157.87090969999997
                            ],
                            [
                                671.0,
                                157.96363369999997
                            ],
                            [
                                672.0,
                                158.05619209999998
                            ],
                            [
                                673.0,
                                158.1485853
                            ],
                            [
                                674.0,
                                158.2408138
                            ],
                            [
                                675.0,
                                158.332878
                            ],
                            [
                                676.0,
                                158.4247783
                            ],
                            [
                                677.0,
                                158.5165152
                            ],
                            [
                                678.0,
                                158.6080891
                            ],
                            [
                                679.0,
                                158.6995004
                            ],
                            [
                                680.0,
                                158.7907497
                            ],
                            [
                                681.0,
                                158.88183719999998
                            ],
                            [
                                682.0,
                                158.9729618
                            ],
                            [
                                683.0,
                                159.06396469999999
                            ],
                            [
                                684.0,
                                159.1548072
                            ],
                            [
                                685.0,
                                159.2454895
                            ],
                            [
                                686.0,
                                159.33601209999998
                            ],
                            [
                                687.0,
                                159.4263754
                            ],
                            [
                                688.0,
                                159.51657980000002
                            ],
                            [
                                689.0,
                                159.6066259
                            ],
                            [
                                690.0,
                                159.6965138
                            ],
                            [
                                691.0,
                                159.78624419999997
                            ],
                            [
                                692.0,
                                159.8758174
                            ],
                            [
                                693.0,
                                159.9652338
                            ],
                            [
                                694.0,
                                160.0544939
                            ],
                            [
                                695.0,
                                160.1435979
                            ],
                            [
                                696.0,
                                160.23254649999998
                            ],
                            [
                                697.0,
                                160.3213398
                            ],
                            [
                                698.0,
                                160.4099785
                            ],
                            [
                                699.0,
                                160.4984628
                            ],
                            [
                                700.0,
                                160.5867932
                            ],
                            [
                                701.0,
                                160.6749701
                            ],
                            [
                                702.0,
                                160.7629938
                            ],
                            [
                                703.0,
                                160.8508648
                            ],
                            [
                                704.0,
                                160.9385835
                            ],
                            [
                                705.0,
                                161.0261503
                            ],
                            [
                                706.0,
                                161.1135655
                            ],
                            [
                                707.0,
                                161.2008296
                            ],
                            [
                                708.0,
                                161.2879429
                            ],
                            [
                                709.0,
                                161.3749058
                            ],
                            [
                                710.0,
                                161.4617188
                            ],
                            [
                                711.0,
                                161.5483822
                            ],
                            [
                                712.0,
                                161.6348964
                            ],
                            [
                                713.0,
                                161.7212618
                            ],
                            [
                                714.0,
                                161.8074788
                            ],
                            [
                                715.0,
                                161.89354769999997
                            ],
                            [
                                716.0,
                                161.9794689
                            ],
                            [
                                717.0,
                                162.0652429
                            ],
                            [
                                718.0,
                                162.15087
                            ],
                            [
                                719.0,
                                162.23593309999998
                            ],
                            [
                                720.0,
                                162.32072349999999
                            ],
                            [
                                721.0,
                                162.4053683
                            ],
                            [
                                722.0,
                                162.4898679
                            ],
                            [
                                723.0,
                                162.57422269999998
                            ],
                            [
                                724.0,
                                162.6584331
                            ],
                            [
                                725.0,
                                162.74249949999998
                            ],
                            [
                                726.0,
                                162.82642209999997
                            ],
                            [
                                727.0,
                                162.9102015
                            ],
                            [
                                728.0,
                                162.9938378
                            ],
                            [
                                729.0,
                                163.07733159999998
                            ],
                            [
                                730.0,
                                163.1606831
                            ],
                            [
                                731.0,
                                163.2438928
                            ],
                            [
                                732.0,
                                163.32696099999998
                            ],
                            [
                                733.0,
                                163.4098881
                            ],
                            [
                                734.0,
                                163.4926743
                            ],
                            [
                                735.0,
                                163.5753202
                            ],
                            [
                                736.0,
                                163.657826
                            ],
                            [
                                737.0,
                                163.74019199999998
                            ],
                            [
                                738.0,
                                163.8224188
                            ],
                            [
                                739.0,
                                163.9045065
                            ],
                            [
                                740.0,
                                163.9864555
                            ],
                            [
                                741.0,
                                164.0682663
                            ],
                            [
                                742.0,
                                164.14993919999998
                            ],
                            [
                                743.0,
                                164.2314744
                            ],
                            [
                                744.0,
                                164.3128724
                            ],
                            [
                                745.0,
                                164.39413349999998
                            ],
                            [
                                746.0,
                                164.475258
                            ],
                            [
                                747.0,
                                164.5562463
                            ],
                            [
                                748.0,
                                164.63709880000002
                            ],
                            [
                                749.0,
                                164.7178157
                            ],
                            [
                                750.0,
                                164.7983974
                            ],
                            [
                                751.0,
                                164.8788443
                            ],
                            [
                                752.0,
                                164.9591567
                            ],
                            [
                                753.0,
                                165.0393349
                            ],
                            [
                                754.0,
                                165.1193793
                            ],
                            [
                                755.0,
                                165.19929009999998
                            ],
                            [
                                756.0,
                                165.2790678
                            ],
                            [
                                757.0,
                                165.35871269999998
                            ],
                            [
                                758.0,
                                165.43822509999998
                            ],
                            [
                                759.0,
                                165.5176053
                            ],
                            [
                                760.0,
                                165.59685369999997
                            ],
                            [
                                761.0,
                                165.6759705
                            ],
                            [
                                762.0,
                                165.75495619999998
                            ],
                            [
                                763.0,
                                165.833811
                            ],
                            [
                                764.0,
                                165.91253519999998
                            ],
                            [
                                765.0,
                                165.9911293
                            ],
                            [
                                766.0,
                                166.0695935
                            ],
                            [
                                767.0,
                                166.14792809999997
                            ],
                            [
                                768.0,
                                166.2261335
                            ],
                            [
                                769.0,
                                166.3042099
                            ],
                            [
                                770.0,
                                166.3821577
                            ],
                            [
                                771.0,
                                166.4599773
                            ],
                            [
                                772.0,
                                166.5376689
                            ],
                            [
                                773.0,
                                166.6152328
                            ],
                            [
                                774.0,
                                166.6926694
                            ],
                            [
                                775.0,
                                166.7699789
                            ],
                            [
                                776.0,
                                166.8471618
                            ],
                            [
                                777.0,
                                166.92421819999998
                            ],
                            [
                                778.0,
                                167.0011486
                            ],
                            [
                                779.0,
                                167.07795319999997
                            ],
                            [
                                780.0,
                                167.1546323
                            ],
                            [
                                781.0,
                                167.23118619999997
                            ],
                            [
                                782.0,
                                167.3076153
                            ],
                            [
                                783.0,
                                167.3839198
                            ],
                            [
                                784.0,
                                167.46009999999998
                            ],
                            [
                                785.0,
                                167.5361564
                            ],
                            [
                                786.0,
                                167.612089
                            ],
                            [
                                787.0,
                                167.6878984
                            ],
                            [
                                788.0,
                                167.76358459999997
                            ],
                            [
                                789.0,
                                167.83914819999998
                            ],
                            [
                                790.0,
                                167.91458930000002
                            ],
                            [
                                791.0,
                                167.9899083
                            ],
                            [
                                792.0,
                                168.0651054
                            ],
                            [
                                793.0,
                                168.1401809
                            ],
                            [
                                794.0,
                                168.2151352
                            ],
                            [
                                795.0,
                                168.2899685
                            ],
                            [
                                796.0,
                                168.36468119999998
                            ],
                            [
                                797.0,
                                168.43927349999998
                            ],
                            [
                                798.0,
                                168.5137457
                            ],
                            [
                                799.0,
                                168.588098
                            ],
                            [
                                800.0,
                                168.6623309
                            ],
                            [
                                801.0,
                                168.7364446
                            ],
                            [
                                802.0,
                                168.8104393
                            ],
                            [
                                803.0,
                                168.8843154
                            ],
                            [
                                804.0,
                                168.95807309999998
                            ],
                            [
                                805.0,
                                169.03171269999999
                            ],
                            [
                                806.0,
                                169.1052345
                            ],
                            [
                                807.0,
                                169.17863880000002
                            ],
                            [
                                808.0,
                                169.2519259
                            ],
                            [
                                809.0,
                                169.3250961
                            ],
                            [
                                810.0,
                                169.3981495
                            ],
                            [
                                811.0,
                                169.47108659999998
                            ],
                            [
                                812.0,
                                169.54390759999998
                            ],
                            [
                                813.0,
                                169.6166127
                            ],
                            [
                                814.0,
                                169.68920219999998
                            ],
                            [
                                815.0,
                                169.7616765
                            ],
                            [
                                816.0,
                                169.8340358
                            ],
                            [
                                817.0,
                                169.9062803
                            ],
                            [
                                818.0,
                                169.9784104
                            ],
                            [
                                819.0,
                                170.0504263
                            ],
                            [
                                820.0,
                                170.12232819999997
                            ],
                            [
                                821.0,
                                170.19411649999998
                            ],
                            [
                                822.0,
                                170.2657915
                            ],
                            [
                                823.0,
                                170.33735330000002
                            ],
                            [
                                824.0,
                                170.4088023
                            ],
                            [
                                825.0,
                                170.48013869999997
                            ],
                            [
                                826.0,
                                170.55136269999997
                            ],
                            [
                                827.0,
                                170.6224748
                            ],
                            [
                                828.0,
                                170.69347499999998
                            ],
                            [
                                829.0,
                                170.7643638
                            ],
                            [
                                830.0,
                                170.8351413
                            ],
                            [
                                831.0,
                                170.9058078
                            ],
                            [
                                832.0,
                                170.9763635
                            ],
                            [
                                833.0,
                                171.0468088
                            ],
                            [
                                834.0,
                                171.1171439
                            ],
                            [
                                835.0,
                                171.187369
                            ],
                            [
                                836.0,
                                171.2574844
                            ],
                            [
                                837.0,
                                171.3274904
                            ],
                            [
                                838.0,
                                171.39738719999997
                            ],
                            [
                                839.0,
                                171.4671751
                            ],
                            [
                                840.0,
                                171.53685430000002
                            ],
                            [
                                841.0,
                                171.6064251
                            ],
                            [
                                842.0,
                                171.67588769999998
                            ],
                            [
                                843.0,
                                171.7452424
                            ],
                            [
                                844.0,
                                171.81448939999999
                            ],
                            [
                                845.0,
                                171.88362909999998
                            ],
                            [
                                846.0,
                                171.9526615
                            ],
                            [
                                847.0,
                                172.02158709999998
                            ],
                            [
                                848.0,
                                172.090406
                            ],
                            [
                                849.0,
                                172.1591185
                            ],
                            [
                                850.0,
                                172.2277248
                            ],
                            [
                                851.0,
                                172.29622519999998
                            ],
                            [
                                852.0,
                                172.3646199
                            ],
                            [
                                853.0,
                                172.4329091
                            ],
                            [
                                854.0,
                                172.50109319999999
                            ],
                            [
                                855.0,
                                172.5691723
                            ],
                            [
                                856.0,
                                172.6371468
                            ],
                            [
                                857.0,
                                172.7050167
                            ],
                            [
                                858.0,
                                172.7727825
                            ],
                            [
                                859.0,
                                172.84044419999998
                            ],
                            [
                                860.0,
                                172.90800219999997
                            ],
                            [
                                861.0,
                                172.97545669999997
                            ],
                            [
                                862.0,
                                173.04280799999998
                            ],
                            [
                                863.0,
                                173.11005619999997
                            ],
                            [
                                864.0,
                                173.1772016
                            ],
                            [
                                865.0,
                                173.24424449999998
                            ],
                            [
                                866.0,
                                173.311185
                            ],
                            [
                                867.0,
                                173.37802349999998
                            ],
                            [
                                868.0,
                                173.4447601
                            ],
                            [
                                869.0,
                                173.511395
                            ],
                            [
                                870.0,
                                173.57792859999998
                            ],
                            [
                                871.0,
                                173.644361
                            ],
                            [
                                872.0,
                                173.7106925
                            ],
                            [
                                873.0,
                                173.7769233
                            ],
                            [
                                874.0,
                                173.84305369999998
                            ],
                            [
                                875.0,
                                173.90908369999997
                            ],
                            [
                                876.0,
                                173.9750138
                            ],
                            [
                                877.0,
                                174.0408441
                            ],
                            [
                                878.0,
                                174.1065748
                            ],
                            [
                                879.0,
                                174.17220619999998
                            ],
                            [
                                880.0,
                                174.2377385
                            ],
                            [
                                881.0,
                                174.3031719
                            ],
                            [
                                882.0,
                                174.36850669999998
                            ],
                            [
                                883.0,
                                174.433743
                            ],
                            [
                                884.0,
                                174.49888109999998
                            ],
                            [
                                885.0,
                                174.56392119999998
                            ],
                            [
                                886.0,
                                174.6288635
                            ],
                            [
                                887.0,
                                174.6937083
                            ],
                            [
                                888.0,
                                174.75845569999998
                            ],
                            [
                                889.0,
                                174.8231061
                            ],
                            [
                                890.0,
                                174.88765949999998
                            ],
                            [
                                891.0,
                                174.9521163
                            ],
                            [
                                892.0,
                                175.01647659999998
                            ],
                            [
                                893.0,
                                175.08074069999998
                            ],
                            [
                                894.0,
                                175.14490869999997
                            ],
                            [
                                895.0,
                                175.208981
                            ],
                            [
                                896.0,
                                175.27295759999998
                            ],
                            [
                                897.0,
                                175.3368388
                            ],
                            [
                                898.0,
                                175.4006249
                            ],
                            [
                                899.0,
                                175.4643161
                            ],
                            [
                                900.0,
                                175.5279124
                            ],
                            [
                                901.0,
                                175.5914143
                            ],
                            [
                                902.0,
                                175.6548218
                            ],
                            [
                                903.0,
                                175.71813519999998
                            ],
                            [
                                904.0,
                                175.78135469999998
                            ],
                            [
                                905.0,
                                175.8444805
                            ],
                            [
                                906.0,
                                175.9075129
                            ],
                            [
                                907.0,
                                175.9704519
                            ],
                            [
                                908.0,
                                176.0332979
                            ],
                            [
                                909.0,
                                176.096051
                            ],
                            [
                                910.0,
                                176.15871149999998
                            ],
                            [
                                911.0,
                                176.22127949999998
                            ],
                            [
                                912.0,
                                176.28375519999997
                            ],
                            [
                                913.0,
                                176.346139
                            ],
                            [
                                914.0,
                                176.4084308
                            ],
                            [
                                915.0,
                                176.4706311
                            ],
                            [
                                916.0,
                                176.5327398
                            ],
                            [
                                917.0,
                                176.5947574
                            ],
                            [
                                918.0,
                                176.6566839
                            ],
                            [
                                919.0,
                                176.71851959999998
                            ],
                            [
                                920.0,
                                176.78026469999998
                            ],
                            [
                                921.0,
                                176.8419193
                            ],
                            [
                                922.0,
                                176.90348369999998
                            ],
                            [
                                923.0,
                                176.964958
                            ],
                            [
                                924.0,
                                177.0263425
                            ],
                            [
                                925.0,
                                177.0876374
                            ],
                            [
                                926.0,
                                177.1488428
                            ],
                            [
                                927.0,
                                177.209959
                            ],
                            [
                                928.0,
                                177.2709861
                            ],
                            [
                                929.0,
                                177.3319243
                            ],
                            [
                                930.0,
                                177.3927739
                            ],
                            [
                                931.0,
                                177.453535
                            ],
                            [
                                932.0,
                                177.5142078
                            ],
                            [
                                933.0,
                                177.5747925
                            ],
                            [
                                934.0,
                                177.6352894
                            ],
                            [
                                935.0,
                                177.6956985
                            ],
                            [
                                936.0,
                                177.75602009999997
                            ],
                            [
                                937.0,
                                177.8162544
                            ],
                            [
                                938.0,
                                177.8764015
                            ],
                            [
                                939.0,
                                177.93646180000002
                            ],
                            [
                                940.0,
                                177.99643519999998
                            ],
                            [
                                941.0,
                                178.0563221
                            ],
                            [
                                942.0,
                                178.11612259999998
                            ],
                            [
                                943.0,
                                178.1758369
                            ],
                            [
                                944.0,
                                178.2354652
                            ],
                            [
                                945.0,
                                178.2950076
                            ],
                            [
                                946.0,
                                178.3544645
                            ],
                            [
                                947.0,
                                178.41383580000002
                            ],
                            [
                                948.0,
                                178.4731219
                            ],
                            [
                                949.0,
                                178.532323
                            ],
                            [
                                950.0,
                                178.59143909999997
                            ],
                            [
                                951.0,
                                178.65047049999998
                            ],
                            [
                                952.0,
                                178.7094173
                            ],
                            [
                                953.0,
                                178.76827980000002
                            ],
                            [
                                954.0,
                                178.8270581
                            ],
                            [
                                955.0,
                                178.8857525
                            ],
                            [
                                956.0,
                                178.94436299999998
                            ],
                            [
                                957.0,
                                179.00288989999999
                            ],
                            [
                                958.0,
                                179.0613333
                            ],
                            [
                                959.0,
                                179.1196934
                            ],
                            [
                                960.0,
                                179.1779705
                            ],
                            [
                                961.0,
                                179.2361646
                            ],
                            [
                                962.0,
                                179.294276
                            ],
                            [
                                963.0,
                                179.3523048
                            ],
                            [
                                964.0,
                                179.41025119999998
                            ],
                            [
                                965.0,
                                179.4681154
                            ],
                            [
                                966.0,
                                179.52589759999998
                            ],
                            [
                                967.0,
                                179.5835978
                            ],
                            [
                                968.0,
                                179.6412164
                            ],
                            [
                                969.0,
                                179.69875349999998
                            ],
                            [
                                970.0,
                                179.75620919999997
                            ],
                            [
                                971.0,
                                179.8135838
                            ],
                            [
                                972.0,
                                179.87087730000002
                            ],
                            [
                                973.0,
                                179.92809
                            ],
                            [
                                974.0,
                                179.9852221
                            ],
                            [
                                975.0,
                                180.0422736
                            ],
                            [
                                976.0,
                                180.0992449
                            ],
                            [
                                977.0,
                                180.156136
                            ],
                            [
                                978.0,
                                180.21294709999998
                            ],
                            [
                                979.0,
                                180.2696784
                            ],
                            [
                                980.0,
                                180.32632999999998
                            ],
                            [
                                981.0,
                                180.3829022
                            ],
                            [
                                982.0,
                                180.43939509999998
                            ],
                            [
                                983.0,
                                180.4958088
                            ],
                            [
                                984.0,
                                180.5521435
                            ],
                            [
                                985.0,
                                180.6083994
                            ],
                            [
                                986.0,
                                180.66457669999997
                            ],
                            [
                                987.0,
                                180.7206755
                            ],
                            [
                                988.0,
                                180.776696
                            ],
                            [
                                989.0,
                                180.8326383
                            ],
                            [
                                990.0,
                                180.88850269999998
                            ],
                            [
                                991.0,
                                180.9442892
                            ],
                            [
                                992.0,
                                180.9999981
                            ],
                            [
                                993.0,
                                181.0556294
                            ],
                            [
                                994.0,
                                181.1111834
                            ],
                            [
                                995.0,
                                181.1666603
                            ],
                            [
                                996.0,
                                181.2220601
                            ],
                            [
                                997.0,
                                181.277383
                            ],
                            [
                                998.0,
                                181.3326293
                            ],
                            [
                                999.0,
                                181.387799
                            ],
                            [
                                1000.0,
                                181.4428924
                            ],
                            [
                                1001.0,
                                181.4979095
                            ],
                            [
                                1002.0,
                                181.5528506
                            ],
                            [
                                1003.0,
                                181.60771569999997
                            ],
                            [
                                1004.0,
                                181.66250509999998
                            ],
                            [
                                1005.0,
                                181.717219
                            ],
                            [
                                1006.0,
                                181.7718574
                            ],
                            [
                                1007.0,
                                181.82642049999998
                            ],
                            [
                                1008.0,
                                181.8809084
                            ],
                            [
                                1009.0,
                                181.9353215
                            ],
                            [
                                1010.0,
                                181.98965969999998
                            ],
                            [
                                1011.0,
                                182.04392319999997
                            ],
                            [
                                1012.0,
                                182.0981123
                            ],
                            [
                                1013.0,
                                182.15222699999998
                            ],
                            [
                                1014.0,
                                182.2062675
                            ],
                            [
                                1015.0,
                                182.2602339
                            ],
                            [
                                1016.0,
                                182.3141265
                            ],
                            [
                                1017.0,
                                182.3679453
                            ],
                            [
                                1018.0,
                                182.42169049999998
                            ],
                            [
                                1019.0,
                                182.4753623
                            ],
                            [
                                1020.0,
                                182.5289608
                            ],
                            [
                                1021.0,
                                182.58248609999998
                            ],
                            [
                                1022.0,
                                182.63593849999998
                            ],
                            [
                                1023.0,
                                182.689318
                            ],
                            [
                                1024.0,
                                182.74262480000002
                            ],
                            [
                                1025.0,
                                182.79585909999997
                            ],
                            [
                                1026.0,
                                182.849021
                            ],
                            [
                                1027.0,
                                182.90211069999998
                            ],
                            [
                                1028.0,
                                182.9551282
                            ],
                            [
                                1029.0,
                                183.0080738
                            ],
                            [
                                1030.0,
                                183.0609476
                            ],
                            [
                                1031.0,
                                183.11374969999997
                            ],
                            [
                                1032.0,
                                183.1664804
                            ],
                            [
                                1033.0,
                                183.21913959999998
                            ],
                            [
                                1034.0,
                                183.2717276
                            ],
                            [
                                1035.0,
                                183.3242446
                            ],
                            [
                                1036.0,
                                183.3766906
                            ],
                            [
                                1037.0,
                                183.42906580000002
                            ],
                            [
                                1038.0,
                                183.4813703
                            ],
                            [
                                1039.0,
                                183.5336044
                            ],
                            [
                                1040.0,
                                183.5857681
                            ],
                            [
                                1041.0,
                                183.63786149999999
                            ],
                            [
                                1042.0,
                                183.6898849
                            ],
                            [
                                1043.0,
                                183.7418384
                            ],
                            [
                                1044.0,
                                183.793722
                            ],
                            [
                                1045.0,
                                183.84553599999998
                            ],
                            [
                                1046.0,
                                183.8972805
                            ],
                            [
                                1047.0,
                                183.94895559999998
                            ],
                            [
                                1048.0,
                                184.0005615
                            ],
                            [
                                1049.0,
                                184.0520982
                            ],
                            [
                                1050.0,
                                184.103566
                            ],
                            [
                                1051.0,
                                184.154965
                            ],
                            [
                                1052.0,
                                184.2062953
                            ],
                            [
                                1053.0,
                                184.25755709999999
                            ],
                            [
                                1054.0,
                                184.3087504
                            ],
                            [
                                1055.0,
                                184.3598755
                            ],
                            [
                                1056.0,
                                184.4109325
                            ],
                            [
                                1057.0,
                                184.4619214
                            ],
                            [
                                1058.0,
                                184.5128425
                            ],
                            [
                                1059.0,
                                184.5636958
                            ],
                            [
                                1060.0,
                                184.61448159999998
                            ],
                            [
                                1061.0,
                                184.6651999
                            ],
                            [
                                1062.0,
                                184.7158509
                            ],
                            [
                                1063.0,
                                184.7664347
                            ],
                            [
                                1064.0,
                                184.8169514
                            ],
                            [
                                1065.0,
                                184.8674012
                            ],
                            [
                                1066.0,
                                184.91778419999997
                            ],
                            [
                                1067.0,
                                184.96810059999999
                            ],
                            [
                                1068.0,
                                185.0183504
                            ],
                            [
                                1069.0,
                                185.0685339
                            ],
                            [
                                1070.0,
                                185.1186511
                            ],
                            [
                                1071.0,
                                185.1687021
                            ],
                            [
                                1072.0,
                                185.21868719999998
                            ],
                            [
                                1073.0,
                                185.2686064
                            ],
                            [
                                1074.0,
                                185.3184598
                            ],
                            [
                                1075.0,
                                185.36824769999998
                            ],
                            [
                                1076.0,
                                185.4179701
                            ],
                            [
                                1077.0,
                                185.4676271
                            ],
                            [
                                1078.0,
                                185.5172189
                            ],
                            [
                                1079.0,
                                185.5667456
                            ],
                            [
                                1080.0,
                                185.6162073
                            ],
                            [
                                1081.0,
                                185.6656042
                            ],
                            [
                                1082.0,
                                185.7149364
                            ],
                            [
                                1083.0,
                                185.76420399999998
                            ],
                            [
                                1084.0,
                                185.81340719999997
                            ],
                            [
                                1085.0,
                                185.86254599999998
                            ],
                            [
                                1086.0,
                                185.9116206
                            ],
                            [
                                1087.0,
                                185.96063109999997
                            ],
                            [
                                1088.0,
                                186.00957769999997
                            ],
                            [
                                1089.0,
                                186.0584605
                            ],
                            [
                                1090.0,
                                186.1072796
                            ],
                            [
                                1091.0,
                                186.1560351
                            ],
                            [
                                1092.0,
[truncated: 757,997 more chars]
