# Supplementary material for: Combining signal and sequence to detect RNA polymerase initiation in ATAC-seq data
Source: PLoS One. 2020 Apr 30;15(4):e0232332. doi: 10.1371/journal.pone.0232332 (PMC7192442; doi:10.1371/journal.pone.0232332)
Supplement: S1 File — (ZIP) [file pone.0232332.s011.zip › multiqc_reports/K562_Nascent_MultiQC/multiqc_data/multiqc_rseqc_read_distribution.txt]

Sample	total_reads	total_tags	total_assigned_tags	cds_exons_total_bases	cds_exons_tag_count	cds_exons_tags_kb	5_utr_exons_total_bases	5_utr_exons_tag_count	5_utr_exons_tags_kb	3_utr_exons_total_bases	3_utr_exons_tag_count	3_utr_exons_tags_kb	introns_total_bases	introns_tag_count	introns_tags_kb	tss_up_1kb_total_bases	tss_up_1kb_tag_count	tss_up_1kb_tags_kb	tss_up_5kb_total_bases	tss_up_5kb_tag_count	tss_up_5kb_tags_kb	tss_up_10kb_total_bases	tss_up_10kb_tag_count	tss_up_10kb_tags_kb	tes_down_1kb_total_bases	tes_down_1kb_tag_count	tes_down_1kb_tags_kb	tes_down_5kb_total_bases	tes_down_5kb_tag_count	tes_down_5kb_tags_kb	tes_down_10kb_total_bases	tes_down_10kb_tag_count	tes_down_10kb_tags_kb	other_intergenic_tag_count	cds_exons_tag_pct	5_utr_exons_tag_pct	3_utr_exons_tag_pct	introns_tag_pct	tss_up_1kb_tag_pct	tss_up_5kb_tag_pct	tss_up_10kb_tag_pct	tes_down_1kb_tag_pct	tes_down_5kb_tag_pct	tes_down_10kb_tag_pct	other_intergenic_tag_pct
SRR1552484.read_dist	19128935	19159467	16343061	38499087	656716	656716.0	15936999	2550848	2550848.0	44223425	947654	947654.0	1344309357	9437031	9437031.0	21187215	382651	382651.0	95986367	640676	640676.0	176004635	946801	946801.0	22427490	449965	449965.0	97337365	1459181	1459181.0	173705276	1804011	1804011.0	2816406	3.427631885584291	13.313773290248626	4.946139681234348	49.25518543913565	1.997190214111906	3.3439134815180402	4.941687574085438	2.3485256661889395	7.6159790875184585	9.415768194386619	14.699813935325027
SRR1823901.read_dist	19533731	19576384	17565721	38499087	781559	781559.0	15936999	4851519	4851519.0	44223425	1098420	1098420.0	1344309357	8850867	8850867.0	21187215	139945	139945.0	95986367	270467	270467.0	176004635	381378	381378.0	22427490	293319	293319.0	97337365	1250166	1250166.0	173705276	1601978	1601978.0	2010663	3.9923563003259437	24.78250835292156	5.610944288792047	45.21196049280603	0.7148664431592678	1.3815983585119702	1.9481534485633303	1.498330845982588	6.386092549063198	8.183217084421718	10.270860032169372
SRR1823902.read_dist	18651159	18696981	16820325	38499087	691668	691668.0	15936999	4248046	4248046.0	44223425	1051154	1051154.0	1344309357	8935763	8935763.0	21187215	149407	149407.0	95986367	276550	276550.0	176004635	379193	379193.0	22427490	287717	287717.0	97337365	1192344	1192344.0	173705276	1514501	1514501.0	1876656	3.699356596661247	22.720491613057746	5.622052030752987	47.79254468943409	0.7990969237226052	1.4791157994972557	2.0280974773413956	1.5388420194682768	6.377200682826816	8.100243563385982	10.03721402936656
