# Supplementary material for: Combining signal and sequence to detect RNA polymerase initiation in ATAC-seq data
Source: PLoS One. 2020 Apr 30;15(4):e0232332. doi: 10.1371/journal.pone.0232332 (PMC7192442; doi:10.1371/journal.pone.0232332)
Supplement: S1 File — (ZIP) [file pone.0232332.s011.zip › multiqc_reports/K562_Nascent_MultiQC/multiqc_data/multiqc_picard_gcbias.txt]

Sample	ACCUMULATION_LEVEL	READS_USED	WINDOW_SIZE	TOTAL_CLUSTERS	ALIGNED_READS	AT_DROPOUT	GC_DROPOUT	GC_NC_0_19	GC_NC_20_39	GC_NC_40_59	GC_NC_60_79	GC_NC_80_100	SAMPLE	LIBRARY	READ_GROUP
SRR1552484	All Reads	ALL	100.0	36171018.0	32225304.0	37.479708	5.8e-05	0.410884	0.361524	1.295345	4.176307	29.307692
SRR1823901	All Reads	ALL	100.0	46717784.0	44569621.0	43.489705	5e-05	0.435903	0.32852	1.442028	3.579922	3.167994
SRR1823902	All Reads	ALL	100.0	41262312.0	40269473.0	41.60109	7.4e-05	0.451108	0.364551	1.369499	3.926505	3.265887
