# Supplementary material for: Combining signal and sequence to detect RNA polymerase initiation in ATAC-seq data
Source: PLoS One. 2020 Apr 30;15(4):e0232332. doi: 10.1371/journal.pone.0232332 (PMC7192442; doi:10.1371/journal.pone.0232332)
Supplement: S1 File — (ZIP) [file pone.0232332.s011.zip › multiqc_reports/K562_Nascent_MultiQC/multiqc_data/multiqc_general_stats.txt]

Sample	Samtools Flagstat_mqc-generalstats-samtools_flagstat-mapped_passed	Picard_mqc-generalstats-picard-PERCENT_DUPLICATION	FastQC_mqc-generalstats-fastqc-percent_duplicates	FastQC_mqc-generalstats-fastqc-percent_gc	FastQC_mqc-generalstats-fastqc-avg_sequence_length	FastQC_mqc-generalstats-fastqc-percent_fails	FastQC_mqc-generalstats-fastqc-total_sequences	HISAT2_mqc-generalstats-hisat2-overall_alignment_rate
SRR1552484	32225304	0.383952	34.160559127353864	48.0	50.0	36.36363636363637	30363736.0
SRR1552484.hisat2_mapstats								82.9
SRR1552484.trim			31.855324194866512	47.0	44.56879482760496	9.090909090909092	23074649.0
SRR1823901	44569621	0.391343	31.50640260384418	43.0	51.0	9.090909090909092	23618677.0
SRR1823901.hisat2_mapstats								90.09
SRR1823901.trim			35.10006966675101	44.0	49.048134171304405	0.0	21681894.0
SRR1823902	40269473	0.352589	31.67760607527636	44.0	51.0	0.0	20173085.0
SRR1823902.hisat2_mapstats								94.95
SRR1823902.trim			32.062983795210556	44.0	50.2918989301465	0.0	19643998.0
