# Supplementary material for: Combining signal and sequence to detect RNA polymerase initiation in ATAC-seq data
Source: PLoS One. 2020 Apr 30;15(4):e0232332. doi: 10.1371/journal.pone.0232332 (PMC7192442; doi:10.1371/journal.pone.0232332)
Supplement: S1 File — (ZIP) [file pone.0232332.s011.zip › multiqc_reports/K562_Nascent_MultiQC/multiqc_data/multiqc_fastqc.txt]

Sample	Filename	File type	Encoding	Total Sequences	Sequences flagged as poor quality	Sequence length	%GC	total_deduplicated_percentage	avg_sequence_length	basic_statistics	per_base_sequence_quality	per_tile_sequence_quality	per_sequence_quality_scores	per_base_sequence_content	per_sequence_gc_content	per_base_n_content	sequence_length_distribution	sequence_duplication_levels	overrepresented_sequences	adapter_content
SRR1552484	SRR1552484.fastq.gz	Conventional base calls	Sanger / Illumina 1.9	30363736.0	0.0	50.0	48.0	65.83944087264614	50.0	pass	pass	pass	pass	fail	fail	pass	pass	warn	fail	fail
SRR1552484.trim	SRR1552484.trim.fastq.gz	Conventional base calls	Sanger / Illumina 1.9	23074649.0	0.0	25-50	47.0	68.14467580513349	44.56879482760496	pass	pass	pass	pass	fail	pass	pass	warn	warn	warn	pass
SRR1823901	SRR1823901.fastq.gz	Conventional base calls	Sanger / Illumina 1.9	23618677.0	0.0	51.0	43.0	68.49359739615582	51.0	pass	pass	pass	pass	warn	fail	pass	pass	warn	warn	pass
SRR1823901.trim	SRR1823901.trim.fastq.gz	Conventional base calls	Sanger / Illumina 1.9	21681894.0	0.0	25-51	44.0	64.89993033324899	49.048134171304405	pass	pass	pass	pass	warn	warn	pass	warn	warn	warn	pass
SRR1823902	SRR1823902.fastq.gz	Conventional base calls	Sanger / Illumina 1.9	20173085.0	0.0	51.0	44.0	68.32239392472364	51.0	pass	pass	pass	pass	warn	warn	pass	pass	warn	warn	pass
SRR1823902.trim	SRR1823902.trim.fastq.gz	Conventional base calls	Sanger / Illumina 1.9	19643998.0	0.0	25-51	44.0	67.93701620478944	50.2918989301465	pass	pass	pass	pass	warn	pass	pass	warn	warn	warn	pass
