# Supplementary material for: Combining signal and sequence to detect RNA polymerase initiation in ATAC-seq data
Source: PLoS One. 2020 Apr 30;15(4):e0232332. doi: 10.1371/journal.pone.0232332 (PMC7192442; doi:10.1371/journal.pone.0232332)
Supplement: S1 File — (ZIP) [file pone.0232332.s011.zip › multiqc_reports/K562_Nascent_MultiQC/multiqc_data/multiqc_rseqc_infer_experiment.txt]

Sample	se_sense	se_antisense	failed
SRR1552484.infer_experiment	0.8747	0.0919	0.0334
SRR1823901.infer_experiment	0.9115	0.0617	0.0267
SRR1823902.infer_experiment	0.916	0.0577	0.0263
