# Supplementary material for: Combining signal and sequence to detect RNA polymerase initiation in ATAC-seq data
Source: PLoS One. 2020 Apr 30;15(4):e0232332. doi: 10.1371/journal.pone.0232332 (PMC7192442; doi:10.1371/journal.pone.0232332)
Supplement: S1 File — (ZIP) [file pone.0232332.s011.zip › multiqc_reports/K562_Nascent_MultiQC/multiqc_data/multiqc_picard_dups.txt]

Sample	LIBRARY	UNPAIRED_READS_EXAMINED	READ_PAIRS_EXAMINED	SECONDARY_OR_SUPPLEMENTARY_RDS	UNMAPPED_READS	UNPAIRED_READ_DUPLICATES	READ_PAIR_DUPLICATES	READ_PAIR_OPTICAL_DUPLICATES	PERCENT_DUPLICATION	ESTIMATED_LIBRARY_SIZE
SRR1552484	Unknown Library	19128935.0	0.0	13096369.0	3945714.0	7344594.0	0.0	0.0	0.383952
SRR1823901	Unknown Library	19533731.0	0.0	25035890.0	2148163.0	7644382.0	0.0	0.0	0.391343
SRR1823902	Unknown Library	18651159.0	0.0	21618314.0	992839.0	6576192.0	0.0	0.0	0.352589
