# Supplementary material for: Combining signal and sequence to detect RNA polymerase initiation in ATAC-seq data
Source: PLoS One. 2020 Apr 30;15(4):e0232332. doi: 10.1371/journal.pone.0232332 (PMC7192442; doi:10.1371/journal.pone.0232332)
Supplement: S1 File — (ZIP) [file pone.0232332.s011.zip › multiqc_reports/THP1_ATAC_MultiQC/multiqc_data/multiqc_rseqc_infer_experiment.txt]

Sample	pe_sense	pe_antisense	failed
SRR8932925.infer_experiment	0.4982	0.487	0.0149
SRR8932927.infer_experiment	0.4945	0.4884	0.0172
