# Supplementary material for: Combining signal and sequence to detect RNA polymerase initiation in ATAC-seq data
Source: PLoS One. 2020 Apr 30;15(4):e0232332. doi: 10.1371/journal.pone.0232332 (PMC7192442; doi:10.1371/journal.pone.0232332)
Supplement: S1 File — (ZIP) [file pone.0232332.s011.zip › multiqc_reports/THP1_ATAC_MultiQC/multiqc_data/multiqc_rseqc_read_distribution.txt]

Sample	total_reads	total_tags	total_assigned_tags	cds_exons_total_bases	cds_exons_tag_count	cds_exons_tags_kb	5_utr_exons_total_bases	5_utr_exons_tag_count	5_utr_exons_tags_kb	3_utr_exons_total_bases	3_utr_exons_tag_count	3_utr_exons_tags_kb	introns_total_bases	introns_tag_count	introns_tags_kb	tss_up_1kb_total_bases	tss_up_1kb_tag_count	tss_up_1kb_tags_kb	tss_up_5kb_total_bases	tss_up_5kb_tag_count	tss_up_5kb_tags_kb	tss_up_10kb_total_bases	tss_up_10kb_tag_count	tss_up_10kb_tags_kb	tes_down_1kb_total_bases	tes_down_1kb_tag_count	tes_down_1kb_tags_kb	tes_down_5kb_total_bases	tes_down_5kb_tag_count	tes_down_5kb_tags_kb	tes_down_10kb_total_bases	tes_down_10kb_tag_count	tes_down_10kb_tags_kb	other_intergenic_tag_count	cds_exons_tag_pct	5_utr_exons_tag_pct	3_utr_exons_tag_pct	introns_tag_pct	tss_up_1kb_tag_pct	tss_up_5kb_tag_pct	tss_up_10kb_tag_pct	tes_down_1kb_tag_pct	tes_down_5kb_tag_pct	tes_down_10kb_tag_pct	other_intergenic_tag_pct
SRR8932925.read_dist	247074963	248496560	146709903	38499087	768547	768547.0	15936999	32816535	32816535.0	44223425	1273224	1273224.0	1344309357	18356358	18356358.0	21187215	2750216	2750216.0	95986367	6457319	6457319.0	176004635	44555810	44555810.0	22427490	25774068	25774068.0	97337365	48216001	48216001.0	173705276	48939429	48939429.0	101786657	0.3092787280435592	13.20603190643766	0.5123708754761032	7.386966644528198	1.1067420812585895	2.5985546842177616	17.93015162865836	10.372001930328532	19.403085901873247	19.694207839335885	40.960992377520235
SRR8932927.read_dist	190591690	191643888	112453183	38499087	579667	579667.0	15936999	24916843	24916843.0	44223425	973208	973208.0	1344309357	14416346	14416346.0	21187215	1929166	1929166.0	95986367	4885689	4885689.0	176004635	34250328	34250328.0	22427490	19598013	19598013.0	97337365	36743590	36743590.0	173705276	37316791	37316791.0	79190705	0.3024709037420489	13.001637182397385	0.5078210477549903	7.522465835174456	1.006641025775891	2.549358109453509	17.871860332952544	10.226265603628331	19.172847296857178	19.47194423440209	41.32180046357649
