# Supplementary material for: Combining signal and sequence to detect RNA polymerase initiation in ATAC-seq data
Source: PLoS One. 2020 Apr 30;15(4):e0232332. doi: 10.1371/journal.pone.0232332 (PMC7192442; doi:10.1371/journal.pone.0232332)
Supplement: S1 File — (ZIP) [file pone.0232332.s011.zip › multiqc_reports/THP1_ATAC_MultiQC/multiqc_data/multiqc_general_stats.txt]

Sample	Samtools Flagstat_mqc-generalstats-samtools_flagstat-mapped_passed	Picard_mqc-generalstats-picard-PERCENT_DUPLICATION	HISAT2_mqc-generalstats-hisat2-overall_alignment_rate	FastQC_mqc-generalstats-fastqc-percent_duplicates	FastQC_mqc-generalstats-fastqc-percent_gc	FastQC_mqc-generalstats-fastqc-avg_sequence_length	FastQC_mqc-generalstats-fastqc-percent_fails	FastQC_mqc-generalstats-fastqc-total_sequences
SRR8932925	278405332	0.823573
SRR8932925.hisat2_mapstats			93.31
SRR8932925_1				76.6356252961005	45.0	69.1226246559861	30.0	134223137.0
SRR8932925_1.trim				76.52004454064682	45.0	69.13301720671107	20.0	132387880.0
SRR8932925_2				74.3861560085175	45.0	69.18973721348802	30.0	134223137.0
SRR8932925_2.trim				74.23761104649648	45.0	69.18344881721801	20.0	132387880.0
SRR8932927	216291012	0.812792
SRR8932927.hisat2_mapstats			94.87
SRR8932927_1				75.38177241212175	45.0	68.5398124265557	20.0	101496137.0
SRR8932927_1.trim				75.40993259332065	45.0	68.38610234708185	20.0	100450055.0
SRR8932927_2				74.03729892901782	45.0	68.5612059895442	20.0	101496137.0
SRR8932927_2.trim				73.99267456863969	45.0	68.42149255169646	20.0	100450055.0
