# Supplementary material for: Combining signal and sequence to detect RNA polymerase initiation in ATAC-seq data
Source: PLoS One. 2020 Apr 30;15(4):e0232332. doi: 10.1371/journal.pone.0232332 (PMC7192442; doi:10.1371/journal.pone.0232332)
Supplement: S1 File — (ZIP) [file pone.0232332.s011.zip › multiqc_reports/THP1_ATAC_MultiQC/multiqc_data/multiqc_sources.txt]

Module	Section	Sample Name	Source
Preseq	all_sections	SRR8932925.c_curve	/scratch/Shares/dowell/itripodi/ATAC/THP1/temp/a0/b7d77a87efe01af6cf8c08a3ea0844/qc/preseq/SRR8932925.c_curve.txt
Preseq	all_sections	SRR8932925.lc_extrap	/scratch/Shares/dowell/itripodi/ATAC/THP1/temp/a0/b7d77a87efe01af6cf8c08a3ea0844/qc/preseq/SRR8932925.lc_extrap.txt
Preseq	all_sections	SRR8932927.lc_extrap	/scratch/Shares/dowell/itripodi/ATAC/THP1/temp/a0/b7d77a87efe01af6cf8c08a3ea0844/qc/preseq/SRR8932927.lc_extrap.txt
Preseq	all_sections	SRR8932927.c_curve	/scratch/Shares/dowell/itripodi/ATAC/THP1/temp/a0/b7d77a87efe01af6cf8c08a3ea0844/qc/preseq/SRR8932927.c_curve.txt
RSeQC	read_distribution	SRR8932927.read_dist	/scratch/Shares/dowell/itripodi/ATAC/THP1/temp/a0/b7d77a87efe01af6cf8c08a3ea0844/qc/rseqc/SRR8932927.read_dist.txt
RSeQC	read_distribution	SRR8932925.read_dist	/scratch/Shares/dowell/itripodi/ATAC/THP1/temp/a0/b7d77a87efe01af6cf8c08a3ea0844/qc/rseqc/SRR8932925.read_dist.txt
RSeQC	read_duplication	SRR8932927.read_duplication	/scratch/Shares/dowell/itripodi/ATAC/THP1/temp/a0/b7d77a87efe01af6cf8c08a3ea0844/qc/rseqc/SRR8932927.read_duplication.pos.DupRate.xls
RSeQC	read_duplication	SRR8932925.read_duplication	/scratch/Shares/dowell/itripodi/ATAC/THP1/temp/a0/b7d77a87efe01af6cf8c08a3ea0844/qc/rseqc/SRR8932925.read_duplication.pos.DupRate.xls
RSeQC	infer_experiment	SRR8932927.infer_experiment	/scratch/Shares/dowell/itripodi/ATAC/THP1/temp/a0/b7d77a87efe01af6cf8c08a3ea0844/qc/rseqc/SRR8932927.infer_experiment.txt
RSeQC	infer_experiment	SRR8932925.infer_experiment	/scratch/Shares/dowell/itripodi/ATAC/THP1/temp/a0/b7d77a87efe01af6cf8c08a3ea0844/qc/rseqc/SRR8932925.infer_experiment.txt
Picard	GcBiasSummaryMetrics	SRR8932925	/scratch/Shares/dowell/itripodi/ATAC/THP1/temp/a0/b7d77a87efe01af6cf8c08a3ea0844/qc/picard/SRR8932925.summary_metrics.txt
Picard	GcBiasSummaryMetrics	SRR8932927	/scratch/Shares/dowell/itripodi/ATAC/THP1/temp/a0/b7d77a87efe01af6cf8c08a3ea0844/qc/picard/SRR8932927.summary_metrics.txt
Picard	GcBiasDetailMetrics	SRR8932925	/scratch/Shares/dowell/itripodi/ATAC/THP1/temp/a0/b7d77a87efe01af6cf8c08a3ea0844/qc/picard/SRR8932925.gc_bias_metrics.txt
Picard	GcBiasDetailMetrics	SRR8932927	/scratch/Shares/dowell/itripodi/ATAC/THP1/temp/a0/b7d77a87efe01af6cf8c08a3ea0844/qc/picard/SRR8932927.gc_bias_metrics.txt
Picard	DuplicationMetrics	SRR8932925	/scratch/Shares/dowell/itripodi/ATAC/THP1/temp/a0/b7d77a87efe01af6cf8c08a3ea0844/qc/picard/SRR8932925.marked_dup_metrics.txt
Picard	DuplicationMetrics	SRR8932927	/scratch/Shares/dowell/itripodi/ATAC/THP1/temp/a0/b7d77a87efe01af6cf8c08a3ea0844/qc/picard/SRR8932927.marked_dup_metrics.txt
Samtools	flagstat	SRR8932925	/scratch/Shares/dowell/itripodi/ATAC/THP1/temp/a0/b7d77a87efe01af6cf8c08a3ea0844/qc/samtools_mapstats/SRR8932925.flagstat
Samtools	flagstat	SRR8932927	/scratch/Shares/dowell/itripodi/ATAC/THP1/temp/a0/b7d77a87efe01af6cf8c08a3ea0844/qc/samtools_mapstats/SRR8932927.flagstat
BBTools	all_sections	SRR8932927.trimstats	/scratch/Shares/dowell/itripodi/ATAC/THP1/temp/a0/b7d77a87efe01af6cf8c08a3ea0844/qc/trimstats/SRR8932927.trimstats.txt
BBTools	all_sections	SRR8932925.trimstats	/scratch/Shares/dowell/itripodi/ATAC/THP1/temp/a0/b7d77a87efe01af6cf8c08a3ea0844/qc/trimstats/SRR8932925.trimstats.txt
HISAT2	all_sections	SRR8932925.hisat2_mapstats	/scratch/Shares/dowell/itripodi/ATAC/THP1/temp/a0/b7d77a87efe01af6cf8c08a3ea0844/qc/hisat2_mapstats/SRR8932925.hisat2_mapstats.txt
HISAT2	all_sections	SRR8932927.hisat2_mapstats	/scratch/Shares/dowell/itripodi/ATAC/THP1/temp/a0/b7d77a87efe01af6cf8c08a3ea0844/qc/hisat2_mapstats/SRR8932927.hisat2_mapstats.txt
FastQC	all_sections	SRR8932927_2.trim	/scratch/Shares/dowell/itripodi/ATAC/THP1/temp/a0/b7d77a87efe01af6cf8c08a3ea0844/qc/fastqc/SRR8932927_2.trim_fastqc.zip
FastQC	all_sections	SRR8932925_2	/scratch/Shares/dowell/itripodi/ATAC/THP1/temp/a0/b7d77a87efe01af6cf8c08a3ea0844/qc/fastqc/SRR8932925_2_fastqc.zip
FastQC	all_sections	SRR8932925_1	/scratch/Shares/dowell/itripodi/ATAC/THP1/temp/a0/b7d77a87efe01af6cf8c08a3ea0844/qc/fastqc/SRR8932925_1_fastqc.zip
FastQC	all_sections	SRR8932927_2	/scratch/Shares/dowell/itripodi/ATAC/THP1/temp/a0/b7d77a87efe01af6cf8c08a3ea0844/qc/fastqc/SRR8932927_2_fastqc.zip
FastQC	all_sections	SRR8932927_1.trim	/scratch/Shares/dowell/itripodi/ATAC/THP1/temp/a0/b7d77a87efe01af6cf8c08a3ea0844/qc/fastqc/SRR8932927_1.trim_fastqc.zip
FastQC	all_sections	SRR8932925_1.trim	/scratch/Shares/dowell/itripodi/ATAC/THP1/temp/a0/b7d77a87efe01af6cf8c08a3ea0844/qc/fastqc/SRR8932925_1.trim_fastqc.zip
FastQC	all_sections	SRR8932927_1	/scratch/Shares/dowell/itripodi/ATAC/THP1/temp/a0/b7d77a87efe01af6cf8c08a3ea0844/qc/fastqc/SRR8932927_1_fastqc.zip
FastQC	all_sections	SRR8932925_2.trim	/scratch/Shares/dowell/itripodi/ATAC/THP1/temp/a0/b7d77a87efe01af6cf8c08a3ea0844/qc/fastqc/SRR8932925_2.trim_fastqc.zip
