# Supplementary material for: Combining signal and sequence to detect RNA polymerase initiation in ATAC-seq data
Source: PLoS One. 2020 Apr 30;15(4):e0232332. doi: 10.1371/journal.pone.0232332 (PMC7192442; doi:10.1371/journal.pone.0232332)
Supplement: S1 File — (ZIP) [file pone.0232332.s011.zip › multiqc_reports/THP1_ATAC_MultiQC/multiqc_data/multiqc_fastqc.txt]

Sample	Filename	File type	Encoding	Total Sequences	Sequences flagged as poor quality	Sequence length	%GC	total_deduplicated_percentage	avg_sequence_length	basic_statistics	per_base_sequence_quality	per_sequence_quality_scores	per_base_sequence_content	per_sequence_gc_content	per_base_n_content	sequence_length_distribution	sequence_duplication_levels	overrepresented_sequences	adapter_content
SRR8932925_1	SRR8932925_1.fastq.gz	Conventional base calls	Sanger / Illumina 1.9	134223137.0	0.0	35-76	45.0	23.364374703899493	69.1226246559861	pass	pass	pass	fail	warn	pass	warn	fail	fail	pass
SRR8932925_1.trim	SRR8932925_1.trim.fastq.gz	Conventional base calls	Sanger / Illumina 1.9	132387880.0	0.0	20-76	45.0	23.47995545935318	69.13301720671107	pass	pass	pass	fail	pass	pass	warn	fail	pass	pass
SRR8932925_2	SRR8932925_2.fastq.gz	Conventional base calls	Sanger / Illumina 1.9	134223137.0	0.0	35-76	45.0	25.613843991482497	69.18973721348802	pass	pass	pass	fail	warn	pass	warn	fail	fail	pass
SRR8932925_2.trim	SRR8932925_2.trim.fastq.gz	Conventional base calls	Sanger / Illumina 1.9	132387880.0	0.0	20-76	45.0	25.76238895350351	69.18344881721801	pass	pass	pass	fail	warn	pass	warn	fail	pass	pass
SRR8932927_1	SRR8932927_1.fastq.gz	Conventional base calls	Sanger / Illumina 1.9	101496137.0	0.0	35-76	45.0	24.61822758787825	68.5398124265557	pass	pass	pass	fail	warn	pass	warn	fail	warn	pass
SRR8932927_1.trim	SRR8932927_1.trim.fastq.gz	Conventional base calls	Sanger / Illumina 1.9	100450055.0	0.0	20-76	45.0	24.590067406679356	68.38610234708185	pass	pass	pass	fail	pass	pass	warn	fail	pass	pass
SRR8932927_2	SRR8932927_2.fastq.gz	Conventional base calls	Sanger / Illumina 1.9	101496137.0	0.0	35-76	45.0	25.962701070982185	68.5612059895442	pass	pass	pass	fail	warn	pass	warn	fail	warn	pass
SRR8932927_2.trim	SRR8932927_2.trim.fastq.gz	Conventional base calls	Sanger / Illumina 1.9	100450055.0	0.0	20-76	45.0	26.00732543136031	68.42149255169646	pass	pass	pass	fail	pass	pass	warn	fail	pass	pass
