# Supplementary material for: Combining signal and sequence to detect RNA polymerase initiation in ATAC-seq data
Source: PLoS One. 2020 Apr 30;15(4):e0232332. doi: 10.1371/journal.pone.0232332 (PMC7192442; doi:10.1371/journal.pone.0232332)
Supplement: S1 File — (ZIP) [file pone.0232332.s011.zip › multiqc_reports/THP1_ATAC_MultiQC/multiqc_data/multiqc_hisat2.txt]

Sample	paired_total	paired_aligned_none	paired_aligned_one	paired_aligned_multi	paired_aligned_discord_one	unpaired_total	unpaired_aligned_none	unpaired_aligned_one	unpaired_aligned_multi	overall_alignment_rate
SRR8932925.hisat2_mapstats	132387880	12688863	106012764	12565123	1121130	25377726	17700797	6557999	1118930	93.31
SRR8932927.hisat2_mapstats	100450055	7829519	81580240	10376341	663955	15659038	10308420	4544458	806160	94.87
