# Supplementary material for: Combining signal and sequence to detect RNA polymerase initiation in ATAC-seq data
Source: PLoS One. 2020 Apr 30;15(4):e0232332. doi: 10.1371/journal.pone.0232332 (PMC7192442; doi:10.1371/journal.pone.0232332)
Supplement: S1 File — (ZIP) [file pone.0232332.s011.zip › multiqc_reports/THP1_ATAC_MultiQC/multiqc_data/multiqc_data.json]

{
    "report_data_sources": {
        "Preseq": {
            "all_sections": {
                "SRR8932925.c_curve": "/scratch/Shares/dowell/itripodi/ATAC/THP1/temp/a0/b7d77a87efe01af6cf8c08a3ea0844/qc/preseq/SRR8932925.c_curve.txt",
                "SRR8932925.lc_extrap": "/scratch/Shares/dowell/itripodi/ATAC/THP1/temp/a0/b7d77a87efe01af6cf8c08a3ea0844/qc/preseq/SRR8932925.lc_extrap.txt",
                "SRR8932927.lc_extrap": "/scratch/Shares/dowell/itripodi/ATAC/THP1/temp/a0/b7d77a87efe01af6cf8c08a3ea0844/qc/preseq/SRR8932927.lc_extrap.txt",
                "SRR8932927.c_curve": "/scratch/Shares/dowell/itripodi/ATAC/THP1/temp/a0/b7d77a87efe01af6cf8c08a3ea0844/qc/preseq/SRR8932927.c_curve.txt"
            }
        },
        "RSeQC": {
            "read_distribution": {
                "SRR8932927.read_dist": "/scratch/Shares/dowell/itripodi/ATAC/THP1/temp/a0/b7d77a87efe01af6cf8c08a3ea0844/qc/rseqc/SRR8932927.read_dist.txt",
                "SRR8932925.read_dist": "/scratch/Shares/dowell/itripodi/ATAC/THP1/temp/a0/b7d77a87efe01af6cf8c08a3ea0844/qc/rseqc/SRR8932925.read_dist.txt"
            },
            "read_duplication": {
                "SRR8932927.read_duplication": "/scratch/Shares/dowell/itripodi/ATAC/THP1/temp/a0/b7d77a87efe01af6cf8c08a3ea0844/qc/rseqc/SRR8932927.read_duplication.pos.DupRate.xls",
                "SRR8932925.read_duplication": "/scratch/Shares/dowell/itripodi/ATAC/THP1/temp/a0/b7d77a87efe01af6cf8c08a3ea0844/qc/rseqc/SRR8932925.read_duplication.pos.DupRate.xls"
            },
            "infer_experiment": {
                "SRR8932927.infer_experiment": "/scratch/Shares/dowell/itripodi/ATAC/THP1/temp/a0/b7d77a87efe01af6cf8c08a3ea0844/qc/rseqc/SRR8932927.infer_experiment.txt",
                "SRR8932925.infer_experiment": "/scratch/Shares/dowell/itripodi/ATAC/THP1/temp/a0/b7d77a87efe01af6cf8c08a3ea0844/qc/rseqc/SRR8932925.infer_experiment.txt"
            }
        },
        "Picard": {
            "GcBiasSummaryMetrics": {
                "SRR8932925": "/scratch/Shares/dowell/itripodi/ATAC/THP1/temp/a0/b7d77a87efe01af6cf8c08a3ea0844/qc/picard/SRR8932925.summary_metrics.txt",
                "SRR8932927": "/scratch/Shares/dowell/itripodi/ATAC/THP1/temp/a0/b7d77a87efe01af6cf8c08a3ea0844/qc/picard/SRR8932927.summary_metrics.txt"
            },
            "GcBiasDetailMetrics": {
                "SRR8932925": "/scratch/Shares/dowell/itripodi/ATAC/THP1/temp/a0/b7d77a87efe01af6cf8c08a3ea0844/qc/picard/SRR8932925.gc_bias_metrics.txt",
                "SRR8932927": "/scratch/Shares/dowell/itripodi/ATAC/THP1/temp/a0/b7d77a87efe01af6cf8c08a3ea0844/qc/picard/SRR8932927.gc_bias_metrics.txt"
            },
            "DuplicationMetrics": {
                "SRR8932925": "/scratch/Shares/dowell/itripodi/ATAC/THP1/temp/a0/b7d77a87efe01af6cf8c08a3ea0844/qc/picard/SRR8932925.marked_dup_metrics.txt",
                "SRR8932927": "/scratch/Shares/dowell/itripodi/ATAC/THP1/temp/a0/b7d77a87efe01af6cf8c08a3ea0844/qc/picard/SRR8932927.marked_dup_metrics.txt"
            }
        },
        "Samtools": {
            "flagstat": {
                "SRR8932925": "/scratch/Shares/dowell/itripodi/ATAC/THP1/temp/a0/b7d77a87efe01af6cf8c08a3ea0844/qc/samtools_mapstats/SRR8932925.flagstat",
                "SRR8932927": "/scratch/Shares/dowell/itripodi/ATAC/THP1/temp/a0/b7d77a87efe01af6cf8c08a3ea0844/qc/samtools_mapstats/SRR8932927.flagstat"
            }
        },
        "BBTools": {
            "all_sections": {
                "SRR8932927.trimstats": "/scratch/Shares/dowell/itripodi/ATAC/THP1/temp/a0/b7d77a87efe01af6cf8c08a3ea0844/qc/trimstats/SRR8932927.trimstats.txt",
                "SRR8932925.trimstats": "/scratch/Shares/dowell/itripodi/ATAC/THP1/temp/a0/b7d77a87efe01af6cf8c08a3ea0844/qc/trimstats/SRR8932925.trimstats.txt"
            }
        },
        "HISAT2": {
            "all_sections": {
                "SRR8932925.hisat2_mapstats": "/scratch/Shares/dowell/itripodi/ATAC/THP1/temp/a0/b7d77a87efe01af6cf8c08a3ea0844/qc/hisat2_mapstats/SRR8932925.hisat2_mapstats.txt",
                "SRR8932927.hisat2_mapstats": "/scratch/Shares/dowell/itripodi/ATAC/THP1/temp/a0/b7d77a87efe01af6cf8c08a3ea0844/qc/hisat2_mapstats/SRR8932927.hisat2_mapstats.txt"
            }
        },
        "FastQC": {
            "all_sections": {
                "SRR8932927_2.trim": "/scratch/Shares/dowell/itripodi/ATAC/THP1/temp/a0/b7d77a87efe01af6cf8c08a3ea0844/qc/fastqc/SRR8932927_2.trim_fastqc.zip",
                "SRR8932925_2": "/scratch/Shares/dowell/itripodi/ATAC/THP1/temp/a0/b7d77a87efe01af6cf8c08a3ea0844/qc/fastqc/SRR8932925_2_fastqc.zip",
                "SRR8932925_1": "/scratch/Shares/dowell/itripodi/ATAC/THP1/temp/a0/b7d77a87efe01af6cf8c08a3ea0844/qc/fastqc/SRR8932925_1_fastqc.zip",
                "SRR8932927_2": "/scratch/Shares/dowell/itripodi/ATAC/THP1/temp/a0/b7d77a87efe01af6cf8c08a3ea0844/qc/fastqc/SRR8932927_2_fastqc.zip",
                "SRR8932927_1.trim": "/scratch/Shares/dowell/itripodi/ATAC/THP1/temp/a0/b7d77a87efe01af6cf8c08a3ea0844/qc/fastqc/SRR8932927_1.trim_fastqc.zip",
                "SRR8932925_1.trim": "/scratch/Shares/dowell/itripodi/ATAC/THP1/temp/a0/b7d77a87efe01af6cf8c08a3ea0844/qc/fastqc/SRR8932925_1.trim_fastqc.zip",
                "SRR8932927_1": "/scratch/Shares/dowell/itripodi/ATAC/THP1/temp/a0/b7d77a87efe01af6cf8c08a3ea0844/qc/fastqc/SRR8932927_1_fastqc.zip",
                "SRR8932925_2.trim": "/scratch/Shares/dowell/itripodi/ATAC/THP1/temp/a0/b7d77a87efe01af6cf8c08a3ea0844/qc/fastqc/SRR8932925_2.trim_fastqc.zip"
            }
        }
    },
    "report_general_stats_data": [
        {
            "SRR8932925": {
                "LIBRARY": "Unknown Library",
                "UNPAIRED_READS_EXAMINED": 6372681.0,
                "READ_PAIRS_EXAMINED": 120351141.0,
                "SECONDARY_OR_SUPPLEMENTARY_RDS": 31330369.0,
                "UNMAPPED_READS": 17700797.0,
                "UNPAIRED_READ_DUPLICATES": 5496787.0,
                "READ_PAIR_DUPLICATES": 98993708.0,
                "READ_PAIR_OPTICAL_DUPLICATES": 0.0,
                "PERCENT_DUPLICATION": 0.823573,
                "ESTIMATED_LIBRARY_SIZE": 21435553.0
            },
            "SRR8932927": {
                "LIBRARY": "Unknown Library",
                "UNPAIRED_READS_EXAMINED": 4583636.0,
                "READ_PAIRS_EXAMINED": 93004027.0,
                "SECONDARY_OR_SUPPLEMENTARY_RDS": 25699322.0,
                "UNMAPPED_READS": 10308420.0,
                "UNPAIRED_READ_DUPLICATES": 3866169.0,
                "READ_PAIR_DUPLICATES": 75522581.0,
                "READ_PAIR_OPTICAL_DUPLICATES": 0.0,
                "PERCENT_DUPLICATION": 0.812792,
                "ESTIMATED_LIBRARY_SIZE": 17569725.0
            }
        },
        {
            "SRR8932925": {
                "total_passed": 296106129,
                "total_failed": 0,
                "secondary_passed": 31330369,
                "secondary_failed": 0,
                "supplementary_passed": 0,
                "supplementary_failed": 0,
                "duplicates_passed": 0,
                "duplicates_failed": 0,
                "mapped_passed": 278405332,
                "mapped_failed": 0,
                "mapped_passed_pct": 94.02,
                "mapped_failed_pct": NaN,
                "paired in sequencing_passed": 264775760,
                "paired in sequencing_failed": 0,
                "read1_passed": 132387880,
                "read1_failed": 0,
                "read2_passed": 132387880,
                "read2_failed": 0,
                "properly paired_passed": 237155774,
                "properly paired_failed": 0,
                "properly paired_passed_pct": 89.57,
                "properly paired_failed_pct": NaN,
                "with itself and mate mapped_passed": 240702282,
                "with itself and mate mapped_failed": 0,
                "singletons_passed": 6372681,
                "singletons_failed": 0,
                "singletons_passed_pct": 2.41,
                "singletons_failed_pct": NaN,
                "with mate mapped to a different chr_passed": 1191476,
                "with mate mapped to a different chr_failed": 0,
                "with mate mapped to a different chr (mapQ >= 5)_passed": 985834,
                "with mate mapped to a different chr (mapQ >= 5)_failed": 0,
                "flagstat_total": 296106129
            },
            "SRR8932927": {
                "total_passed": 226599432,
                "total_failed": 0,
                "secondary_passed": 25699322,
                "secondary_failed": 0,
                "supplementary_passed": 0,
                "supplementary_failed": 0,
                "duplicates_passed": 0,
                "duplicates_failed": 0,
                "mapped_passed": 216291012,
                "mapped_failed": 0,
                "mapped_passed_pct": 95.45,
                "mapped_failed_pct": NaN,
                "paired in sequencing_passed": 200900110,
                "paired in sequencing_failed": 0,
                "read1_passed": 100450055,
                "read1_failed": 0,
                "read2_passed": 100450055,
                "read2_failed": 0,
                "properly paired_passed": 183913162,
                "properly paired_failed": 0,
                "properly paired_passed_pct": 91.54,
                "properly paired_failed_pct": NaN,
                "with itself and mate mapped_passed": 186008054,
                "with itself and mate mapped_failed": 0,
                "singletons_passed": 4583636,
                "singletons_failed": 0,
                "singletons_passed_pct": 2.28,
                "singletons_failed_pct": NaN,
                "with mate mapped to a different chr_passed": 795618,
                "with mate mapped to a different chr_failed": 0,
                "with mate mapped to a different chr (mapQ >= 5)_passed": 654223,
                "with mate mapped to a different chr (mapQ >= 5)_failed": 0,
                "flagstat_total": 226599432
            }
        },
        {
            "SRR8932925.hisat2_mapstats": {
                "paired_total": 132387880,
                "paired_aligned_none": 12688863,
                "paired_aligned_one": 106012764,
                "paired_aligned_multi": 12565123,
                "paired_aligned_discord_one": 1121130,
                "unpaired_total": 12688863.0,
                "unpaired_aligned_none": 8850398.5,
                "unpaired_aligned_one": 3278999.5,
                "unpaired_aligned_multi": 559465.0,
                "overall_alignment_rate": 93.31
            },
            "SRR8932927.hisat2_mapstats": {
                "paired_total": 100450055,
                "paired_aligned_none": 7829519,
                "paired_aligned_one": 81580240,
                "paired_aligned_multi": 10376341,
                "paired_aligned_discord_one": 663955,
                "unpaired_total": 7829519.0,
                "unpaired_aligned_none": 5154210.0,
                "unpaired_aligned_one": 2272229.0,
                "unpaired_aligned_multi": 403080.0,
                "overall_alignment_rate": 94.87
            }
        },
        {
            "SRR8932927_2.trim": {
                "percent_gc": 45.0,
                "avg_sequence_length": 68.42149255169646,
                "total_sequences": 100450055.0,
                "percent_duplicates": 73.99267456863969,
                "percent_fails": 20.0
            },
            "SRR8932925_2": {
                "percent_gc": 45.0,
                "avg_sequence_length": 69.18973721348802,
                "total_sequences": 134223137.0,
                "percent_duplicates": 74.3861560085175,
                "percent_fails": 30.0
            },
            "SRR8932925_1": {
                "percent_gc": 45.0,
                "avg_sequence_length": 69.1226246559861,
                "total_sequences": 134223137.0,
                "percent_duplicates": 76.6356252961005,
                "percent_fails": 30.0
            },
            "SRR8932927_2": {
                "percent_gc": 45.0,
                "avg_sequence_length": 68.5612059895442,
                "total_sequences": 101496137.0,
                "percent_duplicates": 74.03729892901782,
                "percent_fails": 20.0
            },
            "SRR8932927_1.trim": {
                "percent_gc": 45.0,
                "avg_sequence_length": 68.38610234708185,
                "total_sequences": 100450055.0,
                "percent_duplicates": 75.40993259332065,
                "percent_fails": 20.0
            },
            "SRR8932925_1.trim": {
                "percent_gc": 45.0,
                "avg_sequence_length": 69.13301720671107,
                "total_sequences": 132387880.0,
                "percent_duplicates": 76.52004454064682,
                "percent_fails": 20.0
            },
            "SRR8932927_1": {
                "percent_gc": 45.0,
                "avg_sequence_length": 68.5398124265557,
                "total_sequences": 101496137.0,
                "percent_duplicates": 75.38177241212175,
                "percent_fails": 20.0
            },
            "SRR8932925_2.trim": {
                "percent_gc": 45.0,
                "avg_sequence_length": 69.18344881721801,
                "total_sequences": 132387880.0,
                "percent_duplicates": 74.23761104649648,
                "percent_fails": 20.0
            }
        }
    ],
    "report_general_stats_headers": [
        {
            "PERCENT_DUPLICATION": {
                "title": "% Dups",
                "description": "MarkDuplicates - Percent Duplication",
                "max": 100,
                "min": 0,
                "suffix": "%",
                "scale": "OrRd",
                "modify": 100.0,
                "namespace": "Picard",
                "rid": "mqc-generalstats-picard-PERCENT_DUPLICATION",
                "format": "{:,.1f}",
                "colour": "55,126,184",
                "hidden": null,
                "ceiling": null,
                "floor": null,
                "minRange": null,
                "shared_key": null,
                "placement": 1000.0,
                "dmax": 100.0,
                "dmin": 0.0
            }
        },
        {
            "mapped_passed": {
                "title": "M Reads Mapped",
                "description": "Reads Mapped in the bam file (millions)",
                "min": 0,
                "modify": 1e-06,
                "shared_key": "read_count",
                "placement": 100.0,
                "namespace": "Samtools Flagstat",
                "rid": "mqc-generalstats-samtools_flagstat-mapped_passed",
                "scale": "GnBu",
                "format": "{:,.1f}",
                "colour": "77,175,74",
                "hidden": null,
                "max": null,
                "ceiling": null,
                "floor": null,
                "minRange": null,
                "dmax": 278.405332,
                "dmin": 0.0
            }
        },
        {
            "overall_alignment_rate": {
                "title": "% Aligned",
                "description": "overall alignment rate",
                "max": 100,
                "min": 0,
                "suffix": "%",
                "scale": "YlGn",
                "namespace": "HISAT2",
                "rid": "mqc-generalstats-hisat2-overall_alignment_rate",
                "format": "{:,.1f}",
                "colour": "152,78,163",
                "hidden": null,
                "ceiling": null,
                "floor": null,
                "minRange": null,
                "shared_key": null,
                "modify": null,
                "placement": 1000.0,
                "dmax": 100.0,
                "dmin": 0.0
            }
        },
        {
            "percent_duplicates": {
                "title": "% Dups",
                "description": "% Duplicate Reads",
                "max": 100,
                "min": 0,
                "suffix": "%",
                "scale": "RdYlGn-rev",
                "namespace": "FastQC",
                "rid": "mqc-generalstats-fastqc-percent_duplicates",
                "format": "{:,.1f}",
                "colour": "255,127,0",
                "hidden": null,
                "ceiling": null,
                "floor": null,
                "minRange": null,
                "shared_key": null,
                "modify": null,
                "placement": 1000.0,
                "dmax": 100.0,
                "dmin": 0.0
            },
            "percent_gc": {
                "title": "% GC",
                "description": "Average % GC Content",
                "max": 100,
                "min": 0,
                "suffix": "%",
                "scale": "Set1",
                "format": "{:,.0f}",
                "namespace": "FastQC",
                "rid": "mqc-generalstats-fastqc-percent_gc",
                "colour": "255,127,0",
                "hidden": null,
                "ceiling": null,
                "floor": null,
                "minRange": null,
                "shared_key": null,
                "modify": null,
                "placement": 1000.0,
                "dmax": 100.0,
                "dmin": 0.0
            },
            "avg_sequence_length": {
                "title": "Length",
                "description": "Average Sequence Length (bp)",
                "min": 0,
                "suffix": " bp",
                "scale": "RdYlGn",
                "format": "{:,.0f}",
                "hidden": true,
                "namespace": "FastQC",
                "rid": "mqc-generalstats-fastqc-avg_sequence_length",
                "colour": "255,127,0",
                "max": null,
                "ceiling": null,
                "floor": null,
                "minRange": null,
                "shared_key": null,
                "modify": null,
                "placement": 1000.0,
                "dmax": 69.18973721348802,
                "dmin": 0.0
            },
            "percent_fails": {
                "title": "% Failed",
                "description": "Percentage of modules failed in FastQC report (includes those not plotted here)",
                "max": 100,
                "min": 0,
                "suffix": "%",
                "scale": "Reds",
                "format": "{:,.0f}",
                "hidden": true,
                "namespace": "FastQC",
                "rid": "mqc-generalstats-fastqc-percent_fails",
                "colour": "255,127,0",
                "ceiling": null,
                "floor": null,
                "minRange": null,
                "shared_key": null,
                "modify": null,
                "placement": 1000.0,
                "dmax": 100.0,
                "dmin": 0.0
            },
            "total_sequences": {
                "title": "M Seqs",
                "description": "Total Sequences (millions)",
                "min": 0,
                "scale": "Blues",
                "modify": 1e-06,
                "shared_key": "read_count",
                "namespace": "FastQC",
                "rid": "mqc-generalstats-fastqc-total_sequences",
                "format": "{:,.1f}",
                "colour": "255,127,0",
                "hidden": null,
                "max": null,
                "ceiling": null,
                "floor": null,
                "minRange": null,
                "placement": 1000.0,
                "dmax": 278.405332,
                "dmin": 0.0
            }
        }
    ],
    "report_multiqc_command": "/Users/magr0763/.local/bin/multiqc . -f --config multiqc_config.yaml",
    "report_plot_data": {
        "preseq_plot": {
            "plot_type": "xy_line",
            "datasets": [
                [
                    {
                        "name": "SRR8932925.c_curve",
                        "data": [
                            [
                                0.0,
                                0.0
                            ],
                            [
                                1.0,
                                0.188245
                            ],
                            [
                                2.0,
                                0.35577
                            ],
                            [
                                3.0,
                                0.5218659999999999
                            ],
                            [
                                4.0,
                                0.686883
                            ],
                            [
                                5.0,
                                0.8509479999999999
                            ],
                            [
                                6.0,
                                1.01413
                            ],
                            [
                                7.0,
                                1.1764599999999998
                            ],
                            [
                                8.0,
                                1.33799
                            ],
                            [
                                9.0,
                                1.49874
                            ],
                            [
                                10.0,
                                1.6587399999999999
                            ],
                            [
                                11.0,
                                1.8179999999999998
                            ],
                            [
                                12.0,
                                1.97657
                            ],
                            [
                                13.0,
                                2.13444
                            ],
                            [
                                14.0,
                                2.2916399999999997
                            ],
                            [
                                15.0,
                                2.4481699999999997
                            ],
                            [
                                16.0,
                                2.6040699999999997
                            ],
                            [
                                17.0,
                                2.75934
                            ],
                            [
                                18.0,
                                2.9140099999999998
                            ],
                            [
                                19.0,
                                3.06806
                            ],
                            [
                                20.0,
                                3.22152
                            ],
                            [
                                21.0,
                                3.3744
                            ],
                            [
                                22.0,
                                3.5267199999999996
                            ],
                            [
                                23.0,
                                3.67848
                            ],
                            [
                                24.0,
                                3.8296799999999998
                            ],
                            [
                                25.0,
                                3.9803499999999996
                            ],
                            [
                                26.0,
                                4.1304799999999995
                            ],
                            [
                                27.0,
                                4.2800899999999995
                            ],
                            [
                                28.0,
                                4.42919
                            ],
                            [
                                29.0,
                                4.57778
                            ],
                            [
                                30.0,
                                4.72586
                            ],
                            [
                                31.0,
                                4.87345
                            ],
                            [
                                32.0,
                                5.02056
                            ],
                            [
                                33.0,
                                5.16719
                            ],
                            [
                                34.0,
                                5.31335
                            ],
                            [
                                35.0,
                                5.45904
                            ],
                            [
                                36.0,
                                5.60427
                            ],
                            [
                                37.0,
                                5.74904
                            ],
                            [
                                38.0,
                                5.8933599999999995
                            ],
                            [
                                39.0,
                                6.03724
                            ],
                            [
                                40.0,
                                6.18068
                            ],
                            [
                                41.0,
                                6.3236799999999995
                            ],
                            [
                                42.0,
                                6.46627
                            ],
                            [
                                43.0,
                                6.60842
                            ],
                            [
                                44.0,
                                6.75015
                            ],
                            [
                                45.0,
                                6.89147
                            ],
                            [
                                46.0,
                                7.03238
                            ],
                            [
                                47.0,
                                7.17289
                            ],
                            [
                                48.0,
                                7.31299
                            ],
                            [
                                49.0,
                                7.4527
                            ],
                            [
                                50.0,
                                7.592
                            ],
                            [
                                51.0,
                                7.73093
                            ],
                            [
                                52.0,
                                7.869459999999999
                            ],
                            [
                                53.0,
                                8.00762
                            ],
                            [
                                54.0,
                                8.1454
                            ],
                            [
                                55.0,
                                8.28279
                            ],
                            [
                                56.0,
                                8.41982
                            ],
                            [
                                57.0,
                                8.556479999999999
                            ],
                            [
                                58.0,
                                8.692779999999999
                            ],
                            [
                                59.0,
                                8.828719999999999
                            ],
                            [
                                60.0,
                                8.9643
                            ],
                            [
                                61.0,
                                9.09952
                            ],
                            [
                                62.0,
                                9.23439
                            ],
                            [
                                63.0,
                                9.36891
                            ],
                            [
                                64.0,
                                9.503079999999999
                            ],
                            [
                                65.0,
                                9.63692
                            ],
                            [
                                66.0,
                                9.77041
                            ],
                            [
                                67.0,
                                9.903559999999999
                            ],
                            [
                                68.0,
                                10.0364
                            ],
                            [
                                69.0,
                                10.168899999999999
                            ],
                            [
                                70.0,
                                10.301
                            ],
                            [
                                71.0,
                                10.4328
                            ],
                            [
                                72.0,
                                10.5644
                            ],
                            [
                                73.0,
                                10.6955
                            ],
                            [
                                74.0,
                                10.8264
                            ],
                            [
                                75.0,
                                10.9569
                            ],
                            [
                                76.0,
                                11.0872
                            ],
                            [
                                77.0,
                                11.2171
                            ],
                            [
                                78.0,
                                11.3467
                            ],
                            [
                                79.0,
                                11.475999999999999
                            ],
                            [
                                80.0,
                                11.604999999999999
                            ],
                            [
                                81.0,
                                11.7336
                            ],
                            [
                                82.0,
                                11.862
                            ],
                            [
                                83.0,
                                11.9901
                            ],
                            [
                                84.0,
                                12.117899999999999
                            ],
                            [
                                85.0,
                                12.2454
                            ],
                            [
                                86.0,
                                12.3726
                            ],
                            [
                                87.0,
                                12.4995
                            ],
                            [
                                88.0,
                                12.6261
                            ],
                            [
                                89.0,
                                12.7524
                            ],
                            [
                                90.0,
                                12.8784
                            ],
                            [
                                91.0,
                                13.004199999999999
                            ],
                            [
                                92.0,
                                13.1297
                            ],
                            [
                                93.0,
                                13.2548
                            ],
                            [
                                94.0,
                                13.3797
                            ],
                            [
                                95.0,
                                13.504399999999999
                            ],
                            [
                                96.0,
                                13.6287
                            ],
                            [
                                97.0,
                                13.752799999999999
                            ],
                            [
                                98.0,
                                13.8766
                            ],
                            [
                                99.0,
                                14.0001
                            ],
                            [
                                100.0,
                                14.1234
                            ],
                            [
                                101.0,
                                14.2464
                            ],
                            [
                                102.0,
                                14.3691
                            ],
                            [
                                103.0,
                                14.4916
                            ],
                            [
                                104.0,
                                14.6138
                            ],
                            [
                                105.0,
                                14.7357
                            ],
                            [
                                106.0,
                                14.8574
                            ],
                            [
                                107.0,
                                14.9788
                            ],
                            [
                                108.0,
                                15.1
                            ],
                            [
                                109.0,
                                15.220899999999999
                            ],
                            [
                                110.0,
                                15.3415
                            ],
                            [
                                111.0,
                                15.4619
                            ],
                            [
                                112.0,
                                15.581999999999999
                            ],
                            [
                                113.0,
                                15.701899999999998
                            ],
                            [
                                114.0,
                                15.8216
                            ],
                            [
                                115.0,
                                15.940999999999999
                            ],
                            [
                                116.0,
                                16.0601
                            ],
                            [
                                117.0,
                                16.179
                            ],
                            [
                                118.0,
                                16.2977
                            ],
                            [
                                119.0,
                                16.4161
                            ],
                            [
                                120.0,
                                16.534299999999998
                            ],
                            [
                                121.0,
                                16.6522
                            ],
                            [
                                122.0,
                                16.7699
                            ],
                            [
                                123.0,
                                16.8873
                            ],
                            [
                                124.0,
                                17.0045
                            ],
                            [
                                125.0,
                                17.121499999999997
                            ],
                            [
                                126.0,
                                17.2383
                            ],
                            [
                                127.0,
                                17.3548
                            ],
                            [
                                128.0,
                                17.4711
                            ]
                        ]
                    },
                    {
                        "name": "SRR8932925.lc_extrap",
                        "data": [
                            [
                                0.0,
                                0.0
                            ],
                            [
                                1.0,
                                0.18816149999999998
                            ],
                            [
                                2.0,
                                0.3556255
                            ],
                            [
                                3.0,
                                0.5216495
                            ],
                            [
                                4.0,
                                0.6866169999999999
                            ],
                            [
                                5.0,
                                0.850618
                            ],
                            [
                                6.0,
                                1.013734
                            ],
                            [
                                7.0,
                                1.1760074999999999
                            ],
                            [
                                8.0,
                                1.337473
                            ],
                            [
                                9.0,
                                1.498156
                            ],
                            [
                                10.0,
                                1.658102
                            ],
                            [
                                11.0,
                                1.8173024999999998
                            ],
                            [
                                12.0,
                                1.9758049999999998
                            ],
                            [
                                13.0,
                                2.133613
                            ],
                            [
                                14.0,
                                2.290753
                            ],
                            [
                                15.0,
                                2.4472324999999997
                            ],
                            [
                                16.0,
                                2.6030694999999997
                            ],
                            [
                                17.0,
                                2.7582795
                            ],
                            [
                                18.0,
                                2.9128765
                            ],
                            [
                                19.0,
                                3.0668699999999998
                            ],
                            [
                                20.0,
                                3.2202775
                            ],
                            [
                                21.0,
                                3.3731014999999998
                            ],
                            [
                                22.0,
                                3.5253555
                            ],
                            [
                                23.0,
                                3.677054
                            ],
                            [
                                24.0,
                                3.8281989999999997
                            ],
                            [
                                25.0,
                                3.978812
                            ],
                            [
                                26.0,
                                4.128881499999999
                            ],
                            [
                                27.0,
                                4.278435
                            ],
                            [
                                28.0,
                                4.4274724999999995
                            ],
                            [
                                29.0,
                                4.5759989999999995
                            ],
                            [
                                30.0,
                                4.72403
                            ],
                            [
                                31.0,
                                4.871562
                            ],
                            [
                                32.0,
                                5.0186135
                            ],
                            [
                                33.0,
                                5.165185999999999
                            ],
                            [
                                34.0,
                                5.311279
                            ],
                            [
                                35.0,
                                5.4569135
                            ],
                            [
                                36.0,
                                5.6020805
                            ],
                            [
                                37.0,
                                5.746795
                            ],
                            [
                                38.0,
                                5.891061
                            ],
                            [
                                39.0,
                                6.034879999999999
                            ],
                            [
                                40.0,
                                6.1782635
                            ],
                            [
                                41.0,
                                6.3212139999999994
                            ],
                            [
                                42.0,
                                6.463734499999999
                            ],
                            [
                                43.0,
                                6.605828
                            ],
                            [
                                44.0,
                                6.747504999999999
                            ],
                            [
                                45.0,
                                6.888768
                            ],
                            [
                                46.0,
                                7.0296235
                            ],
                            [
                                47.0,
                                7.170068
                            ],
                            [
                                48.0,
                                7.310111999999999
                            ],
                            [
                                49.0,
                                7.449758999999999
                            ],
                            [
                                50.0,
                                7.589016999999999
                            ],
                            [
                                51.0,
                                7.7278815
                            ],
                            [
                                52.0,
                                7.866359999999999
                            ],
                            [
                                53.0,
                                8.0044575
                            ],
                            [
                                54.0,
                                8.1421765
                            ],
                            [
                                55.0,
                                8.279520999999999
                            ],
                            [
                                56.0,
                                8.416490999999999
                            ],
                            [
                                57.0,
                                8.553098
                            ],
                            [
                                58.0,
                                8.689340999999999
                            ],
                            [
                                59.0,
                                8.82522
                            ],
                            [
                                60.0,
                                8.9607385
                            ],
                            [
                                61.0,
                                9.0959015
                            ],
                            [
                                62.0,
                                9.2307165
                            ],
                            [
                                63.0,
                                9.365181
                            ],
                            [
                                64.0,
                                9.4993
                            ],
                            [
                                65.0,
                                9.633073999999999
                            ],
                            [
                                66.0,
                                9.766506
                            ],
                            [
                                67.0,
                                9.899604499999999
                            ],
                            [
                                68.0,
                                10.0323645
                            ],
                            [
                                69.0,
                                10.164795
                            ],
                            [
                                70.0,
                                10.296892999999999
                            ],
                            [
                                71.0,
                                10.4286645
                            ],
                            [
                                72.0,
                                10.5601105
                            ],
                            [
                                73.0,
                                10.6912345
                            ],
                            [
                                74.0,
                                10.822037
                            ],
                            [
                                75.0,
                                10.9525255
                            ],
                            [
                                76.0,
                                11.082696499999999
                            ],
                            [
                                77.0,
                                11.2125535
                            ],
                            [
                                78.0,
                                11.3421015
                            ],
                            [
                                79.0,
                                11.4713385
                            ],
                            [
                                80.0,
                                11.600271
                            ],
                            [
                                81.0,
                                11.728898
                            ],
                            [
                                82.0,
                                11.8572245
                            ],
                            [
                                83.0,
                                11.985248
                            ],
                            [
                                84.0,
                                12.112974999999999
                            ],
                            [
                                85.0,
                                12.2404055
                            ],
                            [
                                86.0,
                                12.367543
                            ],
                            [
                                87.0,
                                12.494384499999999
                            ],
                            [
                                88.0,
                                12.620939
                            ],
                            [
                                89.0,
                                12.747205
                            ],
                            [
                                90.0,
                                12.873191499999999
                            ],
                            [
                                91.0,
                                12.998894
                            ],
                            [
                                92.0,
                                13.12431
                            ],
                            [
                                93.0,
                                13.249448
                            ],
                            [
                                94.0,
                                13.3743055
                            ],
                            [
                                95.0,
                                13.4988855
                            ],
                            [
                                96.0,
                                13.6231875
                            ],
                            [
                                97.0,
                                13.747217
                            ],
                            [
                                98.0,
                                13.8709735
                            ],
                            [
                                99.0,
                                13.9944575
                            ],
                            [
                                100.0,
                                14.1176715
                            ],
                            [
                                101.0,
                                14.240618999999999
                            ],
                            [
                                102.0,
                                14.3632995
                            ],
                            [
                                103.0,
                                14.485714
                            ],
                            [
                                104.0,
                                14.607865499999999
                            ],
                            [
                                105.0,
                                14.729754499999999
                            ],
                            [
                                106.0,
                                14.8513845
                            ],
                            [
                                107.0,
                                14.9727535
                            ],
                            [
                                108.0,
                                15.093867
                            ],
                            [
                                109.0,
                                15.214722499999999
                            ],
                            [
                                110.0,
                                15.335324499999999
                            ],
                            [
                                111.0,
                                15.455669499999999
                            ],
                            [
                                112.0,
                                15.5757655
                            ],
                            [
                                113.0,
                                15.6956095
                            ],
                            [
                                114.0,
                                15.815204999999999
                            ],
                            [
                                115.0,
                                15.934552499999999
                            ],
                            [
                                116.0,
                                16.053652
                            ],
                            [
                                117.0,
                                16.172507
                            ],
                            [
                                118.0,
                                16.291116
                            ],
                            [
                                119.0,
                                16.4094825
                            ],
                            [
                                120.0,
                                16.5276075
                            ],
                            [
                                121.0,
                                16.645492
                            ],
                            [
                                122.0,
                                16.763137
                            ],
                            [
                                123.0,
                                16.880543
                            ],
                            [
                                124.0,
                                16.997712
                            ],
                            [
                                125.0,
                                17.114645499999998
                            ],
                            [
                                126.0,
                                17.231344
                            ],
                            [
                                127.0,
                                17.347808999999998
                            ],
                            [
                                128.0,
                                17.4640415
                            ],
                            [
                                129.0,
                                17.5800414
                            ],
                            [
                                130.0,
                                17.6958123
                            ],
                            [
                                131.0,
                                17.811353899999997
                            ],
                            [
                                132.0,
                                17.9266674
                            ],
                            [
                                133.0,
                                18.041753899999996
                            ],
                            [
                                134.0,
                                18.1566143
                            ],
                            [
                                135.0,
                                18.2712498
                            ],
                            [
                                136.0,
                                18.385661399999996
                            ],
                            [
                                137.0,
                                18.4998501
                            ],
                            [
                                138.0,
                                18.6138168
                            ],
                            [
                                139.0,
                                18.7275627
                            ],
                            [
                                140.0,
                                18.841088699999997
                            ],
                            [
                                141.0,
                                18.9543958
                            ],
                            [
                                142.0,
                                19.067484899999997
                            ],
                            [
                                143.0,
                                19.180357100000002
                            ],
                            [
                                144.0,
                                19.293013199999997
                            ],
                            [
                                145.0,
                                19.405454199999998
                            ],
                            [
                                146.0,
                                19.5176811
                            ],
                            [
                                147.0,
                                19.6296948
                            ],
                            [
                                148.0,
                                19.741496199999997
                            ],
                            [
                                149.0,
                                19.8530862
                            ],
                            [
                                150.0,
                                19.964465699999998
                            ],
                            [
                                151.0,
                                20.0756355
                            ],
                            [
                                152.0,
                                20.1865967
                            ],
                            [
                                153.0,
                                20.297349999999998
                            ],
                            [
                                154.0,
                                20.4078964
                            ],
                            [
                                155.0,
                                20.5182366
                            ],
                            [
                                156.0,
                                20.6283716
                            ],
                            [
                                157.0,
                                20.7383022
                            ],
                            [
                                158.0,
                                20.8480291
                            ],
                            [
                                159.0,
                                20.9575533
                            ],
                            [
                                160.0,
                                21.0668756
                            ],
                            [
                                161.0,
                                21.1759968
                            ],
                            [
                                162.0,
                                21.2849176
                            ],
                            [
                                163.0,
                                21.393639
                            ],
                            [
                                164.0,
                                21.5021616
                            ],
                            [
                                165.0,
                                21.610486299999998
                            ],
                            [
                                166.0,
                                21.7186138
                            ],
                            [
                                167.0,
                                21.8265449
                            ],
                            [
                                168.0,
                                21.9342805
                            ],
                            [
                                169.0,
                                22.0418211
                            ],
                            [
                                170.0,
                                22.1491677
                            ],
                            [
                                171.0,
                                22.2563209
                            ],
                            [
                                172.0,
                                22.3632815
                            ],
                            [
                                173.0,
                                22.4700502
                            ],
                            [
                                174.0,
                                22.5766278
                            ],
                            [
                                175.0,
                                22.683014999999997
                            ],
                            [
                                176.0,
                                22.789212399999997
                            ],
                            [
                                177.0,
                                22.895220899999998
                            ],
                            [
                                178.0,
                                23.001040999999997
                            ],
                            [
                                179.0,
                                23.1066736
                            ],
                            [
                                180.0,
                                23.212119199999997
                            ],
                            [
                                181.0,
                                23.3173787
                            ],
                            [
                                182.0,
                                23.4224526
                            ],
                            [
                                183.0,
                                23.527341699999997
                            ],
                            [
                                184.0,
                                23.6320466
                            ],
                            [
                                185.0,
                                23.736568
                            ],
                            [
                                186.0,
                                23.8409065
                            ],
                            [
                                187.0,
                                23.945062899999996
                            ],
                            [
                                188.0,
                                24.0490377
                            ],
                            [
                                189.0,
                                24.152831699999997
                            ],
                            [
                                190.0,
                                24.256445399999997
                            ],
                            [
                                191.0,
                                24.359879499999998
                            ],
                            [
                                192.0,
                                24.4631346
                            ],
                            [
                                193.0,
                                24.5662113
                            ],
                            [
                                194.0,
                                24.669110399999997
                            ],
                            [
                                195.0,
                                24.7718323
                            ],
                            [
                                196.0,
                                24.874377699999997
                            ],
                            [
                                197.0,
                                24.9767473
                            ],
                            [
                                198.0,
                                25.0789415
                            ],
                            [
                                199.0,
                                25.1809611
                            ],
                            [
                                200.0,
                                25.2828066
                            ],
                            [
                                201.0,
                                25.3844787
                            ],
                            [
                                202.0,
                                25.4859778
                            ],
                            [
                                203.0,
                                25.5873045
                            ],
                            [
                                204.0,
                                25.6884596
                            ],
                            [
                                205.0,
                                25.789443499999997
                            ],
                            [
                                206.0,
                                25.8902567
                            ],
                            [
                                207.0,
                                25.9909
                            ],
                            [
                                208.0,
                                26.0913738
                            ],
                            [
                                209.0,
                                26.1916786
                            ],
                            [
                                210.0,
                                26.2918151
                            ],
                            [
                                211.0,
                                26.3917838
                            ],
                            [
                                212.0,
                                26.4915852
                            ],
                            [
                                213.0,
                                26.5912199
                            ],
                            [
                                214.0,
                                26.6906885
                            ],
                            [
                                215.0,
                                26.789991399999998
                            ],
                            [
                                216.0,
                                26.8891291
                            ],
                            [
                                217.0,
                                26.988102299999998
                            ],
                            [
                                218.0,
                                27.086911399999998
                            ],
                            [
                                219.0,
                                27.185557
                            ],
                            [
                                220.0,
                                27.2840395
                            ],
                            [
                                221.0,
                                27.3823595
                            ],
                            [
                                222.0,
                                27.480517499999998
                            ],
                            [
                                223.0,
                                27.578514
                            ],
                            [
                                224.0,
                                27.676349499999997
                            ],
                            [
                                225.0,
                                27.7740245
                            ],
                            [
                                226.0,
                                27.871539499999997
                            ],
                            [
                                227.0,
                                27.9688949
                            ],
                            [
                                228.0,
                                28.066091399999998
                            ],
                            [
                                229.0,
                                28.163129299999998
                            ],
                            [
                                230.0,
                                28.2600091
                            ],
                            [
                                231.0,
                                28.3567313
                            ],
                            [
                                232.0,
                                28.453296399999996
                            ],
                            [
                                233.0,
                                28.5497049
                            ],
                            [
                                234.0,
                                28.645957199999998
                            ],
                            [
                                235.0,
                                28.7420538
                            ],
                            [
                                236.0,
                                28.8379951
                            ],
                            [
                                237.0,
                                28.933781699999997
                            ],
                            [
                                238.0,
                                29.029413899999998
                            ],
                            [
                                239.0,
                                29.124892199999998
                            ],
                            [
                                240.0,
                                29.2202171
                            ],
                            [
                                241.0,
                                29.315389
                            ],
                            [
                                242.0,
                                29.410408399999998
                            ],
                            [
                                243.0,
                                29.5052756
                            ],
                            [
                                244.0,
                                29.599991199999998
                            ],
                            [
                                245.0,
                                29.6945555
                            ],
                            [
                                246.0,
                                29.788968999999998
                            ],
                            [
                                247.0,
                                29.8832322
                            ],
                            [
                                248.0,
                                29.977345399999997
                            ],
                            [
                                249.0,
                                30.071309
                            ],
                            [
                                250.0,
                                30.1651235
                            ],
                            [
                                251.0,
                                30.258789399999998
                            ],
                            [
                                252.0,
                                30.3523069
                            ],
                            [
                                253.0,
                                30.4456766
                            ],
                            [
                                254.0,
                                30.5388988
                            ],
                            [
                                255.0,
                                30.6319739
                            ],
                            [
                                256.0,
                                30.7249023
                            ],
                            [
                                257.0,
                                30.8176845
                            ],
                            [
                                258.0,
                                30.9103208
                            ],
                            [
                                259.0,
                                31.0028117
                            ],
                            [
                                260.0,
                                31.095157399999998
                            ],
                            [
                                261.0,
                                31.1873585
                            ],
                            [
                                262.0,
                                31.2794152
                            ],
                            [
                                263.0,
                                31.371328
                            ],
                            [
                                264.0,
                                31.463097299999998
                            ],
                            [
                                265.0,
                                31.554723399999997
                            ],
                            [
                                266.0,
                                31.646206699999997
                            ],
                            [
                                267.0,
                                31.7375631
                            ],
                            [
                                268.0,
                                31.8288126
                            ],
                            [
                                269.0,
                                31.9199213
                            ],
                            [
                                270.0,
                                32.0108895
                            ],
                            [
                                271.0,
                                32.1017176
                            ],
                            [
                                272.0,
                                32.1924059
                            ],
                            [
                                273.0,
                                32.2829549
                            ],
                            [
                                274.0,
                                32.3733648
                            ],
                            [
                                275.0,
                                32.4636361
                            ],
                            [
                                276.0,
                                32.5537691
                            ],
                            [
                                277.0,
                                32.6437641
                            ],
                            [
                                278.0,
                                32.7336216
                            ],
                            [
                                279.0,
                                32.8233418
                            ],
                            [
                                280.0,
                                32.9129252
                            ],
                            [
                                281.0,
                                33.0023721
                            ],
                            [
                                282.0,
                                33.0916827
                            ],
                            [
                                283.0,
                                33.1808575
                            ],
                            [
                                284.0,
                                33.2698968
                            ],
                            [
                                285.0,
                                33.358801
                            ],
                            [
                                286.0,
                                33.4475703
                            ],
                            [
                                287.0,
                                33.5362051
                            ],
                            [
                                288.0,
                                33.624705799999994
                            ],
                            [
                                289.0,
                                33.7130726
                            ],
                            [
                                290.0,
                                33.801305899999996
                            ],
                            [
                                291.0,
                                33.889406
                            ],
                            [
                                292.0,
                                33.9773732
                            ],
                            [
                                293.0,
                                34.0652079
                            ],
                            [
                                294.0,
                                34.152910399999996
                            ],
                            [
                                295.0,
                                34.240480899999994
                            ],
                            [
                                296.0,
                                34.3279198
                            ],
                            [
                                297.0,
                                34.4152275
                            ],
                            [
                                298.0,
                                34.5024041
                            ],
                            [
                                299.0,
                                34.58945
                            ],
                            [
                                300.0,
                                34.676365499999996
                            ],
                            [
                                301.0,
                                34.763151
                            ],
                            [
                                302.0,
                                34.8498066
                            ],
                            [
                                303.0,
                                34.936332799999995
                            ],
                            [
                                304.0,
                                35.0227297
                            ],
                            [
                                305.0,
                                35.1089977
                            ],
                            [
                                306.0,
                                35.1951371
                            ],
                            [
                                307.0,
                                35.281148200000004
                            ],
                            [
                                308.0,
                                35.3670312
                            ],
                            [
                                309.0,
                                35.452786399999994
                            ],
                            [
                                310.0,
                                35.5384141
                            ],
                            [
                                311.0,
                                35.6239146
                            ],
                            [
                                312.0,
                                35.7092881
                            ],
                            [
                                313.0,
                                35.794534999999996
                            ],
                            [
                                314.0,
                                35.8796554
                            ],
                            [
                                315.0,
                                35.9646497
                            ],
                            [
                                316.0,
                                36.0495182
                            ],
                            [
                                317.0,
                                36.134260999999995
                            ],
                            [
                                318.0,
                                36.218878499999995
                            ],
                            [
                                319.0,
                                36.303371
                            ],
                            [
                                320.0,
                                36.3877386
                            ],
                            [
                                321.0,
                                36.4719817
                            ],
                            [
                                322.0,
                                36.5561004
                            ],
                            [
                                323.0,
                                36.640095099999996
                            ],
                            [
                                324.0,
                                36.723966
                            ],
                            [
                                325.0,
                                36.8077134
                            ],
                            [
                                326.0,
                                36.8913374
                            ],
                            [
                                327.0,
                                36.974838399999996
                            ],
                            [
                                328.0,
                                37.0582167
                            ],
                            [
                                329.0,
                                37.1414723
                            ],
                            [
                                330.0,
                                37.2246057
                            ],
                            [
                                331.0,
                                37.307617
                            ],
                            [
                                332.0,
                                37.3905064
                            ],
                            [
                                333.0,
                                37.47327429999999
                            ],
                            [
                                334.0,
                                37.5559209
                            ],
                            [
                                335.0,
                                37.6384463
                            ],
                            [
                                336.0,
                                37.720850899999995
                            ],
                            [
                                337.0,
                                37.803134799999995
                            ],
                            [
                                338.0,
                                37.885159
                            ],
                            [
                                339.0,
                                37.966870799999995
                            ],
                            [
                                340.0,
                                38.048455
                            ],
                            [
                                341.0,
                                38.1299117
                            ],
                            [
                                342.0,
                                38.2112414
                            ],
                            [
                                343.0,
                                38.2924441
                            ],
                            [
                                344.0,
                                38.3735204
                            ],
                            [
                                345.0,
                                38.4544704
                            ],
                            [
                                346.0,
                                38.5352946
                            ],
                            [
                                347.0,
                                38.6164024
                            ],
                            [
                                348.0,
                                38.697511899999995
                            ],
                            [
                                349.0,
                                38.778507299999994
                            ],
                            [
                                350.0,
                                38.859389
                            ],
                            [
                                351.0,
                                38.9401572
                            ],
                            [
                                352.0,
                                39.0208122
                            ],
                            [
                                353.0,
                                39.1013544
                            ],
                            [
                                354.0,
                                39.1817839
                            ],
                            [
                                355.0,
                                39.262101
                            ],
                            [
                                356.0,
                                39.342306
                            ],
                            [
                                357.0,
                                39.4222982
                            ],
                            [
                                358.0,
                                39.5020913
                            ],
                            [
                                359.0,
                                39.581769200000004
                            ],
                            [
                                360.0,
                                39.661332200000004
                            ],
                            [
                                361.0,
                                39.7407804
                            ],
                            [
                                362.0,
                                39.8201142
                            ],
                            [
                                363.0,
                                39.899333799999994
                            ],
                            [
                                364.0,
                                39.9784395
                            ],
                            [
                                365.0,
                                40.0574315
                            ],
                            [
                                366.0,
                                40.13631
                            ],
                            [
                                367.0,
                                40.2150755
                            ],
                            [
                                368.0,
                                40.293728
                            ],
                            [
                                369.0,
                                40.372268
                            ],
                            [
                                370.0,
                                40.4506956
                            ],
                            [
                                371.0,
                                40.5290112
                            ],
                            [
                                372.0,
                                40.6072151
                            ],
                            [
                                373.0,
                                40.6855422
                            ],
                            [
                                374.0,
                                40.7637772
                            ],
                            [
                                375.0,
                                40.841905
                            ],
                            [
                                376.0,
                                40.919925899999996
                            ],
                            [
                                377.0,
                                40.9978402
                            ],
                            [
                                378.0,
                                41.0756479
                            ],
                            [
                                379.0,
                                41.1533495
                            ],
                            [
                                380.0,
                                41.2309452
                            ],
                            [
                                381.0,
                                41.3084351
                            ],
                            [
                                382.0,
                                41.3858196
                            ],
                            [
                                383.0,
                                41.4630988
                            ],
                            [
                                384.0,
                                41.5402731
                            ],
                            [
                                385.0,
                                41.6173426
                            ],
                            [
                                386.0,
                                41.6943077
                            ],
                            [
                                387.0,
                                41.77116839999999
                            ],
                            [
                                388.0,
                                41.8479252
                            ],
                            [
                                389.0,
                                41.9245781
                            ],
                            [
                                390.0,
                                42.001127499999996
                            ],
                            [
                                391.0,
                                42.0775735
                            ],
                            [
                                392.0,
                                42.1539165
                            ],
                            [
                                393.0,
                                42.2301566
                            ],
                            [
                                394.0,
                                42.306294
                            ],
                            [
                                395.0,
                                42.3823291
                            ],
                            [
                                396.0,
                                42.458262
                            ],
                            [
                                397.0,
                                42.534093
                            ],
                            [
                                398.0,
                                42.6098222
                            ],
                            [
                                399.0,
                                42.685449999999996
                            ],
                            [
                                400.0,
                                42.7609765
                            ],
                            [
                                401.0,
                                42.8364019
                            ],
                            [
                                402.0,
                                42.9117266
                            ],
                            [
                                403.0,
                                42.9869507
                            ],
                            [
                                404.0,
                                43.06207439999999
                            ],
                            [
                                405.0,
                                43.137097999999995
                            ],
                            [
                                406.0,
                                43.2120216
                            ],
                            [
                                407.0,
                                43.2868456
                            ],
                            [
                                408.0,
                                43.3615701
                            ],
                            [
                                409.0,
                                43.436195299999994
                            ],
                            [
                                410.0,
                                43.510721499999995
                            ],
                            [
                                411.0,
                                43.5851489
                            ],
                            [
                                412.0,
                                43.659477700000004
                            ],
                            [
                                413.0,
                                43.7337081
                            ],
                            [
                                414.0,
                                43.807840299999995
                            ],
                            [
                                415.0,
                                43.881874599999996
                            ],
                            [
                                416.0,
                                43.9558111
                            ],
                            [
                                417.0,
                                44.0296501
                            ],
                            [
                                418.0,
                                44.1033917
                            ],
                            [
                                419.0,
                                44.1770363
                            ],
                            [
                                420.0,
                                44.250583999999996
                            ],
                            [
                                421.0,
                                44.324034999999995
                            ],
                            [
                                422.0,
                                44.397389499999996
                            ],
                            [
                                423.0,
                                44.4706477
                            ],
                            [
                                424.0,
                                44.5438099
                            ],
                            [
                                425.0,
                                44.6168762
                            ],
                            [
                                426.0,
                                44.6898469
                            ],
                            [
                                427.0,
                                44.7624902
                            ],
                            [
                                428.0,
                                44.833875799999994
                            ],
                            [
                                429.0,
                                44.905184
                            ],
                            [
                                430.0,
                                44.976415700000004
                            ],
                            [
                                431.0,
                                45.047571299999994
                            ],
                            [
                                432.0,
                                45.1186515
                            ],
                            [
                                433.0,
                                45.1896567
                            ],
                            [
                                434.0,
                                45.2605877
                            ],
                            [
                                435.0,
                                45.33144479999999
                            ],
                            [
                                436.0,
                                45.4033411
                            ],
                            [
                                437.0,
                                45.475237799999995
                            ],
                            [
                                438.0,
                                45.5470412
                            ],
                            [
                                439.0,
                                45.61875129999999
                            ],
                            [
                                440.0,
                                45.6903684
                            ],
                            [
                                441.0,
                                45.761892700000004
                            ],
                            [
                                442.0,
                                45.833324299999994
                            ],
                            [
                                443.0,
                                45.9046635
                            ],
                            [
                                444.0,
                                45.9759105
                            ],
                            [
                                445.0,
                                46.047065399999994
                            ],
                            [
                                446.0,
                                46.118128399999996
                            ],
                            [
                                447.0,
                                46.189099799999994
                            ],
                            [
                                448.0,
                                46.2599796
                            ],
                            [
                                449.0,
                                46.3307682
                            ],
                            [
                                450.0,
                                46.4014658
                            ],
                            [
                                451.0,
                                46.472072399999995
                            ],
                            [
                                452.0,
                                46.54258829999999
                            ],
                            [
                                453.0,
                                46.6130136
                            ],
                            [
                                454.0,
                                46.6833487
                            ],
                            [
                                455.0,
                                46.7535935
                            ],
                            [
                                456.0,
                                46.8237485
                            ],
                            [
                                457.0,
                                46.8938136
                            ],
                            [
                                458.0,
                                46.9637891
                            ],
                            [
                                459.0,
                                47.03367529999999
                            ],
                            [
                                460.0,
                                47.1034722
                            ],
                            [
                                461.0,
                                47.173180099999996
                            ],
                            [
                                462.0,
                                47.2427992
                            ],
                            [
                                463.0,
                                47.3123295
                            ],
                            [
                                464.0,
                                47.3817714
                            ],
                            [
                                465.0,
                                47.451125
                            ],
                            [
                                466.0,
                                47.5203904
                            ],
                            [
                                467.0,
                                47.5895679
                            ],
                            [
                                468.0,
                                47.6586577
                            ],
                            [
                                469.0,
                                47.7276598
                            ],
                            [
                                470.0,
                                47.7965746
                            ],
                            [
                                471.0,
                                47.8654021
                            ],
                            [
                                472.0,
                                47.9341426
                            ],
                            [
                                473.0,
                                48.0027962
                            ],
                            [
                                474.0,
                                48.0713631
                            ],
                            [
                                475.0,
                                48.1398435
                            ],
                            [
                                476.0,
                                48.208237499999996
                            ],
                            [
                                477.0,
                                48.276545399999996
                            ],
                            [
                                478.0,
                                48.344767299999994
                            ],
                            [
                                479.0,
                                48.4129034
                            ],
                            [
                                480.0,
                                48.480953799999995
                            ],
                            [
                                481.0,
                                48.5489187
                            ],
                            [
                                482.0,
                                48.61679829999999
                            ],
                            [
                                483.0,
                                48.6845929
                            ],
                            [
                                484.0,
                                48.7523024
                            ],
                            [
                                485.0,
                                48.8199272
                            ],
                            [
                                486.0,
                                48.8874673
                            ],
                            [
                                487.0,
                                48.954923
                            ],
                            [
                                488.0,
                                49.0222944
                            ],
                            [
                                489.0,
                                49.089581700000004
                            ],
                            [
                                490.0,
                                49.1567851
                            ],
                            [
                                491.0,
                                49.2239047
                            ],
                            [
                                492.0,
                                49.2909407
                            ],
                            [
                                493.0,
                                49.3578932
                            ],
                            [
                                494.0,
                                49.4247625
                            ],
                            [
                                495.0,
                                49.4915487
                            ],
                            [
                                496.0,
                                49.558251899999995
                            ],
                            [
                                497.0,
                                49.62487229999999
                            ],
                            [
                                498.0,
                                49.6914101
                            ],
                            [
                                499.0,
                                49.7578655
                            ],
                            [
                                500.0,
                                49.8242386
                            ],
                            [
                                501.0,
                                49.8905296
                            ],
                            [
                                502.0,
                                49.9567386
                            ],
                            [
                                503.0,
                                50.0228658
                            ],
                            [
                                504.0,
                                50.08891129999999
                            ],
                            [
                                505.0,
                                50.154875399999995
                            ],
                            [
                                506.0,
                                50.2207582
                            ],
                            [
                                507.0,
                                50.28655979999999
                            ],
                            [
                                508.0,
                                50.3522804
                            ],
                            [
                                509.0,
                                50.4179202
                            ],
                            [
                                510.0,
                                50.48347929999999
                            ],
                            [
                                511.0,
                                50.5489578
                            ],
                            [
                                512.0,
                                50.614356
                            ],
                            [
                                513.0,
                                50.679674
                            ],
                            [
                                514.0,
                                50.744912
                            ],
                            [
                                515.0,
                                50.810011499999995
                            ],
                            [
                                516.0,
                                50.8748571
                            ],
                            [
                                517.0,
                                50.939623
                            ],
                            [
                                518.0,
                                51.0043092
                            ],
                            [
                                519.0,
                                51.06891579999999
                            ],
                            [
                                520.0,
                                51.133443
                            ],
                            [
                                521.0,
                                51.1978909
                            ],
                            [
                                522.0,
                                51.2622597
                            ],
                            [
                                523.0,
                                51.3265494
                            ],
                            [
                                524.0,
                                51.3907602
                            ],
                            [
                                525.0,
                                51.4548923
                            ],
                            [
                                526.0,
                                51.5189457
                            ],
                            [
                                527.0,
                                51.5829207
                            ],
                            [
                                528.0,
                                51.646817299999995
                            ],
                            [
                                529.0,
                                51.7106907
                            ],
                            [
                                530.0,
                                51.7744989
                            ],
                            [
                                531.0,
                                51.838229299999995
                            ],
                            [
                                532.0,
                                51.9018821
                            ],
                            [
                                533.0,
                                51.965042999999994
                            ],
                            [
                                534.0,
                                52.0271914
                            ],
                            [
                                535.0,
                                52.089251
                            ],
                            [
                                536.0,
                                52.151221899999996
                            ],
                            [
                                537.0,
                                52.2131043
                            ],
                            [
                                538.0,
                                52.2748983
                            ],
                            [
                                539.0,
                                52.3366041
                            ],
                            [
                                540.0,
                                52.399483
                            ],
                            [
                                541.0,
                                52.4626377
                            ],
                            [
                                542.0,
                                52.5257168
                            ],
                            [
                                543.0,
                                52.58872029999999
                            ],
                            [
                                544.0,
                                52.6516485
                            ],
                            [
                                545.0,
                                52.714501399999996
                            ],
                            [
                                546.0,
                                52.7772792
                            ],
                            [
                                547.0,
                                52.839982
                            ],
                            [
                                548.0,
                                52.902609999999996
                            ],
                            [
                                549.0,
                                52.96516329999999
                            ],
                            [
                                550.0,
                                53.0276421
                            ],
                            [
                                551.0,
                                53.0900465
                            ],
                            [
                                552.0,
                                53.1523767
                            ],
                            [
                                553.0,
                                53.2146327
                            ],
                            [
                                554.0,
                                53.2768147
                            ],
                            [
                                555.0,
                                53.33892289999999
                            ],
                            [
                                556.0,
                                53.400957399999996
                            ],
                            [
                                557.0,
                                53.4629184
                            ],
                            [
                                558.0,
                                53.5248059
                            ],
                            [
                                559.0,
                                53.5866201
                            ],
                            [
                                560.0,
                                53.648361200000004
                            ],
                            [
                                561.0,
                                53.710029299999995
                            ],
                            [
                                562.0,
                                53.771624499999994
                            ],
                            [
                                563.0,
                                53.833147
                            ],
                            [
                                564.0,
                                53.894596799999995
                            ],
                            [
                                565.0,
                                53.9559742
                            ],
                            [
                                566.0,
                                54.0172792
                            ],
                            [
                                567.0,
                                54.0785121
                            ],
                            [
                                568.0,
                                54.139672899999994
                            ],
                            [
                                569.0,
                                54.2007617
                            ],
                            [
                                570.0,
                                54.2614881
                            ],
                            [
                                571.0,
                                54.3221418
                            ],
                            [
                                572.0,
                                54.3827229
                            ],
                            [
                                573.0,
                                54.4432317
                            ],
                            [
                                574.0,
                                54.503668299999994
                            ],
                            [
                                575.0,
                                54.5640327
                            ],
                            [
                                576.0,
                                54.6243252
                            ],
                            [
                                577.0,
                                54.684622899999994
                            ],
                            [
                                578.0,
                                54.744959200000004
                            ],
                            [
                                579.0,
                                54.805224700000004
                            ],
                            [
                                580.0,
                                54.86541939999999
                            ],
                            [
                                581.0,
                                54.925543499999996
                            ],
                            [
                                582.0,
                                54.9855971
                            ],
                            [
                                583.0,
                                55.045686399999994
                            ],
                            [
                                584.0,
                                55.1058235
                            ],
                            [
                                585.0,
                                55.1658912
                            ],
                            [
                                586.0,
                                55.2258897
                            ],
                            [
                                587.0,
                                55.2858191
                            ],
                            [
                                588.0,
                                55.3456431
                            ],
                            [
                                589.0,
                                55.4049922
                            ],
                            [
                                590.0,
                                55.4642707
                            ],
                            [
                                591.0,
                                55.52347879999999
                            ],
                            [
                                592.0,
                                55.5826166
                            ],
                            [
                                593.0,
                                55.6416841
                            ],
                            [
                                594.0,
                                55.700681599999996
                            ],
                            [
                                595.0,
                                55.7596091
                            ],
                            [
                                596.0,
                                55.8184669
                            ],
                            [
                                597.0,
                                55.8772549
                            ],
                            [
                                598.0,
                                55.93597329999999
                            ],
                            [
                                599.0,
                                55.994622299999996
                            ],
                            [
                                600.0,
                                56.053202
                            ],
                            [
                                601.0,
                                56.111712499999996
                            ],
                            [
                                602.0,
                                56.170153899999995
                            ],
                            [
                                603.0,
                                56.22852629999999
                            ],
                            [
                                604.0,
                                56.2871009
                            ],
                            [
                                605.0,
                                56.3457102
                            ],
                            [
                                606.0,
                                56.404252299999996
                            ],
                            [
                                607.0,
                                56.4627273
                            ],
                            [
                                608.0,
                                56.5211353
                            ],
                            [
                                609.0,
                                56.5794766
                            ],
                            [
                                610.0,
                                56.637751099999996
                            ],
                            [
                                611.0,
                                56.695958999999995
                            ],
                            [
                                612.0,
                                56.7541004
                            ],
                            [
                                613.0,
                                56.812175499999995
                            ],
                            [
                                614.0,
                                56.87018429999999
                            ],
                            [
                                615.0,
                                56.928126999999996
                            ],
                            [
                                616.0,
                                56.9860037
                            ],
                            [
                                617.0,
                                57.043814499999996
                            ],
                            [
                                618.0,
                                57.1015596
                            ],
                            [
                                619.0,
                                57.159239
                            ],
                            [
                                620.0,
                                57.21685279999999
                            ],
                            [
                                621.0,
                                57.274401299999994
                            ],
                            [
                                622.0,
                                57.33188439999999
                            ],
                            [
                                623.0,
                                57.3893024
                            ],
                            [
                                624.0,
                                57.446655299999996
                            ],
                            [
                                625.0,
                                57.5039432
                            ],
                            [
                                626.0,
                                57.5611663
                            ],
                            [
                                627.0,
                                57.6183247
                            ],
                            [
                                628.0,
                                57.6754184
                            ],
                            [
                                629.0,
                                57.7324477
                            ],
                            [
                                630.0,
                                57.7894126
                            ],
                            [
                                631.0,
                                57.8463132
                            ],
                            [
                                632.0,
                                57.9031496
                            ],
                            [
                                633.0,
                                57.959922
                            ],
                            [
                                634.0,
                                58.0166305
                            ],
                            [
                                635.0,
                                58.0732752
                            ],
                            [
                                636.0,
                                58.1298561
                            ],
                            [
                                637.0,
                                58.186373399999994
                            ],
                            [
                                638.0,
                                58.242827299999995
                            ],
                            [
                                639.0,
                                58.299217799999994
                            ],
                            [
                                640.0,
                                58.355545
                            ],
                            [
                                641.0,
                                58.4118091
                            ],
                            [
                                642.0,
                                58.4680102
                            ],
                            [
                                643.0,
                                58.52414829999999
                            ],
                            [
                                644.0,
                                58.5802236
                            ],
                            [
                                645.0,
                                58.6362361
                            ],
                            [
                                646.0,
                                58.6921861
                            ],
                            [
                                647.0,
                                58.7480736
                            ],
                            [
                                648.0,
                                58.8038987
                            ],
                            [
                                649.0,
                                58.859661499999994
                            ],
                            [
                                650.0,
                                58.9153622
                            ],
                            [
                                651.0,
                                58.97100079999999
                            ],
                            [
                                652.0,
                                59.026577399999994
                            ],
                            [
                                653.0,
                                59.0820922
                            ],
                            [
                                654.0,
                                59.13754529999999
                            ],
                            [
                                655.0,
                                59.1929367
                            ],
                            [
                                656.0,
                                59.2482666
                            ],
                            [
                                657.0,
                                59.3035351
                            ],
                            [
                                658.0,
                                59.358742299999996
                            ],
                            [
                                659.0,
                                59.4138882
                            ],
                            [
                                660.0,
                                59.4689731
                            ],
                            [
                                661.0,
                                59.523996999999994
                            ],
                            [
                                662.0,
                                59.578959999999995
                            ],
                            [
                                663.0,
                                59.6338622
                            ],
                            [
                                664.0,
                                59.6887037
                            ],
                            [
                                665.0,
                                59.7434846
                            ],
                            [
                                666.0,
                                59.7982051
                            ],
                            [
                                667.0,
                                59.852865200000004
                            ],
                            [
                                668.0,
                                59.907464999999995
                            ],
                            [
                                669.0,
                                59.9620047
                            ],
                            [
                                670.0,
                                60.016484299999995
                            ],
                            [
                                671.0,
                                60.070904
                            ],
                            [
                                672.0,
                                60.12526379999999
                            ],
                            [
                                673.0,
                                60.1795638
                            ],
                            [
                                674.0,
                                60.2338042
                            ],
                            [
                                675.0,
                                60.2879851
                            ],
                            [
                                676.0,
                                60.3421065
                            ],
                            [
                                677.0,
                                60.396168599999996
                            ],
                            [
                                678.0,
                                60.450171399999995
                            ],
                            [
                                679.0,
                                60.5041151
                            ],
                            [
                                680.0,
                                60.5579997
                            ],
                            [
                                681.0,
                                60.6115862
                            ],
                            [
                                682.0,
                                60.664848899999996
                            ],
                            [
                                683.0,
                                60.7180521
                            ],
                            [
                                684.0,
                                60.7711962
                            ],
                            [
                                685.0,
                                60.8242811
                            ],
                            [
                                686.0,
                                60.877306899999994
                            ],
                            [
                                687.0,
                                60.930273799999995
                            ],
                            [
                                688.0,
                                60.9831818
                            ],
                            [
                                689.0,
                                61.036031099999995
                            ],
                            [
                                690.0,
                                61.08882179999999
                            ],
                            [
                                691.0,
                                61.1415539
                            ],
                            [
                                692.0,
                                61.1942276
                            ],
                            [
                                693.0,
                                61.2468429
                            ],
                            [
                                694.0,
                                61.2993999
                            ],
                            [
                                695.0,
                                61.351898899999995
                            ],
                            [
                                696.0,
                                61.4043397
                            ],
                            [
                                697.0,
                                61.4567227
                            ],
                            [
                                698.0,
                                61.5090477
                            ],
                            [
                                699.0,
                                61.5613151
                            ],
                            [
                                700.0,
                                61.6135247
                            ],
                            [
                                701.0,
                                61.66567679999999
                            ],
                            [
                                702.0,
                                61.7177715
                            ],
                            [
                                703.0,
                                61.7698087
                            ],
                            [
                                704.0,
                                61.8222351
                            ],
                            [
                                705.0,
                                61.874704200000004
                            ],
                            [
                                706.0,
                                61.9271171
                            ],
                            [
                                707.0,
                                61.979473799999994
                            ],
                            [
                                708.0,
                                62.0317745
                            ],
                            [
                                709.0,
                                62.0840192
                            ],
                            [
                                710.0,
                                62.1362081
                            ],
                            [
                                711.0,
                                62.188341099999995
                            ],
                            [
                                712.0,
                                62.2404186
                            ],
                            [
                                713.0,
                                62.2924404
                            ],
                            [
                                714.0,
                                62.3444067
                            ],
                            [
                                715.0,
                                62.396317599999996
                            ],
                            [
                                716.0,
                                62.44817329999999
                            ],
                            [
                                717.0,
                                62.4999737
                            ],
                            [
                                718.0,
                                62.5517189
                            ],
                            [
                                719.0,
                                62.6034092
                            ],
                            [
                                720.0,
                                62.655044499999995
                            ],
                            [
                                721.0,
                                62.706624999999995
                            ],
                            [
                                722.0,
                                62.7581507
                            ],
                            [
                                723.0,
                                62.8096217
                            ],
                            [
                                724.0,
                                62.8610382
                            ],
                            [
                                725.0,
                                62.9124001
                            ],
                            [
                                726.0,
                                62.9637077
                            ],
                            [
                                727.0,
                                63.014961
                            ],
                            [
                                728.0,
                                63.066159999999996
                            ],
                            [
                                729.0,
                                63.11730489999999
                            ],
                            [
                                730.0,
                                63.16839579999999
                            ],
                            [
                                731.0,
                                63.2194327
                            ],
                            [
                                732.0,
                                63.270415799999995
                            ],
                            [
                                733.0,
                                63.3213451
                            ],
                            [
                                734.0,
                                63.3722207
                            ],
                            [
                                735.0,
                                63.4230427
                            ],
                            [
                                736.0,
                                63.4738112
                            ],
                            [
                                737.0,
                                63.52452629999999
                            ],
                            [
                                738.0,
                                63.575188
                            ],
                            [
                                739.0,
                                63.6257965
                            ],
                            [
                                740.0,
                                63.67635179999999
                            ],
                            [
                                741.0,
                                63.7268541
                            ],
                            [
                                742.0,
                                63.777303399999994
                            ],
                            [
                                743.0,
                                63.82769979999999
                            ],
                            [
                                744.0,
                                63.878043299999995
                            ],
                            [
                                745.0,
                                63.9283342
                            ],
                            [
                                746.0,
                                63.9785724
                            ],
                            [
                                747.0,
                                64.028758
                            ],
                            [
                                748.0,
                                64.0788912
                            ],
                            [
                                749.0,
                                64.12897199999999
                            ],
                            [
                                750.0,
                                64.1790005
                            ],
                            [
                                751.0,
                                64.2289768
                            ],
                            [
                                752.0,
                                64.27890099999999
                            ],
                            [
                                753.0,
                                64.32877309999999
                            ],
                            [
                                754.0,
                                64.3785932
                            ],
                            [
                                755.0,
                                64.4283615
                            ],
                            [
                                756.0,
                                64.478078
                            ],
                            [
                                757.0,
                                64.5277427
                            ],
                            [
                                758.0,
                                64.5773559
                            ],
                            [
                                759.0,
                                64.62691749999999
                            ],
                            [
                                760.0,
                                64.6764277
                            ],
                            [
                                761.0,
                                64.7258864
                            ],
                            [
                                762.0,
                                64.7752939
                            ],
                            [
                                763.0,
                                64.82429289999999
                            ],
                            [
                                764.0,
                                64.8731344
                            ],
                            [
                                765.0,
                                64.9219242
                            ],
                            [
                                766.0,
                                64.9706622
                            ],
                            [
                                767.0,
                                65.01934849999999
                            ],
                            [
                                768.0,
                                65.0679833
                            ],
                            [
                                769.0,
                                65.11656649999999
                            ],
                            [
                                770.0,
                                65.16509839999999
                            ],
                            [
                                771.0,
                                65.213579
                            ],
                            [
                                772.0,
                                65.26200829999999
                            ],
                            [
                                773.0,
                                65.3103864
                            ],
                            [
                                774.0,
                                65.3587135
                            ],
                            [
                                775.0,
                                65.4069896
                            ],
                            [
                                776.0,
                                65.4552148
                            ],
                            [
                                777.0,
                                65.50338909999999
                            ],
                            [
                                778.0,
                                65.5515127
                            ],
                            [
                                779.0,
                                65.5995857
                            ],
                            [
                                780.0,
                                65.64760799999999
                            ],
                            [
                                781.0,
                                65.6955799
                            ],
                            [
                                782.0,
                                65.74350129999999
                            ],
                            [
                                783.0,
                                65.7913724
                            ],
                            [
                                784.0,
                                65.83919329999999
                            ],
                            [
                                785.0,
                                65.88696399999999
                            ],
                            [
                                786.0,
                                65.9346845
                            ],
                            [
                                787.0,
                                65.98235509999999
                            ],
                            [
                                788.0,
                                66.0299757
                            ],
                            [
                                789.0,
                                66.0775465
                            ],
                            [
                                790.0,
                                66.1250675
                            ],
                            [
                                791.0,
                                66.1725388
                            ],
                            [
                                792.0,
                                66.2200501
                            ],
                            [
                                793.0,
                                66.26782109999999
                            ],
                            [
                                794.0,
                                66.3156262
                            ],
                            [
                                795.0,
                                66.3633826
                            ],
                            [
                                796.0,
                                66.4110902
                            ],
                            [
                                797.0,
                                66.4587492
                            ],
                            [
                                798.0,
                                66.5063597
                            ],
                            [
                                799.0,
                                66.5539217
                            ],
                            [
                                800.0,
                                66.60143529999999
                            ],
                            [
                                801.0,
                                66.6489006
                            ],
                            [
                                802.0,
                                66.6963176
                            ],
                            [
                                803.0,
                                66.7436865
                            ],
                            [
                                804.0,
                                66.79100729999999
                            ],
                            [
                                805.0,
                                66.83828009999999
                            ],
                            [
                                806.0,
                                66.8855049
                            ],
                            [
                                807.0,
                                66.93268189999999
                            ],
                            [
                                808.0,
                                66.979811
                            ],
                            [
                                809.0,
                                67.0270152
                            ],
                            [
                                810.0,
                                67.0742242
                            ],
                            [
                                811.0,
                                67.1213859
                            ],
                            [
                                812.0,
                                67.16850029999999
                            ],
                            [
                                813.0,
                                67.2155674
                            ],
                            [
                                814.0,
                                67.2625875
                            ],
                            [
                                815.0,
                                67.3095605
                            ],
                            [
                                816.0,
                                67.3564865
                            ],
                            [
                                817.0,
                                67.4033657
                            ],
                            [
                                818.0,
                                67.4501979
                            ],
                            [
                                819.0,
                                67.4969835
                            ],
                            [
                                820.0,
                                67.5437223
                            ],
                            [
                                821.0,
                                67.5904145
                            ],
                            [
                                822.0,
                                67.6370602
                            ],
                            [
                                823.0,
                                67.6836594
                            ],
                            [
                                824.0,
                                67.7302122
                            ],
                            [
                                825.0,
                                67.7767187
                            ],
                            [
                                826.0,
                                67.8231789
                            ],
                            [
                                827.0,
                                67.8695929
                            ],
                            [
                                828.0,
                                67.9159608
                            ],
                            [
                                829.0,
                                67.9622827
                            ],
                            [
                                830.0,
                                68.00855859999999
                            ],
                            [
                                831.0,
                                68.0547885
                            ],
                            [
                                832.0,
                                68.1009727
                            ],
                            [
                                833.0,
                                68.14711109999999
                            ],
                            [
                                834.0,
                                68.1932037
                            ],
                            [
                                835.0,
                                68.2392508
                            ],
                            [
                                836.0,
                                68.2852523
                            ],
                            [
                                837.0,
                                68.3312083
                            ],
                            [
                                838.0,
                                68.3771189
                            ],
                            [
                                839.0,
                                68.4229841
                            ],
                            [
                                840.0,
                                68.46880409999999
                            ],
                            [
                                841.0,
                                68.5145789
                            ],
                            [
                                842.0,
                                68.56030849999999
                            ],
                            [
                                843.0,
                                68.605993
                            ],
                            [
                                844.0,
                                68.65163259999999
                            ],
                            [
                                845.0,
                                68.6972272
                            ],
                            [
                                846.0,
                                68.74277690000001
                            ],
                            [
                                847.0,
                                68.7882819
                            ],
                            [
                                848.0,
                                68.8337421
                            ],
                            [
                                849.0,
                                68.87915759999998
                            ],
                            [
                                850.0,
                                68.92452859999999
                            ],
                            [
                                851.0,
                                68.969855
                            ],
                            [
                                852.0,
                                69.015137
                            ],
                            [
                                853.0,
                                69.06037459999999
                            ],
                            [
                                854.0,
                                69.10556779999999
                            ],
                            [
                                855.0,
                                69.1507168
                            ],
                            [
                                856.0,
                                69.19582159999999
                            ],
                            [
                                857.0,
                                69.2408823
                            ],
                            [
                                858.0,
                                69.2858989
                            ],
                            [
                                859.0,
                                69.3308715
                            ],
                            [
                                860.0,
                                69.3758002
                            ],
                            [
                                861.0,
                                69.42068499999999
                            ],
                            [
                                862.0,
                                69.465526
                            ],
                            [
                                863.0,
                                69.5103233
                            ],
                            [
                                864.0,
                                69.555077
                            ],
                            [
                                865.0,
                                69.59973240000001
                            ],
                            [
                                866.0,
                                69.644164
                            ],
                            [
                                867.0,
                                69.68853399999999
                            ],
                            [
                                868.0,
                                69.7328601
                            ],
                            [
                                869.0,
                                69.77714259999999
                            ],
                            [
                                870.0,
                                69.8213816
                            ],
                            [
                                871.0,
                                69.8655771
                            ],
                            [
                                872.0,
                                69.9097292
                            ],
                            [
                                873.0,
                                69.95383799999999
                            ],
                            [
                                874.0,
                                69.99790349999999
                            ],
                            [
                                875.0,
                                70.04192579999999
                            ],
                            [
                                876.0,
                                70.085905
                            ],
                            [
                                877.0,
                                70.1298411
                            ],
                            [
                                878.0,
                                70.1737342
                            ],
                            [
                                879.0,
                                70.2175843
                            ],
                            [
                                880.0,
                                70.2613916
                            ],
                            [
                                881.0,
                                70.305156
                            ],
                            [
                                882.0,
                                70.3488777
                            ],
                            [
                                883.0,
                                70.3925567
                            ],
                            [
                                884.0,
                                70.4361931
                            ],
                            [
                                885.0,
                                70.47978690000001
                            ],
                            [
                                886.0,
                                70.5232052
                            ],
                            [
                                887.0,
                                70.566497
                            ],
                            [
                                888.0,
                                70.6097461
                            ],
                            [
                                889.0,
                                70.6529528
                            ],
                            [
                                890.0,
                                70.696117
                            ],
                            [
                                891.0,
                                70.7392388
                            ],
                            [
                                892.0,
                                70.7823183
                            ],
                            [
                                893.0,
                                70.8253555
                            ],
                            [
                                894.0,
                                70.86835059999999
                            ],
                            [
                                895.0,
                                70.9113035
                            ],
                            [
                                896.0,
                                70.9543013
                            ],
                            [
                                897.0,
                                70.9976367
                            ],
                            [
                                898.0,
                                71.040931
                            ],
                            [
                                899.0,
                                71.0841842
                            ],
                            [
                                900.0,
                                71.12739640000001
                            ],
                            [
                                901.0,
                                71.1705677
                            ],
                            [
                                902.0,
                                71.213698
                            ],
                            [
                                903.0,
                                71.2567876
                            ],
                            [
                                904.0,
                                71.2998363
                            ],
                            [
                                905.0,
                                71.3428444
                            ],
                            [
                                906.0,
                                71.3858118
                            ],
                            [
                                907.0,
                                71.42873859999999
                            ],
                            [
                                908.0,
                                71.471529
                            ],
                            [
                                909.0,
                                71.5137852
                            ],
                            [
                                910.0,
                                71.55600009999999
                            ],
                            [
                                911.0,
                                71.5981738
                            ],
                            [
                                912.0,
                                71.640458
                            ],
                            [
                                913.0,
                                71.68277559999999
                            ],
                            [
                                914.0,
                                71.72505240000001
                            ],
                            [
                                915.0,
                                71.76728849999999
                            ],
                            [
                                916.0,
                                71.8094839
                            ],
                            [
                                917.0,
                                71.85163859999999
                            ],
                            [
                                918.0,
                                71.89375279999999
                            ],
                            [
                                919.0,
                                71.93582649999999
                            ],
                            [
                                920.0,
                                71.9778597
                            ],
                            [
                                921.0,
                                72.0198526
                            ],
                            [
                                922.0,
                                72.06180509999999
                            ],
                            [
                                923.0,
                                72.1037173
                            ],
                            [
                                924.0,
                                72.1455893
                            ],
                            [
                                925.0,
                                72.1874212
                            ],
                            [
                                926.0,
                                72.22921290000001
                            ],
                            [
                                927.0,
                                72.2709647
                            ],
                            [
                                928.0,
                                72.3126764
                            ],
                            [
                                929.0,
                                72.3543482
                            ],
                            [
                                930.0,
                                72.3959802
                            ],
                            [
                                931.0,
                                72.4375723
                            ],
                            [
                                932.0,
                                72.4791248
                            ],
                            [
                                933.0,
                                72.52063749999999
                            ],
                            [
                                934.0,
                                72.5621106
                            ],
                            [
                                935.0,
                                72.6035441
                            ],
                            [
                                936.0,
                                72.64493809999999
                            ],
                            [
                                937.0,
                                72.6862927
                            ],
                            [
                                938.0,
                                72.72760779999999
                            ],
                            [
                                939.0,
                                72.7688837
                            ],
                            [
                                940.0,
                                72.8101202
                            ],
                            [
                                941.0,
                                72.8513175
                            ],
                            [
                                942.0,
                                72.8924756
                            ],
                            [
                                943.0,
                                72.93359459999999
                            ],
                            [
                                944.0,
                                72.97467459999999
                            ],
                            [
                                945.0,
                                73.0157807
                            ],
                            [
                                946.0,
                                73.0569175
                            ],
                            [
                                947.0,
                                73.09801540000001
                            ],
                            [
                                948.0,
                                73.13907459999999
                            ],
                            [
                                949.0,
                                73.180095
                            ],
                            [
                                950.0,
                                73.22107679999999
                            ],
                            [
                                951.0,
                                73.26201999999999
                            ],
                            [
                                952.0,
                                73.3029246
                            ],
                            [
                                953.0,
                                73.3437908
                            ],
                            [
                                954.0,
                                73.3846185
                            ],
                            [
                                955.0,
                                73.42540779999999
                            ],
                            [
                                956.0,
                                73.46615879999999
                            ],
                            [
                                957.0,
                                73.5068716
                            ],
                            [
                                958.0,
                                73.54754609999999
                            ],
                            [
                                959.0,
                                73.5881825
                            ],
                            [
                                960.0,
                                73.62878079999999
                            ],
                            [
                                961.0,
                                73.669341
                            ],
                            [
                                962.0,
                                73.7098632
                            ],
                            [
                                963.0,
                                73.7503475
                            ],
                            [
                                964.0,
                                73.7907939
                            ],
                            [
                                965.0,
                                73.8312025
                            ],
                            [
                                966.0,
                                73.8715733
                            ],
                            [
                                967.0,
                                73.9119064
                            ],
                            [
                                968.0,
                                73.9522018
                            ],
                            [
                                969.0,
                                73.99245959999999
                            ],
                            [
                                970.0,
                                74.0326798
                            ],
                            [
                                971.0,
                                74.0728625
                            ],
                            [
                                972.0,
                                74.11300779999999
                            ],
                            [
                                973.0,
                                74.1531157
                            ],
                            [
                                974.0,
                                74.1931862
                            ],
                            [
                                975.0,
                                74.2332194
                            ],
                            [
                                976.0,
                                74.27321529999999
                            ],
                            [
                                977.0,
                                74.3131741
                            ],
                            [
                                978.0,
                                74.35309579999999
                            ],
                            [
                                979.0,
                                74.39298029999999
                            ],
                            [
                                980.0,
                                74.4328278
                            ],
                            [
                                981.0,
                                74.47263840000001
                            ],
                            [
                                982.0,
                                74.512412
                            ],
                            [
                                983.0,
                                74.5521487
                            ],
                            [
                                984.0,
                                74.59184859999999
                            ],
                            [
                                985.0,
                                74.6315118
                            ],
                            [
                                986.0,
                                74.6711382
                            ],
                            [
                                987.0,
                                74.710728
                            ],
                            [
                                988.0,
                                74.7502811
                            ],
                            [
                                989.0,
                                74.7897977
                            ],
                            [
                                990.0,
                                74.8292777
                            ],
                            [
                                991.0,
                                74.86872129999999
                            ],
                            [
                                992.0,
                                74.9081285
                            ],
                            [
                                993.0,
                                74.9474994
                            ],
                            [
                                994.0,
                                74.98683390000001
                            ],
                            [
                                995.0,
                                75.0261322
                            ],
                            [
                                996.0,
                                75.0653942
                            ],
                            [
                                997.0,
                                75.10462009999999
                            ],
                            [
                                998.0,
                                75.14380990000001
                            ],
                            [
                                999.0,
                                75.1829637
                            ],
                            [
                                1000.0,
                                75.22208140000001
                            ],
                            [
                                1001.0,
                                75.2611632
                            ],
                            [
                                1002.0,
                                75.30020909999999
                            ],
                            [
                                1003.0,
                                75.3392192
                            ],
                            [
                                1004.0,
                                75.3781934
                            ],
                            [
                                1005.0,
                                75.4171319
                            ],
                            [
                                1006.0,
                                75.4560347
                            ],
                            [
                                1007.0,
                                75.4949018
                            ],
                            [
                                1008.0,
                                75.5337333
                            ],
                            [
                                1009.0,
                                75.5725293
                            ],
                            [
                                1010.0,
                                75.6112898
                            ],
                            [
                                1011.0,
                                75.6500148
                            ],
                            [
                                1012.0,
                                75.6887045
                            ],
                            [
                                1013.0,
                                75.7273587
                            ],
                            [
                                1014.0,
                                75.7659777
                            ],
                            [
                                1015.0,
                                75.8045614
                            ],
                            [
                                1016.0,
                                75.8431099
                            ],
                            [
                                1017.0,
                                75.88162319999999
                            ],
                            [
                                1018.0,
                                75.9201015
                            ],
                            [
                                1019.0,
                                75.9585446
                            ],
                            [
                                1020.0,
                                75.99695279999999
                            ],
                            [
                                1021.0,
                                76.035326
                            ],
                            [
                                1022.0,
                                76.07366429999999
                            ],
                            [
                                1023.0,
                                76.1119677
                            ],
                            [
                                1024.0,
                                76.15023629999999
                            ],
                            [
                                1025.0,
                                76.18847009999999
                            ],
                            [
                                1026.0,
                                76.2266692
                            ],
                            [
                                1027.0,
                                76.2648328
                            ],
                            [
                                1028.0,
                                76.30278779999999
                            ],
                            [
                                1029.0,
                                76.34070809999999
                            ],
                            [
                                1030.0,
                                76.3785937
                            ],
                            [
                                1031.0,
                                76.4164447
                            ],
                            [
                                1032.0,
                                76.4542611
                            ],
                            [
                                1033.0,
                                76.492043
                            ],
                            [
                                1034.0,
                                76.5297904
                            ],
                            [
                                1035.0,
                                76.5675034
                            ],
                            [
                                1036.0,
                                76.6053077
                            ],
                            [
                                1037.0,
                                76.6431379
                            ],
                            [
                                1038.0,
                                76.680934
                            ],
                            [
                                1039.0,
                                76.718696
                            ],
                            [
                                1040.0,
                                76.7564238
                            ],
                            [
                                1041.0,
                                76.7941177
                            ],
                            [
                                1042.0,
                                76.8317775
                            ],
                            [
                                1043.0,
                                76.8694034
                            ],
                            [
                                1044.0,
                                76.9069955
                            ],
                            [
                                1045.0,
                                76.94455359999999
                            ],
                            [
                                1046.0,
                                76.982078
                            ],
                            [
                                1047.0,
                                77.01956859999999
                            ],
                            [
                                1048.0,
                                77.0570255
                            ],
                            [
                                1049.0,
                                77.0944488
                            ],
                            [
                                1050.0,
                                77.1318384
                            ],
                            [
                                1051.0,
                                77.1691945
                            ],
                            [
                                1052.0,
                                77.20651699999999
                            ],
                            [
                                1053.0,
                                77.24380609999999
                            ],
                            [
                                1054.0,
                                77.2810617
                            ],
                            [
                                1055.0,
                                77.3182839
                            ],
                            [
                                1056.0,
                                77.35547279999999
                            ],
                            [
                                1057.0,
                                77.3926284
                            ],
                            [
                                1058.0,
                                77.4297508
                            ],
                            [
                                1059.0,
                                77.4668399
                            ],
                            [
                                1060.0,
                                77.5038959
                            ],
                            [
                                1061.0,
                                77.5409188
                            ],
                            [
                                1062.0,
                                77.57790859999999
                            ],
                            [
                                1063.0,
                                77.6148654
                            ],
                            [
                                1064.0,
                                77.6517892
                            ],
                            [
                                1065.0,
                                77.68867999999999
                            ],
                            [
                                1066.0,
                                77.725538
                            ],
                            [
                                1067.0,
                                77.76236309999999
                            ],
                            [
                                1068.0,
                                77.7991554
                            ],
                            [
                                1069.0,
                                77.835915
                            ],
                            [
                                1070.0,
                                77.8726418
                            ],
                            [
                                1071.0,
                                77.909336
                            ],
                            [
                                1072.0,
                                77.94599759999998
                            ],
                            [
                                1073.0,
                                77.9826265
                            ],
                            [
                                1074.0,
                                78.0192601
                            ],
                            [
                                1075.0,
                                78.0560869
                            ],
                            [
                                1076.0,
                                78.09279129999999
                            ],
                            [
                                1077.0,
                                78.1294519
                            ],
                            [
                                1078.0,
                                78.1660804
                            ],
                            [
                                1079.0,
                                78.20267679999999
                            ],
                            [
                                1080.0,
                                78.23924109999999
                            ],
                            [
                                1081.0,
                                78.2757735
                            ],
                            [
                                1082.0,
                                78.312274
                            ],
                            [
                                1083.0,
                                78.3487425
                            ],
                            [
                                1084.0,
                                78.3851792
                            ],
                            [
                                1085.0,
                                78.42158409999999
                            ],
                            [
                                1086.0,
                                78.4579572
                            ],
                            [
                                1087.0,
                                78.4942986
                            ],
                            [
                                1088.0,
                                78.5306083
                            ],
                            [
                                1089.0,
                                78.5668863
                            ],
                            [
                                1090.0,
                                78.6031328
                            ],
                            [
                                1091.0,
                                78.6393477
                            ],
                            [
                                1092.0,
                                78.67553099999999
                            ],
                            [
                                1093.0,
                                78.711683
                            ],
                            [
                                1094.0,
                                78.74780340000001
                            ],
                            [
                                1095.0,
                                78.7838925
                            ],
                            [
                                1096.0,
                                78.81995029999999
                            ],
                            [
                                1097.0,
                                78.8559767
                            ],
                            [
                                1098.0,
                                78.8919719
                            ],
                            [
                                1099.0,
                                78.9279358
                            ],
                            [
                                1100.0,
                                78.96386859999998
                            ],
                            [
                                1101.0,
                                78.9997702
                            ],
                            [
                                1102.0,
                                79.0356407
                            ],
                            [
                                1103.0,
                                79.0714802
                            ],
                            [
                                1104.0,
                                79.1072887
                            ],
                            [
                                1105.0,
                                79.14306619999999
                            ],
                            [
                                1106.0,
                                79.1788127
                            ],
                            [
                                1107.0,
                                79.2145284
                            ],
                            [
                                1108.0,
                                79.2502132
                            ],
                            [
                                1109.0,
                                79.2858672
                            ],
                            [
                                1110.0,
                                79.3214904
                            ],
                            [
                                1111.0,
                                79.35708290000001
                            ],
                            [
                                1112.0,
                                79.3926447
                            ],
                            [
                                1113.0,
                                79.4281759
                            ],
                            [
                                1114.0,
                                79.4636764
                            ],
                            [
                                1115.0,
                                79.4991464
                            ],
                            [
                                1116.0,
                                79.5345859
                            ],
                            [
                                1117.0,
                                79.5699949
                            ],
                            [
                                1118.0,
                                79.6053734
                            ],
                            [
                                1119.0,
                                79.6407215
                            ],
                            [
                                1120.0,
                                79.6760393
                            ],
                            [
                                1121.0,
                                79.7113267
                            ],
                            [
                                1122.0,
                                79.7465839
                            ],
                            [
                                1123.0,
                                79.78181079999999
                            ],
                            [
                                1124.0,
                                79.8170075
                            ],
                            [
                                1125.0,
                                79.85217399999999
                            ],
                            [
                                1126.0,
                                79.8873104
                            ],
                            [
                                1127.0,
                                79.9224168
                            ],
                            [
                                1128.0,
                                79.957493
                            ],
                            [
                                1129.0,
                                79.992322
                            ],
                            [
                                1130.0,
                                80.02679690000001
                            ],
                            [
                                1131.0,
                                80.06124159999999
                            ],
                            [
                                1132.0,
                                80.09565599999999
                            ],
                            [
                                1133.0,
                                80.13004029999999
                            ],
                            [
                                1134.0,
                                80.1643944
                            ],
                            [
                                1135.0,
                                80.1987184
                            ],
                            [
                                1136.0,
                                80.2330123
                            ],
                            [
                                1137.0,
                                80.2672762
                            ],
                            [
                                1138.0,
                                80.30151009999999
                            ],
                            [
                                1139.0,
                                80.33571409999999
                            ],
                            [
                                1140.0,
                                80.3698882
                            ],
                            [
                                1141.0,
                                80.4040323
                            ],
                            [
                                1142.0,
                                80.4381467
                            ],
                            [
                                1143.0,
                                80.47223129999999
                            ],
                            [
                                1144.0,
                                80.5062861
                            ],
                            [
                                1145.0,
                                80.5403112
                            ],
                            [
                                1146.0,
                                80.5743067
                            ],
                            [
                                1147.0,
                                80.6082725
                            ],
                            [
                                1148.0,
                                80.6422087
                            ],
                            [
                                1149.0,
                                80.6761154
                            ],
                            [
                                1150.0,
                                80.70999259999999
                            ],
                            [
                                1151.0,
                                80.74384029999999
                            ],
                            [
                                1152.0,
                                80.7776585
                            ],
                            [
                                1153.0,
                                80.8114473
                            ],
                            [
                                1154.0,
                                80.8452068
                            ],
                            [
                                1155.0,
                                80.878937
                            ],
                            [
                                1156.0,
                                80.91263790000001
                            ],
                            [
                                1157.0,
                                80.9463095
                            ],
                            [
                                1158.0,
                                80.979952
                            ],
                            [
                                1159.0,
                                81.0135652
                            ],
                            [
                                1160.0,
                                81.04714940000001
                            ],
                            [
                                1161.0,
                                81.0807044
                            ],
                            [
                                1162.0,
                                81.1142304
                            ],
                            [
                                1163.0,
                                81.14772740000001
                            ],
                            [
                                1164.0,
                                81.18119540000001
                            ],
                            [
                                1165.0,
                                81.2146345
                            ],
                            [
                                1166.0,
                                81.24804459999999
                            ],
                            [
                                1167.0,
                                81.2814259
                            ],
                            [
                                1168.0,
                                81.31477840000001
                            ],
                            [
                                1169.0,
                                81.34810209999999
                            ],
                            [
                                1170.0,
                                81.38139709999999
                            ],
                            [
                                1171.0,
                                81.41466329999999
                            ],
                            [
                                1172.0,
                                81.4479008
                            ],
                            [
                                1173.0,
                                81.4811097
                            ],
                            [
                                1174.0,
                                81.5142901
                            ],
                            [
                                1175.0,
                                81.54744179999999
                            ],
                            [
                                1176.0,
                                81.58056499999999
                            ],
                            [
                                1177.0,
                                81.6136598
                            ],
                            [
                                1178.0,
                                81.6467261
                            ],
                            [
                                1179.0,
                                81.6797639
                            ],
                            [
                                1180.0,
                                81.71291459999999
                            ],
                            [
                                1181.0,
                                81.7461239
                            ],
                            [
                                1182.0,
                                81.7793049
                            ],
                            [
                                1183.0,
                                81.81245779999999
                            ],
                            [
                                1184.0,
                                81.8455824
                            ],
                            [
                                1185.0,
                                81.8786789
                            ],
                            [
                                1186.0,
                                81.9117474
                            ],
                            [
                                1187.0,
                                81.9447877
                            ],
                            [
                                1188.0,
                                81.9778
                            ],
                            [
                                1189.0,
                                82.0107844
                            ],
                            [
                                1190.0,
                                82.0437408
                            ],
                            [
                                1191.0,
                                82.0766692
                            ],
                            [
                                1192.0,
                                82.10956979999999
                            ],
                            [
                                1193.0,
                                82.1424425
                            ],
                            [
                                1194.0,
                                82.1752874
                            ],
                            [
                                1195.0,
                                82.20810459999998
                            ],
                            [
                                1196.0,
                                82.240894
                            ],
                            [
                                1197.0,
                                82.2736557
                            ],
                            [
                                1198.0,
                                82.3063897
                            ],
                            [
                                1199.0,
                                82.33909609999999
                            ],
                            [
                                1200.0,
                                82.3717749
                            ],
                            [
                                1201.0,
                                82.4044261
                            ],
                            [
                                1202.0,
                                82.4370498
                            ],
                            [
                                1203.0,
                                82.469646
                            ],
                            [
                                1204.0,
                                82.5022147
                            ],
                            [
                                1205.0,
                                82.534756
                            ],
                            [
                                1206.0,
                                82.5672699
                            ],
                            [
                                1207.0,
                                82.5997565
                            ],
                            [
                                1208.0,
                                82.6322494
                            ],
                            [
                                1209.0,
                                82.66472379999999
                            ],
                            [
                                1210.0,
                                82.6971709
                            ],
                            [
                                1211.0,
                                82.7295909
                            ],
                            [
                                1212.0,
                                82.7619837
                            ],
                            [
                                1213.0,
                                82.7943494
                            ],
                            [
                                1214.0,
                                82.82668799999999
                            ],
                            [
                                1215.0,
                                82.8589995
                            ],
                            [
                                1216.0,
                                82.891284
                            ],
                            [
                                1217.0,
                                82.9235415
                            ],
                            [
                                1218.0,
                                82.95577209999999
                            ],
                            [
                                1219.0,
                                82.98797579999999
                            ],
                            [
                                1220.0,
                                83.0201525
                            ],
                            [
                                1221.0,
                                83.0523024
                            ],
                            [
                                1222.0,
                                83.0844255
                            ],
                            [
                                1223.0,
                                83.11652190000001
                            ],
                            [
                                1224.0,
                                83.1485914
                            ],
                            [
                                1225.0,
                                83.1806343
                            ],
                            [
                                1226.0,
                                83.2126504
                            ],
                            [
                                1227.0,
                                83.24463999999999
                            ],
                            [
                                1228.0,
                                83.2766029
                            ],
                            [
                                1229.0,
                                83.3085392
                            ],
                            [
                                1230.0,
                                83.34044899999999
                            ],
                            [
                                1231.0,
                                83.3723322
                            ],
                            [
                                1232.0,
                                83.404189
                            ],
                            [
                                1233.0,
                                83.4360193
                            ],
                            [
                                1234.0,
                                83.46782329999999
                            ],
                            [
                                1235.0,
                                83.4996008
                            ],
                            [
                                1236.0,
                                83.531352
                            ],
                            [
                                1237.0,
                                83.5630769
                            ],
                            [
                                1238.0,
                                83.5947755
                            ],
                            [
                                1239.0,
                                83.6264478
                            ],
                            [
                                1240.0,
                                83.6580939
                            ],
                            [
                                1241.0,
                                83.6897139
                            ],
                            [
                                1242.0,
                                83.7213077
                            ],
                            [
                                1243.0,
                                83.75287540000001
                            ],
                            [
                                1244.0,
                                83.78441699999999
                            ],
                            [
                                1245.0,
                                83.8159325
                            ],
                            [
                                1246.0,
                                83.847422
                            ],
                            [
                                1247.0,
                                83.87888559999999
                            ],
                            [
                                1248.0,
                                83.91032309999999
                            ],
                            [
                                1249.0,
                                83.94173479999999
                            ],
                            [
                                1250.0,
                                83.97312059999999
                            ],
                            [
                                1251.0,
                                84.0044805
                            ],
                            [
                                1252.0,
                                84.0358146
                            ],
                            [
                                1253.0,
                                84.0672108
                            ],
                            [
                                1254.0,
                                84.0989684
                            ],
                            [
                                1255.0,
                                84.1307005
                            ],
                            [
                                1256.0,
                                84.1624074
                            ],
                            [
                                1257.0,
                                84.1940889
                            ],
                            [
                                1258.0,
                                84.2257452
                            ],
                            [
                                1259.0,
                                84.2572894
                            ],
                            [
                                1260.0,
                                84.2886964
                            ],
                            [
                                1261.0,
                                84.32007809999999
                            ],
                            [
                                1262.0,
                                84.35143459999999
                            ],
                            [
                                1263.0,
                                84.3827659
                            ],
                            [
                                1264.0,
                                84.41407209999998
                            ],
                            [
                                1265.0,
                                84.4453532
                            ],
                            [
                                1266.0,
                                84.4766092
                            ],
                            [
                                1267.0,
                                84.5078402
                            ],
                            [
                                1268.0,
                                84.5390461
                            ],
                            [
                                1269.0,
                                84.5702271
                            ],
                            [
                                1270.0,
                                84.60138309999999
                            ],
                            [
                                1271.0,
                                84.6325142
                            ],
                            [
                                1272.0,
                                84.6636204
                            ],
                            [
                                1273.0,
                                84.69470179999999
                            ],
                            [
                                1274.0,
                                84.7257583
                            ],
                            [
                                1275.0,
                                84.75679
                            ],
                            [
                                1276.0,
                                84.7877969
                            ],
                            [
                                1277.0,
                                84.8187792
                            ],
                            [
                                1278.0,
                                84.8497367
                            ],
                            [
                                1279.0,
                                84.8806695
                            ],
                            [
                                1280.0,
                                84.9115777
                            ],
                            [
                                1281.0,
                                84.94246129999999
                            ],
                            [
                                1282.0,
                                84.9733202
                            ],
                            [
                                1283.0,
                                85.0039649
                            ],
                            [
                                1284.0,
                                85.03437509999999
                            ],
                            [
                                1285.0,
                                85.0647607
                            ],
                            [
                                1286.0,
                                85.09512199999999
                            ],
                            [
                                1287.0,
                                85.1254587
                            ],
                            [
                                1288.0,
                                85.1557711
                            ],
                            [
                                1289.0,
                                85.1860591
                            ],
                            [
                                1290.0,
                                85.21632269999999
                            ],
                            [
                                1291.0,
                                85.24656209999999
                            ],
                            [
                                1292.0,
                                85.27677709999999
                            ],
                            [
                                1293.0,
                                85.306944
                            ],
                            [
                                1294.0,
                                85.3366537
                            ],
                            [
                                1295.0,
                                85.3663389
                            ],
                            [
                                1296.0,
                                85.3959995
                            ],
                            [
                                1297.0,
                                85.42563559999999
                            ],
                            [
                                1298.0,
                                85.4552473
                            ],
                            [
                                1299.0,
                                85.48483449999999
                            ],
                            [
                                1300.0,
                                85.5143973
                            ],
                            [
                                1301.0,
                                85.5439358
                            ],
                            [
                                1302.0,
                                85.5734499
                            ],
                            [
                                1303.0,
                                85.6029397
                            ],
                            [
                                1304.0,
                                85.6324052
                            ],
                            [
                                1305.0,
                                85.6618465
                            ],
                            [
                                1306.0,
                                85.69126349999999
                            ],
                            [
                                1307.0,
                                85.72065629999999
                            ],
                            [
                                1308.0,
                                85.750025
                            ],
                            [
                                1309.0,
                                85.7793696
                            ],
                            [
                                1310.0,
                                85.80869
                            ],
                            [
                                1311.0,
                                85.8379864
                            ],
                            [
                                1312.0,
                                85.8672587
                            ],
                            [
                                1313.0,
                                85.896507
                            ],
                            [
                                1314.0,
                                85.9257313
                            ],
                            [
                                1315.0,
                                85.9549317
                            ],
                            [
                                1316.0,
                                85.98410809999999
                            ],
                            [
                                1317.0,
                                86.0132607
                            ],
                            [
                                1318.0,
                                86.0423894
                            ],
                            [
                                1319.0,
                                86.0714942
                            ],
                            [
                                1320.0,
                                86.1005752
                            ],
                            [
                                1321.0,
                                86.1296325
                            ],
                            [
                                1322.0,
                                86.158666
                            ],
                            [
                                1323.0,
                                86.1876758
                            ],
                            [
                                1324.0,
                                86.2166619
                            ],
                            [
                                1325.0,
                                86.24562429999999
                            ],
                            [
                                1326.0,
                                86.2745631
                            ],
                            [
                                1327.0,
                                86.3034783
                            ],
                            [
                                1328.0,
                                86.33237
                            ],
                            [
                                1329.0,
                                86.3612381
                            ],
                            [
                                1330.0,
                                86.39008259999999
                            ],
                            [
                                1331.0,
                                86.4189037
                            ],
                            [
                                1332.0,
                                86.44770129999999
                            ],
                            [
                                1333.0,
                                86.47647549999999
                            ],
                            [
                                1334.0,
                                86.50522629999999
                            ],
                            [
                                1335.0,
                                86.53424859999998
                            ],
                            [
                                1336.0,
                                86.5633208
                            ],
                            [
                                1337.0,
                                86.5923697
                            ],
                            [
                                1338.0,
                                86.62139529999999
                            ],
                            [
                                1339.0,
                                86.65039759999999
                            ],
                            [
                                1340.0,
                                86.6793768
                            ],
                            [
                                1341.0,
                                86.7083327
                            ],
                            [
                                1342.0,
                                86.73726549999999
                            ],
                            [
                                1343.0,
                                86.76617509999998
                            ],
                            [
                                1344.0,
                                86.7950616
                            ],
                            [
                                1345.0,
                                86.8239251
                            ],
                            [
                                1346.0,
                                86.85276549999999
                            ],
                            [
                                1347.0,
                                86.88158279999999
                            ],
                            [
                                1348.0,
                                86.9103772
                            ],
                            [
                                1349.0,
                                86.9391485
                            ],
                            [
                                1350.0,
                                86.967897
                            ],
                            [
                                1351.0,
                                86.9966225
                            ],
                            [
                                1352.0,
                                87.02532509999999
                            ],
                            [
                                1353.0,
                                87.0540049
                            ],
                            [
                                1354.0,
                                87.0826618
                            ],
                            [
                                1355.0,
                                87.111296
                            ],
                            [
                                1356.0,
                                87.13990729999999
                            ],
                            [
                                1357.0,
                                87.1684959
                            ],
                            [
                                1358.0,
                                87.1970618
                            ],
                            [
                                1359.0,
                                87.22560490000001
                            ],
                            [
                                1360.0,
                                87.2541254
                            ],
                            [
                                1361.0,
                                87.2826233
                            ],
                            [
                                1362.0,
                                87.3110985
                            ],
                            [
                                1363.0,
                                87.3395512
                            ],
                            [
                                1364.0,
                                87.3679813
                            ],
                            [
                                1365.0,
                                87.3963888
                            ],
                            [
                                1366.0,
                                87.4247739
                            ],
                            [
                                1367.0,
                                87.4531364
                            ],
                            [
                                1368.0,
                                87.4814765
                            ],
                            [
                                1369.0,
                                87.5097942
                            ],
                            [
                                1370.0,
                                87.5380895
                            ],
                            [
                                1371.0,
                                87.5663624
                            ],
                            [
                                1372.0,
                                87.5946129
                            ],
                            [
                                1373.0,
                                87.6228412
                            ],
                            [
                                1374.0,
                                87.65104709999999
                            ],
                            [
                                1375.0,
                                87.6792308
                            ],
                            [
                                1376.0,
                                87.70769849999999
                            ],
                            [
                                1377.0,
                                87.73631329999999
                            ],
                            [
                                1378.0,
                                87.76490609999999
                            ],
                            [
                                1379.0,
                                87.79347709999999
                            ],
                            [
                                1380.0,
                                87.82202609999999
                            ],
                            [
                                1381.0,
                                87.85042909999999
                            ],
                            [
                                1382.0,
                                87.8788102
                            ],
                            [
                                1383.0,
                                87.9071695
                            ],
                            [
                                1384.0,
                                87.935507
                            ],
                            [
                                1385.0,
                                87.96382279999999
                            ],
                            [
                                1386.0,
                                87.99211679999999
                            ],
                            [
                                1387.0,
                                88.0203892
                            ],
                            [
                                1388.0,
                                88.04863979999999
                            ],
                            [
                                1389.0,
                                88.07686890000001
                            ],
                            [
                                1390.0,
                                88.1050763
                            ],
                            [
                                1391.0,
                                88.1332621
                            ],
                            [
                                1392.0,
                                88.1614264
                            ],
                            [
                                1393.0,
                                88.18956909999999
                            ],
                            [
                                1394.0,
                                88.21769029999999
                            ],
                            [
                                1395.0,
                                88.24579
                            ],
                            [
                                1396.0,
                                88.2738682
                            ],
                            [
                                1397.0,
                                88.301925
                            ],
                            [
                                1398.0,
                                88.3299604
                            ],
                            [
                                1399.0,
                                88.3579744
                            ],
                            [
                                1400.0,
                                88.385967
                            ],
                            [
                                1401.0,
                                88.4139383
                            ],
                            [
                                1402.0,
                                88.4418882
                            ],
                            [
                                1403.0,
                                88.4698169
                            ],
                            [
                                1404.0,
                                88.49772429999999
                            ],
                            [
                                1405.0,
                                88.5256105
                            ],
                            [
                                1406.0,
                                88.5534754
                            ],
                            [
                                1407.0,
                                88.5813192
                            ],
                            [
                                1408.0,
                                88.60914179999999
                            ],
                            [
                                1409.0,
                                88.6369432
                            ],
                            [
                                1410.0,
                                88.6647235
                            ],
                            [
                                1411.0,
                                88.6924828
                            ],
                            [
                                1412.0,
                                88.720221
                            ],
                            [
                                1413.0,
                                88.74793809999998
                            ],
                            [
                                1414.0,
                                88.7756342
                            ],
                            [
                                1415.0,
                                88.8033093
                            ],
                            [
                                1416.0,
                                88.8309634
                            ],
                            [
                                1417.0,
                                88.85859659999998
                            ],
                            [
                                1418.0,
                                88.8862089
                            ],
                            [
                                1419.0,
                                88.91380029999999
                            ],
                            [
                                1420.0,
                                88.94137079999999
                            ],
                            [
                                1421.0,
                                88.9689204
                            ],
                            [
                                1422.0,
                                88.9964492
                            ],
                            [
                                1423.0,
                                89.0239572
                            ],
                            [
                                1424.0,
                                89.05142629999999
                            ],
                            [
                                1425.0,
                                89.0784351
                            ],
                            [
                                1426.0,
                                89.10542290000001
                            ],
                            [
                                1427.0,
                                89.1323897
                            ],
                            [
                                1428.0,
                                89.15933559999999
                            ],
                            [
                                1429.0,
                                89.18626059999998
                            ],
                            [
                                1430.0,
                                89.2131647
                            ],
                            [
                                1431.0,
                                89.24004790000001
                            ],
                            [
                                1432.0,
                                89.26691029999999
                            ],
                            [
                                1433.0,
                                89.2937519
                            ],
                            [
                                1434.0,
                                89.3205728
                            ],
                            [
                                1435.0,
                                89.34737279999999
                            ],
                            [
                                1436.0,
                                89.3741522
                            ],
                            [
                                1437.0,
                                89.40091079999999
                            ],
                            [
                                1438.0,
                                89.4276487
                            ],
                            [
                                1439.0,
                                89.4543659
                            ],
                            [
                                1440.0,
                                89.48106259999999
                            ],
                            [
                                1441.0,
                                89.5077386
                            ],
                            [
                                1442.0,
                                89.53439399999999
                            ],
                            [
                                1443.0,
                                89.56102879999999
                            ],
                            [
                                1444.0,
                                89.5876431
                            ],
                            [
                                1445.0,
                                89.61423690000001
                            ],
                            [
                                1446.0,
                                89.6408101
                            ],
                            [
                                1447.0,
                                89.6673629
                            ],
                            [
                                1448.0,
                                89.6938953
                            ],
                            [
                                1449.0,
                                89.7204072
                            ],
                            [
                                1450.0,
                                89.7468988
                            ],
                            [
                                1451.0,
                                89.7733699
                            ],
                            [
                                1452.0,
                                89.7998207
                            ],
                            [
                                1453.0,
                                89.8262512
                            ],
                            [
                                1454.0,
                                89.8526613
                            ],
                            [
                                1455.0,
                                89.87905119999999
                            ],
                            [
                                1456.0,
                                89.90542079999999
                            ],
                            [
                                1457.0,
                                89.9317702
                            ],
                            [
                                1458.0,
                                89.95809929999999
                            ],
                            [
                                1459.0,
                                89.9844083
                            ],
                            [
                                1460.0,
                                90.01069709999999
                            ],
                            [
                                1461.0,
                                90.03696579999999
                            ],
                            [
                                1462.0,
                                90.0632143
                            ],
                            [
                                1463.0,
                                90.08944269999999
                            ],
                            [
                                1464.0,
                                90.1156511
                            ],
                            [
                                1465.0,
                                90.1418394
                            ],
                            [
                                1466.0,
                                90.1680077
                            ],
                            [
                                1467.0,
                                90.19415599999999
                            ],
                            [
                                1468.0,
                                90.22028429999999
                            ],
                            [
                                1469.0,
                                90.2463926
                            ],
                            [
                                1470.0,
                                90.272481
                            ],
                            [
                                1471.0,
                                90.2985495
                            ],
                            [
                                1472.0,
                                90.32459809999999
                            ],
                            [
                                1473.0,
                                90.35062690000001
                            ],
                            [
                                1474.0,
                                90.37663579999999
                            ],
                            [
                                1475.0,
                                90.4026248
                            ],
                            [
                                1476.0,
                                90.42859409999998
                            ],
                            [
                                1477.0,
                                90.4545436
                            ],
                            [
                                1478.0,
                                90.4804733
                            ],
                            [
                                1479.0,
                                90.5063833
                            ],
                            [
                                1480.0,
                                90.5322737
                            ],
                            [
                                1481.0,
                                90.5581443
                            ],
                            [
                                1482.0,
                                90.5838964
                            ],
                            [
                                1483.0,
                                90.609623
                            ],
                            [
                                1484.0,
                                90.63533
                            ],
                            [
                                1485.0,
                                90.6610174
                            ],
                            [
                                1486.0,
                                90.6866853
                            ],
                            [
                                1487.0,
                                90.7123336
                            ],
                            [
                                1488.0,
                                90.73796229999999
                            ],
                            [
                                1489.0,
                                90.76357159999999
                            ],
                            [
                                1490.0,
                                90.7891614
                            ],
                            [
                                1491.0,
                                90.8147317
                            ],
                            [
                                1492.0,
                                90.8402826
                            ],
                            [
                                1493.0,
                                90.8658141
                            ],
                            [
                                1494.0,
                                90.8913262
                            ],
                            [
                                1495.0,
                                90.9168189
                            ],
                            [
                                1496.0,
                                90.94229229999999
                            ],
                            [
                                1497.0,
                                90.96774629999999
                            ],
                            [
                                1498.0,
                                90.99318109999999
                            ],
                            [
                                1499.0,
                                91.0185965
                            ],
                            [
                                1500.0,
                                91.04421579999999
                            ],
                            [
                                1501.0,
                                91.06984349999999
                            ],
                            [
                                1502.0,
                                91.095452
                            ],
                            [
                                1503.0,
                                91.1210412
                            ],
                            [
                                1504.0,
                                91.14661129999999
                            ],
                            [
                                1505.0,
                                91.1721622
                            ],
                            [
                                1506.0,
                                91.197694
                            ],
                            [
                                1507.0,
                                91.2232067
                            ],
                            [
                                1508.0,
                                91.2487003
                            ],
                            [
                                1509.0,
                                91.2741749
                            ],
                            [
                                1510.0,
                                91.2996304
                            ],
                            [
                                1511.0,
                                91.32506679999999
                            ],
                            [
                                1512.0,
                                91.35048429999999
                            ],
                            [
                                1513.0,
                                91.3758828
                            ],
                            [
                                1514.0,
                                91.4012623
                            ],
                            [
                                1515.0,
                                91.4266229
                            ],
                            [
                                1516.0,
                                91.4519646
                            ],
                            [
                                1517.0,
                                91.47728740000001
                            ],
                            [
                                1518.0,
                                91.50259129999999
                            ],
                            [
                                1519.0,
                                91.5278764
                            ],
                            [
                                1520.0,
                                91.55314259999999
                            ],
                            [
                                1521.0,
                                91.5783901
                            ],
                            [
                                1522.0,
                                91.6036187
                            ],
                            [
                                1523.0,
                                91.62882859999999
                            ],
                            [
                                1524.0,
                                91.65401969999999
                            ],
                            [
                                1525.0,
                                91.6791921
                            ],
                            [
                                1526.0,
                                91.7043458
                            ],
                            [
                                1527.0,
                                91.72948079999999
                            ],
                            [
                                1528.0,
                                91.75459709999998
                            ],
                            [
                                1529.0,
                                91.77969479999999
                            ],
                            [
                                1530.0,
                                91.8047739
                            ],
                            [
                                1531.0,
                                91.8298344
                            ],
                            [
                                1532.0,
                                91.85487629999999
                            ],
                            [
                                1533.0,
                                91.8798997
                            ],
                            [
                                1534.0,
                                91.9049045
                            ],
                            [
                                1535.0,
                                91.9298908
                            ],
                            [
                                1536.0,
                                91.9548586
                            ],
                            [
                                1537.0,
                                91.9798079
                            ],
                            [
                                1538.0,
                                92.0047387
                            ],
                            [
                                1539.0,
                                92.0296512
                            ],
                            [
                                1540.0,
                                92.05454519999999
                            ],
                            [
                                1541.0,
                                92.0794208
                            ],
                            [
                                1542.0,
                                92.10427809999999
                            ],
                            [
                                1543.0,
                                92.129117
                            ],
                            [
                                1544.0,
                                92.1539375
                            ],
                            [
                                1545.0,
                                92.17873979999999
                            ],
                            [
                                1546.0,
                                92.2035237
                            ],
                            [
                                1547.0,
                                92.22828940000001
                            ],
                            [
                                1548.0,
                                92.2530369
                            ],
                            [
                                1549.0,
                                92.2777661
                            ],
                            [
                                1550.0,
                                92.30247709999999
                            ],
                            [
                                1551.0,
                                92.3271699
                            ],
                            [
                                1552.0,
                                92.3518445
                            ],
                            [
                                1553.0,
                                92.37650099999999
                            ],
                            [
                                1554.0,
                                92.4011394
                            ],
                            [
                                1555.0,
                                92.42575959999999
                            ],
                            [
                                1556.0,
                                92.4503618
                            ],
                            [
                                1557.0,
                                92.47494590000001
                            ],
                            [
                                1558.0,
                                92.4995119
                            ],
                            [
                                1559.0,
                                92.5240599
                            ],
                            [
                                1560.0,
                                92.54858999999999
                            ],
                            [
                                1561.0,
                                92.57310199999999
                            ],
                            [
                                1562.0,
                                92.597596
                            ],
                            [
                                1563.0,
                                92.6220721
                            ],
                            [
                                1564.0,
                                92.6465303
                            ],
                            [
                                1565.0,
                                92.6709705
                            ],
                            [
                                1566.0,
                                92.6953929
                            ],
                            [
                                1567.0,
                                92.7197974
                            ],
                            [
                                1568.0,
                                92.74418399999999
                            ],
                            [
                                1569.0,
                                92.7685528
                            ],
                            [
                                1570.0,
                                92.79290379999999
                            ],
                            [
                                1571.0,
                                92.81723699999999
                            ],
                            [
                                1572.0,
                                92.84155249999999
                            ],
                            [
                                1573.0,
                                92.86585009999999
                            ],
                            [
                                1574.0,
                                92.8901301
                            ],
                            [
                                1575.0,
                                92.91439229999999
                            ],
                            [
                                1576.0,
                                92.9386368
                            ],
                            [
                                1577.0,
                                92.9628637
                            ],
                            [
                                1578.0,
                                92.9874936
                            ],
                            [
                                1579.0,
                                93.0121137
                            ],
                            [
                                1580.0,
                                93.03671609999999
                            ],
                            [
                                1581.0,
                                93.061301
                            ],
                            [
                                1582.0,
                                93.0858682
                            ],
                            [
                                1583.0,
                                93.1104179
                            ],
                            [
                                1584.0,
                                93.13495009999998
                            ],
                            [
                                1585.0,
                                93.1594647
                            ],
                            [
                                1586.0,
                                93.18396179999999
                            ],
                            [
                                1587.0,
                                93.20844129999999
                            ],
                            [
                                1588.0,
                                93.23290349999999
                            ],
                            [
                                1589.0,
                                93.25734809999999
                            ],
                            [
                                1590.0,
                                93.2817754
                            ],
                            [
                                1591.0,
                                93.3061852
                            ],
                            [
                                1592.0,
                                93.33057759999998
                            ],
                            [
                                1593.0,
                                93.35495259999999
                            ],
                            [
                                1594.0,
                                93.37931029999999
                            ],
                            [
                                1595.0,
                                93.40365059999999
                            ],
                            [
                                1596.0,
                                93.4279737
                            ],
                            [
                                1597.0,
                                93.4522794
                            ],
                            [
                                1598.0,
                                93.4765678
                            ],
                            [
                                1599.0,
                                93.5008389
                            ],
                            [
                                1600.0,
                                93.5250928
                            ],
                            [
                                1601.0,
                                93.5493295
                            ],
                            [
                                1602.0,
                                93.5735489
                            ],
                            [
                                1603.0,
                                93.5977512
                            ],
                            [
                                1604.0,
                                93.6219362
                            ],
                            [
                                1605.0,
                                93.6461042
                            ],
                            [
                                1606.0,
                                93.6702549
                            ],
                            [
                                1607.0,
                                93.6943886
                            ],
                            [
                                1608.0,
                                93.7184762
                            ],
                            [
                                1609.0,
                                93.74225129999999
                            ],
                            [
                                1610.0,
                                93.7660093
                            ],
                            [
                                1611.0,
                                93.7897503
                            ],
                            [
                                1612.0,
                                93.8134743
                            ],
                            [
                                1613.0,
                                93.8371812
                            ],
                            [
                                1614.0,
                                93.8608712
                            ],
                            [
                                1615.0,
                                93.8845442
                            ],
                            [
                                1616.0,
                                93.90820029999999
                            ],
                            [
                                1617.0,
                                93.9318394
                            ],
                            [
                                1618.0,
                                93.95546159999999
                            ],
                            [
                                1619.0,
                                93.9790669
                            ],
                            [
                                1620.0,
                                94.0026554
                            ],
                            [
                                1621.0,
                                94.02622699999999
                            ],
                            [
                                1622.0,
                                94.0497817
                            ],
                            [
                                1623.0,
                                94.07331959999999
                            ],
                            [
                                1624.0,
                                94.0968407
                            ],
                            [
                                1625.0,
                                94.1203451
                            ],
                            [
                                1626.0,
                                94.1438326
                            ],
                            [
                                1627.0,
                                94.16730340000001
                            ],
                            [
                                1628.0,
                                94.19075749999999
                            ],
                            [
                                1629.0,
                                94.21419479999999
                            ],
                            [
                                1630.0,
                                94.23761549999999
                            ],
                            [
                                1631.0,
                                94.26101949999999
                            ],
                            [
                                1632.0,
                                94.2844068
                            ],
                            [
                                1633.0,
                                94.3077775
                            ],
                            [
                                1634.0,
                                94.3311315
                            ],
                            [
                                1635.0,
                                94.354469
                            ],
                            [
                                1636.0,
                                94.37778979999999
                            ],
                            [
                                1637.0,
                                94.4010941
                            ],
                            [
                                1638.0,
                                94.42438179999999
                            ],
                            [
                                1639.0,
                                94.447653
                            ],
                            [
                                1640.0,
                                94.4709077
                            ],
                            [
                                1641.0,
                                94.4941459
                            ],
                            [
                                1642.0,
                                94.51736759999999
                            ],
                            [
                                1643.0,
                                94.54057279999999
                            ],
                            [
                                1644.0,
                                94.56376159999999
                            ],
                            [
                                1645.0,
                                94.5869207
                            ],
                            [
                                1646.0,
                                94.60983590000001
                            ],
                            [
                                1647.0,
                                94.6327347
                            ],
                            [
                                1648.0,
                                94.6556172
                            ],
                            [
                                1649.0,
                                94.6784833
                            ],
                            [
                                1650.0,
                                94.70133309999999
                            ],
                            [
                                1651.0,
                                94.7241665
                            ],
                            [
                                1652.0,
                                94.7469837
                            ],
                            [
                                1653.0,
                                94.7697846
                            ],
                            [
                                1654.0,
                                94.7925693
                            ],
                            [
                                1655.0,
                                94.8153377
                            ],
                            [
                                1656.0,
                                94.83809
                            ],
                            [
                                1657.0,
                                94.86082599999999
                            ],
                            [
                                1658.0,
                                94.8835458
                            ],
                            [
                                1659.0,
                                94.9062495
                            ],
                            [
                                1660.0,
                                94.92893699999999
                            ],
                            [
                                1661.0,
                                94.9516084
                            ],
                            [
                                1662.0,
                                94.9742637
                            ],
                            [
                                1663.0,
                                94.9969029
                            ],
                            [
                                1664.0,
                                95.019526
                            ],
                            [
                                1665.0,
                                95.04213299999999
                            ],
                            [
                                1666.0,
                                95.064724
                            ],
                            [
                                1667.0,
                                95.087299
                            ],
                            [
                                1668.0,
                                95.10985790000001
                            ],
                            [
                                1669.0,
                                95.13240090000001
                            ],
                            [
                                1670.0,
                                95.1549279
                            ],
                            [
                                1671.0,
                                95.1774389
                            ],
                            [
                                1672.0,
                                95.199934
                            ],
                            [
                                1673.0,
                                95.22241309999998
                            ],
                            [
                                1674.0,
                                95.2448764
                            ],
                            [
                                1675.0,
                                95.2673238
                            ],
                            [
                                1676.0,
                                95.2897552
                            ],
                            [
                                1677.0,
                                95.3121709
                            ],
                            [
                                1678.0,
                                95.3345707
                            ],
                            [
                                1679.0,
                                95.3569546
                            ],
                            [
                                1680.0,
                                95.3793228
                            ],
                            [
                                1681.0,
                                95.40167509999999
                            ],
                            [
                                1682.0,
                                95.4240117
                            ],
                            [
                                1683.0,
                                95.44633259999999
                            ],
                            [
                                1684.0,
                                95.4686377
                            ],
                            [
                                1685.0,
                                95.490927
                            ],
                            [
                                1686.0,
                                95.5132007
                            ],
                            [
                                1687.0,
                                95.53545869999999
                            ],
                            [
                                1688.0,
                                95.557701
                            ],
                            [
                                1689.0,
                                95.57992759999999
                            ],
                            [
                                1690.0,
                                95.60213859999999
                            ],
                            [
                                1691.0,
                                95.62433399999999
                            ],
                            [
                                1692.0,
                                95.6465138
                            ],
                            [
                                1693.0,
                                95.668678
                            ],
                            [
                                1694.0,
                                95.6908266
                            ],
                            [
                                1695.0,
                                95.71295959999999
                            ],
                            [
                                1696.0,
                                95.73507709999998
                            ],
                            [
                                1697.0,
                                95.75717909999999
                            ],
                            [
                                1698.0,
                                95.77926559999999
                            ],
                            [
                                1699.0,
                                95.80133659999998
                            ],
                            [
                                1700.0,
                                95.82339209999999
                            ],
                            [
                                1701.0,
                                95.8454321
                            ],
                            [
                                1702.0,
                                95.8674568
                            ],
                            [
                                1703.0,
                                95.8894659
                            ],
                            [
                                1704.0,
                                95.9114597
                            ],
                            [
                                1705.0,
                                95.93343809999999
                            ],
                            [
                                1706.0,
                                95.95540109999999
                            ],
                            [
                                1707.0,
                                95.9773487
                            ],
                            [
                                1708.0,
                                95.999281
                            ],
                            [
                                1709.0,
                                96.021198
                            ],
                            [
                                1710.0,
                                96.04309959999999
                            ],
                            [
                                1711.0,
                                96.06498599999999
                            ],
                            [
                                1712.0,
                                96.086857
                            ],
                            [
                                1713.0,
                                96.10871279999999
                            ],
                            [
                                1714.0,
                                96.1305534
                            ],
                            [
                                1715.0,
                                96.1523787
                            ],
                            [
                                1716.0,
                                96.1741888
                            ],
                            [
                                1717.0,
                                96.1959837
                            ],
                            [
                                1718.0,
                                96.2177634
                            ],
                            [
                                1719.0,
                                96.23952799999999
                            ],
                            [
                                1720.0,
                                96.2612774
                            ],
                            [
                                1721.0,
                                96.2830116
                            ],
                            [
                                1722.0,
                                96.30473079999999
                            ],
                            [
                                1723.0,
                                96.32643479999999
                            ],
                            [
                                1724.0,
                                96.3481237
                            ],
                            [
                                1725.0,
                                96.36979759999998
                            ],
                            [
                                1726.0,
                                96.3914564
                            ],
                            [
                                1727.0,
                                96.4131001
                            ],
                            [
                                1728.0,
                                96.4347289
                            ],
                            [
                                1729.0,
                                96.45634259999999
                            ],
                            [
                                1730.0,
                                96.4779413
                            ],
                            [
                                1731.0,
                                96.49952509999999
                            ],
                            [
                                1732.0,
                                96.5210939
                            ],
                            [
                                1733.0,
                                96.5426477
                            ],
                            [
                                1734.0,
                                96.56418659999999
                            ],
                            [
                                1735.0,
                                96.58571059999998
                            ],
                            [
                                1736.0,
                                96.6072197
                            ],
                            [
                                1737.0,
                                96.62871379999999
                            ],
                            [
                                1738.0,
                                96.6501932
                            ],
                            [
                                1739.0,
                                96.67165759999999
                            ],
                            [
                                1740.0,
                                96.6931073
                            ],
                            [
                                1741.0,
                                96.71454209999999
                            ],
                            [
                                1742.0,
                                96.7359621
                            ],
                            [
                                1743.0,
                                96.7573673
                            ],
                            [
                                1744.0,
                                96.7787577
                            ],
                            [
                                1745.0,
                                96.8001333
                            ],
                            [
                                1746.0,
                                96.8214942
                            ],
                            [
                                1747.0,
                                96.8428404
                            ],
                            [
                                1748.0,
                                96.8641719
                            ],
                            [
                                1749.0,
                                96.88548859999999
                            ],
                            [
                                1750.0,
                                96.9067907
                            ],
                            [
                                1751.0,
                                96.9280781
                            ],
                            [
                                1752.0,
                                96.94935079999999
                            ],
                            [
                                1753.0,
                                96.9706089
                            ],
                            [
                                1754.0,
                                96.9918524
                            ],
                            [
                                1755.0,
                                97.0130813
                            ],
                            [
                                1756.0,
                                97.0342955
                            ],
                            [
                                1757.0,
                                97.0554952
                            ],
                            [
                                1758.0,
                                97.07668029999999
                            ],
                            [
                                1759.0,
                                97.0978509
                            ],
                            [
                                1760.0,
                                97.1190069
                            ],
                            [
                                1761.0,
                                97.1401484
                            ],
                            [
                                1762.0,
                                97.16127540000001
                            ],
                            [
                                1763.0,
                                97.18238799999999
                            ],
                            [
                                1764.0,
                                97.203486
                            ],
                            [
                                1765.0,
                                97.2245696
                            ],
                            [
                                1766.0,
                                97.2456387
                            ],
                            [
                                1767.0,
                                97.26669340000001
                            ],
                            [
                                1768.0,
                                97.2877337
                            ],
                            [
                                1769.0,
                                97.30875959999999
                            ],
                            [
                                1770.0,
                                97.32977109999999
                            ],
                            [
                                1771.0,
                                97.3507682
                            ],
                            [
                                1772.0,
                                97.37175099999999
                            ],
                            [
                                1773.0,
                                97.3927194
                            ],
                            [
                                1774.0,
                                97.4136735
                            ],
                            [
                                1775.0,
                                97.4346133
                            ],
                            [
                                1776.0,
                                97.4555388
                            ],
                            [
                                1777.0,
                                97.47645
                            ],
                            [
                                1778.0,
                                97.4973469
                            ],
                            [
                                1779.0,
                                97.51822959999998
                            ],
                            [
                                1780.0,
                                97.539098
                            ],
                            [
                                1781.0,
                                97.55995229999999
                            ],
                            [
                                1782.0,
                                97.5807923
                            ],
                            [
                                1783.0,
                                97.6016181
                            ],
                            [
                                1784.0,
                                97.6224297
                            ],
                            [
                                1785.0,
                                97.6432272
                            ],
                            [
                                1786.0,
                                97.66401049999999
                            ],
                            [
                                1787.0,
                                97.68477969999999
                            ],
                            [
                                1788.0,
                                97.70553559999999
                            ],
                            [
                                1789.0,
                                97.72647690000001
                            ],
                            [
                                1790.0,
                                97.74740409999998
                            ],
                            [
                                1791.0,
                                97.7683172
                            ],
                            [
                                1792.0,
                                97.7892162
                            ],
                            [
                                1793.0,
                                97.8102328
                            ],
                            [
                                1794.0,
                                97.8312996
                            ],
                            [
                                1795.0,
                                97.8523524
                            ],
                            [
                                1796.0,
                                97.8733912
                            ],
                            [
                                1797.0,
                                97.89441599999999
                            ],
                            [
                                1798.0,
                                97.9154267
                            ],
                            [
                                1799.0,
                                97.9364234
                            ],
                            [
                                1800.0,
                                97.9574062
                            ],
                            [
                                1801.0,
                                97.9783749
                            ],
                            [
                                1802.0,
                                97.9993297
                            ],
                            [
                                1803.0,
                                98.02027059999999
                            ],
                            [
                                1804.0,
                                98.0411975
                            ],
                            [
                                1805.0,
                                98.06211049999999
                            ],
                            [
                                1806.0,
                                98.08300959999998
                            ],
                            [
                                1807.0,
                                98.10389479999999
                            ],
                            [
                                1808.0,
                                98.1247662
                            ],
                            [
                                1809.0,
                                98.1456237
                            ],
                            [
                                1810.0,
                                98.1664673
                            ],
                            [
                                1811.0,
                                98.1872971
                            ],
                            [
                                1812.0,
                                98.20811309999999
                            ],
                            [
                                1813.0,
                                98.2289153
                            ],
                            [
                                1814.0,
                                98.24970359999999
                            ],
                            [
                                1815.0,
                                98.2704782
                            ],
                            [
                                1816.0,
                                98.29123909999998
                            ],
                            [
                                1817.0,
                                98.31198619999999
                            ],
                            [
                                1818.0,
                                98.3327195
                            ],
                            [
                                1819.0,
                                98.35343909999999
                            ],
                            [
                                1820.0,
                                98.374145
                            ],
                            [
                                1821.0,
                                98.39483729999999
                            ],
                            [
                                1822.0,
                                98.4155158
                            ],
                            [
                                1823.0,
                                98.4361807
                            ],
                            [
                                1824.0,
                                98.4568319
                            ],
                            [
                                1825.0,
                                98.4774694
                            ],
                            [
                                1826.0,
                                98.4980934
                            ],
                            [
                                1827.0,
                                98.5187037
                            ],
                            [
                                1828.0,
                                98.5393004
                            ],
                            [
                                1829.0,
                                98.55988359999999
                            ],
                            [
                                1830.0,
                                98.58045309999999
                            ],
                            [
                                1831.0,
                                98.60100909999998
                            ],
                            [
                                1832.0,
                                98.62155159999999
                            ],
                            [
                                1833.0,
                                98.64208049999999
                            ],
                            [
                                1834.0,
                                98.6625959
                            ],
                            [
                                1835.0,
                                98.6830978
                            ],
                            [
                                1836.0,
                                98.7035862
                            ],
                            [
                                1837.0,
                                98.72406109999999
                            ],
                            [
                                1838.0,
                                98.7445225
                            ],
                            [
                                1839.0,
                                98.76497049999999
                            ],
                            [
                                1840.0,
                                98.78540509999999
                            ],
                            [
                                1841.0,
                                98.8058262
                            ],
                            [
                                1842.0,
                                98.8262339
                            ],
                            [
                                1843.0,
                                98.84662829999999
                            ],
                            [
                                1844.0,
                                98.8670092
                            ],
                            [
                                1845.0,
                                98.8873767
                            ],
                            [
                                1846.0,
                                98.9077309
                            ],
                            [
                                1847.0,
                                98.9280718
                            ],
                            [
                                1848.0,
                                98.94839929999999
                            ],
                            [
                                1849.0,
                                98.96871349999999
                            ],
                            [
                                1850.0,
                                98.9890144
                            ],
                            [
                                1851.0,
                                99.00930199999999
                            ],
                            [
                                1852.0,
                                99.02957629999999
                            ],
                            [
                                1853.0,
                                99.0498373
                            ],
                            [
                                1854.0,
                                99.07008509999999
                            ],
                            [
                                1855.0,
                                99.09031959999999
                            ],
                            [
                                1856.0,
                                99.1105409
                            ],
                            [
                                1857.0,
                                99.130749
                            ],
                            [
                                1858.0,
                                99.1509439
                            ],
                            [
                                1859.0,
                                99.1711256
                            ],
                            [
                                1860.0,
                                99.1912941
                            ],
                            [
                                1861.0,
                                99.2114495
                            ],
                            [
                                1862.0,
                                99.2315917
                            ],
                            [
                                1863.0,
                                99.25172079999999
                            ],
                            [
                                1864.0,
                                99.2718367
                            ],
                            [
                                1865.0,
                                99.29193959999999
                            ],
                            [
                                1866.0,
                                99.31202929999999
                            ],
                            [
                                1867.0,
                                99.3321059
                            ],
                            [
                                1868.0,
                                99.3521695
                            ],
                            [
                                1869.0,
                                99.37222
                            ],
                            [
                                1870.0,
                                99.3922575
                            ],
                            [
                                1871.0,
                                99.4122819
                            ],
                            [
                                1872.0,
                                99.4322933
                            ],
                            [
                                1873.0,
                                99.4522917
                            ],
                            [
                                1874.0,
                                99.47227709999999
                            ],
                            [
                                1875.0,
                                99.4922495
                            ],
                            [
                                1876.0,
                                99.5122089
                            ],
                            [
                                1877.0,
                                99.53215540000001
                            ],
                            [
                                1878.0,
                                99.5520889
                            ],
                            [
                                1879.0,
                                99.5720095
                            ],
                            [
                                1880.0,
                                99.5919172
                            ],
                            [
                                1881.0,
                                99.611812
                            ],
                            [
                                1882.0,
                                99.6316816
                            ],
                            [
                                1883.0,
                                99.65124709999999
                            ],
                            [
                                1884.0,
                                99.6707997
                            ],
                            [
                                1885.0,
                                99.6903395
                            ],
                            [
                                1886.0,
                                99.70986649999999
                            ],
                            [
                                1887.0,
                                99.7293807
                            ],
                            [
                                1888.0,
                                99.74888209999999
                            ],
                            [
                                1889.0,
                                99.7683707
                            ],
                            [
                                1890.0,
                                99.7878465
                            ],
                            [
                                1891.0,
                                99.8073095
                            ],
                            [
                                1892.0,
                                99.82675979999999
                            ],
                            [
                                1893.0,
                                99.84619729999999
                            ],
                            [
                                1894.0,
                                99.8656221
                            ],
                            [
                                1895.0,
                                99.88503419999999
                            ],
                            [
                                1896.0,
                                99.90443359999999
                            ],
                            [
                                1897.0,
                                99.9238204
                            ],
                            [
                                1898.0,
                                99.9431944
                            ],
                            [
                                1899.0,
                                99.96255579999999
                            ],
                            [
                                1900.0,
                                99.9819045
                            ],
                            [
                                1901.0,
                                100.00124059999999
                            ],
                            [
                                1902.0,
                                100.020564
                            ],
                            [
                                1903.0,
                                100.0398749
                            ],
                            [
                                1904.0,
                                100.0591731
                            ],
                            [
                                1905.0,
                                100.0784587
                            ],
                            [
                                1906.0,
                                100.09773179999999
                            ],
                            [
                                1907.0,
                                100.11699229999999
                            ],
                            [
                                1908.0,
                                100.1362403
                            ],
                            [
                                1909.0,
                                100.1554757
                            ],
                            [
                                1910.0,
                                100.17469859999999
                            ],
                            [
                                1911.0,
                                100.1939089
                            ],
                            [
                                1912.0,
                                100.21310679999999
                            ],
                            [
                                1913.0,
                                100.2322921
                            ],
                            [
                                1914.0,
                                100.251465
                            ],
                            [
                                1915.0,
                                100.2706255
                            ],
                            [
                                1916.0,
                                100.2897734
                            ],
                            [
                                1917.0,
                                100.3089089
                            ],
                            [
                                1918.0,
                                100.328032
                            ],
                            [
                                1919.0,
                                100.34714269999999
                            ],
                            [
                                1920.0,
                                100.366241
                            ],
                            [
                                1921.0,
                                100.3853269
                            ],
                            [
                                1922.0,
                                100.40440029999999
                            ],
                            [
                                1923.0,
                                100.4234615
                            ],
                            [
                                1924.0,
                                100.44255759999999
                            ],
                            [
                                1925.0,
                                100.4616825
                            ],
                            [
                                1926.0,
                                100.4807952
                            ],
                            [
                                1927.0,
                                100.4998954
                            ],
                            [
                                1928.0,
                                100.5189834
                            ],
                            [
                                1929.0,
                                100.53805899999999
                            ],
                            [
                                1930.0,
                                100.55712229999999
                            ],
                            [
                                1931.0,
                                100.5761734
                            ],
                            [
                                1932.0,
                                100.59521209999998
                            ],
                            [
                                1933.0,
                                100.6142386
                            ],
                            [
                                1934.0,
                                100.6332529
                            ],
                            [
                                1935.0,
                                100.6522549
                            ],
                            [
                                1936.0,
                                100.6712447
                            ],
                            [
                                1937.0,
                                100.6902222
                            ],
                            [
                                1938.0,
                                100.70918759999999
                            ],
                            [
                                1939.0,
                                100.7281407
                            ],
                            [
                                1940.0,
                                100.7470817
                            ],
                            [
                                1941.0,
                                100.7660105
                            ],
                            [
                                1942.0,
                                100.7849272
                            ],
                            [
                                1943.0,
                                100.8038317
                            ],
                            [
                                1944.0,
                                100.822724
                            ],
                            [
                                1945.0,
                                100.84160429999999
                            ],
                            [
                                1946.0,
                                100.8604724
                            ],
                            [
                                1947.0,
                                100.8793284
                            ],
                            [
                                1948.0,
                                100.8981723
                            ],
                            [
                                1949.0,
                                100.9170042
                            ],
                            [
                                1950.0,
                                100.935824
                            ],
                            [
                                1951.0,
                                100.9546317
                            ],
                            [
                                1952.0,
                                100.9734274
                            ],
                            [
                                1953.0,
                                100.99221109999999
                            ],
                            [
                                1954.0,
                                101.0109828
                            ],
                            [
                                1955.0,
                                101.0297424
                            ],
                            [
                                1956.0,
                                101.0484901
                            ],
                            [
                                1957.0,
                                101.0672257
                            ],
                            [
                                1958.0,
                                101.0859494
                            ],
                            [
                                1959.0,
                                101.10466109999999
                            ],
                            [
                                1960.0,
                                101.1233609
                            ],
                            [
                                1961.0,
                                101.1420488
                            ],
                            [
                                1962.0,
                                101.1607247
                            ],
                            [
                                1963.0,
                                101.1793887
                            ],
                            [
                                1964.0,
                                101.19804079999999
                            ],
                            [
                                1965.0,
                                101.216681
                            ],
                            [
                                1966.0,
                                101.2353093
                            ],
                            [
                                1967.0,
                                101.2539257
                            ],
                            [
                                1968.0,
                                101.27253029999999
                            ],
                            [
                                1969.0,
                                101.2911231
                            ],
                            [
                                1970.0,
                                101.309704
                            ],
                            [
                                1971.0,
                                101.32827309999999
                            ],
                            [
                                1972.0,
                                101.3468304
                            ],
                            [
                                1973.0,
                                101.3653758
                            ],
                            [
                                1974.0,
                                101.3839095
                            ],
                            [
                                1975.0,
                                101.4024314
                            ],
                            [
                                1976.0,
                                101.4209415
                            ],
                            [
                                1977.0,
                                101.4394399
                            ],
                            [
                                1978.0,
                                101.4579265
                            ],
                            [
                                1979.0,
                                101.4764014
                            ],
                            [
                                1980.0,
                                101.49486459999999
                            ],
                            [
                                1981.0,
                                101.51331609999998
                            ],
                            [
                                1982.0,
                                101.5317558
                            ],
                            [
                                1983.0,
                                101.55018390000001
                            ],
                            [
                                1984.0,
                                101.56860029999999
                            ],
                            [
                                1985.0,
                                101.58700499999999
                            ],
                            [
                                1986.0,
                                101.60539809999999
                            ],
                            [
                                1987.0,
                                101.6237795
                            ],
                            [
                                1988.0,
                                101.64214929999999
                            ],
                            [
                                1989.0,
                                101.6605075
                            ],
                            [
                                1990.0,
                                101.678854
                            ],
                            [
                                1991.0,
                                101.697189
                            ],
                            [
                                1992.0,
                                101.71551229999999
                            ],
                            [
                                1993.0,
                                101.73382409999999
                            ],
                            [
                                1994.0,
                                101.75212429999999
                            ],
                            [
                                1995.0,
                                101.77041299999999
                            ],
                            [
                                1996.0,
                                101.78869009999998
                            ],
                            [
                                1997.0,
                                101.8069557
                            ],
                            [
                                1998.0,
                                101.8252097
                            ],
                            [
                                1999.0,
                                101.8434523
                            ],
                            [
                                2000.0,
                                101.8616833
                            ],
                            [
                                2001.0,
                                101.8799029
                            ],
                            [
                                2002.0,
                                101.8981109
                            ],
                            [
                                2003.0,
                                101.9163075
                            ],
                            [
                                2004.0,
                                101.93449269999999
                            ],
                            [
                                2005.0,
                                101.9526664
                            ],
                            [
                                2006.0,
                                101.97082859999999
                            ],
                            [
                                2007.0,
                                101.9889795
                            ],
                            [
                                2008.0,
                                102.0071189
                            ],
                            [
                                2009.0,
                                102.0252469
                            ],
                            [
                                2010.0,
                                102.0433635
                            ],
                            [
                                2011.0,
                                102.06146869999999
                            ],
                            [
                                2012.0,
                                102.07956259999999
                            ],
                            [
                                2013.0,
                                102.0976451
                            ],
                            [
                                2014.0,
                                102.1157162
                            ],
                            [
                                2015.0,
                                102.133776
                            ],
                            [
                                2016.0,
                                102.15182449999999
                            ],
                            [
                                2017.0,
                                102.1698617
                            ],
                            [
                                2018.0,
                                102.1878875
                            ],
                            [
                                2019.0,
                                102.20590209999999
                            ],
                            [
                                2020.0,
                                102.2239053
                            ],
                            [
                                2021.0,
                                102.24189729999999
                            ],
                            [
                                2022.0,
                                102.2598781
                            ],
                            [
                                2023.0,
                                102.2778475
                            ],
                            [
                                2024.0,
                                102.2958058
                            ],
                            [
                                2025.0,
                                102.3137527
                            ],
                            [
                                2026.0,
                                102.3316885
                            ],
                            [
                                2027.0,
                                102.34961309999998
                            ],
                            [
                                2028.0,
                                102.3675264
                            ],
                            [
                                2029.0,
                                102.38542859999998
                            ],
                            [
                                2030.0,
                                102.40331959999999
                            ],
                            [
                                2031.0,
                                102.4211994
                            ],
                            [
                                2032.0,
                                102.43906799999999
                            ],
                            [
                                2033.0,
                                102.4569255
                            ],
                            [
                                2034.0,
                                102.47477190000001
                            ],
                            [
                                2035.0,
                                102.4926115
                            ],
                            [
                                2036.0,
                                102.51047379999999
                            ],
                            [
                                2037.0,
                                102.52832509999999
                            ],
                            [
                                2038.0,
                                102.5461652
                            ],
                            [
                                2039.0,
                                102.5639942
                            ],
                            [
                                2040.0,
                                102.5818122
                            ],
                            [
                                2041.0,
                                102.59961909999998
                            ],
                            [
                                2042.0,
                                102.6174149
                            ],
                            [
                                2043.0,
                                102.6351997
                            ],
                            [
                                2044.0,
                                102.65297340000001
                            ],
                            [
                                2045.0,
                                102.67073609999998
                            ],
                            [
                                2046.0,
                                102.6885148
                            ],
                            [
                                2047.0,
                                102.7063616
                            ],
                            [
                                2048.0,
                                102.7241974
                            ],
                            [
                                2049.0,
                                102.7420222
                            ],
                            [
                                2050.0,
                                102.75983609999999
                            ],
                            [
                                2051.0,
                                102.7776389
                            ],
                            [
                                2052.0,
                                102.79543079999999
                            ],
                            [
                                2053.0,
                                102.8132117
                            ],
                            [
                                2054.0,
                                102.8309817
                            ],
                            [
                                2055.0,
                                102.8487407
                            ],
                            [
                                2056.0,
                                102.8664888
                            ],
                            [
                                2057.0,
                                102.8842259
                            ],
                            [
                                2058.0,
                                102.9019522
                            ],
                            [
                                2059.0,
                                102.91966759999998
                            ],
                            [
                                2060.0,
                                102.937372
                            ],
                            [
                                2061.0,
                                102.95506559999998
                            ],
                            [
                                2062.0,
                                102.97274829999999
                            ],
                            [
                                2063.0,
                                102.9904202
                            ],
                            [
                                2064.0,
                                103.00808119999999
                            ],
                            [
                                2065.0,
                                103.02573129999999
                            ],
                            [
                                2066.0,
                                103.04337059999999
                            ],
                            [
                                2067.0,
                                103.06099909999999
                            ],
                            [
                                2068.0,
                                103.07861679999999
                            ],
                            [
                                2069.0,
                                103.0962237
                            ],
                            [
                                2070.0,
                                103.11381979999999
                            ],
                            [
                                2071.0,
                                103.1314052
                            ],
                            [
                                2072.0,
                                103.1489797
                            ],
                            [
                                2073.0,
                                103.16654349999999
                            ],
                            [
                                2074.0,
                                103.1840965
                            ],
                            [
                                2075.0,
                                103.2016388
                            ],
                            [
                                2076.0,
                                103.2191704
                            ],
                            [
                                2077.0,
                                103.2366912
                            ],
                            [
                                2078.0,
                                103.2542014
                            ],
                            [
                                2079.0,
                                103.27170079999999
                            ],
                            [
                                2080.0,
                                103.28918959999999
                            ],
                            [
                                2081.0,
                                103.30666759999998
                            ],
                            [
                                2082.0,
                                103.324135
                            ],
                            [
                                2083.0,
                                103.3415917
                            ],
                            [
                                2084.0,
                                103.3590378
                            ],
                            [
                                2085.0,
                                103.37647319999999
                            ],
                            [
                                2086.0,
                                103.393898
                            ],
                            [
                                2087.0,
                                103.4113122
                            ],
                            [
                                2088.0,
                                103.4287157
                            ],
                            [
                                2089.0,
                                103.4461087
                            ],
                            [
                                2090.0,
                                103.46349099999999
                            ],
                            [
                                2091.0,
                                103.4808628
                            ],
                            [
                                2092.0,
                                103.498224
                            ],
                            [
                                2093.0,
                                103.5155746
                            ],
                            [
                                2094.0,
                                103.53291469999999
                            ],
                            [
                                2095.0,
                                103.5502442
                            ],
                            [
                                2096.0,
                                103.5675632
                            ],
                            [
                                2097.0,
                                103.5848717
                            ],
                            [
                                2098.0,
                                103.6021696
                            ],
                            [
                                2099.0,
                                103.61945709999999
                            ],
                            [
                                2100.0,
                                103.63673399999999
                            ],
                            [
                                2101.0,
                                103.6540005
                            ],
                            [
                                2102.0,
                                103.6712565
                            ],
                            [
                                2103.0,
                                103.688502
                            ],
                            [
                                2104.0,
                                103.705737
                            ],
                            [
                                2105.0,
                                103.72296159999999
                            ],
                            [
                                2106.0,
                                103.74017579999999
                            ],
                            [
                                2107.0,
                                103.7573795
                            ],
                            [
                                2108.0,
                                103.77457279999999
                            ],
                            [
                                2109.0,
                                103.7917557
                            ],
                            [
                                2110.0,
                                103.8089282
                            ],
                            [
                                2111.0,
                                103.82609029999999
                            ],
                            [
                                2112.0,
                                103.84324199999999
                            ],
                            [
                                2113.0,
                                103.8603833
                            ],
                            [
                                2114.0,
                                103.87751429999999
                            ],
                            [
                                2115.0,
                                103.8946349
                            ],
                            [
                                2116.0,
                                103.9117452
                            ],
                            [
                                2117.0,
                                103.92884509999999
                            ],
                            [
                                2118.0,
                                103.94593479999999
                            ],
                            [
                                2119.0,
                                103.963014
                            ],
                            [
                                2120.0,
                                103.980083
                            ],
                            [
                                2121.0,
                                103.9971417
                            ],
                            [
                                2122.0,
                                104.0141901
                            ],
                            [
                                2123.0,
                                104.0312282
                            ],
                            [
                                2124.0,
                                104.04825609999999
                            ],
                            [
                                2125.0,
                                104.06527369999999
                            ],
                            [
                                2126.0,
                                104.082281
                            ],
                            [
                                2127.0,
                                104.09927809999999
                            ],
                            [
                                2128.0,
                                104.1162649
                            ],
                            [
                                2129.0,
                                104.1332415
                            ],
                            [
                                2130.0,
                                104.15020799999999
                            ],
                            [
                                2131.0,
                                104.1671642
                            ],
                            [
                                2132.0,
                                104.18411019999999
                            ],
                            [
                                2133.0,
                                104.20104599999999
                            ],
                            [
                                2134.0,
                                104.21797159999998
                            ],
                            [
                                2135.0,
                                104.2348871
                            ],
                            [
                                2136.0,
                                104.2517924
                            ],
                            [
                                2137.0,
                                104.26868759999999
                            ],
                            [
                                2138.0,
                                104.2855726
                            ],
                            [
                                2139.0,
                                104.3024475
                            ],
                            [
                                2140.0,
                                104.31931229999999
                            ],
                            [
                                2141.0,
                                104.3361669
                            ],
                            [
                                2142.0,
                                104.3530115
                            ],
                            [
                                2143.0,
                                104.3698459
                            ],
                            [
                                2144.0,
                                104.38667029999999
                            ],
                            [
                                2145.0,
                                104.40348459999998
                            ],
                            [
                                2146.0,
                                104.4202888
                            ],
                            [
                                2147.0,
                                104.43708290000001
                            ],
                            [
                                2148.0,
                                104.45386699999999
                            ],
                            [
                                2149.0,
                                104.4706411
                            ],
                            [
                                2150.0,
                                104.48740509999999
                            ],
                            [
                                2151.0,
                                104.5041591
                            ],
                            [
                                2152.0,
                                104.52090309999998
                            ],
                            [
                                2153.0,
                                104.53763709999998
                            ],
                            [
                                2154.0,
                                104.5543611
                            ],
                            [
                                2155.0,
                                104.57107509999999
                            ],
                            [
                                2156.0,
                                104.58777909999999
                            ],
                            [
                                2157.0,
                                104.6044732
                            ],
                            [
                                2158.0,
                                104.6211573
                            ],
                            [
                                2159.0,
                                104.6378314
                            ],
                            [
                                2160.0,
                                104.65449559999999
                            ],
                            [
                                2161.0,
                                104.6711499
                            ],
                            [
                                2162.0,
                                104.6877942
                            ],
                            [
                                2163.0,
                                104.70442859999999
                            ],
                            [
                                2164.0,
                                104.72105309999999
                            ],
                            [
                                2165.0,
                                104.7376678
                            ],
                            [
                                2166.0,
                                104.7542725
                            ],
                            [
                                2167.0,
                                104.77086729999999
                            ],
                            [
                                2168.0,
                                104.7874523
                            ],
                            [
                                2169.0,
                                104.8040274
                            ],
                            [
                                2170.0,
                                104.82059269999999
                            ],
                            [
                                2171.0,
                                104.8371481
                            ],
                            [
                                2172.0,
                                104.8536937
                            ],
                            [
                                2173.0,
                                104.8702294
                            ],
                            [
                                2174.0,
                                104.88675529999999
                            ],
                            [
                                2175.0,
                                104.90327149999999
                            ],
                            [
                                2176.0,
                                104.91977779999999
                            ],
                            [
                                2177.0,
                                104.9362743
                            ],
                            [
                                2178.0,
                                104.952761
                            ],
                            [
                                2179.0,
                                104.96923799999999
                            ],
                            [
                                2180.0,
                                104.9857052
                            ],
                            [
                                2181.0,
                                105.00216259999999
                            ],
                            [
                                2182.0,
                                105.01861029999999
                            ],
                            [
                                2183.0,
                                105.03504829999999
                            ],
                            [
                                2184.0,
                                105.05147649999999
                            ],
                            [
                                2185.0,
                                105.067895
                            ],
                            [
                                2186.0,
                                105.08430379999999
                            ],
                            [
                                2187.0,
                                105.1007028
                            ],
                            [
                                2188.0,
                                105.1170922
                            ],
                            [
                                2189.0,
                                105.1334719
                            ],
                            [
                                2190.0,
                                105.1498419
                            ],
                            [
                                2191.0,
                                105.1662022
                            ],
                            [
                                2192.0,
                                105.1825529
                            ],
                            [
                                2193.0,
                                105.1988939
                            ],
                            [
                                2194.0,
                                105.21522529999999
                            ],
                            [
                                2195.0,
                                105.23154699999999
                            ],
                            [
                                2196.0,
                                105.24785909999999
                            ],
                            [
                                2197.0,
                                105.2641616
                            ],
                            [
                                2198.0,
                                105.28045449999999
                            ],
                            [
                                2199.0,
                                105.29673779999999
                            ],
                            [
                                2200.0,
                                105.31301140000001
                            ],
                            [
                                2201.0,
                                105.3292755
                            ],
                            [
                                2202.0,
                                105.34553
                            ],
                            [
                                2203.0,
                                105.361775
                            ],
                            [
                                2204.0,
                                105.37801040000001
                            ],
                            [
                                2205.0,
                                105.3942362
                            ],
                            [
                                2206.0,
                                105.41045249999999
                            ],
                            [
                                2207.0,
                                105.4266592
                            ],
                            [
                                2208.0,
                                105.44277059999999
                            ],
                            [
                                2209.0,
                                105.45885379999999
                            ],
                            [
                                2210.0,
                                105.47492759999999
                            ],
                            [
                                2211.0,
                                105.49099179999999
                            ],
                            [
                                2212.0,
                                105.5070466
                            ],
                            [
                                2213.0,
                                105.52309199999999
                            ],
                            [
                                2214.0,
                                105.53912779999999
                            ],
                            [
                                2215.0,
                                105.5551543
                            ],
                            [
                                2216.0,
                                105.5711712
                            ],
                            [
                                2217.0,
                                105.58717879999999
                            ],
                            [
                                2218.0,
                                105.60317690000001
                            ],
                            [
                                2219.0,
                                105.6191657
                            ],
                            [
                                2220.0,
                                105.635145
                            ],
                            [
                                2221.0,
                                105.6511149
                            ],
                            [
                                2222.0,
                                105.6670755
                            ],
                            [
                                2223.0,
                                105.68302659999999
                            ],
                            [
                                2224.0,
                                105.6989684
                            ],
                            [
                                2225.0,
                                105.7149008
                            ],
                            [
                                2226.0,
                                105.7308239
                            ],
                            [
                                2227.0,
                                105.74673759999999
                            ],
                            [
                                2228.0,
                                105.762642
                            ],
                            [
                                2229.0,
                                105.778537
                            ],
                            [
                                2230.0,
                                105.79442279999999
                            ],
                            [
                                2231.0,
                                105.8102992
                            ],
                            [
                                2232.0,
                                105.8261663
                            ],
                            [
                                2233.0,
                                105.84202409999999
                            ],
                            [
                                2234.0,
                                105.8578726
                            ],
                            [
                                2235.0,
                                105.8737119
                            ],
                            [
                                2236.0,
                                105.88954179999999
                            ],
                            [
                                2237.0,
                                105.9053625
                            ],
                            [
                                2238.0,
                                105.921174
                            ],
                            [
                                2239.0,
                                105.9369762
                            ],
                            [
                                2240.0,
                                105.95276909999998
                            ],
                            [
                                2241.0,
                                105.9685529
                            ],
                            [
                                2242.0,
                                105.9843274
                            ],
                            [
                                2243.0,
                                106.00009259999999
                            ],
                            [
                                2244.0,
                                106.01584869999999
                            ],
                            [
                                2245.0,
                                106.03159559999999
                            ],
                            [
                                2246.0,
                                106.04733329999999
                            ],
                            [
                                2247.0,
                                106.06306179999999
                            ],
                            [
                                2248.0,
                                106.07878109999999
                            ],
                            [
                                2249.0,
                                106.09449129999999
                            ],
                            [
                                2250.0,
                                106.1101923
                            ],
                            [
                                2251.0,
                                106.1258841
                            ],
                            [
                                2252.0,
                                106.14156679999999
                            ],
                            [
                                2253.0,
                                106.1572404
                            ],
                            [
                                2254.0,
                                106.1729048
                            ],
                            [
                                2255.0,
                                106.18856009999999
                            ],
                            [
                                2256.0,
                                106.2042063
                            ],
                            [
                                2257.0,
                                106.2198434
                            ],
                            [
                                2258.0,
                                106.2354714
                            ],
                            [
                                2259.0,
                                106.2510904
                            ],
                            [
                                2260.0,
                                106.2667002
                            ],
                            [
                                2261.0,
                                106.28230099999999
                            ],
                            [
                                2262.0,
                                106.29789269999999
                            ],
                            [
                                2263.0,
                                106.3134753
                            ],
                            [
                                2264.0,
                                106.3290489
                            ],
                            [
                                2265.0,
                                106.3446135
                            ],
                            [
                                2266.0,
                                106.360169
                            ],
                            [
                                2267.0,
                                106.3757155
                            ],
                            [
                                2268.0,
                                106.39125299999999
                            ],
                            [
                                2269.0,
                                106.4067815
                            ],
                            [
                                2270.0,
                                106.42230099999999
                            ],
                            [
                                2271.0,
                                106.4378114
                            ],
                            [
                                2272.0,
                                106.4533129
                            ],
                            [
                                2273.0,
                                106.4688055
                            ],
                            [
                                2274.0,
                                106.48428899999999
                            ],
                            [
                                2275.0,
                                106.4997636
                            ],
                            [
                                2276.0,
                                106.5152292
                            ],
                            [
                                2277.0,
                                106.5306859
                            ],
                            [
                                2278.0,
                                106.5461337
                            ],
                            [
                                2279.0,
                                106.5615725
                            ],
                            [
                                2280.0,
                                106.5770024
                            ],
                            [
                                2281.0,
                                106.5924234
                            ],
                            [
                                2282.0,
                                106.6078354
                            ],
                            [
                                2283.0,
                                106.6232386
                            ],
                            [
                                2284.0,
                                106.6386329
                            ],
                            [
                                2285.0,
                                106.65401829999999
                            ],
                            [
                                2286.0,
                                106.66939479999999
                            ],
                            [
                                2287.0,
                                106.68476249999999
                            ],
                            [
                                2288.0,
                                106.70012129999999
                            ],
                            [
                                2289.0,
                                106.7154712
                            ],
                            [
                                2290.0,
                                106.7308123
                            ],
                            [
                                2291.0,
                                106.7461445
                            ],
                            [
                                2292.0,
                                106.761468
                            ],
                            [
                                2293.0,
                                106.77678259999999
                            ],
                            [
                                2294.0,
                                106.79208829999999
                            ],
                            [
                                2295.0,
                                106.80738529999999
                            ],
                            [
                                2296.0,
                                106.8226735
                            ],
                            [
                                2297.0,
                                106.8379529
                            ],
                            [
                                2298.0,
                                106.8532235
                            ],
                            [
                                2299.0,
                                106.86848529999999
                            ],
                            [
                                2300.0,
                                106.8837384
                            ],
                            [
                                2301.0,
                                106.89898259999998
                            ],
                            [
                                2302.0,
                                106.9142182
                            ],
                            [
                                2303.0,
                                106.929445
                            ],
                            [
                                2304.0,
                                106.94466299999999
                            ],
                            [
                                2305.0,
                                106.95987229999999
                            ],
                            [
                                2306.0,
                                106.9750729
                            ],
                            [
                                2307.0,
                                106.99026479999999
                            ],
                            [
                                2308.0,
                                107.005448
                            ],
                            [
                                2309.0,
                                107.02062240000001
                            ],
                            [
                                2310.0,
                                107.0357882
                            ],
                            [
                                2311.0,
                                107.0509453
                            ],
                            [
                                2312.0,
                                107.0660937
                            ],
                            [
                                2313.0,
                                107.0812334
                            ],
                            [
                                2314.0,
                                107.09636449999999
                            ],
                            [
                                2315.0,
                                107.1114869
                            ],
                            [
                                2316.0,
                                107.1266007
                            ],
                            [
                                2317.0,
                                107.1417058
                            ],
                            [
                                2318.0,
                                107.1568023
                            ],
                            [
                                2319.0,
                                107.17187349999999
                            ],
                            [
                                2320.0,
                                107.1868839
                            ],
                            [
                                2321.0,
                                107.20188559999998
                            ],
                            [
                                2322.0,
                                107.21687879999999
                            ],
                            [
                                2323.0,
                                107.2318634
                            ],
                            [
                                2324.0,
                                107.2468394
                            ],
                            [
                                2325.0,
                                107.26180679999999
                            ],
                            [
                                2326.0,
                                107.2767657
                            ],
                            [
                                2327.0,
                                107.291716
                            ],
                            [
                                2328.0,
                                107.306698
                            ],
                            [
                                2329.0,
                                107.3217194
                            ],
                            [
                                2330.0,
                                107.3367322
                            ],
                            [
                                2331.0,
                                107.3517365
                            ],
                            [
                                2332.0,
                                107.3667322
                            ],
                            [
                                2333.0,
                                107.38171949999999
                            ],
                            [
                                2334.0,
                                107.3966982
                            ],
                            [
                                2335.0,
                                107.41166829999999
                            ],
                            [
                                2336.0,
                                107.42662999999999
                            ],
                            [
                                2337.0,
                                107.4415832
                            ],
                            [
                                2338.0,
                                107.4565279
                            ],
                            [
                                2339.0,
                                107.47146409999999
                            ],
                            [
                                2340.0,
                                107.48639179999999
                            ],
                            [
                                2341.0,
                                107.501311
                            ],
                            [
                                2342.0,
                                107.5162218
                            ],
                            [
                                2343.0,
                                107.5311242
                            ],
                            [
                                2344.0,
                                107.54601809999998
                            ],
                            [
                                2345.0,
                                107.5609035
                            ],
                            [
                                2346.0,
                                107.5757805
                            ],
                            [
                                2347.0,
                                107.5906491
                            ],
                            [
                                2348.0,
                                107.6055093
                            ],
                            [
                                2349.0,
                                107.62036099999999
                            ],
                            [
                                2350.0,
                                107.6352043
                            ],
                            [
                                2351.0,
                                107.65003929999999
                            ],
                            [
                                2352.0,
                                107.66486579999999
                            ],
                            [
                                2353.0,
                                107.679684
                            ],
                            [
                                2354.0,
                                107.69449379999999
                            ],
                            [
                                2355.0,
                                107.7092952
                            ],
                            [
                                2356.0,
                                107.72408829999999
                            ],
                            [
                                2357.0,
                                107.738873
                            ],
                            [
                                2358.0,
                                107.7536494
                            ],
                            [
                                2359.0,
                                107.7684174
                            ],
                            [
                                2360.0,
                                107.78317709999999
                            ],
                            [
                                2361.0,
                                107.7979284
                            ],
                            [
                                2362.0,
                                107.8126715
                            ],
                            [
                                2363.0,
                                107.8274062
                            ],
                            [
                                2364.0,
                                107.84213259999999
                            ],
                            [
                                2365.0,
                                107.8568507
                            ],
                            [
                                2366.0,
                                107.8715605
                            ],
                            [
                                2367.0,
                                107.8862621
                            ],
                            [
                                2368.0,
                                107.90095529999999
                            ],
                            [
                                2369.0,
                                107.91564029999999
                            ],
                            [
                                2370.0,
                                107.93031709999998
                            ],
                            [
                                2371.0,
                                107.9449798
                            ],
                            [
                                2372.0,
                                107.9595299
                            ],
                            [
                                2373.0,
                                107.9740719
                            ],
                            [
                                2374.0,
                                107.98860559999999
                            ],
                            [
                                2375.0,
                                108.00313109999999
                            ],
                            [
                                2376.0,
                                108.01764849999999
                            ],
                            [
                                2377.0,
                                108.03215759999999
                            ],
                            [
                                2378.0,
                                108.04665859999999
                            ],
                            [
                                2379.0,
                                108.0611514
                            ],
                            [
                                2380.0,
                                108.07563599999999
                            ],
                            [
                                2381.0,
                                108.09011249999999
                            ],
                            [
                                2382.0,
                                108.1045808
                            ],
                            [
                                2383.0,
                                108.119041
                            ],
                            [
                                2384.0,
                                108.133493
                            ],
                            [
                                2385.0,
                                108.1479369
                            ],
                            [
                                2386.0,
                                108.16237269999999
                            ],
                            [
                                2387.0,
                                108.1768003
                            ],
                            [
                                2388.0,
                                108.1912198
                            ],
                            [
                                2389.0,
                                108.2056313
                            ],
                            [
                                2390.0,
                                108.22003459999999
                            ],
                            [
                                2391.0,
                                108.23442979999999
                            ],
                            [
                                2392.0,
                                108.24881699999999
                            ],
                            [
                                2393.0,
                                108.26319609999999
                            ],
                            [
                                2394.0,
                                108.27756709999998
                            ],
                            [
                                2395.0,
                                108.29193
                            ],
                            [
                                2396.0,
                                108.3062849
                            ],
                            [
                                2397.0,
                                108.32063169999999
                            ],
                            [
                                2398.0,
                                108.3349705
                            ],
                            [
                                2399.0,
                                108.3493013
                            ],
                            [
                                2400.0,
                                108.363624
                            ],
                            [
                                2401.0,
                                108.3779387
                            ],
                            [
                                2402.0,
                                108.39224540000001
                            ],
                            [
                                2403.0,
                                108.406544
                            ],
                            [
                                2404.0,
                                108.4208347
                            ],
                            [
                                2405.0,
                                108.4351174
                            ],
                            [
                                2406.0,
                                108.44939199999999
                            ],
                            [
                                2407.0,
                                108.4636587
                            ],
                            [
                                2408.0,
                                108.47791749999999
                            ],
                            [
                                2409.0,
                                108.4921682
                            ],
                            [
                                2410.0,
                                108.506411
                            ],
                            [
                                2411.0,
                                108.5206458
                            ],
                            [
                                2412.0,
                                108.5348727
                            ],
                            [
                                2413.0,
                                108.54909159999998
                            ],
                            [
                                2414.0,
                                108.56330259999999
                            ],
                            [
                                2415.0,
                                108.5775057
                            ],
                            [
                                2416.0,
                                108.5917008
                            ],
                            [
                                2417.0,
                                108.60588809999999
                            ],
                            [
                                2418.0,
                                108.6200674
                            ],
                            [
                                2419.0,
                                108.63423879999999
                            ],
                            [
                                2420.0,
                                108.64840229999999
                            ],
                            [
                                2421.0,
                                108.6625579
                            ],
                            [
                                2422.0,
                                108.6767057
                            ],
                            [
                                2423.0,
                                108.6908455
                            ],
                            [
                                2424.0,
                                108.7049775
                            ],
                            [
                                2425.0,
                                108.7191017
                            ],
                            [
                                2426.0,
                                108.733218
                            ],
                            [
                                2427.0,
                                108.7473264
                            ],
                            [
                                2428.0,
                                108.761427
                            ],
                            [
                                2429.0,
                                108.7755197
                            ],
                            [
                                2430.0,
                                108.78960459999999
                            ],
                            [
                                2431.0,
                                108.8036817
                            ],
                            [
                                2432.0,
                                108.817751
                            ],
                            [
                                2433.0,
                                108.8318124
                            ],
                            [
                                2434.0,
                                108.8458661
                            ],
                            [
                                2435.0,
                                108.8599119
                            ],
                            [
                                2436.0,
                                108.87395
                            ],
                            [
                                2437.0,
                                108.8879803
                            ],
                            [
                                2438.0,
                                108.90200279999999
                            ],
                            [
                                2439.0,
                                108.9160175
                            ],
                            [
                                2440.0,
                                108.93002440000001
                            ],
                            [
                                2441.0,
                                108.9440236
                            ],
                            [
                                2442.0,
                                108.95801509999998
                            ],
                            [
                                2443.0,
                                108.9719988
                            ],
                            [
                                2444.0,
                                108.9859747
                            ],
                            [
                                2445.0,
                                108.999943
                            ],
                            [
                                2446.0,
                                109.0139035
                            ],
                            [
                                2447.0,
                                109.0278562
                            ],
                            [
                                2448.0,
                                109.04180129999999
                            ],
                            [
                                2449.0,
                                109.0557353
                            ],
                            [
                                2450.0,
                                109.0696569
                            ],
                            [
                                2451.0,
                                109.08357079999999
                            ],
                            [
                                2452.0,
                                109.097477
                            ],
                            [
                                2453.0,
                                109.1113755
                            ],
                            [
                                2454.0,
                                109.12526629999999
                            ],
                            [
                                2455.0,
                                109.1391495
                            ],
                            [
                                2456.0,
                                109.153025
                            ],
                            [
                                2457.0,
                                109.16689279999999
                            ],
                            [
                                2458.0,
                                109.18075309999999
                            ],
                            [
                                2459.0,
                                109.19460559999999
                            ],
                            [
                                2460.0,
                                109.2084505
                            ],
                            [
                                2461.0,
                                109.22228779999999
                            ],
                            [
                                2462.0,
                                109.23611749999999
                            ],
                            [
                                2463.0,
                                109.24993959999999
                            ],
                            [
                                2464.0,
                                109.26375399999999
                            ],
                            [
                                2465.0,
                                109.27756079999999
                            ],
                            [
                                2466.0,
                                109.29136009999999
                            ],
                            [
                                2467.0,
                                109.3051517
                            ],
                            [
                                2468.0,
                                109.31893579999999
                            ],
                            [
                                2469.0,
                                109.3327123
                            ],
                            [
                                2470.0,
                                109.3464812
                            ],
                            [
                                2471.0,
                                109.3602425
                            ],
                            [
                                2472.0,
                                109.37399629999999
                            ],
                            [
                                2473.0,
                                109.3877425
                            ],
                            [
                                2474.0,
                                109.40148119999999
                            ],
                            [
[truncated: 1,334,443 more chars]
