# Supplementary material for: Combining signal and sequence to detect RNA polymerase initiation in ATAC-seq data
Source: PLoS One. 2020 Apr 30;15(4):e0232332. doi: 10.1371/journal.pone.0232332 (PMC7192442; doi:10.1371/journal.pone.0232332)
Supplement: S1 File — (ZIP) [file pone.0232332.s011.zip › multiqc_reports/THP1_ATAC_MultiQC/multiqc_data/multiqc_picard_dups.txt]

Sample	LIBRARY	UNPAIRED_READS_EXAMINED	READ_PAIRS_EXAMINED	SECONDARY_OR_SUPPLEMENTARY_RDS	UNMAPPED_READS	UNPAIRED_READ_DUPLICATES	READ_PAIR_DUPLICATES	READ_PAIR_OPTICAL_DUPLICATES	PERCENT_DUPLICATION	ESTIMATED_LIBRARY_SIZE
SRR8932925	Unknown Library	6372681.0	120351141.0	31330369.0	17700797.0	5496787.0	98993708.0	0.0	0.823573	21435553.0
SRR8932927	Unknown Library	4583636.0	93004027.0	25699322.0	10308420.0	3866169.0	75522581.0	0.0	0.812792	17569725.0
