# Supplementary material for: Combining signal and sequence to detect RNA polymerase initiation in ATAC-seq data
Source: PLoS One. 2020 Apr 30;15(4):e0232332. doi: 10.1371/journal.pone.0232332 (PMC7192442; doi:10.1371/journal.pone.0232332)
Supplement: S1 File — (ZIP) [file pone.0232332.s011.zip › multiqc_reports/LNCaP_Nascent_MultiQC/multiqc_data/multiqc_rseqc_infer_experiment.txt]

Sample	se_sense	se_antisense	failed
SRR1648886.infer_experiment	0.9368	0.0437	0.0194
SRR1648890.infer_experiment	0.9337	0.0462	0.0201
SRR1648896.infer_experiment	0.9083	0.0735	0.0182
SRR1648897.infer_experiment	0.9227	0.0645	0.0128
SRR1648909.infer_experiment	0.9313	0.0568	0.0119
