# Supplementary material for: Combining signal and sequence to detect RNA polymerase initiation in ATAC-seq data
Source: PLoS One. 2020 Apr 30;15(4):e0232332. doi: 10.1371/journal.pone.0232332 (PMC7192442; doi:10.1371/journal.pone.0232332)
Supplement: S1 File — (ZIP) [file pone.0232332.s011.zip › multiqc_reports/LNCaP_Nascent_MultiQC/multiqc_data/multiqc_general_stats.txt]

Sample	Samtools Flagstat_mqc-generalstats-samtools_flagstat-mapped_passed	Picard_mqc-generalstats-picard-PERCENT_DUPLICATION	FastQC_mqc-generalstats-fastqc-percent_duplicates	FastQC_mqc-generalstats-fastqc-percent_gc	FastQC_mqc-generalstats-fastqc-avg_sequence_length	FastQC_mqc-generalstats-fastqc-percent_fails	FastQC_mqc-generalstats-fastqc-total_sequences	HISAT2_mqc-generalstats-hisat2-overall_alignment_rate
SRR1648886	77257918	0.671444	60.57818126491016	48.0	50.0	18.181818181818183	29359815.0
SRR1648886.hisat2_mapstats								93.86
SRR1648886.trim			60.79720543677448	51.0	49.130083873888246	18.181818181818183	26661337.0
SRR1648890	73229953	0.650525	53.725707405712285	48.0	50.0	36.36363636363637	27364381.0
SRR1648890.hisat2_mapstats								90.09
SRR1648890.trim			55.241330254941154	52.0	47.51484607614864	27.27272727272727	24918133.0
SRR1648896	33813977	0.56007	45.67687189424665	39.0	50.0	36.36363636363637	17863219.0
SRR1648896.hisat2_mapstats								84.2
SRR1648896.trim			42.96912338702501	49.0	46.396023471039804	9.090909090909092	14207466.0
SRR1648897	73122653	0.595409	51.954541939792776	39.0	50.0	36.36363636363637	38155988.0
SRR1648897.hisat2_mapstats								86.78
SRR1648897.trim			49.77934649150612	49.0	46.312378820358944	0.0	30231976.0
SRR1648909	142496476	0.668057	59.11855873474233	48.0	50.0	27.27272727272727	53644095.0
SRR1648909.hisat2_mapstats								94.38
SRR1648909.trim			59.97466032639524	52.0	48.447229718676276	27.27272727272727	45283632.0
