# Supplementary material for: Combining signal and sequence to detect RNA polymerase initiation in ATAC-seq data
Source: PLoS One. 2020 Apr 30;15(4):e0232332. doi: 10.1371/journal.pone.0232332 (PMC7192442; doi:10.1371/journal.pone.0232332)
Supplement: S1 File — (ZIP) [file pone.0232332.s011.zip › multiqc_reports/LNCaP_Nascent_MultiQC/multiqc_data/multiqc_data.json]

{
    "report_data_sources": {
        "Preseq": {
            "all_sections": {
                "SRR1648897.lc_extrap": "/scratch/Shares/dowell/itripodi/Nascent/LNCaP/temp/e1/8ed186db41ec7b2645bae9890f3a96/qc/preseq/SRR1648897.lc_extrap.txt",
                "SRR1648896.lc_extrap": "/scratch/Shares/dowell/itripodi/Nascent/LNCaP/temp/e1/8ed186db41ec7b2645bae9890f3a96/qc/preseq/SRR1648896.lc_extrap.txt",
                "SRR1648890.c_curve": "/scratch/Shares/dowell/itripodi/Nascent/LNCaP/temp/e1/8ed186db41ec7b2645bae9890f3a96/qc/preseq/SRR1648890.c_curve.txt",
                "SRR1648890.lc_extrap": "/scratch/Shares/dowell/itripodi/Nascent/LNCaP/temp/e1/8ed186db41ec7b2645bae9890f3a96/qc/preseq/SRR1648890.lc_extrap.txt",
                "SRR1648897.c_curve": "/scratch/Shares/dowell/itripodi/Nascent/LNCaP/temp/e1/8ed186db41ec7b2645bae9890f3a96/qc/preseq/SRR1648897.c_curve.txt",
                "SRR1648886.c_curve": "/scratch/Shares/dowell/itripodi/Nascent/LNCaP/temp/e1/8ed186db41ec7b2645bae9890f3a96/qc/preseq/SRR1648886.c_curve.txt",
                "SRR1648896.c_curve": "/scratch/Shares/dowell/itripodi/Nascent/LNCaP/temp/e1/8ed186db41ec7b2645bae9890f3a96/qc/preseq/SRR1648896.c_curve.txt",
                "SRR1648909.lc_extrap": "/scratch/Shares/dowell/itripodi/Nascent/LNCaP/temp/e1/8ed186db41ec7b2645bae9890f3a96/qc/preseq/SRR1648909.lc_extrap.txt",
                "SRR1648886.lc_extrap": "/scratch/Shares/dowell/itripodi/Nascent/LNCaP/temp/e1/8ed186db41ec7b2645bae9890f3a96/qc/preseq/SRR1648886.lc_extrap.txt",
                "SRR1648909.c_curve": "/scratch/Shares/dowell/itripodi/Nascent/LNCaP/temp/e1/8ed186db41ec7b2645bae9890f3a96/qc/preseq/SRR1648909.c_curve.txt"
            }
        },
        "RSeQC": {
            "read_distribution": {
                "SRR1648890.read_dist": "/scratch/Shares/dowell/itripodi/Nascent/LNCaP/temp/e1/8ed186db41ec7b2645bae9890f3a96/qc/rseqc/SRR1648890.read_dist.txt",
                "SRR1648886.read_dist": "/scratch/Shares/dowell/itripodi/Nascent/LNCaP/temp/e1/8ed186db41ec7b2645bae9890f3a96/qc/rseqc/SRR1648886.read_dist.txt",
                "SRR1648897.read_dist": "/scratch/Shares/dowell/itripodi/Nascent/LNCaP/temp/e1/8ed186db41ec7b2645bae9890f3a96/qc/rseqc/SRR1648897.read_dist.txt",
                "SRR1648896.read_dist": "/scratch/Shares/dowell/itripodi/Nascent/LNCaP/temp/e1/8ed186db41ec7b2645bae9890f3a96/qc/rseqc/SRR1648896.read_dist.txt",
                "SRR1648909.read_dist": "/scratch/Shares/dowell/itripodi/Nascent/LNCaP/temp/e1/8ed186db41ec7b2645bae9890f3a96/qc/rseqc/SRR1648909.read_dist.txt"
            },
            "read_duplication": {
                "SRR1648886.read_duplication": "/scratch/Shares/dowell/itripodi/Nascent/LNCaP/temp/e1/8ed186db41ec7b2645bae9890f3a96/qc/rseqc/SRR1648886.read_duplication.pos.DupRate.xls",
                "SRR1648909.read_duplication": "/scratch/Shares/dowell/itripodi/Nascent/LNCaP/temp/e1/8ed186db41ec7b2645bae9890f3a96/qc/rseqc/SRR1648909.read_duplication.pos.DupRate.xls",
                "SRR1648896.read_duplication": "/scratch/Shares/dowell/itripodi/Nascent/LNCaP/temp/e1/8ed186db41ec7b2645bae9890f3a96/qc/rseqc/SRR1648896.read_duplication.pos.DupRate.xls",
                "SRR1648890.read_duplication": "/scratch/Shares/dowell/itripodi/Nascent/LNCaP/temp/e1/8ed186db41ec7b2645bae9890f3a96/qc/rseqc/SRR1648890.read_duplication.pos.DupRate.xls",
                "SRR1648897.read_duplication": "/scratch/Shares/dowell/itripodi/Nascent/LNCaP/temp/e1/8ed186db41ec7b2645bae9890f3a96/qc/rseqc/SRR1648897.read_duplication.pos.DupRate.xls"
            },
            "infer_experiment": {
                "SRR1648886.infer_experiment": "/scratch/Shares/dowell/itripodi/Nascent/LNCaP/temp/e1/8ed186db41ec7b2645bae9890f3a96/qc/rseqc/SRR1648886.infer_experiment.txt",
                "SRR1648890.infer_experiment": "/scratch/Shares/dowell/itripodi/Nascent/LNCaP/temp/e1/8ed186db41ec7b2645bae9890f3a96/qc/rseqc/SRR1648890.infer_experiment.txt",
                "SRR1648909.infer_experiment": "/scratch/Shares/dowell/itripodi/Nascent/LNCaP/temp/e1/8ed186db41ec7b2645bae9890f3a96/qc/rseqc/SRR1648909.infer_experiment.txt",
                "SRR1648897.infer_experiment": "/scratch/Shares/dowell/itripodi/Nascent/LNCaP/temp/e1/8ed186db41ec7b2645bae9890f3a96/qc/rseqc/SRR1648897.infer_experiment.txt",
                "SRR1648896.infer_experiment": "/scratch/Shares/dowell/itripodi/Nascent/LNCaP/temp/e1/8ed186db41ec7b2645bae9890f3a96/qc/rseqc/SRR1648896.infer_experiment.txt"
            }
        },
        "Picard": {
            "GcBiasSummaryMetrics": {
                "SRR1648890": "/scratch/Shares/dowell/itripodi/Nascent/LNCaP/temp/e1/8ed186db41ec7b2645bae9890f3a96/qc/picard/SRR1648890.summary_metrics.txt",
                "SRR1648886": "/scratch/Shares/dowell/itripodi/Nascent/LNCaP/temp/e1/8ed186db41ec7b2645bae9890f3a96/qc/picard/SRR1648886.summary_metrics.txt",
                "SRR1648896": "/scratch/Shares/dowell/itripodi/Nascent/LNCaP/temp/e1/8ed186db41ec7b2645bae9890f3a96/qc/picard/SRR1648896.summary_metrics.txt",
                "SRR1648909": "/scratch/Shares/dowell/itripodi/Nascent/LNCaP/temp/e1/8ed186db41ec7b2645bae9890f3a96/qc/picard/SRR1648909.summary_metrics.txt",
                "SRR1648897": "/scratch/Shares/dowell/itripodi/Nascent/LNCaP/temp/e1/8ed186db41ec7b2645bae9890f3a96/qc/picard/SRR1648897.summary_metrics.txt"
            },
            "GcBiasDetailMetrics": {
                "SRR1648890": "/scratch/Shares/dowell/itripodi/Nascent/LNCaP/temp/e1/8ed186db41ec7b2645bae9890f3a96/qc/picard/SRR1648890.gc_bias_metrics.txt",
                "SRR1648909": "/scratch/Shares/dowell/itripodi/Nascent/LNCaP/temp/e1/8ed186db41ec7b2645bae9890f3a96/qc/picard/SRR1648909.gc_bias_metrics.txt",
                "SRR1648896": "/scratch/Shares/dowell/itripodi/Nascent/LNCaP/temp/e1/8ed186db41ec7b2645bae9890f3a96/qc/picard/SRR1648896.gc_bias_metrics.txt",
                "SRR1648886": "/scratch/Shares/dowell/itripodi/Nascent/LNCaP/temp/e1/8ed186db41ec7b2645bae9890f3a96/qc/picard/SRR1648886.gc_bias_metrics.txt",
                "SRR1648897": "/scratch/Shares/dowell/itripodi/Nascent/LNCaP/temp/e1/8ed186db41ec7b2645bae9890f3a96/qc/picard/SRR1648897.gc_bias_metrics.txt"
            },
            "DuplicationMetrics": {
                "SRR1648909": "/scratch/Shares/dowell/itripodi/Nascent/LNCaP/temp/e1/8ed186db41ec7b2645bae9890f3a96/qc/picard/SRR1648909.marked_dup_metrics.txt",
                "SRR1648890": "/scratch/Shares/dowell/itripodi/Nascent/LNCaP/temp/e1/8ed186db41ec7b2645bae9890f3a96/qc/picard/SRR1648890.marked_dup_metrics.txt",
                "SRR1648886": "/scratch/Shares/dowell/itripodi/Nascent/LNCaP/temp/e1/8ed186db41ec7b2645bae9890f3a96/qc/picard/SRR1648886.marked_dup_metrics.txt",
                "SRR1648896": "/scratch/Shares/dowell/itripodi/Nascent/LNCaP/temp/e1/8ed186db41ec7b2645bae9890f3a96/qc/picard/SRR1648896.marked_dup_metrics.txt",
                "SRR1648897": "/scratch/Shares/dowell/itripodi/Nascent/LNCaP/temp/e1/8ed186db41ec7b2645bae9890f3a96/qc/picard/SRR1648897.marked_dup_metrics.txt"
            }
        },
        "Samtools": {
            "flagstat": {
                "SRR1648896": "/scratch/Shares/dowell/itripodi/Nascent/LNCaP/temp/e1/8ed186db41ec7b2645bae9890f3a96/qc/mapstats/SRR1648896.flagstat",
                "SRR1648897": "/scratch/Shares/dowell/itripodi/Nascent/LNCaP/temp/e1/8ed186db41ec7b2645bae9890f3a96/qc/mapstats/SRR1648897.flagstat",
                "SRR1648886": "/scratch/Shares/dowell/itripodi/Nascent/LNCaP/temp/e1/8ed186db41ec7b2645bae9890f3a96/qc/mapstats/SRR1648886.flagstat",
                "SRR1648890": "/scratch/Shares/dowell/itripodi/Nascent/LNCaP/temp/e1/8ed186db41ec7b2645bae9890f3a96/qc/mapstats/SRR1648890.flagstat",
                "SRR1648909": "/scratch/Shares/dowell/itripodi/Nascent/LNCaP/temp/e1/8ed186db41ec7b2645bae9890f3a96/qc/mapstats/SRR1648909.flagstat"
            }
        },
        "BBTools": {
            "all_sections": {
                "SRR1648909.trimstats": "/scratch/Shares/dowell/itripodi/Nascent/LNCaP/temp/e1/8ed186db41ec7b2645bae9890f3a96/qc/trimstats/SRR1648909.trimstats.txt",
                "SRR1648890.trimstats": "/scratch/Shares/dowell/itripodi/Nascent/LNCaP/temp/e1/8ed186db41ec7b2645bae9890f3a96/qc/trimstats/SRR1648890.trimstats.txt",
                "SRR1648896.trimstats": "/scratch/Shares/dowell/itripodi/Nascent/LNCaP/temp/e1/8ed186db41ec7b2645bae9890f3a96/qc/trimstats/SRR1648896.trimstats.txt",
                "SRR1648886.trimstats": "/scratch/Shares/dowell/itripodi/Nascent/LNCaP/temp/e1/8ed186db41ec7b2645bae9890f3a96/qc/trimstats/SRR1648886.trimstats.txt",
                "SRR1648897.trimstats": "/scratch/Shares/dowell/itripodi/Nascent/LNCaP/temp/e1/8ed186db41ec7b2645bae9890f3a96/qc/trimstats/SRR1648897.trimstats.txt"
            }
        },
        "HISAT2": {
            "all_sections": {
                "SRR1648909.hisat2_mapstats": "/scratch/Shares/dowell/itripodi/Nascent/LNCaP/temp/e1/8ed186db41ec7b2645bae9890f3a96/qc/hisat2_mapstats/SRR1648909.hisat2_mapstats.txt",
                "SRR1648886.hisat2_mapstats": "/scratch/Shares/dowell/itripodi/Nascent/LNCaP/temp/e1/8ed186db41ec7b2645bae9890f3a96/qc/hisat2_mapstats/SRR1648886.hisat2_mapstats.txt",
                "SRR1648890.hisat2_mapstats": "/scratch/Shares/dowell/itripodi/Nascent/LNCaP/temp/e1/8ed186db41ec7b2645bae9890f3a96/qc/hisat2_mapstats/SRR1648890.hisat2_mapstats.txt",
                "SRR1648897.hisat2_mapstats": "/scratch/Shares/dowell/itripodi/Nascent/LNCaP/temp/e1/8ed186db41ec7b2645bae9890f3a96/qc/hisat2_mapstats/SRR1648897.hisat2_mapstats.txt",
                "SRR1648896.hisat2_mapstats": "/scratch/Shares/dowell/itripodi/Nascent/LNCaP/temp/e1/8ed186db41ec7b2645bae9890f3a96/qc/hisat2_mapstats/SRR1648896.hisat2_mapstats.txt"
            }
        },
        "FastQC": {
            "all_sections": {
                "SRR1648909": "/scratch/Shares/dowell/itripodi/Nascent/LNCaP/temp/e1/8ed186db41ec7b2645bae9890f3a96/qc/fastqc/SRR1648909_fastqc.zip",
                "SRR1648897": "/scratch/Shares/dowell/itripodi/Nascent/LNCaP/temp/e1/8ed186db41ec7b2645bae9890f3a96/qc/fastqc/SRR1648897_fastqc.zip",
                "SRR1648886": "/scratch/Shares/dowell/itripodi/Nascent/LNCaP/temp/e1/8ed186db41ec7b2645bae9890f3a96/qc/fastqc/SRR1648886_fastqc.zip",
                "SRR1648886.trim": "/scratch/Shares/dowell/itripodi/Nascent/LNCaP/temp/e1/8ed186db41ec7b2645bae9890f3a96/qc/fastqc/SRR1648886.trim_fastqc.zip",
                "SRR1648890.trim": "/scratch/Shares/dowell/itripodi/Nascent/LNCaP/temp/e1/8ed186db41ec7b2645bae9890f3a96/qc/fastqc/SRR1648890.trim_fastqc.zip",
                "SRR1648909.trim": "/scratch/Shares/dowell/itripodi/Nascent/LNCaP/temp/e1/8ed186db41ec7b2645bae9890f3a96/qc/fastqc/SRR1648909.trim_fastqc.zip",
                "SRR1648890": "/scratch/Shares/dowell/itripodi/Nascent/LNCaP/temp/e1/8ed186db41ec7b2645bae9890f3a96/qc/fastqc/SRR1648890_fastqc.zip",
                "SRR1648896": "/scratch/Shares/dowell/itripodi/Nascent/LNCaP/temp/e1/8ed186db41ec7b2645bae9890f3a96/qc/fastqc/SRR1648896_fastqc.zip",
                "SRR1648896.trim": "/scratch/Shares/dowell/itripodi/Nascent/LNCaP/temp/e1/8ed186db41ec7b2645bae9890f3a96/qc/fastqc/SRR1648896.trim_fastqc.zip",
                "SRR1648897.trim": "/scratch/Shares/dowell/itripodi/Nascent/LNCaP/temp/e1/8ed186db41ec7b2645bae9890f3a96/qc/fastqc/SRR1648897.trim_fastqc.zip"
            }
        }
    },
    "report_general_stats_data": [
        {
            "SRR1648909": {
                "LIBRARY": "Unknown Library",
                "UNPAIRED_READS_EXAMINED": 42737493.0,
                "READ_PAIRS_EXAMINED": 0.0,
                "SECONDARY_OR_SUPPLEMENTARY_RDS": 99758983.0,
                "UNMAPPED_READS": 2546139.0,
                "UNPAIRED_READ_DUPLICATES": 28551092.0,
                "READ_PAIR_DUPLICATES": 0.0,
                "READ_PAIR_OPTICAL_DUPLICATES": 0.0,
                "PERCENT_DUPLICATION": 0.668057,
                "ESTIMATED_LIBRARY_SIZE": ""
            },
            "SRR1648890": {
                "LIBRARY": "Unknown Library",
                "UNPAIRED_READS_EXAMINED": 22449347.0,
                "READ_PAIRS_EXAMINED": 0.0,
                "SECONDARY_OR_SUPPLEMENTARY_RDS": 50780606.0,
                "UNMAPPED_READS": 2468786.0,
                "UNPAIRED_READ_DUPLICATES": 14603866.0,
                "READ_PAIR_DUPLICATES": 0.0,
                "READ_PAIR_OPTICAL_DUPLICATES": 0.0,
                "PERCENT_DUPLICATION": 0.650525,
                "ESTIMATED_LIBRARY_SIZE": ""
            },
            "SRR1648886": {
                "LIBRARY": "Unknown Library",
                "UNPAIRED_READS_EXAMINED": 25024481.0,
                "READ_PAIRS_EXAMINED": 0.0,
                "SECONDARY_OR_SUPPLEMENTARY_RDS": 52233437.0,
                "UNMAPPED_READS": 1636856.0,
                "UNPAIRED_READ_DUPLICATES": 16802535.0,
                "READ_PAIR_DUPLICATES": 0.0,
                "READ_PAIR_OPTICAL_DUPLICATES": 0.0,
                "PERCENT_DUPLICATION": 0.671444,
                "ESTIMATED_LIBRARY_SIZE": ""
            },
            "SRR1648896": {
                "LIBRARY": "Unknown Library",
                "UNPAIRED_READS_EXAMINED": 11962407.0,
                "READ_PAIRS_EXAMINED": 0.0,
                "SECONDARY_OR_SUPPLEMENTARY_RDS": 21851570.0,
                "UNMAPPED_READS": 2245059.0,
                "UNPAIRED_READ_DUPLICATES": 6699782.0,
                "READ_PAIR_DUPLICATES": 0.0,
                "READ_PAIR_OPTICAL_DUPLICATES": 0.0,
                "PERCENT_DUPLICATION": 0.56007,
                "ESTIMATED_LIBRARY_SIZE": ""
            },
            "SRR1648897": {
                "LIBRARY": "Unknown Library",
                "UNPAIRED_READS_EXAMINED": 26235067.0,
                "READ_PAIRS_EXAMINED": 0.0,
                "SECONDARY_OR_SUPPLEMENTARY_RDS": 46887586.0,
                "UNMAPPED_READS": 3996909.0,
                "UNPAIRED_READ_DUPLICATES": 15620584.0,
                "READ_PAIR_DUPLICATES": 0.0,
                "READ_PAIR_OPTICAL_DUPLICATES": 0.0,
                "PERCENT_DUPLICATION": 0.595409,
                "ESTIMATED_LIBRARY_SIZE": ""
            }
        },
        {
            "SRR1648896": {
                "total_passed": 36059036,
                "total_failed": 0,
                "secondary_passed": 21851570,
                "secondary_failed": 0,
                "supplementary_passed": 0,
                "supplementary_failed": 0,
                "duplicates_passed": 0,
                "duplicates_failed": 0,
                "mapped_passed": 33813977,
                "mapped_failed": 0,
                "mapped_passed_pct": 93.77,
                "mapped_failed_pct": NaN,
                "paired in sequencing_passed": 0,
                "paired in sequencing_failed": 0,
                "read1_passed": 0,
                "read1_failed": 0,
                "read2_passed": 0,
                "read2_failed": 0,
                "properly paired_passed": 0,
                "properly paired_failed": 0,
                "properly paired_passed_pct": NaN,
                "properly paired_failed_pct": NaN,
                "with itself and mate mapped_passed": 0,
                "with itself and mate mapped_failed": 0,
                "singletons_passed": 0,
                "singletons_failed": 0,
                "singletons_passed_pct": NaN,
                "singletons_failed_pct": NaN,
                "with mate mapped to a different chr_passed": 0,
                "with mate mapped to a different chr_failed": 0,
                "with mate mapped to a different chr (mapQ >= 5)_passed": 0,
                "with mate mapped to a different chr (mapQ >= 5)_failed": 0,
                "flagstat_total": 36059036
            },
            "SRR1648897": {
                "total_passed": 77119562,
                "total_failed": 0,
                "secondary_passed": 46887586,
                "secondary_failed": 0,
                "supplementary_passed": 0,
                "supplementary_failed": 0,
                "duplicates_passed": 0,
                "duplicates_failed": 0,
                "mapped_passed": 73122653,
                "mapped_failed": 0,
                "mapped_passed_pct": 94.82,
                "mapped_failed_pct": NaN,
                "paired in sequencing_passed": 0,
                "paired in sequencing_failed": 0,
                "read1_passed": 0,
                "read1_failed": 0,
                "read2_passed": 0,
                "read2_failed": 0,
                "properly paired_passed": 0,
                "properly paired_failed": 0,
                "properly paired_passed_pct": NaN,
                "properly paired_failed_pct": NaN,
                "with itself and mate mapped_passed": 0,
                "with itself and mate mapped_failed": 0,
                "singletons_passed": 0,
                "singletons_failed": 0,
                "singletons_passed_pct": NaN,
                "singletons_failed_pct": NaN,
                "with mate mapped to a different chr_passed": 0,
                "with mate mapped to a different chr_failed": 0,
                "with mate mapped to a different chr (mapQ >= 5)_passed": 0,
                "with mate mapped to a different chr (mapQ >= 5)_failed": 0,
                "flagstat_total": 77119562
            },
            "SRR1648886": {
                "total_passed": 78894774,
                "total_failed": 0,
                "secondary_passed": 52233437,
                "secondary_failed": 0,
                "supplementary_passed": 0,
                "supplementary_failed": 0,
                "duplicates_passed": 0,
                "duplicates_failed": 0,
                "mapped_passed": 77257918,
                "mapped_failed": 0,
                "mapped_passed_pct": 97.93,
                "mapped_failed_pct": NaN,
                "paired in sequencing_passed": 0,
                "paired in sequencing_failed": 0,
                "read1_passed": 0,
                "read1_failed": 0,
                "read2_passed": 0,
                "read2_failed": 0,
                "properly paired_passed": 0,
                "properly paired_failed": 0,
                "properly paired_passed_pct": NaN,
                "properly paired_failed_pct": NaN,
                "with itself and mate mapped_passed": 0,
                "with itself and mate mapped_failed": 0,
                "singletons_passed": 0,
                "singletons_failed": 0,
                "singletons_passed_pct": NaN,
                "singletons_failed_pct": NaN,
                "with mate mapped to a different chr_passed": 0,
                "with mate mapped to a different chr_failed": 0,
                "with mate mapped to a different chr (mapQ >= 5)_passed": 0,
                "with mate mapped to a different chr (mapQ >= 5)_failed": 0,
                "flagstat_total": 78894774
            },
            "SRR1648890": {
                "total_passed": 75698739,
                "total_failed": 0,
                "secondary_passed": 50780606,
                "secondary_failed": 0,
                "supplementary_passed": 0,
                "supplementary_failed": 0,
                "duplicates_passed": 0,
                "duplicates_failed": 0,
                "mapped_passed": 73229953,
                "mapped_failed": 0,
                "mapped_passed_pct": 96.74,
                "mapped_failed_pct": NaN,
                "paired in sequencing_passed": 0,
                "paired in sequencing_failed": 0,
                "read1_passed": 0,
                "read1_failed": 0,
                "read2_passed": 0,
                "read2_failed": 0,
                "properly paired_passed": 0,
                "properly paired_failed": 0,
                "properly paired_passed_pct": NaN,
                "properly paired_failed_pct": NaN,
                "with itself and mate mapped_passed": 0,
                "with itself and mate mapped_failed": 0,
                "singletons_passed": 0,
                "singletons_failed": 0,
                "singletons_passed_pct": NaN,
                "singletons_failed_pct": NaN,
                "with mate mapped to a different chr_passed": 0,
                "with mate mapped to a different chr_failed": 0,
                "with mate mapped to a different chr (mapQ >= 5)_passed": 0,
                "with mate mapped to a different chr (mapQ >= 5)_failed": 0,
                "flagstat_total": 75698739
            },
            "SRR1648909": {
                "total_passed": 145042615,
                "total_failed": 0,
                "secondary_passed": 99758983,
                "secondary_failed": 0,
                "supplementary_passed": 0,
                "supplementary_failed": 0,
                "duplicates_passed": 0,
                "duplicates_failed": 0,
                "mapped_passed": 142496476,
                "mapped_failed": 0,
                "mapped_passed_pct": 98.24,
                "mapped_failed_pct": NaN,
                "paired in sequencing_passed": 0,
                "paired in sequencing_failed": 0,
                "read1_passed": 0,
                "read1_failed": 0,
                "read2_passed": 0,
                "read2_failed": 0,
                "properly paired_passed": 0,
                "properly paired_failed": 0,
                "properly paired_passed_pct": NaN,
                "properly paired_failed_pct": NaN,
                "with itself and mate mapped_passed": 0,
                "with itself and mate mapped_failed": 0,
                "singletons_passed": 0,
                "singletons_failed": 0,
                "singletons_passed_pct": NaN,
                "singletons_failed_pct": NaN,
                "with mate mapped to a different chr_passed": 0,
                "with mate mapped to a different chr_failed": 0,
                "with mate mapped to a different chr (mapQ >= 5)_passed": 0,
                "with mate mapped to a different chr (mapQ >= 5)_failed": 0,
                "flagstat_total": 145042615
            }
        },
        {
            "SRR1648909.hisat2_mapstats": {
                "unpaired_total": 45283632,
                "unpaired_aligned_none": 2546139,
                "unpaired_aligned_one": 16757225,
                "unpaired_aligned_multi": 25980268,
                "overall_alignment_rate": 94.38
            },
            "SRR1648886.hisat2_mapstats": {
                "unpaired_total": 26661337,
                "unpaired_aligned_none": 1636856,
                "unpaired_aligned_one": 11254288,
                "unpaired_aligned_multi": 13770193,
                "overall_alignment_rate": 93.86
            },
            "SRR1648890.hisat2_mapstats": {
                "unpaired_total": 24918133,
                "unpaired_aligned_none": 2468786,
                "unpaired_aligned_one": 9094149,
                "unpaired_aligned_multi": 13355198,
                "overall_alignment_rate": 90.09
            },
            "SRR1648897.hisat2_mapstats": {
                "unpaired_total": 30231976,
                "unpaired_aligned_none": 3996909,
                "unpaired_aligned_one": 13700248,
                "unpaired_aligned_multi": 12534819,
                "overall_alignment_rate": 86.78
            },
            "SRR1648896.hisat2_mapstats": {
                "unpaired_total": 14207466,
                "unpaired_aligned_none": 2245059,
                "unpaired_aligned_one": 6124642,
                "unpaired_aligned_multi": 5837765,
                "overall_alignment_rate": 84.2
            }
        },
        {
            "SRR1648909": {
                "percent_gc": 48.0,
                "avg_sequence_length": 50.0,
                "total_sequences": 53644095.0,
                "percent_duplicates": 59.11855873474233,
                "percent_fails": 27.27272727272727
            },
            "SRR1648897": {
                "percent_gc": 39.0,
                "avg_sequence_length": 50.0,
                "total_sequences": 38155988.0,
                "percent_duplicates": 51.954541939792776,
                "percent_fails": 36.36363636363637
            },
            "SRR1648886": {
                "percent_gc": 48.0,
                "avg_sequence_length": 50.0,
                "total_sequences": 29359815.0,
                "percent_duplicates": 60.57818126491016,
                "percent_fails": 18.181818181818183
            },
            "SRR1648886.trim": {
                "percent_gc": 51.0,
                "avg_sequence_length": 49.130083873888246,
                "total_sequences": 26661337.0,
                "percent_duplicates": 60.79720543677448,
                "percent_fails": 18.181818181818183
            },
            "SRR1648890.trim": {
                "percent_gc": 52.0,
                "avg_sequence_length": 47.51484607614864,
                "total_sequences": 24918133.0,
                "percent_duplicates": 55.241330254941154,
                "percent_fails": 27.27272727272727
            },
            "SRR1648909.trim": {
                "percent_gc": 52.0,
                "avg_sequence_length": 48.447229718676276,
                "total_sequences": 45283632.0,
                "percent_duplicates": 59.97466032639524,
                "percent_fails": 27.27272727272727
            },
            "SRR1648890": {
                "percent_gc": 48.0,
                "avg_sequence_length": 50.0,
                "total_sequences": 27364381.0,
                "percent_duplicates": 53.725707405712285,
                "percent_fails": 36.36363636363637
            },
            "SRR1648896": {
                "percent_gc": 39.0,
                "avg_sequence_length": 50.0,
                "total_sequences": 17863219.0,
                "percent_duplicates": 45.67687189424665,
                "percent_fails": 36.36363636363637
            },
            "SRR1648896.trim": {
                "percent_gc": 49.0,
                "avg_sequence_length": 46.396023471039804,
                "total_sequences": 14207466.0,
                "percent_duplicates": 42.96912338702501,
                "percent_fails": 9.090909090909092
            },
            "SRR1648897.trim": {
                "percent_gc": 49.0,
                "avg_sequence_length": 46.312378820358944,
                "total_sequences": 30231976.0,
                "percent_duplicates": 49.77934649150612,
                "percent_fails": 0.0
            }
        }
    ],
    "report_general_stats_headers": [
        {
            "PERCENT_DUPLICATION": {
                "title": "% Dups",
                "description": "MarkDuplicates - Percent Duplication",
                "max": 100,
                "min": 0,
                "suffix": "%",
                "scale": "OrRd",
                "modify": 100.0,
                "namespace": "Picard",
                "rid": "mqc-generalstats-picard-PERCENT_DUPLICATION",
                "format": "{:,.1f}",
                "colour": "55,126,184",
                "hidden": null,
                "ceiling": null,
                "floor": null,
                "minRange": null,
                "shared_key": null,
                "placement": 1000.0,
                "dmax": 100.0,
                "dmin": 0.0
            }
        },
        {
            "mapped_passed": {
                "title": "M Reads Mapped",
                "description": "Reads Mapped in the bam file (millions)",
                "min": 0,
                "modify": 1e-06,
                "shared_key": "read_count",
                "placement": 100.0,
                "namespace": "Samtools Flagstat",
                "rid": "mqc-generalstats-samtools_flagstat-mapped_passed",
                "scale": "GnBu",
                "format": "{:,.1f}",
                "colour": "77,175,74",
                "hidden": null,
                "max": null,
                "ceiling": null,
                "floor": null,
                "minRange": null,
                "dmax": 142.496476,
                "dmin": 0.0
            }
        },
        {
            "overall_alignment_rate": {
                "title": "% Aligned",
                "description": "overall alignment rate",
                "max": 100,
                "min": 0,
                "suffix": "%",
                "scale": "YlGn",
                "namespace": "HISAT2",
                "rid": "mqc-generalstats-hisat2-overall_alignment_rate",
                "format": "{:,.1f}",
                "colour": "152,78,163",
                "hidden": null,
                "ceiling": null,
                "floor": null,
                "minRange": null,
                "shared_key": null,
                "modify": null,
                "placement": 1000.0,
                "dmax": 100.0,
                "dmin": 0.0
            }
        },
        {
            "percent_duplicates": {
                "title": "% Dups",
                "description": "% Duplicate Reads",
                "max": 100,
                "min": 0,
                "suffix": "%",
                "scale": "RdYlGn-rev",
                "namespace": "FastQC",
                "rid": "mqc-generalstats-fastqc-percent_duplicates",
                "format": "{:,.1f}",
                "colour": "255,127,0",
                "hidden": null,
                "ceiling": null,
                "floor": null,
                "minRange": null,
                "shared_key": null,
                "modify": null,
                "placement": 1000.0,
                "dmax": 100.0,
                "dmin": 0.0
            },
            "percent_gc": {
                "title": "% GC",
                "description": "Average % GC Content",
                "max": 100,
                "min": 0,
                "suffix": "%",
                "scale": "Set1",
                "format": "{:,.0f}",
                "namespace": "FastQC",
                "rid": "mqc-generalstats-fastqc-percent_gc",
                "colour": "255,127,0",
                "hidden": null,
                "ceiling": null,
                "floor": null,
                "minRange": null,
                "shared_key": null,
                "modify": null,
                "placement": 1000.0,
                "dmax": 100.0,
                "dmin": 0.0
            },
            "avg_sequence_length": {
                "title": "Length",
                "description": "Average Sequence Length (bp)",
                "min": 0,
                "suffix": " bp",
                "scale": "RdYlGn",
                "format": "{:,.0f}",
                "hidden": true,
                "namespace": "FastQC",
                "rid": "mqc-generalstats-fastqc-avg_sequence_length",
                "colour": "255,127,0",
                "max": null,
                "ceiling": null,
                "floor": null,
                "minRange": null,
                "shared_key": null,
                "modify": null,
                "placement": 1000.0,
                "dmax": 50.0,
                "dmin": 0.0
            },
            "percent_fails": {
                "title": "% Failed",
                "description": "Percentage of modules failed in FastQC report (includes those not plotted here)",
                "max": 100,
                "min": 0,
                "suffix": "%",
                "scale": "Reds",
                "format": "{:,.0f}",
                "hidden": true,
                "namespace": "FastQC",
                "rid": "mqc-generalstats-fastqc-percent_fails",
                "colour": "255,127,0",
                "ceiling": null,
                "floor": null,
                "minRange": null,
                "shared_key": null,
                "modify": null,
                "placement": 1000.0,
                "dmax": 100.0,
                "dmin": 0.0
            },
            "total_sequences": {
                "title": "M Seqs",
                "description": "Total Sequences (millions)",
                "min": 0,
                "scale": "Blues",
                "modify": 1e-06,
                "shared_key": "read_count",
                "namespace": "FastQC",
                "rid": "mqc-generalstats-fastqc-total_sequences",
                "format": "{:,.1f}",
                "colour": "255,127,0",
                "hidden": null,
                "max": null,
                "ceiling": null,
                "floor": null,
                "minRange": null,
                "placement": 1000.0,
                "dmax": 142.496476,
                "dmin": 0.0
            }
        }
    ],
    "report_multiqc_command": "/Users/magr0763/.local/bin/multiqc . -f --config multiqc_config.yaml",
    "report_plot_data": {
        "preseq_plot": {
            "plot_type": "xy_line",
            "datasets": [
                [
                    {
                        "name": "SRR1648886.c_curve",
                        "data": [
                            [
                                0.0,
                                0.0
                            ],
                            [
                                1.0,
                                0.493243
                            ],
                            [
                                2.0,
                                0.9041429999999999
                            ],
                            [
                                3.0,
                                1.29842
                            ],
                            [
                                4.0,
                                1.68154
                            ],
                            [
                                5.0,
                                2.0555
                            ],
                            [
                                6.0,
                                2.4213
                            ],
                            [
                                7.0,
                                2.77956
                            ],
                            [
                                8.0,
                                3.13074
                            ],
                            [
                                9.0,
                                3.47517
                            ],
                            [
                                10.0,
                                3.8131399999999998
                            ],
                            [
                                11.0,
                                4.14487
                            ],
                            [
                                12.0,
                                4.47058
                            ],
                            [
                                13.0,
                                4.7904599999999995
                            ],
                            [
                                14.0,
                                5.10469
                            ],
                            [
                                15.0,
                                5.41343
                            ],
                            [
                                16.0,
                                5.716819999999999
                            ],
                            [
                                17.0,
                                6.01502
                            ],
                            [
                                18.0,
                                6.3081499999999995
                            ],
                            [
                                19.0,
                                6.59634
                            ],
                            [
                                20.0,
                                6.87972
                            ],
                            [
                                21.0,
                                7.15841
                            ],
                            [
                                22.0,
                                7.43251
                            ],
                            [
                                23.0,
                                7.70214
                            ],
                            [
                                24.0,
                                7.96739
                            ],
                            [
                                25.0,
                                8.22838
                            ]
                        ]
                    },
                    {
                        "name": "SRR1648886.lc_extrap",
                        "data": [
                            [
                                0.0,
                                0.0
                            ],
                            [
                                1.0,
                                0.4930015
                            ],
                            [
                                2.0,
                                0.9036765
                            ],
                            [
                                3.0,
                                1.2977064999999999
                            ],
                            [
                                4.0,
                                1.6806135
                            ],
                            [
                                5.0,
                                2.054385
                            ],
                            [
                                6.0,
                                2.4200014999999997
                            ],
                            [
                                7.0,
                                2.778098
                            ],
                            [
                                8.0,
                                3.1291085
                            ],
                            [
                                9.0,
                                3.4733815
                            ],
                            [
                                10.0,
                                3.8112135
                            ],
                            [
                                11.0,
                                4.1428354999999994
                            ],
                            [
                                12.0,
                                4.4684405
                            ],
                            [
                                13.0,
                                4.7882225
                            ],
                            [
                                14.0,
                                5.1023505
                            ],
                            [
                                15.0,
                                5.4109855
                            ],
                            [
                                16.0,
                                5.71428
                            ],
                            [
                                17.0,
                                6.012373999999999
                            ],
                            [
                                18.0,
                                6.305407499999999
                            ],
                            [
                                19.0,
                                6.593503
                            ],
                            [
                                20.0,
                                6.876785
                            ],
                            [
                                21.0,
                                7.155371
                            ],
                            [
                                22.0,
                                7.4293875
                            ],
                            [
                                23.0,
                                7.6989445
                            ],
                            [
                                24.0,
                                7.964134499999999
                            ],
                            [
                                25.0,
                                8.225057
                            ],
                            [
                                26.0,
                                8.4818094
                            ],
                            [
                                27.0,
                                8.7344868
                            ],
                            [
                                28.0,
                                8.9831791
                            ],
                            [
                                29.0,
                                9.227974199999998
                            ],
                            [
                                30.0,
                                9.4689573
                            ],
                            [
                                31.0,
                                9.706211
                            ],
                            [
                                32.0,
                                9.939815300000001
                            ],
                            [
                                33.0,
                                10.169848
                            ],
                            [
                                34.0,
                                10.3963846
                            ],
                            [
                                35.0,
                                10.6194986
                            ],
                            [
                                36.0,
                                10.839260999999999
                            ],
                            [
                                37.0,
                                11.0557414
                            ],
                            [
                                38.0,
                                11.269007
                            ],
                            [
                                39.0,
                                11.4791236
                            ],
                            [
                                40.0,
                                11.686155
                            ],
                            [
                                41.0,
                                11.8901633
                            ],
                            [
                                42.0,
                                12.091209099999999
                            ],
                            [
                                43.0,
                                12.289280999999999
                            ],
                            [
                                44.0,
                                12.4845024
                            ],
                            [
                                45.0,
                                12.6769334
                            ],
                            [
                                46.0,
                                12.8665367
                            ],
                            [
                                47.0,
                                13.053429999999999
                            ],
                            [
                                48.0,
                                13.2376873
                            ],
                            [
                                49.0,
                                13.4193594
                            ],
                            [
                                50.0,
                                13.5985716
                            ],
                            [
                                51.0,
                                13.775362999999999
                            ],
                            [
                                52.0,
                                13.949723699999998
                            ],
                            [
                                53.0,
                                14.1217018
                            ],
                            [
                                54.0,
                                14.2913449
                            ],
                            [
                                55.0,
                                14.458809699999998
                            ],
                            [
                                56.0,
                                14.6240411
                            ],
                            [
                                57.0,
                                14.7870789
                            ],
                            [
                                58.0,
                                14.947910499999999
                            ],
                            [
                                59.0,
                                15.1064794
                            ],
                            [
                                60.0,
                                15.262956199999998
                            ],
                            [
                                61.0,
                                15.4173791
                            ],
                            [
                                62.0,
                                15.5697858
                            ],
                            [
                                63.0,
                                15.7202128
                            ],
                            [
                                64.0,
                                15.868821699999998
                            ],
                            [
                                65.0,
                                16.015397999999998
                            ],
                            [
                                66.0,
                                16.160094599999997
                            ],
                            [
                                67.0,
                                16.3029451
                            ],
                            [
                                68.0,
                                16.4439821
                            ],
                            [
                                69.0,
                                16.5832376
                            ],
                            [
                                70.0,
                                16.7207429
                            ],
                            [
                                71.0,
                                16.8565286
                            ],
                            [
                                72.0,
                                16.9906248
                            ],
                            [
                                73.0,
                                17.1232998
                            ],
                            [
                                74.0,
                                17.2544675
                            ],
                            [
                                75.0,
                                17.3840483
                            ],
                            [
                                76.0,
                                17.512069899999997
                            ],
                            [
                                77.0,
                                17.6385595
                            ],
                            [
                                78.0,
                                17.7635437
                            ],
                            [
                                79.0,
                                17.887801
                            ],
                            [
                                80.0,
                                18.0098575
                            ],
                            [
                                81.0,
                                18.130105899999997
                            ],
                            [
                                82.0,
                                18.248937199999997
                            ],
                            [
                                83.0,
                                18.3662968
                            ],
                            [
                                84.0,
                                18.482149899999996
                            ],
                            [
                                85.0,
                                18.5967363
                            ],
                            [
                                86.0,
                                18.710123499999998
                            ],
                            [
                                87.0,
                                18.8222167
                            ],
                            [
                                88.0,
                                18.933037600000002
                            ],
                            [
                                89.0,
                                19.042607699999998
                            ],
                            [
                                90.0,
                                19.150948
                            ],
                            [
                                91.0,
                                19.258078899999997
                            ],
                            [
                                92.0,
                                19.363791399999997
                            ],
                            [
                                93.0,
                                19.468075600000002
                            ],
                            [
                                94.0,
                                19.572394699999997
                            ],
                            [
                                95.0,
                                19.6755592
                            ],
                            [
                                96.0,
                                19.776906899999997
                            ],
                            [
                                97.0,
                                19.8767498
                            ],
                            [
                                98.0,
                                19.9746363
                            ],
                            [
                                99.0,
                                20.0715543
                            ],
                            [
                                100.0,
                                20.167519199999997
                            ],
                            [
                                101.0,
                                20.262483699999997
                            ],
                            [
                                102.0,
                                20.357176199999998
                            ],
                            [
                                103.0,
                                20.4508638
                            ],
                            [
                                104.0,
                                20.5435621
                            ],
                            [
                                105.0,
                                20.6352865
                            ],
                            [
                                106.0,
                                20.7260521
                            ],
                            [
                                107.0,
                                20.816095
                            ],
                            [
                                108.0,
                                20.9052378
                            ],
                            [
                                109.0,
                                20.993561899999996
                            ],
                            [
                                110.0,
                                21.0808027
                            ],
                            [
                                111.0,
                                21.1665375
                            ],
                            [
                                112.0,
                                21.251976499999998
                            ],
                            [
                                113.0,
                                21.336676100000002
                            ],
                            [
                                114.0,
                                21.4207961
                            ],
                            [
                                115.0,
                                21.504073299999998
                            ],
                            [
                                116.0,
                                21.585537
                            ],
                            [
                                117.0,
                                21.6667286
                            ],
                            [
                                118.0,
                                21.7472466
                            ],
                            [
                                119.0,
                                21.8262295
                            ],
                            [
                                120.0,
                                21.9044256
                            ],
                            [
                                121.0,
                                21.981873899999997
                            ],
                            [
                                122.0,
                                22.0591261
                            ],
                            [
                                123.0,
                                22.135635399999998
                            ],
                            [
                                124.0,
                                22.212135899999996
                            ],
                            [
                                125.0,
                                22.2879701
                            ],
                            [
                                126.0,
                                22.363028899999996
                            ],
                            [
                                127.0,
                                22.436633699999998
                            ],
                            [
                                128.0,
                                22.509431799999998
                            ],
                            [
                                129.0,
                                22.5812445
                            ],
                            [
                                130.0,
                                22.652184399999996
                            ],
                            [
                                131.0,
                                22.7224408
                            ],
                            [
                                132.0,
                                22.7920229
                            ],
                            [
                                133.0,
                                22.8626541
                            ],
                            [
                                134.0,
                                22.9318735
                            ],
                            [
                                135.0,
                                22.999257
                            ],
                            [
                                136.0,
                                23.0672222
                            ],
                            [
                                137.0,
                                23.1356915
                            ],
                            [
                                138.0,
                                23.2025847
                            ],
                            [
                                139.0,
                                23.2684927
                            ],
                            [
                                140.0,
                                23.333688499999997
                            ],
                            [
                                141.0,
                                23.3982996
                            ],
                            [
                                142.0,
                                23.4623336
                            ],
                            [
                                143.0,
                                23.5257611
                            ],
                            [
                                144.0,
                                23.5868674
                            ],
                            [
                                145.0,
                                23.6489463
                            ],
                            [
                                146.0,
                                23.7111506
                            ],
                            [
                                147.0,
                                23.7728323
                            ],
                            [
                                148.0,
                                23.8339984
                            ],
                            [
                                149.0,
                                23.8947533
                            ],
                            [
                                150.0,
                                23.954664899999997
                            ],
                            [
                                151.0,
                                24.014059699999997
                            ],
                            [
                                152.0,
                                24.072944399999997
                            ],
                            [
                                153.0,
                                24.1295628
                            ],
                            [
                                154.0,
                                24.1856528
                            ],
                            [
                                155.0,
                                24.242513199999998
                            ],
                            [
                                156.0,
                                24.298886899999996
                            ],
                            [
                                157.0,
                                24.3543156
                            ],
                            [
                                158.0,
                                24.4080561
                            ],
                            [
                                159.0,
                                24.4614946
                            ],
                            [
                                160.0,
                                24.5158376
                            ],
                            [
                                161.0,
                                24.5697244
                            ],
                            [
                                162.0,
                                24.623160600000002
                            ],
                            [
                                163.0,
                                24.6765147
                            ],
                            [
                                164.0,
                                24.729544999999998
                            ],
                            [
                                165.0,
                                24.7821453
                            ],
                            [
                                166.0,
                                24.8343207
                            ],
                            [
                                167.0,
                                24.8860763
                            ],
                            [
                                168.0,
                                24.9374172
                            ],
                            [
                                169.0,
                                24.988348199999997
                            ],
                            [
                                170.0,
                                25.0388743
                            ],
                            [
                                171.0,
                                25.089000199999997
                            ],
                            [
                                172.0,
                                25.138730699999996
                            ],
                            [
                                173.0,
                                25.188070399999997
                            ],
                            [
                                174.0,
                                25.237023899999997
                            ],
                            [
                                175.0,
                                25.2855957
                            ],
                            [
                                176.0,
                                25.3337901
                            ],
                            [
                                177.0,
                                25.381611699999997
                            ],
                            [
                                178.0,
                                25.4290646
                            ],
                            [
                                179.0,
                                25.4761532
                            ],
                            [
                                180.0,
                                25.5228816
                            ],
                            [
                                181.0,
                                25.5692538
                            ],
                            [
                                182.0,
                                25.615274
                            ],
                            [
                                183.0,
                                25.660946199999998
                            ],
                            [
                                184.0,
                                25.7062742
                            ],
                            [
                                185.0,
                                25.751262
                            ],
                            [
                                186.0,
                                25.7959133
                            ],
                            [
                                187.0,
                                25.840231799999998
                            ],
                            [
                                188.0,
                                25.884221399999998
                            ],
                            [
                                189.0,
                                25.927885699999997
                            ],
                            [
                                190.0,
                                25.9712282
                            ],
                            [
                                191.0,
                                26.014252499999998
                            ],
                            [
                                192.0,
                                26.056962
                            ],
                            [
                                193.0,
                                26.099483199999998
                            ],
                            [
                                194.0,
                                26.141882499999998
                            ],
                            [
                                195.0,
                                26.183977499999997
                            ],
                            [
                                196.0,
                                26.2255647
                            ],
                            [
                                197.0,
                                26.2666391
                            ],
                            [
                                198.0,
                                26.3074171
                            ],
                            [
                                199.0,
                                26.347901899999997
                            ],
                            [
                                200.0,
                                26.3880965
                            ],
                            [
                                201.0,
                                26.4280041
                            ],
                            [
                                202.0,
                                26.467627699999998
                            ],
                            [
                                203.0,
                                26.5069703
                            ],
                            [
                                204.0,
                                26.5460349
                            ],
                            [
                                205.0,
                                26.5848243
                            ],
                            [
                                206.0,
                                26.6233416
                            ],
                            [
                                207.0,
                                26.661589399999997
                            ],
                            [
                                208.0,
                                26.6995706
                            ],
                            [
                                209.0,
                                26.7372881
                            ],
                            [
                                210.0,
                                26.774744399999996
                            ],
                            [
                                211.0,
                                26.8119423
                            ],
                            [
                                212.0,
                                26.848884399999996
                            ],
                            [
                                213.0,
                                26.8855734
                            ],
                            [
                                214.0,
                                26.9220118
                            ],
                            [
                                215.0,
                                26.9582022
                            ],
                            [
                                216.0,
                                26.994146999999998
                            ],
                            [
                                217.0,
                                27.029848899999998
                            ],
                            [
                                218.0,
                                27.0653101
                            ],
                            [
                                219.0,
                                27.100533199999997
                            ],
                            [
                                220.0,
                                27.1355205
                            ],
                            [
                                221.0,
                                27.1697718
                            ],
                            [
                                222.0,
                                27.2037877
                            ],
                            [
                                223.0,
                                27.2375738
                            ],
                            [
                                224.0,
                                27.271132199999997
                            ],
                            [
                                225.0,
                                27.3044652
                            ],
                            [
                                226.0,
                                27.337764699999997
                            ],
                            [
                                227.0,
                                27.3708896
                            ],
                            [
                                228.0,
                                27.4037959
                            ],
                            [
                                229.0,
                                27.4364857
                            ],
                            [
                                230.0,
                                27.4689612
                            ],
                            [
                                231.0,
                                27.501224399999998
                            ],
                            [
                                232.0,
                                27.533277299999998
                            ],
                            [
                                233.0,
                                27.565122
                            ],
                            [
                                234.0,
                                27.5967605
                            ],
                            [
                                235.0,
                                27.628335
                            ],
                            [
                                236.0,
                                27.65994
                            ],
                            [
                                237.0,
                                27.6913453
                            ],
                            [
                                238.0,
                                27.7225528
                            ],
                            [
                                239.0,
                                27.7535645
                            ],
                            [
                                240.0,
                                27.784381999999997
                            ],
                            [
                                241.0,
                                27.815007299999998
                            ],
                            [
                                242.0,
                                27.8454421
                            ],
                            [
                                243.0,
                                27.8756882
                            ],
                            [
                                244.0,
                                27.905747399999996
                            ],
                            [
                                245.0,
                                27.9356213
                            ],
                            [
                                246.0,
                                27.965311699999997
                            ],
                            [
                                247.0,
                                27.9948203
                            ],
                            [
                                248.0,
                                28.0241486
                            ],
                            [
                                249.0,
                                28.053298399999996
                            ],
                            [
                                250.0,
                                28.0822713
                            ],
                            [
                                251.0,
                                28.111068899999996
                            ],
                            [
                                252.0,
                                28.139692699999998
                            ],
                            [
                                253.0,
                                28.168144399999996
                            ],
                            [
                                254.0,
                                28.1966577
                            ],
                            [
                                255.0,
                                28.2253851
                            ],
                            [
                                256.0,
                                28.253944899999997
                            ],
                            [
                                257.0,
                                28.282338699999997
                            ],
                            [
                                258.0,
                                28.3105679
                            ],
                            [
                                259.0,
                                28.338634
                            ],
                            [
                                260.0,
                                28.366538399999996
                            ],
                            [
                                261.0,
                                28.394282399999998
                            ],
                            [
                                262.0,
                                28.421867499999998
                            ],
                            [
                                263.0,
                                28.4492951
                            ],
                            [
                                264.0,
                                28.476566499999997
                            ],
                            [
                                265.0,
                                28.503683
                            ],
                            [
                                266.0,
                                28.530645999999997
                            ],
                            [
                                267.0,
                                28.5574568
                            ],
                            [
                                268.0,
                                28.5841166
                            ],
                            [
                                269.0,
                                28.610626899999996
                            ],
                            [
                                270.0,
                                28.6369888
                            ],
                            [
                                271.0,
                                28.6632036
                            ],
                            [
                                272.0,
                                28.689272499999998
                            ],
                            [
                                273.0,
                                28.715196699999996
                            ],
                            [
                                274.0,
                                28.7409776
                            ],
                            [
                                275.0,
                                28.766154699999998
                            ],
                            [
                                276.0,
                                28.7908328
                            ],
                            [
                                277.0,
                                28.815370399999995
                            ],
                            [
                                278.0,
                                28.839768699999997
                            ],
                            [
                                279.0,
                                28.864028899999997
                            ],
                            [
                                280.0,
                                28.8881521
                            ],
                            [
                                281.0,
                                28.9121396
                            ],
                            [
                                282.0,
                                28.9359923
                            ],
                            [
                                283.0,
                                28.9597116
                            ],
                            [
                                284.0,
                                28.9832984
                            ],
                            [
                                285.0,
                                29.0062913
                            ],
                            [
                                286.0,
                                29.028998399999995
                            ],
                            [
                                287.0,
                                29.051576899999997
                            ],
                            [
                                288.0,
                                29.0740278
                            ],
                            [
                                289.0,
                                29.0963522
                            ],
                            [
                                290.0,
                                29.1185511
                            ],
                            [
                                291.0,
                                29.140625699999998
                            ],
                            [
                                292.0,
                                29.1625768
                            ],
                            [
                                293.0,
                                29.1844055
                            ],
                            [
                                294.0,
                                29.2061128
                            ],
                            [
                                295.0,
                                29.2276997
                            ],
                            [
                                296.0,
                                29.249245499999997
                            ],
                            [
                                297.0,
                                29.2713713
                            ],
                            [
                                298.0,
                                29.293380699999997
                            ],
                            [
                                299.0,
                                29.315274699999996
                            ],
                            [
                                300.0,
                                29.3370541
                            ],
                            [
                                301.0,
                                29.358719899999997
                            ],
                            [
                                302.0,
                                29.380273
                            ],
                            [
                                303.0,
                                29.401714199999997
                            ],
                            [
                                304.0,
                                29.4230444
                            ],
                            [
                                305.0,
                                29.444264399999998
                            ],
                            [
                                306.0,
                                29.465375199999997
                            ],
                            [
                                307.0,
                                29.4863776
                            ],
                            [
                                308.0,
                                29.507272399999998
                            ],
                            [
                                309.0,
                                29.5280605
                            ],
                            [
                                310.0,
                                29.5487426
                            ],
                            [
                                311.0,
                                29.5693196
                            ],
                            [
                                312.0,
                                29.5897923
                            ],
                            [
                                313.0,
                                29.610161399999996
                            ],
                            [
                                314.0,
                                29.630427899999997
                            ],
                            [
                                315.0,
                                29.6505923
                            ],
                            [
                                316.0,
                                29.6706556
                            ],
                            [
                                317.0,
                                29.6906185
                            ],
                            [
                                318.0,
                                29.710706399999996
                            ],
                            [
                                319.0,
                                29.7310192
                            ],
                            [
                                320.0,
                                29.751234399999998
                            ],
                            [
                                321.0,
                                29.7713528
                            ],
                            [
                                322.0,
                                29.791374899999997
                            ],
                            [
                                323.0,
                                29.8113016
                            ],
                            [
                                324.0,
                                29.8311336
                            ],
                            [
                                325.0,
                                29.850871399999996
                            ],
                            [
                                326.0,
                                29.8705158
                            ],
                            [
                                327.0,
                                29.890067499999997
                            ],
                            [
                                328.0,
                                29.909527100000002
                            ],
                            [
                                329.0,
                                29.9288954
                            ],
                            [
                                330.0,
                                29.9481728
                            ],
                            [
                                331.0,
                                29.967360199999998
                            ],
                            [
                                332.0,
                                29.986458199999998
                            ],
                            [
                                333.0,
                                30.0054673
                            ],
                            [
                                334.0,
                                30.024388199999997
                            ],
                            [
                                335.0,
                                30.043221499999998
                            ],
                            [
                                336.0,
                                30.061663799999998
                            ],
                            [
                                337.0,
                                30.0799067
                            ],
                            [
                                338.0,
                                30.0980633
                            ],
                            [
                                339.0,
                                30.1161343
                            ],
                            [
                                340.0,
                                30.134120199999998
                            ],
                            [
                                341.0,
                                30.1520217
                            ],
                            [
                                342.0,
                                30.169839399999997
                            ],
                            [
                                343.0,
                                30.187573899999997
                            ],
                            [
                                344.0,
                                30.2052256
                            ],
                            [
                                345.0,
                                30.222795299999998
                            ],
                            [
                                346.0,
                                30.2402835
                            ],
                            [
                                347.0,
                                30.2576908
                            ],
                            [
                                348.0,
                                30.2750177
                            ],
                            [
                                349.0,
                                30.292264799999998
                            ],
                            [
                                350.0,
                                30.3094326
                            ],
                            [
                                351.0,
                                30.3265218
                            ],
                            [
                                352.0,
                                30.343532699999997
                            ],
                            [
                                353.0,
                                30.3604661
                            ],
                            [
                                354.0,
                                30.3773223
                            ],
                            [
                                355.0,
                                30.394102
                            ],
                            [
                                356.0,
                                30.4108056
                            ],
                            [
                                357.0,
                                30.427433699999998
                            ],
                            [
                                358.0,
                                30.4439869
                            ],
                            [
                                359.0,
                                30.460465499999998
                            ],
                            [
                                360.0,
                                30.4768701
                            ],
                            [
                                361.0,
                                30.493201199999998
                            ],
                            [
                                362.0,
                                30.509459399999997
                            ],
                            [
                                363.0,
                                30.525644999999997
                            ],
                            [
                                364.0,
                                30.5417586
                            ],
                            [
                                365.0,
                                30.557800699999998
                            ],
                            [
                                366.0,
                                30.573771699999998
                            ],
                            [
                                367.0,
                                30.5896721
                            ],
                            [
                                368.0,
                                30.6055024
                            ],
                            [
                                369.0,
                                30.6212631
                            ],
                            [
                                370.0,
                                30.6369546
                            ],
                            [
                                371.0,
                                30.6525773
                            ],
                            [
                                372.0,
                                30.668131799999998
                            ],
                            [
                                373.0,
                                30.683618499999998
                            ],
                            [
                                374.0,
                                30.699037699999998
                            ],
                            [
                                375.0,
                                30.714389999999998
                            ],
                            [
                                376.0,
                                30.729675899999997
                            ],
                            [
                                377.0,
                                30.7448956
                            ],
                            [
                                378.0,
                                30.760049699999996
                            ],
                            [
                                379.0,
                                30.775138600000002
                            ],
                            [
                                380.0,
                                30.790162699999996
                            ],
                            [
                                381.0,
                                30.8051225
                            ],
                            [
                                382.0,
                                30.820018199999996
                            ],
                            [
                                383.0,
                                30.834850499999998
                            ],
                            [
                                384.0,
                                30.8496195
                            ],
                            [
                                385.0,
                                30.864325899999997
                            ],
                            [
                                386.0,
                                30.878969899999998
                            ],
                            [
                                387.0,
                                30.893552
                            ],
                            [
                                388.0,
                                30.9080726
                            ],
                            [
                                389.0,
                                30.922532
                            ],
                            [
                                390.0,
                                30.9369306
                            ],
                            [
                                391.0,
                                30.9512689
                            ],
                            [
                                392.0,
                                30.9655471
                            ],
                            [
                                393.0,
                                30.9797658
                            ],
                            [
                                394.0,
                                30.9939252
                            ],
                            [
                                395.0,
                                31.008025699999997
                            ],
                            [
                                396.0,
                                31.022067699999997
                            ],
                            [
                                397.0,
                                31.0360516
                            ],
                            [
                                398.0,
                                31.0499777
                            ],
                            [
                                399.0,
                                31.063846399999996
                            ],
                            [
                                400.0,
                                31.077583100000002
                            ],
                            [
                                401.0,
                                31.0910486
                            ],
                            [
                                402.0,
                                31.104457699999998
                            ],
                            [
                                403.0,
                                31.1178108
                            ],
                            [
                                404.0,
                                31.1311081
                            ],
                            [
                                405.0,
                                31.14435
                            ],
                            [
                                406.0,
                                31.157727299999998
                            ],
                            [
                                407.0,
                                31.1710633
                            ],
                            [
                                408.0,
                                31.1843446
                            ],
                            [
                                409.0,
                                31.1975716
                            ],
                            [
                                410.0,
                                31.210744499999997
                            ],
                            [
                                411.0,
                                31.2238638
                            ],
                            [
                                412.0,
                                31.236929699999997
                            ],
                            [
                                413.0,
                                31.2499425
                            ],
                            [
                                414.0,
                                31.262902699999998
                            ],
                            [
                                415.0,
                                31.275810399999997
                            ],
                            [
                                416.0,
                                31.2886661
                            ],
                            [
                                417.0,
                                31.3014701
                            ],
                            [
                                418.0,
                                31.3142226
                            ],
                            [
                                419.0,
                                31.326923899999997
                            ],
                            [
                                420.0,
                                31.339574499999998
                            ],
                            [
                                421.0,
                                31.3521745
                            ],
                            [
                                422.0,
                                31.3647243
                            ],
                            [
                                423.0,
                                31.3772241
                            ],
                            [
                                424.0,
                                31.389674399999997
                            ],
                            [
                                425.0,
                                31.4020753
                            ],
                            [
                                426.0,
                                31.4144271
                            ],
                            [
                                427.0,
                                31.4267303
                            ],
                            [
                                428.0,
                                31.438984899999998
                            ],
                            [
                                429.0,
                                31.451191399999995
                            ],
                            [
                                430.0,
                                31.4633501
                            ],
                            [
                                431.0,
                                31.4754611
                            ],
                            [
                                432.0,
                                31.487524699999998
                            ],
                            [
                                433.0,
                                31.4995414
                            ],
                            [
                                434.0,
                                31.511511199999998
                            ],
                            [
                                435.0,
                                31.5234346
                            ],
                            [
                                436.0,
                                31.535311699999998
                            ],
                            [
                                437.0,
                                31.547142899999997
                            ],
                            [
                                438.0,
                                31.558928299999998
                            ],
                            [
                                439.0,
                                31.5706684
                            ],
                            [
                                440.0,
                                31.582363199999996
                            ],
                            [
                                441.0,
                                31.5940132
                            ],
                            [
                                442.0,
                                31.6056185
                            ],
                            [
                                443.0,
                                31.617179399999998
                            ],
                            [
                                444.0,
                                31.628696199999997
                            ],
                            [
                                445.0,
                                31.640169
                            ],
                            [
                                446.0,
                                31.6515983
                            ],
                            [
                                447.0,
                                31.6629841
                            ],
                            [
                                448.0,
                                31.674326899999997
                            ],
                            [
                                449.0,
                                31.685626699999997
                            ],
                            [
                                450.0,
                                31.6968838
                            ],
                            [
                                451.0,
                                31.7080986
                            ],
                            [
                                452.0,
                                31.719271199999998
                            ],
                            [
                                453.0,
                                31.7304018
                            ],
                            [
                                454.0,
                                31.741490799999998
                            ],
                            [
                                455.0,
                                31.752538299999998
                            ],
                            [
                                456.0,
                                31.7635445
                            ],
                            [
                                457.0,
                                31.7745098
                            ],
                            [
                                458.0,
                                31.785434199999997
                            ],
                            [
                                459.0,
                                31.796318199999998
                            ],
                            [
                                460.0,
                                31.8071618
                            ],
                            [
                                461.0,
                                31.8179653
                            ],
                            [
                                462.0,
                                31.828728899999998
                            ],
                            [
                                463.0,
                                31.839452899999998
                            ],
                            [
                                464.0,
                                31.8501375
                            ],
                            [
                                465.0,
                                31.8607828
                            ],
                            [
                                466.0,
                                31.871389100000002
                            ],
                            [
                                467.0,
                                31.881956699999996
                            ],
                            [
                                468.0,
                                31.8924856
                            ],
                            [
                                469.0,
                                31.902976199999998
                            ],
                            [
                                470.0,
                                31.913428699999997
                            ],
                            [
                                471.0,
                                31.923843199999997
                            ],
                            [
                                472.0,
                                31.93422
                            ],
                            [
                                473.0,
                                31.944559199999997
                            ],
                            [
                                474.0,
                                31.9548611
                            ],
                            [
                                475.0,
                                31.965125899999997
                            ],
                            [
                                476.0,
                                31.9753537
                            ],
                            [
                                477.0,
                                31.9855448
                            ],
                            [
                                478.0,
                                31.995699399999996
                            ],
                            [
                                479.0,
                                32.0058176
                            ],
                            [
                                480.0,
                                32.0158997
                            ],
                            [
                                481.0,
                                32.025945899999996
                            ],
                            [
                                482.0,
                                32.0359563
                            ],
                            [
                                483.0,
                                32.0459311
                            ],
                            [
                                484.0,
                                32.0558705
                            ],
                            [
                                485.0,
                                32.0657748
                            ],
                            [
                                486.0,
                                32.0756441
                            ],
                            [
                                487.0,
                                32.0854785
                            ],
                            [
                                488.0,
                                32.0952783
                            ],
                            [
                                489.0,
                                32.105043699999996
                            ],
                            [
                                490.0,
                                32.1147748
                            ],
                            [
                                491.0,
                                32.1244718
                            ],
                            [
                                492.0,
                                32.1341349
                            ],
                            [
                                493.0,
                                32.1437643
                            ],
                            [
                                494.0,
                                32.1533601
                            ],
                            [
                                495.0,
                                32.1629226
                            ],
                            [
                                496.0,
                                32.1724518
                            ],
                            [
                                497.0,
                                32.181948
                            ],
                            [
                                498.0,
                                32.1914113
                            ],
                            [
                                499.0,
                                32.200842
                            ],
                            [
                                500.0,
                                32.2102401
                            ],
                            [
                                501.0,
                                32.2196059
                            ],
                            [
                                502.0,
                                32.228939499999996
                            ],
                            [
                                503.0,
                                32.2382411
                            ],
                            [
                                504.0,
                                32.2475108
                            ],
                            [
                                505.0,
                                32.2567488
                            ],
                            [
                                506.0,
                                32.2659553
                            ],
                            [
                                507.0,
                                32.275130499999996
                            ],
                            [
                                508.0,
                                32.284274399999994
                            ],
                            [
                                509.0,
                                32.2933873
                            ],
                            [
                                510.0,
                                32.3024692
                            ],
                            [
                                511.0,
                                32.3115205
                            ],
                            [
                                512.0,
                                32.3205412
                            ],
                            [
                                513.0,
                                32.3295314
                            ],
                            [
                                514.0,
                                32.338491399999995
                            ],
                            [
                                515.0,
                                32.3474213
                            ],
                            [
                                516.0,
                                32.3563212
                            ],
                            [
                                517.0,
                                32.3651912
                            ],
                            [
                                518.0,
                                32.374031699999996
                            ],
                            [
                                519.0,
                                32.3828426
                            ],
                            [
                                520.0,
                                32.3916241
                            ],
                            [
                                521.0,
                                32.4003764
                            ],
                            [
                                522.0,
                                32.4090997
                            ],
                            [
                                523.0,
                                32.417794
                            ],
                            [
                                524.0,
                                32.4264595
                            ],
                            [
                                525.0,
                                32.4350964
                            ],
                            [
                                526.0,
                                32.4437047
                            ],
                            [
                                527.0,
                                32.4522847
                            ],
                            [
                                528.0,
                                32.4608365
                            ],
                            [
                                529.0,
                                32.4693602
                            ],
                            [
                                530.0,
                                32.477855999999996
                            ],
                            [
                                531.0,
                                32.486323999999996
                            ],
                            [
                                532.0,
                                32.4947642
                            ],
                            [
                                533.0,
                                32.503177
                            ],
                            [
                                534.0,
                                32.511562399999995
                            ],
                            [
                                535.0,
                                32.5199204
                            ],
                            [
                                536.0,
                                32.528251399999995
                            ],
                            [
                                537.0,
                                32.536555299999996
                            ],
                            [
                                538.0,
                                32.5448324
                            ],
                            [
                                539.0,
                                32.5530828
                            ],
                            [
                                540.0,
                                32.5613065
                            ],
                            [
                                541.0,
                                32.5695038
                            ],
                            [
                                542.0,
                                32.5776746
                            ],
                            [
                                543.0,
                                32.5858193
                            ],
                            [
                                544.0,
                                32.5939379
                            ],
                            [
                                545.0,
                                32.6020305
                            ],
                            [
                                546.0,
                                32.6100972
                            ],
                            [
                                547.0,
                                32.6181382
                            ],
                            [
                                548.0,
                                32.6261536
                            ],
                            [
                                549.0,
                                32.6341436
                            ],
                            [
                                550.0,
                                32.6421081
                            ],
                            [
                                551.0,
                                32.6500475
                            ],
                            [
                                552.0,
                                32.6579617
                            ],
                            [
                                553.0,
                                32.665850899999995
                            ],
                            [
                                554.0,
                                32.6737152
                            ],
                            [
                                555.0,
                                32.6815548
                            ],
                            [
                                556.0,
                                32.6893697
                            ],
                            [
                                557.0,
                                32.6971601
                            ],
                            [
                                558.0,
                                32.704926
                            ],
                            [
                                559.0,
                                32.7126677
                            ],
                            [
                                560.0,
                                32.720385199999996
                            ],
                            [
                                561.0,
                                32.7280786
                            ],
                            [
                                562.0,
                                32.735748
                            ],
                            [
                                563.0,
                                32.7433936
                            ],
                            [
                                564.0,
                                32.7510155
                            ],
                            [
                                565.0,
                                32.7586137
                            ],
                            [
                                566.0,
                                32.7661884
                            ],
                            [
                                567.0,
                                32.7737397
                            ],
                            [
                                568.0,
                                32.7812677
                            ],
                            [
                                569.0,
                                32.7887725
                            ],
                            [
                                570.0,
                                32.7962542
                            ],
                            [
                                571.0,
                                32.803712899999994
                            ],
                            [
                                572.0,
                                32.8111488
                            ],
                            [
                                573.0,
                                32.8185619
                            ],
                            [
                                574.0,
                                32.8259523
                            ],
                            [
                                575.0,
                                32.833320199999996
                            ],
                            [
                                576.0,
                                32.8406656
                            ],
                            [
                                577.0,
                                32.847988699999995
                            ],
                            [
                                578.0,
                                32.8552895
                            ],
                            [
                                579.0,
                                32.8625681
                            ],
                            [
                                580.0,
                                32.869824699999995
                            ],
                            [
                                581.0,
                                32.877061499999996
                            ],
                            [
                                582.0,
                                32.8844304
                            ],
                            [
                                583.0,
                                32.8917773
                            ],
                            [
                                584.0,
                                32.8991024
                            ],
                            [
                                585.0,
                                32.9064057
                            ],
                            [
                                586.0,
                                32.9136873
                            ],
                            [
                                587.0,
                                32.920947399999996
                            ],
                            [
                                588.0,
                                32.9281861
                            ],
                            [
                                589.0,
                                32.9354033
                            ],
                            [
                                590.0,
                                32.9425993
                            ],
                            [
                                591.0,
                                32.9497742
                            ],
                            [
                                592.0,
                                32.9569279
                            ],
                            [
                                593.0,
                                32.9640607
                            ],
                            [
                                594.0,
                                32.9711725
                            ],
                            [
                                595.0,
                                32.9782636
                            ],
                            [
                                596.0,
                                32.9853339
                            ],
                            [
                                597.0,
                                32.9923836
                            ],
                            [
                                598.0,
                                32.9994128
                            ],
                            [
                                599.0,
                                33.0064215
                            ],
                            [
                                600.0,
                                33.0134099
                            ],
                            [
                                601.0,
                                33.020378
                            ],
                            [
                                602.0,
                                33.027325999999995
                            ],
                            [
                                603.0,
                                33.0342538
                            ],
                            [
                                604.0,
                                33.041161699999996
                            ],
                            [
                                605.0,
                                33.0480496
                            ],
                            [
                                606.0,
                                33.0549178
                            ],
                            [
                                607.0,
                                33.0617661
                            ],
                            [
                                608.0,
                                33.0685948
                            ],
                            [
                                609.0,
                                33.075404
                            ],
                            [
                                610.0,
                                33.0821936
                            ],
                            [
                                611.0,
                                33.088963899999996
                            ],
                            [
                                612.0,
                                33.095714799999996
                            ],
                            [
                                613.0,
                                33.1024465
                            ],
                            [
                                614.0,
                                33.109159
                            ],
                            [
                                615.0,
                                33.115852499999995
                            ],
                            [
                                616.0,
                                33.1225269
                            ],
                            [
                                617.0,
                                33.1291825
                            ],
                            [
                                618.0,
                                33.1358192
                            ],
                            [
                                619.0,
                                33.1424371
                            ],
                            [
                                620.0,
                                33.1490364
                            ],
                            [
                                621.0,
                                33.1556171
                            ],
                            [
                                622.0,
                                33.1621793
                            ],
                            [
                                623.0,
                                33.1687231
                            ],
                            [
                                624.0,
                                33.175248499999995
                            ],
                            [
                                625.0,
                                33.1817556
                            ],
                            [
                                626.0,
                                33.188244499999996
                            ],
                            [
                                627.0,
                                33.1947153
                            ],
                            [
                                628.0,
                                33.201167999999996
                            ],
                            [
                                629.0,
                                33.207602699999995
                            ],
                            [
                                630.0,
                                33.2140196
                            ],
                            [
                                631.0,
                                33.2204186
                            ],
                            [
                                632.0,
                                33.226799899999996
                            ],
                            [
                                633.0,
                                33.233163499999996
                            ],
                            [
                                634.0,
                                33.2395095
                            ],
                            [
                                635.0,
                                33.2458379
                            ],
                            [
                                636.0,
                                33.252148899999995
                            ],
                            [
                                637.0,
                                33.2584426
                            ],
                            [
                                638.0,
                                33.2647189
                            ],
                            [
                                639.0,
                                33.2709779
                            ],
                            [
                                640.0,
                                33.2772198
                            ],
                            [
                                641.0,
                                33.2834446
                            ],
                            [
                                642.0,
                                33.289652399999994
                            ],
                            [
                                643.0,
                                33.2958432
                            ],
                            [
                                644.0,
                                33.302000199999995
                            ],
                            [
                                645.0,
                                33.3079915
                            ],
                            [
                                646.0,
                                33.3139664
                            ],
                            [
                                647.0,
                                33.319924699999994
                            ],
                            [
                                648.0,
                                33.3258666
                            ],
                            [
                                649.0,
                                33.3317921
                            ],
                            [
                                650.0,
                                33.3377013
                            ],
                            [
                                651.0,
                                33.34359439999999
                            ],
                            [
                                652.0,
                                33.349471199999996
                            ],
                            [
                                653.0,
                                33.355332
                            ],
                            [
                                654.0,
                                33.361176699999994
                            ],
                            [
                                655.0,
                                33.3670055
                            ],
                            [
                                656.0,
                                33.3728184
                            ],
                            [
                                657.0,
                                33.378615399999994
                            ],
                            [
                                658.0,
                                33.384396699999996
                            ],
                            [
                                659.0,
                                33.3901623
                            ],
                            [
                                660.0,
                                33.3959123
                            ],
                            [
                                661.0,
                                33.4016466
                            ],
                            [
                                662.0,
                                33.4073655
                            ],
                            [
                                663.0,
                                33.4130689
                            ],
                            [
                                664.0,
                                33.4187569
                            ],
                            [
                                665.0,
                                33.4244296
                            ],
                            [
                                666.0,
                                33.4300871
                            ],
                            [
                                667.0,
                                33.4357293
                            ],
                            [
                                668.0,
                                33.4413564
                            ],
                            [
                                669.0,
                                33.4469685
                            ],
                            [
                                670.0,
                                33.4525655
                            ],
                            [
                                671.0,
                                33.458147499999995
                            ],
                            [
                                672.0,
                                33.4637147
                            ],
                            [
                                673.0,
                                33.469266999999995
                            ],
                            [
                                674.0,
                                33.4748045
                            ],
                            [
                                675.0,
                                33.4803274
                            ],
                            [
                                676.0,
                                33.4858355
                            ],
                            [
                                677.0,
                                33.4913291
                            ],
                            [
                                678.0,
                                33.4968081
                            ],
                            [
                                679.0,
                                33.5022726
                            ],
                            [
                                680.0,
                                33.507722699999995
                            ],
                            [
                                681.0,
                                33.513158399999995
                            ],
                            [
                                682.0,
                                33.5185798
                            ],
                            [
                                683.0,
                                33.5239869
                            ],
                            [
                                684.0,
                                33.529379899999995
                            ],
                            [
                                685.0,
                                33.5347587
                            ],
                            [
                                686.0,
                                33.5401234
                            ],
                            [
                                687.0,
                                33.545474
                            ],
                            [
                                688.0,
                                33.5508107
                            ],
                            [
                                689.0,
                                33.5561335
                            ],
                            [
                                690.0,
                                33.561442299999996
                            ],
                            [
                                691.0,
                                33.566737399999994
                            ],
                            [
                                692.0,
                                33.5720187
                            ],
                            [
                                693.0,
                                33.5772863
                            ],
                            [
                                694.0,
                                33.582540200000004
                            ],
                            [
                                695.0,
                                33.5877805
                            ],
                            [
                                696.0,
                                33.5930073
                            ],
                            [
                                697.0,
                                33.5982206
                            ],
                            [
                                698.0,
                                33.6034204
                            ],
                            [
                                699.0,
                                33.6086068
                            ],
                            [
                                700.0,
                                33.6137799
                            ],
                            [
                                701.0,
                                33.6189397
                            ],
                            [
                                702.0,
                                33.6240862
                            ],
                            [
                                703.0,
                                33.6292196
                            ],
                            [
                                704.0,
                                33.63433979999999
                            ],
                            [
                                705.0,
                                33.639447
                            ],
                            [
                                706.0,
                                33.6445411
                            ],
                            [
                                707.0,
                                33.6496222
                            ],
                            [
                                708.0,
                                33.6546903
                            ],
                            [
                                709.0,
                                33.6597456
                            ],
                            [
                                710.0,
                                33.664788
                            ],
                            [
                                711.0,
                                33.6698177
                            ],
                            [
                                712.0,
                                33.6748346
                            ],
                            [
                                713.0,
                                33.6798388
                            ],
                            [
                                714.0,
                                33.684830299999994
                            ],
                            [
                                715.0,
                                33.68980929999999
                            ],
                            [
                                716.0,
                                33.6947757
                            ],
                            [
                                717.0,
                                33.6997296
                            ],
                            [
                                718.0,
                                33.704671
                            ],
                            [
                                719.0,
                                33.7096001
                            ],
                            [
                                720.0,
                                33.714516700000004
                            ],
                            [
                                721.0,
                                33.7194211
                            ],
                            [
                                722.0,
                                33.724313200000005
                            ],
                            [
                                723.0,
                                33.729192999999995
                            ],
                            [
                                724.0,
                                33.7340607
                            ],
                            [
                                725.0,
                                33.7389162
                            ],
                            [
                                726.0,
                                33.7437597
                            ],
                            [
                                727.0,
                                33.7485911
                            ],
                            [
                                728.0,
                                33.7534105
                            ],
                            [
                                729.0,
                                33.758218
                            ],
                            [
                                730.0,
                                33.7630135
                            ],
                            [
                                731.0,
                                33.767797200000004
                            ],
                            [
                                732.0,
                                33.7725691
                            ],
                            [
                                733.0,
                                33.777329200000004
                            ],
                            [
                                734.0,
                                33.7820775
                            ],
                            [
                                735.0,
                                33.7868142
                            ],
                            [
                                736.0,
                                33.7915392
                            ],
                            [
                                737.0,
                                33.7962526
                            ],
                            [
                                738.0,
                                33.800954399999995
                            ],
                            [
                                739.0,
                                33.805644799999996
                            ],
                            [
                                740.0,
                                33.8103236
                            ],
                            [
                                741.0,
                                33.814991
                            ],
                            [
                                742.0,
                                33.8196471
                            ],
                            [
                                743.0,
                                33.8242917
                            ],
                            [
                                744.0,
                                33.8289251
                            ],
                            [
                                745.0,
                                33.8335472
                            ],
                            [
                                746.0,
                                33.838158
                            ],
                            [
                                747.0,
                                33.8427577
                            ],
                            [
                                748.0,
                                33.8473463
                            ],
                            [
                                749.0,
                                33.8519237
                            ],
                            [
                                750.0,
                                33.85649
                            ],
                            [
                                751.0,
                                33.861045399999995
                            ],
                            [
                                752.0,
                                33.8655897
                            ],
                            [
                                753.0,
                                33.8701231
                            ],
                            [
                                754.0,
                                33.8746456
                            ],
                            [
                                755.0,
                                33.8791572
                            ],
                            [
                                756.0,
                                33.883658
                            ],
                            [
                                757.0,
                                33.8881481
                            ],
                            [
                                758.0,
                                33.892627299999994
                            ],
                            [
                                759.0,
                                33.8970959
                            ],
                            [
                                760.0,
                                33.9015537
                            ],
                            [
                                761.0,
                                33.906000999999996
                            ],
                            [
                                762.0,
                                33.9104376
                            ],
                            [
                                763.0,
                                33.9148637
                            ],
                            [
                                764.0,
                                33.91927929999999
                            ],
                            [
                                765.0,
                                33.9236844
                            ],
                            [
                                766.0,
                                33.928079
                            ],
                            [
                                767.0,
                                33.9324632
                            ],
                            [
                                768.0,
                                33.9368371
                            ],
                            [
                                769.0,
                                33.9412006
                            ],
                            [
                                770.0,
                                33.9455538
                            ],
                            [
                                771.0,
                                33.949896700000004
                            ],
                            [
                                772.0,
                                33.9542295
                            ],
                            [
                                773.0,
                                33.958552
                            ],
                            [
                                774.0,
                                33.962864399999994
                            ],
                            [
                                775.0,
                                33.9671666
                            ],
                            [
                                776.0,
                                33.97145879999999
                            ],
                            [
                                777.0,
                                33.9757409
                            ],
                            [
                                778.0,
                                33.980013
                            ],
                            [
                                779.0,
                                33.9842752
                            ],
                            [
                                780.0,
                                33.988527399999995
                            ],
                            [
                                781.0,
                                33.9927696
                            ],
                            [
                                782.0,
                                33.9970021
                            ],
                            [
                                783.0,
                                34.0012246
                            ],
                            [
                                784.0,
                                34.0054374
                            ],
                            [
                                785.0,
                                34.009640399999995
                            ],
                            [
                                786.0,
                                34.0138336
                            ],
                            [
                                787.0,
                                34.0180172
                            ],
                            [
                                788.0,
                                34.0221911
                            ],
                            [
                                789.0,
                                34.0263553
                            ],
                            [
                                790.0,
                                34.03051
                            ],
                            [
                                791.0,
                                34.0346551
                            ],
                            [
                                792.0,
                                34.0387906
                            ],
                            [
                                793.0,
                                34.0429166
                            ],
                            [
                                794.0,
                                34.0470332
                            ],
                            [
                                795.0,
                                34.05114029999999
                            ],
                            [
                                796.0,
                                34.055237999999996
                            ],
                            [
                                797.0,
                                34.059326399999996
                            ],
                            [
                                798.0,
                                34.06340539999999
                            ],
                            [
                                799.0,
                                34.0674751
                            ],
                            [
                                800.0,
                                34.071535499999996
                            ],
                            [
                                801.0,
                                34.0755867
                            ],
                            [
                                802.0,
                                34.0796286
                            ],
                            [
                                803.0,
                                34.0836614
                            ],
                            [
                                804.0,
                                34.087685
                            ],
                            [
                                805.0,
                                34.0916995
                            ],
                            [
                                806.0,
                                34.095704899999994
                            ],
                            [
                                807.0,
                                34.09970129999999
                            ],
                            [
                                808.0,
                                34.1036886
                            ],
                            [
                                809.0,
                                34.1076669
                            ],
                            [
                                810.0,
                                34.111636299999994
                            ],
                            [
                                811.0,
                                34.115596700000005
                            ],
                            [
                                812.0,
                                34.119548200000004
                            ],
                            [
                                813.0,
                                34.1234909
                            ],
                            [
                                814.0,
                                34.1274247
                            ],
                            [
                                815.0,
                                34.1313497
                            ],
                            [
                                816.0,
                                34.13526579999999
                            ],
                            [
                                817.0,
                                34.139173299999996
                            ],
                            [
                                818.0,
                                34.143072
                            ],
                            [
                                819.0,
                                34.146961999999995
                            ],
                            [
                                820.0,
                                34.1508433
                            ],
                            [
                                821.0,
                                34.154716
                            ],
                            [
                                822.0,
                                34.1585801
                            ],
                            [
                                823.0,
                                34.1624355
                            ],
                            [
                                824.0,
                                34.1662825
                            ],
                            [
                                825.0,
                                34.17012089999999
                            ],
                            [
                                826.0,
                                34.17395079999999
                            ],
                            [
                                827.0,
                                34.1777722
                            ],
                            [
                                828.0,
                                34.1815852
                            ],
                            [
                                829.0,
                                34.185389799999996
                            ],
                            [
                                830.0,
                                34.189186
                            ],
                            [
                                831.0,
                                34.1929739
                            ],
                            [
                                832.0,
                                34.1967534
                            ],
                            [
                                833.0,
                                34.2005246
                            ],
                            [
                                834.0,
                                34.2042875
                            ],
                            [
                                835.0,
                                34.2080422
                            ],
                            [
                                836.0,
                                34.2117886
                            ],
                            [
                                837.0,
                                34.2155269
                            ],
                            [
                                838.0,
                                34.219257
                            ],
                            [
                                839.0,
                                34.222978899999994
                            ],
                            [
                                840.0,
                                34.2266927
                            ],
                            [
                                841.0,
                                34.2303985
                            ],
                            [
                                842.0,
                                34.2340962
                            ],
                            [
                                843.0,
                                34.2377858
                            ],
                            [
                                844.0,
                                34.2414674
                            ],
                            [
                                845.0,
                                34.2451411
                            ],
                            [
                                846.0,
                                34.2488068
                            ],
                            [
                                847.0,
                                34.252464499999995
                            ],
                            [
                                848.0,
                                34.256114399999994
                            ],
                            [
                                849.0,
                                34.25975639999999
                            ],
                            [
                                850.0,
                                34.2633905
                            ],
                            [
                                851.0,
                                34.26701679999999
                            ],
                            [
                                852.0,
                                34.270635299999995
                            ],
                            [
                                853.0,
                                34.274246
                            ],
                            [
                                854.0,
                                34.277848899999995
                            ],
                            [
                                855.0,
                                34.2814441
                            ],
                            [
                                856.0,
                                34.285031700000005
                            ],
                            [
                                857.0,
                                34.2886115
                            ],
                            [
                                858.0,
                                34.2921837
                            ],
                            [
                                859.0,
                                34.2957482
                            ],
                            [
                                860.0,
                                34.2993052
                            ],
                            [
                                861.0,
                                34.302854499999995
                            ],
                            [
                                862.0,
                                34.306396299999996
                            ],
                            [
                                863.0,
                                34.3099306
                            ],
                            [
                                864.0,
                                34.3134574
                            ],
                            [
                                865.0,
                                34.3169766
                            ],
                            [
                                866.0,
                                34.320488499999996
                            ],
                            [
                                867.0,
                                34.32399279999999
                            ],
                            [
                                868.0,
                                34.327489799999995
                            ],
                            [
                                869.0,
                                34.3309794
                            ],
                            [
                                870.0,
                                34.3344616
                            ],
                            [
                                871.0,
                                34.3379364
                            ],
                            [
                                872.0,
                                34.341404
                            ],
                            [
                                873.0,
                                34.3448642
                            ],
                            [
                                874.0,
                                34.348317200000004
                            ],
                            [
                                875.0,
                                34.3517629
                            ],
                            [
                                876.0,
                                34.3552014
                            ],
                            [
                                877.0,
                                34.3586326
                            ],
                            [
                                878.0,
                                34.362056700000004
                            ],
                            [
                                879.0,
                                34.3654737
                            ],
                            [
                                880.0,
                                34.368883499999995
                            ],
                            [
                                881.0,
                                34.3722861
                            ],
                            [
                                882.0,
                                34.3756817
                            ],
                            [
                                883.0,
                                34.3790702
                            ],
                            [
                                884.0,
                                34.382451700000004
                            ],
                            [
                                885.0,
                                34.3858261
                            ],
                            [
                                886.0,
                                34.3891935
                            ],
                            [
                                887.0,
                                34.392554
                            ],
                            [
                                888.0,
                                34.3959075
                            ],
                            [
                                889.0,
                                34.399254
                            ],
                            [
                                890.0,
                                34.4025936
                            ],
                            [
                                891.0,
                                34.4059263
                            ],
                            [
                                892.0,
                                34.409252200000005
                            ],
                            [
                                893.0,
                                34.4125712
                            ],
                            [
                                894.0,
                                34.4158833
                            ],
                            [
                                895.0,
                                34.4191886
                            ],
                            [
                                896.0,
                                34.4224872
                            ],
                            [
                                897.0,
                                34.425779
                            ],
                            [
                                898.0,
                                34.429064
                            ],
                            [
                                899.0,
                                34.432342299999995
                            ],
                            [
                                900.0,
                                34.4356139
                            ],
                            [
                                901.0,
                                34.4388788
                            ],
                            [
                                902.0,
                                34.442136999999995
                            ],
                            [
                                903.0,
                                34.4453886
                            ],
                            [
                                904.0,
                                34.4486335
                            ],
                            [
                                905.0,
                                34.4518719
                            ],
                            [
                                906.0,
                                34.4551036
                            ],
                            [
                                907.0,
                                34.4583288
                            ],
                            [
                                908.0,
                                34.4615475
                            ],
                            [
                                909.0,
                                34.4647596
                            ],
                            [
                                910.0,
                                34.4679652
                            ],
                            [
                                911.0,
                                34.4711643
                            ],
                            [
                                912.0,
                                34.474357
                            ],
                            [
                                913.0,
                                34.4775432
                            ],
                            [
                                914.0,
                                34.480723
                            ],
                            [
                                915.0,
                                34.4838963
                            ],
                            [
                                916.0,
                                34.487063299999996
                            ],
                            [
                                917.0,
                                34.4902239
                            ],
                            [
                                918.0,
                                34.4933782
                            ],
                            [
                                919.0,
                                34.4965261
                            ],
                            [
                                920.0,
                                34.4996677
                            ],
                            [
                                921.0,
                                34.502803
                            ],
                            [
                                922.0,
                                34.5059321
                            ],
                            [
                                923.0,
                                34.509054899999995
                            ],
                            [
                                924.0,
                                34.5121714
                            ],
                            [
                                925.0,
                                34.5152818
                            ],
                            [
                                926.0,
                                34.5183859
                            ],
                            [
                                927.0,
                                34.5214838
                            ],
                            [
                                928.0,
                                34.5245756
                            ],
                            [
                                929.0,
                                34.5276613
                            ],
                            [
                                930.0,
                                34.5307408
                            ],
                            [
                                931.0,
                                34.5338142
                            ],
                            [
                                932.0,
                                34.5368815
                            ],
                            [
                                933.0,
                                34.539942700000005
                            ],
                            [
                                934.0,
                                34.542997899999996
                            ],
                            [
                                935.0,
                                34.5460471
                            ],
                            [
                                936.0,
                                34.5490902
                            ],
                            [
                                937.0,
                                34.552127299999995
                            ],
                            [
                                938.0,
                                34.555184499999996
                            ],
                            [
                                939.0,
                                34.558309200000004
                            ],
                            [
                                940.0,
                                34.5614279
                            ],
                            [
                                941.0,
                                34.5645405
                            ],
                            [
                                942.0,
                                34.567647
                            ],
                            [
                                943.0,
                                34.5707476
                            ],
                            [
                                944.0,
                                34.5738421
                            ],
                            [
                                945.0,
                                34.5769307
                            ],
                            [
                                946.0,
                                34.5800133
                            ],
                            [
                                947.0,
                                34.5830899
                            ],
                            [
                                948.0,
                                34.5861606
                            ],
                            [
                                949.0,
                                34.5892254
                            ],
                            [
                                950.0,
                                34.592284299999996
                            ],
                            [
                                951.0,
                                34.5953374
                            ],
                            [
                                952.0,
                                34.5983845
                            ],
                            [
                                953.0,
                                34.601425799999994
                            ],
                            [
                                954.0,
                                34.6044613
                            ],
                            [
                                955.0,
                                34.607490899999995
                            ],
                            [
                                956.0,
                                34.6105148
                            ],
                            [
                                957.0,
                                34.613532899999996
                            ],
                            [
                                958.0,
                                34.616545200000004
                            ],
                            [
                                959.0,
                                34.619551799999996
                            ],
                            [
                                960.0,
                                34.6225526
                            ],
                            [
                                961.0,
                                34.6255477
                            ],
                            [
                                962.0,
                                34.628537200000004
                            ],
                            [
                                963.0,
                                34.6315209
                            ],
                            [
                                964.0,
                                34.634499
                            ],
                            [
                                965.0,
                                34.637471399999995
                            ],
                            [
                                966.0,
                                34.6404382
                            ],
                            [
                                967.0,
                                34.6433994
                            ],
                            [
                                968.0,
                                34.646355
                            ],
                            [
                                969.0,
                                34.649305
                            ],
                            [
                                970.0,
                                34.652249399999995
                            ],
                            [
                                971.0,
                                34.655188200000005
                            ],
                            [
                                972.0,
                                34.6581216
                            ],
                            [
                                973.0,
                                34.661049399999996
                            ],
                            [
                                974.0,
                                34.663971700000005
                            ],
                            [
                                975.0,
                                34.6668885
                            ],
                            [
                                976.0,
                                34.66979979999999
                            ],
                            [
                                977.0,
                                34.6727057
                            ],
                            [
                                978.0,
                                34.6756061
                            ],
                            [
                                979.0,
                                34.6785011
                            ],
                            [
                                980.0,
                                34.6813907
                            ],
                            [
                                981.0,
                                34.6842749
                            ],
                            [
                                982.0,
                                34.6871536
                            ],
                            [
                                983.0,
                                34.6900271
                            ],
                            [
                                984.0,
                                34.6928951
                            ],
                            [
                                985.0,
                                34.6957579
                            ],
                            [
                                986.0,
                                34.69861529999999
                            ],
                            [
                                987.0,
                                34.7014674
                            ],
                            [
                                988.0,
                                34.7043142
                            ],
                            [
                                989.0,
                                34.7071557
                            ],
                            [
                                990.0,
                                34.709992
                            ],
                            [
                                991.0,
                                34.712823
                            ],
                            [
                                992.0,
                                34.7156487
                            ],
                            [
                                993.0,
                                34.718469299999995
                            ],
                            [
                                994.0,
                                34.7212846
                            ],
                            [
                                995.0,
                                34.724094799999996
                            ],
                            [
                                996.0,
                                34.7268998
                            ],
                            [
                                997.0,
                                34.7296996
                            ],
                            [
                                998.0,
                                34.7324942
                            ],
                            [
                                999.0,
                                34.735283700000004
                            ],
                            [
                                1000.0,
                                34.7380681
                            ],
                            [
                                1001.0,
                                34.7408474
                            ],
                            [
                                1002.0,
                                34.7436216
                            ],
                            [
                                1003.0,
                                34.74639079999999
                            ],
                            [
                                1004.0,
                                34.74915479999999
                            ],
                            [
                                1005.0,
                                34.7519138
                            ],
                            [
                                1006.0,
                                34.75466779999999
                            ],
                            [
                                1007.0,
                                34.7574167
                            ],
                            [
                                1008.0,
                                34.7601606
                            ],
                            [
                                1009.0,
                                34.7628996
                            ],
                            [
                                1010.0,
                                34.7656335
                            ],
                            [
                                1011.0,
                                34.768362499999995
                            ],
                            [
                                1012.0,
                                34.771086499999996
                            ],
                            [
                                1013.0,
                                34.7738056
                            ],
                            [
                                1014.0,
                                34.776519799999996
                            ],
                            [
                                1015.0,
                                34.779229
                            ],
                            [
                                1016.0,
                                34.7819334
                            ],
                            [
                                1017.0,
                                34.7846328
                            ],
                            [
                                1018.0,
                                34.787327399999995
                            ],
                            [
                                1019.0,
                                34.7900171
                            ],
                            [
                                1020.0,
                                34.792702
                            ],
                            [
                                1021.0,
                                34.795382
                            ],
                            [
                                1022.0,
                                34.7980572
                            ],
                            [
                                1023.0,
                                34.8007276
                            ],
                            [
                                1024.0,
                                34.8033932
                            ],
                            [
                                1025.0,
                                34.806053999999996
                            ],
                            [
                                1026.0,
                                34.8087101
                            ],
                            [
                                1027.0,
                                34.811361399999996
                            ],
                            [
                                1028.0,
                                34.8140079
                            ],
                            [
                                1029.0,
                                34.8166497
                            ],
                            [
                                1030.0,
                                34.81928679999999
                            ],
                            [
                                1031.0,
                                34.8219192
                            ],
                            [
                                1032.0,
                                34.824546899999994
                            ],
                            [
                                1033.0,
                                34.827169899999994
                            ],
                            [
                                1034.0,
                                34.8297882
                            ],
                            [
                                1035.0,
                                34.832401899999994
                            ],
                            [
                                1036.0,
                                34.8350109
                            ],
                            [
                                1037.0,
                                34.837615299999996
                            ],
                            [
                                1038.0,
                                34.8402151
                            ],
                            [
                                1039.0,
                                34.8428103
                            ],
                            [
                                1040.0,
                                34.845400899999994
                            ],
                            [
                                1041.0,
                                34.847986899999995
                            ],
                            [
                                1042.0,
                                34.85056829999999
                            ],
                            [
                                1043.0,
                                34.8531451
                            ],
                            [
                                1044.0,
                                34.8557175
                            ],
                            [
                                1045.0,
                                34.858285200000005
                            ],
                            [
                                1046.0,
                                34.860848499999996
                            ],
                            [
                                1047.0,
                                34.863407200000005
                            ],
                            [
                                1048.0,
                                34.8659615
                            ],
                            [
                                1049.0,
                                34.868511299999994
                            ],
                            [
                                1050.0,
                                34.8710566
                            ],
                            [
                                1051.0,
                                34.873597399999994
                            ],
                            [
                                1052.0,
                                34.876133700000004
                            ],
                            [
                                1053.0,
                                34.8786657
                            ],
                            [
                                1054.0,
                                34.8811932
                            ],
                            [
                                1055.0,
                                34.883716299999996
                            ],
                            [
                                1056.0,
                                34.886235
                            ],
                            [
                                1057.0,
                                34.8887492
                            ],
                            [
                                1058.0,
                                34.8912591
                            ],
                            [
                                1059.0,
                                34.8937647
                            ],
                            [
                                1060.0,
                                34.896265899999996
                            ],
                            [
                                1061.0,
                                34.8987627
                            ],
                            [
                                1062.0,
                                34.9012552
                            ],
                            [
                                1063.0,
                                34.903743299999995
                            ],
                            [
                                1064.0,
                                34.906227200000004
                            ],
                            [
                                1065.0,
                                34.9087067
                            ],
                            [
                                1066.0,
                                34.911182
                            ],
                            [
                                1067.0,
                                34.913653
                            ],
                            [
                                1068.0,
                                34.9161197
                            ],
                            [
                                1069.0,
                                34.9185821
                            ],
                            [
                                1070.0,
                                34.921040299999994
                            ],
                            [
                                1071.0,
                                34.923494299999994
                            ],
                            [
                                1072.0,
                                34.925944
                            ],
                            [
                                1073.0,
                                34.9283896
                            ],
                            [
                                1074.0,
                                34.9308309
                            ],
                            [
                                1075.0,
                                34.933268
                            ],
                            [
                                1076.0,
                                34.935701
                            ],
                            [
                                1077.0,
                                34.938129700000005
                            ],
                            [
                                1078.0,
                                34.940554399999996
                            ],
                            [
                                1079.0,
                                34.942974799999995
                            ],
                            [
                                1080.0,
                                34.9453912
                            ],
                            [
                                1081.0,
                                34.9478033
                            ],
                            [
                                1082.0,
                                34.95021139999999
                            ],
                            [
                                1083.0,
                                34.9526154
                            ],
                            [
                                1084.0,
                                34.95501529999999
                            ],
                            [
                                1085.0,
                                34.9574111
                            ],
                            [
                                1086.0,
                                34.9598028
                            ],
                            [
                                1087.0,
                                34.9621904
                            ],
                            [
                                1088.0,
                                34.964574
                            ],
                            [
                                1089.0,
                                34.9669536
                            ],
                            [
                                1090.0,
                                34.9693291
                            ],
                            [
                                1091.0,
                                34.9717006
                            ],
                            [
                                1092.0,
                                34.974067999999995
                            ],
                            [
                                1093.0,
                                34.9764315
                            ],
                            [
                                1094.0,
                                34.978791
                            ],
                            [
                                1095.0,
                                34.9811465
                            ],
                            [
                                1096.0,
                                34.983498
                            ],
                            [
                                1097.0,
                                34.9858456
                            ],
                            [
                                1098.0,
                                34.9881892
                            ],
                            [
                                1099.0,
                                34.99052879999999
                            ],
                            [
                                1100.0,
                                34.9928646
                            ],
                            [
                                1101.0,
                                34.9951964
                            ],
                            [
                                1102.0,
                                34.9975242
                            ],
                            [
                                1103.0,
                                34.9998482
                            ],
                            [
                                1104.0,
                                35.002168299999994
                            ],
                            [
                                1105.0,
                                35.0044845
                            ],
                            [
                                1106.0,
                                35.0067969
                            ],
                            [
                                1107.0,
                                35.009105299999995
                            ],
                            [
                                1108.0,
                                35.0114099
                            ],
                            [
                                1109.0,
                                35.013710700000004
                            ],
                            [
                                1110.0,
                                35.0160076
                            ],
                            [
                                1111.0,
                                35.018300700000005
                            ],
                            [
                                1112.0,
                                35.02059
                            ],
                            [
                                1113.0,
                                35.0228755
                            ],
                            [
                                1114.0,
                                35.0251572
                            ],
                            [
                                1115.0,
                                35.0274351
                            ],
                            [
                                1116.0,
                                35.0297092
                            ],
                            [
                                1117.0,
                                35.0319795
                            ],
                            [
                                1118.0,
                                35.0342461
                            ],
                            [
                                1119.0,
                                35.036508999999995
                            ],
                            [
                                1120.0,
                                35.0387681
                            ],
                            [
                                1121.0,
                                35.0410234
                            ],
                            [
                                1122.0,
                                35.0432751
                            ],
                            [
                                1123.0,
                                35.045522999999996
                            ],
                            [
                                1124.0,
                                35.0477672
                            ],
                            [
                                1125.0,
                                35.0500077
                            ],
                            [
                                1126.0,
                                35.0522446
                            ],
                            [
                                1127.0,
                                35.0544777
                            ],
                            [
                                1128.0,
                                35.0567072
                            ],
                            [
                                1129.0,
                                35.0589331
                            ],
                            [
                                1130.0,
                                35.061155299999996
                            ],
                            [
                                1131.0,
                                35.063373799999994
                            ],
                            [
                                1132.0,
                                35.0655887
                            ],
                            [
                                1133.0,
                                35.0678
                            ],
                            [
                                1134.0,
                                35.0700077
                            ],
                            [
                                1135.0,
                                35.0722118
                            ],
                            [
                                1136.0,
                                35.074412200000005
                            ],
                            [
                                1137.0,
                                35.0766091
                            ],
                            [
                                1138.0,
                                35.078802399999994
                            ],
                            [
                                1139.0,
                                35.080992200000004
                            ],
                            [
                                1140.0,
                                35.08317829999999
                            ],
                            [
                                1141.0,
                                35.085361
                            ],
                            [
                                1142.0,
                                35.08754
                            ],
                            [
                                1143.0,
                                35.0897156
                            ],
                            [
                                1144.0,
                                35.0918876
                            ],
                            [
                                1145.0,
                                35.0940561
                            ],
                            [
                                1146.0,
                                35.0962211
                            ],
                            [
                                1147.0,
                                35.0983826
                            ],
                            [
                                1148.0,
                                35.1005406
                            ],
                            [
                                1149.0,
                                35.1026951
                            ],
                            [
                                1150.0,
                                35.1048461
                            ],
                            [
                                1151.0,
                                35.106993700000004
                            ],
                            [
                                1152.0,
                                35.10913779999999
                            ],
                            [
                                1153.0,
                                35.1112785
                            ],
                            [
                                1154.0,
                                35.113415700000004
                            ],
                            [
                                1155.0,
                                35.1155494
                            ],
                            [
                                1156.0,
                                35.1176798
                            ],
                            [
                                1157.0,
                                35.1198067
                            ],
                            [
                                1158.0,
                                35.121930299999995
                            ],
                            [
                                1159.0,
                                35.124050399999994
                            ],
                            [
                                1160.0,
                                35.126167099999996
                            ],
                            [
                                1161.0,
                                35.128280499999995
                            ],
                            [
                                1162.0,
                                35.1303905
                            ],
                            [
                                1163.0,
                                35.1324971
                            ],
                            [
                                1164.0,
                                35.134600299999995
                            ],
                            [
                                1165.0,
                                35.1367002
                            ],
                            [
                                1166.0,
                                35.1387967
                            ],
                            [
                                1167.0,
                                35.14089
                            ],
                            [
                                1168.0,
                                35.14297979999999
                            ],
                            [
                                1169.0,
                                35.1450664
                            ],
                            [
                                1170.0,
                                35.1471496
                            ],
                            [
                                1171.0,
                                35.1492296
                            ],
                            [
                                1172.0,
                                35.1513062
                            ],
                            [
                                1173.0,
                                35.1533796
                            ],
                            [
                                1174.0,
                                35.1554497
                            ],
                            [
                                1175.0,
                                35.1575165
                            ],
                            [
                                1176.0,
                                35.15958
                            ],
                            [
                                1177.0,
                                35.161640299999995
                            ],
                            [
                                1178.0,
                                35.163697299999995
                            ],
                            [
                                1179.0,
                                35.1657511
                            ],
                            [
                                1180.0,
                                35.1678017
                            ],
                            [
                                1181.0,
                                35.169849
                            ],
                            [
                                1182.0,
                                35.1718931
                            ],
                            [
                                1183.0,
                                35.173933999999996
                            ],
                            [
                                1184.0,
                                35.1759717
                            ],
                            [
                                1185.0,
                                35.1780062
                            ],
                            [
                                1186.0,
                                35.1800375
                            ],
                            [
                                1187.0,
                                35.1820656
                            ],
                            [
                                1188.0,
                                35.184090499999996
                            ],
                            [
                                1189.0,
                                35.1861123
                            ],
                            [
                                1190.0,
                                35.1881309
                            ],
                            [
                                1191.0,
                                35.190146399999996
                            ],
                            [
                                1192.0,
                                35.1921587
                            ],
                            [
                                1193.0,
                                35.1941679
                            ],
                            [
                                1194.0,
                                35.196174
                            ],
                            [
                                1195.0,
                                35.1981769
                            ],
                            [
                                1196.0,
                                35.2001767
                            ],
                            [
                                1197.0,
                                35.2021734
                            ],
                            [
                                1198.0,
                                35.204167
                            ],
                            [
                                1199.0,
                                35.206157499999996
                            ],
                            [
                                1200.0,
                                35.208145
                            ],
                            [
                                1201.0,
                                35.2101293
                            ],
                            [
                                1202.0,
                                35.2121106
                            ],
                            [
                                1203.0,
                                35.2140888
                            ],
                            [
                                1204.0,
                                35.216063899999995
                            ],
                            [
                                1205.0,
                                35.218036
                            ],
                            [
                                1206.0,
                                35.2200051
                            ],
                            [
                                1207.0,
                                35.2219711
                            ],
                            [
                                1208.0,
                                35.2239341
                            ],
                            [
                                1209.0,
                                35.2258941
                            ],
                            [
                                1210.0,
                                35.227851
                            ],
                            [
                                1211.0,
                                35.229805
                            ],
                            [
                                1212.0,
                                35.231755899999996
                            ],
                            [
                                1213.0,
                                35.233703899999995
                            ],
                            [
                                1214.0,
                                35.23564879999999
                            ],
                            [
                                1215.0,
                                35.23759079999999
                            ],
                            [
                                1216.0,
                                35.23952979999999
                            ],
                            [
                                1217.0,
                                35.24146579999999
                            ],
                            [
                                1218.0,
                                35.243398899999995
                            ],
                            [
                                1219.0,
                                35.245329
                            ],
                            [
                                1220.0,
                                35.2472562
                            ],
                            [
                                1221.0,
                                35.2491804
                            ],
                            [
                                1222.0,
                                35.2511017
                            ],
                            [
                                1223.0,
                                35.2530201
                            ],
                            [
                                1224.0,
                                35.2549356
                            ],
                            [
                                1225.0,
                                35.2568481
                            ],
                            [
                                1226.0,
                                35.258757700000004
                            ],
                            [
                                1227.0,
                                35.2606645
                            ],
                            [
                                1228.0,
                                35.2625683
                            ],
                            [
                                1229.0,
                                35.264469299999995
                            ],
                            [
                                1230.0,
                                35.2663673
                            ],
                            [
                                1231.0,
                                35.2682625
                            ],
                            [
                                1232.0,
                                35.270154899999994
                            ],
                            [
                                1233.0,
                                35.2720443
                            ],
                            [
                                1234.0,
                                35.273930899999996
                            ],
                            [
                                1235.0,
                                35.2758147
                            ],
                            [
                                1236.0,
                                35.2776956
                            ],
                            [
                                1237.0,
                                35.2795737
                            ],
                            [
                                1238.0,
                                35.281448999999995
                            ],
                            [
                                1239.0,
                                35.2833214
                            ],
                            [
                                1240.0,
                                35.2851911
                            ],
                            [
                                1241.0,
                                35.28705789999999
                            ],
                            [
                                1242.0,
                                35.2889219
                            ],
                            [
                                1243.0,
                                35.2907831
                            ],
                            [
                                1244.0,
                                35.292641499999995
                            ],
                            [
                                1245.0,
                                35.2944971
                            ],
                            [
                                1246.0,
                                35.29635
                            ],
                            [
                                1247.0,
                                35.2982001
                            ],
                            [
                                1248.0,
                                35.3000474
                            ],
                            [
                                1249.0,
                                35.301891999999995
                            ],
                            [
                                1250.0,
                                35.303733799999996
                            ],
                            [
                                1251.0,
                                35.305572899999994
                            ],
                            [
                                1252.0,
                                35.3074092
                            ],
                            [
                                1253.0,
                                35.30924279999999
                            ],
                            [
                                1254.0,
                                35.3110736
                            ],
                            [
                                1255.0,
                                35.3129018
                            ],
                            [
                                1256.0,
                                35.3147272
                            ],
                            [
                                1257.0,
                                35.3165499
                            ],
                            [
                                1258.0,
                                35.3183699
                            ],
                            [
                                1259.0,
                                35.3201872
                            ],
                            [
                                1260.0,
                                35.322001799999995
                            ],
                            [
                                1261.0,
                                35.3238137
                            ],
                            [
                                1262.0,
                                35.325623
                            ],
                            [
                                1263.0,
                                35.3274295
                            ],
                            [
                                1264.0,
                                35.3292334
                            ],
                            [
                                1265.0,
                                35.331034700000004
                            ],
                            [
                                1266.0,
                                35.3328333
                            ],
                            [
                                1267.0,
                                35.3346292
                            ],
                            [
                                1268.0,
                                35.3364225
                            ],
                            [
                                1269.0,
                                35.3382131
                            ],
                            [
                                1270.0,
                                35.3400011
                            ],
                            [
                                1271.0,
                                35.3417865
                            ],
                            [
                                1272.0,
                                35.3435693
                            ],
                            [
                                1273.0,
                                35.345349399999996
                            ],
                            [
                                1274.0,
                                35.347127
                            ],
                            [
                                1275.0,
                                35.348901899999994
                            ],
                            [
                                1276.0,
                                35.3506742
                            ],
                            [
                                1277.0,
                                35.352444
                            ],
                            [
                                1278.0,
                                35.3542111
                            ],
                            [
                                1279.0,
                                35.3559757
                            ],
                            [
                                1280.0,
                                35.3577377
                            ],
                            [
                                1281.0,
                                35.3594971
                            ],
                            [
                                1282.0,
                                35.361253999999995
                            ],
                            [
                                1283.0,
                                35.3630083
                            ],
                            [
                                1284.0,
                                35.36476
                            ],
                            [
                                1285.0,
                                35.3665092
                            ],
                            [
                                1286.0,
                                35.368255899999994
                            ],
                            [
                                1287.0,
                                35.37
                            ],
                            [
                                1288.0,
                                35.3717416
                            ],
                            [
                                1289.0,
                                35.3734807
                            ],
                            [
                                1290.0,
                                35.3752172
                            ],
                            [
                                1291.0,
                                35.3769512
                            ],
                            [
                                1292.0,
                                35.37868279999999
                            ],
                            [
                                1293.0,
                                35.3804118
                            ],
                            [
                                1294.0,
                                35.382138299999994
                            ],
                            [
                                1295.0,
                                35.3838623
                            ],
                            [
                                1296.0,
                                35.38558379999999
                            ],
                            [
                                1297.0,
                                35.387302899999995
                            ],
                            [
                                1298.0,
                                35.389019499999996
                            ],
                            [
                                1299.0,
                                35.3907336
                            ],
                            [
                                1300.0,
                                35.392445200000004
                            ],
                            [
                                1301.0,
                                35.3941544
                            ],
                            [
                                1302.0,
                                35.3958611
                            ],
                            [
                                1303.0,
                                35.3975654
                            ],
                            [
                                1304.0,
                                35.399267200000004
                            ],
                            [
                                1305.0,
                                35.4009666
                            ],
                            [
                                1306.0,
                                35.402663499999996
                            ],
                            [
                                1307.0,
                                35.4043581
                            ],
                            [
                                1308.0,
                                35.4060501
                            ],
                            [
                                1309.0,
                                35.407739799999995
                            ],
                            [
                                1310.0,
                                35.4094271
                            ],
                            [
                                1311.0,
                                35.411111899999995
                            ],
                            [
                                1312.0,
                                35.412794399999996
                            ],
                            [
                                1313.0,
                                35.414474399999996
                            ],
                            [
                                1314.0,
                                35.4161521
                            ],
                            [
                                1315.0,
                                35.4178274
                            ],
                            [
                                1316.0,
                                35.419500299999996
                            ],
                            [
                                1317.0,
                                35.4211708
                            ],
                            [
                                1318.0,
                                35.422838899999995
                            ],
                            [
                                1319.0,
                                35.4245047
                            ],
                            [
                                1320.0,
                                35.4261681
                            ],
                            [
                                1321.0,
                                35.4278291
                            ],
                            [
                                1322.0,
                                35.4294878
                            ],
                            [
                                1323.0,
                                35.4311442
                            ],
                            [
                                1324.0,
                                35.4327982
                            ],
                            [
                                1325.0,
                                35.4344499
                            ],
                            [
                                1326.0,
                                35.4360992
                            ],
                            [
                                1327.0,
                                35.4377462
                            ],
                            [
                                1328.0,
                                35.4393909
                            ],
                            [
                                1329.0,
                                35.4410332
                            ],
                            [
                                1330.0,
                                35.442673299999996
                            ],
                            [
                                1331.0,
                                35.444311
                            ],
                            [
                                1332.0,
                                35.4459465
                            ],
                            [
                                1333.0,
                                35.4475796
                            ],
                            [
                                1334.0,
                                35.4492105
                            ],
                            [
                                1335.0,
                                35.450838999999995
                            ],
                            [
                                1336.0,
                                35.45246529999999
                            ],
                            [
                                1337.0,
                                35.45408929999999
                            ],
                            [
                                1338.0,
                                35.455711
                            ],
                            [
                                1339.0,
                                35.4573305
                            ],
                            [
                                1340.0,
                                35.4589477
                            ],
                            [
                                1341.0,
                                35.4605626
                            ],
                            [
                                1342.0,
                                35.4621753
                            ],
                            [
                                1343.0,
                                35.4637857
                            ],
                            [
                                1344.0,
                                35.465393899999995
                            ],
                            [
                                1345.0,
                                35.466999799999996
                            ],
                            [
                                1346.0,
                                35.4686035
                            ],
                            [
                                1347.0,
                                35.470205
                            ],
                            [
                                1348.0,
                                35.4718042
                            ],
                            [
                                1349.0,
                                35.4734012
                            ],
                            [
                                1350.0,
                                35.474996
                            ],
                            [
                                1351.0,
                                35.4765886
                            ],
                            [
                                1352.0,
                                35.478179
                            ],
                            [
                                1353.0,
                                35.479767200000005
                            ],
                            [
                                1354.0,
                                35.4813531
                            ],
                            [
                                1355.0,
                                35.4829369
                            ],
                            [
                                1356.0,
                                35.4845185
                            ],
                            [
                                1357.0,
                                35.4860979
                            ],
                            [
                                1358.0,
                                35.4876751
                            ],
                            [
                                1359.0,
                                35.4892502
                            ],
                            [
                                1360.0,
                                35.490823
                            ],
                            [
                                1361.0,
                                35.4923937
                            ],
                            [
                                1362.0,
                                35.49396229999999
                            ],
                            [
                                1363.0,
                                35.4955286
                            ],
                            [
                                1364.0,
                                35.4970929
                            ],
                            [
                                1365.0,
                                35.4986549
                            ],
                            [
                                1366.0,
                                35.500214899999996
                            ],
                            [
                                1367.0,
                                35.501772700000004
                            ],
                            [
                                1368.0,
                                35.50332829999999
                            ],
                            [
                                1369.0,
                                35.50488179999999
                            ],
                            [
                                1370.0,
                                35.506433200000004
                            ],
                            [
                                1371.0,
                                35.5079825
                            ],
                            [
                                1372.0,
                                35.5095296
                            ],
                            [
                                1373.0,
                                35.5110747
                            ],
                            [
                                1374.0,
                                35.5126176
                            ],
                            [
                                1375.0,
                                35.5141584
                            ],
                            [
                                1376.0,
                                35.5156971
                            ],
                            [
                                1377.0,
                                35.51723379999999
                            ],
                            [
                                1378.0,
                                35.5187683
                            ],
                            [
                                1379.0,
                                35.5203007
                            ],
                            [
                                1380.0,
                                35.5218311
                            ],
                            [
                                1381.0,
                                35.523359299999996
                            ],
                            [
                                1382.0,
                                35.524885499999996
                            ],
                            [
                                1383.0,
                                35.5264097
                            ],
                            [
                                1384.0,
                                35.5279317
                            ],
                            [
                                1385.0,
                                35.5294517
                            ],
                            [
                                1386.0,
                                35.5309696
                            ],
                            [
                                1387.0,
                                35.5324855
                            ],
                            [
                                1388.0,
                                35.5339993
                            ],
                            [
                                1389.0,
                                35.5355111
                            ],
                            [
                                1390.0,
                                35.53702079999999
                            ],
                            [
                                1391.0,
                                35.5385285
                            ],
                            [
                                1392.0,
                                35.5400342
                            ],
                            [
                                1393.0,
                                35.54153779999999
                            ],
                            [
                                1394.0,
                                35.5430394
                            ],
                            [
                                1395.0,
                                35.544539
                            ],
                            [
                                1396.0,
                                35.5460366
                            ],
                            [
                                1397.0,
                                35.5475321
                            ],
                            [
                                1398.0,
                                35.5490257
                            ],
                            [
                                1399.0,
                                35.5505172
                            ],
                            [
                                1400.0,
                                35.5520067
                            ],
                            [
                                1401.0,
                                35.5534943
                            ],
                            [
                                1402.0,
                                35.5549798
                            ],
                            [
                                1403.0,
                                35.5564634
                            ],
                            [
                                1404.0,
                                35.557944899999995
                            ],
                            [
                                1405.0,
                                35.5594245
                            ],
                            [
                                1406.0,
                                35.5609021
                            ],
                            [
                                1407.0,
                                35.5623777
                            ],
                            [
                                1408.0,
                                35.5638514
                            ],
                            [
                                1409.0,
                                35.5653231
                            ],
                            [
                                1410.0,
                                35.566792799999995
                            ],
                            [
                                1411.0,
                                35.5682606
                            ],
                            [
                                1412.0,
                                35.5697264
                            ],
                            [
                                1413.0,
                                35.5711903
                            ],
                            [
                                1414.0,
                                35.5726522
                            ],
                            [
                                1415.0,
                                35.5741122
                            ],
                            [
                                1416.0,
                                35.5755702
                            ],
                            [
                                1417.0,
                                35.577026399999994
                            ],
                            [
                                1418.0,
                                35.5784805
                            ],
                            [
                                1419.0,
                                35.579932799999995
                            ],
                            [
                                1420.0,
                                35.5813831
                            ],
                            [
                                1421.0,
                                35.5828315
                            ],
                            [
                                1422.0,
                                35.584278
                            ],
                            [
                                1423.0,
                                35.5857226
                            ],
                            [
                                1424.0,
                                35.587165299999995
                            ],
                            [
                                1425.0,
                                35.588606
                            ],
                            [
                                1426.0,
                                35.590044899999995
                            ],
                            [
                                1427.0,
                                35.5914819
                            ],
                            [
                                1428.0,
                                35.5929169
                            ],
                            [
                                1429.0,
                                35.5943501
                            ],
                            [
                                1430.0,
                                35.5957814
                            ],
                            [
                                1431.0,
                                35.5972109
                            ],
                            [
                                1432.0,
                                35.5986384
                            ],
                            [
                                1433.0,
                                35.6000641
                            ],
                            [
                                1434.0,
                                35.601487899999995
                            ],
                            [
                                1435.0,
                                35.60290979999999
                            ],
                            [
                                1436.0,
                                35.604329899999996
                            ],
                            [
                                1437.0,
                                35.6057481
                            ],
                            [
                                1438.0,
                                35.607164399999995
                            ],
                            [
                                1439.0,
                                35.6085789
                            ],
                            [
                                1440.0,
                                35.6099916
                            ],
                            [
                                1441.0,
                                35.611402399999996
                            ],
                            [
                                1442.0,
                                35.6128113
                            ],
                            [
                                1443.0,
                                35.6142185
                            ],
                            [
                                1444.0,
                                35.6156237
                            ],
                            [
                                1445.0,
                                35.6170272
                            ],
                            [
                                1446.0,
                                35.6184288
                            ],
                            [
                                1447.0,
                                35.6198286
                            ],
                            [
                                1448.0,
                                35.6212266
                            ],
                            [
                                1449.0,
                                35.622622799999995
                            ],
                            [
                                1450.0,
                                35.624017200000004
                            ],
                            [
                                1451.0,
                                35.6254097
                            ],
                            [
                                1452.0,
                                35.6268005
                            ],
                            [
                                1453.0,
                                35.6281894
                            ],
                            [
                                1454.0,
                                35.6295765
                            ],
                            [
                                1455.0,
                                35.630961899999996
                            ],
                            [
                                1456.0,
                                35.6323454
                            ],
                            [
                                1457.0,
                                35.6337272
                            ],
                            [
                                1458.0,
                                35.6351072
                            ],
                            [
                                1459.0,
                                35.6364854
                            ],
                            [
                                1460.0,
                                35.637861799999996
                            ],
                            [
                                1461.0,
                                35.639236499999996
                            ],
                            [
                                1462.0,
                                35.640609299999994
                            ],
                            [
                                1463.0,
                                35.641980399999994
                            ],
                            [
                                1464.0,
                                35.643349799999996
                            ],
                            [
                                1465.0,
                                35.6447174
                            ],
                            [
                                1466.0,
                                35.6460832
                            ],
                            [
                                1467.0,
                                35.647447299999996
                            ],
                            [
                                1468.0,
                                35.6488096
                            ],
                            [
                                1469.0,
                                35.6501702
                            ],
                            [
                                1470.0,
                                35.651529
                            ],
                            [
                                1471.0,
                                35.652886099999996
                            ],
                            [
                                1472.0,
                                35.6542414
                            ],
                            [
                                1473.0,
                                35.6555951
                            ],
                            [
                                1474.0,
                                35.656946899999994
                            ],
                            [
                                1475.0,
                                35.6582971
                            ],
                            [
                                1476.0,
                                35.659645499999996
                            ],
                            [
                                1477.0,
                                35.6609922
                            ],
                            [
                                1478.0,
                                35.6623372
                            ],
                            [
                                1479.0,
                                35.6636805
                            ],
                            [
                                1480.0,
                                35.6650221
                            ],
                            [
                                1481.0,
                                35.666362
                            ],
                            [
                                1482.0,
                                35.6677001
                            ],
                            [
                                1483.0,
                                35.6690366
                            ],
                            [
                                1484.0,
                                35.67037129999999
                            ],
                            [
                                1485.0,
                                35.671704399999996
                            ],
                            [
                                1486.0,
                                35.673035799999994
                            ],
                            [
                                1487.0,
                                35.6743655
                            ],
                            [
                                1488.0,
                                35.6756935
                            ],
                            [
                                1489.0,
                                35.6770198
                            ],
                            [
                                1490.0,
                                35.6783444
                            ],
                            [
                                1491.0,
                                35.6796674
                            ],
                            [
                                1492.0,
                                35.6809887
                            ],
                            [
                                1493.0,
                                35.682308299999995
                            ],
                            [
                                1494.0,
                                35.68362629999999
                            ],
                            [
                                1495.0,
                                35.6849426
                            ],
                            [
                                1496.0,
                                35.6862572
                            ],
                            [
                                1497.0,
                                35.6875702
                            ],
                            [
                                1498.0,
                                35.6888815
                            ],
                            [
                                1499.0,
                                35.6901912
                            ],
                            [
                                1500.0,
                                35.6914992
                            ],
                            [
                                1501.0,
                                35.6928056
                            ],
                            [
                                1502.0,
                                35.6941103
                            ],
                            [
                                1503.0,
                                35.6954134
                            ],
                            [
                                1504.0,
                                35.696714899999996
                            ],
                            [
                                1505.0,
                                35.6980147
                            ],
                            [
                                1506.0,
                                35.699313
                            ],
                            [
                                1507.0,
                                35.7006095
                            ],
                            [
                                1508.0,
                                35.7019045
                            ],
                            [
                                1509.0,
                                35.7031978
                            ],
                            [
                                1510.0,
                                35.7044896
                            ],
                            [
                                1511.0,
                                35.7057797
                            ],
                            [
                                1512.0,
                                35.7070682
                            ],
                            [
                                1513.0,
                                35.7083551
                            ],
                            [
                                1514.0,
                                35.7096404
                            ],
                            [
                                1515.0,
                                35.7109241
                            ],
                            [
                                1516.0,
                                35.712206200000004
                            ],
                            [
                                1517.0,
                                35.7134866
                            ],
                            [
                                1518.0,
                                35.7147656
                            ],
                            [
                                1519.0,
                                35.7160429
                            ],
                            [
                                1520.0,
                                35.7173186
                            ],
                            [
                                1521.0,
                                35.7185927
                            ],
                            [
                                1522.0,
                                35.719865299999995
                            ],
                            [
                                1523.0,
                                35.7211363
                            ],
                            [
                                1524.0,
                                35.7224057
                            ],
                            [
                                1525.0,
                                35.7236735
                            ],
                            [
                                1526.0,
                                35.724939799999994
                            ],
                            [
                                1527.0,
                                35.7262045
                            ],
                            [
                                1528.0,
                                35.7274677
                            ],
                            [
                                1529.0,
                                35.728729200000004
                            ],
                            [
                                1530.0,
                                35.72998929999999
                            ],
                            [
                                1531.0,
                                35.731247700000004
                            ],
                            [
                                1532.0,
                                35.7325047
                            ],
                            [
                                1533.0,
                                35.73376
                            ],
                            [
                                1534.0,
                                35.7350138
                            ],
                            [
                                1535.0,
                                35.7362661
                            ],
                            [
                                1536.0,
                                35.737516899999996
                            ],
                            [
                                1537.0,
                                35.7387661
                            ],
                            [
                                1538.0,
                                35.7400137
                            ],
                            [
                                1539.0,
                                35.741259899999996
                            ],
                            [
                                1540.0,
                                35.742504499999995
                            ],
                            [
                                1541.0,
                                35.7437476
                            ],
                            [
                                1542.0,
                                35.7449891
                            ],
                            [
                                1543.0,
                                35.7462292
                            ],
                            [
                                1544.0,
                                35.7474677
                            ],
                            [
                                1545.0,
                                35.748704700000005
                            ],
                            [
                                1546.0,
                                35.749940200000005
                            ],
                            [
                                1547.0,
                                35.7511742
                            ],
                            [
                                1548.0,
                                35.7524067
                            ],
                            [
                                1549.0,
                                35.7536377
                            ],
                            [
                                1550.0,
                                35.7548671
                            ],
                            [
                                1551.0,
                                35.7560951
                            ],
                            [
                                1552.0,
                                35.7573216
                            ],
                            [
                                1553.0,
                                35.7585466
                            ],
                            [
                                1554.0,
                                35.7597701
                            ],
                            [
                                1555.0,
                                35.7609921
                            ],
                            [
                                1556.0,
                                35.7622126
                            ],
                            [
                                1557.0,
                                35.7634317
                            ],
                            [
                                1558.0,
                                35.7646492
                            ],
                            [
                                1559.0,
                                35.765865299999994
                            ],
                            [
                                1560.0,
                                35.7670799
                            ],
                            [
                                1561.0,
                                35.7682931
                            ],
                            [
                                1562.0,
                                35.76950479999999
                            ],
                            [
                                1563.0,
                                35.770714999999996
                            ],
                            [
                                1564.0,
                                35.7719237
                            ],
                            [
                                1565.0,
                                35.773131
                            ],
                            [
                                1566.0,
                                35.77433679999999
                            ],
                            [
                                1567.0,
                                35.7755412
                            ],
                            [
                                1568.0,
                                35.7767441
                            ],
                            [
                                1569.0,
                                35.7779456
                            ],
                            [
                                1570.0,
                                35.7791456
                            ],
                            [
                                1571.0,
                                35.7803442
                            ],
                            [
                                1572.0,
                                35.781541399999995
                            ],
                            [
                                1573.0,
                                35.7827371
                            ],
                            [
                                1574.0,
                                35.78393129999999
                            ],
                            [
                                1575.0,
                                35.7851242
                            ],
                            [
                                1576.0,
                                35.7863156
                            ],
                            [
                                1577.0,
                                35.7875055
                            ],
                            [
                                1578.0,
                                35.7886941
                            ],
                            [
                                1579.0,
                                35.7898812
                            ],
                            [
                                1580.0,
                                35.7910669
                            ],
                            [
                                1581.0,
                                35.7922512
                            ],
                            [
                                1582.0,
                                35.793434
                            ],
                            [
                                1583.0,
                                35.7946155
                            ],
                            [
                                1584.0,
                                35.7957955
                            ],
                            [
                                1585.0,
                                35.7969741
                            ],
                            [
                                1586.0,
                                35.798151299999994
                            ],
                            [
                                1587.0,
                                35.7993272
                            ],
                            [
                                1588.0,
                                35.8005016
                            ],
                            [
                                1589.0,
                                35.8016746
                            ],
                            [
                                1590.0,
                                35.802846200000005
                            ],
                            [
                                1591.0,
                                35.804016399999995
                            ],
                            [
                                1592.0,
                                35.8051853
                            ],
                            [
                                1593.0,
                                35.8063527
                            ],
                            [
                                1594.0,
                                35.8075188
                            ],
                            [
                                1595.0,
                                35.8086835
                            ],
                            [
                                1596.0,
                                35.809846799999995
                            ],
                            [
                                1597.0,
                                35.8110087
                            ],
                            [
                                1598.0,
                                35.8121692
                            ],
                            [
                                1599.0,
                                35.813328399999996
                            ],
                            [
                                1600.0,
                                35.814486200000005
                            ],
                            [
                                1601.0,
                                35.8156426
                            ],
                            [
                                1602.0,
                                35.8167977
                            ],
                            [
                                1603.0,
                                35.8179514
                            ],
                            [
                                1604.0,
                                35.8191037
                            ],
                            [
                                1605.0,
                                35.8202547
                            ],
                            [
                                1606.0,
                                35.8214043
                            ],
                            [
                                1607.0,
                                35.8225526
                            ],
                            [
                                1608.0,
                                35.8236995
                            ],
                            [
                                1609.0,
                                35.824844999999996
                            ],
                            [
                                1610.0,
                                35.8259892
                            ],
                            [
                                1611.0,
                                35.8271321
                            ],
                            [
                                1612.0,
                                35.8282736
                            ],
                            [
                                1613.0,
                                35.8294138
                            ],
                            [
                                1614.0,
                                35.8305527
                            ],
                            [
                                1615.0,
                                35.831690200000004
                            ],
                            [
                                1616.0,
                                35.832826399999995
                            ],
                            [
                                1617.0,
                                35.833961200000005
                            ],
                            [
                                1618.0,
                                35.8350947
                            ],
                            [
                                1619.0,
                                35.8362269
                            ],
                            [
                                1620.0,
                                35.83735779999999
                            ],
                            [
                                1621.0,
                                35.8384873
                            ],
                            [
                                1622.0,
                                35.8396156
                            ],
                            [
                                1623.0,
                                35.8407425
                            ],
                            [
                                1624.0,
                                35.8418681
                            ],
                            [
                                1625.0,
                                35.8429924
                            ],
                            [
                                1626.0,
                                35.8441153
                            ],
                            [
                                1627.0,
                                35.845237
                            ],
                            [
                                1628.0,
                                35.846357399999995
                            ],
                            [
                                1629.0,
                                35.8474764
                            ],
                            [
                                1630.0,
                                35.8485942
                            ],
                            [
                                1631.0,
                                35.8497106
                            ],
                            [
                                1632.0,
                                35.850825799999996
                            ],
                            [
                                1633.0,
                                35.8519397
                            ],
                            [
                                1634.0,
                                35.853052299999995
                            ],
                            [
                                1635.0,
                                35.8541635
                            ],
                            [
                                1636.0,
                                35.855273499999996
                            ],
                            [
                                1637.0,
                                35.85638229999999
                            ],
                            [
                                1638.0,
                                35.8574897
                            ],
                            [
                                1639.0,
                                35.858595799999996
                            ],
                            [
                                1640.0,
                                35.859700700000005
                            ],
                            [
                                1641.0,
                                35.8608043
                            ],
                            [
                                1642.0,
                                35.8619066
                            ],
                            [
                                1643.0,
                                35.863007700000004
                            ],
                            [
                                1644.0,
                                35.864107499999996
                            ],
                            [
                                1645.0,
                                35.865206
                            ],
                            [
                                1646.0,
                                35.866303200000004
                            ],
                            [
                                1647.0,
                                35.8673992
                            ],
                            [
                                1648.0,
                                35.8684939
                            ],
                            [
                                1649.0,
                                35.8695874
                            ],
                            [
                                1650.0,
                                35.8706796
                            ],
                            [
                                1651.0,
                                35.8717705
                            ],
                            [
                                1652.0,
                                35.87286029999999
                            ],
                            [
                                1653.0,
                                35.8739487
                            ],
                            [
                                1654.0,
                                35.8750359
                            ],
                            [
                                1655.0,
                                35.876121899999994
                            ],
                            [
                                1656.0,
                                35.8772066
                            ],
                            [
                                1657.0,
                                35.8782901
                            ],
                            [
                                1658.0,
                                35.87937229999999
                            ],
                            [
                                1659.0,
                                35.88045329999999
                            ],
                            [
                                1660.0,
                                35.881533
                            ],
                            [
                                1661.0,
                                35.8826116
                            ],
                            [
                                1662.0,
                                35.883688899999996
                            ],
                            [
                                1663.0,
                                35.8847649
                            ],
                            [
                                1664.0,
                                35.88583979999999
                            ],
                            [
                                1665.0,
                                35.8869134
                            ],
                            [
                                1666.0,
                                35.887985799999996
                            ],
                            [
                                1667.0,
                                35.889057
                            ],
                            [
                                1668.0,
                                35.8901269
                            ],
                            [
                                1669.0,
                                35.891195700000004
                            ],
                            [
                                1670.0,
                                35.8922632
                            ],
                            [
                                1671.0,
                                35.8933295
                            ],
                            [
                                1672.0,
                                35.8943946
                            ],
                            [
                                1673.0,
                                35.8954585
                            ],
                            [
                                1674.0,
                                35.8965212
                            ],
                            [
                                1675.0,
                                35.8975827
                            ],
                            [
                                1676.0,
                                35.898643
                            ],
                            [
                                1677.0,
                                35.899702
                            ],
                            [
                                1678.0,
                                35.9007599
                            ],
                            [
                                1679.0,
                                35.9018166
                            ],
                            [
                                1680.0,
                                35.9028721
                            ],
                            [
                                1681.0,
                                35.903926399999996
                            ],
                            [
                                1682.0,
                                35.904979499999996
                            ],
                            [
                                1683.0,
                                35.9060315
                            ],
                            [
                                1684.0,
                                35.9070822
                            ],
                            [
                                1685.0,
                                35.90813179999999
                            ],
                            [
                                1686.0,
                                35.9091801
                            ],
                            [
                                1687.0,
                                35.910227299999995
                            ],
                            [
                                1688.0,
                                35.9112734
                            ],
                            [
                                1689.0,
                                35.9123182
                            ],
                            [
                                1690.0,
                                35.9133619
                            ],
                            [
                                1691.0,
                                35.914404399999995
                            ],
                            [
                                1692.0,
                                35.9154457
                            ],
                            [
                                1693.0,
                                35.9164859
                            ],
                            [
                                1694.0,
                                35.9175249
                            ],
                            [
                                1695.0,
                                35.9185627
                            ],
                            [
                                1696.0,
                                35.919599399999996
                            ],
                            [
                                1697.0,
                                35.920634899999996
                            ],
                            [
                                1698.0,
                                35.921669200000004
                            ],
                            [
                                1699.0,
                                35.9227024
                            ],
                            [
                                1700.0,
                                35.9237345
                            ],
                            [
                                1701.0,
                                35.9247653
                            ],
                            [
                                1702.0,
                                35.9257951
                            ],
                            [
                                1703.0,
                                35.9268237
                            ],
                            [
                                1704.0,
                                35.9278511
                            ],
                            [
                                1705.0,
                                35.9288774
                            ],
                            [
                                1706.0,
                                35.9299026
                            ],
                            [
                                1707.0,
                                35.9309266
                            ],
                            [
                                1708.0,
                                35.9319495
                            ],
                            [
                                1709.0,
                                35.932971200000004
                            ],
                            [
                                1710.0,
                                35.933991799999994
                            ],
                            [
                                1711.0,
                                35.93501129999999
                            ],
                            [
                                1712.0,
                                35.9360296
                            ],
                            [
                                1713.0,
                                35.9370468
                            ],
                            [
                                1714.0,
                                35.9380629
                            ],
                            [
                                1715.0,
                                35.939077899999994
                            ],
                            [
                                1716.0,
                                35.9400917
                            ],
                            [
                                1717.0,
                                35.9411044
                            ],
                            [
                                1718.0,
                                35.942116
                            ],
                            [
                                1719.0,
                                35.9431265
                            ],
                            [
                                1720.0,
                                35.9441359
                            ],
                            [
                                1721.0,
                                35.9451441
                            ],
                            [
                                1722.0,
                                35.9461513
                            ],
                            [
                                1723.0,
                                35.94715729999999
                            ],
                            [
                                1724.0,
                                35.9481622
                            ],
                            [
                                1725.0,
                                35.949166
                            ],
                            [
                                1726.0,
                                35.9501687
                            ],
                            [
                                1727.0,
                                35.951170299999994
                            ],
                            [
                                1728.0,
                                35.9521708
                            ],
                            [
                                1729.0,
                                35.9531702
                            ],
                            [
                                1730.0,
                                35.9541685
                            ],
                            [
                                1731.0,
                                35.9551657
                            ],
                            [
                                1732.0,
                                35.9561618
                            ],
                            [
                                1733.0,
                                35.95715679999999
                            ],
                            [
                                1734.0,
                                35.958150700000004
                            ],
                            [
                                1735.0,
                                35.9591436
                            ],
                            [
                                1736.0,
                                35.9601353
                            ],
                            [
                                1737.0,
                                35.961126
                            ],
                            [
                                1738.0,
                                35.9621156
                            ],
                            [
                                1739.0,
                                35.9631041
                            ],
                            [
                                1740.0,
                                35.964091499999995
                            ],
                            [
                                1741.0,
                                35.965077799999996
                            ],
                            [
                                1742.0,
                                35.9660631
                            ],
                            [
                                1743.0,
                                35.9670473
                            ],
                            [
                                1744.0,
                                35.968030399999996
                            ],
                            [
                                1745.0,
                                35.9690124
                            ],
                            [
                                1746.0,
                                35.9699934
                            ],
                            [
                                1747.0,
                                35.9709733
                            ],
                            [
                                1748.0,
                                35.971952200000004
                            ],
                            [
                                1749.0,
                                35.9729299
                            ],
                            [
                                1750.0,
                                35.9739066
                            ],
                            [
                                1751.0,
                                35.9748823
                            ],
                            [
                                1752.0,
                                35.9758569
                            ],
                            [
                                1753.0,
                                35.9768304
                            ],
                            [
                                1754.0,
                                35.9778029
                            ],
                            [
                                1755.0,
                                35.9787743
                            ],
                            [
                                1756.0,
                                35.979744700000005
                            ],
                            [
                                1757.0,
                                35.980714
                            ],
                            [
                                1758.0,
                                35.981682299999996
                            ],
                            [
                                1759.0,
                                35.9826495
                            ],
                            [
                                1760.0,
                                35.9836157
                            ],
                            [
                                1761.0,
                                35.9845809
                            ],
                            [
                                1762.0,
                                35.985545
                            ],
                            [
                                1763.0,
                                35.986508
                            ],
                            [
                                1764.0,
                                35.98747
                            ],
                            [
                                1765.0,
                                35.988431
                            ],
                            [
                                1766.0,
                                35.989391
                            ],
                            [
                                1767.0,
                                35.9903499
                            ],
                            [
                                1768.0,
                                35.991307799999994
                            ],
                            [
                                1769.0,
                                35.9922646
                            ],
                            [
                                1770.0,
                                35.9932204
                            ],
                            [
                                1771.0,
                                35.9941752
                            ],
                            [
                                1772.0,
                                35.995129
                            ],
                            [
                                1773.0,
                                35.9960818
                            ],
                            [
                                1774.0,
                                35.9970335
                            ],
                            [
                                1775.0,
                                35.997984200000005
                            ],
                            [
                                1776.0,
                                35.9989339
                            ],
                            [
                                1777.0,
                                35.9998825
                            ],
                            [
                                1778.0,
                                36.0008302
                            ],
                            [
                                1779.0,
                                36.001776799999995
                            ],
                            [
                                1780.0,
                                36.0027225
                            ],
                            [
                                1781.0,
                                36.0036671
                            ],
                            [
                                1782.0,
                                36.0046107
                            ],
                            [
                                1783.0,
                                36.005553299999995
                            ],
                            [
                                1784.0,
                                36.0064949
                            ],
                            [
                                1785.0,
                                36.0074355
                            ],
                            [
                                1786.0,
                                36.0083751
                            ],
                            [
                                1787.0,
                                36.0093137
                            ],
                            [
                                1788.0,
                                36.0102512
                            ],
                            [
                                1789.0,
                                36.011187799999995
                            ],
                            [
                                1790.0,
                                36.0121234
                            ],
                            [
                                1791.0,
                                36.013058
                            ],
                            [
                                1792.0,
                                36.0139916
                            ],
                            [
                                1793.0,
                                36.0149243
                            ],
                            [
                                1794.0,
                                36.0158559
                            ],
                            [
                                1795.0,
                                36.016786499999995
                            ],
                            [
                                1796.0,
                                36.0177162
                            ],
                            [
                                1797.0,
                                36.0186448
                            ],
                            [
                                1798.0,
                                36.019572499999995
                            ],
                            [
                                1799.0,
                                36.0204992
                            ],
                            [
                                1800.0,
                                36.0214249
                            ],
                            [
                                1801.0,
                                36.0223497
                            ],
                            [
                                1802.0,
                                36.023273499999995
                            ],
                            [
                                1803.0,
                                36.0241962
                            ],
                            [
                                1804.0,
                                36.0251181
                            ],
                            [
                                1805.0,
                                36.026038899999996
                            ],
                            [
                                1806.0,
                                36.026958799999996
                            ],
                            [
                                1807.0,
                                36.027877700000005
                            ],
                            [
                                1808.0,
                                36.0287956
                            ],
                            [
                                1809.0,
                                36.029712599999996
                            ],
                            [
                                1810.0,
                                36.0306286
                            ],
                            [
                                1811.0,
                                36.0315436
                            ],
                            [
                                1812.0,
                                36.0324577
                            ],
                            [
                                1813.0,
                                36.03337079999999
                            ],
                            [
                                1814.0,
                                36.034282999999995
                            ],
                            [
                                1815.0,
                                36.0351942
                            ],
                            [
                                1816.0,
                                36.0361044
                            ],
                            [
                                1817.0,
                                36.0370137
                            ],
                            [
                                1818.0,
                                36.037922
                            ],
                            [
                                1819.0,
                                36.0388294
                            ],
                            [
                                1820.0,
                                36.0397359
                            ],
                            [
                                1821.0,
                                36.0406414
                            ],
                            [
                                1822.0,
                                36.041545899999996
                            ],
                            [
                                1823.0,
                                36.0424495
                            ],
                            [
                                1824.0,
                                36.0433521
                            ],
                            [
                                1825.0,
                                36.044253899999994
                            ],
                            [
                                1826.0,
                                36.0451546
                            ],
                            [
                                1827.0,
                                36.0460545
                            ],
                            [
                                1828.0,
                                36.0469533
                            ],
                            [
                                1829.0,
                                36.0478513
                            ],
                            [
                                1830.0,
                                36.04874829999999
                            ],
                            [
                                1831.0,
                                36.0496444
                            ],
                            [
                                1832.0,
                                36.0505396
                            ],
                            [
                                1833.0,
                                36.0514338
                            ],
                            [
                                1834.0,
                                36.0523271
                            ],
                            [
                                1835.0,
                                36.053219399999996
                            ],
                            [
                                1836.0,
                                36.0541109
                            ],
                            [
                                1837.0,
                                36.055001399999995
                            ],
                            [
                                1838.0,
                                36.055890999999995
                            ],
                            [
                                1839.0,
                                36.0567797
                            ],
                            [
                                1840.0,
                                36.0576674
                            ],
                            [
                                1841.0,
                                36.0585542
                            ],
                            [
                                1842.0,
                                36.0594401
                            ],
                            [
                                1843.0,
                                36.0603251
                            ],
                            [
                                1844.0,
                                36.0612092
                            ],
                            [
                                1845.0,
                                36.0620924
                            ],
                            [
                                1846.0,
                                36.0629746
                            ],
                            [
                                1847.0,
                                36.063856
                            ],
                            [
                                1848.0,
                                36.064736399999994
                            ],
                            [
                                1849.0,
                                36.0656159
                            ],
                            [
                                1850.0,
                                36.0664946
                            ],
                            [
                                1851.0,
                                36.067372299999995
                            ],
                            [
                                1852.0,
                                36.0682491
                            ],
                            [
                                1853.0,
                                36.069125
                            ],
                            [
                                1854.0,
                                36.07
                            ],
                            [
                                1855.0,
                                36.0708741
                            ],
                            [
                                1856.0,
                                36.0717473
                            ],
                            [
                                1857.0,
                                36.0726196
                            ],
                            [
                                1858.0,
                                36.0734911
                            ],
                            [
                                1859.0,
                                36.0743616
                            ],
                            [
                                1860.0,
                                36.075231200000005
                            ],
                            [
                                1861.0,
                                36.0761
                            ],
                            [
                                1862.0,
                                36.0769678
                            ],
                            [
                                1863.0,
                                36.0778348
                            ],
                            [
                                1864.0,
                                36.078700899999994
                            ],
                            [
                                1865.0,
                                36.079566
                            ],
                            [
                                1866.0,
                                36.080430299999996
                            ],
                            [
                                1867.0,
                                36.0812938
                            ],
                            [
                                1868.0,
                                36.082156299999994
                            ],
                            [
                                1869.0,
                                36.083017999999996
                            ],
                            [
                                1870.0,
                                36.083878799999994
                            ],
                            [
                                1871.0,
                                36.0847387
                            ],
                            [
                                1872.0,
                                36.0855977
                            ],
                            [
                                1873.0,
                                36.086455799999996
                            ],
                            [
                                1874.0,
                                36.0873131
                            ],
                            [
                                1875.0,
                                36.0881695
                            ],
                            [
                                1876.0,
                                36.0890251
                            ],
                            [
                                1877.0,
                                36.089879700000004
                            ],
                            [
                                1878.0,
                                36.0907335
                            ],
                            [
                                1879.0,
                                36.0915865
                            ],
                            [
                                1880.0,
                                36.0924385
                            ],
                            [
                                1881.0,
                                36.0932897
                            ],
                            [
                                1882.0,
                                36.0941401
                            ],
                            [
                                1883.0,
                                36.0949895
                            ],
                            [
                                1884.0,
                                36.0958382
                            ],
                            [
                                1885.0,
                                36.0966859
                            ],
                            [
                                1886.0,
                                36.097532799999996
                            ],
                            [
                                1887.0,
                                36.0983789
                            ],
                            [
                                1888.0,
                                36.099224
                            ],
                            [
                                1889.0,
                                36.1000684
                            ],
                            [
                                1890.0,
                                36.1009119
                            ],
                            [
                                1891.0,
                                36.1017545
                            ],
                            [
                                1892.0,
                                36.102596299999995
                            ],
                            [
                                1893.0,
                                36.1034372
                            ],
                            [
                                1894.0,
                                36.10427729999999
                            ],
                            [
                                1895.0,
                                36.1051165
                            ],
                            [
                                1896.0,
                                36.1059549
                            ],
                            [
                                1897.0,
                                36.1067925
                            ],
                            [
                                1898.0,
                                36.1076292
                            ],
                            [
                                1899.0,
                                36.108464999999995
                            ],
                            [
                                1900.0,
                                36.1093001
                            ],
                            [
                                1901.0,
                                36.1101343
                            ],
                            [
                                1902.0,
                                36.1109676
                            ],
                            [
                                1903.0,
                                36.111800099999996
                            ],
                            [
                                1904.0,
                                36.112631799999996
                            ],
                            [
                                1905.0,
                                36.1134626
                            ],
                            [
                                1906.0,
                                36.1142927
                            ],
                            [
                                1907.0,
                                36.1151218
                            ],
                            [
                                1908.0,
                                36.1159502
                            ],
                            [
                                1909.0,
                                36.1167777
                            ],
                            [
                                1910.0,
                                36.1176044
                            ],
                            [
                                1911.0,
                                36.11843029999999
                            ],
                            [
                                1912.0,
                                36.11925529999999
                            ],
                            [
                                1913.0,
                                36.1200796
                            ],
                            [
                                1914.0,
                                36.120903
                            ],
                            [
                                1915.0,
                                36.1217255
                            ],
                            [
                                1916.0,
                                36.122547299999994
                            ],
                            [
                                1917.0,
                                36.1233682
                            ],
                            [
                                1918.0,
                                36.124188399999994
                            ],
                            [
                                1919.0,
                                36.125007700000005
                            ],
                            [
                                1920.0,
                                36.1258262
                            ],
                            [
                                1921.0,
                                36.1266438
                            ],
                            [
                                1922.0,
                                36.1274607
                            ],
                            [
                                1923.0,
                                36.128276799999995
                            ],
                            [
                                1924.0,
                                36.129092
                            ],
                            [
                                1925.0,
                                36.129906399999996
                            ],
                            [
                                1926.0,
                                36.1307201
                            ],
                            [
                                1927.0,
                                36.131532899999996
                            ],
                            [
                                1928.0,
                                36.1323449
                            ],
                            [
                                1929.0,
                                36.1331561
                            ],
                            [
                                1930.0,
                                36.1339665
                            ],
                            [
                                1931.0,
                                36.1347761
                            ],
                            [
                                1932.0,
                                36.1355849
                            ],
                            [
                                1933.0,
                                36.1363929
                            ],
                            [
                                1934.0,
                                36.1372002
                            ],
                            [
                                1935.0,
                                36.1380066
                            ],
                            [
                                1936.0,
                                36.138812200000004
                            ],
                            [
                                1937.0,
                                36.139617
                            ],
                            [
                                1938.0,
                                36.140420999999996
                            ],
                            [
                                1939.0,
                                36.1412243
                            ],
                            [
                                1940.0,
                                36.1420267
                            ],
                            [
                                1941.0,
                                36.1428284
                            ],
                            [
                                1942.0,
                                36.1436292
                            ],
                            [
                                1943.0,
                                36.1444293
                            ],
                            [
                                1944.0,
                                36.1452286
                            ],
                            [
                                1945.0,
                                36.1460271
                            ],
                            [
                                1946.0,
                                36.1468248
                            ],
                            [
                                1947.0,
                                36.147621799999996
                            ],
                            [
                                1948.0,
                                36.1484179
                            ],
                            [
                                1949.0,
                                36.14921329999999
                            ],
                            [
                                1950.0,
                                36.1500079
                            ],
                            [
                                1951.0,
                                36.1508017
                            ],
                            [
                                1952.0,
                                36.1515948
                            ],
                            [
                                1953.0,
                                36.152387
                            ],
                            [
                                1954.0,
                                36.153178499999996
                            ],
                            [
                                1955.0,
                                36.15396929999999
                            ],
                            [
                                1956.0,
                                36.1547592
                            ],
                            [
                                1957.0,
                                36.155548399999994
                            ],
                            [
                                1958.0,
                                36.1563368
                            ],
                            [
                                1959.0,
                                36.157124399999994
                            ],
                            [
                                1960.0,
                                36.157911299999995
                            ],
                            [
                                1961.0,
                                36.158697399999994
                            ],
                            [
                                1962.0,
                                36.1594827
                            ],
                            [
                                1963.0,
                                36.160267299999994
                            ],
                            [
                                1964.0,
                                36.1610511
                            ],
                            [
                                1965.0,
                                36.1618341
                            ],
                            [
                                1966.0,
                                36.1626164
                            ],
                            [
                                1967.0,
                                36.1633979
                            ],
                            [
                                1968.0,
                                36.1641787
                            ],
                            [
                                1969.0,
                                36.1649587
                            ],
                            [
                                1970.0,
                                36.165737899999996
                            ],
                            [
                                1971.0,
                                36.1665164
                            ],
                            [
                                1972.0,
                                36.1672942
                            ],
                            [
                                1973.0,
                                36.1680711
                            ],
                            [
                                1974.0,
                                36.1688474
                            ],
                            [
                                1975.0,
                                36.16962279999999
                            ],
                            [
                                1976.0,
                                36.1703976
                            ],
                            [
                                1977.0,
                                36.1711715
                            ],
                            [
                                1978.0,
                                36.1719448
                            ],
                            [
                                1979.0,
                                36.172717299999995
                            ],
                            [
                                1980.0,
                                36.173489
                            ],
                            [
                                1981.0,
                                36.17426
                            ],
                            [
                                1982.0,
                                36.1750302
                            ],
                            [
                                1983.0,
                                36.1757997
                            ],
                            [
                                1984.0,
                                36.1765685
                            ],
                            [
                                1985.0,
                                36.177336499999996
                            ],
                            [
                                1986.0,
                                36.178103799999995
                            ],
                            [
                                1987.0,
                                36.17887029999999
                            ],
                            [
                                1988.0,
                                36.1796361
                            ],
                            [
                                1989.0,
                                36.1804012
                            ],
                            [
                                1990.0,
                                36.1811655
                            ],
                            [
                                1991.0,
                                36.1819291
                            ],
                            [
                                1992.0,
                                36.182691999999996
                            ],
                            [
                                1993.0,
                                36.1834541
                            ],
                            [
                                1994.0,
                                36.1842155
                            ],
                            [
                                1995.0,
                                36.1849762
                            ],
                            [
                                1996.0,
                                36.1857362
                            ],
                            [
                                1997.0,
                                36.1864954
                            ],
                            [
                                1998.0,
                                36.187253899999995
                            ],
                            [
                                1999.0,
                                36.1880116
                            ],
                            [
                                2000.0,
                                36.188768700000004
                            ],
                            [
                                2001.0,
                                36.189524999999996
                            ],
                            [
                                2002.0,
                                36.1902806
                            ],
                            [
                                2003.0,
                                36.1910354
                            ],
                            [
                                2004.0,
                                36.1917896
                            ],
                            [
                                2005.0,
                                36.192543
                            ],
                            [
                                2006.0,
                                36.1932957
                            ],
                            [
                                2007.0,
                                36.1940477
                            ],
                            [
                                2008.0,
                                36.194798999999996
                            ],
                            [
                                2009.0,
                                36.1955495
                            ],
                            [
                                2010.0,
                                36.196299399999994
                            ],
                            [
                                2011.0,
                                36.1970485
                            ],
                            [
                                2012.0,
                                36.1977969
                            ],
                            [
                                2013.0,
                                36.1985447
                            ],
                            [
                                2014.0,
                                36.1992916
                            ],
                            [
                                2015.0,
                                36.2000379
                            ],
                            [
                                2016.0,
                                36.2007835
                            ],
                            [
                                2017.0,
                                36.201528399999994
                            ],
                            [
                                2018.0,
                                36.2022726
                            ],
                            [
                                2019.0,
                                36.203016
                            ],
                            [
                                2020.0,
                                36.203758799999996
                            ],
                            [
                                2021.0,
                                36.2045008
                            ],
                            [
                                2022.0,
                                36.2052422
                            ],
                            [
                                2023.0,
                                36.205982799999994
                            ],
                            [
                                2024.0,
                                36.206722799999994
                            ],
                            [
                                2025.0,
                                36.207462
                            ],
                            [
                                2026.0,
                                36.2082006
                            ],
                            [
                                2027.0,
                                36.208938399999994
                            ],
                            [
                                2028.0,
                                36.2096756
                            ],
                            [
                                2029.0,
                                36.210412
                            ],
                            [
                                2030.0,
                                36.21114779999999
                            ],
                            [
                                2031.0,
                                36.2118829
                            ],
                            [
                                2032.0,
                                36.212617200000004
                            ],
                            [
                                2033.0,
                                36.213350899999995
                            ],
                            [
                                2034.0,
                                36.2140839
                            ],
                            [
                                2035.0,
                                36.2148162
                            ],
                            [
                                2036.0,
                                36.2155479
                            ],
                            [
                                2037.0,
                                36.2162788
                            ],
                            [
                                2038.0,
                                36.217009
                            ],
                            [
                                2039.0,
                                36.2177386
                            ],
                            [
                                2040.0,
                                36.218467499999996
                            ],
                            [
                                2041.0,
                                36.2191957
                            ],
                            [
                                2042.0,
                                36.219923200000004
                            ],
                            [
                                2043.0,
                                36.22065
                            ],
                            [
                                2044.0,
                                36.2213761
                            ],
                            [
                                2045.0,
                                36.2221016
                            ],
                            [
                                2046.0,
                                36.222826399999995
                            ],
                            [
                                2047.0,
                                36.2235505
                            ],
                            [
                                2048.0,
                                36.2242739
                            ],
                            [
                                2049.0,
                                36.2249967
                            ],
                            [
                                2050.0,
                                36.225718799999996
                            ],
                            [
                                2051.0,
                                36.2264402
                            ],
                            [
                                2052.0,
                                36.227160899999994
                            ],
                            [
                                2053.0,
                                36.227880899999995
                            ],
                            [
                                2054.0,
                                36.2286003
                            ],
                            [
                                2055.0,
                                36.2293191
                            ],
                            [
                                2056.0,
                                36.2300371
                            ],
                            [
                                2057.0,
                                36.230754499999996
                            ],
                            [
                                2058.0,
                                36.2314712
                            ],
                            [
                                2059.0,
                                36.2321872
                            ],
                            [
                                2060.0,
                                36.2329026
                            ],
                            [
                                2061.0,
                                36.2336173
                            ],
                            [
                                2062.0,
                                36.234331399999995
                            ],
                            [
                                2063.0,
                                36.2350448
                            ],
                            [
                                2064.0,
                                36.2357575
                            ],
                            [
                                2065.0,
                                36.2364695
                            ],
                            [
                                2066.0,
                                36.237181
                            ],
                            [
                                2067.0,
                                36.2378917
                            ],
                            [
                                2068.0,
                                36.2386018
                            ],
                            [
                                2069.0,
                                36.2393112
                            ],
                            [
                                2070.0,
                                36.24002
                            ],
                            [
                                2071.0,
                                36.2407281
                            ],
                            [
                                2072.0,
                                36.2414356
                            ],
                            [
                                2073.0,
                                36.2421424
                            ],
                            [
                                2074.0,
                                36.2428485
                            ],
                            [
                                2075.0,
                                36.243553999999996
                            ],
                            [
                                2076.0,
                                36.2442589
                            ],
                            [
                                2077.0,
                                36.2449631
                            ],
                            [
                                2078.0,
                                36.2456666
                            ],
                            [
                                2079.0,
                                36.2463695
                            ],
                            [
                                2080.0,
                                36.24707179999999
                            ],
                            [
                                2081.0,
                                36.2477734
                            ],
                            [
                                2082.0,
                                36.2484743
                            ],
                            [
                                2083.0,
                                36.249174599999996
                            ],
                            [
                                2084.0,
                                36.249874299999995
                            ],
                            [
                                2085.0,
                                36.2505734
                            ],
                            [
                                2086.0,
                                36.251271700000004
                            ],
                            [
                                2087.0,
                                36.2519695
                            ],
                            [
                                2088.0,
                                36.2526666
                            ],
                            [
                                2089.0,
                                36.2533631
                            ],
                            [
                                2090.0,
                                36.2540589
                            ],
                            [
                                2091.0,
                                36.2547541
                            ],
                            [
                                2092.0,
                                36.2554486
                            ],
                            [
                                2093.0,
                                36.256142499999996
                            ],
                            [
                                2094.0,
                                36.2568358
                            ],
                            [
                                2095.0,
                                36.2575285
                            ],
                            [
                                2096.0,
                                36.2582205
                            ],
                            [
                                2097.0,
                                36.258911899999994
                            ],
                            [
                                2098.0,
                                36.2596026
                            ],
                            [
                                2099.0,
                                36.2602927
                            ],
                            [
                                2100.0,
                                36.2609822
                            ],
                            [
                                2101.0,
                                36.2616711
                            ],
                            [
                                2102.0,
                                36.26235929999999
                            ],
                            [
                                2103.0,
                                36.2630469
                            ],
                            [
                                2104.0,
                                36.2637339
                            ],
                            [
                                2105.0,
                                36.2644202
                            ],
                            [
                                2106.0,
                                36.265105999999996
                            ],
                            [
                                2107.0,
                                36.2657911
                            ],
                            [
                                2108.0,
                                36.2664755
                            ],
                            [
                                2109.0,
                                36.2671594
                            ],
                            [
                                2110.0,
                                36.2678426
                            ],
                            [
                                2111.0,
                                36.2685252
                            ],
                            [
                                2112.0,
                                36.269207200000004
                            ],
                            [
                                2113.0,
                                36.2698886
                            ],
                            [
                                2114.0,
                                36.2705694
                            ],
                            [
                                2115.0,
                                36.271249499999996
                            ],
                            [
                                2116.0,
                                36.271929
                            ],
                            [
                                2117.0,
                                36.2726079
                            ],
                            [
                                2118.0,
                                36.2732862
                            ],
                            [
                                2119.0,
                                36.2739639
                            ],
                            [
                                2120.0,
                                36.274640999999995
                            ],
                            [
                                2121.0,
                                36.2753174
                            ],
                            [
                                2122.0,
                                36.275993299999996
                            ],
                            [
                                2123.0,
                                36.2766685
                            ],
                            [
                                2124.0,
                                36.2773431
                            ],
                            [
                                2125.0,
                                36.2780171
                            ],
                            [
                                2126.0,
                                36.278690499999996
                            ],
                            [
                                2127.0,
                                36.27936329999999
                            ],
                            [
                                2128.0,
                                36.2800355
                            ],
                            [
                                2129.0,
                                36.2807071
                            ],
                            [
                                2130.0,
                                36.2813781
                            ],
                            [
                                2131.0,
                                36.282048499999995
                            ],
                            [
                                2132.0,
                                36.2827182
                            ],
                            [
                                2133.0,
                                36.283387399999995
                            ],
                            [
                                2134.0,
                                36.284056
                            ],
                            [
                                2135.0,
                                36.284724
                            ],
                            [
                                2136.0,
                                36.28539129999999
                            ],
                            [
                                2137.0,
                                36.2860581
                            ],
                            [
                                2138.0,
                                36.286724299999996
                            ],
                            [
                                2139.0,
                                36.28738979999999
                            ],
                            [
                                2140.0,
                                36.2880548
                            ],
                            [
                                2141.0,
                                36.2887192
                            ],
                            [
                                2142.0,
                                36.289383
                            ],
                            [
                                2143.0,
                                36.2900462
                            ],
                            [
                                2144.0,
                                36.2907088
                            ],
                            [
                                2145.0,
                                36.291370799999996
                            ],
                            [
                                2146.0,
                                36.2920322
                            ],
                            [
                                2147.0,
                                36.292693
                            ],
                            [
                                2148.0,
                                36.29335329999999
                            ],
                            [
                                2149.0,
                                36.2940129
                            ],
                            [
                                2150.0,
                                36.2946719
                            ],
                            [
                                2151.0,
                                36.2953304
                            ],
                            [
                                2152.0,
                                36.2959883
                            ],
                            [
                                2153.0,
                                36.2966456
                            ],
                            [
                                2154.0,
                                36.2973023
                            ],
                            [
                                2155.0,
                                36.2979584
                            ],
                            [
                                2156.0,
                                36.298614
                            ],
                            [
                                2157.0,
                                36.299268899999994
                            ],
                            [
                                2158.0,
                                36.299923299999996
                            ],
                            [
                                2159.0,
                                36.3005771
                            ],
                            [
                                2160.0,
                                36.30123029999999
                            ],
                            [
                                2161.0,
                                36.301882899999995
                            ],
                            [
                                2162.0,
                                36.302535
                            ],
                            [
                                2163.0,
                                36.303186399999994
                            ],
                            [
                                2164.0,
                                36.3038373
                            ],
                            [
                                2165.0,
                                36.3044876
                            ],
                            [
                                2166.0,
                                36.3051374
                            ],
                            [
                                2167.0,
                                36.305786499999996
                            ],
                            [
                                2168.0,
                                36.3064351
                            ],
                            [
                                2169.0,
                                36.3070832
                            ],
                            [
                                2170.0,
                                36.3077306
                            ],
                            [
                                2171.0,
                                36.3083775
                            ],
                            [
                                2172.0,
                                36.3090238
                            ],
                            [
                                2173.0,
                                36.3096695
                            ],
                            [
                                2174.0,
                                36.3103147
                            ],
                            [
                                2175.0,
                                36.3109592
                            ],
                            [
                                2176.0,
                                36.311603299999994
                            ],
                            [
                                2177.0,
                                36.3122467
                            ],
                            [
                                2178.0,
                                36.3128896
                            ],
                            [
                                2179.0,
                                36.313531899999994
                            ],
                            [
                                2180.0,
                                36.314173700000005
                            ],
                            [
                                2181.0,
                                36.31481479999999
                            ],
                            [
                                2182.0,
                                36.3154555
                            ],
                            [
                                2183.0,
                                36.316095499999996
                            ],
                            [
                                2184.0,
                                36.316735
                            ],
                            [
                                2185.0,
                                36.317374
                            ],
                            [
                                2186.0,
                                36.31801229999999
                            ],
                            [
                                2187.0,
                                36.3186501
                            ],
                            [
                                2188.0,
                                36.3192874
                            ],
                            [
                                2189.0,
                                36.3199241
                            ],
                            [
                                2190.0,
                                36.3205602
                            ],
                            [
                                2191.0,
                                36.3211958
                            ],
                            [
                                2192.0,
                                36.321830799999994
                            ],
                            [
                                2193.0,
                                36.3224653
                            ],
                            [
                                2194.0,
                                36.3230992
                            ],
                            [
                                2195.0,
                                36.3237326
                            ],
                            [
                                2196.0,
                                36.3243654
                            ],
                            [
                                2197.0,
                                36.3249976
                            ],
                            [
                                2198.0,
                                36.325629299999996
                            ],
                            [
                                2199.0,
                                36.326260399999995
                            ],
                            [
                                2200.0,
                                36.326890999999996
                            ],
                            [
                                2201.0,
                                36.3275211
                            ],
                            [
                                2202.0,
                                36.3281506
                            ],
                            [
                                2203.0,
                                36.328779499999996
                            ],
                            [
                                2204.0,
                                36.3294079
                            ],
                            [
                                2205.0,
                                36.3300358
                            ],
                            [
                                2206.0,
                                36.3306631
                            ],
                            [
                                2207.0,
                                36.33128979999999
                            ],
                            [
                                2208.0,
                                36.331916
                            ],
                            [
                                2209.0,
                                36.3325417
                            ],
                            [
                                2210.0,
                                36.333166799999994
                            ],
                            [
                                2211.0,
                                36.333791399999996
                            ],
                            [
                                2212.0,
                                36.3344154
                            ],
                            [
                                2213.0,
                                36.335038899999994
                            ],
                            [
                                2214.0,
                                36.3356619
                            ],
                            [
                                2215.0,
                                36.336284299999996
                            ],
                            [
                                2216.0,
                                36.3369062
                            ],
                            [
                                2217.0,
                                36.3375275
                            ],
                            [
                                2218.0,
                                36.33814829999999
                            ],
                            [
                                2219.0,
                                36.3387686
                            ],
                            [
                                2220.0,
                                36.339388299999996
                            ],
                            [
                                2221.0,
                                36.3400075
                            ],
                            [
                                2222.0,
                                36.3406261
                            ],
                            [
                                2223.0,
                                36.3412442
                            ],
                            [
                                2224.0,
                                36.3418618
                            ],
                            [
                                2225.0,
                                36.342478899999996
                            ],
                            [
                                2226.0,
                                36.343095399999996
                            ],
                            [
                                2227.0,
                                36.3437114
                            ],
                            [
                                2228.0,
                                36.3443268
                            ],
                            [
                                2229.0,
                                36.3449417
                            ],
                            [
                                2230.0,
                                36.3455561
                            ],
                            [
                                2231.0,
                                36.34617
                            ],
                            [
                                2232.0,
                                36.3467833
                            ],
                            [
                                2233.0,
                                36.3473961
                            ],
                            [
                                2234.0,
                                36.3480084
                            ],
                            [
                                2235.0,
                                36.3486202
                            ],
                            [
                                2236.0,
                                36.349231399999994
                            ],
                            [
                                2237.0,
                                36.3498421
                            ],
                            [
                                2238.0,
                                36.35045229999999
                            ],
                            [
                                2239.0,
                                36.3510619
                            ],
                            [
                                2240.0,
                                36.3516711
                            ],
                            [
                                2241.0,
                                36.352279700000004
                            ],
                            [
                                2242.0,
                                36.3528878
                            ],
                            [
                                2243.0,
                                36.3534953
                            ],
                            [
                                2244.0,
                                36.354102399999995
                            ],
                            [
                                2245.0,
                                36.3547089
                            ],
                            [
                                2246.0,
                                36.355314899999996
                            ],
                            [
                                2247.0,
                                36.355920399999995
                            ],
                            [
                                2248.0,
                                36.356525299999994
                            ],
                            [
                                2249.0,
                                36.357129799999996
                            ],
                            [
                                2250.0,
                                36.357733700000004
                            ],
                            [
                                2251.0,
                                36.3583372
                            ],
                            [
                                2252.0,
                                36.3589401
                            ],
                            [
                                2253.0,
                                36.359542499999996
                            ],
                            [
                                2254.0,
                                36.360144299999995
                            ],
                            [
                                2255.0,
                                36.3607457
                            ],
                            [
                                2256.0,
                                36.361346499999996
                            ],
                            [
                                2257.0,
                                36.3619469
                            ],
                            [
                                2258.0,
                                36.3625467
                            ],
                            [
                                2259.0,
                                36.363146
                            ],
                            [
                                2260.0,
                                36.36374479999999
                            ],
                            [
                                2261.0,
                                36.3643431
                            ],
                            [
                                2262.0,
                                36.36494089999999
                            ],
                            [
                                2263.0,
                                36.3655382
                            ],
                            [
                                2264.0,
                                36.366135
                            ],
                            [
                                2265.0,
                                36.3667313
                            ],
                            [
                                2266.0,
                                36.367326999999996
                            ],
                            [
                                2267.0,
                                36.3679223
                            ],
                            [
                                2268.0,
                                36.368517
                            ],
                            [
                                2269.0,
                                36.36911129999999
                            ],
                            [
                                2270.0,
                                36.369704999999996
                            ],
                            [
                                2271.0,
                                36.370298299999995
                            ],
                            [
                                2272.0,
                                36.370891
                            ],
                            [
                                2273.0,
                                36.3714832
                            ],
                            [
                                2274.0,
                                36.372074999999995
                            ],
                            [
                                2275.0,
                                36.372666200000005
                            ],
                            [
                                2276.0,
                                36.373256999999995
                            ],
                            [
                                2277.0,
                                36.3738472
                            ],
                            [
                                2278.0,
                                36.3744369
                            ],
                            [
                                2279.0,
                                36.3750262
                            ],
                            [
                                2280.0,
                                36.375614899999995
                            ],
                            [
                                2281.0,
                                36.3762032
                            ],
                            [
                                2282.0,
                                36.376790899999996
                            ],
                            [
                                2283.0,
                                36.3773782
                            ],
                            [
                                2284.0,
                                36.377964899999995
                            ],
                            [
                                2285.0,
                                36.378551200000004
                            ],
                            [
                                2286.0,
                                36.379137
                            ],
                            [
                                2287.0,
                                36.3797223
                            ],
                            [
                                2288.0,
                                36.3803071
                            ],
                            [
                                2289.0,
                                36.380891399999996
                            ],
                            [
                                2290.0,
                                36.381475200000004
                            ],
                            [
                                2291.0,
                                36.3820585
                            ],
                            [
                                2292.0,
                                36.382641299999996
                            ],
                            [
                                2293.0,
                                36.3832237
                            ],
                            [
                                2294.0,
                                36.3838055
                            ],
                            [
                                2295.0,
                                36.384386899999996
                            ],
                            [
                                2296.0,
                                36.3849678
                            ],
                            [
                                2297.0,
                                36.3855482
                            ],
                            [
                                2298.0,
                                36.3861281
                            ],
                            [
                                2299.0,
                                36.3867075
                            ],
                            [
                                2300.0,
                                36.387286399999994
                            ],
                            [
                                2301.0,
                                36.3878649
                            ],
                            [
                                2302.0,
                                36.38844279999999
                            ],
                            [
                                2303.0,
                                36.3890203
                            ],
                            [
                                2304.0,
                                36.3895973
                            ],
                            [
                                2305.0,
                                36.39017379999999
                            ],
                            [
                                2306.0,
                                36.390749899999996
                            ],
                            [
                                2307.0,
                                36.3913254
                            ],
                            [
                                2308.0,
                                36.3919005
                            ],
                            [
                                2309.0,
                                36.3924751
                            ],
                            [
                                2310.0,
                                36.3930492
                            ],
                            [
                                2311.0,
                                36.3936229
                            ],
                            [
                                2312.0,
                                36.394196
                            ],
                            [
                                2313.0,
                                36.3947687
                            ],
                            [
                                2314.0,
                                36.395340999999995
                            ],
                            [
                                2315.0,
                                36.395912700000004
                            ],
                            [
                                2316.0,
                                36.396484
                            ],
                            [
                                2317.0,
                                36.3970547
                            ],
                            [
                                2318.0,
                                36.3976251
                            ],
                            [
                                2319.0,
                                36.3981949
                            ],
                            [
                                2320.0,
                                36.398764299999996
                            ],
                            [
                                2321.0,
                                36.3993332
                            ],
                            [
                                2322.0,
                                36.3999016
                            ],
                            [
                                2323.0,
                                36.4004695
                            ],
                            [
                                2324.0,
                                36.401036999999995
                            ],
                            [
                                2325.0,
                                36.401604
                            ],
                            [
                                2326.0,
                                36.4021706
                            ],
                            [
                                2327.0,
                                36.4027366
                            ],
                            [
                                2328.0,
                                36.40330229999999
                            ],
                            [
                                2329.0,
                                36.403867399999996
                            ],
                            [
                                2330.0,
                                36.4044321
                            ],
                            [
                                2331.0,
                                36.40499629999999
                            ],
                            [
                                2332.0,
                                36.40556
                            ],
                            [
                                2333.0,
                                36.4061233
                            ],
                            [
                                2334.0,
                                36.4066861
                            ],
                            [
                                2335.0,
                                36.4072484
                            ],
                            [
                                2336.0,
                                36.407810299999994
                            ],
                            [
                                2337.0,
                                36.4083718
                            ],
                            [
                                2338.0,
                                36.4089327
                            ],
                            [
                                2339.0,
                                36.4094932
                            ],
                            [
                                2340.0,
                                36.4100532
                            ],
                            [
                                2341.0,
                                36.410612799999996
                            ],
                            [
                                2342.0,
                                36.4111719
                            ],
                            [
                                2343.0,
                                36.4117306
                            ],
                            [
                                2344.0,
                                36.4122888
                            ],
                            [
                                2345.0,
                                36.4128465
                            ],
                            [
                                2346.0,
                                36.4134038
                            ],
                            [
                                2347.0,
                                36.4139606
                            ],
                            [
                                2348.0,
                                36.414517
                            ],
                            [
                                2349.0,
                                36.4150729
                            ],
                            [
                                2350.0,
                                36.415628399999996
                            ],
                            [
                                2351.0,
                                36.416183399999994
                            ],
                            [
                                2352.0,
                                36.416737899999994
                            ],
                            [
                                2353.0,
                                36.417291999999996
                            ],
                            [
                                2354.0,
                                36.4178456
                            ],
                            [
                                2355.0,
                                36.4183988
                            ],
                            [
                                2356.0,
                                36.4189516
                            ],
                            [
                                2357.0,
                                36.419503799999994
                            ],
                            [
                                2358.0,
                                36.4200557
                            ],
                            [
                                2359.0,
                                36.420607
                            ],
                            [
                                2360.0,
                                36.421158
                            ],
                            [
                                2361.0,
                                36.4217085
                            ],
                            [
                                2362.0,
                                36.4222585
                            ],
                            [
                                2363.0,
                                36.4228081
                            ],
                            [
                                2364.0,
                                36.4233572
                            ],
                            [
                                2365.0,
                                36.423905899999994
                            ],
                            [
                                2366.0,
                                36.4244541
                            ],
                            [
                                2367.0,
                                36.4250019
                            ],
                            [
                                2368.0,
                                36.42554929999999
                            ],
                            [
                                2369.0,
                                36.4260962
                            ],
                            [
                                2370.0,
                                36.4266427
                            ],
                            [
                                2371.0,
                                36.4271887
                            ],
                            [
                                2372.0,
                                36.4277343
                            ],
                            [
                                2373.0,
                                36.428279399999994
                            ],
                            [
                                2374.0,
                                36.4288241
                            ],
                            [
                                2375.0,
                                36.42936829999999
                            ],
                            [
                                2376.0,
                                36.4299121
                            ],
                            [
                                2377.0,
                                36.4304555
                            ],
                            [
                                2378.0,
                                36.4309984
                            ],
                            [
                                2379.0,
                                36.431540899999995
                            ],
                            [
                                2380.0,
                                36.432083
                            ],
                            [
                                2381.0,
                                36.4326246
                            ],
                            [
                                2382.0,
                                36.4331657
                            ],
                            [
                                2383.0,
                                36.4337065
                            ],
                            [
                                2384.0,
                                36.4342468
                            ],
                            [
                                2385.0,
                                36.4347866
                            ],
                            [
                                2386.0,
                                36.435325999999996
                            ],
                            [
                                2387.0,
                                36.435865
                            ],
                            [
                                2388.0,
                                36.4364036
                            ],
                            [
                                2389.0,
                                36.4369417
                            ],
                            [
                                2390.0,
                                36.437479399999994
                            ],
                            [
                                2391.0,
                                36.4380166
                            ],
                            [
                                2392.0,
                                36.4385535
                            ],
                            [
                                2393.0,
                                36.4390898
                            ],
                            [
                                2394.0,
                                36.439625799999995
                            ],
                            [
                                2395.0,
                                36.44016129999999
                            ],
                            [
                                2396.0,
                                36.4406964
                            ],
                            [
                                2397.0,
                                36.4412311
                            ],
                            [
                                2398.0,
                                36.44176529999999
                            ],
                            [
                                2399.0,
                                36.4422991
                            ],
                            [
                                2400.0,
                                36.4428325
                            ],
                            [
                                2401.0,
                                36.4433654
                            ],
                            [
                                2402.0,
                                36.443898
                            ],
                            [
                                2403.0,
                                36.44443
                            ],
                            [
                                2404.0,
                                36.4449617
                            ],
                            [
                                2405.0,
                                36.445493
                            ],
                            [
                                2406.0,
                                36.44602379999999
                            ],
                            [
                                2407.0,
                                36.4465542
                            ],
                            [
                                2408.0,
                                36.4470841
                            ],
                            [
                                2409.0,
                                36.4476137
                            ],
                            [
                                2410.0,
                                36.44814279999999
                            ],
                            [
                                2411.0,
                                36.448671499999996
                            ],
                            [
                                2412.0,
                                36.449199799999995
                            ],
                            [
                                2413.0,
                                36.4497276
                            ],
                            [
                                2414.0,
                                36.450255
                            ],
                            [
                                2415.0,
                                36.450782
                            ],
                            [
                                2416.0,
                                36.4513086
                            ],
                            [
                                2417.0,
                                36.45183479999999
                            ],
                            [
                                2418.0,
                                36.4523605
                            ],
                            [
                                2419.0,
                                36.4528859
                            ],
                            [
                                2420.0,
                                36.45341079999999
                            ],
                            [
                                2421.0,
                                36.4539353
                            ],
                            [
                                2422.0,
                                36.4544594
                            ],
                            [
                                2423.0,
                                36.454983
                            ],
                            [
                                2424.0,
                                36.455506299999996
                            ],
                            [
                                2425.0,
                                36.4560291
                            ],
                            [
                                2426.0,
                                36.456551499999996
                            ],
                            [
                                2427.0,
                                36.4570735
                            ],
                            [
                                2428.0,
                                36.4575951
                            ],
                            [
                                2429.0,
                                36.4581162
                            ],
                            [
                                2430.0,
                                36.458636999999996
                            ],
                            [
                                2431.0,
                                36.459157299999994
                            ],
                            [
                                2432.0,
                                36.459677299999996
                            ],
                            [
                                2433.0,
                                36.4601968
                            ],
                            [
                                2434.0,
                                36.4607159
                            ],
                            [
                                2435.0,
                                36.4612346
                            ],
                            [
                                2436.0,
                                36.46175289999999
                            ],
                            [
                                2437.0,
                                36.462270700000005
                            ],
                            [
                                2438.0,
                                36.4627882
                            ],
                            [
                                2439.0,
                                36.4633052
                            ],
                            [
                                2440.0,
                                36.4638219
                            ],
                            [
                                2441.0,
                                36.4643381
                            ],
                            [
                                2442.0,
                                36.464853999999995
                            ],
                            [
                                2443.0,
                                36.4653694
                            ],
                            [
                                2444.0,
                                36.4658844
                            ],
                            [
                                2445.0,
                                36.466398999999996
                            ],
                            [
                                2446.0,
                                36.4669132
                            ],
                            [
                                2447.0,
                                36.467427
                            ],
                            [
                                2448.0,
                                36.467940399999996
                            ],
                            [
                                2449.0,
                                36.468453399999994
                            ],
                            [
                                2450.0,
                                36.468966
                            ],
                            [
                                2451.0,
                                36.469478200000005
                            ],
                            [
                                2452.0,
                                36.469989999999996
                            ],
                            [
                                2453.0,
                                36.470501299999995
                            ],
                            [
                                2454.0,
                                36.4710123
                            ],
                            [
                                2455.0,
                                36.4715229
                            ],
                            [
                                2456.0,
                                36.4720331
                            ],
                            [
                                2457.0,
                                36.47254279999999
                            ],
                            [
                                2458.0,
                                36.4730522
                            ],
                            [
                                2459.0,
                                36.4735612
                            ],
                            [
                                2460.0,
                                36.474069799999995
                            ],
                            [
                                2461.0,
                                36.4745779
                            ],
                            [
                                2462.0,
                                36.4750857
                            ],
                            [
                                2463.0,
                                36.4755931
                            ],
                            [
                                2464.0,
                                36.4761001
                            ],
                            [
                                2465.0,
                                36.4766067
                            ],
                            [
                                2466.0,
                                36.47711279999999
                            ],
                            [
                                2467.0,
                                36.4776186
                            ],
                            [
                                2468.0,
                                36.478124
                            ],
                            [
                                2469.0,
                                36.478629
                            ],
                            [
                                2470.0,
                                36.4791337
                            ],
                            [
                                2471.0,
                                36.4796379
                            ],
                            [
                                2472.0,
                                36.480141700000004
                            ],
                            [
                                2473.0,
                                36.4806451
                            ],
                            [
                                2474.0,
                                36.4811482
                            ],
                            [
                                2475.0,
                                36.4816508
                            ],
                            [
                                2476.0,
                                36.4821531
                            ],
                            [
                                2477.0,
                                36.4826549
                            ],
                            [
                                2478.0,
                                36.4831564
                            ],
                            [
                                2479.0,
                                36.4836575
                            ],
                            [
                                2480.0,
                                36.4841582
                            ],
                            [
                                2481.0,
                                36.4846585
                            ],
                            [
                                2482.0,
                                36.485158399999996
                            ],
                            [
                                2483.0,
                                36.4856579
                            ],
                            [
                                2484.0,
                                36.4861571
                            ],
                            [
                                2485.0,
                                36.486655799999994
                            ],
                            [
                                2486.0,
                                36.4871542
                            ],
                            [
                                2487.0,
                                36.4876521
                            ],
                            [
                                2488.0,
                                36.4881497
                            ],
                            [
                                2489.0,
                                36.4886469
                            ],
                            [
                                2490.0,
[truncated: 2,674,931 more chars]
