# Supplementary material for: Combining signal and sequence to detect RNA polymerase initiation in ATAC-seq data
Source: PLoS One. 2020 Apr 30;15(4):e0232332. doi: 10.1371/journal.pone.0232332 (PMC7192442; doi:10.1371/journal.pone.0232332)
Supplement: S1 File — (ZIP) [file pone.0232332.s011.zip › multiqc_reports/LNCaP_Nascent_MultiQC/multiqc_data/multiqc_fastqc.txt]

Sample	Filename	File type	Encoding	Total Sequences	Sequences flagged as poor quality	Sequence length	%GC	total_deduplicated_percentage	avg_sequence_length	basic_statistics	per_base_sequence_quality	per_tile_sequence_quality	per_sequence_quality_scores	per_base_sequence_content	per_sequence_gc_content	per_base_n_content	sequence_length_distribution	sequence_duplication_levels	overrepresented_sequences	adapter_content
SRR1648886	SRR1648886.fastq.gz	Conventional base calls	Sanger / Illumina 1.9	29359815.0	0.0	50.0	48.0	39.42181873508984	50.0	pass	pass	pass	pass	warn	warn	pass	pass	fail	fail	pass
SRR1648886.trim	SRR1648886.trim.fastq.gz	Conventional base calls	Sanger / Illumina 1.9	26661337.0	0.0	25-50	51.0	39.20279456322552	49.130083873888246	pass	pass	pass	pass	fail	warn	pass	warn	fail	warn	pass
SRR1648890	SRR1648890.fastq.gz	Conventional base calls	Sanger / Illumina 1.9	27364381.0	0.0	50.0	48.0	46.274292594287715	50.0	pass	pass	fail	pass	fail	pass	pass	pass	fail	fail	pass
SRR1648890.trim	SRR1648890.trim.fastq.gz	Conventional base calls	Sanger / Illumina 1.9	24918133.0	0.0	25-50	52.0	44.758669745058846	47.51484607614864	pass	pass	fail	pass	fail	pass	pass	warn	fail	warn	pass
SRR1648896	SRR1648896.fastq.gz	Conventional base calls	Sanger / Illumina 1.9	17863219.0	0.0	50.0	39.0	54.32312810575335	50.0	pass	pass	fail	pass	fail	fail	pass	pass	warn	fail	pass
SRR1648896.trim	SRR1648896.trim.fastq.gz	Conventional base calls	Sanger / Illumina 1.9	14207466.0	0.0	25-50	49.0	57.03087661297499	46.396023471039804	pass	pass	fail	pass	warn	pass	pass	warn	warn	warn	pass
SRR1648897	SRR1648897.fastq.gz	Conventional base calls	Sanger / Illumina 1.9	38155988.0	0.0	50.0	39.0	48.045458060207224	50.0	pass	pass	pass	pass	fail	fail	pass	pass	fail	fail	pass
SRR1648897.trim	SRR1648897.trim.fastq.gz	Conventional base calls	Sanger / Illumina 1.9	30231976.0	0.0	25-50	49.0	50.22065350849388	46.312378820358944	pass	pass	pass	pass	warn	pass	pass	warn	warn	warn	pass
SRR1648909	SRR1648909.fastq.gz	Conventional base calls	Sanger / Illumina 1.9	53644095.0	0.0	50.0	48.0	40.88144126525767	50.0	pass	pass	fail	pass	warn	warn	pass	pass	fail	fail	pass
SRR1648909.trim	SRR1648909.trim.fastq.gz	Conventional base calls	Sanger / Illumina 1.9	45283632.0	0.0	25-50	52.0	40.02533967360476	48.447229718676276	pass	pass	fail	pass	fail	warn	pass	warn	fail	warn	pass
