# Supplementary material for: Combining signal and sequence to detect RNA polymerase initiation in ATAC-seq data
Source: PLoS One. 2020 Apr 30;15(4):e0232332. doi: 10.1371/journal.pone.0232332 (PMC7192442; doi:10.1371/journal.pone.0232332)
Supplement: S1 File — (ZIP) [file pone.0232332.s011.zip › multiqc_reports/LNCaP_Nascent_MultiQC/multiqc_data/multiqc_picard_dups.txt]

Sample	LIBRARY	UNPAIRED_READS_EXAMINED	READ_PAIRS_EXAMINED	SECONDARY_OR_SUPPLEMENTARY_RDS	UNMAPPED_READS	UNPAIRED_READ_DUPLICATES	READ_PAIR_DUPLICATES	READ_PAIR_OPTICAL_DUPLICATES	PERCENT_DUPLICATION	ESTIMATED_LIBRARY_SIZE
SRR1648886	Unknown Library	25024481.0	0.0	52233437.0	1636856.0	16802535.0	0.0	0.0	0.671444
SRR1648890	Unknown Library	22449347.0	0.0	50780606.0	2468786.0	14603866.0	0.0	0.0	0.650525
SRR1648896	Unknown Library	11962407.0	0.0	21851570.0	2245059.0	6699782.0	0.0	0.0	0.56007
SRR1648897	Unknown Library	26235067.0	0.0	46887586.0	3996909.0	15620584.0	0.0	0.0	0.595409
SRR1648909	Unknown Library	42737493.0	0.0	99758983.0	2546139.0	28551092.0	0.0	0.0	0.668057
