# Supplementary material for: Combining signal and sequence to detect RNA polymerase initiation in ATAC-seq data
Source: PLoS One. 2020 Apr 30;15(4):e0232332. doi: 10.1371/journal.pone.0232332 (PMC7192442; doi:10.1371/journal.pone.0232332)
Supplement: S1 File — (ZIP) [file pone.0232332.s011.zip › multiqc_reports/LNCaP_Nascent_MultiQC/multiqc_data/multiqc_rseqc_read_distribution.txt]

Sample	total_reads	total_tags	total_assigned_tags	cds_exons_total_bases	cds_exons_tag_count	cds_exons_tags_kb	5_utr_exons_total_bases	5_utr_exons_tag_count	5_utr_exons_tags_kb	3_utr_exons_total_bases	3_utr_exons_tag_count	3_utr_exons_tags_kb	introns_total_bases	introns_tag_count	introns_tags_kb	tss_up_1kb_total_bases	tss_up_1kb_tag_count	tss_up_1kb_tags_kb	tss_up_5kb_total_bases	tss_up_5kb_tag_count	tss_up_5kb_tags_kb	tss_up_10kb_total_bases	tss_up_10kb_tag_count	tss_up_10kb_tags_kb	tes_down_1kb_total_bases	tes_down_1kb_tag_count	tes_down_1kb_tags_kb	tes_down_5kb_total_bases	tes_down_5kb_tag_count	tes_down_5kb_tags_kb	tes_down_10kb_total_bases	tes_down_10kb_tag_count	tes_down_10kb_tags_kb	other_intergenic_tag_count	cds_exons_tag_pct	5_utr_exons_tag_pct	3_utr_exons_tag_pct	introns_tag_pct	tss_up_1kb_tag_pct	tss_up_5kb_tag_pct	tss_up_10kb_tag_pct	tes_down_1kb_tag_pct	tes_down_5kb_tag_pct	tes_down_10kb_tag_pct	other_intergenic_tag_pct
SRR1648886.read_dist	25024481	25094149	23068688	38499087	558291	558291.0	15936999	10533884	10533884.0	44223425	1153157	1153157.0	1344309357	8193282	8193282.0	21187215	138675	138675.0	95986367	294080	294080.0	176004635	397376	397376.0	22427490	256674	256674.0	97337365	1820930	1820930.0	173705276	2232698	2232698.0	2025461	2.2247855466228406	41.97745060013791	4.595322200406159	32.65016877041736	0.5526188594799528	1.171906646445751	1.5835404500068921	1.0228440103707044	7.256392715289926	8.89728517990389	8.071447252504957
SRR1648890.read_dist	22449347	22497538	20710816	38499087	484057	484057.0	15936999	10054144	10054144.0	44223425	987422	987422.0	1344309357	6730281	6730281.0	21187215	119899	119899.0	95986367	267479	267479.0	176004635	358856	358856.0	22427490	239906	239906.0	97337365	1721738	1721738.0	173705276	2096056	2096056.0	1786722	2.15159987728435	44.689974520767564	4.389022478815238	29.91563343508965	0.5329427602255856	1.188925650442284	1.5950900938582702	1.0663655729795858	7.653006297844679	9.31682391202095	7.941855682163977
SRR1648896.read_dist	11962407	11986709	10822398	38499087	292631	292631.0	15936999	4473561	4473561.0	44223425	537098	537098.0	1344309357	4208032	4208032.0	21187215	95215	95215.0	95986367	183968	183968.0	176004635	250224	250224.0	22427490	131018	131018.0	97337365	852525	852525.0	173705276	1060852	1060852.0	1164311	2.441295604990494	37.32101112991064	4.480779503364936	35.1058159499826	0.7943381290060516	1.5347665485163609	2.0875120936030065	1.0930272854709329	7.11225241223425	8.850235706898365	9.713350011249961
SRR1648897.read_dist	26235067	26292178	23699132	38499087	645362	645362.0	15936999	9557403	9557403.0	44223425	1205914	1205914.0	1344309357	9457853	9457853.0	21187215	205757	205757.0	95986367	402337	402337.0	176004635	551542	551542.0	22427490	284072	284072.0	97337365	1823790	1823790.0	173705276	2281058	2281058.0	2593046	2.4545779356887056	36.350746598475034	4.586588452276566	35.97211687825938	0.7825787578343643	1.5302535986178094	2.09774176943424	1.0804430123666438	6.936625790377655	8.675804644255795	9.862423721610284
SRR1648909.read_dist	42737493	42837021	39647601	38499087	1059393	1059393.0	15936999	19758518	19758518.0	44223425	1678080	1678080.0	1344309357	12233596	12233596.0	21187215	208498	208498.0	95986367	470176	470176.0	176004635	649573	649573.0	22427490	427954	427954.0	97337365	3474480	3474480.0	173705276	4268441	4268441.0	3189420	2.473078134915124	46.12486475191634	3.917359239336461	28.558465818619833	0.4867238550505181	1.0975926640650386	1.516382289982303	0.9990283871513848	8.110928161881285	9.96437403992215	7.445475725307789
