# Supplementary material for: Combining signal and sequence to detect RNA polymerase initiation in ATAC-seq data
Source: PLoS One. 2020 Apr 30;15(4):e0232332. doi: 10.1371/journal.pone.0232332 (PMC7192442; doi:10.1371/journal.pone.0232332)
Supplement: S1 File — (ZIP) [file pone.0232332.s011.zip › multiqc_reports/LNCaP_Nascent_MultiQC/multiqc_data/multiqc_picard_gcbias.txt]

Sample	ACCUMULATION_LEVEL	READS_USED	WINDOW_SIZE	TOTAL_CLUSTERS	ALIGNED_READS	AT_DROPOUT	GC_DROPOUT	GC_NC_0_19	GC_NC_20_39	GC_NC_40_59	GC_NC_60_79	GC_NC_80_100	SAMPLE	LIBRARY	READ_GROUP
SRR1648886	All Reads	ALL	100.0	78894774.0	77257918.0	55.530195	4.4e-05	0.435929	0.165658	1.128215	6.674154	88.160496
SRR1648890	All Reads	ALL	100.0	75698739.0	73229953.0	58.004556	4.4e-05	0.3898	0.132654	1.094932	6.930056	109.125571
SRR1648896	All Reads	ALL	100.0	36059036.0	33813977.0	52.320047	3.6e-05	0.461448	0.209987	1.154662	5.99842	85.656358
SRR1648897	All Reads	ALL	100.0	77119562.0	73122653.0	51.409038	6.3e-05	0.467736	0.222119	1.168333	5.876241	78.710677
SRR1648909	All Reads	ALL	100.0	145042615.0	142496476.0	58.06982	6.6e-05	0.375027	0.115611	1.231169	6.785645	57.976637
