# Supplementary material for: Combining signal and sequence to detect RNA polymerase initiation in ATAC-seq data
Source: PLoS One. 2020 Apr 30;15(4):e0232332. doi: 10.1371/journal.pone.0232332 (PMC7192442; doi:10.1371/journal.pone.0232332)
Supplement: S1 File — (ZIP) [file pone.0232332.s011.zip › multiqc_reports/LNCaP_Nascent_MultiQC/multiqc_data/multiqc_hisat2.txt]

Sample	unpaired_total	unpaired_aligned_none	unpaired_aligned_one	unpaired_aligned_multi	overall_alignment_rate
SRR1648886.hisat2_mapstats	26661337	1636856	11254288	13770193	93.86
SRR1648890.hisat2_mapstats	24918133	2468786	9094149	13355198	90.09
SRR1648896.hisat2_mapstats	14207466	2245059	6124642	5837765	84.2
SRR1648897.hisat2_mapstats	30231976	3996909	13700248	12534819	86.78
SRR1648909.hisat2_mapstats	45283632	2546139	16757225	25980268	94.38
