# Supplementary material for: Combining signal and sequence to detect RNA polymerase initiation in ATAC-seq data
Source: PLoS One. 2020 Apr 30;15(4):e0232332. doi: 10.1371/journal.pone.0232332 (PMC7192442; doi:10.1371/journal.pone.0232332)
Supplement: S1 File — (ZIP) [file pone.0232332.s011.zip › multiqc_reports/LNCaP_Nascent_MultiQC/multiqc_data/multiqc_sources.txt]

Module	Section	Sample Name	Source
Preseq	all_sections	SRR1648897.lc_extrap	/scratch/Shares/dowell/itripodi/Nascent/LNCaP/temp/e1/8ed186db41ec7b2645bae9890f3a96/qc/preseq/SRR1648897.lc_extrap.txt
Preseq	all_sections	SRR1648896.lc_extrap	/scratch/Shares/dowell/itripodi/Nascent/LNCaP/temp/e1/8ed186db41ec7b2645bae9890f3a96/qc/preseq/SRR1648896.lc_extrap.txt
Preseq	all_sections	SRR1648890.c_curve	/scratch/Shares/dowell/itripodi/Nascent/LNCaP/temp/e1/8ed186db41ec7b2645bae9890f3a96/qc/preseq/SRR1648890.c_curve.txt
Preseq	all_sections	SRR1648890.lc_extrap	/scratch/Shares/dowell/itripodi/Nascent/LNCaP/temp/e1/8ed186db41ec7b2645bae9890f3a96/qc/preseq/SRR1648890.lc_extrap.txt
Preseq	all_sections	SRR1648897.c_curve	/scratch/Shares/dowell/itripodi/Nascent/LNCaP/temp/e1/8ed186db41ec7b2645bae9890f3a96/qc/preseq/SRR1648897.c_curve.txt
Preseq	all_sections	SRR1648886.c_curve	/scratch/Shares/dowell/itripodi/Nascent/LNCaP/temp/e1/8ed186db41ec7b2645bae9890f3a96/qc/preseq/SRR1648886.c_curve.txt
Preseq	all_sections	SRR1648896.c_curve	/scratch/Shares/dowell/itripodi/Nascent/LNCaP/temp/e1/8ed186db41ec7b2645bae9890f3a96/qc/preseq/SRR1648896.c_curve.txt
Preseq	all_sections	SRR1648909.lc_extrap	/scratch/Shares/dowell/itripodi/Nascent/LNCaP/temp/e1/8ed186db41ec7b2645bae9890f3a96/qc/preseq/SRR1648909.lc_extrap.txt
Preseq	all_sections	SRR1648886.lc_extrap	/scratch/Shares/dowell/itripodi/Nascent/LNCaP/temp/e1/8ed186db41ec7b2645bae9890f3a96/qc/preseq/SRR1648886.lc_extrap.txt
Preseq	all_sections	SRR1648909.c_curve	/scratch/Shares/dowell/itripodi/Nascent/LNCaP/temp/e1/8ed186db41ec7b2645bae9890f3a96/qc/preseq/SRR1648909.c_curve.txt
RSeQC	read_distribution	SRR1648890.read_dist	/scratch/Shares/dowell/itripodi/Nascent/LNCaP/temp/e1/8ed186db41ec7b2645bae9890f3a96/qc/rseqc/SRR1648890.read_dist.txt
RSeQC	read_distribution	SRR1648886.read_dist	/scratch/Shares/dowell/itripodi/Nascent/LNCaP/temp/e1/8ed186db41ec7b2645bae9890f3a96/qc/rseqc/SRR1648886.read_dist.txt
RSeQC	read_distribution	SRR1648897.read_dist	/scratch/Shares/dowell/itripodi/Nascent/LNCaP/temp/e1/8ed186db41ec7b2645bae9890f3a96/qc/rseqc/SRR1648897.read_dist.txt
RSeQC	read_distribution	SRR1648896.read_dist	/scratch/Shares/dowell/itripodi/Nascent/LNCaP/temp/e1/8ed186db41ec7b2645bae9890f3a96/qc/rseqc/SRR1648896.read_dist.txt
RSeQC	read_distribution	SRR1648909.read_dist	/scratch/Shares/dowell/itripodi/Nascent/LNCaP/temp/e1/8ed186db41ec7b2645bae9890f3a96/qc/rseqc/SRR1648909.read_dist.txt
RSeQC	read_duplication	SRR1648886.read_duplication	/scratch/Shares/dowell/itripodi/Nascent/LNCaP/temp/e1/8ed186db41ec7b2645bae9890f3a96/qc/rseqc/SRR1648886.read_duplication.pos.DupRate.xls
RSeQC	read_duplication	SRR1648909.read_duplication	/scratch/Shares/dowell/itripodi/Nascent/LNCaP/temp/e1/8ed186db41ec7b2645bae9890f3a96/qc/rseqc/SRR1648909.read_duplication.pos.DupRate.xls
RSeQC	read_duplication	SRR1648896.read_duplication	/scratch/Shares/dowell/itripodi/Nascent/LNCaP/temp/e1/8ed186db41ec7b2645bae9890f3a96/qc/rseqc/SRR1648896.read_duplication.pos.DupRate.xls
RSeQC	read_duplication	SRR1648890.read_duplication	/scratch/Shares/dowell/itripodi/Nascent/LNCaP/temp/e1/8ed186db41ec7b2645bae9890f3a96/qc/rseqc/SRR1648890.read_duplication.pos.DupRate.xls
RSeQC	read_duplication	SRR1648897.read_duplication	/scratch/Shares/dowell/itripodi/Nascent/LNCaP/temp/e1/8ed186db41ec7b2645bae9890f3a96/qc/rseqc/SRR1648897.read_duplication.pos.DupRate.xls
RSeQC	infer_experiment	SRR1648886.infer_experiment	/scratch/Shares/dowell/itripodi/Nascent/LNCaP/temp/e1/8ed186db41ec7b2645bae9890f3a96/qc/rseqc/SRR1648886.infer_experiment.txt
RSeQC	infer_experiment	SRR1648890.infer_experiment	/scratch/Shares/dowell/itripodi/Nascent/LNCaP/temp/e1/8ed186db41ec7b2645bae9890f3a96/qc/rseqc/SRR1648890.infer_experiment.txt
RSeQC	infer_experiment	SRR1648909.infer_experiment	/scratch/Shares/dowell/itripodi/Nascent/LNCaP/temp/e1/8ed186db41ec7b2645bae9890f3a96/qc/rseqc/SRR1648909.infer_experiment.txt
RSeQC	infer_experiment	SRR1648897.infer_experiment	/scratch/Shares/dowell/itripodi/Nascent/LNCaP/temp/e1/8ed186db41ec7b2645bae9890f3a96/qc/rseqc/SRR1648897.infer_experiment.txt
RSeQC	infer_experiment	SRR1648896.infer_experiment	/scratch/Shares/dowell/itripodi/Nascent/LNCaP/temp/e1/8ed186db41ec7b2645bae9890f3a96/qc/rseqc/SRR1648896.infer_experiment.txt
Picard	GcBiasSummaryMetrics	SRR1648890	/scratch/Shares/dowell/itripodi/Nascent/LNCaP/temp/e1/8ed186db41ec7b2645bae9890f3a96/qc/picard/SRR1648890.summary_metrics.txt
Picard	GcBiasSummaryMetrics	SRR1648886	/scratch/Shares/dowell/itripodi/Nascent/LNCaP/temp/e1/8ed186db41ec7b2645bae9890f3a96/qc/picard/SRR1648886.summary_metrics.txt
Picard	GcBiasSummaryMetrics	SRR1648896	/scratch/Shares/dowell/itripodi/Nascent/LNCaP/temp/e1/8ed186db41ec7b2645bae9890f3a96/qc/picard/SRR1648896.summary_metrics.txt
Picard	GcBiasSummaryMetrics	SRR1648909	/scratch/Shares/dowell/itripodi/Nascent/LNCaP/temp/e1/8ed186db41ec7b2645bae9890f3a96/qc/picard/SRR1648909.summary_metrics.txt
Picard	GcBiasSummaryMetrics	SRR1648897	/scratch/Shares/dowell/itripodi/Nascent/LNCaP/temp/e1/8ed186db41ec7b2645bae9890f3a96/qc/picard/SRR1648897.summary_metrics.txt
Picard	GcBiasDetailMetrics	SRR1648890	/scratch/Shares/dowell/itripodi/Nascent/LNCaP/temp/e1/8ed186db41ec7b2645bae9890f3a96/qc/picard/SRR1648890.gc_bias_metrics.txt
Picard	GcBiasDetailMetrics	SRR1648909	/scratch/Shares/dowell/itripodi/Nascent/LNCaP/temp/e1/8ed186db41ec7b2645bae9890f3a96/qc/picard/SRR1648909.gc_bias_metrics.txt
Picard	GcBiasDetailMetrics	SRR1648896	/scratch/Shares/dowell/itripodi/Nascent/LNCaP/temp/e1/8ed186db41ec7b2645bae9890f3a96/qc/picard/SRR1648896.gc_bias_metrics.txt
Picard	GcBiasDetailMetrics	SRR1648886	/scratch/Shares/dowell/itripodi/Nascent/LNCaP/temp/e1/8ed186db41ec7b2645bae9890f3a96/qc/picard/SRR1648886.gc_bias_metrics.txt
Picard	GcBiasDetailMetrics	SRR1648897	/scratch/Shares/dowell/itripodi/Nascent/LNCaP/temp/e1/8ed186db41ec7b2645bae9890f3a96/qc/picard/SRR1648897.gc_bias_metrics.txt
Picard	DuplicationMetrics	SRR1648909	/scratch/Shares/dowell/itripodi/Nascent/LNCaP/temp/e1/8ed186db41ec7b2645bae9890f3a96/qc/picard/SRR1648909.marked_dup_metrics.txt
Picard	DuplicationMetrics	SRR1648890	/scratch/Shares/dowell/itripodi/Nascent/LNCaP/temp/e1/8ed186db41ec7b2645bae9890f3a96/qc/picard/SRR1648890.marked_dup_metrics.txt
Picard	DuplicationMetrics	SRR1648886	/scratch/Shares/dowell/itripodi/Nascent/LNCaP/temp/e1/8ed186db41ec7b2645bae9890f3a96/qc/picard/SRR1648886.marked_dup_metrics.txt
Picard	DuplicationMetrics	SRR1648896	/scratch/Shares/dowell/itripodi/Nascent/LNCaP/temp/e1/8ed186db41ec7b2645bae9890f3a96/qc/picard/SRR1648896.marked_dup_metrics.txt
Picard	DuplicationMetrics	SRR1648897	/scratch/Shares/dowell/itripodi/Nascent/LNCaP/temp/e1/8ed186db41ec7b2645bae9890f3a96/qc/picard/SRR1648897.marked_dup_metrics.txt
Samtools	flagstat	SRR1648896	/scratch/Shares/dowell/itripodi/Nascent/LNCaP/temp/e1/8ed186db41ec7b2645bae9890f3a96/qc/mapstats/SRR1648896.flagstat
Samtools	flagstat	SRR1648897	/scratch/Shares/dowell/itripodi/Nascent/LNCaP/temp/e1/8ed186db41ec7b2645bae9890f3a96/qc/mapstats/SRR1648897.flagstat
Samtools	flagstat	SRR1648886	/scratch/Shares/dowell/itripodi/Nascent/LNCaP/temp/e1/8ed186db41ec7b2645bae9890f3a96/qc/mapstats/SRR1648886.flagstat
Samtools	flagstat	SRR1648890	/scratch/Shares/dowell/itripodi/Nascent/LNCaP/temp/e1/8ed186db41ec7b2645bae9890f3a96/qc/mapstats/SRR1648890.flagstat
Samtools	flagstat	SRR1648909	/scratch/Shares/dowell/itripodi/Nascent/LNCaP/temp/e1/8ed186db41ec7b2645bae9890f3a96/qc/mapstats/SRR1648909.flagstat
BBTools	all_sections	SRR1648909.trimstats	/scratch/Shares/dowell/itripodi/Nascent/LNCaP/temp/e1/8ed186db41ec7b2645bae9890f3a96/qc/trimstats/SRR1648909.trimstats.txt
BBTools	all_sections	SRR1648890.trimstats	/scratch/Shares/dowell/itripodi/Nascent/LNCaP/temp/e1/8ed186db41ec7b2645bae9890f3a96/qc/trimstats/SRR1648890.trimstats.txt
BBTools	all_sections	SRR1648896.trimstats	/scratch/Shares/dowell/itripodi/Nascent/LNCaP/temp/e1/8ed186db41ec7b2645bae9890f3a96/qc/trimstats/SRR1648896.trimstats.txt
BBTools	all_sections	SRR1648886.trimstats	/scratch/Shares/dowell/itripodi/Nascent/LNCaP/temp/e1/8ed186db41ec7b2645bae9890f3a96/qc/trimstats/SRR1648886.trimstats.txt
BBTools	all_sections	SRR1648897.trimstats	/scratch/Shares/dowell/itripodi/Nascent/LNCaP/temp/e1/8ed186db41ec7b2645bae9890f3a96/qc/trimstats/SRR1648897.trimstats.txt
HISAT2	all_sections	SRR1648909.hisat2_mapstats	/scratch/Shares/dowell/itripodi/Nascent/LNCaP/temp/e1/8ed186db41ec7b2645bae9890f3a96/qc/hisat2_mapstats/SRR1648909.hisat2_mapstats.txt
HISAT2	all_sections	SRR1648886.hisat2_mapstats	/scratch/Shares/dowell/itripodi/Nascent/LNCaP/temp/e1/8ed186db41ec7b2645bae9890f3a96/qc/hisat2_mapstats/SRR1648886.hisat2_mapstats.txt
HISAT2	all_sections	SRR1648890.hisat2_mapstats	/scratch/Shares/dowell/itripodi/Nascent/LNCaP/temp/e1/8ed186db41ec7b2645bae9890f3a96/qc/hisat2_mapstats/SRR1648890.hisat2_mapstats.txt
HISAT2	all_sections	SRR1648897.hisat2_mapstats	/scratch/Shares/dowell/itripodi/Nascent/LNCaP/temp/e1/8ed186db41ec7b2645bae9890f3a96/qc/hisat2_mapstats/SRR1648897.hisat2_mapstats.txt
HISAT2	all_sections	SRR1648896.hisat2_mapstats	/scratch/Shares/dowell/itripodi/Nascent/LNCaP/temp/e1/8ed186db41ec7b2645bae9890f3a96/qc/hisat2_mapstats/SRR1648896.hisat2_mapstats.txt
FastQC	all_sections	SRR1648909	/scratch/Shares/dowell/itripodi/Nascent/LNCaP/temp/e1/8ed186db41ec7b2645bae9890f3a96/qc/fastqc/SRR1648909_fastqc.zip
FastQC	all_sections	SRR1648897	/scratch/Shares/dowell/itripodi/Nascent/LNCaP/temp/e1/8ed186db41ec7b2645bae9890f3a96/qc/fastqc/SRR1648897_fastqc.zip
FastQC	all_sections	SRR1648886	/scratch/Shares/dowell/itripodi/Nascent/LNCaP/temp/e1/8ed186db41ec7b2645bae9890f3a96/qc/fastqc/SRR1648886_fastqc.zip
FastQC	all_sections	SRR1648886.trim	/scratch/Shares/dowell/itripodi/Nascent/LNCaP/temp/e1/8ed186db41ec7b2645bae9890f3a96/qc/fastqc/SRR1648886.trim_fastqc.zip
FastQC	all_sections	SRR1648890.trim	/scratch/Shares/dowell/itripodi/Nascent/LNCaP/temp/e1/8ed186db41ec7b2645bae9890f3a96/qc/fastqc/SRR1648890.trim_fastqc.zip
FastQC	all_sections	SRR1648909.trim	/scratch/Shares/dowell/itripodi/Nascent/LNCaP/temp/e1/8ed186db41ec7b2645bae9890f3a96/qc/fastqc/SRR1648909.trim_fastqc.zip
FastQC	all_sections	SRR1648890	/scratch/Shares/dowell/itripodi/Nascent/LNCaP/temp/e1/8ed186db41ec7b2645bae9890f3a96/qc/fastqc/SRR1648890_fastqc.zip
FastQC	all_sections	SRR1648896	/scratch/Shares/dowell/itripodi/Nascent/LNCaP/temp/e1/8ed186db41ec7b2645bae9890f3a96/qc/fastqc/SRR1648896_fastqc.zip
FastQC	all_sections	SRR1648896.trim	/scratch/Shares/dowell/itripodi/Nascent/LNCaP/temp/e1/8ed186db41ec7b2645bae9890f3a96/qc/fastqc/SRR1648896.trim_fastqc.zip
FastQC	all_sections	SRR1648897.trim	/scratch/Shares/dowell/itripodi/Nascent/LNCaP/temp/e1/8ed186db41ec7b2645bae9890f3a96/qc/fastqc/SRR1648897.trim_fastqc.zip
