# Supplementary material for: Combining signal and sequence to detect RNA polymerase initiation in ATAC-seq data
Source: PLoS One. 2020 Apr 30;15(4):e0232332. doi: 10.1371/journal.pone.0232332 (PMC7192442; doi:10.1371/journal.pone.0232332)
Supplement: S1 File — (ZIP) [file pone.0232332.s011.zip › multiqc_reports/MCF7_ATAC_MultiQC/multiqc_data/multiqc_rseqc_read_distribution.txt]

Sample	total_reads	total_tags	total_assigned_tags	cds_exons_total_bases	cds_exons_tag_count	cds_exons_tags_kb	5_utr_exons_total_bases	5_utr_exons_tag_count	5_utr_exons_tags_kb	3_utr_exons_total_bases	3_utr_exons_tag_count	3_utr_exons_tags_kb	introns_total_bases	introns_tag_count	introns_tags_kb	tss_up_1kb_total_bases	tss_up_1kb_tag_count	tss_up_1kb_tags_kb	tss_up_5kb_total_bases	tss_up_5kb_tag_count	tss_up_5kb_tags_kb	tss_up_10kb_total_bases	tss_up_10kb_tag_count	tss_up_10kb_tags_kb	tes_down_1kb_total_bases	tes_down_1kb_tag_count	tes_down_1kb_tags_kb	tes_down_5kb_total_bases	tes_down_5kb_tag_count	tes_down_5kb_tags_kb	tes_down_10kb_total_bases	tes_down_10kb_tag_count	tes_down_10kb_tags_kb	other_intergenic_tag_count	cds_exons_tag_pct	5_utr_exons_tag_pct	3_utr_exons_tag_pct	introns_tag_pct	tss_up_1kb_tag_pct	tss_up_5kb_tag_pct	tss_up_10kb_tag_pct	tes_down_1kb_tag_pct	tes_down_5kb_tag_pct	tes_down_10kb_tag_pct	other_intergenic_tag_pct
SRX6443488.read_dist	128905736	130124907	88478610	38499087	3730111	3730111.0	15936999	6293407	6293407.0	44223425	2654223	2654223.0	1344309357	55608481	55608481.0	21187215	7352035	7352035.0	95986367	10161016	10161016.0	176004635	13122405	13122405.0	22427490	1228302	1228302.0	97337365	4341414	4341414.0	173705276	7069983	7069983.0	41646297	2.866561895025985	4.836435348998943	2.039750160974178	42.734694135074385	5.6499829045026715	7.808663409842052	10.084468302444204	0.9439407322688806	3.3363435948507534	5.4332280906068195	32.00486206687548
SRX6443489.read_dist	98798332	99761882	67499563	38499087	2785669	2785669.0	15936999	5255393	5255393.0	44223425	1936640	1936640.0	1344309357	40853783	40853783.0	21187215	5564089	5564089.0	95986367	7700312	7700312.0	176004635	10605502	10605502.0	22427490	1334378	1334378.0	97337365	4032236	4032236.0	173705276	6062576	6062576.0	32262319	2.792318011803346	5.267936906001833	1.941262495428865	40.95129540559389	5.577369721232805	7.71869159404992	10.630815886171835	1.3375629782124598	4.0418603971404625	6.077046541684127	32.3393247533161
SRX6443490.read_dist	93943920	94833216	64371794	38499087	2744683	2744683.0	15936999	4579949	4579949.0	44223425	1921303	1921303.0	1344309357	40197675	40197675.0	21187215	5192620	5192620.0	95986367	7241477	7241477.0	176004635	9576429	9576429.0	22427490	991531	991531.0	97337365	3364527	3364527.0	173705276	5351755	5351755.0	30461422	2.8942211555917288	4.829477680056743	2.0259810655372057	42.38775894724481	5.475528743009201	7.636013314153556	10.098180156623602	1.0455524359734885	3.547836024036135	5.6433338715413806	32.12104712340452
SRX6443491.read_dist	100113790	101061633	67640355	38499087	2815540	2815540.0	15936999	4491118	4491118.0	44223425	1980500	1980500.0	1344309357	43124243	43124243.0	21187215	4986933	4986933.0	95986367	7152823	7152823.0	176004635	9616912	9616912.0	22427490	1013426	1013426.0	97337365	3502449	3502449.0	173705276	5612042	5612042.0	33421278	2.785963294299826	4.443939669963576	1.9596952287521416	42.671231128830065	4.934546228834439	7.077683971324706	9.51588819072417	1.00278015495752	3.465656447486852	5.553088579124781	33.07019390830544
