# Supplementary material for: Combining signal and sequence to detect RNA polymerase initiation in ATAC-seq data
Source: PLoS One. 2020 Apr 30;15(4):e0232332. doi: 10.1371/journal.pone.0232332 (PMC7192442; doi:10.1371/journal.pone.0232332)
Supplement: S1 File — (ZIP) [file pone.0232332.s011.zip › multiqc_reports/MCF7_ATAC_MultiQC/multiqc_data/multiqc_sources.txt]

Module	Section	Sample Name	Source
Preseq	all_sections	SRX6443491.lc_extrap	/scratch/Shares/dowell/itripodi/ATAC/MCF7/temp/b4/cb077b543d55bf3afa2e7ee44145fe/qc/preseq/SRX6443491.lc_extrap.txt
Preseq	all_sections	SRX6443489.c_curve	/scratch/Shares/dowell/itripodi/ATAC/MCF7/temp/b4/cb077b543d55bf3afa2e7ee44145fe/qc/preseq/SRX6443489.c_curve.txt
Preseq	all_sections	SRX6443488.c_curve	/scratch/Shares/dowell/itripodi/ATAC/MCF7/temp/b4/cb077b543d55bf3afa2e7ee44145fe/qc/preseq/SRX6443488.c_curve.txt
Preseq	all_sections	SRX6443489.lc_extrap	/scratch/Shares/dowell/itripodi/ATAC/MCF7/temp/b4/cb077b543d55bf3afa2e7ee44145fe/qc/preseq/SRX6443489.lc_extrap.txt
Preseq	all_sections	SRX6443490.c_curve	/scratch/Shares/dowell/itripodi/ATAC/MCF7/temp/b4/cb077b543d55bf3afa2e7ee44145fe/qc/preseq/SRX6443490.c_curve.txt
Preseq	all_sections	SRX6443491.c_curve	/scratch/Shares/dowell/itripodi/ATAC/MCF7/temp/b4/cb077b543d55bf3afa2e7ee44145fe/qc/preseq/SRX6443491.c_curve.txt
Preseq	all_sections	SRX6443488.lc_extrap	/scratch/Shares/dowell/itripodi/ATAC/MCF7/temp/b4/cb077b543d55bf3afa2e7ee44145fe/qc/preseq/SRX6443488.lc_extrap.txt
Preseq	all_sections	SRX6443490.lc_extrap	/scratch/Shares/dowell/itripodi/ATAC/MCF7/temp/b4/cb077b543d55bf3afa2e7ee44145fe/qc/preseq/SRX6443490.lc_extrap.txt
RSeQC	read_distribution	SRX6443489.read_dist	/scratch/Shares/dowell/itripodi/ATAC/MCF7/temp/b4/cb077b543d55bf3afa2e7ee44145fe/qc/rseqc/SRX6443489.read_dist.txt
RSeQC	read_distribution	SRX6443490.read_dist	/scratch/Shares/dowell/itripodi/ATAC/MCF7/temp/b4/cb077b543d55bf3afa2e7ee44145fe/qc/rseqc/SRX6443490.read_dist.txt
RSeQC	read_distribution	SRX6443491.read_dist	/scratch/Shares/dowell/itripodi/ATAC/MCF7/temp/b4/cb077b543d55bf3afa2e7ee44145fe/qc/rseqc/SRX6443491.read_dist.txt
RSeQC	read_distribution	SRX6443488.read_dist	/scratch/Shares/dowell/itripodi/ATAC/MCF7/temp/b4/cb077b543d55bf3afa2e7ee44145fe/qc/rseqc/SRX6443488.read_dist.txt
RSeQC	read_duplication	SRX6443488.read_duplication	/scratch/Shares/dowell/itripodi/ATAC/MCF7/temp/b4/cb077b543d55bf3afa2e7ee44145fe/qc/rseqc/SRX6443488.read_duplication.pos.DupRate.xls
RSeQC	read_duplication	SRX6443491.read_duplication	/scratch/Shares/dowell/itripodi/ATAC/MCF7/temp/b4/cb077b543d55bf3afa2e7ee44145fe/qc/rseqc/SRX6443491.read_duplication.pos.DupRate.xls
RSeQC	read_duplication	SRX6443490.read_duplication	/scratch/Shares/dowell/itripodi/ATAC/MCF7/temp/b4/cb077b543d55bf3afa2e7ee44145fe/qc/rseqc/SRX6443490.read_duplication.pos.DupRate.xls
RSeQC	read_duplication	SRX6443489.read_duplication	/scratch/Shares/dowell/itripodi/ATAC/MCF7/temp/b4/cb077b543d55bf3afa2e7ee44145fe/qc/rseqc/SRX6443489.read_duplication.pos.DupRate.xls
RSeQC	infer_experiment	SRX6443491.infer_experiment	/scratch/Shares/dowell/itripodi/ATAC/MCF7/temp/b4/cb077b543d55bf3afa2e7ee44145fe/qc/rseqc/SRX6443491.infer_experiment.txt
RSeQC	infer_experiment	SRX6443489.infer_experiment	/scratch/Shares/dowell/itripodi/ATAC/MCF7/temp/b4/cb077b543d55bf3afa2e7ee44145fe/qc/rseqc/SRX6443489.infer_experiment.txt
RSeQC	infer_experiment	SRX6443490.infer_experiment	/scratch/Shares/dowell/itripodi/ATAC/MCF7/temp/b4/cb077b543d55bf3afa2e7ee44145fe/qc/rseqc/SRX6443490.infer_experiment.txt
RSeQC	infer_experiment	SRX6443488.infer_experiment	/scratch/Shares/dowell/itripodi/ATAC/MCF7/temp/b4/cb077b543d55bf3afa2e7ee44145fe/qc/rseqc/SRX6443488.infer_experiment.txt
Picard	GcBiasSummaryMetrics	SRX6443490	/scratch/Shares/dowell/itripodi/ATAC/MCF7/temp/b4/cb077b543d55bf3afa2e7ee44145fe/qc/picard/SRX6443490.summary_metrics.txt
Picard	GcBiasSummaryMetrics	SRX6443489	/scratch/Shares/dowell/itripodi/ATAC/MCF7/temp/b4/cb077b543d55bf3afa2e7ee44145fe/qc/picard/SRX6443489.summary_metrics.txt
Picard	GcBiasSummaryMetrics	SRX6443488	/scratch/Shares/dowell/itripodi/ATAC/MCF7/temp/b4/cb077b543d55bf3afa2e7ee44145fe/qc/picard/SRX6443488.summary_metrics.txt
Picard	GcBiasSummaryMetrics	SRX6443491	/scratch/Shares/dowell/itripodi/ATAC/MCF7/temp/b4/cb077b543d55bf3afa2e7ee44145fe/qc/picard/SRX6443491.summary_metrics.txt
Picard	GcBiasDetailMetrics	SRX6443491	/scratch/Shares/dowell/itripodi/ATAC/MCF7/temp/b4/cb077b543d55bf3afa2e7ee44145fe/qc/picard/SRX6443491.gc_bias_metrics.txt
Picard	GcBiasDetailMetrics	SRX6443490	/scratch/Shares/dowell/itripodi/ATAC/MCF7/temp/b4/cb077b543d55bf3afa2e7ee44145fe/qc/picard/SRX6443490.gc_bias_metrics.txt
Picard	GcBiasDetailMetrics	SRX6443488	/scratch/Shares/dowell/itripodi/ATAC/MCF7/temp/b4/cb077b543d55bf3afa2e7ee44145fe/qc/picard/SRX6443488.gc_bias_metrics.txt
Picard	GcBiasDetailMetrics	SRX6443489	/scratch/Shares/dowell/itripodi/ATAC/MCF7/temp/b4/cb077b543d55bf3afa2e7ee44145fe/qc/picard/SRX6443489.gc_bias_metrics.txt
Picard	DuplicationMetrics	SRX6443489	/scratch/Shares/dowell/itripodi/ATAC/MCF7/temp/b4/cb077b543d55bf3afa2e7ee44145fe/qc/picard/SRX6443489.marked_dup_metrics.txt
Picard	DuplicationMetrics	SRX6443488	/scratch/Shares/dowell/itripodi/ATAC/MCF7/temp/b4/cb077b543d55bf3afa2e7ee44145fe/qc/picard/SRX6443488.marked_dup_metrics.txt
Picard	DuplicationMetrics	SRX6443490	/scratch/Shares/dowell/itripodi/ATAC/MCF7/temp/b4/cb077b543d55bf3afa2e7ee44145fe/qc/picard/SRX6443490.marked_dup_metrics.txt
Picard	DuplicationMetrics	SRX6443491	/scratch/Shares/dowell/itripodi/ATAC/MCF7/temp/b4/cb077b543d55bf3afa2e7ee44145fe/qc/picard/SRX6443491.marked_dup_metrics.txt
Samtools	flagstat	SRX6443490	/scratch/Shares/dowell/itripodi/ATAC/MCF7/temp/b4/cb077b543d55bf3afa2e7ee44145fe/qc/samtools_mapstats/SRX6443490.flagstat
Samtools	flagstat	SRX6443488	/scratch/Shares/dowell/itripodi/ATAC/MCF7/temp/b4/cb077b543d55bf3afa2e7ee44145fe/qc/samtools_mapstats/SRX6443488.flagstat
Samtools	flagstat	SRX6443491	/scratch/Shares/dowell/itripodi/ATAC/MCF7/temp/b4/cb077b543d55bf3afa2e7ee44145fe/qc/samtools_mapstats/SRX6443491.flagstat
Samtools	flagstat	SRX6443489	/scratch/Shares/dowell/itripodi/ATAC/MCF7/temp/b4/cb077b543d55bf3afa2e7ee44145fe/qc/samtools_mapstats/SRX6443489.flagstat
BBTools	all_sections	SRX6443490.trimstats	/scratch/Shares/dowell/itripodi/ATAC/MCF7/temp/b4/cb077b543d55bf3afa2e7ee44145fe/qc/trimstats/SRX6443490.trimstats.txt
BBTools	all_sections	SRX6443488.trimstats	/scratch/Shares/dowell/itripodi/ATAC/MCF7/temp/b4/cb077b543d55bf3afa2e7ee44145fe/qc/trimstats/SRX6443488.trimstats.txt
BBTools	all_sections	SRX6443489.trimstats	/scratch/Shares/dowell/itripodi/ATAC/MCF7/temp/b4/cb077b543d55bf3afa2e7ee44145fe/qc/trimstats/SRX6443489.trimstats.txt
BBTools	all_sections	SRX6443491.trimstats	/scratch/Shares/dowell/itripodi/ATAC/MCF7/temp/b4/cb077b543d55bf3afa2e7ee44145fe/qc/trimstats/SRX6443491.trimstats.txt
HISAT2	all_sections	SRX6443490.hisat2_mapstats	/scratch/Shares/dowell/itripodi/ATAC/MCF7/temp/b4/cb077b543d55bf3afa2e7ee44145fe/qc/hisat2_mapstats/SRX6443490.hisat2_mapstats.txt
HISAT2	all_sections	SRX6443488.hisat2_mapstats	/scratch/Shares/dowell/itripodi/ATAC/MCF7/temp/b4/cb077b543d55bf3afa2e7ee44145fe/qc/hisat2_mapstats/SRX6443488.hisat2_mapstats.txt
HISAT2	all_sections	SRX6443491.hisat2_mapstats	/scratch/Shares/dowell/itripodi/ATAC/MCF7/temp/b4/cb077b543d55bf3afa2e7ee44145fe/qc/hisat2_mapstats/SRX6443491.hisat2_mapstats.txt
HISAT2	all_sections	SRX6443489.hisat2_mapstats	/scratch/Shares/dowell/itripodi/ATAC/MCF7/temp/b4/cb077b543d55bf3afa2e7ee44145fe/qc/hisat2_mapstats/SRX6443489.hisat2_mapstats.txt
FastQC	all_sections	SRX6443490_1	/scratch/Shares/dowell/itripodi/ATAC/MCF7/temp/b4/cb077b543d55bf3afa2e7ee44145fe/qc/fastqc/SRX6443490_1_fastqc.zip
FastQC	all_sections	SRX6443489_1	/scratch/Shares/dowell/itripodi/ATAC/MCF7/temp/b4/cb077b543d55bf3afa2e7ee44145fe/qc/fastqc/SRX6443489_1_fastqc.zip
FastQC	all_sections	SRX6443491_1.trim	/scratch/Shares/dowell/itripodi/ATAC/MCF7/temp/b4/cb077b543d55bf3afa2e7ee44145fe/qc/fastqc/SRX6443491_1.trim_fastqc.zip
FastQC	all_sections	SRX6443488_2	/scratch/Shares/dowell/itripodi/ATAC/MCF7/temp/b4/cb077b543d55bf3afa2e7ee44145fe/qc/fastqc/SRX6443488_2_fastqc.zip
FastQC	all_sections	SRX6443490_2.trim	/scratch/Shares/dowell/itripodi/ATAC/MCF7/temp/b4/cb077b543d55bf3afa2e7ee44145fe/qc/fastqc/SRX6443490_2.trim_fastqc.zip
FastQC	all_sections	SRX6443489_1.trim	/scratch/Shares/dowell/itripodi/ATAC/MCF7/temp/b4/cb077b543d55bf3afa2e7ee44145fe/qc/fastqc/SRX6443489_1.trim_fastqc.zip
FastQC	all_sections	SRX6443489_2	/scratch/Shares/dowell/itripodi/ATAC/MCF7/temp/b4/cb077b543d55bf3afa2e7ee44145fe/qc/fastqc/SRX6443489_2_fastqc.zip
FastQC	all_sections	SRX6443490_2	/scratch/Shares/dowell/itripodi/ATAC/MCF7/temp/b4/cb077b543d55bf3afa2e7ee44145fe/qc/fastqc/SRX6443490_2_fastqc.zip
FastQC	all_sections	SRX6443491_2.trim	/scratch/Shares/dowell/itripodi/ATAC/MCF7/temp/b4/cb077b543d55bf3afa2e7ee44145fe/qc/fastqc/SRX6443491_2.trim_fastqc.zip
FastQC	all_sections	SRX6443488_1	/scratch/Shares/dowell/itripodi/ATAC/MCF7/temp/b4/cb077b543d55bf3afa2e7ee44145fe/qc/fastqc/SRX6443488_1_fastqc.zip
FastQC	all_sections	SRX6443490_1.trim	/scratch/Shares/dowell/itripodi/ATAC/MCF7/temp/b4/cb077b543d55bf3afa2e7ee44145fe/qc/fastqc/SRX6443490_1.trim_fastqc.zip
FastQC	all_sections	SRX6443488_1.trim	/scratch/Shares/dowell/itripodi/ATAC/MCF7/temp/b4/cb077b543d55bf3afa2e7ee44145fe/qc/fastqc/SRX6443488_1.trim_fastqc.zip
FastQC	all_sections	SRX6443489_2.trim	/scratch/Shares/dowell/itripodi/ATAC/MCF7/temp/b4/cb077b543d55bf3afa2e7ee44145fe/qc/fastqc/SRX6443489_2.trim_fastqc.zip
FastQC	all_sections	SRX6443491_2	/scratch/Shares/dowell/itripodi/ATAC/MCF7/temp/b4/cb077b543d55bf3afa2e7ee44145fe/qc/fastqc/SRX6443491_2_fastqc.zip
FastQC	all_sections	SRX6443491_1	/scratch/Shares/dowell/itripodi/ATAC/MCF7/temp/b4/cb077b543d55bf3afa2e7ee44145fe/qc/fastqc/SRX6443491_1_fastqc.zip
FastQC	all_sections	SRX6443488_2.trim	/scratch/Shares/dowell/itripodi/ATAC/MCF7/temp/b4/cb077b543d55bf3afa2e7ee44145fe/qc/fastqc/SRX6443488_2.trim_fastqc.zip
