# Supplementary material for: Combining signal and sequence to detect RNA polymerase initiation in ATAC-seq data
Source: PLoS One. 2020 Apr 30;15(4):e0232332. doi: 10.1371/journal.pone.0232332 (PMC7192442; doi:10.1371/journal.pone.0232332)
Supplement: S1 File — (ZIP) [file pone.0232332.s011.zip › multiqc_reports/MCF7_ATAC_MultiQC/multiqc_data/multiqc_picard_dups.txt]

Sample	LIBRARY	UNPAIRED_READS_EXAMINED	READ_PAIRS_EXAMINED	SECONDARY_OR_SUPPLEMENTARY_RDS	UNMAPPED_READS	UNPAIRED_READ_DUPLICATES	READ_PAIR_DUPLICATES	READ_PAIR_OPTICAL_DUPLICATES	PERCENT_DUPLICATION	ESTIMATED_LIBRARY_SIZE
SRX6443488	Unknown Library	4753256.0	62076240.0	9034230.0	7271696.0	2548566.0	11583002.0	0.0	0.199484	144932272.0
SRX6443489	Unknown Library	2526816.0	48135758.0	7411602.0	4295790.0	1154428.0	7364880.0	0.0	0.160774	140812426.0
SRX6443490	Unknown Library	2635668.0	45654126.0	7120065.0	4454640.0	1157902.0	5940389.0	0.0	0.138792	159861408.0
SRX6443491	Unknown Library	2480836.0	48816477.0	8706869.0	4782148.0	1033489.0	6213041.0	0.0	0.134443	175134988.0
