# Supplementary material for: Combining signal and sequence to detect RNA polymerase initiation in ATAC-seq data
Source: PLoS One. 2020 Apr 30;15(4):e0232332. doi: 10.1371/journal.pone.0232332 (PMC7192442; doi:10.1371/journal.pone.0232332)
Supplement: S1 File — (ZIP) [file pone.0232332.s011.zip › multiqc_reports/MCF7_ATAC_MultiQC/multiqc_data/multiqc_general_stats.txt]

Sample	Samtools Flagstat_mqc-generalstats-samtools_flagstat-mapped_passed	Picard_mqc-generalstats-picard-PERCENT_DUPLICATION	HISAT2_mqc-generalstats-hisat2-overall_alignment_rate	FastQC_mqc-generalstats-fastqc-percent_duplicates	FastQC_mqc-generalstats-fastqc-percent_gc	FastQC_mqc-generalstats-fastqc-avg_sequence_length	FastQC_mqc-generalstats-fastqc-percent_fails	FastQC_mqc-generalstats-fastqc-total_sequences
SRX6443488	137939966	0.199484
SRX6443488.hisat2_mapstats			94.66
SRX6443488_1				33.36210512807227	50.0	150.0	20.0	68099706.0
SRX6443488_1.trim				29.34056824362682	51.0	122.10527231854394	10.0	68088716.0
SRX6443488_2				26.910188906737915	50.0	150.0	20.0	68099706.0
SRX6443488_2.trim				23.3910513870225	51.0	121.6869367899374	10.0	68088716.0
SRX6443489	106209934	0.160774
SRX6443489.hisat2_mapstats			95.83
SRX6443489_1				33.433958856984205	50.0	150.0	20.0	51560827.0
SRX6443489_1.trim				29.19611328997982	51.0	120.9083217178958	10.0	51547061.0
SRX6443489_2				30.49690371029621	50.0	150.0	20.0	51560827.0
SRX6443489_2.trim				26.548716857107067	51.0	120.66340123639638	10.0	51547061.0
SRX6443490	101063985	0.138792
SRX6443490.hisat2_mapstats			95.47
SRX6443490_1				30.360299579105174	50.0	150.0	20.0	49215536.0
SRX6443490_1.trim				26.266242238596845	51.0	120.24995235702636	10.0	49199280.0
SRX6443490_2				27.335445042120426	50.0	150.0	20.0	49215536.0
SRX6443490_2.trim				23.468475195237886	51.0	119.97443043881943	10.0	49199280.0
SRX6443491	108820659	0.134443
SRX6443491.hisat2_mapstats			95.44
SRX6443491_1				27.461572237999405	49.0	150.0	20.0	52460371.0
SRX6443491_1.trim				23.42678077235135	50.0	117.42142466946623	10.0	52447969.0
SRX6443491_2				24.95360521149705	49.0	150.0	20.0	52460371.0
SRX6443491_2.trim				21.14395538281964	50.0	117.19341866221741	10.0	52447969.0
