# Supplementary material for: Combining signal and sequence to detect RNA polymerase initiation in ATAC-seq data
Source: PLoS One. 2020 Apr 30;15(4):e0232332. doi: 10.1371/journal.pone.0232332 (PMC7192442; doi:10.1371/journal.pone.0232332)
Supplement: S1 File — (ZIP) [file pone.0232332.s011.zip › multiqc_reports/MCF7_ATAC_MultiQC/multiqc_data/multiqc_rseqc_infer_experiment.txt]

Sample	pe_sense	pe_antisense	failed
SRX6443488.infer_experiment	0.4934	0.4994	0.0073
SRX6443489.infer_experiment	0.493	0.4976	0.0093
SRX6443490.infer_experiment	0.4926	0.4976	0.0098
SRX6443491.infer_experiment	0.4952	0.4954	0.0094
