# Supplementary material for: Combining signal and sequence to detect RNA polymerase initiation in ATAC-seq data
Source: PLoS One. 2020 Apr 30;15(4):e0232332. doi: 10.1371/journal.pone.0232332 (PMC7192442; doi:10.1371/journal.pone.0232332)
Supplement: S1 File — (ZIP) [file pone.0232332.s011.zip › multiqc_reports/MCF7_ATAC_MultiQC/multiqc_data/multiqc_hisat2.txt]

Sample	paired_total	paired_aligned_none	paired_aligned_one	paired_aligned_multi	paired_aligned_discord_one	unpaired_total	unpaired_aligned_none	unpaired_aligned_one	unpaired_aligned_multi	overall_alignment_rate
SRX6443488.hisat2_mapstats	68088716	6726789	58736397	1964918	660612	13453578	7271696	5877506	304376	94.66
SRX6443489.hisat2_mapstats	51547061	4248842	44348920	1658793	1290506	8497684	4295790	3940813	261081	95.83
SRX6443490.hisat2_mapstats	49199280	4412673	41970860	1531304	1284443	8825346	4454640	4110021	260685	95.47
SRX6443491.hisat2_mapstats	52447969	4434638	45028021	1818774	1166536	8869276	4782148	3810109	277019	95.44
