# Supplementary material for: Combining signal and sequence to detect RNA polymerase initiation in ATAC-seq data
Source: PLoS One. 2020 Apr 30;15(4):e0232332. doi: 10.1371/journal.pone.0232332 (PMC7192442; doi:10.1371/journal.pone.0232332)
Supplement: S1 File — (ZIP) [file pone.0232332.s011.zip › multiqc_reports/MCF7_ATAC_MultiQC/multiqc_data/multiqc_picard_gcbias.txt]

Sample	ACCUMULATION_LEVEL	READS_USED	WINDOW_SIZE	TOTAL_CLUSTERS	ALIGNED_READS	AT_DROPOUT	GC_DROPOUT	GC_NC_0_19	GC_NC_20_39	GC_NC_40_59	GC_NC_60_79	GC_NC_80_100	SAMPLE	LIBRARY	READ_GROUP
SRX6443488	All Reads	ALL	100.0	72748764.0	137939966.0	35.715332	2.8e-05	0.053253	0.348097	1.223108	5.328809	17.582956
SRX6443489	All Reads	ALL	100.0	55329537.0	106209934.0	36.635221	2.2e-05	0.032169	0.322057	1.258132	5.293038	15.557956
SRX6443490	All Reads	ALL	100.0	52841952.0	101063985.0	36.937087	2.9e-05	0.02841	0.322859	1.250401	5.354037	15.97399
SRX6443491	All Reads	ALL	100.0	56882307.0	108820659.0	35.282302	2.6e-05	0.029207	0.350184	1.251211	5.044678	16.883359
