# Supplementary material for: Combining signal and sequence to detect RNA polymerase initiation in ATAC-seq data
Source: PLoS One. 2020 Apr 30;15(4):e0232332. doi: 10.1371/journal.pone.0232332 (PMC7192442; doi:10.1371/journal.pone.0232332)
Supplement: S1 File — (ZIP) [file pone.0232332.s011.zip › multiqc_reports/MCF7_ATAC_MultiQC/multiqc_data/multiqc_fastqc.txt]

Sample	Filename	File type	Encoding	Total Sequences	Sequences flagged as poor quality	Sequence length	%GC	total_deduplicated_percentage	avg_sequence_length	basic_statistics	per_base_sequence_quality	per_sequence_quality_scores	per_base_sequence_content	per_sequence_gc_content	per_base_n_content	sequence_length_distribution	sequence_duplication_levels	overrepresented_sequences	adapter_content
SRX6443488_1	SRX6443488_1.fastq.gz	Conventional base calls	Sanger / Illumina 1.9	68099706.0	0.0	150.0	50.0	66.63789487192773	150.0	pass	pass	pass	fail	pass	pass	pass	warn	pass	fail
SRX6443488_1.trim	SRX6443488_1.trim.fastq.gz	Conventional base calls	Sanger / Illumina 1.9	68088716.0	0.0	20-150	51.0	70.65943175637318	122.10527231854394	pass	pass	pass	fail	pass	pass	warn	pass	pass	pass
SRX6443488_2	SRX6443488_2.fastq.gz	Conventional base calls	Sanger / Illumina 1.9	68099706.0	0.0	150.0	50.0	73.08981109326209	150.0	pass	pass	pass	fail	pass	pass	pass	pass	pass	fail
SRX6443488_2.trim	SRX6443488_2.trim.fastq.gz	Conventional base calls	Sanger / Illumina 1.9	68088716.0	0.0	20-150	51.0	76.6089486129775	121.6869367899374	pass	pass	pass	fail	pass	pass	warn	pass	pass	pass
SRX6443489_1	SRX6443489_1.fastq.gz	Conventional base calls	Sanger / Illumina 1.9	51560827.0	0.0	150.0	50.0	66.5660411430158	150.0	pass	pass	pass	fail	pass	pass	pass	warn	pass	fail
SRX6443489_1.trim	SRX6443489_1.trim.fastq.gz	Conventional base calls	Sanger / Illumina 1.9	51547061.0	0.0	20-150	51.0	70.80388671002018	120.9083217178958	pass	pass	pass	fail	pass	pass	warn	pass	pass	pass
SRX6443489_2	SRX6443489_2.fastq.gz	Conventional base calls	Sanger / Illumina 1.9	51560827.0	0.0	150.0	50.0	69.50309628970379	150.0	pass	pass	pass	fail	pass	pass	pass	warn	pass	fail
SRX6443489_2.trim	SRX6443489_2.trim.fastq.gz	Conventional base calls	Sanger / Illumina 1.9	51547061.0	0.0	20-150	51.0	73.45128314289293	120.66340123639638	pass	pass	pass	fail	pass	pass	warn	pass	pass	pass
SRX6443490_1	SRX6443490_1.fastq.gz	Conventional base calls	Sanger / Illumina 1.9	49215536.0	0.0	150.0	50.0	69.63970042089483	150.0	pass	pass	pass	fail	pass	pass	pass	warn	pass	fail
SRX6443490_1.trim	SRX6443490_1.trim.fastq.gz	Conventional base calls	Sanger / Illumina 1.9	49199280.0	0.0	20-150	51.0	73.73375776140315	120.24995235702636	pass	pass	pass	fail	pass	pass	warn	pass	pass	pass
SRX6443490_2	SRX6443490_2.fastq.gz	Conventional base calls	Sanger / Illumina 1.9	49215536.0	0.0	150.0	50.0	72.66455495787957	150.0	pass	pass	pass	fail	pass	pass	pass	pass	pass	fail
SRX6443490_2.trim	SRX6443490_2.trim.fastq.gz	Conventional base calls	Sanger / Illumina 1.9	49199280.0	0.0	20-150	51.0	76.53152480476211	119.97443043881943	pass	pass	pass	fail	pass	pass	warn	pass	pass	pass
SRX6443491_1	SRX6443491_1.fastq.gz	Conventional base calls	Sanger / Illumina 1.9	52460371.0	0.0	150.0	49.0	72.5384277620006	150.0	pass	pass	pass	fail	pass	pass	pass	pass	pass	fail
SRX6443491_1.trim	SRX6443491_1.trim.fastq.gz	Conventional base calls	Sanger / Illumina 1.9	52447969.0	0.0	20-150	50.0	76.57321922764865	117.42142466946623	pass	pass	pass	fail	pass	pass	warn	pass	pass	pass
SRX6443491_2	SRX6443491_2.fastq.gz	Conventional base calls	Sanger / Illumina 1.9	52460371.0	0.0	150.0	49.0	75.04639478850295	150.0	pass	pass	pass	fail	pass	pass	pass	pass	pass	fail
SRX6443491_2.trim	SRX6443491_2.trim.fastq.gz	Conventional base calls	Sanger / Illumina 1.9	52447969.0	0.0	20-150	50.0	78.85604461718036	117.19341866221741	pass	pass	pass	fail	pass	pass	warn	pass	pass	pass
