# Supplementary material for: Combining signal and sequence to detect RNA polymerase initiation in ATAC-seq data
Source: PLoS One. 2020 Apr 30;15(4):e0232332. doi: 10.1371/journal.pone.0232332 (PMC7192442; doi:10.1371/journal.pone.0232332)
Supplement: S1 File — (ZIP) [file pone.0232332.s011.zip › multiqc_reports/MCF7_ATAC_MultiQC/multiqc_data/multiqc_samtools_flagstat.txt]

Sample	total_passed	total_failed	secondary_passed	secondary_failed	supplementary_passed	supplementary_failed	duplicates_passed	duplicates_failed	mapped_passed	mapped_failed	mapped_passed_pct	mapped_failed_pct	paired in sequencing_passed	paired in sequencing_failed	read1_passed	read1_failed	read2_passed	read2_failed	properly paired_passed	properly paired_failed	properly paired_passed_pct	properly paired_failed_pct	with itself and mate mapped_passed	with itself and mate mapped_failed	singletons_passed	singletons_failed	singletons_passed_pct	singletons_failed_pct	with mate mapped to a different chr_passed	with mate mapped to a different chr_failed	with mate mapped to a different chr (mapQ >= 5)_passed	with mate mapped to a different chr (mapQ >= 5)_failed	flagstat_total
SRX6443488	145211662	0	9034230	0	0	0	0	0	137939966	0	94.99	nan	136177432	0	68088716	0	68088716	0	121402630	0	89.15	nan	124152480	0	4753256	0	3.49	nan	119260	0	71480	0	145211662
SRX6443489	110505724	0	7411602	0	0	0	0	0	106209934	0	96.11	nan	103094122	0	51547061	0	51547061	0	92015426	0	89.25	nan	96271516	0	2526816	0	2.45	nan	130412	0	82955	0	110505724
SRX6443490	105518625	0	7120065	0	0	0	0	0	101063985	0	95.78	nan	98398560	0	49199280	0	49199280	0	87004328	0	88.42	nan	91308252	0	2635668	0	2.68	nan	119184	0	72798	0	105518625
SRX6443491	113602807	0	8706869	0	0	0	0	0	108820659	0	95.79	nan	104895938	0	52447969	0	52447969	0	93693590	0	89.32	nan	97632954	0	2480836	0	2.37	nan	128960	0	77784	0	113602807
