# Supplementary material for: Combining signal and sequence to detect RNA polymerase initiation in ATAC-seq data
Source: PLoS One. 2020 Apr 30;15(4):e0232332. doi: 10.1371/journal.pone.0232332 (PMC7192442; doi:10.1371/journal.pone.0232332)
Supplement: S1 File — (ZIP) [file pone.0232332.s011.zip › multiqc_reports/MCF7_ATAC_MultiQC/multiqc_data/multiqc_data.json]

{
    "report_data_sources": {
        "Preseq": {
            "all_sections": {
                "SRX6443491.lc_extrap": "/scratch/Shares/dowell/itripodi/ATAC/MCF7/temp/b4/cb077b543d55bf3afa2e7ee44145fe/qc/preseq/SRX6443491.lc_extrap.txt",
                "SRX6443489.c_curve": "/scratch/Shares/dowell/itripodi/ATAC/MCF7/temp/b4/cb077b543d55bf3afa2e7ee44145fe/qc/preseq/SRX6443489.c_curve.txt",
                "SRX6443488.c_curve": "/scratch/Shares/dowell/itripodi/ATAC/MCF7/temp/b4/cb077b543d55bf3afa2e7ee44145fe/qc/preseq/SRX6443488.c_curve.txt",
                "SRX6443489.lc_extrap": "/scratch/Shares/dowell/itripodi/ATAC/MCF7/temp/b4/cb077b543d55bf3afa2e7ee44145fe/qc/preseq/SRX6443489.lc_extrap.txt",
                "SRX6443490.c_curve": "/scratch/Shares/dowell/itripodi/ATAC/MCF7/temp/b4/cb077b543d55bf3afa2e7ee44145fe/qc/preseq/SRX6443490.c_curve.txt",
                "SRX6443491.c_curve": "/scratch/Shares/dowell/itripodi/ATAC/MCF7/temp/b4/cb077b543d55bf3afa2e7ee44145fe/qc/preseq/SRX6443491.c_curve.txt",
                "SRX6443488.lc_extrap": "/scratch/Shares/dowell/itripodi/ATAC/MCF7/temp/b4/cb077b543d55bf3afa2e7ee44145fe/qc/preseq/SRX6443488.lc_extrap.txt",
                "SRX6443490.lc_extrap": "/scratch/Shares/dowell/itripodi/ATAC/MCF7/temp/b4/cb077b543d55bf3afa2e7ee44145fe/qc/preseq/SRX6443490.lc_extrap.txt"
            }
        },
        "RSeQC": {
            "read_distribution": {
                "SRX6443489.read_dist": "/scratch/Shares/dowell/itripodi/ATAC/MCF7/temp/b4/cb077b543d55bf3afa2e7ee44145fe/qc/rseqc/SRX6443489.read_dist.txt",
                "SRX6443490.read_dist": "/scratch/Shares/dowell/itripodi/ATAC/MCF7/temp/b4/cb077b543d55bf3afa2e7ee44145fe/qc/rseqc/SRX6443490.read_dist.txt",
                "SRX6443491.read_dist": "/scratch/Shares/dowell/itripodi/ATAC/MCF7/temp/b4/cb077b543d55bf3afa2e7ee44145fe/qc/rseqc/SRX6443491.read_dist.txt",
                "SRX6443488.read_dist": "/scratch/Shares/dowell/itripodi/ATAC/MCF7/temp/b4/cb077b543d55bf3afa2e7ee44145fe/qc/rseqc/SRX6443488.read_dist.txt"
            },
            "read_duplication": {
                "SRX6443488.read_duplication": "/scratch/Shares/dowell/itripodi/ATAC/MCF7/temp/b4/cb077b543d55bf3afa2e7ee44145fe/qc/rseqc/SRX6443488.read_duplication.pos.DupRate.xls",
                "SRX6443491.read_duplication": "/scratch/Shares/dowell/itripodi/ATAC/MCF7/temp/b4/cb077b543d55bf3afa2e7ee44145fe/qc/rseqc/SRX6443491.read_duplication.pos.DupRate.xls",
                "SRX6443490.read_duplication": "/scratch/Shares/dowell/itripodi/ATAC/MCF7/temp/b4/cb077b543d55bf3afa2e7ee44145fe/qc/rseqc/SRX6443490.read_duplication.pos.DupRate.xls",
                "SRX6443489.read_duplication": "/scratch/Shares/dowell/itripodi/ATAC/MCF7/temp/b4/cb077b543d55bf3afa2e7ee44145fe/qc/rseqc/SRX6443489.read_duplication.pos.DupRate.xls"
            },
            "infer_experiment": {
                "SRX6443491.infer_experiment": "/scratch/Shares/dowell/itripodi/ATAC/MCF7/temp/b4/cb077b543d55bf3afa2e7ee44145fe/qc/rseqc/SRX6443491.infer_experiment.txt",
                "SRX6443489.infer_experiment": "/scratch/Shares/dowell/itripodi/ATAC/MCF7/temp/b4/cb077b543d55bf3afa2e7ee44145fe/qc/rseqc/SRX6443489.infer_experiment.txt",
                "SRX6443490.infer_experiment": "/scratch/Shares/dowell/itripodi/ATAC/MCF7/temp/b4/cb077b543d55bf3afa2e7ee44145fe/qc/rseqc/SRX6443490.infer_experiment.txt",
                "SRX6443488.infer_experiment": "/scratch/Shares/dowell/itripodi/ATAC/MCF7/temp/b4/cb077b543d55bf3afa2e7ee44145fe/qc/rseqc/SRX6443488.infer_experiment.txt"
            }
        },
        "Picard": {
            "GcBiasSummaryMetrics": {
                "SRX6443490": "/scratch/Shares/dowell/itripodi/ATAC/MCF7/temp/b4/cb077b543d55bf3afa2e7ee44145fe/qc/picard/SRX6443490.summary_metrics.txt",
                "SRX6443489": "/scratch/Shares/dowell/itripodi/ATAC/MCF7/temp/b4/cb077b543d55bf3afa2e7ee44145fe/qc/picard/SRX6443489.summary_metrics.txt",
                "SRX6443488": "/scratch/Shares/dowell/itripodi/ATAC/MCF7/temp/b4/cb077b543d55bf3afa2e7ee44145fe/qc/picard/SRX6443488.summary_metrics.txt",
                "SRX6443491": "/scratch/Shares/dowell/itripodi/ATAC/MCF7/temp/b4/cb077b543d55bf3afa2e7ee44145fe/qc/picard/SRX6443491.summary_metrics.txt"
            },
            "GcBiasDetailMetrics": {
                "SRX6443491": "/scratch/Shares/dowell/itripodi/ATAC/MCF7/temp/b4/cb077b543d55bf3afa2e7ee44145fe/qc/picard/SRX6443491.gc_bias_metrics.txt",
                "SRX6443490": "/scratch/Shares/dowell/itripodi/ATAC/MCF7/temp/b4/cb077b543d55bf3afa2e7ee44145fe/qc/picard/SRX6443490.gc_bias_metrics.txt",
                "SRX6443488": "/scratch/Shares/dowell/itripodi/ATAC/MCF7/temp/b4/cb077b543d55bf3afa2e7ee44145fe/qc/picard/SRX6443488.gc_bias_metrics.txt",
                "SRX6443489": "/scratch/Shares/dowell/itripodi/ATAC/MCF7/temp/b4/cb077b543d55bf3afa2e7ee44145fe/qc/picard/SRX6443489.gc_bias_metrics.txt"
            },
            "DuplicationMetrics": {
                "SRX6443489": "/scratch/Shares/dowell/itripodi/ATAC/MCF7/temp/b4/cb077b543d55bf3afa2e7ee44145fe/qc/picard/SRX6443489.marked_dup_metrics.txt",
                "SRX6443488": "/scratch/Shares/dowell/itripodi/ATAC/MCF7/temp/b4/cb077b543d55bf3afa2e7ee44145fe/qc/picard/SRX6443488.marked_dup_metrics.txt",
                "SRX6443490": "/scratch/Shares/dowell/itripodi/ATAC/MCF7/temp/b4/cb077b543d55bf3afa2e7ee44145fe/qc/picard/SRX6443490.marked_dup_metrics.txt",
                "SRX6443491": "/scratch/Shares/dowell/itripodi/ATAC/MCF7/temp/b4/cb077b543d55bf3afa2e7ee44145fe/qc/picard/SRX6443491.marked_dup_metrics.txt"
            }
        },
        "Samtools": {
            "flagstat": {
                "SRX6443490": "/scratch/Shares/dowell/itripodi/ATAC/MCF7/temp/b4/cb077b543d55bf3afa2e7ee44145fe/qc/samtools_mapstats/SRX6443490.flagstat",
                "SRX6443488": "/scratch/Shares/dowell/itripodi/ATAC/MCF7/temp/b4/cb077b543d55bf3afa2e7ee44145fe/qc/samtools_mapstats/SRX6443488.flagstat",
                "SRX6443491": "/scratch/Shares/dowell/itripodi/ATAC/MCF7/temp/b4/cb077b543d55bf3afa2e7ee44145fe/qc/samtools_mapstats/SRX6443491.flagstat",
                "SRX6443489": "/scratch/Shares/dowell/itripodi/ATAC/MCF7/temp/b4/cb077b543d55bf3afa2e7ee44145fe/qc/samtools_mapstats/SRX6443489.flagstat"
            }
        },
        "BBTools": {
            "all_sections": {
                "SRX6443490.trimstats": "/scratch/Shares/dowell/itripodi/ATAC/MCF7/temp/b4/cb077b543d55bf3afa2e7ee44145fe/qc/trimstats/SRX6443490.trimstats.txt",
                "SRX6443488.trimstats": "/scratch/Shares/dowell/itripodi/ATAC/MCF7/temp/b4/cb077b543d55bf3afa2e7ee44145fe/qc/trimstats/SRX6443488.trimstats.txt",
                "SRX6443489.trimstats": "/scratch/Shares/dowell/itripodi/ATAC/MCF7/temp/b4/cb077b543d55bf3afa2e7ee44145fe/qc/trimstats/SRX6443489.trimstats.txt",
                "SRX6443491.trimstats": "/scratch/Shares/dowell/itripodi/ATAC/MCF7/temp/b4/cb077b543d55bf3afa2e7ee44145fe/qc/trimstats/SRX6443491.trimstats.txt"
            }
        },
        "HISAT2": {
            "all_sections": {
                "SRX6443490.hisat2_mapstats": "/scratch/Shares/dowell/itripodi/ATAC/MCF7/temp/b4/cb077b543d55bf3afa2e7ee44145fe/qc/hisat2_mapstats/SRX6443490.hisat2_mapstats.txt",
                "SRX6443488.hisat2_mapstats": "/scratch/Shares/dowell/itripodi/ATAC/MCF7/temp/b4/cb077b543d55bf3afa2e7ee44145fe/qc/hisat2_mapstats/SRX6443488.hisat2_mapstats.txt",
                "SRX6443491.hisat2_mapstats": "/scratch/Shares/dowell/itripodi/ATAC/MCF7/temp/b4/cb077b543d55bf3afa2e7ee44145fe/qc/hisat2_mapstats/SRX6443491.hisat2_mapstats.txt",
                "SRX6443489.hisat2_mapstats": "/scratch/Shares/dowell/itripodi/ATAC/MCF7/temp/b4/cb077b543d55bf3afa2e7ee44145fe/qc/hisat2_mapstats/SRX6443489.hisat2_mapstats.txt"
            }
        },
        "FastQC": {
            "all_sections": {
                "SRX6443490_1": "/scratch/Shares/dowell/itripodi/ATAC/MCF7/temp/b4/cb077b543d55bf3afa2e7ee44145fe/qc/fastqc/SRX6443490_1_fastqc.zip",
                "SRX6443489_1": "/scratch/Shares/dowell/itripodi/ATAC/MCF7/temp/b4/cb077b543d55bf3afa2e7ee44145fe/qc/fastqc/SRX6443489_1_fastqc.zip",
                "SRX6443491_1.trim": "/scratch/Shares/dowell/itripodi/ATAC/MCF7/temp/b4/cb077b543d55bf3afa2e7ee44145fe/qc/fastqc/SRX6443491_1.trim_fastqc.zip",
                "SRX6443488_2": "/scratch/Shares/dowell/itripodi/ATAC/MCF7/temp/b4/cb077b543d55bf3afa2e7ee44145fe/qc/fastqc/SRX6443488_2_fastqc.zip",
                "SRX6443490_2.trim": "/scratch/Shares/dowell/itripodi/ATAC/MCF7/temp/b4/cb077b543d55bf3afa2e7ee44145fe/qc/fastqc/SRX6443490_2.trim_fastqc.zip",
                "SRX6443489_1.trim": "/scratch/Shares/dowell/itripodi/ATAC/MCF7/temp/b4/cb077b543d55bf3afa2e7ee44145fe/qc/fastqc/SRX6443489_1.trim_fastqc.zip",
                "SRX6443489_2": "/scratch/Shares/dowell/itripodi/ATAC/MCF7/temp/b4/cb077b543d55bf3afa2e7ee44145fe/qc/fastqc/SRX6443489_2_fastqc.zip",
                "SRX6443490_2": "/scratch/Shares/dowell/itripodi/ATAC/MCF7/temp/b4/cb077b543d55bf3afa2e7ee44145fe/qc/fastqc/SRX6443490_2_fastqc.zip",
                "SRX6443491_2.trim": "/scratch/Shares/dowell/itripodi/ATAC/MCF7/temp/b4/cb077b543d55bf3afa2e7ee44145fe/qc/fastqc/SRX6443491_2.trim_fastqc.zip",
                "SRX6443488_1": "/scratch/Shares/dowell/itripodi/ATAC/MCF7/temp/b4/cb077b543d55bf3afa2e7ee44145fe/qc/fastqc/SRX6443488_1_fastqc.zip",
                "SRX6443490_1.trim": "/scratch/Shares/dowell/itripodi/ATAC/MCF7/temp/b4/cb077b543d55bf3afa2e7ee44145fe/qc/fastqc/SRX6443490_1.trim_fastqc.zip",
                "SRX6443488_1.trim": "/scratch/Shares/dowell/itripodi/ATAC/MCF7/temp/b4/cb077b543d55bf3afa2e7ee44145fe/qc/fastqc/SRX6443488_1.trim_fastqc.zip",
                "SRX6443489_2.trim": "/scratch/Shares/dowell/itripodi/ATAC/MCF7/temp/b4/cb077b543d55bf3afa2e7ee44145fe/qc/fastqc/SRX6443489_2.trim_fastqc.zip",
                "SRX6443491_2": "/scratch/Shares/dowell/itripodi/ATAC/MCF7/temp/b4/cb077b543d55bf3afa2e7ee44145fe/qc/fastqc/SRX6443491_2_fastqc.zip",
                "SRX6443491_1": "/scratch/Shares/dowell/itripodi/ATAC/MCF7/temp/b4/cb077b543d55bf3afa2e7ee44145fe/qc/fastqc/SRX6443491_1_fastqc.zip",
                "SRX6443488_2.trim": "/scratch/Shares/dowell/itripodi/ATAC/MCF7/temp/b4/cb077b543d55bf3afa2e7ee44145fe/qc/fastqc/SRX6443488_2.trim_fastqc.zip"
            }
        }
    },
    "report_general_stats_data": [
        {
            "SRX6443489": {
                "LIBRARY": "Unknown Library",
                "UNPAIRED_READS_EXAMINED": 2526816.0,
                "READ_PAIRS_EXAMINED": 48135758.0,
                "SECONDARY_OR_SUPPLEMENTARY_RDS": 7411602.0,
                "UNMAPPED_READS": 4295790.0,
                "UNPAIRED_READ_DUPLICATES": 1154428.0,
                "READ_PAIR_DUPLICATES": 7364880.0,
                "READ_PAIR_OPTICAL_DUPLICATES": 0.0,
                "PERCENT_DUPLICATION": 0.160774,
                "ESTIMATED_LIBRARY_SIZE": 140812426.0
            },
            "SRX6443488": {
                "LIBRARY": "Unknown Library",
                "UNPAIRED_READS_EXAMINED": 4753256.0,
                "READ_PAIRS_EXAMINED": 62076240.0,
                "SECONDARY_OR_SUPPLEMENTARY_RDS": 9034230.0,
                "UNMAPPED_READS": 7271696.0,
                "UNPAIRED_READ_DUPLICATES": 2548566.0,
                "READ_PAIR_DUPLICATES": 11583002.0,
                "READ_PAIR_OPTICAL_DUPLICATES": 0.0,
                "PERCENT_DUPLICATION": 0.199484,
                "ESTIMATED_LIBRARY_SIZE": 144932272.0
            },
            "SRX6443490": {
                "LIBRARY": "Unknown Library",
                "UNPAIRED_READS_EXAMINED": 2635668.0,
                "READ_PAIRS_EXAMINED": 45654126.0,
                "SECONDARY_OR_SUPPLEMENTARY_RDS": 7120065.0,
                "UNMAPPED_READS": 4454640.0,
                "UNPAIRED_READ_DUPLICATES": 1157902.0,
                "READ_PAIR_DUPLICATES": 5940389.0,
                "READ_PAIR_OPTICAL_DUPLICATES": 0.0,
                "PERCENT_DUPLICATION": 0.138792,
                "ESTIMATED_LIBRARY_SIZE": 159861408.0
            },
            "SRX6443491": {
                "LIBRARY": "Unknown Library",
                "UNPAIRED_READS_EXAMINED": 2480836.0,
                "READ_PAIRS_EXAMINED": 48816477.0,
                "SECONDARY_OR_SUPPLEMENTARY_RDS": 8706869.0,
                "UNMAPPED_READS": 4782148.0,
                "UNPAIRED_READ_DUPLICATES": 1033489.0,
                "READ_PAIR_DUPLICATES": 6213041.0,
                "READ_PAIR_OPTICAL_DUPLICATES": 0.0,
                "PERCENT_DUPLICATION": 0.134443,
                "ESTIMATED_LIBRARY_SIZE": 175134988.0
            }
        },
        {
            "SRX6443490": {
                "total_passed": 105518625,
                "total_failed": 0,
                "secondary_passed": 7120065,
                "secondary_failed": 0,
                "supplementary_passed": 0,
                "supplementary_failed": 0,
                "duplicates_passed": 0,
                "duplicates_failed": 0,
                "mapped_passed": 101063985,
                "mapped_failed": 0,
                "mapped_passed_pct": 95.78,
                "mapped_failed_pct": NaN,
                "paired in sequencing_passed": 98398560,
                "paired in sequencing_failed": 0,
                "read1_passed": 49199280,
                "read1_failed": 0,
                "read2_passed": 49199280,
                "read2_failed": 0,
                "properly paired_passed": 87004328,
                "properly paired_failed": 0,
                "properly paired_passed_pct": 88.42,
                "properly paired_failed_pct": NaN,
                "with itself and mate mapped_passed": 91308252,
                "with itself and mate mapped_failed": 0,
                "singletons_passed": 2635668,
                "singletons_failed": 0,
                "singletons_passed_pct": 2.68,
                "singletons_failed_pct": NaN,
                "with mate mapped to a different chr_passed": 119184,
                "with mate mapped to a different chr_failed": 0,
                "with mate mapped to a different chr (mapQ >= 5)_passed": 72798,
                "with mate mapped to a different chr (mapQ >= 5)_failed": 0,
                "flagstat_total": 105518625
            },
            "SRX6443488": {
                "total_passed": 145211662,
                "total_failed": 0,
                "secondary_passed": 9034230,
                "secondary_failed": 0,
                "supplementary_passed": 0,
                "supplementary_failed": 0,
                "duplicates_passed": 0,
                "duplicates_failed": 0,
                "mapped_passed": 137939966,
                "mapped_failed": 0,
                "mapped_passed_pct": 94.99,
                "mapped_failed_pct": NaN,
                "paired in sequencing_passed": 136177432,
                "paired in sequencing_failed": 0,
                "read1_passed": 68088716,
                "read1_failed": 0,
                "read2_passed": 68088716,
                "read2_failed": 0,
                "properly paired_passed": 121402630,
                "properly paired_failed": 0,
                "properly paired_passed_pct": 89.15,
                "properly paired_failed_pct": NaN,
                "with itself and mate mapped_passed": 124152480,
                "with itself and mate mapped_failed": 0,
                "singletons_passed": 4753256,
                "singletons_failed": 0,
                "singletons_passed_pct": 3.49,
                "singletons_failed_pct": NaN,
                "with mate mapped to a different chr_passed": 119260,
                "with mate mapped to a different chr_failed": 0,
                "with mate mapped to a different chr (mapQ >= 5)_passed": 71480,
                "with mate mapped to a different chr (mapQ >= 5)_failed": 0,
                "flagstat_total": 145211662
            },
            "SRX6443491": {
                "total_passed": 113602807,
                "total_failed": 0,
                "secondary_passed": 8706869,
                "secondary_failed": 0,
                "supplementary_passed": 0,
                "supplementary_failed": 0,
                "duplicates_passed": 0,
                "duplicates_failed": 0,
                "mapped_passed": 108820659,
                "mapped_failed": 0,
                "mapped_passed_pct": 95.79,
                "mapped_failed_pct": NaN,
                "paired in sequencing_passed": 104895938,
                "paired in sequencing_failed": 0,
                "read1_passed": 52447969,
                "read1_failed": 0,
                "read2_passed": 52447969,
                "read2_failed": 0,
                "properly paired_passed": 93693590,
                "properly paired_failed": 0,
                "properly paired_passed_pct": 89.32,
                "properly paired_failed_pct": NaN,
                "with itself and mate mapped_passed": 97632954,
                "with itself and mate mapped_failed": 0,
                "singletons_passed": 2480836,
                "singletons_failed": 0,
                "singletons_passed_pct": 2.37,
                "singletons_failed_pct": NaN,
                "with mate mapped to a different chr_passed": 128960,
                "with mate mapped to a different chr_failed": 0,
                "with mate mapped to a different chr (mapQ >= 5)_passed": 77784,
                "with mate mapped to a different chr (mapQ >= 5)_failed": 0,
                "flagstat_total": 113602807
            },
            "SRX6443489": {
                "total_passed": 110505724,
                "total_failed": 0,
                "secondary_passed": 7411602,
                "secondary_failed": 0,
                "supplementary_passed": 0,
                "supplementary_failed": 0,
                "duplicates_passed": 0,
                "duplicates_failed": 0,
                "mapped_passed": 106209934,
                "mapped_failed": 0,
                "mapped_passed_pct": 96.11,
                "mapped_failed_pct": NaN,
                "paired in sequencing_passed": 103094122,
                "paired in sequencing_failed": 0,
                "read1_passed": 51547061,
                "read1_failed": 0,
                "read2_passed": 51547061,
                "read2_failed": 0,
                "properly paired_passed": 92015426,
                "properly paired_failed": 0,
                "properly paired_passed_pct": 89.25,
                "properly paired_failed_pct": NaN,
                "with itself and mate mapped_passed": 96271516,
                "with itself and mate mapped_failed": 0,
                "singletons_passed": 2526816,
                "singletons_failed": 0,
                "singletons_passed_pct": 2.45,
                "singletons_failed_pct": NaN,
                "with mate mapped to a different chr_passed": 130412,
                "with mate mapped to a different chr_failed": 0,
                "with mate mapped to a different chr (mapQ >= 5)_passed": 82955,
                "with mate mapped to a different chr (mapQ >= 5)_failed": 0,
                "flagstat_total": 110505724
            }
        },
        {
            "SRX6443490.hisat2_mapstats": {
                "paired_total": 49199280,
                "paired_aligned_none": 4412673,
                "paired_aligned_one": 41970860,
                "paired_aligned_multi": 1531304,
                "paired_aligned_discord_one": 1284443,
                "unpaired_total": 4412673.0,
                "unpaired_aligned_none": 2227320.0,
                "unpaired_aligned_one": 2055010.5,
                "unpaired_aligned_multi": 130342.5,
                "overall_alignment_rate": 95.47
            },
            "SRX6443488.hisat2_mapstats": {
                "paired_total": 68088716,
                "paired_aligned_none": 6726789,
                "paired_aligned_one": 58736397,
                "paired_aligned_multi": 1964918,
                "paired_aligned_discord_one": 660612,
                "unpaired_total": 6726789.0,
                "unpaired_aligned_none": 3635848.0,
                "unpaired_aligned_one": 2938753.0,
                "unpaired_aligned_multi": 152188.0,
                "overall_alignment_rate": 94.66
            },
            "SRX6443491.hisat2_mapstats": {
                "paired_total": 52447969,
                "paired_aligned_none": 4434638,
                "paired_aligned_one": 45028021,
                "paired_aligned_multi": 1818774,
                "paired_aligned_discord_one": 1166536,
                "unpaired_total": 4434638.0,
                "unpaired_aligned_none": 2391074.0,
                "unpaired_aligned_one": 1905054.5,
                "unpaired_aligned_multi": 138509.5,
                "overall_alignment_rate": 95.44
            },
            "SRX6443489.hisat2_mapstats": {
                "paired_total": 51547061,
                "paired_aligned_none": 4248842,
                "paired_aligned_one": 44348920,
                "paired_aligned_multi": 1658793,
                "paired_aligned_discord_one": 1290506,
                "unpaired_total": 4248842.0,
                "unpaired_aligned_none": 2147895.0,
                "unpaired_aligned_one": 1970406.5,
                "unpaired_aligned_multi": 130540.5,
                "overall_alignment_rate": 95.83
            }
        },
        {
            "SRX6443490_1": {
                "percent_gc": 50.0,
                "avg_sequence_length": 150.0,
                "total_sequences": 49215536.0,
                "percent_duplicates": 30.360299579105174,
                "percent_fails": 20.0
            },
            "SRX6443489_1": {
                "percent_gc": 50.0,
                "avg_sequence_length": 150.0,
                "total_sequences": 51560827.0,
                "percent_duplicates": 33.433958856984205,
                "percent_fails": 20.0
            },
            "SRX6443491_1.trim": {
                "percent_gc": 50.0,
                "avg_sequence_length": 117.42142466946623,
                "total_sequences": 52447969.0,
                "percent_duplicates": 23.42678077235135,
                "percent_fails": 10.0
            },
            "SRX6443488_2": {
                "percent_gc": 50.0,
                "avg_sequence_length": 150.0,
                "total_sequences": 68099706.0,
                "percent_duplicates": 26.910188906737915,
                "percent_fails": 20.0
            },
            "SRX6443490_2.trim": {
                "percent_gc": 51.0,
                "avg_sequence_length": 119.97443043881943,
                "total_sequences": 49199280.0,
                "percent_duplicates": 23.468475195237886,
                "percent_fails": 10.0
            },
            "SRX6443489_1.trim": {
                "percent_gc": 51.0,
                "avg_sequence_length": 120.9083217178958,
                "total_sequences": 51547061.0,
                "percent_duplicates": 29.19611328997982,
                "percent_fails": 10.0
            },
            "SRX6443489_2": {
                "percent_gc": 50.0,
                "avg_sequence_length": 150.0,
                "total_sequences": 51560827.0,
                "percent_duplicates": 30.49690371029621,
                "percent_fails": 20.0
            },
            "SRX6443490_2": {
                "percent_gc": 50.0,
                "avg_sequence_length": 150.0,
                "total_sequences": 49215536.0,
                "percent_duplicates": 27.335445042120426,
                "percent_fails": 20.0
            },
            "SRX6443491_2.trim": {
                "percent_gc": 50.0,
                "avg_sequence_length": 117.19341866221741,
                "total_sequences": 52447969.0,
                "percent_duplicates": 21.14395538281964,
                "percent_fails": 10.0
            },
            "SRX6443488_1": {
                "percent_gc": 50.0,
                "avg_sequence_length": 150.0,
                "total_sequences": 68099706.0,
                "percent_duplicates": 33.36210512807227,
                "percent_fails": 20.0
            },
            "SRX6443490_1.trim": {
                "percent_gc": 51.0,
                "avg_sequence_length": 120.24995235702636,
                "total_sequences": 49199280.0,
                "percent_duplicates": 26.266242238596845,
                "percent_fails": 10.0
            },
            "SRX6443488_1.trim": {
                "percent_gc": 51.0,
                "avg_sequence_length": 122.10527231854394,
                "total_sequences": 68088716.0,
                "percent_duplicates": 29.34056824362682,
                "percent_fails": 10.0
            },
            "SRX6443489_2.trim": {
                "percent_gc": 51.0,
                "avg_sequence_length": 120.66340123639638,
                "total_sequences": 51547061.0,
                "percent_duplicates": 26.548716857107067,
                "percent_fails": 10.0
            },
            "SRX6443491_2": {
                "percent_gc": 49.0,
                "avg_sequence_length": 150.0,
                "total_sequences": 52460371.0,
                "percent_duplicates": 24.95360521149705,
                "percent_fails": 20.0
            },
            "SRX6443491_1": {
                "percent_gc": 49.0,
                "avg_sequence_length": 150.0,
                "total_sequences": 52460371.0,
                "percent_duplicates": 27.461572237999405,
                "percent_fails": 20.0
            },
            "SRX6443488_2.trim": {
                "percent_gc": 51.0,
                "avg_sequence_length": 121.6869367899374,
                "total_sequences": 68088716.0,
                "percent_duplicates": 23.3910513870225,
                "percent_fails": 10.0
            }
        }
    ],
    "report_general_stats_headers": [
        {
            "PERCENT_DUPLICATION": {
                "title": "% Dups",
                "description": "MarkDuplicates - Percent Duplication",
                "max": 100,
                "min": 0,
                "suffix": "%",
                "scale": "OrRd",
                "modify": 100.0,
                "namespace": "Picard",
                "rid": "mqc-generalstats-picard-PERCENT_DUPLICATION",
                "format": "{:,.1f}",
                "colour": "55,126,184",
                "hidden": null,
                "ceiling": null,
                "floor": null,
                "minRange": null,
                "shared_key": null,
                "placement": 1000.0,
                "dmax": 100.0,
                "dmin": 0.0
            }
        },
        {
            "mapped_passed": {
                "title": "M Reads Mapped",
                "description": "Reads Mapped in the bam file (millions)",
                "min": 0,
                "modify": 1e-06,
                "shared_key": "read_count",
                "placement": 100.0,
                "namespace": "Samtools Flagstat",
                "rid": "mqc-generalstats-samtools_flagstat-mapped_passed",
                "scale": "GnBu",
                "format": "{:,.1f}",
                "colour": "77,175,74",
                "hidden": null,
                "max": null,
                "ceiling": null,
                "floor": null,
                "minRange": null,
                "dmax": 137.939966,
                "dmin": 0.0
            }
        },
        {
            "overall_alignment_rate": {
                "title": "% Aligned",
                "description": "overall alignment rate",
                "max": 100,
                "min": 0,
                "suffix": "%",
                "scale": "YlGn",
                "namespace": "HISAT2",
                "rid": "mqc-generalstats-hisat2-overall_alignment_rate",
                "format": "{:,.1f}",
                "colour": "152,78,163",
                "hidden": null,
                "ceiling": null,
                "floor": null,
                "minRange": null,
                "shared_key": null,
                "modify": null,
                "placement": 1000.0,
                "dmax": 100.0,
                "dmin": 0.0
            }
        },
        {
            "percent_duplicates": {
                "title": "% Dups",
                "description": "% Duplicate Reads",
                "max": 100,
                "min": 0,
                "suffix": "%",
                "scale": "RdYlGn-rev",
                "namespace": "FastQC",
                "rid": "mqc-generalstats-fastqc-percent_duplicates",
                "format": "{:,.1f}",
                "colour": "255,127,0",
                "hidden": null,
                "ceiling": null,
                "floor": null,
                "minRange": null,
                "shared_key": null,
                "modify": null,
                "placement": 1000.0,
                "dmax": 100.0,
                "dmin": 0.0
            },
            "percent_gc": {
                "title": "% GC",
                "description": "Average % GC Content",
                "max": 100,
                "min": 0,
                "suffix": "%",
                "scale": "Set1",
                "format": "{:,.0f}",
                "namespace": "FastQC",
                "rid": "mqc-generalstats-fastqc-percent_gc",
                "colour": "255,127,0",
                "hidden": null,
                "ceiling": null,
                "floor": null,
                "minRange": null,
                "shared_key": null,
                "modify": null,
                "placement": 1000.0,
                "dmax": 100.0,
                "dmin": 0.0
            },
            "avg_sequence_length": {
                "title": "Length",
                "description": "Average Sequence Length (bp)",
                "min": 0,
                "suffix": " bp",
                "scale": "RdYlGn",
                "format": "{:,.0f}",
                "hidden": false,
                "namespace": "FastQC",
                "rid": "mqc-generalstats-fastqc-avg_sequence_length",
                "colour": "255,127,0",
                "max": null,
                "ceiling": null,
                "floor": null,
                "minRange": null,
                "shared_key": null,
                "modify": null,
                "placement": 1000.0,
                "dmax": 150.0,
                "dmin": 0.0
            },
            "percent_fails": {
                "title": "% Failed",
                "description": "Percentage of modules failed in FastQC report (includes those not plotted here)",
                "max": 100,
                "min": 0,
                "suffix": "%",
                "scale": "Reds",
                "format": "{:,.0f}",
                "hidden": true,
                "namespace": "FastQC",
                "rid": "mqc-generalstats-fastqc-percent_fails",
                "colour": "255,127,0",
                "ceiling": null,
                "floor": null,
                "minRange": null,
                "shared_key": null,
                "modify": null,
                "placement": 1000.0,
                "dmax": 100.0,
                "dmin": 0.0
            },
            "total_sequences": {
                "title": "M Seqs",
                "description": "Total Sequences (millions)",
                "min": 0,
                "scale": "Blues",
                "modify": 1e-06,
                "shared_key": "read_count",
                "namespace": "FastQC",
                "rid": "mqc-generalstats-fastqc-total_sequences",
                "format": "{:,.1f}",
                "colour": "255,127,0",
                "hidden": null,
                "max": null,
                "ceiling": null,
                "floor": null,
                "minRange": null,
                "placement": 1000.0,
                "dmax": 137.939966,
                "dmin": 0.0
            }
        }
    ],
    "report_multiqc_command": "/Users/magr0763/.local/bin/multiqc . -f --config multiqc_config.yaml",
    "report_plot_data": {
        "preseq_plot": {
            "plot_type": "xy_line",
            "datasets": [
                [
                    {
                        "name": "SRX6443488.c_curve",
                        "data": [
                            [
                                0.0,
                                0.0
                            ],
                            [
                                1.0,
                                0.962063
                            ],
                            [
                                2.0,
                                1.87506
                            ],
                            [
                                3.0,
                                2.75337
                            ],
                            [
                                4.0,
                                3.60352
                            ],
                            [
                                5.0,
                                4.429679999999999
                            ],
                            [
                                6.0,
                                5.23478
                            ],
                            [
                                7.0,
                                6.02112
                            ],
                            [
                                8.0,
                                6.79042
                            ],
                            [
                                9.0,
                                7.54416
                            ],
                            [
                                10.0,
                                8.28352
                            ],
                            [
                                11.0,
                                9.00952
                            ],
                            [
                                12.0,
                                9.72304
                            ],
                            [
                                13.0,
                                10.4248
                            ],
                            [
                                14.0,
                                11.115599999999999
                            ],
                            [
                                15.0,
                                11.7958
                            ],
                            [
                                16.0,
                                12.466099999999999
                            ],
                            [
                                17.0,
                                13.126999999999999
                            ],
                            [
                                18.0,
                                13.778699999999999
                            ],
                            [
                                19.0,
                                14.421899999999999
                            ],
                            [
                                20.0,
                                15.0567
                            ],
                            [
                                21.0,
                                15.683599999999998
                            ],
                            [
                                22.0,
                                16.302699999999998
                            ],
                            [
                                23.0,
                                16.9145
                            ],
                            [
                                24.0,
                                17.519199999999998
                            ],
                            [
                                25.0,
                                18.116899999999998
                            ],
                            [
                                26.0,
                                18.708
                            ],
                            [
                                27.0,
                                19.2925
                            ],
                            [
                                28.0,
                                19.8709
                            ],
                            [
                                29.0,
                                20.443099999999998
                            ],
                            [
                                30.0,
                                21.0094
                            ],
                            [
                                31.0,
                                21.5699
                            ],
                            [
                                32.0,
                                22.1249
                            ],
                            [
                                33.0,
                                22.6744
                            ],
                            [
                                34.0,
                                23.2186
                            ],
                            [
                                35.0,
                                23.7576
                            ],
                            [
                                36.0,
                                24.2915
                            ],
                            [
                                37.0,
                                24.8205
                            ],
                            [
                                38.0,
                                25.3447
                            ],
                            [
                                39.0,
                                25.8642
                            ],
                            [
                                40.0,
                                26.379099999999998
                            ],
                            [
                                41.0,
                                26.8894
                            ],
                            [
                                42.0,
                                27.3953
                            ],
                            [
                                43.0,
                                27.8969
                            ],
                            [
                                44.0,
                                28.394299999999998
                            ],
                            [
                                45.0,
                                28.8875
                            ],
                            [
                                46.0,
                                29.3766
                            ],
                            [
                                47.0,
                                29.8618
                            ],
                            [
                                48.0,
                                30.343
                            ],
                            [
                                49.0,
                                30.8204
                            ],
                            [
                                50.0,
                                31.293999999999997
                            ],
                            [
                                51.0,
                                31.7639
                            ],
                            [
                                52.0,
                                32.2301
                            ],
                            [
                                53.0,
                                32.6928
                            ],
                            [
                                54.0,
                                33.152
                            ],
                            [
                                55.0,
                                33.6077
                            ],
                            [
                                56.0,
                                34.059999999999995
                            ],
                            [
                                57.0,
                                34.5089
                            ],
                            [
                                58.0,
                                34.954499999999996
                            ],
                            [
                                59.0,
                                35.396899999999995
                            ],
                            [
                                60.0,
                                35.8362
                            ],
                            [
                                61.0,
                                36.2722
                            ],
                            [
                                62.0,
                                36.7052
                            ],
                            [
                                63.0,
                                37.1352
                            ],
                            [
                                64.0,
                                37.5621
                            ],
                            [
                                65.0,
                                37.9861
                            ],
                            [
                                66.0,
                                38.4071
                            ],
                            [
                                67.0,
                                38.8253
                            ],
                            [
                                68.0,
                                39.2407
                            ]
                        ]
                    },
                    {
                        "name": "SRX6443488.lc_extrap",
                        "data": [
                            [
                                0.0,
                                0.0
                            ],
                            [
                                1.0,
                                0.9620259999999999
                            ],
                            [
                                2.0,
                                1.8750025
                            ],
                            [
                                3.0,
                                2.7533195
                            ],
                            [
                                4.0,
                                3.603465
                            ],
                            [
                                5.0,
                                4.429626
                            ],
                            [
                                6.0,
                                5.234769
                            ],
                            [
                                7.0,
                                6.0211524999999995
                            ],
                            [
                                8.0,
                                6.7904725
                            ],
                            [
                                9.0,
                                7.5442314999999995
                            ],
                            [
                                10.0,
                                8.283624
                            ],
                            [
                                11.0,
                                9.0096445
                            ],
                            [
                                12.0,
                                9.723175
                            ],
                            [
                                13.0,
                                10.425002
                            ],
                            [
                                14.0,
                                11.115767
                            ],
                            [
                                15.0,
                                11.796042
                            ],
                            [
                                16.0,
                                12.46637
                            ],
                            [
                                17.0,
                                13.127222
                            ],
                            [
                                18.0,
                                13.7790345
                            ],
                            [
                                19.0,
                                14.422181499999999
                            ],
                            [
                                20.0,
                                15.0570265
                            ],
                            [
                                21.0,
                                15.683881
                            ],
                            [
                                22.0,
                                16.3030455
                            ],
                            [
                                23.0,
                                16.914801999999998
                            ],
                            [
                                24.0,
                                17.519419499999998
                            ],
                            [
                                25.0,
                                18.1171395
                            ],
                            [
                                26.0,
                                18.708177
                            ],
                            [
                                27.0,
                                19.292776
                            ],
                            [
                                28.0,
                                19.8710965
                            ],
                            [
                                29.0,
                                20.443327
                            ],
                            [
                                30.0,
                                21.009642499999998
                            ],
                            [
                                31.0,
                                21.5702015
                            ],
                            [
                                32.0,
                                22.125165
                            ],
                            [
                                33.0,
                                22.6746745
                            ],
                            [
                                34.0,
                                23.218870499999998
                            ],
                            [
                                35.0,
                                23.757901999999998
                            ],
                            [
                                36.0,
                                24.291908
                            ],
                            [
                                37.0,
                                24.820974999999997
                            ],
                            [
                                38.0,
                                25.345176
                            ],
                            [
                                39.0,
                                25.864655499999998
                            ],
                            [
                                40.0,
                                26.379524
                            ],
                            [
                                41.0,
                                26.8898795
                            ],
                            [
                                42.0,
                                27.395818499999997
                            ],
                            [
                                43.0,
                                27.8974345
                            ],
                            [
                                44.0,
                                28.394810999999997
                            ],
                            [
                                45.0,
                                28.8880335
                            ],
                            [
                                46.0,
                                29.3771745
                            ],
                            [
                                47.0,
                                29.862313999999998
                            ],
                            [
                                48.0,
                                30.343563
                            ],
                            [
                                49.0,
                                30.8209755
                            ],
                            [
                                50.0,
                                31.294603499999997
                            ],
                            [
                                51.0,
                                31.7644915
                            ],
                            [
                                52.0,
                                32.2307315
                            ],
                            [
                                53.0,
                                32.6933765
                            ],
                            [
                                54.0,
                                33.152493
                            ],
                            [
                                55.0,
                                33.608151
                            ],
                            [
                                56.0,
                                34.060404
                            ],
                            [
                                57.0,
                                34.5093105
                            ],
                            [
                                58.0,
                                34.9549215
                            ],
                            [
                                59.0,
                                35.397293
                            ],
                            [
                                60.0,
                                35.8364955
                            ],
                            [
                                61.0,
                                36.2725745
                            ],
                            [
                                62.0,
                                36.7055615
                            ],
                            [
                                63.0,
                                37.1355
                            ],
                            [
                                64.0,
                                37.562439
                            ],
                            [
                                65.0,
                                37.9864205
                            ],
                            [
                                66.0,
                                38.4074895
                            ],
                            [
                                67.0,
                                38.8256845
                            ],
                            [
                                68.0,
                                39.2410475
                            ],
                            [
                                69.0,
                                39.6536106
                            ],
                            [
                                70.0,
                                40.063393899999994
                            ],
                            [
                                71.0,
                                40.4704608
                            ],
                            [
                                72.0,
                                40.874848
                            ],
                            [
                                73.0,
                                41.276591399999994
                            ],
                            [
                                74.0,
                                41.675726
                            ],
                            [
                                75.0,
                                42.0722861
                            ],
                            [
                                76.0,
                                42.466305
                            ],
                            [
                                77.0,
                                42.8578155
                            ],
                            [
                                78.0,
                                43.246849399999995
                            ],
                            [
                                79.0,
                                43.6334379
                            ],
                            [
                                80.0,
                                44.0176116
                            ],
                            [
                                81.0,
                                44.3993737
                            ],
                            [
                                82.0,
                                44.7787769
                            ],
                            [
                                83.0,
                                45.1558766
                            ],
                            [
                                84.0,
                                45.5306955
                            ],
                            [
                                85.0,
                                45.9032416
                            ],
                            [
                                86.0,
                                46.2735416
                            ],
                            [
                                87.0,
                                46.641622
                            ],
                            [
                                88.0,
                                47.0075212
                            ],
                            [
                                89.0,
                                47.3712326
                            ],
                            [
                                90.0,
                                47.73280129999999
                            ],
                            [
                                91.0,
                                48.0922516
                            ],
                            [
                                92.0,
                                48.4496074
                            ],
                            [
                                93.0,
                                48.804894899999994
                            ],
                            [
                                94.0,
                                49.1581774
                            ],
                            [
                                95.0,
                                49.509434899999995
                            ],
                            [
                                96.0,
                                49.8586897
                            ],
                            [
                                97.0,
                                50.205963499999996
                            ],
                            [
                                98.0,
                                50.5512775
                            ],
                            [
                                99.0,
                                50.8946527
                            ],
                            [
                                100.0,
                                51.2360744
                            ],
                            [
                                101.0,
                                51.5755808
                            ],
                            [
                                102.0,
                                51.9132081
                            ],
                            [
                                103.0,
                                52.2489758
                            ],
                            [
                                104.0,
                                52.582902999999995
                            ],
                            [
                                105.0,
                                52.9150085
                            ],
                            [
                                106.0,
                                53.245311
                            ],
                            [
                                107.0,
                                53.5738285
                            ],
                            [
                                108.0,
                                53.900579
                            ],
                            [
                                109.0,
                                54.2255801
                            ],
                            [
                                110.0,
                                54.5488491
                            ],
                            [
                                111.0,
                                54.870402999999996
                            ],
                            [
                                112.0,
                                55.1902586
                            ],
                            [
                                113.0,
                                55.50844
                            ],
                            [
                                114.0,
                                55.8249788
                            ],
                            [
                                115.0,
                                56.13986979999999
                            ],
                            [
                                116.0,
                                56.453129
                            ],
                            [
                                117.0,
                                56.7647841
                            ],
                            [
                                118.0,
                                57.074858
                            ],
                            [
                                119.0,
                                57.3832867
                            ],
                            [
                                120.0,
                                57.6901545
                            ],
                            [
                                121.0,
                                57.9954832
                            ],
                            [
                                122.0,
                                58.2992699
                            ],
                            [
                                123.0,
                                58.6015042
                            ],
                            [
                                124.0,
                                58.9022036
                            ],
                            [
                                125.0,
                                59.201404
                            ],
                            [
                                126.0,
                                59.4991192
                            ],
                            [
                                127.0,
                                59.7953627
                            ],
                            [
                                128.0,
                                60.0901478
                            ],
                            [
                                129.0,
                                60.383487499999994
                            ],
                            [
                                130.0,
                                60.6753946
                            ],
                            [
                                131.0,
                                60.965881499999995
                            ],
                            [
                                132.0,
                                61.254960399999995
                            ],
                            [
                                133.0,
                                61.542643
                            ],
                            [
                                134.0,
                                61.828941
                            ],
                            [
                                135.0,
                                62.113865399999995
                            ],
                            [
                                136.0,
                                62.39742689999999
                            ],
                            [
                                137.0,
                                62.679636099999996
                            ],
                            [
                                138.0,
                                62.9605031
                            ],
                            [
                                139.0,
                                63.2400382
                            ],
                            [
                                140.0,
                                63.5182512
                            ],
                            [
                                141.0,
                                63.7951522
                            ],
                            [
                                142.0,
                                64.0707511
                            ],
                            [
                                143.0,
                                64.3450952
                            ],
                            [
                                144.0,
                                64.618126
                            ],
                            [
                                145.0,
                                64.8900052
                            ],
                            [
                                146.0,
                                65.1605354
                            ],
                            [
                                147.0,
                                65.429769
                            ],
                            [
                                148.0,
                                65.6979075
                            ],
                            [
                                149.0,
                                65.9648792
                            ],
                            [
                                150.0,
                                66.23060149999999
                            ],
                            [
                                151.0,
                                66.49485849999999
                            ],
                            [
                                152.0,
                                66.7578491
                            ],
                            [
                                153.0,
                                67.0197427
                            ],
                            [
                                154.0,
                                67.2805956
                            ],
                            [
                                155.0,
                                67.5404965
                            ],
                            [
                                156.0,
                                67.7992694
                            ],
                            [
                                157.0,
                                68.0568777
                            ],
                            [
                                158.0,
                                68.31305859999999
                            ],
                            [
                                159.0,
                                68.5679242
                            ],
                            [
                                160.0,
                                68.82202029999999
                            ],
                            [
                                161.0,
                                69.0749102
                            ],
                            [
                                162.0,
                                69.3266942
                            ],
                            [
                                163.0,
                                69.5773808
                            ],
                            [
                                164.0,
                                69.8268664
                            ],
                            [
                                165.0,
                                70.07521179999999
                            ],
                            [
                                166.0,
                                70.32242109999999
                            ],
                            [
                                167.0,
                                70.5683552
                            ],
                            [
                                168.0,
                                70.8132098
                            ],
                            [
                                169.0,
                                71.0569919
                            ],
                            [
                                170.0,
                                71.29997459999998
                            ],
                            [
                                171.0,
                                71.542215
                            ],
                            [
                                172.0,
                                71.7835185
                            ],
                            [
                                173.0,
                                72.0238995
                            ],
                            [
                                174.0,
                                72.2631263
                            ],
                            [
                                175.0,
                                72.5011059
                            ],
                            [
                                176.0,
                                72.7380872
                            ],
                            [
                                177.0,
                                72.9740814
                            ],
                            [
                                178.0,
                                73.2093412
                            ],
                            [
                                179.0,
                                73.443625
                            ],
                            [
                                180.0,
                                73.6769398
                            ],
                            [
                                181.0,
                                73.90919840000001
                            ],
                            [
                                182.0,
                                74.1404738
                            ],
                            [
                                183.0,
                                74.3707979
                            ],
                            [
                                184.0,
                                74.6001771
                            ],
                            [
                                185.0,
                                74.82861799999999
                            ],
                            [
                                186.0,
                                75.0561948
                            ],
                            [
                                187.0,
                                75.28279140000001
                            ],
                            [
                                188.0,
                                75.508296
                            ],
                            [
                                189.0,
                                75.7332884
                            ],
                            [
                                190.0,
                                75.9573807
                            ],
                            [
                                191.0,
                                76.1805248
                            ],
                            [
                                192.0,
                                76.4027634
                            ],
                            [
                                193.0,
                                76.6241155
                            ],
                            [
                                194.0,
                                76.8447008
                            ],
                            [
                                195.0,
                                77.0643249
                            ],
                            [
                                196.0,
                                77.282941
                            ],
                            [
                                197.0,
                                77.50069579999999
                            ],
                            [
                                198.0,
                                77.7177039
                            ],
                            [
                                199.0,
                                77.93391809999999
                            ],
                            [
                                200.0,
                                78.14936979999999
                            ],
                            [
                                201.0,
                                78.36392129999999
                            ],
                            [
                                202.0,
                                78.57706209999999
                            ],
                            [
                                203.0,
                                78.7895186
                            ],
                            [
                                204.0,
                                79.00154029999999
                            ],
                            [
                                205.0,
                                79.2126057
                            ],
                            [
                                206.0,
                                79.42284159999998
                            ],
                            [
                                207.0,
                                79.6322724
                            ],
                            [
                                208.0,
                                79.8409033
                            ],
                            [
                                209.0,
                                80.04873959999999
                            ],
                            [
                                210.0,
                                80.2557862
                            ],
                            [
                                211.0,
                                80.46213409999999
                            ],
                            [
                                212.0,
                                80.6678337
                            ],
                            [
                                213.0,
                                80.8726054
                            ],
                            [
                                214.0,
                                81.0766062
                            ],
                            [
                                215.0,
                                81.2798409
                            ],
                            [
                                216.0,
                                81.4823145
                            ],
                            [
                                217.0,
                                81.6840317
                            ],
                            [
                                218.0,
                                81.8849972
                            ],
                            [
                                219.0,
                                82.0852157
                            ],
                            [
                                220.0,
                                82.28469199999999
                            ],
                            [
                                221.0,
                                82.4834305
                            ],
                            [
                                222.0,
                                82.6814359
                            ],
                            [
                                223.0,
                                82.8787127
                            ],
                            [
                                224.0,
                                83.0752653
                            ],
                            [
                                225.0,
                                83.27109829999999
                            ],
                            [
                                226.0,
                                83.466216
                            ],
                            [
                                227.0,
                                83.6606228
                            ],
                            [
                                228.0,
                                83.854323
                            ],
                            [
                                229.0,
                                84.0467124
                            ],
                            [
                                230.0,
                                84.2384496
                            ],
                            [
                                231.0,
                                84.42987559999999
                            ],
                            [
                                232.0,
                                84.6206104
                            ],
                            [
                                233.0,
                                84.81065809999998
                            ],
                            [
                                234.0,
                                85.00019409999999
                            ],
                            [
                                235.0,
                                85.18880829999999
                            ],
                            [
                                236.0,
                                85.37708029999999
                            ],
                            [
                                237.0,
                                85.56467109999998
                            ],
                            [
                                238.0,
                                85.7515987
                            ],
                            [
                                239.0,
                                85.93786709999999
                            ],
                            [
                                240.0,
                                86.12348
                            ],
                            [
                                241.0,
                                86.30836159999998
                            ],
                            [
                                242.0,
                                86.4925918
                            ],
                            [
                                243.0,
                                86.6761768
                            ],
                            [
                                244.0,
                                86.8590392
                            ],
                            [
                                245.0,
                                87.0411759
                            ],
                            [
                                246.0,
                                87.22267599999999
                            ],
                            [
                                247.0,
                                87.4035431
                            ],
                            [
                                248.0,
                                87.58378090000001
                            ],
                            [
                                249.0,
                                87.763393
                            ],
                            [
                                250.0,
                                87.9426798
                            ],
                            [
                                251.0,
                                88.1212808
                            ],
                            [
                                252.0,
                                88.2991857
                            ],
                            [
                                253.0,
                                88.4764804
                            ],
                            [
                                254.0,
                                88.6531682
                            ],
                            [
                                255.0,
                                88.8293965
                            ],
                            [
                                256.0,
                                89.005004
                            ],
                            [
                                257.0,
                                89.17967359999999
                            ],
                            [
                                258.0,
                                89.35369969999999
                            ],
                            [
                                259.0,
                                89.52722229999999
                            ],
                            [
                                260.0,
                                89.70019190000001
                            ],
                            [
                                261.0,
                                89.8725759
                            ],
                            [
                                262.0,
                                90.0443774
                            ],
                            [
                                263.0,
                                90.21559979999999
                            ],
                            [
                                264.0,
                                90.386246
                            ],
                            [
                                265.0,
                                90.5563194
                            ],
                            [
                                266.0,
                                90.7258229
                            ],
                            [
                                267.0,
                                90.89475979999999
                            ],
                            [
                                268.0,
                                91.0630731
                            ],
                            [
                                269.0,
                                91.2300703
                            ],
                            [
                                270.0,
                                91.3965063
                            ],
                            [
                                271.0,
                                91.5623842
                            ],
                            [
                                272.0,
                                91.727707
                            ],
                            [
                                273.0,
                                91.89276759999998
                            ],
                            [
                                274.0,
                                92.05789229999999
                            ],
                            [
                                275.0,
                                92.2224769
                            ],
                            [
                                276.0,
                                92.38657009999999
                            ],
                            [
                                277.0,
                                92.5501285
                            ],
                            [
                                278.0,
                                92.7132232
                            ],
                            [
                                279.0,
                                92.8759577
                            ],
                            [
                                280.0,
                                93.0381689
                            ],
                            [
                                281.0,
                                93.1998596
                            ],
                            [
                                282.0,
                                93.3610325
                            ],
                            [
                                283.0,
                                93.5216904
                            ],
                            [
                                284.0,
                                93.68183599999999
                            ],
                            [
                                285.0,
                                93.841472
                            ],
                            [
                                286.0,
                                94.00060109999998
                            ],
                            [
                                287.0,
                                94.15922599999999
                            ],
                            [
                                288.0,
                                94.31734929999999
                            ],
                            [
                                289.0,
                                94.47497359999998
                            ],
                            [
                                290.0,
                                94.6320419
                            ],
                            [
                                291.0,
                                94.7883444
                            ],
                            [
                                292.0,
                                94.94415149999999
                            ],
                            [
                                293.0,
                                95.0994655
                            ],
                            [
                                294.0,
                                95.2542891
                            ],
                            [
                                295.0,
                                95.4086246
                            ],
                            [
                                296.0,
                                95.5624747
                            ],
                            [
                                297.0,
                                95.71584179999999
                            ],
                            [
                                298.0,
                                95.86872819999999
                            ],
                            [
                                299.0,
                                96.0211365
                            ],
                            [
                                300.0,
                                96.1730454
                            ],
                            [
                                301.0,
                                96.3246703
                            ],
                            [
                                302.0,
                                96.4758279
                            ],
                            [
                                303.0,
                                96.6265208
                            ],
                            [
                                304.0,
                                96.77675129999999
                            ],
                            [
                                305.0,
                                96.9265217
                            ],
                            [
                                306.0,
                                97.0758343
                            ],
                            [
                                307.0,
                                97.22469149999999
                            ],
                            [
                                308.0,
                                97.37309559999998
                            ],
                            [
                                309.0,
                                97.52104879999999
                            ],
                            [
                                310.0,
                                97.66855340000001
                            ],
                            [
                                311.0,
                                97.81561159999998
                            ],
                            [
                                312.0,
                                97.9622258
                            ],
                            [
                                313.0,
                                98.1083422
                            ],
                            [
                                314.0,
                                98.2537514
                            ],
                            [
                                315.0,
                                98.39871759999998
                            ],
                            [
                                316.0,
                                98.54324279999999
                            ],
                            [
                                317.0,
                                98.68732929999999
                            ],
                            [
                                318.0,
                                98.8309792
                            ],
                            [
                                319.0,
                                98.9741945
                            ],
                            [
                                320.0,
                                99.1169774
                            ],
                            [
                                321.0,
                                99.2593299
                            ],
                            [
                                322.0,
                                99.401254
                            ],
                            [
                                323.0,
                                99.5427519
                            ],
                            [
                                324.0,
                                99.68382559999999
                            ],
                            [
                                325.0,
                                99.8244771
                            ],
                            [
                                326.0,
                                99.9647587
                            ],
                            [
                                327.0,
                                100.10485829999999
                            ],
                            [
                                328.0,
                                100.2445444
                            ],
                            [
                                329.0,
                                100.38381899999999
                            ],
                            [
                                330.0,
                                100.5226839
                            ],
                            [
                                331.0,
                                100.6611412
                            ],
                            [
                                332.0,
                                100.79919269999999
                            ],
                            [
                                333.0,
                                100.93684040000001
                            ],
                            [
                                334.0,
                                101.0740862
                            ],
                            [
                                335.0,
                                101.2109319
                            ],
                            [
                                336.0,
                                101.3473795
                            ],
                            [
                                337.0,
                                101.4834308
                            ],
                            [
                                338.0,
                                101.61940399999999
                            ],
                            [
                                339.0,
                                101.75519659999999
                            ],
                            [
                                340.0,
                                101.890604
                            ],
                            [
                                341.0,
                                102.0256279
                            ],
                            [
                                342.0,
                                102.1602702
                            ],
                            [
                                343.0,
                                102.29453259999998
                            ],
                            [
                                344.0,
                                102.4284169
                            ],
                            [
                                345.0,
                                102.561925
                            ],
                            [
                                346.0,
                                102.695019
                            ],
                            [
                                347.0,
                                102.8272654
                            ],
                            [
                                348.0,
                                102.9591361
                            ],
                            [
                                349.0,
                                103.0905759
                            ],
                            [
                                350.0,
                                103.2209714
                            ],
                            [
                                351.0,
                                103.3509895
                            ],
                            [
                                352.0,
                                103.4806319
                            ],
                            [
                                353.0,
                                103.6099004
                            ],
                            [
                                354.0,
                                103.7387967
                            ],
                            [
                                355.0,
                                103.8673224
                            ],
                            [
                                356.0,
                                103.99547919999999
                            ],
                            [
                                357.0,
                                104.1233795
                            ],
                            [
                                358.0,
                                104.25144279999999
                            ],
                            [
                                359.0,
                                104.3791479
                            ],
                            [
                                360.0,
                                104.5064965
                            ],
                            [
                                361.0,
                                104.63349009999999
                            ],
                            [
                                362.0,
                                104.7601304
                            ],
                            [
                                363.0,
                                104.88641879999999
                            ],
                            [
                                364.0,
                                105.012357
                            ],
                            [
                                365.0,
                                105.1379465
                            ],
                            [
                                366.0,
                                105.2631889
                            ],
                            [
                                367.0,
                                105.3880857
                            ],
                            [
                                368.0,
                                105.5126384
                            ],
                            [
                                369.0,
                                105.6368486
                            ],
                            [
                                370.0,
                                105.7607177
                            ],
                            [
                                371.0,
                                105.8842473
                            ],
                            [
                                372.0,
                                106.00743879999999
                            ],
                            [
                                373.0,
                                106.1300282
                            ],
                            [
                                374.0,
                                106.25211429999999
                            ],
                            [
                                375.0,
                                106.3738637
                            ],
                            [
                                376.0,
                                106.4952778
                            ],
                            [
                                377.0,
                                106.61673569999999
                            ],
                            [
                                378.0,
                                106.7378933
                            ],
                            [
                                379.0,
                                106.858722
                            ],
                            [
                                380.0,
                                106.97922319999999
                            ],
                            [
                                381.0,
                                107.0993984
                            ],
                            [
                                382.0,
                                107.2192489
                            ],
                            [
                                383.0,
                                107.33877609999999
                            ],
                            [
                                384.0,
                                107.4579814
                            ],
                            [
                                385.0,
                                107.5770149
                            ],
                            [
                                386.0,
                                107.6958588
                            ],
                            [
                                387.0,
                                107.8143869
                            ],
                            [
                                388.0,
                                107.9326004
                            ],
                            [
                                389.0,
                                108.05050059999999
                            ],
                            [
                                390.0,
                                108.1680889
                            ],
                            [
                                391.0,
                                108.2853667
                            ],
                            [
                                392.0,
                                108.40233509999999
                            ],
                            [
                                393.0,
                                108.51899549999999
                            ],
                            [
                                394.0,
                                108.63534929999999
                            ],
                            [
                                395.0,
                                108.75139759999999
                            ],
                            [
                                396.0,
                                108.8671418
                            ],
                            [
                                397.0,
                                108.9825832
                            ],
                            [
                                398.0,
                                109.097723
                            ],
                            [
                                399.0,
                                109.2125624
                            ],
                            [
                                400.0,
                                109.3271027
                            ],
                            [
                                401.0,
                                109.4413452
                            ],
                            [
                                402.0,
                                109.55529109999999
                            ],
                            [
                                403.0,
                                109.6689417
                            ],
                            [
                                404.0,
                                109.782298
                            ],
                            [
                                405.0,
                                109.8953614
                            ],
                            [
                                406.0,
                                110.00810759999999
                            ],
                            [
                                407.0,
                                110.1201949
                            ],
                            [
                                408.0,
                                110.2319894
                            ],
                            [
                                409.0,
                                110.3434922
                            ],
                            [
                                410.0,
                                110.45470449999999
                            ],
                            [
                                411.0,
                                110.56562759999998
                            ],
                            [
                                412.0,
                                110.67626249999999
                            ],
                            [
                                413.0,
                                110.7866105
                            ],
                            [
                                414.0,
                                110.8966727
                            ],
                            [
                                415.0,
                                111.0064502
                            ],
                            [
                                416.0,
                                111.1159442
                            ],
                            [
                                417.0,
                                111.2251559
                            ],
                            [
                                418.0,
                                111.3340864
                            ],
                            [
                                419.0,
                                111.44273679999999
                            ],
                            [
                                420.0,
                                111.5511082
                            ],
                            [
                                421.0,
                                111.6592017
                            ],
                            [
                                422.0,
                                111.76701849999999
                            ],
                            [
                                423.0,
                                111.87455959999998
                            ],
                            [
                                424.0,
                                111.9818262
                            ],
                            [
                                425.0,
                                112.0888194
                            ],
                            [
                                426.0,
                                112.19554009999999
                            ],
                            [
                                427.0,
                                112.30198949999999
                            ],
                            [
                                428.0,
                                112.4081687
                            ],
                            [
                                429.0,
                                112.5140788
                            ],
                            [
                                430.0,
                                112.6197207
                            ],
                            [
                                431.0,
                                112.72509559999999
                            ],
                            [
                                432.0,
                                112.8302045
                            ],
                            [
                                433.0,
                                112.9350485
                            ],
                            [
                                434.0,
                                113.03962849999999
                            ],
                            [
                                435.0,
                                113.1439456
                            ],
                            [
                                436.0,
                                113.2480009
                            ],
                            [
                                437.0,
                                113.35179529999999
                            ],
                            [
                                438.0,
                                113.4553299
                            ],
                            [
                                439.0,
                                113.5586057
                            ],
                            [
                                440.0,
                                113.66162369999999
                            ],
                            [
                                441.0,
                                113.76438479999999
                            ],
                            [
                                442.0,
                                113.86680829999999
                            ],
                            [
                                443.0,
                                113.96906329999999
                            ],
                            [
                                444.0,
                                114.07130179999999
                            ],
                            [
                                445.0,
                                114.1732909
                            ],
                            [
                                446.0,
                                114.27503159999999
                            ],
                            [
                                447.0,
                                114.3765249
                            ],
                            [
                                448.0,
                                114.47777159999998
                            ],
                            [
                                449.0,
                                114.5787728
                            ],
                            [
                                450.0,
                                114.6795294
                            ],
                            [
                                451.0,
                                114.7800424
                            ],
                            [
                                452.0,
                                114.88031259999998
                            ],
                            [
                                453.0,
                                114.98034109999999
                            ],
                            [
                                454.0,
                                115.0801287
                            ],
                            [
                                455.0,
                                115.1796764
                            ],
                            [
                                456.0,
                                115.27898499999999
                            ],
                            [
                                457.0,
                                115.37805559999998
                            ],
                            [
                                458.0,
                                115.476889
                            ],
                            [
                                459.0,
                                115.57548609999999
                            ],
                            [
                                460.0,
                                115.67384779999999
                            ],
                            [
                                461.0,
                                115.7719749
                            ],
                            [
                                462.0,
                                115.8698685
                            ],
                            [
                                463.0,
                                115.9675294
                            ],
                            [
                                464.0,
                                116.0649584
                            ],
                            [
                                465.0,
                                116.1621565
                            ],
                            [
                                466.0,
                                116.2591244
                            ],
                            [
                                467.0,
                                116.3558631
                            ],
                            [
                                468.0,
                                116.4523735
                            ],
                            [
                                469.0,
                                116.54865629999999
                            ],
                            [
                                470.0,
                                116.6447125
                            ],
                            [
                                471.0,
                                116.7405429
                            ],
                            [
                                472.0,
                                116.8361482
                            ],
                            [
                                473.0,
                                116.9315295
                            ],
                            [
                                474.0,
                                117.0266874
                            ],
                            [
                                475.0,
                                117.1216229
                            ],
                            [
                                476.0,
                                117.2163368
                            ],
                            [
                                477.0,
                                117.3108298
                            ],
                            [
                                478.0,
                                117.4051028
                            ],
                            [
                                479.0,
                                117.49915659999999
                            ],
                            [
                                480.0,
                                117.59299209999999
                            ],
                            [
                                481.0,
                                117.68660990000001
                            ],
                            [
                                482.0,
                                117.78001099999999
                            ],
                            [
                                483.0,
                                117.87319609999999
                            ],
                            [
                                484.0,
                                117.9661661
                            ],
                            [
                                485.0,
                                118.05892159999999
                            ],
                            [
                                486.0,
                                118.15146349999999
                            ],
                            [
                                487.0,
                                118.24379259999999
                            ],
                            [
                                488.0,
                                118.3359096
                            ],
                            [
                                489.0,
                                118.42781529999999
                            ],
                            [
                                490.0,
                                118.5195105
                            ],
                            [
                                491.0,
                                118.610996
                            ],
                            [
                                492.0,
                                118.7022724
                            ],
                            [
                                493.0,
                                118.7933406
                            ],
                            [
                                494.0,
                                118.8842014
                            ],
                            [
                                495.0,
                                118.9748554
                            ],
                            [
                                496.0,
                                119.0653034
                            ],
                            [
                                497.0,
                                119.1555462
                            ],
                            [
                                498.0,
                                119.2455844
                            ],
                            [
                                499.0,
                                119.33541890000001
                            ],
                            [
                                500.0,
                                119.4250503
                            ],
                            [
                                501.0,
                                119.5144795
                            ],
                            [
                                502.0,
                                119.603707
                            ],
                            [
                                503.0,
                                119.69273359999998
                            ],
                            [
                                504.0,
                                119.7815601
                            ],
                            [
                                505.0,
                                119.8701872
                            ],
                            [
                                506.0,
                                119.9586155
                            ],
                            [
                                507.0,
                                120.04684579999999
                            ],
                            [
                                508.0,
                                120.1348787
                            ],
                            [
                                509.0,
                                120.222715
                            ],
                            [
                                510.0,
                                120.3103554
                            ],
                            [
                                511.0,
                                120.39780059999998
                            ],
                            [
                                512.0,
                                120.48505109999999
                            ],
                            [
                                513.0,
                                120.5721079
                            ],
                            [
                                514.0,
                                120.6589714
                            ],
                            [
                                515.0,
                                120.7456424
                            ],
                            [
                                516.0,
                                120.8321216
                            ],
                            [
                                517.0,
                                120.91840959999999
                            ],
                            [
                                518.0,
                                121.00424279999999
                            ],
                            [
                                519.0,
                                121.0898563
                            ],
                            [
                                520.0,
                                121.17527879999999
                            ],
                            [
                                521.0,
                                121.26051109999999
                            ],
                            [
                                522.0,
                                121.34555379999999
                            ],
                            [
                                523.0,
                                121.4304075
                            ],
                            [
                                524.0,
                                121.51507279999998
                            ],
                            [
                                525.0,
                                121.59955059999999
                            ],
                            [
                                526.0,
                                121.6838412
                            ],
                            [
                                527.0,
                                121.7679455
                            ],
                            [
                                528.0,
                                121.85186409999999
                            ],
                            [
                                529.0,
                                121.9355976
                            ],
                            [
                                530.0,
                                122.01914659999998
                            ],
                            [
                                531.0,
                                122.1025117
                            ],
                            [
                                532.0,
                                122.1856937
                            ],
                            [
                                533.0,
                                122.268693
                            ],
                            [
                                534.0,
                                122.3515104
                            ],
                            [
                                535.0,
                                122.4343143
                            ],
                            [
                                536.0,
                                122.5169378
                            ],
                            [
                                537.0,
                                122.59938149999999
                            ],
                            [
                                538.0,
                                122.6816459
                            ],
                            [
                                539.0,
                                122.76373149999999
                            ],
                            [
                                540.0,
                                122.84563909999999
                            ],
                            [
                                541.0,
                                122.9273692
                            ],
                            [
                                542.0,
                                123.0089224
                            ],
                            [
                                543.0,
                                123.0902993
                            ],
                            [
                                544.0,
                                123.1715005
                            ],
                            [
                                545.0,
                                123.25252649999999
                            ],
                            [
                                546.0,
                                123.33337809999999
                            ],
                            [
                                547.0,
                                123.41405559999998
                            ],
                            [
                                548.0,
                                123.49455979999999
                            ],
                            [
                                549.0,
                                123.57489129999999
                            ],
                            [
                                550.0,
                                123.65505049999999
                            ],
                            [
                                551.0,
                                123.73503799999999
                            ],
                            [
                                552.0,
                                123.8148545
                            ],
                            [
                                553.0,
                                123.89450049999999
                            ],
                            [
                                554.0,
                                123.97397649999999
                            ],
                            [
                                555.0,
                                124.0532832
                            ],
                            [
                                556.0,
                                124.132421
                            ],
                            [
                                557.0,
                                124.21139059999999
                            ],
                            [
                                558.0,
                                124.29019249999999
                            ],
                            [
                                559.0,
                                124.3688272
                            ],
                            [
                                560.0,
                                124.4472953
                            ],
                            [
                                561.0,
                                124.5255974
                            ],
                            [
                                562.0,
                                124.60373399999999
                            ],
                            [
                                563.0,
                                124.68170549999999
                            ],
                            [
                                564.0,
                                124.7595127
                            ],
                            [
                                565.0,
                                124.837156
                            ],
                            [
                                566.0,
                                124.9146359
                            ],
                            [
                                567.0,
                                124.9919529
                            ],
                            [
                                568.0,
                                125.0691077
                            ],
                            [
                                569.0,
                                125.14610079999999
                            ],
                            [
                                570.0,
                                125.2229325
                            ],
                            [
                                571.0,
                                125.29960359999998
                            ],
                            [
                                572.0,
                                125.3761145
                            ],
                            [
                                573.0,
                                125.45246559999998
                            ],
                            [
                                574.0,
                                125.5286577
                            ],
                            [
                                575.0,
                                125.60469099999999
                            ],
                            [
                                576.0,
                                125.6805663
                            ],
                            [
                                577.0,
                                125.7562839
                            ],
                            [
                                578.0,
                                125.83184429999999
                            ],
                            [
                                579.0,
                                125.9072482
                            ],
                            [
                                580.0,
                                125.9824959
                            ],
                            [
                                581.0,
                                126.05758809999999
                            ],
                            [
                                582.0,
                                126.1325251
                            ],
                            [
                                583.0,
                                126.2073075
                            ],
                            [
                                584.0,
                                126.28214129999999
                            ],
                            [
                                585.0,
                                126.35683999999999
                            ],
                            [
                                586.0,
                                126.43138619999999
                            ],
                            [
                                587.0,
                                126.50569509999998
                            ],
                            [
                                588.0,
                                126.57960849999999
                            ],
                            [
                                589.0,
                                126.65337009999999
                            ],
                            [
                                590.0,
                                126.7269804
                            ],
                            [
                                591.0,
                                126.80043979999999
                            ],
                            [
                                592.0,
                                126.87374899999999
                            ],
                            [
                                593.0,
                                126.94690829999999
                            ],
                            [
                                594.0,
                                127.01991819999999
                            ],
                            [
                                595.0,
                                127.09277909999999
                            ],
                            [
                                596.0,
                                127.1654917
                            ],
                            [
                                597.0,
                                127.2380562
                            ],
                            [
                                598.0,
                                127.3104733
                            ],
                            [
                                599.0,
                                127.38274329999999
                            ],
                            [
                                600.0,
                                127.4548667
                            ],
                            [
                                601.0,
                                127.5268439
                            ],
                            [
                                602.0,
                                127.5986755
                            ],
                            [
                                603.0,
                                127.6703619
                            ],
                            [
                                604.0,
                                127.74190349999999
                            ],
                            [
                                605.0,
                                127.8133008
                            ],
                            [
                                606.0,
                                127.88455429999999
                            ],
                            [
                                607.0,
                                127.9556643
                            ],
                            [
                                608.0,
                                128.0266314
                            ],
                            [
                                609.0,
                                128.0974559
                            ],
                            [
                                610.0,
                                128.16813829999998
                            ],
                            [
                                611.0,
                                128.23867909999998
                            ],
                            [
                                612.0,
                                128.3090787
                            ],
                            [
                                613.0,
                                128.3793375
                            ],
                            [
                                614.0,
                                128.449456
                            ],
                            [
                                615.0,
                                128.51943459999998
                            ],
                            [
                                616.0,
                                128.5892737
                            ],
                            [
                                617.0,
                                128.65897379999998
                            ],
                            [
                                618.0,
                                128.7285352
                            ],
                            [
                                619.0,
                                128.7979585
                            ],
                            [
                                620.0,
                                128.867244
                            ],
                            [
                                621.0,
                                128.93639209999998
                            ],
                            [
                                622.0,
                                129.00540329999998
                            ],
                            [
                                623.0,
                                129.0742781
                            ],
                            [
                                624.0,
                                129.1430167
                            ],
                            [
                                625.0,
                                129.21161959999998
                            ],
                            [
                                626.0,
                                129.2800873
                            ],
                            [
                                627.0,
                                129.3484201
                            ],
                            [
                                628.0,
                                129.4166185
                            ],
                            [
                                629.0,
                                129.4846828
                            ],
                            [
                                630.0,
                                129.5526135
                            ],
                            [
                                631.0,
                                129.620411
                            ],
                            [
                                632.0,
                                129.68807569999998
                            ],
                            [
                                633.0,
                                129.7556079
                            ],
                            [
                                634.0,
                                129.8230082
                            ],
                            [
                                635.0,
                                129.89027679999998
                            ],
                            [
                                636.0,
                                129.9574141
                            ],
                            [
                                637.0,
                                130.0244207
                            ],
                            [
                                638.0,
                                130.09129679999998
                            ],
                            [
                                639.0,
                                130.1580428
                            ],
                            [
                                640.0,
                                130.2246592
                            ],
                            [
                                641.0,
                                130.2911938
                            ],
                            [
                                642.0,
                                130.35773659999998
                            ],
                            [
                                643.0,
                                130.4241514
                            ],
                            [
                                644.0,
                                130.49043849999998
                            ],
                            [
                                645.0,
                                130.5565985
                            ],
                            [
                                646.0,
                                130.62263159999998
                            ],
                            [
                                647.0,
                                130.6885383
                            ],
                            [
                                648.0,
                                130.7543189
                            ],
                            [
                                649.0,
                                130.8199737
                            ],
                            [
                                650.0,
                                130.88550329999998
                            ],
                            [
                                651.0,
                                130.95090779999998
                            ],
                            [
                                652.0,
                                131.01618779999998
                            ],
                            [
                                653.0,
                                131.0813435
                            ],
                            [
                                654.0,
                                131.1463753
                            ],
                            [
                                655.0,
                                131.2112836
                            ],
                            [
                                656.0,
                                131.2760688
                            ],
                            [
                                657.0,
                                131.3407312
                            ],
                            [
                                658.0,
                                131.4052712
                            ],
                            [
                                659.0,
                                131.4696892
                            ],
                            [
                                660.0,
                                131.5339854
                            ],
                            [
                                661.0,
                                131.5981602
                            ],
                            [
                                662.0,
                                131.6622141
                            ],
                            [
                                663.0,
                                131.72614729999998
                            ],
                            [
                                664.0,
                                131.7899602
                            ],
                            [
                                665.0,
                                131.8536532
                            ],
                            [
                                666.0,
                                131.9172266
                            ],
                            [
                                667.0,
                                131.9806808
                            ],
                            [
                                668.0,
                                132.044016
                            ],
                            [
                                669.0,
                                132.1072327
                            ],
                            [
                                670.0,
                                132.1703311
                            ],
                            [
                                671.0,
                                132.2333117
                            ],
                            [
                                672.0,
                                132.2961748
                            ],
                            [
                                673.0,
                                132.35892059999998
                            ],
                            [
                                674.0,
                                132.4215496
                            ],
                            [
                                675.0,
                                132.4840621
                            ],
                            [
                                676.0,
                                132.5464584
                            ],
                            [
                                677.0,
                                132.6087388
                            ],
                            [
                                678.0,
                                132.6709037
                            ],
                            [
                                679.0,
                                132.7329535
                            ],
                            [
                                680.0,
                                132.7948883
                            ],
                            [
                                681.0,
                                132.8567086
                            ],
                            [
                                682.0,
                                132.9184148
                            ],
                            [
                                683.0,
                                132.980007
                            ],
                            [
                                684.0,
                                133.0414857
                            ],
                            [
                                685.0,
                                133.10285109999998
                            ],
                            [
                                686.0,
                                133.1641037
                            ],
                            [
                                687.0,
                                133.2252436
                            ],
                            [
                                688.0,
                                133.28627129999998
                            ],
                            [
                                689.0,
                                133.347187
                            ],
                            [
                                690.0,
                                133.40799109999998
                            ],
                            [
                                691.0,
                                133.4686839
                            ],
                            [
                                692.0,
                                133.5292657
                            ],
                            [
                                693.0,
                                133.5897368
                            ],
                            [
                                694.0,
                                133.6500974
                            ],
                            [
                                695.0,
                                133.71034809999998
                            ],
                            [
                                696.0,
                                133.7703879
                            ],
                            [
                                697.0,
                                133.8302865
                            ],
                            [
                                698.0,
                                133.89007569999998
                            ],
                            [
                                699.0,
                                133.9497557
                            ],
                            [
                                700.0,
                                134.0093269
                            ],
                            [
                                701.0,
                                134.0690474
                            ],
                            [
                                702.0,
                                134.1287464
                            ],
                            [
                                703.0,
                                134.188338
                            ],
                            [
                                704.0,
                                134.2478228
                            ],
                            [
                                705.0,
                                134.3072009
                            ],
                            [
                                706.0,
                                134.36647269999997
                            ],
                            [
                                707.0,
                                134.4256385
                            ],
                            [
                                708.0,
                                134.4846985
                            ],
                            [
                                709.0,
                                134.543653
                            ],
                            [
                                710.0,
                                134.6025024
                            ],
                            [
                                711.0,
                                134.661247
                            ],
                            [
                                712.0,
                                134.7198869
                            ],
                            [
                                713.0,
                                134.7784226
                            ],
                            [
                                714.0,
                                134.8368543
                            ],
                            [
                                715.0,
                                134.8951822
                            ],
                            [
                                716.0,
                                134.9534067
                            ],
                            [
                                717.0,
                                135.0115281
                            ],
                            [
                                718.0,
                                135.0695466
                            ],
                            [
                                719.0,
                                135.1274626
                            ],
                            [
                                720.0,
                                135.18527619999998
                            ],
                            [
                                721.0,
                                135.2429878
                            ],
                            [
                                722.0,
                                135.30059769999997
                            ],
                            [
                                723.0,
                                135.3581061
                            ],
                            [
                                724.0,
                                135.4155134
                            ],
                            [
                                725.0,
                                135.47281969999997
                            ],
                            [
                                726.0,
                                135.5300254
                            ],
                            [
                                727.0,
                                135.5871307
                            ],
                            [
                                728.0,
                                135.644136
                            ],
                            [
                                729.0,
                                135.7010414
                            ],
                            [
                                730.0,
                                135.7578473
                            ],
                            [
                                731.0,
                                135.814554
                            ],
                            [
                                732.0,
                                135.8711616
                            ],
                            [
                                733.0,
                                135.9276705
                            ],
                            [
                                734.0,
                                135.9840809
                            ],
                            [
                                735.0,
                                136.0403931
                            ],
                            [
                                736.0,
                                136.0966074
                            ],
                            [
                                737.0,
                                136.152724
                            ],
                            [
                                738.0,
                                136.2087432
                            ],
                            [
                                739.0,
                                136.2646652
                            ],
                            [
                                740.0,
                                136.32049030000002
                            ],
                            [
                                741.0,
                                136.3762189
                            ],
                            [
                                742.0,
                                136.431851
                            ],
                            [
                                743.0,
                                136.48738709999998
                            ],
                            [
                                744.0,
                                136.54282719999998
                            ],
                            [
                                745.0,
                                136.59817180000002
                            ],
                            [
                                746.0,
                                136.65342109999997
                            ],
                            [
                                747.0,
                                136.70857519999998
                            ],
                            [
                                748.0,
                                136.7636345
                            ],
                            [
                                749.0,
                                136.81859930000002
                            ],
                            [
                                750.0,
                                136.8734697
                            ],
                            [
                                751.0,
                                136.928246
                            ],
                            [
                                752.0,
                                136.98292849999999
                            ],
                            [
                                753.0,
                                137.0375174
                            ],
                            [
                                754.0,
                                137.09201299999998
                            ],
                            [
                                755.0,
                                137.1464155
                            ],
                            [
                                756.0,
                                137.2007251
                            ],
                            [
                                757.0,
                                137.2549422
                            ],
                            [
                                758.0,
                                137.3090669
                            ],
                            [
                                759.0,
                                137.3630994
                            ],
                            [
                                760.0,
                                137.41704019999997
                            ],
                            [
                                761.0,
                                137.4708893
                            ],
                            [
                                762.0,
                                137.524647
                            ],
                            [
                                763.0,
                                137.5783136
                            ],
                            [
                                764.0,
                                137.6318892
                            ],
                            [
                                765.0,
                                137.68537419999998
                            ],
                            [
                                766.0,
                                137.7387688
                            ],
                            [
                                767.0,
                                137.79207319999998
                            ],
                            [
                                768.0,
                                137.84528759999998
                            ],
                            [
                                769.0,
                                137.89841230000002
                            ],
                            [
                                770.0,
                                137.9514475
                            ],
                            [
                                771.0,
                                138.0043935
                            ],
                            [
                                772.0,
                                138.0572504
                            ],
                            [
                                773.0,
                                138.1100186
                            ],
                            [
                                774.0,
                                138.1626982
                            ],
                            [
                                775.0,
                                138.2152894
                            ],
                            [
                                776.0,
                                138.26779259999998
                            ],
                            [
                                777.0,
                                138.32020789999999
                            ],
                            [
                                778.0,
                                138.3725355
                            ],
                            [
                                779.0,
                                138.42477569999997
                            ],
                            [
                                780.0,
                                138.47692869999997
                            ],
                            [
                                781.0,
                                138.5289948
                            ],
                            [
                                782.0,
                                138.5809741
                            ],
                            [
                                783.0,
                                138.6328669
                            ],
                            [
                                784.0,
                                138.6846734
                            ],
                            [
                                785.0,
                                138.7363938
                            ],
                            [
                                786.0,
                                138.7880284
                            ],
                            [
                                787.0,
                                138.8395773
                            ],
                            [
                                788.0,
                                138.8910408
                            ],
                            [
                                789.0,
                                138.9424191
                            ],
                            [
                                790.0,
                                138.9937124
                            ],
                            [
                                791.0,
                                139.044921
                            ],
                            [
                                792.0,
                                139.096045
                            ],
                            [
                                793.0,
                                139.1470847
                            ],
                            [
                                794.0,
                                139.1980403
                            ],
                            [
                                795.0,
                                139.2489119
                            ],
                            [
                                796.0,
                                139.2996999
                            ],
                            [
                                797.0,
                                139.3504044
                            ],
                            [
                                798.0,
                                139.4010257
                            ],
                            [
                                799.0,
                                139.4515639
                            ],
                            [
                                800.0,
                                139.50201919999998
                            ],
                            [
                                801.0,
                                139.552392
                            ],
                            [
                                802.0,
                                139.6026823
                            ],
                            [
                                803.0,
                                139.6528904
                            ],
                            [
                                804.0,
                                139.7030164
                            ],
                            [
                                805.0,
                                139.7530607
                            ],
                            [
                                806.0,
                                139.8030234
                            ],
                            [
                                807.0,
                                139.85290469999998
                            ],
                            [
                                808.0,
                                139.9027048
                            ],
                            [
                                809.0,
                                139.9524239
                            ],
                            [
                                810.0,
                                140.0020623
                            ],
                            [
                                811.0,
                                140.05162009999998
                            ],
                            [
                                812.0,
                                140.10109749999998
                            ],
                            [
                                813.0,
                                140.1504947
                            ],
                            [
                                814.0,
                                140.19981199999998
                            ],
                            [
                                815.0,
                                140.24904949999998
                            ],
                            [
                                816.0,
                                140.2982074
                            ],
                            [
                                817.0,
                                140.3472859
                            ],
                            [
                                818.0,
                                140.39628530000002
                            ],
                            [
                                819.0,
                                140.44520569999997
                            ],
                            [
                                820.0,
                                140.4940473
                            ],
                            [
                                821.0,
                                140.5428104
                            ],
                            [
                                822.0,
                                140.59149499999998
                            ],
                            [
                                823.0,
                                140.6401014
                            ],
                            [
                                824.0,
                                140.6886299
                            ],
                            [
                                825.0,
                                140.7370805
                            ],
                            [
                                826.0,
                                140.7854535
                            ],
                            [
                                827.0,
                                140.8336648
                            ],
                            [
                                828.0,
                                140.8816719
                            ],
                            [
                                829.0,
                                140.9296015
                            ],
                            [
                                830.0,
                                140.9774539
                            ],
                            [
                                831.0,
                                141.02522919999998
                            ],
                            [
                                832.0,
                                141.07292769999998
                            ],
                            [
                                833.0,
                                141.12054949999998
                            ],
                            [
                                834.0,
                                141.16809469999998
                            ],
                            [
                                835.0,
                                141.2155637
                            ],
                            [
                                836.0,
                                141.2629566
                            ],
                            [
                                837.0,
                                141.3102735
                            ],
                            [
                                838.0,
                                141.3575147
                            ],
                            [
                                839.0,
                                141.4046803
                            ],
                            [
                                840.0,
                                141.45177049999998
                            ],
                            [
                                841.0,
                                141.4987856
                            ],
                            [
                                842.0,
                                141.5457256
                            ],
                            [
                                843.0,
                                141.5925909
                            ],
                            [
                                844.0,
                                141.63938149999998
                            ],
                            [
                                845.0,
                                141.68609759999998
                            ],
                            [
                                846.0,
                                141.73273939999999
                            ],
                            [
                                847.0,
                                141.77930709999998
                            ],
                            [
                                848.0,
                                141.82580099999998
                            ],
                            [
                                849.0,
                                141.8722211
                            ],
                            [
                                850.0,
                                141.9185676
                            ],
                            [
                                851.0,
                                141.96484069999997
                            ],
                            [
                                852.0,
                                142.0110406
                            ],
                            [
                                853.0,
                                142.05716759999999
                            ],
                            [
                                854.0,
                                142.10322159999998
                            ],
                            [
                                855.0,
                                142.149203
                            ],
                            [
                                856.0,
                                142.1951119
                            ],
                            [
                                857.0,
                                142.2409484
                            ],
                            [
                                858.0,
                                142.2867128
                            ],
                            [
                                859.0,
                                142.33240519999998
                            ],
                            [
                                860.0,
                                142.3780259
                            ],
                            [
                                861.0,
                                142.4235748
                            ],
                            [
                                862.0,
                                142.4690524
                            ],
                            [
                                863.0,
                                142.51445859999998
                            ],
                            [
                                864.0,
                                142.55979369999997
                            ],
                            [
                                865.0,
                                142.6050579
                            ],
                            [
                                866.0,
                                142.6502513
                            ],
                            [
                                867.0,
                                142.695374
                            ],
                            [
                                868.0,
                                142.7404264
                            ],
                            [
                                869.0,
                                142.7854084
                            ],
                            [
                                870.0,
                                142.8303204
                            ],
                            [
                                871.0,
                                142.8751624
                            ],
                            [
                                872.0,
                                142.91993469999997
                            ],
                            [
                                873.0,
                                142.9646373
                            ],
                            [
                                874.0,
                                143.00927049999999
                            ],
                            [
                                875.0,
                                143.0538344
                            ],
                            [
                                876.0,
                                143.0983292
                            ],
                            [
                                877.0,
                                143.1427551
                            ],
                            [
                                878.0,
                                143.18711219999997
                            ],
                            [
                                879.0,
                                143.2314006
                            ],
                            [
                                880.0,
                                143.2756206
                            ],
                            [
                                881.0,
                                143.3197723
                            ],
                            [
                                882.0,
                                143.3638558
                            ],
                            [
                                883.0,
                                143.4078714
                            ],
                            [
                                884.0,
                                143.4518192
                            ],
                            [
                                885.0,
                                143.4956993
                            ],
                            [
                                886.0,
                                143.5395119
                            ],
                            [
                                887.0,
                                143.5832571
                            ],
                            [
                                888.0,
                                143.6269352
                            ],
                            [
                                889.0,
                                143.6705462
                            ],
                            [
                                890.0,
                                143.7140904
                            ],
                            [
                                891.0,
                                143.7575679
                            ],
                            [
                                892.0,
                                143.8009788
                            ],
                            [
                                893.0,
                                143.8443233
                            ],
                            [
                                894.0,
                                143.88760159999998
                            ],
                            [
                                895.0,
                                143.9308138
                            ],
                            [
                                896.0,
                                143.97396
                            ],
                            [
                                897.0,
                                144.0170405
                            ],
                            [
                                898.0,
                                144.06005530000002
                            ],
                            [
                                899.0,
                                144.1030046
                            ],
                            [
                                900.0,
                                144.14588869999997
                            ],
                            [
                                901.0,
                                144.1887075
                            ],
                            [
                                902.0,
                                144.2314613
                            ],
                            [
                                903.0,
                                144.2741503
                            ],
                            [
                                904.0,
                                144.31677449999998
                            ],
                            [
                                905.0,
                                144.35933419999998
                            ],
                            [
                                906.0,
                                144.4018294
                            ],
                            [
                                907.0,
                                144.4442604
                            ],
                            [
                                908.0,
                                144.4866272
                            ],
                            [
                                909.0,
                                144.5289301
                            ],
                            [
                                910.0,
                                144.5711691
                            ],
                            [
                                911.0,
                                144.6133444
                            ],
                            [
                                912.0,
                                144.6554563
                            ],
                            [
                                913.0,
                                144.69750469999997
                            ],
                            [
                                914.0,
                                144.7394898
                            ],
                            [
                                915.0,
                                144.7813284
                            ],
                            [
                                916.0,
                                144.8230945
                            ],
                            [
                                917.0,
                                144.86479759999997
                            ],
                            [
                                918.0,
                                144.90643799999998
                            ],
                            [
                                919.0,
                                144.94801569999998
                            ],
                            [
                                920.0,
                                144.9895309
                            ],
                            [
                                921.0,
                                145.0309838
                            ],
                            [
                                922.0,
                                145.0723745
                            ],
                            [
                                923.0,
                                145.11370309999998
                            ],
                            [
                                924.0,
                                145.1549698
                            ],
                            [
                                925.0,
                                145.19617469999997
                            ],
                            [
                                926.0,
                                145.237318
                            ],
                            [
                                927.0,
                                145.27839980000002
                            ],
                            [
                                928.0,
                                145.31942019999997
                            ],
                            [
                                929.0,
                                145.3603794
                            ],
                            [
                                930.0,
                                145.4012775
                            ],
                            [
                                931.0,
                                145.4421147
                            ],
                            [
                                932.0,
                                145.482891
                            ],
                            [
                                933.0,
                                145.5236067
                            ],
                            [
                                934.0,
                                145.5642619
                            ],
                            [
                                935.0,
                                145.60485669999997
                            ],
                            [
                                936.0,
                                145.64539119999998
                            ],
                            [
                                937.0,
                                145.6858656
                            ],
                            [
                                938.0,
                                145.7262801
                            ],
                            [
                                939.0,
                                145.76663459999997
                            ],
                            [
                                940.0,
                                145.8069295
                            ],
                            [
                                941.0,
                                145.8471648
                            ],
                            [
                                942.0,
                                145.8873406
                            ],
                            [
                                943.0,
                                145.9274572
                            ],
                            [
                                944.0,
                                145.9675145
                            ],
                            [
                                945.0,
                                146.0075128
                            ],
                            [
                                946.0,
                                146.04745219999998
                            ],
                            [
                                947.0,
                                146.0873328
                            ],
                            [
                                948.0,
                                146.1271548
                            ],
                            [
                                949.0,
                                146.16691819999997
                            ],
                            [
                                950.0,
                                146.20662330000002
                            ],
                            [
                                951.0,
                                146.24627009999998
                            ],
                            [
                                952.0,
                                146.28585869999998
                            ],
                            [
                                953.0,
                                146.3253894
                            ],
                            [
                                954.0,
                                146.36486219999998
                            ],
                            [
                                955.0,
                                146.40427719999997
                            ],
                            [
                                956.0,
                                146.4436347
                            ],
                            [
                                957.0,
                                146.4829347
                            ],
                            [
                                958.0,
                                146.5221773
                            ],
                            [
                                959.0,
                                146.5613626
                            ],
                            [
                                960.0,
                                146.6004909
                            ],
                            [
                                961.0,
                                146.63956219999997
                            ],
                            [
                                962.0,
                                146.67857669999998
                            ],
                            [
                                963.0,
                                146.7175344
                            ],
                            [
                                964.0,
                                146.75643549999998
                            ],
                            [
                                965.0,
                                146.79528019999998
                            ],
                            [
                                966.0,
                                146.8340685
                            ],
                            [
                                967.0,
                                146.87280059999998
                            ],
                            [
                                968.0,
                                146.9114766
                            ],
                            [
                                969.0,
                                146.9500966
                            ],
                            [
                                970.0,
                                146.98866069999997
                            ],
                            [
                                971.0,
                                147.02716909999998
                            ],
                            [
                                972.0,
                                147.065622
                            ],
                            [
                                973.0,
                                147.1040193
                            ],
                            [
                                974.0,
                                147.1423613
                            ],
                            [
                                975.0,
                                147.180648
                            ],
                            [
                                976.0,
                                147.21887959999998
                            ],
                            [
                                977.0,
                                147.2570562
                            ],
                            [
                                978.0,
                                147.2951779
                            ],
                            [
                                979.0,
                                147.33324480000002
                            ],
                            [
                                980.0,
                                147.37125709999998
                            ],
                            [
                                981.0,
                                147.4092149
                            ],
                            [
                                982.0,
                                147.4471183
                            ],
                            [
                                983.0,
                                147.4849674
                            ],
                            [
                                984.0,
                                147.5227623
                            ],
                            [
                                985.0,
                                147.56050319999997
                            ],
                            [
                                986.0,
                                147.59819009999998
                            ],
                            [
                                987.0,
                                147.6358233
                            ],
                            [
                                988.0,
                                147.67340269999997
                            ],
                            [
                                989.0,
                                147.7109285
                            ],
                            [
                                990.0,
                                147.7484009
                            ],
                            [
                                991.0,
                                147.7858199
                            ],
                            [
                                992.0,
                                147.82318569999998
                            ],
                            [
                                993.0,
                                147.8604984
                            ],
                            [
                                994.0,
                                147.89775809999998
                            ],
                            [
                                995.0,
                                147.9349649
                            ],
                            [
                                996.0,
                                147.9721189
                            ],
                            [
                                997.0,
                                148.0092202
                            ],
                            [
                                998.0,
                                148.046269
                            ],
                            [
                                999.0,
                                148.0832653
                            ],
                            [
                                1000.0,
                                148.1202094
                            ],
                            [
                                1001.0,
                                148.15710119999997
                            ],
                            [
                                1002.0,
                                148.1939409
                            ],
                            [
                                1003.0,
                                148.2307286
                            ],
                            [
                                1004.0,
                                148.2674645
                            ],
                            [
                                1005.0,
                                148.3041486
                            ],
                            [
                                1006.0,
                                148.340781
                            ],
                            [
                                1007.0,
                                148.3773619
                            ],
                            [
                                1008.0,
                                148.41389130000002
                            ],
                            [
                                1009.0,
                                148.4503694
                            ],
                            [
                                1010.0,
                                148.4867964
                            ],
                            [
                                1011.0,
                                148.52317219999998
                            ],
                            [
                                1012.0,
                                148.559497
                            ],
                            [
                                1013.0,
                                148.5957709
                            ],
                            [
                                1014.0,
                                148.631994
                            ],
                            [
                                1015.0,
                                148.66816649999998
                            ],
                            [
                                1016.0,
                                148.7042884
                            ],
                            [
                                1017.0,
                                148.7403599
                            ],
                            [
                                1018.0,
                                148.776381
                            ],
                            [
                                1019.0,
                                148.81235180000002
                            ],
                            [
                                1020.0,
                                148.8482725
                            ],
                            [
                                1021.0,
                                148.88414319999998
                            ],
                            [
                                1022.0,
                                148.919964
                            ],
                            [
                                1023.0,
                                148.9557349
                            ],
                            [
                                1024.0,
                                148.9914561
                            ],
                            [
                                1025.0,
                                149.02712780000002
                            ],
                            [
                                1026.0,
                                149.0627499
                            ],
                            [
                                1027.0,
                                149.0983226
                            ],
                            [
                                1028.0,
                                149.133846
                            ],
                            [
                                1029.0,
                                149.1693202
                            ],
                            [
                                1030.0,
                                149.2047454
                            ],
                            [
                                1031.0,
                                149.2401215
                            ],
                            [
                                1032.0,
                                149.2754488
                            ],
                            [
                                1033.0,
                                149.31072719999997
                            ],
                            [
                                1034.0,
                                149.345957
                            ],
                            [
                                1035.0,
                                149.3811383
                            ],
                            [
                                1036.0,
                                149.416271
                            ],
                            [
                                1037.0,
                                149.4513554
                            ],
                            [
                                1038.0,
                                149.4863915
                            ],
                            [
                                1039.0,
                                149.5213794
                            ],
                            [
                                1040.0,
                                149.5563193
                            ],
                            [
                                1041.0,
                                149.59121119999998
                            ],
                            [
                                1042.0,
                                149.62605519999997
                            ],
                            [
                                1043.0,
                                149.6608514
                            ],
                            [
                                1044.0,
                                149.69559999999998
                            ],
                            [
                                1045.0,
                                149.730301
                            ],
                            [
                                1046.0,
                                149.7649545
                            ],
                            [
                                1047.0,
                                149.79956059999998
                            ],
                            [
                                1048.0,
                                149.83411949999999
                            ],
                            [
                                1049.0,
                                149.86863119999998
                            ],
                            [
                                1050.0,
                                149.90309580000002
                            ],
                            [
                                1051.0,
                                149.9375134
                            ],
                            [
                                1052.0,
                                149.97188419999998
                            ],
                            [
                                1053.0,
                                150.00620809999998
                            ],
                            [
                                1054.0,
                                150.0404854
                            ],
                            [
                                1055.0,
                                150.074716
                            ],
                            [
                                1056.0,
                                150.1089002
                            ],
                            [
                                1057.0,
                                150.1430379
                            ],
                            [
                                1058.0,
                                150.17712930000002
                            ],
                            [
                                1059.0,
                                150.2111746
                            ],
                            [
                                1060.0,
                                150.24517369999998
                            ],
                            [
                                1061.0,
                                150.27912669999998
                            ],
                            [
                                1062.0,
                                150.3130339
                            ],
                            [
                                1063.0,
                                150.34689519999998
                            ],
                            [
                                1064.0,
                                150.38071069999998
                            ],
                            [
                                1065.0,
                                150.41448069999998
                            ],
                            [
                                1066.0,
                                150.448205
                            ],
                            [
                                1067.0,
                                150.48188389999999
                            ],
                            [
                                1068.0,
                                150.5155175
                            ],
                            [
                                1069.0,
                                150.54910569999998
                            ],
                            [
                                1070.0,
                                150.58264880000002
                            ],
                            [
                                1071.0,
                                150.6161468
                            ],
                            [
                                1072.0,
                                150.64959969999998
                            ],
                            [
                                1073.0,
                                150.6830078
                            ],
                            [
                                1074.0,
                                150.71637109999998
                            ],
                            [
                                1075.0,
                                150.74968959999998
                            ],
                            [
                                1076.0,
                                150.7829635
                            ],
                            [
                                1077.0,
                                150.8161928
                            ],
                            [
                                1078.0,
                                150.8493777
                            ],
                            [
                                1079.0,
                                150.88251830000002
                            ],
                            [
                                1080.0,
                                150.9156145
                            ],
                            [
                                1081.0,
                                150.9486666
                            ],
                            [
                                1082.0,
                                150.9816746
                            ],
                            [
                                1083.0,
                                151.01463859999998
                            ],
                            [
                                1084.0,
                                151.04755859999997
                            ],
                            [
                                1085.0,
                                151.0804349
                            ],
                            [
                                1086.0,
                                151.1132674
                            ],
                            [
                                1087.0,
                                151.14605619999998
                            ],
                            [
                                1088.0,
                                151.1788015
                            ],
                            [
                                1089.0,
                                151.2115033
                            ],
                            [
                                1090.0,
                                151.24416169999998
                            ],
                            [
                                1091.0,
                                151.2767768
                            ],
                            [
                                1092.0,
                                151.3093487
                            ],
                            [
                                1093.0,
                                151.34187749999998
                            ],
                            [
                                1094.0,
                                151.37436319999998
                            ],
                            [
                                1095.0,
                                151.406806
                            ],
                            [
                                1096.0,
                                151.4392059
                            ],
                            [
                                1097.0,
                                151.4715631
                            ],
                            [
                                1098.0,
                                151.5038775
                            ],
                            [
                                1099.0,
                                151.5361494
                            ],
                            [
                                1100.0,
                                151.56837869999998
                            ],
                            [
                                1101.0,
                                151.6005655
                            ],
                            [
                                1102.0,
                                151.63271
                            ],
                            [
                                1103.0,
                                151.6648123
                            ],
                            [
                                1104.0,
                                151.6968723
                            ],
                            [
                                1105.0,
                                151.72889030000002
                            ],
                            [
                                1106.0,
                                151.76086619999998
                            ],
                            [
                                1107.0,
                                151.7928002
                            ],
                            [
                                1108.0,
                                151.8246923
                            ],
                            [
                                1109.0,
                                151.85654269999998
                            ],
                            [
                                1110.0,
                                151.8883514
                            ],
                            [
                                1111.0,
                                151.9201185
                            ],
                            [
                                1112.0,
                                151.951844
                            ],
                            [
                                1113.0,
                                151.9835281
                            ],
                            [
                                1114.0,
                                152.0151709
                            ],
                            [
                                1115.0,
                                152.0467724
                            ],
                            [
                                1116.0,
                                152.07833269999998
                            ],
                            [
                                1117.0,
                                152.1098519
                            ],
                            [
                                1118.0,
                                152.14132999999998
                            ],
                            [
                                1119.0,
                                152.17276719999998
                            ],
                            [
                                1120.0,
                                152.2041636
                            ],
                            [
                                1121.0,
                                152.23551909999998
                            ],
                            [
                                1122.0,
                                152.2668339
                            ],
                            [
                                1123.0,
                                152.29810809999998
                            ],
                            [
                                1124.0,
                                152.3293418
                            ],
                            [
                                1125.0,
                                152.360535
                            ],
                            [
                                1126.0,
                                152.3916878
                            ],
                            [
                                1127.0,
                                152.4228003
                            ],
                            [
                                1128.0,
                                152.4538725
                            ],
                            [
                                1129.0,
                                152.4849046
                            ],
                            [
                                1130.0,
                                152.51589669999998
                            ],
                            [
                                1131.0,
                                152.54684869999997
                            ],
                            [
                                1132.0,
                                152.5777608
                            ],
                            [
                                1133.0,
                                152.6086331
                            ],
                            [
                                1134.0,
                                152.6394656
                            ],
                            [
                                1135.0,
                                152.6702585
                            ],
                            [
                                1136.0,
                                152.70101169999998
                            ],
                            [
                                1137.0,
                                152.7317254
                            ],
                            [
                                1138.0,
                                152.76239959999998
                            ],
                            [
                                1139.0,
                                152.7930345
                            ],
                            [
                                1140.0,
                                152.82363009999997
                            ],
                            [
                                1141.0,
                                152.8541864
                            ],
                            [
                                1142.0,
                                152.8847036
                            ],
                            [
                                1143.0,
                                152.9151818
                            ],
                            [
                                1144.0,
                                152.9456209
                            ],
                            [
                                1145.0,
                                152.9760211
                            ],
                            [
                                1146.0,
                                153.0063825
                            ],
                            [
                                1147.0,
                                153.03670509999998
                            ],
                            [
                                1148.0,
                                153.066989
                            ],
                            [
                                1149.0,
                                153.0972343
                            ],
                            [
                                1150.0,
                                153.127441
                            ],
                            [
                                1151.0,
                                153.15760930000002
                            ],
                            [
                                1152.0,
                                153.18773919999998
                            ],
                            [
                                1153.0,
                                153.2178308
                            ],
                            [
                                1154.0,
                                153.2478841
                            ],
                            [
                                1155.0,
                                153.27789919999998
                            ],
                            [
                                1156.0,
                                153.30787619999998
                            ],
                            [
                                1157.0,
                                153.3378152
                            ],
                            [
                                1158.0,
                                153.3677163
                            ],
                            [
                                1159.0,
                                153.3975795
                            ],
                            [
                                1160.0,
                                153.4274048
                            ],
                            [
                                1161.0,
                                153.4571925
                            ],
                            [
                                1162.0,
                                153.4869424
                            ],
                            [
                                1163.0,
                                153.5166548
                            ],
                            [
                                1164.0,
                                153.54632959999998
                            ],
                            [
                                1165.0,
                                153.575967
                            ],
                            [
                                1166.0,
                                153.60556709999997
                            ],
                            [
                                1167.0,
                                153.63512980000002
                            ],
                            [
                                1168.0,
                                153.6646553
                            ],
                            [
                                1169.0,
                                153.6941436
                            ],
                            [
                                1170.0,
                                153.7235948
                            ],
                            [
                                1171.0,
                                153.753009
                            ],
                            [
                                1172.0,
                                153.7823863
                            ],
                            [
                                1173.0,
                                153.81172669999998
                            ],
                            [
                                1174.0,
                                153.84103019999998
                            ],
                            [
                                1175.0,
                                153.870297
                            ],
                            [
                                1176.0,
                                153.8995272
                            ],
                            [
                                1177.0,
                                153.92872069999999
                            ],
                            [
                                1178.0,
                                153.95787769999998
                            ],
                            [
                                1179.0,
                                153.9869983
                            ],
                            [
                                1180.0,
                                154.0160824
                            ],
                            [
                                1181.0,
                                154.0451303
                            ],
                            [
                                1182.0,
                                154.0741419
                            ],
                            [
                                1183.0,
                                154.10311719999999
                            ],
                            [
                                1184.0,
                                154.1320565
                            ],
                            [
                                1185.0,
                                154.16095969999998
                            ],
                            [
                                1186.0,
                                154.18982689999999
                            ],
                            [
                                1187.0,
                                154.21865830000002
                            ],
                            [
                                1188.0,
                                154.2474537
                            ],
                            [
                                1189.0,
                                154.2762134
                            ],
                            [
                                1190.0,
                                154.3049374
                            ],
                            [
                                1191.0,
                                154.33362569999997
                            ],
                            [
                                1192.0,
                                154.3622785
                            ],
                            [
                                1193.0,
                                154.3908957
                            ],
                            [
                                1194.0,
                                154.4194775
                            ],
                            [
                                1195.0,
                                154.4480239
                            ],
                            [
                                1196.0,
                                154.47653499999998
                            ],
                            [
                                1197.0,
                                154.5050108
                            ],
                            [
                                1198.0,
                                154.53345149999998
                            ],
                            [
                                1199.0,
                                154.561857
                            ],
                            [
                                1200.0,
                                154.5902275
                            ],
                            [
                                1201.0,
                                154.618563
                            ],
                            [
                                1202.0,
                                154.6468636
                            ],
                            [
                                1203.0,
                                154.6751294
                            ],
                            [
                                1204.0,
                                154.7033603
                            ],
                            [
                                1205.0,
                                154.73155649999998
                            ],
                            [
                                1206.0,
                                154.7597181
                            ],
                            [
                                1207.0,
                                154.7878451
                            ],
                            [
                                1208.0,
                                154.8159375
                            ],
                            [
                                1209.0,
                                154.8439955
                            ],
                            [
                                1210.0,
                                154.8720191
                            ],
                            [
                                1211.0,
                                154.9000083
                            ],
                            [
                                1212.0,
                                154.92796330000002
                            ],
                            [
                                1213.0,
                                154.955884
                            ],
                            [
                                1214.0,
                                154.98377059999999
                            ],
                            [
                                1215.0,
                                155.01162309999998
                            ],
                            [
                                1216.0,
                                155.03944159999998
                            ],
                            [
                                1217.0,
                                155.0672261
                            ],
                            [
                                1218.0,
                                155.0949768
                            ],
                            [
                                1219.0,
                                155.1226936
                            ],
                            [
                                1220.0,
                                155.1503766
                            ],
                            [
                                1221.0,
                                155.1780259
                            ],
                            [
                                1222.0,
                                155.20564159999998
                            ],
                            [
                                1223.0,
                                155.23322369999997
                            ],
                            [
                                1224.0,
                                155.2607722
                            ],
                            [
                                1225.0,
                                155.2882873
                            ],
                            [
                                1226.0,
                                155.315769
                            ],
                            [
                                1227.0,
                                155.3432174
                            ],
                            [
                                1228.0,
                                155.3706324
                            ],
                            [
                                1229.0,
                                155.3980143
                            ],
                            [
                                1230.0,
                                155.425363
                            ],
                            [
                                1231.0,
                                155.45267859999998
                            ],
                            [
                                1232.0,
                                155.4799612
                            ],
                            [
                                1233.0,
                                155.5072108
                            ],
                            [
                                1234.0,
                                155.5344275
                            ],
                            [
                                1235.0,
                                155.5616113
                            ],
                            [
                                1236.0,
                                155.5887624
                            ],
                            [
                                1237.0,
                                155.6158807
                            ],
                            [
                                1238.0,
                                155.6429663
                            ],
                            [
                                1239.0,
                                155.6700193
                            ],
                            [
                                1240.0,
                                155.6970398
                            ],
                            [
                                1241.0,
                                155.72402780000002
                            ],
                            [
                                1242.0,
                                155.7509833
                            ],
                            [
                                1243.0,
                                155.7779064
                            ],
                            [
                                1244.0,
                                155.80479730000002
                            ],
                            [
                                1245.0,
                                155.8316558
                            ],
                            [
                                1246.0,
                                155.85848219999997
                            ],
                            [
                                1247.0,
                                155.8852764
                            ],
                            [
                                1248.0,
                                155.9120386
                            ],
                            [
                                1249.0,
                                155.93876869999997
                            ],
                            [
                                1250.0,
                                155.9654668
                            ],
                            [
                                1251.0,
                                155.9921331
                            ],
                            [
                                1252.0,
                                156.0187674
                            ],
                            [
                                1253.0,
                                156.04537
                            ],
                            [
                                1254.0,
                                156.0719409
                            ],
                            [
                                1255.0,
                                156.09848
                            ],
                            [
                                1256.0,
                                156.1249876
                            ],
                            [
                                1257.0,
                                156.1514635
                            ],
                            [
                                1258.0,
                                156.177908
                            ],
                            [
                                1259.0,
                                156.204321
                            ],
                            [
                                1260.0,
                                156.2307026
                            ],
                            [
                                1261.0,
                                156.2570529
                            ],
                            [
                                1262.0,
                                156.2833719
                            ],
                            [
                                1263.0,
                                156.30965959999997
                            ],
                            [
                                1264.0,
                                156.33591619999999
                            ],
                            [
                                1265.0,
                                156.3621417
                            ],
                            [
                                1266.0,
                                156.38833609999998
                            ],
                            [
                                1267.0,
                                156.4144995
                            ],
                            [
                                1268.0,
                                156.4406319
                            ],
                            [
                                1269.0,
                                156.4667335
                            ],
                            [
                                1270.0,
                                156.4928042
                            ],
                            [
                                1271.0,
                                156.5188441
                            ],
                            [
                                1272.0,
                                156.5448533
                            ],
                            [
                                1273.0,
                                156.5708318
                            ],
                            [
                                1274.0,
                                156.59677969999998
                            ],
                            [
                                1275.0,
                                156.62269709999998
                            ],
                            [
                                1276.0,
                                156.6485839
                            ],
                            [
                                1277.0,
                                156.67444030000001
                            ],
                            [
                                1278.0,
                                156.7002663
                            ],
                            [
                                1279.0,
                                156.7260619
                            ],
                            [
                                1280.0,
                                156.75182719999998
                            ],
                            [
                                1281.0,
                                156.7775623
                            ],
                            [
                                1282.0,
                                156.8032672
                            ],
                            [
                                1283.0,
                                156.82894199999998
                            ],
                            [
                                1284.0,
                                156.85458669999997
                            ],
                            [
                                1285.0,
                                156.8802013
                            ],
                            [
                                1286.0,
                                156.905786
                            ],
                            [
                                1287.0,
                                156.93134080000002
                            ],
                            [
                                1288.0,
                                156.95686569999998
                            ],
                            [
                                1289.0,
                                156.9823608
                            ],
                            [
                                1290.0,
                                157.0078261
                            ],
                            [
                                1291.0,
                                157.03326169999997
                            ],
                            [
                                1292.0,
                                157.05866769999997
                            ],
                            [
                                1293.0,
                                157.0840441
                            ],
                            [
                                1294.0,
                                157.1093909
                            ],
                            [
                                1295.0,
                                157.13470819999998
                            ],
                            [
                                1296.0,
                                157.159996
                            ],
                            [
                                1297.0,
                                157.18525449999999
                            ],
                            [
                                1298.0,
                                157.21048359999998
                            ],
                            [
                                1299.0,
                                157.2356834
                            ],
                            [
                                1300.0,
                                157.260854
                            ],
                            [
                                1301.0,
                                157.2859954
                            ],
                            [
                                1302.0,
                                157.31110759999999
                            ],
                            [
                                1303.0,
                                157.3361908
                            ],
                            [
                                1304.0,
                                157.3612449
                            ],
                            [
                                1305.0,
                                157.38627
                            ],
                            [
                                1306.0,
                                157.41126619999997
                            ],
                            [
                                1307.0,
                                157.4362335
                            ],
                            [
                                1308.0,
                                157.461172
                            ],
                            [
                                1309.0,
                                157.48608169999997
                            ],
                            [
                                1310.0,
                                157.5109626
                            ],
                            [
                                1311.0,
                                157.5358149
                            ],
                            [
                                1312.0,
                                157.56063849999998
                            ],
                            [
                                1313.0,
                                157.5854336
                            ],
                            [
                                1314.0,
                                157.6102001
                            ],
                            [
                                1315.0,
                                157.6349381
                            ],
                            [
                                1316.0,
                                157.6596477
                            ],
                            [
                                1317.0,
                                157.6843289
                            ],
                            [
                                1318.0,
                                157.70898169999998
                            ],
                            [
                                1319.0,
                                157.7336063
                            ],
                            [
                                1320.0,
                                157.75820269999997
                            ],
                            [
                                1321.0,
                                157.7827708
                            ],
                            [
                                1322.0,
                                157.8073108
                            ],
                            [
                                1323.0,
                                157.83182269999998
                            ],
                            [
                                1324.0,
                                157.85630659999998
                            ],
                            [
                                1325.0,
                                157.8807625
                            ],
                            [
                                1326.0,
                                157.9051904
                            ],
                            [
                                1327.0,
                                157.9295904
                            ],
                            [
                                1328.0,
                                157.95396259999998
                            ],
                            [
                                1329.0,
                                157.978307
                            ],
                            [
                                1330.0,
                                158.0026236
                            ],
                            [
                                1331.0,
                                158.02691249999998
                            ],
                            [
                                1332.0,
                                158.0511737
                            ],
                            [
                                1333.0,
                                158.0754074
                            ],
                            [
                                1334.0,
                                158.0996135
                            ],
                            [
                                1335.0,
                                158.12379199999998
                            ],
                            [
                                1336.0,
                                158.1479431
                            ],
                            [
                                1337.0,
                                158.1720668
                            ],
                            [
                                1338.0,
                                158.19616309999998
                            ],
                            [
                                1339.0,
                                158.22023199999998
                            ],
                            [
                                1340.0,
                                158.24427369999998
                            ],
                            [
                                1341.0,
                                158.26828809999998
                            ],
                            [
                                1342.0,
                                158.2922754
                            ],
                            [
                                1343.0,
                                158.3162355
                            ],
                            [
                                1344.0,
                                158.3401685
                            ],
                            [
                                1345.0,
                                158.3640745
                            ],
                            [
                                1346.0,
                                158.38795349999998
                            ],
                            [
                                1347.0,
                                158.41180549999999
                            ],
                            [
                                1348.0,
                                158.4356306
                            ],
                            [
                                1349.0,
                                158.4594288
                            ],
                            [
                                1350.0,
                                158.48320019999997
                            ],
                            [
                                1351.0,
                                158.5069449
                            ],
                            [
                                1352.0,
                                158.53066280000002
                            ],
                            [
                                1353.0,
                                158.554354
                            ],
                            [
                                1354.0,
                                158.57801859999998
                            ],
                            [
                                1355.0,
                                158.60165659999998
                            ],
                            [
                                1356.0,
                                158.625268
                            ],
                            [
                                1357.0,
                                158.648853
                            ],
                            [
                                1358.0,
                                158.67241149999998
                            ],
                            [
                                1359.0,
                                158.6959436
                            ],
                            [
                                1360.0,
                                158.7194493
                            ],
                            [
                                1361.0,
                                158.7429287
                            ],
                            [
                                1362.0,
                                158.7663818
                            ],
                            [
                                1363.0,
                                158.7898086
                            ],
                            [
                                1364.0,
                                158.8132093
                            ],
                            [
                                1365.0,
                                158.8365839
                            ],
                            [
                                1366.0,
                                158.8599323
                            ],
                            [
                                1367.0,
                                158.88325469999998
                            ],
                            [
                                1368.0,
                                158.90655109999997
                            ],
                            [
                                1369.0,
                                158.9298215
                            ],
                            [
                                1370.0,
                                158.9530659
                            ],
                            [
                                1371.0,
                                158.9762845
                            ],
                            [
                                1372.0,
                                158.9994773
                            ],
                            [
                                1373.0,
                                159.02264419999997
                            ],
                            [
                                1374.0,
                                159.0457854
                            ],
                            [
                                1375.0,
                                159.0689009
                            ],
                            [
                                1376.0,
                                159.0919908
                            ],
                            [
                                1377.0,
                                159.11505499999998
                            ],
                            [
                                1378.0,
                                159.1380936
                            ],
                            [
                                1379.0,
                                159.16110669999998
                            ],
                            [
                                1380.0,
                                159.1840943
                            ],
                            [
                                1381.0,
                                159.2070565
                            ],
                            [
                                1382.0,
                                159.22999319999997
                            ],
                            [
                                1383.0,
                                159.2529046
                            ],
                            [
                                1384.0,
                                159.2757906
                            ],
                            [
                                1385.0,
                                159.2986514
                            ]
                        ]
                    },
                    {
                        "name": "SRX6443489.c_curve",
                        "data": [
                            [
                                0.0,
                                0.0
                            ],
                            [
                                1.0,
                                0.9353309999999999
                            ],
                            [
                                2.0,
                                1.82025
                            ],
                            [
                                3.0,
                                2.67284
                            ],
                            [
                                4.0,
                                3.49937
                            ],
                            [
                                5.0,
                                4.3037399999999995
                            ],
                            [
                                6.0,
                                5.08871
                            ],
                            [
                                7.0,
                                5.856389999999999
                            ],
                            [
                                8.0,
                                6.60841
                            ],
                            [
                                9.0,
                                7.34612
                            ],
                            [
                                10.0,
                                8.070649999999999
                            ],
                            [
                                11.0,
                                8.78294
                            ],
                            [
                                12.0,
                                9.4838
                            ],
                            [
                                13.0,
                                10.1739
                            ],
                            [
                                14.0,
                                10.854
                            ],
                            [
                                15.0,
                                11.5244
                            ],
                            [
                                16.0,
                                12.185799999999999
                            ],
                            [
                                17.0,
                                12.8386
                            ],
                            [
                                18.0,
                                13.483099999999999
                            ],
                            [
                                19.0,
                                14.1198
                            ],
                            [
                                20.0,
                                14.748899999999999
                            ],
                            [
                                21.0,
                                15.3708
                            ],
                            [
                                22.0,
                                15.9857
                            ],
                            [
                                23.0,
                                16.593899999999998
                            ],
                            [
                                24.0,
                                17.1956
                            ],
                            [
                                25.0,
                                17.7911
                            ],
                            [
                                26.0,
                                18.380499999999998
                            ],
                            [
                                27.0,
                                18.9641
                            ],
                            [
                                28.0,
                                19.541999999999998
                            ],
                            [
                                29.0,
                                20.1144
                            ],
                            [
                                30.0,
                                20.6814
                            ],
                            [
                                31.0,
                                21.243199999999998
                            ],
                            [
                                32.0,
                                21.8
                            ],
                            [
                                33.0,
                                22.3519
                            ],
                            [
                                34.0,
                                22.898899999999998
                            ],
                            [
                                35.0,
                                23.4413
                            ],
                            [
                                36.0,
                                23.979
                            ],
                            [
                                37.0,
                                24.5124
                            ],
                            [
                                38.0,
                                25.0414
                            ],
                            [
                                39.0,
                                25.5661
                            ],
                            [
                                40.0,
                                26.086599999999997
                            ],
                            [
                                41.0,
                                26.603099999999998
                            ],
                            [
                                42.0,
                                27.115599999999997
                            ],
                            [
                                43.0,
                                27.6242
                            ],
                            [
                                44.0,
                                28.128999999999998
                            ],
                            [
                                45.0,
                                28.63
                            ],
                            [
                                46.0,
                                29.127299999999998
                            ],
                            [
                                47.0,
                                29.6211
                            ],
                            [
                                48.0,
                                30.1113
                            ],
                            [
                                49.0,
                                30.598
                            ],
                            [
                                50.0,
                                31.0813
                            ],
                            [
                                51.0,
                                31.5613
                            ],
                            [
                                52.0,
                                32.0379
                            ]
                        ]
                    },
                    {
                        "name": "SRX6443489.lc_extrap",
                        "data": [
                            [
                                0.0,
                                0.0
                            ],
                            [
                                1.0,
                                0.9352674999999999
                            ],
                            [
                                2.0,
                                1.820155
                            ],
                            [
                                3.0,
                                2.6726864999999997
                            ],
                            [
                                4.0,
                                3.4991369999999997
                            ],
                            [
                                5.0,
                                4.3034205
                            ],
                            [
                                6.0,
                                5.0883205
                            ],
                            [
                                7.0,
                                5.855859499999999
                            ],
                            [
                                8.0,
                                6.607746
                            ],
                            [
                                9.0,
                                7.3454
                            ],
                            [
                                10.0,
                                8.069868999999999
                            ],
                            [
                                11.0,
                                8.782062
                            ],
                            [
                                12.0,
                                9.482825499999999
                            ],
                            [
                                13.0,
                                10.17286
                            ],
                            [
                                14.0,
                                10.852805
                            ],
                            [
                                15.0,
                                11.5232125
                            ],
                            [
                                16.0,
                                12.184541999999999
                            ],
                            [
                                17.0,
                                12.83724
                            ],
                            [
                                18.0,
                                13.481683499999999
                            ],
                            [
                                19.0,
                                14.118243999999999
                            ],
                            [
                                20.0,
                                14.7472605
                            ],
                            [
                                21.0,
                                15.3690305
                            ],
                            [
                                22.0,
                                15.983849999999999
                            ],
                            [
                                23.0,
                                16.591963
                            ],
                            [
                                24.0,
                                17.19361
                            ],
                            [
                                25.0,
                                17.789001
                            ],
                            [
                                26.0,
                                18.378342999999997
                            ],
                            [
                                27.0,
                                18.961831999999998
                            ],
                            [
                                28.0,
                                19.539641
                            ],
                            [
                                29.0,
                                20.111943
                            ],
                            [
                                30.0,
                                20.678895999999998
                            ],
                            [
                                31.0,
                                21.240645999999998
                            ],
                            [
                                32.0,
                                21.7973385
                            ],
                            [
                                33.0,
                                22.3491045
                            ],
                            [
                                34.0,
                                22.8960695
                            ],
                            [
                                35.0,
                                23.4383545
                            ],
                            [
                                36.0,
                                23.9760705
                            ],
                            [
                                37.0,
                                24.50933
                            ],
                            [
                                38.0,
                                25.038235
                            ],
                            [
                                39.0,
                                25.562880999999997
                            ],
                            [
                                40.0,
                                26.083364
                            ],
                            [
                                41.0,
                                26.599776
                            ],
                            [
                                42.0,
                                27.1122005
                            ],
                            [
                                43.0,
                                27.6207185
                            ],
                            [
                                44.0,
                                28.1254125
                            ],
                            [
                                45.0,
                                28.626357
                            ],
                            [
                                46.0,
                                29.123624
                            ],
                            [
                                47.0,
                                29.6172845
                            ],
                            [
                                48.0,
                                30.107407
                            ],
                            [
                                49.0,
                                30.594053
                            ],
                            [
                                50.0,
                                31.077288499999998
                            ],
                            [
                                51.0,
                                31.557173499999998
                            ],
                            [
                                52.0,
                                32.0337645
                            ],
                            [
                                53.0,
                                32.5071188
                            ],
                            [
                                54.0,
                                32.9772928
                            ],
                            [
                                55.0,
                                33.4443377
                            ],
                            [
                                56.0,
                                33.9083046
                            ],
                            [
                                57.0,
                                34.369242799999995
                            ],
                            [
                                58.0,
                                34.827200299999994
                            ],
                            [
                                59.0,
                                35.2822234
                            ],
                            [
                                60.0,
                                35.73435729999999
                            ],
                            [
                                61.0,
                                36.1836455
                            ],
                            [
                                62.0,
                                36.6301305
                            ],
                            [
                                63.0,
                                37.0738536
                            ],
                            [
                                64.0,
                                37.514854799999995
                            ],
                            [
                                65.0,
                                37.9531731
                            ],
                            [
                                66.0,
                                38.3888462
                            ],
                            [
                                67.0,
                                38.8219112
                            ],
                            [
                                68.0,
                                39.252403799999996
                            ],
                            [
                                69.0,
                                39.6803751
                            ],
                            [
                                70.0,
                                40.1058525
                            ],
                            [
                                71.0,
                                40.5288611
                            ],
                            [
                                72.0,
                                40.9494331
                            ],
                            [
                                73.0,
                                41.367599299999995
                            ],
                            [
                                74.0,
                                41.783387899999994
                            ],
                            [
                                75.0,
                                42.1967556
                            ],
                            [
                                76.0,
                                42.6080069
                            ],
                            [
                                77.0,
                                43.016847799999994
                            ],
                            [
                                78.0,
                                43.423437899999996
                            ],
                            [
                                79.0,
                                43.8277992
                            ],
                            [
                                80.0,
                                44.229957299999995
                            ],
                            [
                                81.0,
                                44.629937999999996
                            ],
                            [
                                82.0,
                                45.027766899999996
                            ],
                            [
                                83.0,
                                45.4234687
                            ],
                            [
                                84.0,
                                45.8170678
                            ],
                            [
                                85.0,
                                46.2085881
                            ],
                            [
                                86.0,
                                46.5980529
                            ],
                            [
                                87.0,
                                46.985485
                            ],
                            [
                                88.0,
                                47.370906999999995
                            ],
                            [
                                89.0,
                                47.7543405
                            ],
                            [
                                90.0,
                                48.1358072
                            ],
                            [
                                91.0,
                                48.515327899999996
                            ],
                            [
                                92.0,
                                48.89292329999999
                            ],
                            [
                                93.0,
                                49.268586899999995
                            ],
                            [
                                94.0,
                                49.6422997
                            ],
                            [
                                95.0,
                                50.0141397
                            ],
                            [
                                96.0,
                                50.384125399999995
                            ],
                            [
                                97.0,
                                50.752274799999995
                            ],
                            [
                                98.0,
                                51.1186055
                            ],
                            [
                                99.0,
                                51.483134799999995
                            ],
                            [
                                100.0,
                                51.8458797
                            ],
                            [
                                101.0,
                                52.2069152
                            ],
                            [
                                102.0,
                                52.5663139
                            ],
                            [
                                103.0,
                                52.9239871
                            ],
                            [
                                104.0,
                                53.279950799999995
                            ],
                            [
                                105.0,
                                53.6342212
                            ],
                            [
                                106.0,
                                53.98681379999999
                            ],
                            [
                                107.0,
                                54.3377869
                            ],
                            [
                                108.0,
                                54.687182299999996
                            ],
                            [
                                109.0,
                                55.0349533
                            ],
                            [
                                110.0,
                                55.38111479999999
                            ],
                            [
                                111.0,
                                55.7256817
                            ],
                            [
                                112.0,
                                56.068668499999994
                            ],
                            [
                                113.0,
                                56.410089299999996
                            ],
                            [
                                114.0,
                                56.7499582
                            ],
                            [
                                115.0,
                                57.088288999999996
                            ],
                            [
                                116.0,
                                57.4252183
                            ],
                            [
                                117.0,
                                57.760644799999994
                            ],
                            [
                                118.0,
                                58.094102
                            ],
                            [
                                119.0,
                                58.425711899999996
                            ],
                            [
                                120.0,
                                58.756223999999996
                            ],
                            [
                                121.0,
                                59.085293799999995
                            ],
                            [
                                122.0,
                                59.4132415
                            ],
                            [
                                123.0,
                                59.739791399999994
                            ],
                            [
                                124.0,
                                60.06496429999999
                            ],
                            [
                                125.0,
                                60.3882725
                            ],
                            [
                                126.0,
                                60.70962279999999
                            ],
                            [
                                127.0,
                                61.0290239
                            ],
                            [
                                128.0,
                                61.3469622
                            ],
                            [
                                129.0,
                                61.6642431
                            ],
                            [
                                130.0,
                                61.9805618
                            ],
                            [
                                131.0,
                                62.2955578
                            ],
                            [
                                132.0,
                                62.6091432
                            ],
                            [
                                133.0,
                                62.9217793
                            ],
                            [
                                134.0,
                                63.23256
                            ],
                            [
                                135.0,
                                63.5412352
                            ],
                            [
                                136.0,
                                63.8499276
                            ],
                            [
                                137.0,
                                64.1574815
                            ],
                            [
                                138.0,
                                64.46341079999999
                            ],
                            [
                                139.0,
                                64.76791329999999
                            ],
                            [
                                140.0,
                                65.0711494
                            ],
                            [
                                141.0,
                                65.3729907
                            ],
                            [
                                142.0,
                                65.6730529
                            ],
                            [
                                143.0,
                                65.9719995
                            ],
                            [
                                144.0,
                                66.2699081
                            ],
                            [
                                145.0,
                                66.5662636
                            ],
                            [
                                146.0,
                                66.8620336
                            ],
                            [
                                147.0,
                                67.1567372
                            ],
                            [
                                148.0,
                                67.4502477
                            ],
                            [
                                149.0,
                                67.7423456
                            ],
                            [
                                150.0,
                                68.03304309999999
                            ],
                            [
                                151.0,
                                68.3216819
                            ],
                            [
                                152.0,
                                68.61020429999999
                            ],
                            [
                                153.0,
                                68.8970627
                            ],
                            [
                                154.0,
                                69.18328779999999
                            ],
                            [
                                155.0,
                                69.4689461
                            ],
                            [
                                156.0,
                                69.7539075
                            ],
                            [
                                157.0,
                                70.037767
                            ],
                            [
                                158.0,
                                70.31979749999999
                            ],
                            [
                                159.0,
                                70.6012572
                            ],
                            [
                                160.0,
                                70.88163379999999
                            ],
                            [
                                161.0,
                                71.160935
                            ],
                            [
                                162.0,
                                71.4391679
                            ],
                            [
                                163.0,
                                71.71634
                            ],
                            [
                                164.0,
                                71.9924584
                            ],
                            [
                                165.0,
                                72.2668803
                            ],
                            [
                                166.0,
                                72.5401639
                            ],
                            [
                                167.0,
                                72.8127238
                            ],
                            [
                                168.0,
                                73.08466609999999
                            ],
                            [
                                169.0,
                                73.3559148
                            ],
                            [
                                170.0,
                                73.6259939
                            ],
                            [
                                171.0,
                                73.8948635
                            ],
                            [
                                172.0,
                                74.16273290000001
                            ],
                            [
                                173.0,
                                74.4291659
                            ],
                            [
                                174.0,
                                74.6942498
                            ],
                            [
                                175.0,
                                74.95918040000001
                            ],
                            [
                                176.0,
                                75.2231379
                            ],
                            [
                                177.0,
                                75.48612849999999
                            ],
                            [
                                178.0,
                                75.7471382
                            ],
                            [
                                179.0,
                                76.0079208
                            ],
                            [
                                180.0,
                                76.2679617
                            ],
                            [
                                181.0,
                                76.5270584
                            ],
                            [
                                182.0,
                                76.785326
                            ],
                            [
                                183.0,
                                77.04285229999999
                            ],
                            [
                                184.0,
                                77.29945529999999
                            ],
                            [
                                185.0,
                                77.5551407
                            ],
                            [
                                186.0,
                                77.8099142
                            ],
                            [
                                187.0,
                                78.06378149999999
                            ],
                            [
                                188.0,
                                78.3167482
                            ],
                            [
                                189.0,
                                78.5687569
                            ],
                            [
                                190.0,
                                78.81896409999999
                            ],
                            [
                                191.0,
                                79.0688634
                            ],
                            [
                                192.0,
                                79.3181455
                            ],
                            [
                                193.0,
                                79.566553
                            ],
                            [
                                194.0,
                                79.8141657
                            ],
                            [
                                195.0,
                                80.0597353
                            ],
                            [
                                196.0,
                                80.30506940000001
                            ],
                            [
                                197.0,
                                80.5500799
                            ],
                            [
                                198.0,
                                80.7942423
                            ],
                            [
                                199.0,
                                81.0375617
                            ],
                            [
                                200.0,
                                81.28004309999999
                            ],
                            [
                                201.0,
                                81.52169129999999
                            ],
                            [
                                202.0,
                                81.76251140000001
                            ],
                            [
                                203.0,
                                82.0024141
                            ],
                            [
                                204.0,
                                82.2413491
                            ],
                            [
                                205.0,
                                82.47943190000001
                            ],
                            [
                                206.0,
                                82.7167032
                            ],
                            [
                                207.0,
                                82.95316779999999
                            ],
                            [
                                208.0,
                                83.1888302
                            ],
                            [
                                209.0,
                                83.423695
                            ],
                            [
                                210.0,
                                83.65776679999999
                            ],
                            [
                                211.0,
                                83.89105009999999
                            ],
                            [
                                212.0,
                                84.1235494
                            ],
                            [
                                213.0,
                                84.35526909999999
                            ],
                            [
                                214.0,
                                84.5862135
                            ],
                            [
                                215.0,
                                84.816456
                            ],
                            [
                                216.0,
                                85.04602329999999
                            ],
                            [
                                217.0,
                                85.2748292
                            ],
                            [
                                218.0,
                                85.50287809999999
                            ],
                            [
                                219.0,
                                85.73017409999999
                            ],
                            [
                                220.0,
                                85.9567213
                            ],
                            [
                                221.0,
                                86.182524
                            ],
                            [
                                222.0,
                                86.40758609999999
                            ],
                            [
                                223.0,
                                86.6319118
                            ],
                            [
                                224.0,
                                86.85550509999999
                            ],
                            [
                                225.0,
                                87.0783125
                            ],
                            [
                                226.0,
                                87.3003593
                            ],
                            [
                                227.0,
                                87.52168449999999
                            ],
                            [
                                228.0,
                                87.74229199999999
                            ],
                            [
                                229.0,
                                87.96218569999999
                            ],
                            [
                                230.0,
                                88.18136940000001
                            ],
                            [
                                231.0,
                                88.399847
                            ],
                            [
                                232.0,
                                88.617622
                            ],
                            [
                                233.0,
                                88.83469840000001
                            ],
                            [
                                234.0,
                                89.0510798
                            ],
                            [
                                235.0,
                                89.2667699
                            ],
                            [
                                236.0,
                                89.48177229999999
                            ],
                            [
                                237.0,
                                89.69609059999999
                            ],
                            [
                                238.0,
                                89.9097285
                            ],
                            [
                                239.0,
                                90.1226894
                            ],
                            [
                                240.0,
                                90.334977
                            ],
                            [
                                241.0,
                                90.54659459999999
                            ],
                            [
                                242.0,
                                90.7575459
                            ],
                            [
                                243.0,
                                90.96783409999999
                            ],
                            [
                                244.0,
                                91.1774629
                            ],
                            [
                                245.0,
                                91.3864354
                            ],
                            [
                                246.0,
                                91.5947552
                            ],
                            [
                                247.0,
                                91.80242559999999
                            ],
                            [
                                248.0,
                                92.0094498
                            ],
                            [
                                249.0,
                                92.21583109999999
                            ],
                            [
                                250.0,
                                92.4215729
                            ],
                            [
                                251.0,
                                92.6266783
                            ],
                            [
                                252.0,
                                92.83115059999999
                            ],
                            [
                                253.0,
                                93.034993
                            ],
                            [
                                254.0,
                                93.2382085
                            ],
                            [
                                255.0,
                                93.4408005
                            ],
                            [
                                256.0,
                                93.6427719
                            ],
                            [
                                257.0,
                                93.84412590000001
                            ],
                            [
                                258.0,
                                94.0448656
                            ],
                            [
                                259.0,
                                94.2449939
                            ],
                            [
                                260.0,
                                94.444514
                            ],
                            [
                                261.0,
                                94.6434288
                            ],
                            [
                                262.0,
                                94.8417413
                            ],
                            [
                                263.0,
                                95.03945449999999
                            ],
                            [
                                264.0,
                                95.2365712
                            ],
                            [
                                265.0,
                                95.4330945
                            ],
                            [
                                266.0,
                                95.6290272
                            ],
                            [
                                267.0,
                                95.8243722
                            ],
                            [
                                268.0,
                                96.0191324
                            ],
                            [
                                269.0,
                                96.21331049999999
                            ],
                            [
                                270.0,
                                96.4069094
                            ],
                            [
                                271.0,
                                96.5999319
                            ],
                            [
                                272.0,
                                96.7923807
                            ],
                            [
                                273.0,
                                96.9844342
                            ],
                            [
                                274.0,
                                97.17607269999999
                            ],
                            [
                                275.0,
                                97.3671478
                            ],
                            [
                                276.0,
                                97.5576624
                            ],
                            [
                                277.0,
                                97.7476189
                            ],
                            [
                                278.0,
                                97.93702019999999
                            ],
                            [
                                279.0,
                                98.12586879999999
                            ],
                            [
                                280.0,
                                98.3141673
                            ],
                            [
                                281.0,
                                98.50191840000001
                            ],
                            [
                                282.0,
                                98.688841
                            ],
                            [
                                283.0,
                                98.87516529999999
                            ],
                            [
                                284.0,
                                99.06094829999999
                            ],
                            [
                                285.0,
                                99.2460627
                            ],
                            [
                                286.0,
                                99.4305103
                            ],
                            [
                                287.0,
                                99.61442269999999
                            ],
                            [
                                288.0,
                                99.79780219999999
                            ],
                            [
                                289.0,
                                99.9806514
                            ],
                            [
                                290.0,
                                100.16297259999999
                            ],
                            [
                                291.0,
                                100.3447684
                            ],
                            [
                                292.0,
                                100.52577529999999
                            ],
                            [
                                293.0,
                                100.70623559999999
                            ],
                            [
                                294.0,
                                100.8861762
                            ],
                            [
                                295.0,
                                101.06559969999999
                            ],
                            [
                                296.0,
                                101.2445082
                            ],
                            [
                                297.0,
                                101.4231485
                            ],
                            [
                                298.0,
                                101.60129609999998
                            ],
                            [
                                299.0,
                                101.7789366
                            ],
                            [
                                300.0,
                                101.95607249999999
                            ],
                            [
                                301.0,
                                102.132706
                            ],
                            [
                                302.0,
                                102.3088394
                            ],
                            [
                                303.0,
                                102.4844749
                            ],
                            [
                                304.0,
                                102.65961469999999
                            ],
                            [
                                305.0,
                                102.83426109999999
                            ],
                            [
                                306.0,
                                103.0084163
                            ],
                            [
                                307.0,
                                103.18208249999999
                            ],
                            [
                                308.0,
                                103.3552618
                            ],
                            [
                                309.0,
                                103.52795640000001
                            ],
                            [
                                310.0,
                                103.70016849999999
                            ],
                            [
                                311.0,
                                103.87190009999999
                            ],
                            [
                                312.0,
                                104.04315349999999
                            ],
                            [
                                313.0,
                                104.21393069999999
                            ],
                            [
                                314.0,
                                104.38423379999999
                            ],
                            [
                                315.0,
                                104.554065
                            ],
                            [
                                316.0,
                                104.72342619999999
                            ],
                            [
                                317.0,
                                104.8923195
                            ],
                            [
                                318.0,
                                105.06074699999999
                            ],
                            [
                                319.0,
                                105.22871059999999
                            ],
                            [
                                320.0,
                                105.39621249999999
                            ],
                            [
                                321.0,
                                105.5632546
                            ],
                            [
                                322.0,
                                105.7298389
                            ],
                            [
                                323.0,
                                105.8959674
                            ],
                            [
                                324.0,
                                106.06164209999999
                            ],
                            [
                                325.0,
                                106.22686479999999
                            ],
                            [
                                326.0,
                                106.3916376
                            ],
                            [
                                327.0,
                                106.5559624
                            ],
                            [
                                328.0,
                                106.7200948
                            ],
                            [
                                329.0,
                                106.8840339
                            ],
                            [
                                330.0,
                                107.0475324
                            ],
                            [
                                331.0,
                                107.21059229999999
                            ],
                            [
                                332.0,
                                107.3732154
                            ],
                            [
                                333.0,
                                107.5354035
                            ],
                            [
                                334.0,
                                107.6971586
                            ],
                            [
                                335.0,
                                107.85848229999999
                            ],
                            [
                                336.0,
                                108.01937649999999
                            ],
                            [
                                337.0,
                                108.17984309999999
                            ],
                            [
                                338.0,
                                108.3398839
                            ],
                            [
                                339.0,
                                108.4995005
                            ],
                            [
                                340.0,
                                108.65869479999999
                            ],
                            [
                                341.0,
                                108.81746849999999
                            ],
                            [
                                342.0,
                                108.97582349999999
                            ],
                            [
                                343.0,
                                109.13376129999999
                            ],
                            [
                                344.0,
                                109.29128379999999
                            ],
                            [
                                345.0,
                                109.4483927
                            ],
                            [
                                346.0,
                                109.6050897
                            ],
                            [
                                347.0,
                                109.7613765
                            ],
                            [
                                348.0,
                                109.9172547
                            ],
                            [
                                349.0,
                                110.07272609999998
                            ],
                            [
                                350.0,
                                110.2277924
                            ],
                            [
                                351.0,
                                110.38245509999999
                            ],
                            [
                                352.0,
                                110.5367159
                            ],
                            [
                                353.0,
                                110.69057659999999
                            ],
                            [
                                354.0,
                                110.84403859999999
                            ],
                            [
                                355.0,
                                110.99710359999999
                            ],
                            [
                                356.0,
                                111.14977329999999
                            ],
                            [
                                357.0,
                                111.3020492
                            ],
                            [
                                358.0,
                                111.45393299999999
                            ],
                            [
                                359.0,
                                111.6054262
                            ],
                            [
                                360.0,
                                111.7565303
                            ],
                            [
                                361.0,
                                111.90724709999999
                            ],
                            [
                                362.0,
                                112.0575779
                            ],
                            [
                                363.0,
                                112.2075244
                            ],
                            [
                                364.0,
                                112.35708809999998
                            ],
                            [
                                365.0,
                                112.5062705
                            ],
                            [
                                366.0,
                                112.6550732
                            ],
                            [
                                367.0,
                                112.80325069999999
                            ],
                            [
                                368.0,
                                112.95096099999999
                            ],
                            [
                                369.0,
                                113.09829509999999
                            ],
                            [
                                370.0,
                                113.2452545
                            ],
                            [
                                371.0,
                                113.3918405
                            ],
                            [
                                372.0,
                                113.5380547
                            ],
                            [
                                373.0,
                                113.68389859999999
                            ],
                            [
                                374.0,
                                113.82937369999999
                            ],
                            [
                                375.0,
                                113.9744813
                            ],
                            [
                                376.0,
                                114.1192229
                            ],
                            [
                                377.0,
                                114.2636
                            ],
                            [
                                378.0,
                                114.4076139
                            ],
                            [
                                379.0,
                                114.5512662
                            ],
                            [
                                380.0,
                                114.6945582
                            ],
                            [
                                381.0,
                                114.8374913
                            ],
                            [
                                382.0,
                                114.98006699999999
                            ],
                            [
                                383.0,
                                115.1222866
                            ],
                            [
                                384.0,
                                115.2641515
                            ],
                            [
                                385.0,
                                115.40566309999998
                            ],
                            [
                                386.0,
                                115.54682269999999
                            ],
                            [
                                387.0,
                                115.6876317
                            ],
                            [
                                388.0,
                                115.8280915
                            ],
                            [
                                389.0,
                                115.96820340000001
                            ],
                            [
                                390.0,
                                116.1079687
                            ],
                            [
                                391.0,
                                116.2473888
                            ],
                            [
                                392.0,
                                116.386465
                            ],
                            [
                                393.0,
                                116.52519859999998
                            ],
                            [
                                394.0,
                                116.663591
                            ],
                            [
                                395.0,
                                116.8016434
                            ],
                            [
                                396.0,
                                116.9393571
                            ],
                            [
                                397.0,
                                117.0767334
                            ],
                            [
                                398.0,
                                117.21377359999998
                            ],
                            [
                                399.0,
                                117.35047899999999
                            ],
                            [
                                400.0,
                                117.48685079999998
                            ],
                            [
                                401.0,
                                117.6228903
                            ],
                            [
                                402.0,
                                117.75859879999999
                            ],
                            [
                                403.0,
                                117.89397749999999
                            ],
                            [
                                404.0,
                                118.02902759999999
                            ],
                            [
                                405.0,
                                118.1637504
                            ],
                            [
                                406.0,
                                118.2981472
                            ],
                            [
                                407.0,
                                118.43221899999999
                            ],
                            [
                                408.0,
                                118.5659672
                            ],
                            [
                                409.0,
                                118.699393
                            ],
                            [
                                410.0,
                                118.83249749999999
                            ],
                            [
                                411.0,
                                118.96528199999999
                            ],
                            [
                                412.0,
                                119.09774759999999
                            ],
                            [
                                413.0,
                                119.22989559999999
                            ],
                            [
                                414.0,
                                119.36172699999999
                            ],
                            [
                                415.0,
                                119.4932432
                            ],
                            [
                                416.0,
                                119.6244452
                            ],
                            [
                                417.0,
                                119.7553342
                            ],
                            [
                                418.0,
                                119.8859114
                            ],
                            [
                                419.0,
                                120.0161779
                            ],
                            [
                                420.0,
                                120.1461349
                            ],
                            [
                                421.0,
                                120.2757834
                            ],
                            [
                                422.0,
                                120.4051247
                            ],
                            [
                                423.0,
                                120.5341598
                            ],
                            [
                                424.0,
                                120.6628899
                            ],
                            [
                                425.0,
                                120.791316
                            ],
                            [
                                426.0,
                                120.9194394
                            ],
                            [
                                427.0,
                                121.04726099999999
                            ],
                            [
                                428.0,
                                121.174782
                            ],
                            [
                                429.0,
                                121.30200359999999
                            ],
                            [
                                430.0,
                                121.42892659999998
                            ],
                            [
                                431.0,
                                121.55555229999999
                            ],
                            [
                                432.0,
                                121.68188179999999
                            ],
                            [
                                433.0,
                                121.80791599999999
                            ],
                            [
                                434.0,
                                121.9336561
                            ],
                            [
                                435.0,
                                122.05910309999999
                            ],
                            [
                                436.0,
                                122.184258
                            ],
                            [
                                437.0,
                                122.30912199999999
                            ],
                            [
                                438.0,
                                122.433696
                            ],
                            [
                                439.0,
                                122.55798109999999
                            ],
                            [
                                440.0,
                                122.6819783
                            ],
                            [
                                441.0,
                                122.80568869999999
                            ],
                            [
                                442.0,
                                122.9291133
                            ],
                            [
                                443.0,
                                123.05236179999999
                            ],
                            [
                                444.0,
                                123.1753409
                            ],
                            [
                                445.0,
                                123.29803749999999
                            ],
                            [
                                446.0,
                                123.4204525
                            ],
                            [
                                447.0,
                                123.54258709999999
                            ],
                            [
                                448.0,
                                123.66444209999999
                            ],
                            [
                                449.0,
                                123.7860185
                            ],
                            [
                                450.0,
                                123.9073174
                            ],
                            [
                                451.0,
                                124.0283397
                            ],
                            [
                                452.0,
                                124.1490864
                            ],
                            [
                                453.0,
                                124.26955849999999
                            ],
                            [
                                454.0,
                                124.3897569
                            ],
                            [
                                455.0,
                                124.5096825
                            ],
                            [
                                456.0,
                                124.62933629999999
                            ],
                            [
                                457.0,
                                124.7487194
                            ],
                            [
                                458.0,
                                124.86783249999999
                            ],
                            [
                                459.0,
                                124.9866767
                            ],
                            [
                                460.0,
                                125.1052529
                            ],
                            [
                                461.0,
                                125.223562
                            ],
                            [
                                462.0,
                                125.34160490000001
                            ],
                            [
                                463.0,
                                125.45938259999998
                            ],
                            [
                                464.0,
                                125.57689599999999
                            ],
                            [
                                465.0,
                                125.69414599999999
                            ],
                            [
                                466.0,
                                125.8111335
                            ],
                            [
                                467.0,
                                125.9278594
                            ],
                            [
                                468.0,
                                126.04432449999999
                            ],
                            [
                                469.0,
                                126.1605299
                            ],
                            [
                                470.0,
                                126.2764764
                            ],
                            [
                                471.0,
                                126.39216479999999
                            ],
                            [
                                472.0,
                                126.5075962
                            ],
                            [
                                473.0,
                                126.6227712
                            ],
                            [
                                474.0,
                                126.7376908
                            ],
                            [
                                475.0,
                                126.852356
                            ],
                            [
                                476.0,
                                126.9667674
                            ],
                            [
                                477.0,
                                127.08092609999999
                            ],
                            [
                                478.0,
                                127.1948329
                            ],
                            [
                                479.0,
                                127.3084885
                            ],
                            [
                                480.0,
                                127.421894
                            ],
                            [
                                481.0,
                                127.53505
                            ],
                            [
                                482.0,
                                127.64795749999999
                            ],
                            [
                                483.0,
                                127.76061729999999
                            ],
                            [
                                484.0,
                                127.8730302
                            ],
                            [
                                485.0,
                                127.9851971
                            ],
                            [
                                486.0,
                                128.0971187
                            ],
                            [
                                487.0,
                                128.208796
                            ],
                            [
                                488.0,
                                128.3202297
                            ],
                            [
                                489.0,
                                128.4314206
                            ],
                            [
                                490.0,
                                128.5423696
                            ],
                            [
                                491.0,
                                128.6530774
                            ],
                            [
                                492.0,
                                128.7635449
                            ],
                            [
                                493.0,
                                128.87377279999998
                            ],
                            [
                                494.0,
                                128.98376199999998
                            ],
                            [
                                495.0,
                                129.09351329999998
                            ],
                            [
                                496.0,
                                129.2030274
                            ],
                            [
                                497.0,
                                129.31230509999997
                            ],
                            [
                                498.0,
                                129.42134719999999
                            ],
                            [
                                499.0,
                                129.53015459999997
                            ],
                            [
                                500.0,
                                129.6387278
                            ],
                            [
                                501.0,
                                129.7470678
                            ],
                            [
                                502.0,
                                129.85517529999998
                            ],
                            [
                                503.0,
                                129.9630511
                            ],
                            [
                                504.0,
                                130.0706959
                            ],
                            [
                                505.0,
                                130.1781104
                            ],
                            [
                                506.0,
                                130.2852955
                            ],
                            [
                                507.0,
                                130.3922519
                            ],
                            [
                                508.0,
                                130.4989803
                            ],
                            [
                                509.0,
                                130.6054815
                            ],
                            [
                                510.0,
                                130.7117562
                            ],
                            [
                                511.0,
                                130.8178051
                            ],
                            [
                                512.0,
                                130.9236291
                            ],
                            [
                                513.0,
                                131.0292287
                            ],
                            [
                                514.0,
                                131.13460479999998
                            ],
                            [
                                515.0,
                                131.2397581
                            ],
                            [
                                516.0,
                                131.3446893
                            ],
                            [
                                517.0,
                                131.4493991
                            ],
                            [
                                518.0,
                                131.5538882
                            ],
                            [
                                519.0,
                                131.6581573
                            ],
                            [
                                520.0,
                                131.7622072
                            ],
                            [
                                521.0,
                                131.8660385
                            ],
                            [
                                522.0,
                                131.9696519
                            ],
                            [
                                523.0,
                                132.07304829999998
                            ],
                            [
                                524.0,
                                132.17622809999997
                            ],
                            [
                                525.0,
                                132.27919219999998
                            ],
                            [
                                526.0,
                                132.3819412
                            ],
                            [
                                527.0,
                                132.4844759
                            ],
                            [
                                528.0,
                                132.5867968
                            ],
                            [
                                529.0,
                                132.6889047
                            ],
                            [
                                530.0,
                                132.7908003
                            ],
                            [
                                531.0,
                                132.89248419999998
                            ],
                            [
                                532.0,
                                132.9939571
                            ],
                            [
                                533.0,
                                133.09521959999998
                            ],
                            [
                                534.0,
                                133.1962725
                            ],
                            [
                                535.0,
                                133.2971164
                            ],
                            [
                                536.0,
                                133.397752
                            ],
                            [
                                537.0,
                                133.4981799
                            ],
                            [
                                538.0,
                                133.59840069999998
                            ],
                            [
                                539.0,
                                133.6984152
                            ],
                            [
                                540.0,
                                133.7982239
                            ],
                            [
                                541.0,
                                133.8978276
                            ],
                            [
                                542.0,
                                133.9972268
                            ],
                            [
                                543.0,
                                134.0964223
                            ],
                            [
                                544.0,
                                134.1954145
                            ],
                            [
                                545.0,
                                134.29420430000002
                            ],
                            [
                                546.0,
                                134.39279209999998
                            ],
                            [
                                547.0,
                                134.49117869999998
                            ],
                            [
                                548.0,
                                134.58936469999998
                            ],
                            [
                                549.0,
                                134.6873506
                            ],
                            [
                                550.0,
                                134.78513719999998
                            ],
                            [
                                551.0,
                                134.882725
                            ],
                            [
                                552.0,
                                134.98011459999998
                            ],
                            [
                                553.0,
                                135.07730669999998
                            ],
                            [
                                554.0,
                                135.1743019
                            ],
                            [
                                555.0,
                                135.27110069999998
                            ],
                            [
                                556.0,
                                135.3677039
                            ],
                            [
                                557.0,
                                135.4641119
                            ],
                            [
                                558.0,
                                135.5603254
                            ],
                            [
                                559.0,
                                135.656345
                            ],
                            [
                                560.0,
                                135.75217130000001
                            ],
                            [
                                561.0,
                                135.8478049
                            ],
                            [
                                562.0,
                                135.9432463
                            ],
                            [
                                563.0,
                                136.03849619999997
                            ],
                            [
                                564.0,
                                136.1335552
                            ],
                            [
                                565.0,
                                136.22842369999998
                            ],
                            [
                                566.0,
                                136.3231025
                            ],
                            [
                                567.0,
                                136.41759209999998
                            ],
                            [
                                568.0,
                                136.511893
                            ],
                            [
                                569.0,
                                136.6060059
                            ],
                            [
                                570.0,
                                136.69993119999998
                            ],
                            [
                                571.0,
                                136.79366969999998
                            ],
                            [
                                572.0,
                                136.8872218
                            ],
                            [
                                573.0,
                                136.98058809999998
                            ],
                            [
                                574.0,
                                137.0737692
                            ],
                            [
                                575.0,
                                137.1667656
                            ],
                            [
                                576.0,
                                137.2595779
                            ],
                            [
                                577.0,
                                137.35220669999998
                            ],
                            [
                                578.0,
                                137.4446524
                            ],
                            [
                                579.0,
                                137.53691569999998
                            ],
                            [
                                580.0,
                                137.6289971
                            ],
                            [
                                581.0,
                                137.7208971
                            ],
                            [
                                582.0,
                                137.8126163
                            ],
                            [
                                583.0,
                                137.9041553
                            ],
                            [
                                584.0,
                                137.99551449999998
                            ],
                            [
                                585.0,
                                138.0866945
                            ],
                            [
                                586.0,
                                138.1776959
                            ],
                            [
                                587.0,
                                138.2685191
                            ],
                            [
                                588.0,
                                138.35916469999998
                            ],
                            [
                                589.0,
                                138.44963330000002
                            ],
                            [
                                590.0,
                                138.5399253
                            ],
                            [
                                591.0,
                                138.6300414
                            ],
                            [
                                592.0,
                                138.7199819
                            ],
                            [
                                593.0,
                                138.8097474
                            ],
                            [
                                594.0,
                                138.8993385
                            ],
                            [
                                595.0,
                                138.9887556
                            ],
                            [
                                596.0,
                                139.0779994
                            ],
                            [
                                597.0,
                                139.16707019999998
                            ],
                            [
                                598.0,
                                139.2559686
                            ],
                            [
                                599.0,
                                139.3446951
                            ],
                            [
                                600.0,
                                139.43325019999997
                            ],
                            [
                                601.0,
                                139.5216344
                            ],
                            [
                                602.0,
                                139.6098482
                            ],
                            [
                                603.0,
                                139.69789219999998
                            ],
                            [
                                604.0,
                                139.7857668
                            ],
                            [
                                605.0,
                                139.8734724
                            ],
                            [
                                606.0,
                                139.96100969999998
                            ],
                            [
                                607.0,
                                140.04837899999998
                            ],
                            [
                                608.0,
                                140.135581
                            ],
                            [
                                609.0,
                                140.222616
                            ],
                            [
                                610.0,
                                140.3094845
                            ],
                            [
                                611.0,
                                140.39618719999999
                            ],
                            [
                                612.0,
                                140.4827243
                            ],
                            [
                                613.0,
                                140.5690964
                            ],
                            [
                                614.0,
                                140.655304
                            ],
                            [
                                615.0,
                                140.74134759999998
                            ],
                            [
                                616.0,
                                140.8272276
                            ],
                            [
                                617.0,
                                140.9129444
                            ],
                            [
                                618.0,
                                140.99849869999997
                            ],
                            [
                                619.0,
                                141.0838908
                            ],
                            [
                                620.0,
                                141.16912119999998
                            ],
                            [
                                621.0,
                                141.2541904
                            ],
                            [
                                622.0,
                                141.3390989
                            ],
                            [
                                623.0,
                                141.423847
                            ],
                            [
                                624.0,
                                141.5084353
                            ],
                            [
                                625.0,
                                141.59286419999998
                            ],
                            [
                                626.0,
                                141.67713419999998
                            ],
                            [
                                627.0,
                                141.7612457
                            ],
                            [
                                628.0,
                                141.84519919999997
                            ],
                            [
                                629.0,
                                141.92899509999998
                            ],
                            [
                                630.0,
                                142.0126339
                            ],
                            [
                                631.0,
                                142.0961161
                            ],
                            [
                                632.0,
                                142.179442
                            ],
                            [
                                633.0,
                                142.26261209999998
                            ],
                            [
                                634.0,
                                142.3456269
                            ],
                            [
                                635.0,
                                142.4284868
                            ],
                            [
                                636.0,
                                142.511259
                            ],
                            [
                                637.0,
                                142.5939391
                            ],
                            [
                                638.0,
                                142.6764657
                            ],
                            [
                                639.0,
                                142.7588391
                            ],
                            [
                                640.0,
                                142.8410598
                            ],
                            [
                                641.0,
                                142.9231283
                            ],
                            [
                                642.0,
                                143.0050449
                            ],
                            [
                                643.0,
                                143.08680999999999
                            ],
                            [
                                644.0,
                                143.16842419999998
                            ],
                            [
                                645.0,
                                143.2498879
                            ],
                            [
                                646.0,
                                143.3312013
                            ],
                            [
                                647.0,
                                143.4123651
                            ],
                            [
                                648.0,
                                143.4933795
                            ],
                            [
                                649.0,
                                143.57424509999998
                            ],
                            [
                                650.0,
                                143.65496209999998
                            ],
                            [
                                651.0,
                                143.73553109999997
                            ],
                            [
                                652.0,
                                143.81595249999998
                            ],
                            [
                                653.0,
                                143.89622659999998
                            ],
                            [
                                654.0,
                                143.9763539
                            ],
                            [
                                655.0,
                                144.0563348
                            ],
                            [
                                656.0,
                                144.1361696
                            ],
                            [
                                657.0,
                                144.2158588
                            ],
                            [
                                658.0,
                                144.2954029
                            ],
                            [
                                659.0,
                                144.37480209999998
                            ],
                            [
                                660.0,
                                144.4540569
                            ],
                            [
                                661.0,
                                144.53316769999998
                            ],
                            [
                                662.0,
                                144.6121349
                            ],
                            [
                                663.0,
                                144.6909589
                            ],
                            [
                                664.0,
                                144.76964009999998
                            ],
                            [
                                665.0,
                                144.8481788
                            ],
                            [
                                666.0,
                                144.92657549999998
                            ],
                            [
                                667.0,
                                145.0048305
                            ],
                            [
                                668.0,
                                145.0829443
                            ],
                            [
                                669.0,
                                145.16091719999997
                            ],
                            [
                                670.0,
                                145.23874959999998
                            ],
                            [
                                671.0,
                                145.3164419
                            ],
                            [
                                672.0,
                                145.3939945
                            ],
                            [
                                673.0,
                                145.4714078
                            ],
                            [
                                674.0,
                                145.54868209999998
                            ],
                            [
                                675.0,
                                145.6258178
                            ],
                            [
                                676.0,
                                145.7028153
                            ],
                            [
                                677.0,
                                145.779675
                            ],
                            [
                                678.0,
                                145.85639719999998
                            ],
                            [
                                679.0,
                                145.9329824
                            ],
                            [
                                680.0,
                                146.00943080000002
                            ],
                            [
                                681.0,
                                146.08574289999999
                            ],
                            [
                                682.0,
                                146.16191899999998
                            ],
                            [
                                683.0,
                                146.2379595
                            ],
                            [
                                684.0,
                                146.3138648
                            ],
                            [
                                685.0,
                                146.3896352
                            ],
                            [
                                686.0,
                                146.4652711
                            ],
                            [
                                687.0,
                                146.5407728
                            ],
                            [
                                688.0,
                                146.6161408
                            ],
                            [
                                689.0,
                                146.6913753
                            ],
                            [
                                690.0,
                                146.76647669999997
                            ],
                            [
                                691.0,
                                146.8414455
                            ],
                            [
                                692.0,
                                146.9162818
                            ],
                            [
                                693.0,
                                146.99098619999998
                            ],
                            [
                                694.0,
                                147.0655023
                            ],
                            [
                                695.0,
                                147.1398506
                            ],
                            [
                                696.0,
                                147.2140679
                            ],
                            [
                                697.0,
                                147.28815459999998
                            ],
                            [
                                698.0,
                                147.3621111
                            ],
                            [
                                699.0,
                                147.4359375
                            ],
                            [
                                700.0,
                                147.5096344
                            ],
                            [
                                701.0,
                                147.5832021
                            ],
                            [
                                702.0,
                                147.6566408
                            ],
                            [
                                703.0,
                                147.729951
                            ],
                            [
                                704.0,
                                147.803133
                            ],
                            [
                                705.0,
                                147.87618709999998
                            ],
                            [
                                706.0,
                                147.94911369999997
                            ],
                            [
                                707.0,
                                148.02191309999998
                            ],
                            [
                                708.0,
                                148.0945856
                            ],
                            [
                                709.0,
                                148.16713149999998
                            ],
                            [
                                710.0,
                                148.23955130000002
                            ],
                            [
                                711.0,
                                148.3118452
                            ],
                            [
                                712.0,
                                148.38401359999997
                            ],
                            [
                                713.0,
                                148.4560568
                            ],
                            [
                                714.0,
                                148.5279751
                            ],
                            [
                                715.0,
                                148.5997689
                            ],
                            [
                                716.0,
                                148.6714384
                            ],
                            [
                                717.0,
                                148.742984
                            ],
                            [
                                718.0,
                                148.81440609999999
                            ],
                            [
                                719.0,
                                148.8857049
                            ],
                            [
                                720.0,
                                148.9568808
                            ],
                            [
                                721.0,
                                149.02793409999998
                            ],
                            [
                                722.0,
                                149.09886519999998
                            ],
                            [
                                723.0,
                                149.16967419999997
                            ],
                            [
                                724.0,
                                149.2403616
                            ],
                            [
                                725.0,
                                149.31092769999998
                            ],
                            [
                                726.0,
                                149.3813727
                            ],
                            [
                                727.0,
                                149.4516971
                            ],
                            [
                                728.0,
                                149.52190099999999
                            ],
                            [
                                729.0,
                                149.5919849
                            ],
                            [
                                730.0,
                                149.661949
                            ],
                            [
                                731.0,
                                149.73179369999997
                            ],
                            [
                                732.0,
                                149.80151919999997
                            ],
                            [
                                733.0,
                                149.8711259
                            ],
                            [
                                734.0,
                                149.94061399999998
                            ],
                            [
                                735.0,
                                150.0099839
                            ],
                            [
                                736.0,
                                150.0792359
                            ],
                            [
                                737.0,
                                150.1483702
                            ],
                            [
                                738.0,
                                150.2173873
                            ],
                            [
                                739.0,
                                150.2862873
                            ],
                            [
                                740.0,
                                150.35507059999998
                            ],
                            [
                                741.0,
                                150.4237375
                            ],
                            [
                                742.0,
                                150.4922883
                            ],
                            [
                                743.0,
                                150.56072319999998
                            ],
                            [
                                744.0,
                                150.6290426
                            ],
                            [
                                745.0,
                                150.69724680000002
                            ],
                            [
                                746.0,
                                150.765336
                            ],
                            [
                                747.0,
                                150.83331059999998
                            ],
                            [
                                748.0,
                                150.9011709
                            ],
                            [
                                749.0,
                                150.9689171
                            ],
                            [
                                750.0,
                                151.0365495
                            ],
                            [
                                751.0,
                                151.1040684
                            ],
                            [
                                752.0,
                                151.17147409999998
                            ],
                            [
                                753.0,
                                151.238767
                            ],
                            [
                                754.0,
                                151.3059472
                            ],
                            [
                                755.0,
                                151.37301499999998
                            ],
                            [
                                756.0,
                                151.4399709
                            ],
                            [
                                757.0,
                                151.5068149
                            ],
                            [
                                758.0,
                                151.5735475
                            ],
                            [
                                759.0,
                                151.6401688
                            ],
                            [
                                760.0,
                                151.70667919999997
                            ],
                            [
                                761.0,
                                151.773079
                            ],
                            [
                                762.0,
                                151.8393684
                            ],
                            [
                                763.0,
                                151.90554769999997
                            ],
                            [
                                764.0,
                                151.97161719999997
                            ],
                            [
                                765.0,
                                152.0375772
                            ],
                            [
                                766.0,
                                152.10342789999999
                            ],
                            [
                                767.0,
                                152.16916959999998
                            ],
                            [
                                768.0,
                                152.2348026
                            ],
                            [
                                769.0,
                                152.30032709999998
                            ],
                            [
                                770.0,
                                152.36574349999998
                            ],
                            [
                                771.0,
                                152.4310519
                            ],
                            [
                                772.0,
                                152.4962528
                            ],
                            [
                                773.0,
                                152.56134619999997
                            ],
                            [
                                774.0,
                                152.62633259999998
                            ],
                            [
                                775.0,
                                152.6912121
                            ],
                            [
                                776.0,
                                152.75598499999998
                            ],
                            [
                                777.0,
                                152.82065169999998
                            ],
                            [
                                778.0,
                                152.8852123
                            ],
                            [
                                779.0,
                                152.9496671
                            ],
                            [
                                780.0,
                                153.0140164
                            ],
                            [
                                781.0,
                                153.0782605
                            ],
                            [
                                782.0,
                                153.14239949999998
                            ],
                            [
                                783.0,
                                153.2064339
                            ],
                            [
                                784.0,
                                153.2703637
                            ],
                            [
                                785.0,
                                153.3341893
                            ],
                            [
                                786.0,
                                153.397911
                            ],
                            [
                                787.0,
                                153.46152899999998
                            ],
                            [
                                788.0,
                                153.52504349999998
                            ],
                            [
                                789.0,
                                153.5884548
                            ],
                            [
                                790.0,
                                153.65176309999998
                            ],
                            [
                                791.0,
                                153.7149688
                            ],
                            [
                                792.0,
                                153.77807199999998
                            ],
                            [
                                793.0,
                                153.8410731
                            ],
                            [
                                794.0,
                                153.90397219999997
                            ],
                            [
                                795.0,
                                153.9667696
                            ],
                            [
                                796.0,
                                154.02946559999998
                            ],
                            [
                                797.0,
                                154.0920604
                            ],
                            [
                                798.0,
                                154.15455419999998
                            ],
                            [
                                799.0,
                                154.21694730000002
                            ],
                            [
                                800.0,
                                154.27924
                            ],
                            [
                                801.0,
                                154.3414325
                            ],
                            [
                                802.0,
                                154.403525
                            ],
                            [
                                803.0,
                                154.4655177
                            ],
                            [
                                804.0,
                                154.527411
                            ],
                            [
                                805.0,
                                154.5892051
                            ],
                            [
                                806.0,
                                154.6509001
                            ],
                            [
                                807.0,
                                154.7124964
                            ],
                            [
                                808.0,
                                154.77399409999998
                            ],
                            [
                                809.0,
                                154.83539359999997
                            ],
                            [
                                810.0,
                                154.896695
                            ],
                            [
                                811.0,
                                154.9578987
                            ],
                            [
                                812.0,
                                155.01900469999998
                            ],
                            [
                                813.0,
                                155.0800134
                            ],
                            [
                                814.0,
                                155.14092499999998
                            ],
                            [
                                815.0,
                                155.2017397
                            ],
                            [
                                816.0,
                                155.2624578
                            ],
                            [
                                817.0,
                                155.3230794
                            ],
                            [
                                818.0,
                                155.3836049
                            ],
                            [
                                819.0,
                                155.4440345
                            ],
                            [
                                820.0,
                                155.5043683
                            ],
                            [
                                821.0,
                                155.5646066
                            ],
                            [
                                822.0,
                                155.62474969999997
                            ],
                            [
                                823.0,
                                155.6847977
                            ],
                            [
                                824.0,
                                155.74475099999998
                            ],
                            [
                                825.0,
                                155.8046096
                            ],
                            [
                                826.0,
                                155.8643739
                            ],
                            [
                                827.0,
                                155.92404409999997
                            ],
                            [
                                828.0,
                                155.9836204
                            ],
                            [
                                829.0,
                                156.043103
                            ],
                            [
                                830.0,
                                156.10249209999998
                            ],
                            [
                                831.0,
                                156.161788
                            ],
                            [
                                832.0,
                                156.2209908
                            ],
                            [
                                833.0,
                                156.2801009
                            ],
                            [
                                834.0,
                                156.3391184
                            ],
                            [
                                835.0,
                                156.3980435
                            ],
                            [
                                836.0,
                                156.4568765
                            ],
                            [
                                837.0,
                                156.51561759999998
                            ],
                            [
                                838.0,
                                156.574267
                            ],
                            [
                                839.0,
                                156.6328248
                            ],
                            [
                                840.0,
                                156.6912914
                            ],
                            [
                                841.0,
                                156.749667
                            ],
                            [
                                842.0,
                                156.8079516
                            ],
                            [
                                843.0,
                                156.86614569999998
                            ],
                            [
                                844.0,
                                156.9242493
                            ],
                            [
                                845.0,
                                156.9822628
                            ],
                            [
                                846.0,
                                157.0401862
                            ],
                            [
                                847.0,
                                157.0980198
                            ],
                            [
                                848.0,
                                157.1557639
                            ],
                            [
                                849.0,
                                157.21341859999998
                            ],
                            [
                                850.0,
                                157.2709842
                            ],
                            [
                                851.0,
                                157.32846080000002
                            ],
                            [
                                852.0,
                                157.38584859999997
                            ],
                            [
                                853.0,
                                157.44314789999999
                            ],
                            [
                                854.0,
                                157.5003589
                            ],
                            [
                                855.0,
                                157.5574818
                            ],
                            [
                                856.0,
                                157.61451680000002
                            ],
                            [
                                857.0,
                                157.671464
                            ],
                            [
                                858.0,
                                157.72832369999998
                            ],
                            [
                                859.0,
                                157.78509609999998
                            ],
                            [
                                860.0,
                                157.8417814
                            ],
                            [
                                861.0,
                                157.89837980000001
                            ],
                            [
                                862.0,
                                157.9548915
                            ],
                            [
                                863.0,
                                158.01131669999998
                            ],
                            [
                                864.0,
                                158.0676556
                            ],
                            [
                                865.0,
                                158.1239084
                            ],
                            [
                                866.0,
                                158.1800753
                            ],
                            [
                                867.0,
                                158.2361565
                            ],
                            [
                                868.0,
                                158.29215219999998
                            ],
                            [
                                869.0,
                                158.3480625
                            ],
                            [
                                870.0,
                                158.4038878
                            ],
                            [
                                871.0,
                                158.45962809999997
                            ],
                            [
                                872.0,
                                158.51528369999997
                            ],
                            [
                                873.0,
                                158.5708548
                            ],
                            [
                                874.0,
                                158.6263415
                            ],
                            [
                                875.0,
                                158.68174409999997
                            ],
                            [
                                876.0,
                                158.73706269999997
                            ],
                            [
                                877.0,
                                158.7922975
                            ],
                            [
                                878.0,
                                158.8474488
                            ],
                            [
                                879.0,
                                158.9025168
                            ],
                            [
                                880.0,
                                158.9575015
                            ],
                            [
                                881.0,
                                159.0124032
                            ],
                            [
                                882.0,
                                159.06722209999998
                            ],
                            [
                                883.0,
                                159.1219584
                            ],
                            [
                                884.0,
                                159.17661230000002
                            ],
                            [
                                885.0,
                                159.2311839
                            ],
                            [
                                886.0,
                                159.2856735
                            ],
                            [
                                887.0,
                                159.3400812
                            ],
                            [
                                888.0,
                                159.3944071
                            ],
                            [
                                889.0,
                                159.44865159999998
                            ],
                            [
                                890.0,
                                159.5028148
                            ],
                            [
                                891.0,
                                159.5568968
                            ],
                            [
                                892.0,
                                159.6108979
                            ],
                            [
                                893.0,
                                159.6648183
                            ],
                            [
                                894.0,
                                159.718658
                            ],
                            [
                                895.0,
                                159.7724173
                            ],
                            [
                                896.0,
                                159.8260964
                            ],
                            [
                                897.0,
                                159.8796955
                            ],
                            [
                                898.0,
                                159.93321469999998
                            ],
                            [
                                899.0,
                                159.98665419999998
                            ],
                            [
                                900.0,
                                160.04001419999997
                            ],
                            [
                                901.0,
                                160.0932949
                            ],
                            [
                                902.0,
                                160.1464964
                            ],
                            [
                                903.0,
                                160.19961899999998
                            ],
                            [
                                904.0,
                                160.25266269999997
                            ],
                            [
                                905.0,
                                160.3056279
                            ],
                            [
                                906.0,
                                160.35851459999998
                            ],
                            [
                                907.0,
                                160.41132299999998
                            ],
                            [
                                908.0,
                                160.4640534
                            ],
                            [
                                909.0,
                                160.5167058
                            ],
                            [
                                910.0,
                                160.5692805
                            ],
                            [
                                911.0,
                                160.62177759999997
                            ],
                            [
                                912.0,
                                160.6741973
                            ],
                            [
                                913.0,
                                160.7265398
                            ],
                            [
                                914.0,
                                160.7788052
                            ],
                            [
                                915.0,
                                160.8309937
                            ],
                            [
                                916.0,
                                160.8831056
                            ],
                            [
                                917.0,
                                160.9351408
                            ],
                            [
                                918.0,
                                160.9870998
                            ],
                            [
                                919.0,
                                161.0389825
                            ],
                            [
                                920.0,
                                161.0907891
                            ],
                            [
                                921.0,
                                161.1425199
                            ],
                            [
                                922.0,
                                161.194175
                            ],
                            [
                                923.0,
                                161.2457546
                            ],
                            [
                                924.0,
                                161.2972588
                            ],
                            [
                                925.0,
                                161.3486878
                            ],
                            [
                                926.0,
                                161.40004169999997
                            ],
                            [
                                927.0,
                                161.4513208
                            ],
                            [
                                928.0,
                                161.50252519999998
                            ],
                            [
                                929.0,
                                161.553655
                            ],
                            [
                                930.0,
                                161.60471049999998
                            ],
                            [
                                931.0,
                                161.65569169999998
                            ],
                            [
                                932.0,
                                161.7065989
                            ],
                            [
                                933.0,
                                161.75743219999998
                            ],
                            [
                                934.0,
                                161.80819169999998
                            ],
                            [
                                935.0,
                                161.8588777
                            ],
                            [
                                936.0,
                                161.90949030000002
                            ],
                            [
                                937.0,
                                161.96002969999998
                            ],
                            [
                                938.0,
                                162.0104959
                            ],
                            [
                                939.0,
                                162.0608893
                            ],
                            [
                                940.0,
                                162.1112098
                            ],
                            [
                                941.0,
                                162.1614578
                            ],
                            [
                                942.0,
                                162.2116332
                            ],
                            [
                                943.0,
                                162.2617364
                            ],
                            [
                                944.0,
                                162.3117675
                            ],
                            [
                                945.0,
                                162.3617266
                            ],
                            [
                                946.0,
                                162.4116138
                            ],
                            [
                                947.0,
                                162.4614294
                            ],
                            [
                                948.0,
                                162.51117349999998
                            ],
                            [
                                949.0,
                                162.5608462
                            ],
                            [
                                950.0,
                                162.61044769999998
                            ],
                            [
                                951.0,
                                162.6599781
                            ],
                            [
                                952.0,
                                162.70943759999997
                            ],
                            [
                                953.0,
                                162.7588264
                            ],
                            [
                                954.0,
                                162.8081446
                            ],
                            [
                                955.0,
                                162.8573924
                            ],
                            [
                                956.0,
                                162.9065699
                            ],
                            [
                                957.0,
                                162.95567719999997
                            ],
                            [
                                958.0,
                                163.0047146
                            ],
                            [
                                959.0,
                                163.05368209999997
                            ],
                            [
                                960.0,
                                163.1025799
                            ],
                            [
                                961.0,
                                163.1514082
                            ],
                            [
                                962.0,
                                163.2001671
                            ],
                            [
                                963.0,
                                163.24885669999998
                            ],
                            [
                                964.0,
                                163.2974773
                            ],
                            [
                                965.0,
                                163.3460289
                            ],
                            [
                                966.0,
                                163.39451169999998
                            ],
                            [
                                967.0,
                                163.4429259
                            ],
                            [
                                968.0,
                                163.49127159999998
                            ],
                            [
                                969.0,
                                163.5395489
                            ],
                            [
                                970.0,
                                163.58775799999998
                            ],
                            [
                                971.0,
                                163.635899
                            ],
                            [
                                972.0,
                                163.68397209999998
                            ],
                            [
                                973.0,
                                163.7319774
                            ],
                            [
                                974.0,
                                163.77991509999998
                            ],
                            [
                                975.0,
                                163.82778530000002
                            ],
                            [
                                976.0,
                                163.87558819999998
                            ],
                            [
                                977.0,
                                163.9233238
                            ],
                            [
                                978.0,
                                163.9709924
                            ],
                            [
                                979.0,
                                164.01859409999997
                            ],
                            [
                                980.0,
                                164.066129
                            ],
                            [
                                981.0,
                                164.1135972
                            ],
                            [
                                982.0,
                                164.160999
                            ],
                            [
                                983.0,
                                164.2083344
                            ],
                            [
                                984.0,
                                164.2556035
                            ],
                            [
                                985.0,
                                164.3028067
                            ],
                            [
                                986.0,
                                164.3499438
                            ],
                            [
                                987.0,
                                164.39701519999997
                            ],
                            [
                                988.0,
                                164.4440209
                            ],
                            [
                                989.0,
                                164.4909611
                            ],
                            [
                                990.0,
                                164.5378359
                            ],
                            [
                                991.0,
                                164.5846454
                            ],
                            [
                                992.0,
                                164.6313899
                            ],
                            [
                                993.0,
                                164.6780693
                            ],
                            [
                                994.0,
                                164.724684
                            ],
                            [
                                995.0,
                                164.7712339
                            ],
                            [
                                996.0,
                                164.81771919999997
                            ],
                            [
                                997.0,
                                164.86414019999998
                            ],
                            [
                                998.0,
                                164.9104968
                            ],
                            [
                                999.0,
                                164.95678919999997
                            ],
                            [
                                1000.0,
                                165.0030177
                            ],
                            [
                                1001.0,
                                165.0491822
                            ],
                            [
                                1002.0,
                                165.095283
                            ],
                            [
                                1003.0,
                                165.14132009999997
                            ],
                            [
                                1004.0,
                                165.1872938
                            ],
                            [
                                1005.0,
                                165.233204
                            ],
                            [
                                1006.0,
                                165.27905109999998
                            ],
                            [
                                1007.0,
                                165.32483499999998
                            ],
                            [
                                1008.0,
                                165.370556
[truncated: 1,556,363 more chars]
