# Supplementary material for: Combining signal and sequence to detect RNA polymerase initiation in ATAC-seq data
Source: PLoS One. 2020 Apr 30;15(4):e0232332. doi: 10.1371/journal.pone.0232332 (PMC7192442; doi:10.1371/journal.pone.0232332)
Supplement: S1 File — (ZIP) [file pone.0232332.s011.zip › multiqc_reports/H1_Nascent_MultiQC/multiqc_data/multiqc_general_stats.txt]

Sample	Samtools Flagstat_mqc-generalstats-samtools_flagstat-mapped_passed	Picard_mqc-generalstats-picard-PERCENT_DUPLICATION	FastQC_mqc-generalstats-fastqc-percent_duplicates	FastQC_mqc-generalstats-fastqc-percent_gc	FastQC_mqc-generalstats-fastqc-avg_sequence_length	FastQC_mqc-generalstats-fastqc-percent_fails	FastQC_mqc-generalstats-fastqc-total_sequences	HISAT2_mqc-generalstats-hisat2-overall_alignment_rate
SRR1745515	33383218	0.534999	45.29285444197871	50.0	51.0	9.090909090909092	28955640.0
SRR1745515.hisat2_mapstats								72.95
SRR1745515.trim			36.366372506277465	48.0	49.96798794213593	0.0	15681716.0
SRR1745516	43122426	0.542269	45.73395608011048	50.0	51.0	9.090909090909092	36985604.0
SRR1745516.hisat2_mapstats								72.83
SRR1745516.trim			36.75760628139999	48.0	49.870693407099004	0.0	20345869.0
SRR1745523	51377786	0.606765	49.615403256764765	51.0	51.0	18.181818181818183	30921405.0
SRR1745523.hisat2_mapstats								72.92
SRR1745523.trim			41.98880392142581	50.0	50.40726162781206	0.0	22234987.0
SRR1745524	66920802	0.614569	50.026053840957935	51.0	51.0	27.27272727272727	39938080.0
SRR1745524.hisat2_mapstats								72.87
SRR1745524.trim			42.284408889505364	50.0	50.29246572912365	0.0	29002687.0
SRR1745527	48478949	0.617093	53.22231065051146	52.0	51.0	18.181818181818183	32013159.0
SRR1745527.hisat2_mapstats								73.61
SRR1745527.trim			42.694885344292764	51.0	50.056422680360924	0.0	20239237.0
SRR1745528	62428011	0.625166	53.89206044786533	52.0	51.0	18.181818181818183	40685834.0
SRR1745528.hisat2_mapstats								73.69
SRR1745528.trim			43.27057807053982	51.0	49.96557332538673	0.0	26053896.0
SRR574824	88650492	0.575379	41.97162070203834	45.0	101.0	18.181818181818183	98222246.0
SRR574824.hisat2_mapstats								85.93
SRR574824.trim			41.43550627308671	47.0	39.66904281581449	9.090909090909092	64369837.0
SRR574825	94779439	0.686415	53.07742869509154	50.0	50.0	9.090909090909092	99543214.0
SRR574825.hisat2_mapstats								68.73
SRR574825.trim			54.93881330712729	53.0	46.08980711055642	9.090909090909092	72948834.0
SRR574826	34436728	0.397125	52.95303809010778	45.0	40.0	27.27272727272727	133734815.0
SRR574826.hisat2_mapstats								25.23
SRR574826.trim			43.442654411909466	49.0	39.78281571452425	9.090909090909092	74336428.0
