# Supplementary material for: Combining signal and sequence to detect RNA polymerase initiation in ATAC-seq data
Source: PLoS One. 2020 Apr 30;15(4):e0232332. doi: 10.1371/journal.pone.0232332 (PMC7192442; doi:10.1371/journal.pone.0232332)
Supplement: S1 File — (ZIP) [file pone.0232332.s011.zip › multiqc_reports/H1_Nascent_MultiQC/multiqc_data/multiqc_rseqc_infer_experiment.txt]

Sample	se_sense	se_antisense	failed
SRR1745515.infer_experiment	0.9432	0.0417	0.0151
SRR1745516.infer_experiment	0.9381	0.0444	0.0175
SRR1745523.infer_experiment	0.9385	0.0446	0.017
SRR1745524.infer_experiment	0.948	0.0386	0.0133
SRR1745527.infer_experiment	0.9365	0.0483	0.0153
SRR1745528.infer_experiment	0.9369	0.0458	0.0173
SRR574824.infer_experiment	0.8767	0.1083	0.015
SRR574825.infer_experiment	0.8396	0.144	0.0164
SRR574826.infer_experiment	0.8588	0.1197	0.0215
