# Supplementary material for: Combining signal and sequence to detect RNA polymerase initiation in ATAC-seq data
Source: PLoS One. 2020 Apr 30;15(4):e0232332. doi: 10.1371/journal.pone.0232332 (PMC7192442; doi:10.1371/journal.pone.0232332)
Supplement: S1 File — (ZIP) [file pone.0232332.s011.zip › multiqc_reports/H1_Nascent_MultiQC/multiqc_data/multiqc_rseqc_read_distribution.txt]

Sample	total_reads	total_tags	total_assigned_tags	cds_exons_total_bases	cds_exons_tag_count	cds_exons_tags_kb	5_utr_exons_total_bases	5_utr_exons_tag_count	5_utr_exons_tags_kb	3_utr_exons_total_bases	3_utr_exons_tag_count	3_utr_exons_tags_kb	introns_total_bases	introns_tag_count	introns_tags_kb	tss_up_1kb_total_bases	tss_up_1kb_tag_count	tss_up_1kb_tags_kb	tss_up_5kb_total_bases	tss_up_5kb_tag_count	tss_up_5kb_tags_kb	tss_up_10kb_total_bases	tss_up_10kb_tag_count	tss_up_10kb_tags_kb	tes_down_1kb_total_bases	tes_down_1kb_tag_count	tes_down_1kb_tags_kb	tes_down_5kb_total_bases	tes_down_5kb_tag_count	tes_down_5kb_tags_kb	tes_down_10kb_total_bases	tes_down_10kb_tag_count	tes_down_10kb_tags_kb	other_intergenic_tag_count	cds_exons_tag_pct	5_utr_exons_tag_pct	3_utr_exons_tag_pct	introns_tag_pct	tss_up_1kb_tag_pct	tss_up_5kb_tag_pct	tss_up_10kb_tag_pct	tes_down_1kb_tag_pct	tes_down_5kb_tag_pct	tes_down_10kb_tag_pct	other_intergenic_tag_pct
SRR1745515.read_dist	11440403	11477945	10552788	38499087	366248	366248.0	15936999	4132559	4132559.0	44223425	440324	440324.0	1344309357	4266555	4266555.0	21187215	38379	38379.0	95986367	94441	94441.0	176004635	154731	154731.0	22427490	117964	117964.0	97337365	1000562	1000562.0	173705276	1192371	1192371.0	925157	3.1908847794618285	36.00434572565037	3.836261630457369	37.17176724579182	0.3343717015545901	0.8228040820896075	1.348072324793332	1.0277449491176338	8.717257313918127	10.388366558647911	8.060301735197372
SRR1745516.read_dist	14818767	14865437	13671139	38499087	475405	475405.0	15936999	5334264	5334264.0	44223425	571597	571597.0	1344309357	5540920	5540920.0	21187215	49110	49110.0	95986367	121192	121192.0	176004635	198611	198611.0	22427490	153248	153248.0	97337365	1301051	1301051.0	173705276	1550342	1550342.0	1194298	3.1980560006409497	35.883667597528415	3.845140913112746	37.273845363577266	0.33036364823987346	0.8152602577374617	1.3360589399423644	1.0309014124509086	8.752188045329579	10.4291720451945	8.034059140003755
SRR1745523.read_dist	16213048	16263068	15090839	38499087	467840	467840.0	15936999	6609254	6609254.0	44223425	560310	560310.0	1344309357	5382531	5382531.0	21187215	57795	57795.0	95986367	132900	132900.0	176004635	203956	203956.0	22427490	153885	153885.0	97337365	1601891	1601891.0	173705276	1866948	1866948.0	1172229	2.8767019851358917	40.63965052596472	3.445290888533455	33.09665187404984	0.35537575075010447	0.8171889830381328	1.2541053139542921	0.9462236768609711	9.8498696555902	11.479678987999065	7.207920424362733
SRR1745524.read_dist	21133198	21195955	19692381	38499087	612213	612213.0	15936999	8605352	8605352.0	44223425	733548	733548.0	1344309357	7033219	7033219.0	21187215	73567	73567.0	95986367	171518	171518.0	176004635	264232	264232.0	22427490	200112	200112.0	97337365	2097822	2097822.0	173705276	2443817	2443817.0	1503574	2.888348272111353	40.59902939027753	3.460792401191642	33.18189248844885	0.3470803745337259	0.8092015669970993	1.246615215025697	0.9441046652533467	9.897275211237238	11.52963855603581	7.093683676909109
SRR1745527.read_dist	14898532	14940861	13930688	38499087	437632	437632.0	15936999	6193128	6193128.0	44223425	500922	500922.0	1344309357	4785981	4785981.0	21187215	61112	61112.0	95986367	135207	135207.0	176004635	198223	198223.0	22427490	125651	125651.0	97337365	1564414	1564414.0	173705276	1814802	1814802.0	1010173	2.9290949162836064	41.45094449376111	3.3526983485088304	32.03283264599008	0.40902595907960054	0.9049478473830925	1.3267173826193819	0.8409890166302999	10.470708481927513	12.146569063188526	6.761143149648471
SRR1745528.read_dist	19199020	19251732	17963824	38499087	565328	565328.0	15936999	7969517	7969517.0	44223425	647464	647464.0	1344309357	6177603	6177603.0	21187215	77513	77513.0	95986367	172879	172879.0	176004635	254128	254128.0	22427490	162659	162659.0	97337365	2024273	2024273.0	173705276	2349784	2349784.0	1287908	2.936504622025696	41.39636371418426	3.36314675479588	32.088557019181444	0.40262870893901914	0.8979919313233738	1.3200266864300834	0.8449057986055488	10.514757841008798	12.205571945422884	6.689829257959751
SRR574824.read_dist	55316047	55394218	47060260	38499087	2314701	2314701.0	15936999	6416912	6416912.0	44223425	2557210	2557210.0	1344309357	27754686	27754686.0	21187215	1481754	1481754.0	95986367	2246477	2246477.0	176004635	2791725	2791725.0	22427490	1087302	1087302.0	97337365	3942856	3942856.0	173705276	5225026	5225026.0	8333958	4.178596762571862	11.58408265642454	4.616384330942266	50.103940450969084	2.6749253866170655	4.055435894049447	5.03974079027526	1.962843847709882	7.1178114654493365	9.432439320652563	15.044815688164423
SRR574825.read_dist	50135216	50272899	43329611	38499087	2780948	2780948.0	15936999	9276762	9276762.0	44223425	1942889	1942889.0	1344309357	21691373	21691373.0	21187215	1584227	1584227.0	95986367	2237690	2237690.0	176004635	2634474	2634474.0	22427490	954883	954883.0	97337365	3819447	3819447.0	173705276	5003165	5003165.0	6943288	5.531704069820998	18.452808937873264	3.8646846285908434	43.14724917693726	3.1512545158774317	4.451086061299151	5.240346294730288	1.8993991176040992	7.597427393236264	9.952012116906168	13.811194775141175
SRR574826.read_dist	18754694	18778196	16057779	38499087	801568	801568.0	15936999	2980224	2980224.0	44223425	776003	776003.0	1344309357	8747529	8747529.0	21187215	455119	455119.0	95986367	702594	702594.0	176004635	888951	888951.0	22427490	349102	349102.0	97337365	1429238	1429238.0	173705276	1863504	1863504.0	2720417	4.268610254147949	15.870661910228224	4.132468315912774	46.5834364493799	2.423656670747286	3.7415415197498207	4.733953144380855	1.8590816711040827	7.611157110086614	9.923764774848447	14.487105151101842
