# Supplementary material for: Combining signal and sequence to detect RNA polymerase initiation in ATAC-seq data
Source: PLoS One. 2020 Apr 30;15(4):e0232332. doi: 10.1371/journal.pone.0232332 (PMC7192442; doi:10.1371/journal.pone.0232332)
Supplement: S1 File — (ZIP) [file pone.0232332.s011.zip › multiqc_reports/H1_Nascent_MultiQC/multiqc_data/multiqc_data.json]

{
    "report_data_sources": {
        "Preseq": {
            "all_sections": {
                "SRR1745516.lc_extrap": "/scratch/Shares/dowell/itripodi/Nascent/H1/temp/e3/75ae6766aea759fb8ac62ab63c5f32/qc/preseq/SRR1745516.lc_extrap.txt",
                "SRR1745528.lc_extrap": "/scratch/Shares/dowell/itripodi/Nascent/H1/temp/e3/75ae6766aea759fb8ac62ab63c5f32/qc/preseq/SRR1745528.lc_extrap.txt",
                "SRR1745528.c_curve": "/scratch/Shares/dowell/itripodi/Nascent/H1/temp/e3/75ae6766aea759fb8ac62ab63c5f32/qc/preseq/SRR1745528.c_curve.txt",
                "SRR1745527.c_curve": "/scratch/Shares/dowell/itripodi/Nascent/H1/temp/e3/75ae6766aea759fb8ac62ab63c5f32/qc/preseq/SRR1745527.c_curve.txt",
                "SRR1745524.c_curve": "/scratch/Shares/dowell/itripodi/Nascent/H1/temp/e3/75ae6766aea759fb8ac62ab63c5f32/qc/preseq/SRR1745524.c_curve.txt",
                "SRR574824.c_curve": "/scratch/Shares/dowell/itripodi/Nascent/H1/temp/e3/75ae6766aea759fb8ac62ab63c5f32/qc/preseq/SRR574824.c_curve.txt",
                "SRR574826.lc_extrap": "/scratch/Shares/dowell/itripodi/Nascent/H1/temp/e3/75ae6766aea759fb8ac62ab63c5f32/qc/preseq/SRR574826.lc_extrap.txt",
                "SRR574824.lc_extrap": "/scratch/Shares/dowell/itripodi/Nascent/H1/temp/e3/75ae6766aea759fb8ac62ab63c5f32/qc/preseq/SRR574824.lc_extrap.txt",
                "SRR1745515.lc_extrap": "/scratch/Shares/dowell/itripodi/Nascent/H1/temp/e3/75ae6766aea759fb8ac62ab63c5f32/qc/preseq/SRR1745515.lc_extrap.txt",
                "SRR574825.c_curve": "/scratch/Shares/dowell/itripodi/Nascent/H1/temp/e3/75ae6766aea759fb8ac62ab63c5f32/qc/preseq/SRR574825.c_curve.txt",
                "SRR1745524.lc_extrap": "/scratch/Shares/dowell/itripodi/Nascent/H1/temp/e3/75ae6766aea759fb8ac62ab63c5f32/qc/preseq/SRR1745524.lc_extrap.txt",
                "SRR1745523.c_curve": "/scratch/Shares/dowell/itripodi/Nascent/H1/temp/e3/75ae6766aea759fb8ac62ab63c5f32/qc/preseq/SRR1745523.c_curve.txt",
                "SRR1745516.c_curve": "/scratch/Shares/dowell/itripodi/Nascent/H1/temp/e3/75ae6766aea759fb8ac62ab63c5f32/qc/preseq/SRR1745516.c_curve.txt",
                "SRR574826.c_curve": "/scratch/Shares/dowell/itripodi/Nascent/H1/temp/e3/75ae6766aea759fb8ac62ab63c5f32/qc/preseq/SRR574826.c_curve.txt",
                "SRR1745523.lc_extrap": "/scratch/Shares/dowell/itripodi/Nascent/H1/temp/e3/75ae6766aea759fb8ac62ab63c5f32/qc/preseq/SRR1745523.lc_extrap.txt",
                "SRR1745515.c_curve": "/scratch/Shares/dowell/itripodi/Nascent/H1/temp/e3/75ae6766aea759fb8ac62ab63c5f32/qc/preseq/SRR1745515.c_curve.txt",
                "SRR574825.lc_extrap": "/scratch/Shares/dowell/itripodi/Nascent/H1/temp/e3/75ae6766aea759fb8ac62ab63c5f32/qc/preseq/SRR574825.lc_extrap.txt",
                "SRR1745527.lc_extrap": "/scratch/Shares/dowell/itripodi/Nascent/H1/temp/e3/75ae6766aea759fb8ac62ab63c5f32/qc/preseq/SRR1745527.lc_extrap.txt"
            }
        },
        "RSeQC": {
            "read_distribution": {
                "SRR1745524.read_dist": "/scratch/Shares/dowell/itripodi/Nascent/H1/temp/e3/75ae6766aea759fb8ac62ab63c5f32/qc/rseqc/SRR1745524.read_dist.txt",
                "SRR1745516.read_dist": "/scratch/Shares/dowell/itripodi/Nascent/H1/temp/e3/75ae6766aea759fb8ac62ab63c5f32/qc/rseqc/SRR1745516.read_dist.txt",
                "SRR574826.read_dist": "/scratch/Shares/dowell/itripodi/Nascent/H1/temp/e3/75ae6766aea759fb8ac62ab63c5f32/qc/rseqc/SRR574826.read_dist.txt",
                "SRR1745527.read_dist": "/scratch/Shares/dowell/itripodi/Nascent/H1/temp/e3/75ae6766aea759fb8ac62ab63c5f32/qc/rseqc/SRR1745527.read_dist.txt",
                "SRR1745528.read_dist": "/scratch/Shares/dowell/itripodi/Nascent/H1/temp/e3/75ae6766aea759fb8ac62ab63c5f32/qc/rseqc/SRR1745528.read_dist.txt",
                "SRR1745523.read_dist": "/scratch/Shares/dowell/itripodi/Nascent/H1/temp/e3/75ae6766aea759fb8ac62ab63c5f32/qc/rseqc/SRR1745523.read_dist.txt",
                "SRR1745515.read_dist": "/scratch/Shares/dowell/itripodi/Nascent/H1/temp/e3/75ae6766aea759fb8ac62ab63c5f32/qc/rseqc/SRR1745515.read_dist.txt",
                "SRR574824.read_dist": "/scratch/Shares/dowell/itripodi/Nascent/H1/temp/e3/75ae6766aea759fb8ac62ab63c5f32/qc/rseqc/SRR574824.read_dist.txt",
                "SRR574825.read_dist": "/scratch/Shares/dowell/itripodi/Nascent/H1/temp/e3/75ae6766aea759fb8ac62ab63c5f32/qc/rseqc/SRR574825.read_dist.txt"
            },
            "read_duplication": {
                "SRR1745524.read_duplication": "/scratch/Shares/dowell/itripodi/Nascent/H1/temp/e3/75ae6766aea759fb8ac62ab63c5f32/qc/rseqc/SRR1745524.read_duplication.pos.DupRate.xls",
                "SRR1745515.read_duplication": "/scratch/Shares/dowell/itripodi/Nascent/H1/temp/e3/75ae6766aea759fb8ac62ab63c5f32/qc/rseqc/SRR1745515.read_duplication.pos.DupRate.xls",
                "SRR574824.read_duplication": "/scratch/Shares/dowell/itripodi/Nascent/H1/temp/e3/75ae6766aea759fb8ac62ab63c5f32/qc/rseqc/SRR574824.read_duplication.pos.DupRate.xls",
                "SRR1745516.read_duplication": "/scratch/Shares/dowell/itripodi/Nascent/H1/temp/e3/75ae6766aea759fb8ac62ab63c5f32/qc/rseqc/SRR1745516.read_duplication.pos.DupRate.xls",
                "SRR1745523.read_duplication": "/scratch/Shares/dowell/itripodi/Nascent/H1/temp/e3/75ae6766aea759fb8ac62ab63c5f32/qc/rseqc/SRR1745523.read_duplication.pos.DupRate.xls",
                "SRR574825.read_duplication": "/scratch/Shares/dowell/itripodi/Nascent/H1/temp/e3/75ae6766aea759fb8ac62ab63c5f32/qc/rseqc/SRR574825.read_duplication.pos.DupRate.xls",
                "SRR574826.read_duplication": "/scratch/Shares/dowell/itripodi/Nascent/H1/temp/e3/75ae6766aea759fb8ac62ab63c5f32/qc/rseqc/SRR574826.read_duplication.pos.DupRate.xls",
                "SRR1745527.read_duplication": "/scratch/Shares/dowell/itripodi/Nascent/H1/temp/e3/75ae6766aea759fb8ac62ab63c5f32/qc/rseqc/SRR1745527.read_duplication.pos.DupRate.xls",
                "SRR1745528.read_duplication": "/scratch/Shares/dowell/itripodi/Nascent/H1/temp/e3/75ae6766aea759fb8ac62ab63c5f32/qc/rseqc/SRR1745528.read_duplication.pos.DupRate.xls"
            },
            "infer_experiment": {
                "SRR1745523.infer_experiment": "/scratch/Shares/dowell/itripodi/Nascent/H1/temp/e3/75ae6766aea759fb8ac62ab63c5f32/qc/rseqc/SRR1745523.infer_experiment.txt",
                "SRR574824.infer_experiment": "/scratch/Shares/dowell/itripodi/Nascent/H1/temp/e3/75ae6766aea759fb8ac62ab63c5f32/qc/rseqc/SRR574824.infer_experiment.txt",
                "SRR1745516.infer_experiment": "/scratch/Shares/dowell/itripodi/Nascent/H1/temp/e3/75ae6766aea759fb8ac62ab63c5f32/qc/rseqc/SRR1745516.infer_experiment.txt",
                "SRR1745528.infer_experiment": "/scratch/Shares/dowell/itripodi/Nascent/H1/temp/e3/75ae6766aea759fb8ac62ab63c5f32/qc/rseqc/SRR1745528.infer_experiment.txt",
                "SRR1745515.infer_experiment": "/scratch/Shares/dowell/itripodi/Nascent/H1/temp/e3/75ae6766aea759fb8ac62ab63c5f32/qc/rseqc/SRR1745515.infer_experiment.txt",
                "SRR574826.infer_experiment": "/scratch/Shares/dowell/itripodi/Nascent/H1/temp/e3/75ae6766aea759fb8ac62ab63c5f32/qc/rseqc/SRR574826.infer_experiment.txt",
                "SRR574825.infer_experiment": "/scratch/Shares/dowell/itripodi/Nascent/H1/temp/e3/75ae6766aea759fb8ac62ab63c5f32/qc/rseqc/SRR574825.infer_experiment.txt",
                "SRR1745527.infer_experiment": "/scratch/Shares/dowell/itripodi/Nascent/H1/temp/e3/75ae6766aea759fb8ac62ab63c5f32/qc/rseqc/SRR1745527.infer_experiment.txt",
                "SRR1745524.infer_experiment": "/scratch/Shares/dowell/itripodi/Nascent/H1/temp/e3/75ae6766aea759fb8ac62ab63c5f32/qc/rseqc/SRR1745524.infer_experiment.txt"
            }
        },
        "Picard": {
            "GcBiasDetailMetrics": {
                "SRR574824": "/scratch/Shares/dowell/itripodi/Nascent/H1/temp/e3/75ae6766aea759fb8ac62ab63c5f32/qc/picard/SRR574824.gc_bias_metrics.txt",
                "SRR1745527": "/scratch/Shares/dowell/itripodi/Nascent/H1/temp/e3/75ae6766aea759fb8ac62ab63c5f32/qc/picard/SRR1745527.gc_bias_metrics.txt",
                "SRR1745515": "/scratch/Shares/dowell/itripodi/Nascent/H1/temp/e3/75ae6766aea759fb8ac62ab63c5f32/qc/picard/SRR1745515.gc_bias_metrics.txt",
                "SRR1745524": "/scratch/Shares/dowell/itripodi/Nascent/H1/temp/e3/75ae6766aea759fb8ac62ab63c5f32/qc/picard/SRR1745524.gc_bias_metrics.txt",
                "SRR1745516": "/scratch/Shares/dowell/itripodi/Nascent/H1/temp/e3/75ae6766aea759fb8ac62ab63c5f32/qc/picard/SRR1745516.gc_bias_metrics.txt",
                "SRR574826": "/scratch/Shares/dowell/itripodi/Nascent/H1/temp/e3/75ae6766aea759fb8ac62ab63c5f32/qc/picard/SRR574826.gc_bias_metrics.txt",
                "SRR574825": "/scratch/Shares/dowell/itripodi/Nascent/H1/temp/e3/75ae6766aea759fb8ac62ab63c5f32/qc/picard/SRR574825.gc_bias_metrics.txt",
                "SRR1745523": "/scratch/Shares/dowell/itripodi/Nascent/H1/temp/e3/75ae6766aea759fb8ac62ab63c5f32/qc/picard/SRR1745523.gc_bias_metrics.txt",
                "SRR1745528": "/scratch/Shares/dowell/itripodi/Nascent/H1/temp/e3/75ae6766aea759fb8ac62ab63c5f32/qc/picard/SRR1745528.gc_bias_metrics.txt"
            },
            "GcBiasSummaryMetrics": {
                "SRR574824": "/scratch/Shares/dowell/itripodi/Nascent/H1/temp/e3/75ae6766aea759fb8ac62ab63c5f32/qc/picard/SRR574824.summary_metrics.txt",
                "SRR574826": "/scratch/Shares/dowell/itripodi/Nascent/H1/temp/e3/75ae6766aea759fb8ac62ab63c5f32/qc/picard/SRR574826.summary_metrics.txt",
                "SRR1745528": "/scratch/Shares/dowell/itripodi/Nascent/H1/temp/e3/75ae6766aea759fb8ac62ab63c5f32/qc/picard/SRR1745528.summary_metrics.txt",
                "SRR1745524": "/scratch/Shares/dowell/itripodi/Nascent/H1/temp/e3/75ae6766aea759fb8ac62ab63c5f32/qc/picard/SRR1745524.summary_metrics.txt",
                "SRR1745516": "/scratch/Shares/dowell/itripodi/Nascent/H1/temp/e3/75ae6766aea759fb8ac62ab63c5f32/qc/picard/SRR1745516.summary_metrics.txt",
                "SRR1745523": "/scratch/Shares/dowell/itripodi/Nascent/H1/temp/e3/75ae6766aea759fb8ac62ab63c5f32/qc/picard/SRR1745523.summary_metrics.txt",
                "SRR1745515": "/scratch/Shares/dowell/itripodi/Nascent/H1/temp/e3/75ae6766aea759fb8ac62ab63c5f32/qc/picard/SRR1745515.summary_metrics.txt",
                "SRR1745527": "/scratch/Shares/dowell/itripodi/Nascent/H1/temp/e3/75ae6766aea759fb8ac62ab63c5f32/qc/picard/SRR1745527.summary_metrics.txt",
                "SRR574825": "/scratch/Shares/dowell/itripodi/Nascent/H1/temp/e3/75ae6766aea759fb8ac62ab63c5f32/qc/picard/SRR574825.summary_metrics.txt"
            },
            "DuplicationMetrics": {
                "SRR574826": "/scratch/Shares/dowell/itripodi/Nascent/H1/temp/e3/75ae6766aea759fb8ac62ab63c5f32/qc/picard/SRR574826.marked_dup_metrics.txt",
                "SRR1745515": "/scratch/Shares/dowell/itripodi/Nascent/H1/temp/e3/75ae6766aea759fb8ac62ab63c5f32/qc/picard/SRR1745515.marked_dup_metrics.txt",
                "SRR1745528": "/scratch/Shares/dowell/itripodi/Nascent/H1/temp/e3/75ae6766aea759fb8ac62ab63c5f32/qc/picard/SRR1745528.marked_dup_metrics.txt",
                "SRR1745516": "/scratch/Shares/dowell/itripodi/Nascent/H1/temp/e3/75ae6766aea759fb8ac62ab63c5f32/qc/picard/SRR1745516.marked_dup_metrics.txt",
                "SRR574825": "/scratch/Shares/dowell/itripodi/Nascent/H1/temp/e3/75ae6766aea759fb8ac62ab63c5f32/qc/picard/SRR574825.marked_dup_metrics.txt",
                "SRR1745523": "/scratch/Shares/dowell/itripodi/Nascent/H1/temp/e3/75ae6766aea759fb8ac62ab63c5f32/qc/picard/SRR1745523.marked_dup_metrics.txt",
                "SRR1745527": "/scratch/Shares/dowell/itripodi/Nascent/H1/temp/e3/75ae6766aea759fb8ac62ab63c5f32/qc/picard/SRR1745527.marked_dup_metrics.txt",
                "SRR1745524": "/scratch/Shares/dowell/itripodi/Nascent/H1/temp/e3/75ae6766aea759fb8ac62ab63c5f32/qc/picard/SRR1745524.marked_dup_metrics.txt",
                "SRR574824": "/scratch/Shares/dowell/itripodi/Nascent/H1/temp/e3/75ae6766aea759fb8ac62ab63c5f32/qc/picard/SRR574824.marked_dup_metrics.txt"
            }
        },
        "Samtools": {
            "flagstat": {
                "SRR1745524": "/scratch/Shares/dowell/itripodi/Nascent/H1/temp/e3/75ae6766aea759fb8ac62ab63c5f32/qc/mapstats/SRR1745524.flagstat",
                "SRR1745515": "/scratch/Shares/dowell/itripodi/Nascent/H1/temp/e3/75ae6766aea759fb8ac62ab63c5f32/qc/mapstats/SRR1745515.flagstat",
                "SRR574824": "/scratch/Shares/dowell/itripodi/Nascent/H1/temp/e3/75ae6766aea759fb8ac62ab63c5f32/qc/mapstats/SRR574824.flagstat",
                "SRR1745523": "/scratch/Shares/dowell/itripodi/Nascent/H1/temp/e3/75ae6766aea759fb8ac62ab63c5f32/qc/mapstats/SRR1745523.flagstat",
                "SRR1745528": "/scratch/Shares/dowell/itripodi/Nascent/H1/temp/e3/75ae6766aea759fb8ac62ab63c5f32/qc/mapstats/SRR1745528.flagstat",
                "SRR1745516": "/scratch/Shares/dowell/itripodi/Nascent/H1/temp/e3/75ae6766aea759fb8ac62ab63c5f32/qc/mapstats/SRR1745516.flagstat",
                "SRR1745527": "/scratch/Shares/dowell/itripodi/Nascent/H1/temp/e3/75ae6766aea759fb8ac62ab63c5f32/qc/mapstats/SRR1745527.flagstat",
                "SRR574825": "/scratch/Shares/dowell/itripodi/Nascent/H1/temp/e3/75ae6766aea759fb8ac62ab63c5f32/qc/mapstats/SRR574825.flagstat",
                "SRR574826": "/scratch/Shares/dowell/itripodi/Nascent/H1/temp/e3/75ae6766aea759fb8ac62ab63c5f32/qc/mapstats/SRR574826.flagstat"
            }
        },
        "BBTools": {
            "all_sections": {
                "SRR1745528.trimstats": "/scratch/Shares/dowell/itripodi/Nascent/H1/temp/e3/75ae6766aea759fb8ac62ab63c5f32/qc/trimstats/SRR1745528.trimstats.txt",
                "SRR1745516.trimstats": "/scratch/Shares/dowell/itripodi/Nascent/H1/temp/e3/75ae6766aea759fb8ac62ab63c5f32/qc/trimstats/SRR1745516.trimstats.txt",
                "SRR1745524.trimstats": "/scratch/Shares/dowell/itripodi/Nascent/H1/temp/e3/75ae6766aea759fb8ac62ab63c5f32/qc/trimstats/SRR1745524.trimstats.txt",
                "SRR574826.trimstats": "/scratch/Shares/dowell/itripodi/Nascent/H1/temp/e3/75ae6766aea759fb8ac62ab63c5f32/qc/trimstats/SRR574826.trimstats.txt",
                "SRR1745515.trimstats": "/scratch/Shares/dowell/itripodi/Nascent/H1/temp/e3/75ae6766aea759fb8ac62ab63c5f32/qc/trimstats/SRR1745515.trimstats.txt",
                "SRR1745523.trimstats": "/scratch/Shares/dowell/itripodi/Nascent/H1/temp/e3/75ae6766aea759fb8ac62ab63c5f32/qc/trimstats/SRR1745523.trimstats.txt",
                "SRR1745527.trimstats": "/scratch/Shares/dowell/itripodi/Nascent/H1/temp/e3/75ae6766aea759fb8ac62ab63c5f32/qc/trimstats/SRR1745527.trimstats.txt",
                "SRR574825.trimstats": "/scratch/Shares/dowell/itripodi/Nascent/H1/temp/e3/75ae6766aea759fb8ac62ab63c5f32/qc/trimstats/SRR574825.trimstats.txt",
                "SRR574824.trimstats": "/scratch/Shares/dowell/itripodi/Nascent/H1/temp/e3/75ae6766aea759fb8ac62ab63c5f32/qc/trimstats/SRR574824.trimstats.txt"
            }
        },
        "HISAT2": {
            "all_sections": {
                "SRR1745524.hisat2_mapstats": "/scratch/Shares/dowell/itripodi/Nascent/H1/temp/e3/75ae6766aea759fb8ac62ab63c5f32/qc/hisat2_mapstats/SRR1745524.hisat2_mapstats.txt",
                "SRR574825.hisat2_mapstats": "/scratch/Shares/dowell/itripodi/Nascent/H1/temp/e3/75ae6766aea759fb8ac62ab63c5f32/qc/hisat2_mapstats/SRR574825.hisat2_mapstats.txt",
                "SRR1745516.hisat2_mapstats": "/scratch/Shares/dowell/itripodi/Nascent/H1/temp/e3/75ae6766aea759fb8ac62ab63c5f32/qc/hisat2_mapstats/SRR1745516.hisat2_mapstats.txt",
                "SRR1745523.hisat2_mapstats": "/scratch/Shares/dowell/itripodi/Nascent/H1/temp/e3/75ae6766aea759fb8ac62ab63c5f32/qc/hisat2_mapstats/SRR1745523.hisat2_mapstats.txt",
                "SRR1745515.hisat2_mapstats": "/scratch/Shares/dowell/itripodi/Nascent/H1/temp/e3/75ae6766aea759fb8ac62ab63c5f32/qc/hisat2_mapstats/SRR1745515.hisat2_mapstats.txt",
                "SRR574826.hisat2_mapstats": "/scratch/Shares/dowell/itripodi/Nascent/H1/temp/e3/75ae6766aea759fb8ac62ab63c5f32/qc/hisat2_mapstats/SRR574826.hisat2_mapstats.txt",
                "SRR1745528.hisat2_mapstats": "/scratch/Shares/dowell/itripodi/Nascent/H1/temp/e3/75ae6766aea759fb8ac62ab63c5f32/qc/hisat2_mapstats/SRR1745528.hisat2_mapstats.txt",
                "SRR574824.hisat2_mapstats": "/scratch/Shares/dowell/itripodi/Nascent/H1/temp/e3/75ae6766aea759fb8ac62ab63c5f32/qc/hisat2_mapstats/SRR574824.hisat2_mapstats.txt",
                "SRR1745527.hisat2_mapstats": "/scratch/Shares/dowell/itripodi/Nascent/H1/temp/e3/75ae6766aea759fb8ac62ab63c5f32/qc/hisat2_mapstats/SRR1745527.hisat2_mapstats.txt"
            }
        },
        "FastQC": {
            "all_sections": {
                "SRR1745516.trim": "/scratch/Shares/dowell/itripodi/Nascent/H1/temp/e3/75ae6766aea759fb8ac62ab63c5f32/qc/fastqc/SRR1745516.trim_fastqc.zip",
                "SRR1745527.trim": "/scratch/Shares/dowell/itripodi/Nascent/H1/temp/e3/75ae6766aea759fb8ac62ab63c5f32/qc/fastqc/SRR1745527.trim_fastqc.zip",
                "SRR1745528": "/scratch/Shares/dowell/itripodi/Nascent/H1/temp/e3/75ae6766aea759fb8ac62ab63c5f32/qc/fastqc/SRR1745528_fastqc.zip",
                "SRR1745528.trim": "/scratch/Shares/dowell/itripodi/Nascent/H1/temp/e3/75ae6766aea759fb8ac62ab63c5f32/qc/fastqc/SRR1745528.trim_fastqc.zip",
                "SRR574825.trim": "/scratch/Shares/dowell/itripodi/Nascent/H1/temp/e3/75ae6766aea759fb8ac62ab63c5f32/qc/fastqc/SRR574825.trim_fastqc.zip",
                "SRR1745515": "/scratch/Shares/dowell/itripodi/Nascent/H1/temp/e3/75ae6766aea759fb8ac62ab63c5f32/qc/fastqc/SRR1745515_fastqc.zip",
                "SRR574824.trim": "/scratch/Shares/dowell/itripodi/Nascent/H1/temp/e3/75ae6766aea759fb8ac62ab63c5f32/qc/fastqc/SRR574824.trim_fastqc.zip",
                "SRR1745523.trim": "/scratch/Shares/dowell/itripodi/Nascent/H1/temp/e3/75ae6766aea759fb8ac62ab63c5f32/qc/fastqc/SRR1745523.trim_fastqc.zip",
                "SRR1745515.trim": "/scratch/Shares/dowell/itripodi/Nascent/H1/temp/e3/75ae6766aea759fb8ac62ab63c5f32/qc/fastqc/SRR1745515.trim_fastqc.zip",
                "SRR1745527": "/scratch/Shares/dowell/itripodi/Nascent/H1/temp/e3/75ae6766aea759fb8ac62ab63c5f32/qc/fastqc/SRR1745527_fastqc.zip",
                "SRR1745524.trim": "/scratch/Shares/dowell/itripodi/Nascent/H1/temp/e3/75ae6766aea759fb8ac62ab63c5f32/qc/fastqc/SRR1745524.trim_fastqc.zip",
                "SRR1745524": "/scratch/Shares/dowell/itripodi/Nascent/H1/temp/e3/75ae6766aea759fb8ac62ab63c5f32/qc/fastqc/SRR1745524_fastqc.zip",
                "SRR574825": "/scratch/Shares/dowell/itripodi/Nascent/H1/temp/e3/75ae6766aea759fb8ac62ab63c5f32/qc/fastqc/SRR574825_fastqc.zip",
                "SRR1745516": "/scratch/Shares/dowell/itripodi/Nascent/H1/temp/e3/75ae6766aea759fb8ac62ab63c5f32/qc/fastqc/SRR1745516_fastqc.zip",
                "SRR574826": "/scratch/Shares/dowell/itripodi/Nascent/H1/temp/e3/75ae6766aea759fb8ac62ab63c5f32/qc/fastqc/SRR574826_fastqc.zip",
                "SRR1745523": "/scratch/Shares/dowell/itripodi/Nascent/H1/temp/e3/75ae6766aea759fb8ac62ab63c5f32/qc/fastqc/SRR1745523_fastqc.zip",
                "SRR574824": "/scratch/Shares/dowell/itripodi/Nascent/H1/temp/e3/75ae6766aea759fb8ac62ab63c5f32/qc/fastqc/SRR574824_fastqc.zip",
                "SRR574826.trim": "/scratch/Shares/dowell/itripodi/Nascent/H1/temp/e3/75ae6766aea759fb8ac62ab63c5f32/qc/fastqc/SRR574826.trim_fastqc.zip"
            }
        }
    },
    "report_general_stats_data": [
        {
            "SRR574826": {
                "LIBRARY": "Unknown Library",
                "UNPAIRED_READS_EXAMINED": 18754694.0,
                "READ_PAIRS_EXAMINED": 0.0,
                "SECONDARY_OR_SUPPLEMENTARY_RDS": 15682034.0,
                "UNMAPPED_READS": 55581734.0,
                "UNPAIRED_READ_DUPLICATES": 7447950.0,
                "READ_PAIR_DUPLICATES": 0.0,
                "READ_PAIR_OPTICAL_DUPLICATES": 0.0,
                "PERCENT_DUPLICATION": 0.397125,
                "ESTIMATED_LIBRARY_SIZE": ""
            },
            "SRR1745515": {
                "LIBRARY": "Unknown Library",
                "UNPAIRED_READS_EXAMINED": 11440403.0,
                "READ_PAIRS_EXAMINED": 0.0,
                "SECONDARY_OR_SUPPLEMENTARY_RDS": 21942815.0,
                "UNMAPPED_READS": 4241313.0,
                "UNPAIRED_READ_DUPLICATES": 6120602.0,
                "READ_PAIR_DUPLICATES": 0.0,
                "READ_PAIR_OPTICAL_DUPLICATES": 0.0,
                "PERCENT_DUPLICATION": 0.534999,
                "ESTIMATED_LIBRARY_SIZE": ""
            },
            "SRR1745528": {
                "LIBRARY": "Unknown Library",
                "UNPAIRED_READS_EXAMINED": 19199020.0,
                "READ_PAIRS_EXAMINED": 0.0,
                "SECONDARY_OR_SUPPLEMENTARY_RDS": 43228991.0,
                "UNMAPPED_READS": 6854876.0,
                "UNPAIRED_READ_DUPLICATES": 12002579.0,
                "READ_PAIR_DUPLICATES": 0.0,
                "READ_PAIR_OPTICAL_DUPLICATES": 0.0,
                "PERCENT_DUPLICATION": 0.625166,
                "ESTIMATED_LIBRARY_SIZE": ""
            },
            "SRR1745516": {
                "LIBRARY": "Unknown Library",
                "UNPAIRED_READS_EXAMINED": 14818767.0,
                "READ_PAIRS_EXAMINED": 0.0,
                "SECONDARY_OR_SUPPLEMENTARY_RDS": 28303659.0,
                "UNMAPPED_READS": 5527102.0,
                "UNPAIRED_READ_DUPLICATES": 8035754.0,
                "READ_PAIR_DUPLICATES": 0.0,
                "READ_PAIR_OPTICAL_DUPLICATES": 0.0,
                "PERCENT_DUPLICATION": 0.542269,
                "ESTIMATED_LIBRARY_SIZE": ""
            },
            "SRR574825": {
                "LIBRARY": "Unknown Library",
                "UNPAIRED_READS_EXAMINED": 50135216.0,
                "READ_PAIRS_EXAMINED": 0.0,
                "SECONDARY_OR_SUPPLEMENTARY_RDS": 44644223.0,
                "UNMAPPED_READS": 22813618.0,
                "UNPAIRED_READ_DUPLICATES": 34413546.0,
                "READ_PAIR_DUPLICATES": 0.0,
                "READ_PAIR_OPTICAL_DUPLICATES": 0.0,
                "PERCENT_DUPLICATION": 0.686415,
                "ESTIMATED_LIBRARY_SIZE": ""
            },
            "SRR1745523": {
                "LIBRARY": "Unknown Library",
                "UNPAIRED_READS_EXAMINED": 16213048.0,
                "READ_PAIRS_EXAMINED": 0.0,
                "SECONDARY_OR_SUPPLEMENTARY_RDS": 35164738.0,
                "UNMAPPED_READS": 6021939.0,
                "UNPAIRED_READ_DUPLICATES": 9837513.0,
                "READ_PAIR_DUPLICATES": 0.0,
                "READ_PAIR_OPTICAL_DUPLICATES": 0.0,
                "PERCENT_DUPLICATION": 0.606765,
                "ESTIMATED_LIBRARY_SIZE": ""
            },
            "SRR1745527": {
                "LIBRARY": "Unknown Library",
                "UNPAIRED_READS_EXAMINED": 14898532.0,
                "READ_PAIRS_EXAMINED": 0.0,
                "SECONDARY_OR_SUPPLEMENTARY_RDS": 33580417.0,
                "UNMAPPED_READS": 5340705.0,
                "UNPAIRED_READ_DUPLICATES": 9193780.0,
                "READ_PAIR_DUPLICATES": 0.0,
                "READ_PAIR_OPTICAL_DUPLICATES": 0.0,
                "PERCENT_DUPLICATION": 0.617093,
                "ESTIMATED_LIBRARY_SIZE": ""
            },
            "SRR1745524": {
                "LIBRARY": "Unknown Library",
                "UNPAIRED_READS_EXAMINED": 21133198.0,
                "READ_PAIRS_EXAMINED": 0.0,
                "SECONDARY_OR_SUPPLEMENTARY_RDS": 45787604.0,
                "UNMAPPED_READS": 7869489.0,
                "UNPAIRED_READ_DUPLICATES": 12987808.0,
                "READ_PAIR_DUPLICATES": 0.0,
                "READ_PAIR_OPTICAL_DUPLICATES": 0.0,
                "PERCENT_DUPLICATION": 0.614569,
                "ESTIMATED_LIBRARY_SIZE": ""
            },
            "SRR574824": {
                "LIBRARY": "Unknown Library",
                "UNPAIRED_READS_EXAMINED": 55316047.0,
                "READ_PAIRS_EXAMINED": 0.0,
                "SECONDARY_OR_SUPPLEMENTARY_RDS": 33334445.0,
                "UNMAPPED_READS": 9053790.0,
                "UNPAIRED_READ_DUPLICATES": 31827672.0,
                "READ_PAIR_DUPLICATES": 0.0,
                "READ_PAIR_OPTICAL_DUPLICATES": 0.0,
                "PERCENT_DUPLICATION": 0.575379,
                "ESTIMATED_LIBRARY_SIZE": ""
            }
        },
        {
            "SRR1745524": {
                "total_passed": 74790291,
                "total_failed": 0,
                "secondary_passed": 45787604,
                "secondary_failed": 0,
                "supplementary_passed": 0,
                "supplementary_failed": 0,
                "duplicates_passed": 0,
                "duplicates_failed": 0,
                "mapped_passed": 66920802,
                "mapped_failed": 0,
                "mapped_passed_pct": 89.48,
                "mapped_failed_pct": NaN,
                "paired in sequencing_passed": 0,
                "paired in sequencing_failed": 0,
                "read1_passed": 0,
                "read1_failed": 0,
                "read2_passed": 0,
                "read2_failed": 0,
                "properly paired_passed": 0,
                "properly paired_failed": 0,
                "properly paired_passed_pct": NaN,
                "properly paired_failed_pct": NaN,
                "with itself and mate mapped_passed": 0,
                "with itself and mate mapped_failed": 0,
                "singletons_passed": 0,
                "singletons_failed": 0,
                "singletons_passed_pct": NaN,
                "singletons_failed_pct": NaN,
                "with mate mapped to a different chr_passed": 0,
                "with mate mapped to a different chr_failed": 0,
                "with mate mapped to a different chr (mapQ >= 5)_passed": 0,
                "with mate mapped to a different chr (mapQ >= 5)_failed": 0,
                "flagstat_total": 74790291
            },
            "SRR1745515": {
                "total_passed": 37624531,
                "total_failed": 0,
                "secondary_passed": 21942815,
                "secondary_failed": 0,
                "supplementary_passed": 0,
                "supplementary_failed": 0,
                "duplicates_passed": 0,
                "duplicates_failed": 0,
                "mapped_passed": 33383218,
                "mapped_failed": 0,
                "mapped_passed_pct": 88.73,
                "mapped_failed_pct": NaN,
                "paired in sequencing_passed": 0,
                "paired in sequencing_failed": 0,
                "read1_passed": 0,
                "read1_failed": 0,
                "read2_passed": 0,
                "read2_failed": 0,
                "properly paired_passed": 0,
                "properly paired_failed": 0,
                "properly paired_passed_pct": NaN,
                "properly paired_failed_pct": NaN,
                "with itself and mate mapped_passed": 0,
                "with itself and mate mapped_failed": 0,
                "singletons_passed": 0,
                "singletons_failed": 0,
                "singletons_passed_pct": NaN,
                "singletons_failed_pct": NaN,
                "with mate mapped to a different chr_passed": 0,
                "with mate mapped to a different chr_failed": 0,
                "with mate mapped to a different chr (mapQ >= 5)_passed": 0,
                "with mate mapped to a different chr (mapQ >= 5)_failed": 0,
                "flagstat_total": 37624531
            },
            "SRR574824": {
                "total_passed": 97704282,
                "total_failed": 0,
                "secondary_passed": 33334445,
                "secondary_failed": 0,
                "supplementary_passed": 0,
                "supplementary_failed": 0,
                "duplicates_passed": 0,
                "duplicates_failed": 0,
                "mapped_passed": 88650492,
                "mapped_failed": 0,
                "mapped_passed_pct": 90.73,
                "mapped_failed_pct": NaN,
                "paired in sequencing_passed": 0,
                "paired in sequencing_failed": 0,
                "read1_passed": 0,
                "read1_failed": 0,
                "read2_passed": 0,
                "read2_failed": 0,
                "properly paired_passed": 0,
                "properly paired_failed": 0,
                "properly paired_passed_pct": NaN,
                "properly paired_failed_pct": NaN,
                "with itself and mate mapped_passed": 0,
                "with itself and mate mapped_failed": 0,
                "singletons_passed": 0,
                "singletons_failed": 0,
                "singletons_passed_pct": NaN,
                "singletons_failed_pct": NaN,
                "with mate mapped to a different chr_passed": 0,
                "with mate mapped to a different chr_failed": 0,
                "with mate mapped to a different chr (mapQ >= 5)_passed": 0,
                "with mate mapped to a different chr (mapQ >= 5)_failed": 0,
                "flagstat_total": 97704282
            },
            "SRR1745523": {
                "total_passed": 57399725,
                "total_failed": 0,
                "secondary_passed": 35164738,
                "secondary_failed": 0,
                "supplementary_passed": 0,
                "supplementary_failed": 0,
                "duplicates_passed": 0,
                "duplicates_failed": 0,
                "mapped_passed": 51377786,
                "mapped_failed": 0,
                "mapped_passed_pct": 89.51,
                "mapped_failed_pct": NaN,
                "paired in sequencing_passed": 0,
                "paired in sequencing_failed": 0,
                "read1_passed": 0,
                "read1_failed": 0,
                "read2_passed": 0,
                "read2_failed": 0,
                "properly paired_passed": 0,
                "properly paired_failed": 0,
                "properly paired_passed_pct": NaN,
                "properly paired_failed_pct": NaN,
                "with itself and mate mapped_passed": 0,
                "with itself and mate mapped_failed": 0,
                "singletons_passed": 0,
                "singletons_failed": 0,
                "singletons_passed_pct": NaN,
                "singletons_failed_pct": NaN,
                "with mate mapped to a different chr_passed": 0,
                "with mate mapped to a different chr_failed": 0,
                "with mate mapped to a different chr (mapQ >= 5)_passed": 0,
                "with mate mapped to a different chr (mapQ >= 5)_failed": 0,
                "flagstat_total": 57399725
            },
            "SRR1745528": {
                "total_passed": 69282887,
                "total_failed": 0,
                "secondary_passed": 43228991,
                "secondary_failed": 0,
                "supplementary_passed": 0,
                "supplementary_failed": 0,
                "duplicates_passed": 0,
                "duplicates_failed": 0,
                "mapped_passed": 62428011,
                "mapped_failed": 0,
                "mapped_passed_pct": 90.11,
                "mapped_failed_pct": NaN,
                "paired in sequencing_passed": 0,
                "paired in sequencing_failed": 0,
                "read1_passed": 0,
                "read1_failed": 0,
                "read2_passed": 0,
                "read2_failed": 0,
                "properly paired_passed": 0,
                "properly paired_failed": 0,
                "properly paired_passed_pct": NaN,
                "properly paired_failed_pct": NaN,
                "with itself and mate mapped_passed": 0,
                "with itself and mate mapped_failed": 0,
                "singletons_passed": 0,
                "singletons_failed": 0,
                "singletons_passed_pct": NaN,
                "singletons_failed_pct": NaN,
                "with mate mapped to a different chr_passed": 0,
                "with mate mapped to a different chr_failed": 0,
                "with mate mapped to a different chr (mapQ >= 5)_passed": 0,
                "with mate mapped to a different chr (mapQ >= 5)_failed": 0,
                "flagstat_total": 69282887
            },
            "SRR1745516": {
                "total_passed": 48649528,
                "total_failed": 0,
                "secondary_passed": 28303659,
                "secondary_failed": 0,
                "supplementary_passed": 0,
                "supplementary_failed": 0,
                "duplicates_passed": 0,
                "duplicates_failed": 0,
                "mapped_passed": 43122426,
                "mapped_failed": 0,
                "mapped_passed_pct": 88.64,
                "mapped_failed_pct": NaN,
                "paired in sequencing_passed": 0,
                "paired in sequencing_failed": 0,
                "read1_passed": 0,
                "read1_failed": 0,
                "read2_passed": 0,
                "read2_failed": 0,
                "properly paired_passed": 0,
                "properly paired_failed": 0,
                "properly paired_passed_pct": NaN,
                "properly paired_failed_pct": NaN,
                "with itself and mate mapped_passed": 0,
                "with itself and mate mapped_failed": 0,
                "singletons_passed": 0,
                "singletons_failed": 0,
                "singletons_passed_pct": NaN,
                "singletons_failed_pct": NaN,
                "with mate mapped to a different chr_passed": 0,
                "with mate mapped to a different chr_failed": 0,
                "with mate mapped to a different chr (mapQ >= 5)_passed": 0,
                "with mate mapped to a different chr (mapQ >= 5)_failed": 0,
                "flagstat_total": 48649528
            },
            "SRR1745527": {
                "total_passed": 53819654,
                "total_failed": 0,
                "secondary_passed": 33580417,
                "secondary_failed": 0,
                "supplementary_passed": 0,
                "supplementary_failed": 0,
                "duplicates_passed": 0,
                "duplicates_failed": 0,
                "mapped_passed": 48478949,
                "mapped_failed": 0,
                "mapped_passed_pct": 90.08,
                "mapped_failed_pct": NaN,
                "paired in sequencing_passed": 0,
                "paired in sequencing_failed": 0,
                "read1_passed": 0,
                "read1_failed": 0,
                "read2_passed": 0,
                "read2_failed": 0,
                "properly paired_passed": 0,
                "properly paired_failed": 0,
                "properly paired_passed_pct": NaN,
                "properly paired_failed_pct": NaN,
                "with itself and mate mapped_passed": 0,
                "with itself and mate mapped_failed": 0,
                "singletons_passed": 0,
                "singletons_failed": 0,
                "singletons_passed_pct": NaN,
                "singletons_failed_pct": NaN,
                "with mate mapped to a different chr_passed": 0,
                "with mate mapped to a different chr_failed": 0,
                "with mate mapped to a different chr (mapQ >= 5)_passed": 0,
                "with mate mapped to a different chr (mapQ >= 5)_failed": 0,
                "flagstat_total": 53819654
            },
            "SRR574825": {
                "total_passed": 117593057,
                "total_failed": 0,
                "secondary_passed": 44644223,
                "secondary_failed": 0,
                "supplementary_passed": 0,
                "supplementary_failed": 0,
                "duplicates_passed": 0,
                "duplicates_failed": 0,
                "mapped_passed": 94779439,
                "mapped_failed": 0,
                "mapped_passed_pct": 80.6,
                "mapped_failed_pct": NaN,
                "paired in sequencing_passed": 0,
                "paired in sequencing_failed": 0,
                "read1_passed": 0,
                "read1_failed": 0,
                "read2_passed": 0,
                "read2_failed": 0,
                "properly paired_passed": 0,
                "properly paired_failed": 0,
                "properly paired_passed_pct": NaN,
                "properly paired_failed_pct": NaN,
                "with itself and mate mapped_passed": 0,
                "with itself and mate mapped_failed": 0,
                "singletons_passed": 0,
                "singletons_failed": 0,
                "singletons_passed_pct": NaN,
                "singletons_failed_pct": NaN,
                "with mate mapped to a different chr_passed": 0,
                "with mate mapped to a different chr_failed": 0,
                "with mate mapped to a different chr (mapQ >= 5)_passed": 0,
                "with mate mapped to a different chr (mapQ >= 5)_failed": 0,
                "flagstat_total": 117593057
            },
            "SRR574826": {
                "total_passed": 90018462,
                "total_failed": 0,
                "secondary_passed": 15682034,
                "secondary_failed": 0,
                "supplementary_passed": 0,
                "supplementary_failed": 0,
                "duplicates_passed": 0,
                "duplicates_failed": 0,
                "mapped_passed": 34436728,
                "mapped_failed": 0,
                "mapped_passed_pct": 38.26,
                "mapped_failed_pct": NaN,
                "paired in sequencing_passed": 0,
                "paired in sequencing_failed": 0,
                "read1_passed": 0,
                "read1_failed": 0,
                "read2_passed": 0,
                "read2_failed": 0,
                "properly paired_passed": 0,
                "properly paired_failed": 0,
                "properly paired_passed_pct": NaN,
                "properly paired_failed_pct": NaN,
                "with itself and mate mapped_passed": 0,
                "with itself and mate mapped_failed": 0,
                "singletons_passed": 0,
                "singletons_failed": 0,
                "singletons_passed_pct": NaN,
                "singletons_failed_pct": NaN,
                "with mate mapped to a different chr_passed": 0,
                "with mate mapped to a different chr_failed": 0,
                "with mate mapped to a different chr (mapQ >= 5)_passed": 0,
                "with mate mapped to a different chr (mapQ >= 5)_failed": 0,
                "flagstat_total": 90018462
            }
        },
        {
            "SRR1745524.hisat2_mapstats": {
                "unpaired_total": 29002687,
                "unpaired_aligned_none": 7869489,
                "unpaired_aligned_one": 9283593,
                "unpaired_aligned_multi": 11849605,
                "overall_alignment_rate": 72.87
            },
            "SRR574825.hisat2_mapstats": {
                "unpaired_total": 72948834,
                "unpaired_aligned_none": 22813618,
                "unpaired_aligned_one": 37549444,
                "unpaired_aligned_multi": 12585772,
                "overall_alignment_rate": 68.73
            },
            "SRR1745516.hisat2_mapstats": {
                "unpaired_total": 20345869,
                "unpaired_aligned_none": 5527102,
                "unpaired_aligned_one": 7438511,
                "unpaired_aligned_multi": 7380256,
                "overall_alignment_rate": 72.83
            },
            "SRR1745523.hisat2_mapstats": {
                "unpaired_total": 22234987,
                "unpaired_aligned_none": 6021939,
                "unpaired_aligned_one": 7115047,
                "unpaired_aligned_multi": 9098001,
                "overall_alignment_rate": 72.92
            },
            "SRR1745515.hisat2_mapstats": {
                "unpaired_total": 15681716,
                "unpaired_aligned_none": 4241313,
                "unpaired_aligned_one": 5720386,
                "unpaired_aligned_multi": 5720017,
                "overall_alignment_rate": 72.95
            },
            "SRR574826.hisat2_mapstats": {
                "unpaired_total": 74336428,
                "unpaired_aligned_none": 55581734,
                "unpaired_aligned_one": 14287295,
                "unpaired_aligned_multi": 4467399,
                "overall_alignment_rate": 25.23
            },
            "SRR1745528.hisat2_mapstats": {
                "unpaired_total": 26053896,
                "unpaired_aligned_none": 6854876,
                "unpaired_aligned_one": 8048666,
                "unpaired_aligned_multi": 11150354,
                "overall_alignment_rate": 73.69
            },
            "SRR574824.hisat2_mapstats": {
                "unpaired_total": 64369837,
                "unpaired_aligned_none": 9053790,
                "unpaired_aligned_one": 45508584,
                "unpaired_aligned_multi": 9807463,
                "overall_alignment_rate": 85.93
            },
            "SRR1745527.hisat2_mapstats": {
                "unpaired_total": 20239237,
                "unpaired_aligned_none": 5340705,
                "unpaired_aligned_one": 6237252,
                "unpaired_aligned_multi": 8661280,
                "overall_alignment_rate": 73.61
            }
        },
        {
            "SRR1745516.trim": {
                "percent_gc": 48.0,
                "avg_sequence_length": 49.870693407099004,
                "total_sequences": 20345869.0,
                "percent_duplicates": 36.75760628139999,
                "percent_fails": 0.0
            },
            "SRR1745527.trim": {
                "percent_gc": 51.0,
                "avg_sequence_length": 50.056422680360924,
                "total_sequences": 20239237.0,
                "percent_duplicates": 42.694885344292764,
                "percent_fails": 0.0
            },
            "SRR1745528": {
                "percent_gc": 52.0,
                "avg_sequence_length": 51.0,
                "total_sequences": 40685834.0,
                "percent_duplicates": 53.89206044786533,
                "percent_fails": 18.181818181818183
            },
            "SRR1745528.trim": {
                "percent_gc": 51.0,
                "avg_sequence_length": 49.96557332538673,
                "total_sequences": 26053896.0,
                "percent_duplicates": 43.27057807053982,
                "percent_fails": 0.0
            },
            "SRR574825.trim": {
                "percent_gc": 53.0,
                "avg_sequence_length": 46.08980711055642,
                "total_sequences": 72948834.0,
                "percent_duplicates": 54.93881330712729,
                "percent_fails": 9.090909090909092
            },
            "SRR1745515": {
                "percent_gc": 50.0,
                "avg_sequence_length": 51.0,
                "total_sequences": 28955640.0,
                "percent_duplicates": 45.29285444197871,
                "percent_fails": 9.090909090909092
            },
            "SRR574824.trim": {
                "percent_gc": 47.0,
                "avg_sequence_length": 39.66904281581449,
                "total_sequences": 64369837.0,
                "percent_duplicates": 41.43550627308671,
                "percent_fails": 9.090909090909092
            },
            "SRR1745523.trim": {
                "percent_gc": 50.0,
                "avg_sequence_length": 50.40726162781206,
                "total_sequences": 22234987.0,
                "percent_duplicates": 41.98880392142581,
                "percent_fails": 0.0
            },
            "SRR1745515.trim": {
                "percent_gc": 48.0,
                "avg_sequence_length": 49.96798794213593,
                "total_sequences": 15681716.0,
                "percent_duplicates": 36.366372506277465,
                "percent_fails": 0.0
            },
            "SRR1745527": {
                "percent_gc": 52.0,
                "avg_sequence_length": 51.0,
                "total_sequences": 32013159.0,
                "percent_duplicates": 53.22231065051146,
                "percent_fails": 18.181818181818183
            },
            "SRR1745524.trim": {
                "percent_gc": 50.0,
                "avg_sequence_length": 50.29246572912365,
                "total_sequences": 29002687.0,
                "percent_duplicates": 42.284408889505364,
                "percent_fails": 0.0
            },
            "SRR1745524": {
                "percent_gc": 51.0,
                "avg_sequence_length": 51.0,
                "total_sequences": 39938080.0,
                "percent_duplicates": 50.026053840957935,
                "percent_fails": 27.27272727272727
            },
            "SRR574825": {
                "percent_gc": 50.0,
                "avg_sequence_length": 50.0,
                "total_sequences": 99543214.0,
                "percent_duplicates": 53.07742869509154,
                "percent_fails": 9.090909090909092
            },
            "SRR1745516": {
                "percent_gc": 50.0,
                "avg_sequence_length": 51.0,
                "total_sequences": 36985604.0,
                "percent_duplicates": 45.73395608011048,
                "percent_fails": 9.090909090909092
            },
            "SRR574826": {
                "percent_gc": 45.0,
                "avg_sequence_length": 40.0,
                "total_sequences": 133734815.0,
                "percent_duplicates": 52.95303809010778,
                "percent_fails": 27.27272727272727
            },
            "SRR1745523": {
                "percent_gc": 51.0,
                "avg_sequence_length": 51.0,
                "total_sequences": 30921405.0,
                "percent_duplicates": 49.615403256764765,
                "percent_fails": 18.181818181818183
            },
            "SRR574824": {
                "percent_gc": 45.0,
                "avg_sequence_length": 101.0,
                "total_sequences": 98222246.0,
                "percent_duplicates": 41.97162070203834,
                "percent_fails": 18.181818181818183
            },
            "SRR574826.trim": {
                "percent_gc": 49.0,
                "avg_sequence_length": 39.78281571452425,
                "total_sequences": 74336428.0,
                "percent_duplicates": 43.442654411909466,
                "percent_fails": 9.090909090909092
            }
        }
    ],
    "report_general_stats_headers": [
        {
            "PERCENT_DUPLICATION": {
                "title": "% Dups",
                "description": "MarkDuplicates - Percent Duplication",
                "max": 100,
                "min": 0,
                "suffix": "%",
                "scale": "OrRd",
                "modify": 100.0,
                "namespace": "Picard",
                "rid": "mqc-generalstats-picard-PERCENT_DUPLICATION",
                "format": "{:,.1f}",
                "colour": "55,126,184",
                "hidden": null,
                "ceiling": null,
                "floor": null,
                "minRange": null,
                "shared_key": null,
                "placement": 1000.0,
                "dmax": 100.0,
                "dmin": 0.0
            }
        },
        {
            "mapped_passed": {
                "title": "M Reads Mapped",
                "description": "Reads Mapped in the bam file (millions)",
                "min": 0,
                "modify": 1e-06,
                "shared_key": "read_count",
                "placement": 100.0,
                "namespace": "Samtools Flagstat",
                "rid": "mqc-generalstats-samtools_flagstat-mapped_passed",
                "scale": "GnBu",
                "format": "{:,.1f}",
                "colour": "77,175,74",
                "hidden": null,
                "max": null,
                "ceiling": null,
                "floor": null,
                "minRange": null,
                "dmax": 133.734815,
                "dmin": 0.0
            }
        },
        {
            "overall_alignment_rate": {
                "title": "% Aligned",
                "description": "overall alignment rate",
                "max": 100,
                "min": 0,
                "suffix": "%",
                "scale": "YlGn",
                "namespace": "HISAT2",
                "rid": "mqc-generalstats-hisat2-overall_alignment_rate",
                "format": "{:,.1f}",
                "colour": "152,78,163",
                "hidden": null,
                "ceiling": null,
                "floor": null,
                "minRange": null,
                "shared_key": null,
                "modify": null,
                "placement": 1000.0,
                "dmax": 100.0,
                "dmin": 0.0
            }
        },
        {
            "percent_duplicates": {
                "title": "% Dups",
                "description": "% Duplicate Reads",
                "max": 100,
                "min": 0,
                "suffix": "%",
                "scale": "RdYlGn-rev",
                "namespace": "FastQC",
                "rid": "mqc-generalstats-fastqc-percent_duplicates",
                "format": "{:,.1f}",
                "colour": "255,127,0",
                "hidden": null,
                "ceiling": null,
                "floor": null,
                "minRange": null,
                "shared_key": null,
                "modify": null,
                "placement": 1000.0,
                "dmax": 100.0,
                "dmin": 0.0
            },
            "percent_gc": {
                "title": "% GC",
                "description": "Average % GC Content",
                "max": 100,
                "min": 0,
                "suffix": "%",
                "scale": "Set1",
                "format": "{:,.0f}",
                "namespace": "FastQC",
                "rid": "mqc-generalstats-fastqc-percent_gc",
                "colour": "255,127,0",
                "hidden": null,
                "ceiling": null,
                "floor": null,
                "minRange": null,
                "shared_key": null,
                "modify": null,
                "placement": 1000.0,
                "dmax": 100.0,
                "dmin": 0.0
            },
            "avg_sequence_length": {
                "title": "Length",
                "description": "Average Sequence Length (bp)",
                "min": 0,
                "suffix": " bp",
                "scale": "RdYlGn",
                "format": "{:,.0f}",
                "hidden": false,
                "namespace": "FastQC",
                "rid": "mqc-generalstats-fastqc-avg_sequence_length",
                "colour": "255,127,0",
                "max": null,
                "ceiling": null,
                "floor": null,
                "minRange": null,
                "shared_key": null,
                "modify": null,
                "placement": 1000.0,
                "dmax": 101.0,
                "dmin": 0.0
            },
            "percent_fails": {
                "title": "% Failed",
                "description": "Percentage of modules failed in FastQC report (includes those not plotted here)",
                "max": 100,
                "min": 0,
                "suffix": "%",
                "scale": "Reds",
                "format": "{:,.0f}",
                "hidden": true,
                "namespace": "FastQC",
                "rid": "mqc-generalstats-fastqc-percent_fails",
                "colour": "255,127,0",
                "ceiling": null,
                "floor": null,
                "minRange": null,
                "shared_key": null,
                "modify": null,
                "placement": 1000.0,
                "dmax": 100.0,
                "dmin": 0.0
            },
            "total_sequences": {
                "title": "M Seqs",
                "description": "Total Sequences (millions)",
                "min": 0,
                "scale": "Blues",
                "modify": 1e-06,
                "shared_key": "read_count",
                "namespace": "FastQC",
                "rid": "mqc-generalstats-fastqc-total_sequences",
                "format": "{:,.1f}",
                "colour": "255,127,0",
                "hidden": null,
                "max": null,
                "ceiling": null,
                "floor": null,
                "minRange": null,
                "placement": 1000.0,
                "dmax": 133.734815,
                "dmin": 0.0
            }
        }
    ],
    "report_multiqc_command": "/Users/magr0763/.local/bin/multiqc . -f --config multiqc_config.yaml",
    "report_plot_data": {
        "preseq_plot": {
            "plot_type": "xy_line",
            "datasets": [
                [
                    {
                        "name": "SRR1745515.c_curve",
                        "data": [
                            [
                                0.0,
                                0.0
                            ],
                            [
                                1.0,
                                0.532806
                            ],
                            [
                                2.0,
                                1.02298
                            ],
                            [
                                3.0,
                                1.50241
                            ],
                            [
                                4.0,
                                1.97431
                            ],
                            [
                                5.0,
                                2.4400399999999998
                            ],
                            [
                                6.0,
                                2.9003699999999997
                            ],
                            [
                                7.0,
                                3.3558399999999997
                            ],
                            [
                                8.0,
                                3.8068199999999996
                            ],
                            [
                                9.0,
                                4.25362
                            ],
                            [
                                10.0,
                                4.69648
                            ],
                            [
                                11.0,
                                5.13561
                            ]
                        ]
                    },
                    {
                        "name": "SRR1745515.lc_extrap",
                        "data": [
                            [
                                0.0,
                                0.0
                            ],
                            [
                                1.0,
                                0.5324424999999999
                            ],
                            [
                                2.0,
                                1.0223035
                            ],
                            [
                                3.0,
                                1.501426
                            ],
                            [
                                4.0,
                                1.9730305
                            ],
                            [
                                5.0,
                                2.4384645
                            ],
                            [
                                6.0,
                                2.8985065
                            ],
                            [
                                7.0,
                                3.3536829999999997
                            ],
                            [
                                8.0,
                                3.8043755
                            ],
                            [
                                9.0,
                                4.250889
                            ],
                            [
                                10.0,
                                4.693467
                            ],
                            [
                                11.0,
                                5.1323155
                            ],
                            [
                                12.0,
                                5.567610299999999
                            ],
                            [
                                13.0,
                                5.9995068
                            ],
                            [
                                14.0,
                                6.4281397
                            ],
                            [
                                15.0,
                                6.8536307999999995
                            ],
                            [
                                16.0,
                                7.2760896
                            ],
                            [
                                17.0,
                                7.695615
                            ],
                            [
                                18.0,
                                8.112314
                            ],
                            [
                                19.0,
                                8.526233199999998
                            ],
                            [
                                20.0,
                                8.9374785
                            ],
                            [
                                21.0,
                                9.3461133
                            ],
                            [
                                22.0,
                                9.7522023
                            ],
                            [
                                23.0,
                                10.155806199999999
                            ],
                            [
                                24.0,
                                10.556982099999999
                            ],
                            [
                                25.0,
                                10.955784699999999
                            ],
                            [
                                26.0,
                                11.352266
                            ],
                            [
                                27.0,
                                11.7464759
                            ],
                            [
                                28.0,
                                12.138461699999999
                            ],
                            [
                                29.0,
                                12.5282685
                            ],
                            [
                                30.0,
                                12.9159385
                            ],
                            [
                                31.0,
                                13.301511999999999
                            ],
                            [
                                32.0,
                                13.6850269
                            ],
                            [
                                33.0,
                                14.066519
                            ],
                            [
                                34.0,
                                14.4462279
                            ],
                            [
                                35.0,
                                14.8242473
                            ],
                            [
                                36.0,
                                15.2003904
                            ],
                            [
                                37.0,
                                15.574689699999999
                            ],
                            [
                                38.0,
                                15.947176099999998
                            ],
                            [
                                39.0,
                                16.3178798
                            ],
                            [
                                40.0,
                                16.686829499999998
                            ],
                            [
                                41.0,
                                17.0540532
                            ],
                            [
                                42.0,
                                17.4188361
                            ],
                            [
                                43.0,
                                17.781309
                            ],
                            [
                                44.0,
                                18.14202
                            ],
                            [
                                45.0,
                                18.500989899999997
                            ],
                            [
                                46.0,
                                18.8582395
                            ],
                            [
                                47.0,
                                19.2137888
                            ],
                            [
                                48.0,
                                19.568564399999996
                            ],
                            [
                                49.0,
                                19.9217679
                            ],
                            [
                                50.0,
                                20.272137999999998
                            ],
                            [
                                51.0,
                                20.6207884
                            ],
                            [
                                52.0,
                                20.967999199999998
                            ],
                            [
                                53.0,
                                21.314415999999998
                            ],
                            [
                                54.0,
                                21.660273
                            ],
                            [
                                55.0,
                                22.004821399999997
                            ],
                            [
                                56.0,
                                22.3457823
                            ],
                            [
                                57.0,
                                22.6851306
                            ],
                            [
                                58.0,
                                23.0212084
                            ],
                            [
                                59.0,
                                23.3597441
                            ],
                            [
                                60.0,
                                23.6971531
                            ],
                            [
                                61.0,
                                24.033201399999996
                            ],
                            [
                                62.0,
                                24.367903399999996
                            ],
                            [
                                63.0,
                                24.7012598
                            ],
                            [
                                64.0,
                                25.031510899999997
                            ],
                            [
                                65.0,
                                25.3603675
                            ],
                            [
                                66.0,
                                25.6875477
                            ],
                            [
                                67.0,
                                26.0124678
                            ],
                            [
                                68.0,
                                26.334269699999997
                            ],
                            [
                                69.0,
                                26.654958899999997
                            ],
                            [
                                70.0,
                                26.9771832
                            ],
                            [
                                71.0,
                                27.2980985
                            ],
                            [
                                72.0,
                                27.6177158
                            ],
                            [
                                73.0,
                                27.934945199999998
                            ],
                            [
                                74.0,
                                28.2507108
                            ],
                            [
                                75.0,
                                28.5698466
                            ],
                            [
                                76.0,
                                28.8846476
                            ],
                            [
                                77.0,
                                29.195718499999998
                            ],
                            [
                                78.0,
                                29.5054818
                            ],
                            [
                                79.0,
                                29.8139473
                            ],
                            [
                                80.0,
                                30.1211246
                            ],
                            [
                                81.0,
                                30.428535
                            ],
                            [
                                82.0,
                                30.7386658
                            ],
                            [
                                83.0,
                                31.0477151
                            ],
                            [
                                84.0,
                                31.355692299999998
                            ],
                            [
                                85.0,
                                31.661629299999998
                            ],
                            [
                                86.0,
                                31.9636626
                            ],
                            [
                                87.0,
                                32.264520899999994
                            ],
                            [
                                88.0,
                                32.5642125
                            ],
                            [
                                89.0,
                                32.861978799999996
                            ],
                            [
                                90.0,
                                33.1563178
                            ],
                            [
                                91.0,
                                33.4494452
                            ],
                            [
                                92.0,
                                33.741369299999995
                            ],
                            [
                                93.0,
                                34.031139399999994
                            ],
                            [
                                94.0,
                                34.3225844
                            ],
                            [
                                95.0,
                                34.6144603
                            ],
                            [
                                96.0,
                                34.9058754
                            ],
                            [
                                97.0,
                                35.1960169
                            ],
                            [
                                98.0,
                                35.4850932
                            ],
                            [
                                99.0,
                                35.7742526
                            ],
                            [
                                100.0,
                                36.063621299999994
                            ],
                            [
                                101.0,
                                36.351991999999996
                            ],
                            [
                                102.0,
                                36.6360662
                            ],
                            [
                                103.0,
                                36.9176484
                            ],
                            [
                                104.0,
                                37.1981521
                            ],
                            [
                                105.0,
                                37.4773305
                            ],
                            [
                                106.0,
                                37.754858299999995
                            ],
                            [
                                107.0,
                                38.0313162
                            ],
                            [
                                108.0,
                                38.306710700000004
                            ],
                            [
                                109.0,
                                38.5810485
                            ],
                            [
                                110.0,
                                38.8543362
                            ],
                            [
                                111.0,
                                39.126649799999996
                            ],
                            [
                                112.0,
                                39.398157499999996
                            ],
                            [
                                113.0,
                                39.6686379
                            ],
                            [
                                114.0,
                                39.9380972
                            ],
                            [
                                115.0,
                                40.2065417
                            ],
                            [
                                116.0,
                                40.473977399999995
                            ],
                            [
                                117.0,
                                40.7404106
                            ],
                            [
                                118.0,
                                41.0058471
                            ],
                            [
                                119.0,
                                41.270292899999994
                            ],
                            [
                                120.0,
                                41.533753899999994
                            ],
                            [
                                121.0,
                                41.7962361
                            ],
                            [
                                122.0,
                                42.057745
                            ],
                            [
                                123.0,
                                42.3182866
                            ],
                            [
                                124.0,
                                42.5778665
                            ],
                            [
                                125.0,
                                42.838289700000004
                            ],
                            [
                                126.0,
                                43.104568799999996
                            ],
                            [
                                127.0,
                                43.368578899999996
                            ],
                            [
                                128.0,
                                43.6244125
                            ],
                            [
                                129.0,
                                43.8793121
                            ],
                            [
                                130.0,
                                44.133283
                            ],
                            [
                                131.0,
                                44.3863305
                            ],
                            [
                                132.0,
                                44.638459999999995
                            ],
                            [
                                133.0,
                                44.8896768
                            ],
                            [
                                134.0,
                                45.1399859
                            ],
                            [
                                135.0,
                                45.3893925
                            ],
                            [
                                136.0,
                                45.640519399999995
                            ],
                            [
                                137.0,
                                45.8923227
                            ],
                            [
                                138.0,
                                46.1398191
                            ],
                            [
                                139.0,
                                46.3853903
                            ],
                            [
                                140.0,
                                46.6310964
                            ],
                            [
                                141.0,
                                46.8780405
                            ],
                            [
                                142.0,
                                47.1241461
                            ],
                            [
                                143.0,
                                47.3694177
                            ],
                            [
                                144.0,
                                47.6156892
                            ],
                            [
                                145.0,
                                47.8600726
                            ],
                            [
                                146.0,
                                48.099945
                            ],
                            [
                                147.0,
                                48.3392506
                            ],
                            [
                                148.0,
                                48.5785564
                            ],
                            [
                                149.0,
                                48.817034299999996
                            ],
                            [
                                150.0,
                                49.0497292
                            ],
                            [
                                151.0,
                                49.284625
                            ],
                            [
                                152.0,
                                49.5210375
                            ],
                            [
                                153.0,
                                49.757157
                            ],
                            [
                                154.0,
                                49.9945258
                            ],
                            [
                                155.0,
                                50.23198479999999
                            ],
                            [
                                156.0,
                                50.468685
                            ],
                            [
                                157.0,
                                50.7045689
                            ],
                            [
                                158.0,
                                50.9383103
                            ],
                            [
                                159.0,
                                51.1712896
                            ],
                            [
                                160.0,
                                51.403059
                            ],
                            [
                                161.0,
                                51.6352975
                            ],
                            [
                                162.0,
                                51.865694399999995
                            ],
                            [
                                163.0,
                                52.0956644
                            ],
                            [
                                164.0,
                                52.3248915
                            ],
                            [
                                165.0,
                                52.5533796
                            ],
                            [
                                166.0,
                                52.781132299999996
                            ],
                            [
                                167.0,
                                53.0067772
                            ],
                            [
                                168.0,
                                53.233338499999995
                            ],
                            [
                                169.0,
                                53.45917789999999
                            ],
                            [
                                170.0,
                                53.6842991
                            ],
                            [
                                171.0,
                                53.9087056
                            ],
                            [
                                172.0,
                                54.13240089999999
                            ],
                            [
                                173.0,
                                54.3553885
                            ],
                            [
                                174.0,
                                54.5776721
                            ],
                            [
                                175.0,
                                54.7995096
                            ],
                            [
                                176.0,
                                55.0171752
                            ],
                            [
                                177.0,
                                55.2314799
                            ],
                            [
                                178.0,
                                55.4450582
                            ],
                            [
                                179.0,
                                55.6579139
                            ],
                            [
                                180.0,
                                55.8700506
                            ],
                            [
                                181.0,
                                56.0825782
                            ],
                            [
                                182.0,
                                56.29787629999999
                            ],
                            [
                                183.0,
                                56.512491
                            ],
                            [
                                184.0,
                                56.7264256
                            ],
                            [
                                185.0,
                                56.93968329999999
                            ],
                            [
                                186.0,
                                57.1522676
                            ],
                            [
                                187.0,
                                57.3641816
                            ],
                            [
                                188.0,
                                57.5754286
                            ],
                            [
                                189.0,
                                57.7860118
                            ],
                            [
                                190.0,
                                57.9979425
                            ],
                            [
                                191.0,
                                58.2092577
                            ],
                            [
                                192.0,
                                58.41993279999999
                            ],
                            [
                                193.0,
                                58.6299706
                            ],
                            [
                                194.0,
                                58.8393741
                            ],
                            [
                                195.0,
                                59.04814629999999
                            ],
                            [
                                196.0,
                                59.256290299999996
                            ],
                            [
                                197.0,
                                59.463808799999995
                            ],
                            [
                                198.0,
                                59.670704799999996
                            ],
                            [
                                199.0,
                                59.8789532
                            ],
                            [
                                200.0,
                                60.086931899999996
                            ],
                            [
                                201.0,
                                60.2943089
                            ],
                            [
                                202.0,
                                60.5010867
                            ],
                            [
                                203.0,
                                60.7072681
                            ],
                            [
                                204.0,
                                60.9128557
                            ],
                            [
                                205.0,
                                61.1178522
                            ],
                            [
                                206.0,
                                61.322260299999996
                            ],
                            [
                                207.0,
                                61.526082499999994
                            ],
                            [
                                208.0,
                                61.7293215
                            ],
                            [
                                209.0,
                                61.93197979999999
                            ],
                            [
                                210.0,
                                62.13406
                            ],
                            [
                                211.0,
                                62.3355647
                            ],
                            [
                                212.0,
                                62.5364964
                            ],
                            [
                                213.0,
                                62.7368577
                            ],
                            [
                                214.0,
                                62.9366509
                            ],
                            [
                                215.0,
                                63.1358787
                            ],
                            [
                                216.0,
                                63.334543499999995
                            ],
                            [
                                217.0,
                                63.5326477
                            ],
                            [
                                218.0,
                                63.730193899999996
                            ],
                            [
                                219.0,
                                63.9237992
                            ],
                            [
                                220.0,
                                64.116039
                            ],
                            [
                                221.0,
                                64.30771
                            ],
                            [
                                222.0,
                                64.4988147
                            ],
                            [
                                223.0,
                                64.6893557
                            ],
                            [
                                224.0,
                                64.8793355
                            ],
                            [
                                225.0,
                                65.0687567
                            ],
                            [
                                226.0,
                                65.25486529999999
                            ],
                            [
                                227.0,
                                65.43981959999999
                            ],
                            [
                                228.0,
                                65.6242082
                            ],
                            [
                                229.0,
                                65.8080339
                            ],
                            [
                                230.0,
                                65.9912992
                            ],
                            [
                                231.0,
                                66.1740067
                            ],
                            [
                                232.0,
                                66.35615899999999
                            ],
                            [
                                233.0,
                                66.5377586
                            ],
                            [
                                234.0,
                                66.7188081
                            ],
                            [
                                235.0,
                                66.89930989999999
                            ],
                            [
                                236.0,
                                67.0792666
                            ],
                            [
                                237.0,
                                67.2586807
                            ],
                            [
                                238.0,
                                67.4375547
                            ],
                            [
                                239.0,
                                67.6158909
                            ],
                            [
                                240.0,
                                67.7936919
                            ],
                            [
                                241.0,
                                67.97096009999999
                            ],
                            [
                                242.0,
                                68.14769779999999
                            ],
                            [
                                243.0,
                                68.32390759999998
                            ],
                            [
                                244.0,
                                68.4995917
                            ],
                            [
                                245.0,
                                68.6747525
                            ],
                            [
                                246.0,
                                68.84973159999998
                            ],
                            [
                                247.0,
                                69.0257065
                            ],
                            [
                                248.0,
                                69.2011712
                            ],
                            [
                                249.0,
                                69.37612809999999
                            ],
                            [
                                250.0,
                                69.5505793
                            ],
                            [
                                251.0,
                                69.724527
                            ],
                            [
                                252.0,
                                69.8979734
                            ],
                            [
                                253.0,
                                70.0709208
                            ],
                            [
                                254.0,
                                70.24337129999999
                            ],
                            [
                                255.0,
                                70.41532709999998
                            ],
                            [
                                256.0,
                                70.58679029999999
                            ],
                            [
                                257.0,
                                70.757763
                            ],
                            [
                                258.0,
                                70.9282474
                            ],
                            [
                                259.0,
                                71.09824559999998
                            ],
                            [
                                260.0,
                                71.26775959999999
                            ],
                            [
                                261.0,
                                71.43679159999999
                            ],
                            [
                                262.0,
                                71.6053437
                            ],
                            [
                                263.0,
                                71.7734179
                            ],
                            [
                                264.0,
                                71.94101619999999
                            ],
                            [
                                265.0,
                                72.10814069999999
                            ],
                            [
                                266.0,
                                72.27479340000001
                            ],
                            [
                                267.0,
                                72.4409764
                            ],
                            [
                                268.0,
                                72.60669159999999
                            ],
                            [
                                269.0,
                                72.771941
                            ],
                            [
                                270.0,
                                72.9371604
                            ],
                            [
                                271.0,
                                73.1044048
                            ],
                            [
                                272.0,
                                73.2711971
                            ],
                            [
                                273.0,
                                73.4375391
                            ],
                            [
                                274.0,
                                73.60343259999999
                            ],
                            [
                                275.0,
                                73.7688795
                            ],
                            [
                                276.0,
                                73.93388159999999
                            ],
                            [
                                277.0,
                                74.0984407
                            ],
                            [
                                278.0,
                                74.2625587
                            ],
                            [
                                279.0,
                                74.4262372
                            ],
                            [
                                280.0,
                                74.5894781
                            ],
                            [
                                281.0,
                                74.7522832
                            ],
                            [
                                282.0,
                                74.9146543
                            ],
                            [
                                283.0,
                                75.076593
                            ],
                            [
                                284.0,
                                75.2381011
                            ],
                            [
                                285.0,
                                75.3991804
                            ],
                            [
                                286.0,
                                75.5598326
                            ],
                            [
                                287.0,
                                75.7200594
                            ],
                            [
                                288.0,
                                75.8798625
                            ],
                            [
                                289.0,
                                76.0392435
                            ],
                            [
                                290.0,
                                76.1982043
                            ],
                            [
                                291.0,
                                76.3567465
                            ],
                            [
                                292.0,
                                76.5158574
                            ],
                            [
                                293.0,
                                76.6754593
                            ],
                            [
                                294.0,
                                76.8346522
                            ],
                            [
                                295.0,
                                76.9934376
                            ],
                            [
                                296.0,
                                77.15181709999999
                            ],
                            [
                                297.0,
                                77.3097924
                            ],
                            [
                                298.0,
                                77.4673649
                            ],
                            [
                                299.0,
                                77.6245362
                            ],
                            [
                                300.0,
                                77.7813079
                            ],
                            [
                                301.0,
                                77.9376815
                            ],
                            [
                                302.0,
                                78.09365859999998
                            ],
                            [
                                303.0,
                                78.2492406
                            ],
                            [
                                304.0,
                                78.40442909999999
                            ],
                            [
                                305.0,
                                78.55922559999999
                            ],
                            [
                                306.0,
                                78.71363159999999
                            ],
                            [
                                307.0,
                                78.8676486
                            ],
                            [
                                308.0,
                                79.02127809999999
                            ],
                            [
                                309.0,
                                79.1745215
                            ],
                            [
                                310.0,
                                79.3273804
                            ],
                            [
                                311.0,
                                79.47985609999999
                            ],
                            [
                                312.0,
                                79.6319502
                            ],
                            [
                                313.0,
                                79.78114599999999
                            ],
                            [
                                314.0,
                                79.9294283
                            ],
                            [
                                315.0,
                                80.07732779999999
                            ],
                            [
                                316.0,
                                80.224846
                            ],
                            [
                                317.0,
                                80.3719845
                            ],
                            [
                                318.0,
                                80.51838359999999
                            ],
                            [
                                319.0,
                                80.6624756
                            ],
                            [
                                320.0,
                                80.8061882
                            ],
                            [
                                321.0,
                                80.9495231
                            ],
                            [
                                322.0,
                                81.0924817
                            ],
                            [
                                323.0,
                                81.2350654
                            ],
                            [
                                324.0,
                                81.38061019999999
                            ],
                            [
                                325.0,
                                81.525932
                            ],
                            [
                                326.0,
                                81.6708891
                            ],
                            [
                                327.0,
                                81.8154826
                            ],
                            [
                                328.0,
                                81.95971409999999
                            ],
                            [
                                329.0,
                                82.1035848
                            ],
                            [
                                330.0,
                                82.2470962
                            ],
                            [
                                331.0,
                                82.39024959999999
                            ],
                            [
                                332.0,
                                82.5305236
                            ],
                            [
                                333.0,
                                82.67021390000001
                            ],
                            [
                                334.0,
                                82.809546
                            ],
                            [
                                335.0,
                                82.9485212
                            ],
                            [
                                336.0,
                                83.08714090000001
                            ],
                            [
                                337.0,
                                83.22540649999999
                            ],
                            [
                                338.0,
                                83.36331919999999
                            ],
                            [
                                339.0,
                                83.50088059999999
                            ],
                            [
                                340.0,
                                83.6380919
                            ],
                            [
                                341.0,
                                83.7749544
                            ],
                            [
                                342.0,
                                83.9114695
                            ],
                            [
                                343.0,
                                84.04763859999998
                            ],
                            [
                                344.0,
                                84.18346290000001
                            ],
                            [
                                345.0,
                                84.3189438
                            ],
                            [
                                346.0,
                                84.4540825
                            ],
                            [
                                347.0,
                                84.58888040000001
                            ],
                            [
                                348.0,
                                84.72357749999999
                            ],
                            [
                                349.0,
                                84.8597126
                            ],
                            [
                                350.0,
                                84.99551249999999
                            ],
                            [
                                351.0,
                                85.1309785
                            ],
                            [
                                352.0,
                                85.26611179999999
                            ],
                            [
                                353.0,
                                85.4009137
                            ],
                            [
                                354.0,
                                85.5353854
                            ],
                            [
                                355.0,
                                85.669528
                            ],
                            [
                                356.0,
                                85.8033429
                            ],
                            [
                                357.0,
                                85.9368312
                            ],
                            [
                                358.0,
                                86.06999409999999
                            ],
                            [
                                359.0,
                                86.2028329
                            ],
                            [
                                360.0,
                                86.33534859999999
                            ],
                            [
                                361.0,
                                86.4675425
                            ],
                            [
                                362.0,
                                86.59941579999999
                            ],
                            [
                                363.0,
                                86.7309696
                            ],
                            [
                                364.0,
                                86.8622052
                            ],
                            [
                                365.0,
                                86.9931235
                            ],
                            [
                                366.0,
                                87.1237259
                            ],
                            [
                                367.0,
                                87.2540134
                            ],
                            [
                                368.0,
                                87.38398719999999
                            ],
                            [
                                369.0,
                                87.5136485
                            ],
                            [
                                370.0,
                                87.64299829999999
                            ],
                            [
                                371.0,
                                87.7720379
                            ],
                            [
                                372.0,
                                87.9007682
                            ],
                            [
                                373.0,
                                88.0291905
                            ],
                            [
                                374.0,
                                88.15730579999999
                            ],
                            [
                                375.0,
                                88.28511519999999
                            ],
                            [
                                376.0,
                                88.4126199
                            ],
                            [
                                377.0,
                                88.5398209
                            ],
                            [
                                378.0,
                                88.6667193
                            ],
                            [
                                379.0,
                                88.79331629999999
                            ],
                            [
                                380.0,
                                88.9196128
                            ],
                            [
                                381.0,
                                89.04561
                            ],
                            [
                                382.0,
                                89.17130879999999
                            ],
                            [
                                383.0,
                                89.29671049999999
                            ],
                            [
                                384.0,
                                89.42181599999999
                            ],
                            [
                                385.0,
                                89.5466265
                            ],
                            [
                                386.0,
                                89.6711428
                            ],
                            [
                                387.0,
                                89.7953661
                            ],
                            [
                                388.0,
                                89.9192975
                            ],
                            [
                                389.0,
                                90.0429379
                            ],
                            [
                                390.0,
                                90.1662884
                            ],
                            [
                                391.0,
                                90.28935
                            ],
                            [
                                392.0,
                                90.4121237
                            ],
                            [
                                393.0,
                                90.5346105
                            ],
                            [
                                394.0,
                                90.65681149999999
                            ],
                            [
                                395.0,
                                90.7787276
                            ],
                            [
                                396.0,
                                90.90035979999999
                            ],
                            [
                                397.0,
                                91.0217092
                            ],
                            [
                                398.0,
                                91.1427768
                            ],
                            [
                                399.0,
                                91.2635634
                            ],
                            [
                                400.0,
                                91.38407009999999
                            ],
                            [
                                401.0,
                                91.5042979
                            ],
                            [
                                402.0,
                                91.6242477
                            ],
                            [
                                403.0,
                                91.7439205
                            ],
                            [
                                404.0,
                                91.86331729999999
                            ],
                            [
                                405.0,
                                91.982439
                            ],
                            [
                                406.0,
                                92.1012866
                            ],
                            [
                                407.0,
                                92.219861
                            ],
                            [
                                408.0,
                                92.3381632
                            ],
                            [
                                409.0,
                                92.456194
                            ],
                            [
                                410.0,
                                92.5739546
                            ],
                            [
                                411.0,
                                92.69203759999999
                            ],
                            [
                                412.0,
                                92.81012359999998
                            ],
                            [
                                413.0,
                                92.9279424
                            ],
                            [
                                414.0,
                                93.04549490000001
                            ],
                            [
                                415.0,
                                93.16278199999999
                            ],
                            [
                                416.0,
                                93.2798047
                            ],
                            [
                                417.0,
                                93.3965637
                            ],
                            [
                                418.0,
                                93.51306009999999
                            ],
                            [
                                419.0,
                                93.6292946
                            ],
                            [
                                420.0,
                                93.7452682
                            ],
                            [
                                421.0,
                                93.86098179999999
                            ],
                            [
                                422.0,
                                93.9764362
                            ],
                            [
                                423.0,
                                94.09163229999999
                            ],
                            [
                                424.0,
                                94.206571
                            ],
                            [
                                425.0,
                                94.32122249999999
                            ],
                            [
                                426.0,
                                94.4341243
                            ],
                            [
                                427.0,
                                94.54677109999999
                            ],
                            [
                                428.0,
                                94.65916359999999
                            ],
                            [
                                429.0,
                                94.77130269999999
                            ],
                            [
                                430.0,
                                94.8831894
                            ],
                            [
                                431.0,
                                94.9948244
                            ],
                            [
                                432.0,
                                95.1062085
                            ],
                            [
                                433.0,
                                95.2173428
                            ],
                            [
                                434.0,
                                95.3282279
                            ],
                            [
                                435.0,
                                95.4388647
                            ],
                            [
                                436.0,
                                95.54925409999998
                            ],
                            [
                                437.0,
                                95.6593969
                            ],
                            [
                                438.0,
                                95.76929390000001
                            ],
                            [
                                439.0,
                                95.8789459
                            ],
                            [
                                440.0,
                                95.9883538
                            ],
                            [
                                441.0,
                                96.0975184
                            ],
                            [
                                442.0,
                                96.2064405
                            ],
                            [
                                443.0,
                                96.3151209
                            ],
                            [
                                444.0,
                                96.4235604
                            ],
                            [
                                445.0,
                                96.53175979999999
                            ],
                            [
                                446.0,
                                96.6397199
                            ],
                            [
                                447.0,
                                96.74744159999999
                            ],
                            [
                                448.0,
                                96.8549255
                            ],
                            [
                                449.0,
                                96.9621725
                            ],
                            [
                                450.0,
                                97.0691834
                            ],
                            [
                                451.0,
                                97.1759589
                            ],
                            [
                                452.0,
                                97.2824998
                            ],
                            [
                                453.0,
                                97.388807
                            ],
                            [
                                454.0,
                                97.49488109999999
                            ],
                            [
                                455.0,
                                97.600723
                            ],
                            [
                                456.0,
                                97.7063334
                            ],
                            [
                                457.0,
                                97.811713
                            ],
                            [
                                458.0,
                                97.9168627
                            ],
                            [
                                459.0,
                                98.0217831
                            ],
                            [
                                460.0,
                                98.1264751
                            ],
                            [
                                461.0,
                                98.23093929999999
                            ],
                            [
                                462.0,
                                98.33517659999998
                            ],
                            [
                                463.0,
                                98.43918759999998
                            ],
                            [
                                464.0,
                                98.54297309999998
                            ],
                            [
                                465.0,
                                98.64653390000001
                            ],
                            [
                                466.0,
                                98.7498706
                            ],
                            [
                                467.0,
                                98.85298399999999
                            ],
                            [
                                468.0,
                                98.95587479999999
                            ],
                            [
                                469.0,
                                99.0585438
                            ],
                            [
                                470.0,
                                99.16099159999999
                            ],
                            [
                                471.0,
                                99.2632189
                            ],
                            [
                                472.0,
                                99.36522659999999
                            ],
                            [
                                473.0,
                                99.46701529999999
                            ],
                            [
                                474.0,
                                99.56858559999999
                            ],
                            [
                                475.0,
                                99.6699384
                            ],
                            [
                                476.0,
                                99.7710742
                            ],
                            [
                                477.0,
                                99.8719939
                            ],
                            [
                                478.0,
                                99.97269809999999
                            ],
                            [
                                479.0,
                                100.0731874
                            ],
                            [
                                480.0,
                                100.1734626
                            ],
                            [
                                481.0,
                                100.2735244
                            ],
                            [
                                482.0,
                                100.3733734
                            ],
                            [
                                483.0,
                                100.4730103
                            ],
                            [
                                484.0,
                                100.5724358
                            ],
                            [
                                485.0,
                                100.67165059999999
                            ],
                            [
                                486.0,
                                100.7706554
                            ],
                            [
                                487.0,
                                100.8694507
                            ],
                            [
                                488.0,
                                100.96803729999999
                            ],
                            [
                                489.0,
                                101.0664159
                            ],
                            [
                                490.0,
                                101.164587
                            ],
                            [
                                491.0,
                                101.2625514
                            ],
                            [
                                492.0,
                                101.3603097
                            ],
                            [
                                493.0,
                                101.45786259999998
                            ],
                            [
                                494.0,
                                101.5552107
                            ],
                            [
                                495.0,
                                101.6523546
                            ],
                            [
                                496.0,
                                101.74929499999999
                            ],
                            [
                                497.0,
                                101.84603259999999
                            ],
                            [
                                498.0,
                                101.9425679
                            ],
                            [
                                499.0,
                                102.03890159999999
                            ],
                            [
                                500.0,
                                102.1350344
                            ],
                            [
                                501.0,
                                102.23096679999999
                            ],
                            [
                                502.0,
                                102.32669949999999
                            ],
                            [
                                503.0,
                                102.4222332
                            ],
                            [
                                504.0,
                                102.5175683
                            ],
                            [
                                505.0,
                                102.61270569999999
                            ],
                            [
                                506.0,
                                102.7076458
                            ],
                            [
                                507.0,
                                102.80238929999999
                            ],
                            [
                                508.0,
                                102.89693679999999
                            ],
                            [
                                509.0,
                                102.9912889
                            ],
                            [
                                510.0,
                                103.08544629999999
                            ],
                            [
                                511.0,
                                103.1794094
                            ],
                            [
                                512.0,
                                103.273179
                            ],
                            [
                                513.0,
                                103.36675559999999
                            ],
                            [
                                514.0,
                                103.4601398
                            ],
                            [
                                515.0,
                                103.5533322
                            ],
                            [
                                516.0,
                                103.6463334
                            ],
                            [
                                517.0,
                                103.73914409999999
                            ],
                            [
                                518.0,
                                103.83176459999999
                            ],
                            [
                                519.0,
                                103.92419579999999
                            ],
                            [
                                520.0,
                                104.01643809999999
                            ],
                            [
                                521.0,
                                104.10849209999999
                            ],
                            [
                                522.0,
                                104.2003584
                            ],
                            [
                                523.0,
                                104.29203759999999
                            ],
                            [
                                524.0,
                                104.3835302
                            ],
                            [
                                525.0,
                                104.47483679999999
                            ],
                            [
                                526.0,
                                104.56595809999999
                            ],
                            [
                                527.0,
                                104.6568944
                            ],
                            [
                                528.0,
                                104.7476465
                            ],
                            [
                                529.0,
                                104.8382149
                            ],
                            [
                                530.0,
                                104.92860009999998
                            ],
                            [
                                531.0,
                                105.01880259999999
                            ],
                            [
                                532.0,
                                105.1088231
                            ],
                            [
                                533.0,
                                105.19866209999999
                            ],
                            [
                                534.0,
                                105.2883202
                            ],
                            [
                                535.0,
                                105.3777978
                            ],
                            [
                                536.0,
                                105.4670956
                            ],
                            [
                                537.0,
                                105.556214
                            ],
                            [
                                538.0,
                                105.6451537
                            ],
                            [
                                539.0,
                                105.73391509999999
                            ],
                            [
                                540.0,
                                105.82249879999999
                            ],
                            [
                                541.0,
                                105.9109053
                            ],
                            [
                                542.0,
                                105.9991352
                            ],
                            [
                                543.0,
                                106.0871889
                            ],
                            [
                                544.0,
                                106.17506709999999
                            ],
                            [
                                545.0,
                                106.26277019999999
                            ],
                            [
                                546.0,
                                106.35029879999999
                            ],
                            [
                                547.0,
                                106.4376534
                            ],
                            [
                                548.0,
                                106.5248345
                            ],
                            [
                                549.0,
                                106.61184259999999
                            ],
                            [
                                550.0,
                                106.6986782
                            ],
                            [
                                551.0,
                                106.7853419
                            ],
                            [
                                552.0,
                                106.87183409999999
                            ],
                            [
                                553.0,
                                106.9581554
                            ],
                            [
                                554.0,
                                107.04430629999999
                            ],
                            [
                                555.0,
                                107.13028729999999
                            ],
                            [
                                556.0,
                                107.2160988
                            ],
                            [
                                557.0,
                                107.3017414
                            ],
                            [
                                558.0,
                                107.38721559999999
                            ],
                            [
                                559.0,
                                107.4725219
                            ],
                            [
                                560.0,
                                107.5576608
                            ],
                            [
                                561.0,
                                107.64263279999999
                            ],
                            [
                                562.0,
                                107.72743829999999
                            ],
                            [
                                563.0,
                                107.8120778
                            ],
                            [
                                564.0,
                                107.8965519
                            ],
                            [
                                565.0,
                                107.98086099999999
                            ],
                            [
                                566.0,
                                108.06500559999999
                            ],
                            [
                                567.0,
                                108.14898629999999
                            ],
                            [
                                568.0,
                                108.23280329999999
                            ],
                            [
                                569.0,
                                108.3164574
                            ],
                            [
                                570.0,
                                108.39994879999999
                            ],
                            [
                                571.0,
                                108.48327809999999
                            ],
                            [
                                572.0,
                                108.5664458
                            ],
                            [
                                573.0,
                                108.6494524
                            ],
                            [
                                574.0,
                                108.7322982
                            ],
                            [
                                575.0,
                                108.8149839
                            ],
                            [
                                576.0,
                                108.8975097
                            ],
                            [
                                577.0,
                                108.97987629999999
                            ],
                            [
                                578.0,
                                109.062084
                            ],
                            [
                                579.0,
                                109.1441334
                            ],
                            [
                                580.0,
                                109.22602479999999
                            ],
                            [
                                581.0,
                                109.30775879999999
                            ],
                            [
                                582.0,
                                109.3893358
                            ],
                            [
                                583.0,
                                109.4707562
                            ],
                            [
                                584.0,
                                109.5520205
                            ],
                            [
                                585.0,
                                109.63312909999999
                            ],
                            [
                                586.0,
                                109.71408259999998
                            ],
                            [
                                587.0,
                                109.79488129999999
                            ],
                            [
                                588.0,
                                109.87552559999999
                            ],
                            [
                                589.0,
                                109.95601609999999
                            ],
                            [
                                590.0,
                                110.0363532
                            ],
                            [
                                591.0,
                                110.1165372
                            ],
                            [
                                592.0,
                                110.1965687
                            ],
                            [
                                593.0,
                                110.2764481
                            ],
                            [
                                594.0,
                                110.35617579999999
                            ],
                            [
                                595.0,
                                110.4357522
                            ],
                            [
                                596.0,
                                110.51517779999999
                            ],
                            [
                                597.0,
                                110.594453
                            ],
                            [
                                598.0,
                                110.6735782
                            ],
                            [
                                599.0,
                                110.7525539
                            ],
                            [
                                600.0,
                                110.8313805
                            ],
                            [
                                601.0,
                                110.91005829999999
                            ],
                            [
                                602.0,
                                110.9885879
                            ],
                            [
                                603.0,
                                111.0669696
                            ],
                            [
                                604.0,
                                111.1452039
                            ],
                            [
                                605.0,
                                111.22329119999999
                            ],
                            [
                                606.0,
                                111.3012318
                            ],
                            [
                                607.0,
                                111.37902629999999
                            ],
                            [
                                608.0,
                                111.4566749
                            ],
                            [
                                609.0,
                                111.5341782
                            ],
                            [
                                610.0,
                                111.6115366
                            ],
                            [
                                611.0,
                                111.6887503
                            ],
                            [
                                612.0,
                                111.7658199
                            ],
                            [
                                613.0,
                                111.84274579999999
                            ],
                            [
                                614.0,
                                111.9195283
                            ],
                            [
                                615.0,
                                111.9961679
                            ],
                            [
                                616.0,
                                112.0726649
                            ],
                            [
                                617.0,
                                112.14901979999999
                            ],
                            [
                                618.0,
                                112.2252329
                            ],
                            [
                                619.0,
                                112.3013046
                            ],
                            [
                                620.0,
                                112.3772354
                            ],
                            [
                                621.0,
                                112.45302559999999
                            ],
                            [
                                622.0,
                                112.52867559999999
                            ],
                            [
                                623.0,
                                112.6041859
                            ],
                            [
                                624.0,
                                112.67955669999999
                            ],
                            [
                                625.0,
                                112.75478849999999
                            ],
                            [
                                626.0,
                                112.8298816
                            ],
                            [
                                627.0,
                                112.9048366
                            ],
                            [
                                628.0,
                                112.97965359999999
                            ],
                            [
                                629.0,
                                113.0543331
                            ],
                            [
                                630.0,
                                113.12887559999999
                            ],
                            [
                                631.0,
                                113.20328129999999
                            ],
                            [
                                632.0,
                                113.27755059999998
                            ],
                            [
                                633.0,
                                113.35168399999999
                            ],
                            [
                                634.0,
                                113.42568179999999
                            ],
                            [
                                635.0,
                                113.4995443
                            ],
                            [
                                636.0,
                                113.5732719
                            ],
                            [
                                637.0,
                                113.64686509999999
                            ],
                            [
                                638.0,
                                113.72032409999998
                            ],
                            [
                                639.0,
                                113.7936494
                            ],
                            [
                                640.0,
                                113.8668412
                            ],
                            [
                                641.0,
                                113.93990009999999
                            ],
                            [
                                642.0,
                                114.01282619999999
                            ],
                            [
                                643.0,
                                114.08566379999999
                            ],
                            [
                                644.0,
                                114.15875869999999
                            ],
                            [
                                645.0,
                                114.23172179999999
                            ],
                            [
                                646.0,
                                114.3045534
                            ],
                            [
                                647.0,
                                114.3772539
                            ],
                            [
                                648.0,
                                114.44982359999999
                            ],
                            [
                                649.0,
                                114.522263
                            ],
                            [
                                650.0,
                                114.5945722
                            ],
                            [
                                651.0,
                                114.66675179999999
                            ],
                            [
                                652.0,
                                114.73880199999999
                            ],
                            [
                                653.0,
                                114.8107232
                            ],
                            [
                                654.0,
                                114.8825157
                            ],
                            [
                                655.0,
                                114.9541799
                            ],
                            [
                                656.0,
                                115.02571609999998
                            ],
                            [
                                657.0,
                                115.0971247
                            ],
                            [
                                658.0,
                                115.16840599999999
                            ],
                            [
                                659.0,
                                115.2395604
                            ],
                            [
                                660.0,
                                115.31058809999999
                            ],
                            [
                                661.0,
                                115.3814896
                            ],
                            [
                                662.0,
                                115.45226509999999
                            ],
                            [
                                663.0,
                                115.522915
                            ],
                            [
                                664.0,
                                115.5934397
                            ],
                            [
                                665.0,
                                115.6638394
                            ],
                            [
                                666.0,
                                115.73411459999998
                            ],
                            [
                                667.0,
                                115.8042654
                            ],
                            [
                                668.0,
                                115.8742923
                            ],
                            [
                                669.0,
                                115.94419559999999
                            ],
                            [
                                670.0,
                                116.0139756
                            ],
                            [
                                671.0,
                                116.0836327
                            ],
                            [
                                672.0,
                                116.15316709999999
                            ],
                            [
                                673.0,
                                116.2225792
                            ],
                            [
                                674.0,
                                116.2918694
                            ],
                            [
                                675.0,
                                116.36103779999999
                            ],
                            [
                                676.0,
                                116.4300849
                            ],
                            [
                                677.0,
                                116.499011
                            ],
                            [
                                678.0,
                                116.5678164
                            ],
                            [
                                679.0,
                                116.6365014
                            ],
                            [
                                680.0,
                                116.7050663
                            ],
                            [
                                681.0,
                                116.7735114
                            ],
                            [
                                682.0,
                                116.8418372
                            ],
                            [
                                683.0,
                                116.9100437
                            ],
                            [
                                684.0,
                                116.97813149999999
                            ],
                            [
                                685.0,
                                117.0461007
                            ],
                            [
                                686.0,
                                117.1139517
                            ],
                            [
                                687.0,
                                117.18168490000001
                            ],
                            [
                                688.0,
                                117.2493004
                            ],
                            [
                                689.0,
                                117.31679869999999
                            ],
                            [
                                690.0,
                                117.38418
                            ],
                            [
                                691.0,
                                117.4514447
                            ],
                            [
                                692.0,
                                117.5185929
                            ],
                            [
                                693.0,
                                117.58562509999999
                            ],
                            [
                                694.0,
                                117.6525415
                            ],
                            [
                                695.0,
                                117.7193425
                            ],
                            [
                                696.0,
                                117.7860283
                            ],
                            [
                                697.0,
                                117.8525992
                            ],
                            [
                                698.0,
                                117.9190556
                            ],
                            [
                                699.0,
                                117.9853977
                            ],
                            [
                                700.0,
                                118.0516258
                            ],
                            [
                                701.0,
                                118.1177402
                            ],
                            [
                                702.0,
                                118.1837412
                            ],
                            [
                                703.0,
                                118.24962909999999
                            ],
                            [
                                704.0,
                                118.3154042
                            ],
                            [
                                705.0,
                                118.38106679999999
                            ],
                            [
                                706.0,
                                118.44661709999998
                            ],
                            [
                                707.0,
                                118.51205549999999
                            ],
                            [
                                708.0,
                                118.5773823
                            ],
                            [
                                709.0,
                                118.64259759999999
                            ],
                            [
                                710.0,
                                118.7077019
                            ],
                            [
                                711.0,
                                118.7726954
                            ],
                            [
                                712.0,
                                118.83757829999999
                            ],
                            [
                                713.0,
                                118.902351
                            ],
                            [
                                714.0,
                                118.96701379999999
                            ],
                            [
                                715.0,
                                119.0315669
                            ],
                            [
                                716.0,
                                119.09601049999999
                            ],
                            [
                                717.0,
                                119.16034509999999
                            ],
                            [
                                718.0,
                                119.2245708
                            ],
                            [
                                719.0,
                                119.2886879
                            ],
                            [
                                720.0,
                                119.35269679999999
                            ],
                            [
                                721.0,
                                119.41659759999999
                            ],
                            [
                                722.0,
                                119.4803907
                            ],
                            [
                                723.0,
                                119.54407629999999
                            ],
                            [
                                724.0,
                                119.6076547
                            ],
                            [
                                725.0,
                                119.6711261
                            ],
                            [
                                726.0,
                                119.7344909
                            ],
                            [
                                727.0,
                                119.79774929999999
                            ],
                            [
                                728.0,
                                119.86090159999999
                            ],
                            [
                                729.0,
                                119.92394809999999
                            ],
                            [
                                730.0,
                                119.9868889
                            ],
                            [
                                731.0,
                                120.0497244
                            ],
                            [
                                732.0,
                                120.1124549
                            ],
                            [
                                733.0,
                                120.17508049999999
                            ],
                            [
                                734.0,
                                120.2376017
                            ],
                            [
                                735.0,
                                120.3000185
                            ],
                            [
                                736.0,
                                120.3623313
                            ],
                            [
                                737.0,
                                120.4245404
                            ],
                            [
                                738.0,
                                120.486646
                            ],
                            [
                                739.0,
                                120.5486483
                            ],
                            [
                                740.0,
                                120.6105477
                            ],
                            [
                                741.0,
                                120.6723444
                            ],
                            [
                                742.0,
                                120.7340385
                            ],
                            [
                                743.0,
                                120.7956305
                            ],
                            [
                                744.0,
                                120.8571205
                            ],
                            [
                                745.0,
                                120.9185088
                            ],
                            [
                                746.0,
                                120.9797957
                            ],
                            [
                                747.0,
                                121.0409813
                            ],
                            [
                                748.0,
                                121.102066
                            ],
                            [
                                749.0,
                                121.16305009999999
                            ],
                            [
                                750.0,
                                121.2239336
                            ],
                            [
                                751.0,
                                121.284717
                            ],
                            [
                                752.0,
                                121.3454003
                            ],
                            [
                                753.0,
                                121.40598399999999
                            ],
                            [
                                754.0,
                                121.46646829999999
                            ],
                            [
                                755.0,
                                121.52685329999998
                            ],
                            [
                                756.0,
                                121.58713929999999
                            ],
                            [
                                757.0,
                                121.64732659999999
                            ],
                            [
                                758.0,
                                121.7074154
                            ],
                            [
                                759.0,
                                121.767406
                            ],
                            [
                                760.0,
                                121.8272985
                            ],
                            [
                                761.0,
                                121.88709329999999
                            ],
                            [
                                762.0,
                                121.94679059999999
                            ],
                            [
                                763.0,
                                122.00639059999999
                            ],
                            [
                                764.0,
                                122.0658935
                            ],
                            [
                                765.0,
                                122.12529959999999
                            ],
                            [
                                766.0,
                                122.18460909999999
                            ],
                            [
                                767.0,
                                122.24382229999999
                            ],
                            [
                                768.0,
                                122.3029394
                            ],
                            [
                                769.0,
                                122.36196059999999
                            ],
                            [
                                770.0,
                                122.4208862
                            ],
                            [
                                771.0,
                                122.4797164
                            ],
                            [
                                772.0,
                                122.5384514
                            ],
                            [
                                773.0,
                                122.5970914
                            ],
                            [
                                774.0,
                                122.6556367
                            ],
                            [
                                775.0,
                                122.71408759999998
                            ],
                            [
                                776.0,
                                122.7724442
                            ],
                            [
                                777.0,
                                122.8307067
                            ],
                            [
                                778.0,
                                122.8888755
                            ],
                            [
                                779.0,
                                122.94767209999999
                            ],
                            [
                                780.0,
                                123.0067455
                            ],
                            [
                                781.0,
                                123.0657252
                            ],
                            [
                                782.0,
                                123.1246113
                            ],
                            [
                                783.0,
                                123.1834042
                            ],
                            [
                                784.0,
                                123.24210409999999
                            ],
                            [
                                785.0,
                                123.30071099999999
                            ],
                            [
                                786.0,
                                123.3592254
                            ],
                            [
                                787.0,
                                123.41764729999998
                            ],
                            [
                                788.0,
                                123.4759771
                            ],
                            [
                                789.0,
                                123.5342149
                            ],
                            [
                                790.0,
                                123.592361
                            ],
                            [
                                791.0,
                                123.6504155
                            ],
                            [
                                792.0,
                                123.7083787
                            ],
                            [
                                793.0,
                                123.7662508
                            ],
                            [
                                794.0,
                                123.82403199999999
                            ],
                            [
                                795.0,
                                123.88172259999999
                            ],
                            [
                                796.0,
                                123.93932259999998
                            ],
                            [
                                797.0,
                                123.9968325
                            ],
                            [
                                798.0,
                                124.05425229999999
                            ],
                            [
                                799.0,
                                124.1115823
                            ],
                            [
                                800.0,
                                124.16882269999999
                            ],
                            [
                                801.0,
                                124.22597359999999
                            ],
                            [
                                802.0,
                                124.2830354
                            ],
                            [
                                803.0,
                                124.3400082
                            ],
                            [
                                804.0,
                                124.3968922
                            ],
                            [
                                805.0,
                                124.4536877
                            ],
                            [
                                806.0,
                                124.51039479999999
                            ],
                            [
                                807.0,
                                124.5670137
                            ],
                            [
                                808.0,
                                124.6235447
                            ],
                            [
                                809.0,
                                124.679988
                            ],
                            [
                                810.0,
                                124.73634369999999
                            ],
                            [
                                811.0,
                                124.79261209999999
                            ],
                            [
                                812.0,
                                124.8487933
                            ],
                            [
                                813.0,
                                124.9048876
                            ],
                            [
                                814.0,
                                124.9608952
                            ],
                            [
                                815.0,
                                125.01681629999999
                            ],
                            [
                                816.0,
                                125.072651
                            ],
                            [
                                817.0,
                                125.1283996
                            ],
                            [
                                818.0,
                                125.1840623
                            ],
                            [
                                819.0,
                                125.2396392
                            ],
                            [
                                820.0,
                                125.2951306
                            ],
                            [
                                821.0,
                                125.35053669999999
                            ],
                            [
                                822.0,
                                125.40585759999999
                            ],
                            [
                                823.0,
                                125.46109369999999
                            ],
                            [
                                824.0,
                                125.5162449
                            ],
                            [
                                825.0,
                                125.57131159999999
                            ],
                            [
                                826.0,
                                125.62629399999999
                            ],
                            [
                                827.0,
                                125.6811922
                            ],
                            [
                                828.0,
                                125.7360064
                            ],
                            [
                                829.0,
                                125.79073679999999
                            ],
                            [
                                830.0,
                                125.8453837
                            ],
                            [
                                831.0,
                                125.8999472
                            ],
                            [
                                832.0,
                                125.9544274
                            ],
                            [
                                833.0,
                                126.00882469999999
                            ],
                            [
                                834.0,
                                126.06313909999999
                            ],
                            [
                                835.0,
                                126.1173709
                            ],
                            [
                                836.0,
                                126.1715203
                            ],
                            [
                                837.0,
                                126.2255874
                            ],
                            [
                                838.0,
                                126.2795724
                            ],
                            [
                                839.0,
                                126.33347559999999
                            ],
                            [
                                840.0,
                                126.38729699999999
                            ],
                            [
                                841.0,
                                126.441037
                            ],
                            [
                                842.0,
                                126.49469559999999
                            ],
                            [
                                843.0,
                                126.54827309999999
                            ],
                            [
                                844.0,
                                126.60176959999998
                            ],
                            [
                                845.0,
                                126.6551854
                            ],
                            [
                                846.0,
                                126.70852049999999
                            ],
                            [
                                847.0,
                                126.7617753
                            ],
                            [
                                848.0,
                                126.8149498
                            ],
                            [
                                849.0,
                                126.8680443
                            ],
                            [
                                850.0,
                                126.921059
                            ],
                            [
                                851.0,
                                126.9739939
                            ],
                            [
                                852.0,
                                127.0268493
                            ],
                            [
                                853.0,
                                127.07962549999999
                            ],
                            [
                                854.0,
                                127.1323224
                            ],
                            [
                                855.0,
                                127.1849404
                            ],
                            [
                                856.0,
                                127.2374797
                            ],
                            [
                                857.0,
                                127.2899403
                            ],
                            [
                                858.0,
                                127.3423224
                            ],
                            [
                                859.0,
                                127.39462629999998
                            ],
                            [
                                860.0,
                                127.44685209999999
                            ],
                            [
                                861.0,
                                127.49900009999999
                            ],
                            [
                                862.0,
                                127.5510702
                            ],
                            [
                                863.0,
                                127.60306279999999
                            ],
                            [
                                864.0,
                                127.6549781
                            ],
                            [
                                865.0,
                                127.70681609999998
                            ],
                            [
                                866.0,
                                127.75857699999999
                            ],
                            [
                                867.0,
                                127.81026109999999
                            ],
                            [
                                868.0,
                                127.8618685
                            ],
                            [
                                869.0,
                                127.9129657
                            ],
                            [
                                870.0,
                                127.9639777
                            ],
                            [
                                871.0,
                                128.0149137
                            ],
                            [
                                872.0,
                                128.0657741
                            ],
                            [
                                873.0,
                                128.11655879999998
                            ],
                            [
                                874.0,
                                128.1672682
                            ],
                            [
                                875.0,
                                128.2179024
                            ],
                            [
                                876.0,
                                128.2684615
                            ],
                            [
                                877.0,
                                128.3189457
                            ],
                            [
                                878.0,
                                128.3693552
                            ],
                            [
                                879.0,
                                128.4196901
                            ],
                            [
                                880.0,
                                128.46995059999998
                            ],
                            [
                                881.0,
                                128.5201369
                            ],
                            [
                                882.0,
                                128.5702492
                            ],
                            [
                                883.0,
                                128.6202875
                            ],
                            [
                                884.0,
                                128.6702521
                            ],
                            [
                                885.0,
                                128.7201432
                            ],
                            [
                                886.0,
                                128.76996079999998
                            ],
                            [
                                887.0,
                                128.8197052
                            ],
                            [
                                888.0,
                                128.8693765
                            ],
                            [
                                889.0,
                                128.9189749
                            ],
                            [
                                890.0,
                                128.9685005
                            ],
                            [
                                891.0,
                                129.0179535
                            ],
                            [
                                892.0,
                                129.06733409999998
                            ],
                            [
                                893.0,
                                129.1166424
                            ],
                            [
                                894.0,
                                129.1658785
                            ],
                            [
                                895.0,
                                129.2150427
                            ],
                            [
                                896.0,
                                129.26413509999998
                            ],
                            [
                                897.0,
                                129.3131558
                            ],
                            [
                                898.0,
                                129.36210509999998
                            ],
                            [
                                899.0,
                                129.410983
                            ],
                            [
                                900.0,
                                129.4597897
                            ],
                            [
                                901.0,
                                129.5085253
                            ],
                            [
                                902.0,
                                129.5571902
                            ],
                            [
                                903.0,
                                129.6057842
                            ],
                            [
                                904.0,
                                129.6543078
                            ],
                            [
                                905.0,
                                129.7027609
                            ],
                            [
                                906.0,
                                129.7511437
                            ],
                            [
                                907.0,
                                129.7994565
                            ],
                            [
                                908.0,
                                129.8476993
                            ],
                            [
                                909.0,
                                129.89587229999998
                            ],
                            [
                                910.0,
                                129.9439756
                            ],
                            [
                                911.0,
                                129.9920095
                            ],
                            [
                                912.0,
                                130.039974
                            ],
                            [
                                913.0,
                                130.0878693
                            ],
                            [
                                914.0,
                                130.1356956
                            ],
                            [
                                915.0,
                                130.1834529
                            ],
                            [
                                916.0,
                                130.2311415
                            ],
                            [
                                917.0,
                                130.2787615
                            ],
                            [
                                918.0,
                                130.3263131
                            ],
                            [
                                919.0,
                                130.3737964
                            ],
                            [
                                920.0,
                                130.4212115
                            ],
                            [
                                921.0,
                                130.4685585
                            ],
                            [
                                922.0,
                                130.51583779999999
                            ],
                            [
                                923.0,
                                130.5630493
                            ],
                            [
                                924.0,
                                130.6101932
                            ],
                            [
                                925.0,
                                130.6572697
                            ],
                            [
                                926.0,
                                130.7042789
                            ],
                            [
                                927.0,
                                130.751221
                            ],
                            [
                                928.0,
                                130.79809609999998
                            ],
                            [
                                929.0,
                                130.8449043
                            ],
                            [
                                930.0,
                                130.8916458
                            ],
                            [
                                931.0,
                                130.93832079999999
                            ],
                            [
                                932.0,
                                130.9849293
                            ],
                            [
                                933.0,
                                131.03147149999998
                            ],
                            [
                                934.0,
                                131.0779476
                            ],
                            [
                                935.0,
                                131.12435779999998
                            ],
                            [
                                936.0,
                                131.170702
                            ],
                            [
                                937.0,
                                131.2169805
                            ],
                            [
                                938.0,
                                131.2631935
                            ],
                            [
                                939.0,
                                131.309341
                            ],
                            [
                                940.0,
                                131.3554232
                            ],
                            [
                                941.0,
                                131.4014402
                            ],
                            [
                                942.0,
                                131.4473922
                            ],
                            [
                                943.0,
                                131.4932794
                            ],
                            [
                                944.0,
                                131.5391017
                            ],
                            [
                                945.0,
                                131.5848595
                            ],
                            [
                                946.0,
                                131.6305528
                            ],
                            [
                                947.0,
                                131.6761817
                            ],
                            [
                                948.0,
                                131.7217465
                            ],
                            [
                                949.0,
                                131.76724719999999
                            ],
                            [
                                950.0,
                                131.8126839
                            ],
                            [
                                951.0,
                                131.8580569
                            ],
                            [
                                952.0,
                                131.9033661
                            ],
                            [
                                953.0,
                                131.9486119
                            ],
                            [
                                954.0,
                                131.9937942
                            ],
                            [
                                955.0,
                                132.0389133
                            ],
                            [
                                956.0,
                                132.08396929999998
                            ],
                            [
                                957.0,
                                132.12896229999998
                            ],
                            [
                                958.0,
                                132.1738924
                            ],
                            [
                                959.0,
                                132.2187597
                            ],
                            [
                                960.0,
                                132.2635645
                            ],
                            [
                                961.0,
                                132.3083068
                            ],
                            [
                                962.0,
                                132.3529867
                            ],
                            [
                                963.0,
                                132.3976045
                            ],
                            [
                                964.0,
                                132.4421601
                            ],
                            [
                                965.0,
                                132.4866538
                            ],
                            [
                                966.0,
                                132.5310857
                            ],
                            [
                                967.0,
                                132.5754559
                            ],
                            [
                                968.0,
                                132.6197645
                            ],
                            [
                                969.0,
                                132.6640117
                            ],
                            [
                                970.0,
                                132.70819759999998
                            ],
                            [
                                971.0,
                                132.7523223
                            ],
                            [
                                972.0,
                                132.79638599999998
                            ],
                            [
                                973.0,
                                132.8403887
                            ],
                            [
                                974.0,
                                132.8843306
                            ],
                            [
                                975.0,
                                132.92821179999999
                            ],
                            [
                                976.0,
                                132.97203249999998
                            ],
                            [
                                977.0,
                                133.01579279999999
                            ],
                            [
                                978.0,
                                133.0594928
                            ],
                            [
                                979.0,
                                133.10313259999998
                            ],
                            [
                                980.0,
                                133.1467123
                            ],
                            [
                                981.0,
                                133.19023209999997
                            ],
                            [
                                982.0,
                                133.23369209999998
                            ],
                            [
                                983.0,
                                133.27709249999998
                            ],
                            [
                                984.0,
                                133.3204333
                            ],
                            [
                                985.0,
                                133.36371459999998
                            ],
                            [
                                986.0,
                                133.4069366
                            ],
                            [
                                987.0,
                                133.4500995
                            ],
                            [
                                988.0,
                                133.4932032
                            ],
                            [
                                989.0,
                                133.5362481
                            ],
                            [
                                990.0,
                                133.57923409999998
                            ],
                            [
                                991.0,
                                133.6221614
                            ],
                            [
                                992.0,
                                133.6650301
                            ],
                            [
                                993.0,
                                133.7078403
                            ],
                            [
                                994.0,
                                133.7505922
                            ],
                            [
                                995.0,
                                133.7932859
                            ],
                            [
                                996.0,
                                133.8359214
                            ],
                            [
                                997.0,
                                133.878499
                            ],
                            [
                                998.0,
                                133.9210187
                            ],
                            [
                                999.0,
                                133.9634806
                            ],
                            [
                                1000.0,
                                134.005885
                            ],
                            [
                                1001.0,
                                134.0482317
                            ],
                            [
                                1002.0,
                                134.0905211
                            ],
                            [
                                1003.0,
                                134.1327532
                            ],
                            [
                                1004.0,
                                134.1749282
                            ],
                            [
                                1005.0,
                                134.21704609999998
                            ],
                            [
                                1006.0,
                                134.259107
                            ],
                            [
                                1007.0,
                                134.30111119999998
                            ],
                            [
                                1008.0,
                                134.34305859999998
                            ],
                            [
                                1009.0,
                                134.3849494
                            ],
                            [
                                1010.0,
                                134.4267838
                            ],
                            [
                                1011.0,
                                134.4685618
                            ],
                            [
                                1012.0,
                                134.51028349999999
                            ],
                            [
                                1013.0,
                                134.5519491
                            ],
                            [
                                1014.0,
                                134.5935587
                            ],
                            [
                                1015.0,
                                134.6351124
                            ],
                            [
                                1016.0,
                                134.6766103
                            ],
                            [
                                1017.0,
                                134.7180525
                            ],
                            [
                                1018.0,
                                134.75943909999998
                            ],
                            [
                                1019.0,
                                134.8007703
                            ],
                            [
                                1020.0,
                                134.84204609999998
                            ],
                            [
                                1021.0,
                                134.88326669999998
                            ],
                            [
                                1022.0,
                                134.92443219999998
                            ],
                            [
                                1023.0,
                                134.9655426
                            ],
                            [
                                1024.0,
                                135.00659819999998
                            ],
                            [
                                1025.0,
                                135.0475989
                            ],
                            [
                                1026.0,
                                135.08854499999998
                            ],
                            [
                                1027.0,
                                135.1294365
                            ],
                            [
                                1028.0,
                                135.1702735
                            ],
                            [
                                1029.0,
                                135.21105609999998
                            ],
                            [
                                1030.0,
                                135.25178459999998
                            ],
                            [
                                1031.0,
                                135.29245880000002
                            ],
                            [
                                1032.0,
                                135.3330791
                            ],
                            [
                                1033.0,
                                135.3736454
                            ],
                            [
                                1034.0,
                                135.4141579
                            ],
                            [
                                1035.0,
                                135.45461659999998
                            ],
                            [
                                1036.0,
                                135.49502180000002
                            ],
                            [
                                1037.0,
                                135.5353735
                            ],
                            [
                                1038.0,
                                135.5756718
                            ],
                            [
                                1039.0,
                                135.6159168
                            ],
                            [
                                1040.0,
                                135.65610859999998
                            ],
                            [
                                1041.0,
                                135.6962473
                            ],
                            [
                                1042.0,
                                135.7363331
                            ],
                            [
                                1043.0,
                                135.776366
                            ],
                            [
                                1044.0,
                                135.81634609999998
                            ],
                            [
                                1045.0,
                                135.85627359999998
                            ],
                            [
                                1046.0,
                                135.89614859999998
                            ],
                            [
                                1047.0,
                                135.9359711
                            ],
                            [
                                1048.0,
                                135.9757412
                            ],
                            [
                                1049.0,
                                136.0154591
                            ],
                            [
                                1050.0,
                                136.0551249
                            ],
                            [
                                1051.0,
                                136.0947386
                            ],
                            [
                                1052.0,
                                136.1343004
                            ],
                            [
                                1053.0,
                                136.1738104
                            ],
                            [
                                1054.0,
                                136.2132686
                            ],
                            [
                                1055.0,
                                136.25267519999997
                            ],
                            [
                                1056.0,
                                136.2920303
                            ],
                            [
                                1057.0,
                                136.3313339
                            ],
                            [
                                1058.0,
                                136.3705862
                            ],
                            [
                                1059.0,
                                136.4097873
                            ],
                            [
                                1060.0,
                                136.4489373
                            ],
                            [
                                1061.0,
                                136.4880363
                            ],
                            [
                                1062.0,
                                136.5270843
                            ],
                            [
                                1063.0,
                                136.5660815
                            ],
                            [
                                1064.0,
                                136.605028
                            ],
                            [
                                1065.0,
                                136.6439238
                            ],
                            [
                                1066.0,
                                136.6827692
                            ],
                            [
                                1067.0,
                                136.721564
                            ],
                            [
                                1068.0,
                                136.7603086
                            ],
                            [
                                1069.0,
                                136.7990029
                            ],
                            [
                                1070.0,
                                136.8376471
                            ],
                            [
                                1071.0,
                                136.8762413
                            ],
                            [
                                1072.0,
                                136.9147855
                            ],
                            [
                                1073.0,
                                136.95327980000002
                            ],
                            [
                                1074.0,
                                136.9917245
                            ],
                            [
                                1075.0,
                                137.0301194
                            ],
                            [
                                1076.0,
                                137.06846480000002
                            ],
                            [
                                1077.0,
                                137.10676080000002
                            ],
                            [
                                1078.0,
                                137.1450074
                            ],
                            [
                                1079.0,
                                137.18320469999998
                            ],
                            [
                                1080.0,
                                137.2213528
                            ],
                            [
                                1081.0,
                                137.2594519
                            ],
                            [
                                1082.0,
                                137.29750199999998
                            ],
                            [
                                1083.0,
                                137.33550319999998
                            ],
                            [
                                1084.0,
                                137.3734556
                            ],
                            [
                                1085.0,
                                137.41135930000002
                            ],
                            [
                                1086.0,
                                137.4492144
                            ],
                            [
                                1087.0,
                                137.4870209
                            ],
                            [
                                1088.0,
                                137.5247791
                            ],
                            [
                                1089.0,
                                137.5622643
                            ],
                            [
                                1090.0,
                                137.599361
                            ],
                            [
                                1091.0,
                                137.6364098
                            ],
                            [
                                1092.0,
                                137.673411
                            ],
                            [
                                1093.0,
                                137.7103646
                            ],
                            [
                                1094.0,
                                137.74727069999997
                            ],
                            [
                                1095.0,
                                137.7841295
                            ],
                            [
                                1096.0,
                                137.8209409
                            ],
                            [
                                1097.0,
                                137.85770509999998
                            ],
                            [
                                1098.0,
                                137.89442219999998
                            ],
                            [
                                1099.0,
                                137.93109230000002
                            ],
                            [
                                1100.0,
                                137.9677154
                            ],
                            [
                                1101.0,
                                138.00429169999998
                            ],
                            [
                                1102.0,
                                138.04082119999998
                            ],
                            [
                                1103.0,
                                138.077304
                            ],
                            [
                                1104.0,
                                138.11374030000002
                            ],
                            [
                                1105.0,
                                138.15013009999998
                            ],
                            [
                                1106.0,
                                138.1864735
                            ],
                            [
                                1107.0,
                                138.2227705
                            ],
                            [
                                1108.0,
                                138.2590214
                            ],
                            [
                                1109.0,
                                138.29522609999998
                            ],
                            [
                                1110.0,
                                138.3313848
                            ],
                            [
                                1111.0,
                                138.3674974
                            ],
                            [
                                1112.0,
                                138.4035643
                            ],
                            [
                                1113.0,
                                138.4395853
                            ],
                            [
                                1114.0,
                                138.4755607
                            ],
                            [
                                1115.0,
                                138.5114904
                            ],
                            [
                                1116.0,
                                138.54737459999998
                            ],
                            [
                                1117.0,
                                138.5832133
                            ],
                            [
                                1118.0,
                                138.6190068
                            ],
                            [
                                1119.0,
                                138.6547549
                            ],
                            [
                                1120.0,
                                138.6904579
                            ],
                            [
                                1121.0,
                                138.72611569999998
                            ],
                            [
                                1122.0,
                                138.7617286
                            ],
                            [
                                1123.0,
                                138.79729659999998
                            ],
                            [
                                1124.0,
                                138.8328197
                            ],
                            [
                                1125.0,
                                138.86829799999998
                            ],
                            [
                                1126.0,
                                138.90373169999998
                            ],
                            [
                                1127.0,
                                138.9391208
                            ],
                            [
                                1128.0,
                                138.97446539999999
                            ],
                            [
                                1129.0,
                                139.0097655
                            ],
                            [
                                1130.0,
                                139.0450214
                            ],
                            [
                                1131.0,
                                139.080233
                            ],
                            [
                                1132.0,
                                139.1154004
                            ],
                            [
                                1133.0,
                                139.15052369999998
                            ],
                            [
                                1134.0,
                                139.18560309999998
                            ],
                            [
                                1135.0,
                                139.2206385
                            ],
                            [
                                1136.0,
                                139.2556301
                            ],
                            [
                                1137.0,
                                139.2905779
                            ],
                            [
                                1138.0,
                                139.3254821
                            ],
                            [
                                1139.0,
                                139.3603426
                            ],
                            [
                                1140.0,
                                139.3951597
                            ],
                            [
                                1141.0,
                                139.42993330000002
                            ],
                            [
                                1142.0,
                                139.4646636
                            ],
                            [
                                1143.0,
                                139.49935059999999
                            ],
                            [
                                1144.0,
                                139.5339945
                            ],
                            [
                                1145.0,
                                139.56859519999998
                            ],
                            [
                                1146.0,
                                139.6031529
                            ],
                            [
                                1147.0,
                                139.63766769999998
                            ],
                            [
                                1148.0,
                                139.67213959999998
                            ],
                            [
                                1149.0,
                                139.7065688
                            ],
                            [
                                1150.0,
                                139.74095519999997
                            ],
                            [
                                1151.0,
                                139.775299
                            ],
                            [
                                1152.0,
                                139.80960019999998
                            ],
                            [
                                1153.0,
                                139.84385899999998
                            ],
                            [
                                1154.0,
                                139.8780754
                            ],
                            [
                                1155.0,
                                139.9122495
                            ],
                            [
                                1156.0,
                                139.9463814
                            ],
                            [
                                1157.0,
                                139.9804711
                            ],
                            [
                                1158.0,
                                140.01451880000002
                            ],
                            [
                                1159.0,
                                140.0485244
                            ],
                            [
                                1160.0,
                                140.08248819999997
                            ],
                            [
                                1161.0,
                                140.11641
                            ],
                            [
                                1162.0,
                                140.15029019999997
                            ],
                            [
                                1163.0,
                                140.18412859999998
                            ],
                            [
                                1164.0,
                                140.2179255
                            ],
                            [
                                1165.0,
                                140.2516808
                            ],
                            [
                                1166.0,
                                140.2853946
                            ],
                            [
                                1167.0,
                                140.31906709999998
                            ],
                            [
                                1168.0,
                                140.3526982
                            ],
                            [
                                1169.0,
                                140.3862882
                            ],
                            [
                                1170.0,
                                140.419837
                            ],
                            [
                                1171.0,
                                140.45334469999997
                            ],
                            [
                                1172.0,
                                140.4868114
                            ],
                            [
                                1173.0,
                                140.52023719999997
                            ],
                            [
                                1174.0,
                                140.55362209999998
                            ],
                            [
                                1175.0,
                                140.5869663
                            ],
                            [
                                1176.0,
                                140.6202697
                            ],
                            [
                                1177.0,
                                140.65353259999998
                            ],
                            [
                                1178.0,
                                140.68675480000002
                            ],
                            [
                                1179.0,
                                140.71993669999998
                            ],
                            [
                                1180.0,
                                140.75307809999998
                            ],
                            [
                                1181.0,
                                140.7861791
                            ],
                            [
                                1182.0,
                                140.8192399
                            ],
                            [
                                1183.0,
                                140.8522606
                            ],
                            [
                                1184.0,
                                140.8852411
                            ],
                            [
                                1185.0,
                                140.9181816
                            ],
                            [
                                1186.0,
                                140.95108209999998
                            ],
                            [
                                1187.0,
                                140.98394269999997
                            ],
                            [
                                1188.0,
                                141.0167635
                            ],
                            [
                                1189.0,
                                141.0495446
                            ],
                            [
                                1190.0,
                                141.08228599999998
                            ],
                            [
                                1191.0,
                                141.1149878
                            ],
                            [
                                1192.0,
                                141.1476501
                            ],
                            [
                                1193.0,
                                141.1802729
                            ],
                            [
                                1194.0,
                                141.2128563
                            ],
                            [
                                1195.0,
                                141.2454004
                            ],
                            [
                                1196.0,
                                141.2779052
                            ],
                            [
                                1197.0,
                                141.3103709
                            ],
                            [
                                1198.0,
                                141.3427975
                            ],
                            [
                                1199.0,
                                141.375185
                            ],
                            [
                                1200.0,
                                141.4075336
                            ],
                            [
                                1201.0,
                                141.4398433
                            ],
                            [
                                1202.0,
                                141.4721142
                            ],
                            [
                                1203.0,
                                141.5043463
                            ],
                            [
                                1204.0,
                                141.5365397
                            ],
                            [
                                1205.0,
                                141.5686946
                            ],
                            [
                                1206.0,
                                141.6008109
                            ],
                            [
                                1207.0,
                                141.6328887
                            ],
                            [
                                1208.0,
                                141.6649281
                            ],
                            [
                                1209.0,
                                141.69692909999998
                            ],
                            [
                                1210.0,
                                141.728892
                            ],
                            [
                                1211.0,
                                141.7608166
                            ],
                            [
                                1212.0,
                                141.792703
                            ],
                            [
                                1213.0,
                                141.82455149999998
                            ],
                            [
                                1214.0,
                                141.8563619
                            ],
                            [
                                1215.0,
                                141.8881344
                            ],
                            [
                                1216.0,
                                141.919869
                            ],
                            [
                                1217.0,
                                141.9515659
                            ],
                            [
                                1218.0,
                                141.983225
                            ],
                            [
                                1219.0,
                                142.0148465
                            ],
                            [
                                1220.0,
                                142.0464304
                            ],
                            [
                                1221.0,
                                142.0779767
                            ],
                            [
                                1222.0,
                                142.1094856
                            ],
                            [
                                1223.0,
                                142.14095719999997
                            ],
                            [
                                1224.0,
                                142.1723914
                            ],
                            [
                                1225.0,
                                142.2037883
                            ],
                            [
                                1226.0,
                                142.23514809999998
                            ],
                            [
                                1227.0,
                                142.26647069999999
                            ],
                            [
                                1228.0,
                                142.2977563
                            ],
                            [
                                1229.0,
                                142.3290049
                            ],
                            [
                                1230.0,
                                142.3602166
                            ],
                            [
                                1231.0,
                                142.3913914
                            ],
                            [
                                1232.0,
                                142.4225294
                            ],
                            [
                                1233.0,
                                142.4536307
                            ],
                            [
                                1234.0,
                                142.4846953
                            ],
                            [
                                1235.0,
                                142.51572330000002
                            ],
                            [
                                1236.0,
                                142.54671480000002
                            ],
                            [
                                1237.0,
                                142.5776698
                            ],
                            [
                                1238.0,
                                142.6085884
                            ],
                            [
                                1239.0,
                                142.63947069999998
                            ],
                            [
                                1240.0,
                                142.67031669999997
                            ],
                            [
                                1241.0,
                                142.7011265
                            ],
                            [
                                1242.0,
                                142.7319001
                            ],
                            [
                                1243.0,
                                142.76263759999998
                            ],
                            [
                                1244.0,
                                142.7933391
                            ],
                            [
                                1245.0,
                                142.8240047
                            ],
                            [
                                1246.0,
                                142.8546344
                            ],
                            [
                                1247.0,
                                142.88522819999997
                            ],
                            [
                                1248.0,
                                142.9157863
                            ],
                            [
                                1249.0,
                                142.94630859999998
                            ],
                            [
                                1250.0,
                                142.9767953
                            ],
                            [
                                1251.0,
                                143.00724639999999
                            ],
                            [
                                1252.0,
                                143.03766199999998
                            ],
                            [
                                1253.0,
                                143.06804219999998
                            ],
                            [
                                1254.0,
                                143.0983869
                            ],
                            [
                                1255.0,
                                143.1286963
                            ],
                            [
                                1256.0,
                                143.15897049999998
                            ],
                            [
                                1257.0,
                                143.1892094
                            ],
                            [
                                1258.0,
                                143.2194132
                            ],
                            [
                                1259.0,
                                143.2495819
                            ],
                            [
                                1260.0,
                                143.27971549999998
                            ],
                            [
                                1261.0,
                                143.30981419999998
                            ],
                            [
                                1262.0,
                                143.339878
                            ],
                            [
                                1263.0,
                                143.36990699999998
                            ],
                            [
                                1264.0,
                                143.3999011
                            ],
                            [
                                1265.0,
                                143.42986059999998
                            ],
                            [
                                1266.0,
                                143.4597853
                            ],
                            [
                                1267.0,
                                143.4896755
                            ],
                            [
                                1268.0,
                                143.5195311
                            ],
                            [
                                1269.0,
                                143.5493523
                            ],
                            [
                                1270.0,
                                143.579139
                            ],
                            [
                                1271.0,
                                143.6088914
                            ],
                            [
                                1272.0,
                                143.6386094
                            ],
                            [
                                1273.0,
                                143.6682932
                            ],
                            [
                                1274.0,
                                143.6979428
                            ],
                            [
                                1275.0,
                                143.7275583
                            ],
                            [
                                1276.0,
                                143.75713969999998
                            ],
                            [
                                1277.0,
                                143.7866871
                            ],
                            [
                                1278.0,
                                143.81620059999997
                            ],
                            [
                                1279.0,
                                143.84568019999998
                            ],
                            [
                                1280.0,
                                143.8751259
                            ],
                            [
                                1281.0,
                                143.9045378
                            ],
                            [
                                1282.0,
                                143.93391609999998
                            ],
                            [
                                1283.0,
                                143.96326069999998
                            ],
                            [
                                1284.0,
                                143.9925716
                            ],
                            [
                                1285.0,
                                144.0218491
                            ],
                            [
                                1286.0,
                                144.05109299999998
                            ],
                            [
                                1287.0,
                                144.08030349999999
                            ],
                            [
                                1288.0,
                                144.10948069999998
                            ],
                            [
                                1289.0,
                                144.1386245
                            ],
                            [
                                1290.0,
                                144.167735
                            ],
                            [
                                1291.0,
                                144.1968124
                            ],
                            [
                                1292.0,
                                144.2258566
                            ],
                            [
                                1293.0,
                                144.2548678
                            ],
                            [
                                1294.0,
                                144.2838459
                            ],
                            [
                                1295.0,
                                144.312791
                            ],
                            [
                                1296.0,
                                144.34170319999998
                            ],
                            [
                                1297.0,
                                144.37058249999998
                            ],
                            [
                                1298.0,
                                144.3994291
                            ],
                            [
                                1299.0,
                                144.4282429
                            ],
                            [
                                1300.0,
                                144.457024
                            ],
                            [
                                1301.0,
                                144.4857724
                            ],
                            [
                                1302.0,
                                144.5144883
                            ],
                            [
                                1303.0,
                                144.5431716
                            ],
                            [
                                1304.0,
                                144.5718225
                            ],
                            [
                                1305.0,
                                144.600441
                            ],
                            [
                                1306.0,
                                144.62902709999997
                            ],
                            [
                                1307.0,
                                144.6575808
                            ],
                            [
                                1308.0,
                                144.6861024
                            ],
                            [
                                1309.0,
                                144.71459169999997
                            ],
                            [
                                1310.0,
                                144.7430489
                            ],
                            [
                                1311.0,
                                144.77147399999998
                            ],
                            [
                                1312.0,
                                144.799867
                            ],
                            [
                                1313.0,
                                144.8282281
                            ],
                            [
                                1314.0,
                                144.8565573
                            ],
                            [
                                1315.0,
                                144.8848545
                            ],
                            [
                                1316.0,
                                144.91312
                            ],
                            [
                                1317.0,
                                144.94135369999998
                            ],
                            [
                                1318.0,
                                144.96955569999997
                            ],
                            [
                                1319.0,
                                144.997726
                            ],
                            [
                                1320.0,
                                145.02586469999997
                            ],
                            [
                                1321.0,
                                145.0539719
                            ],
                            [
                                1322.0,
                                145.0820475
                            ],
                            [
                                1323.0,
                                145.11009169999997
                            ],
                            [
                                1324.0,
                                145.1381045
                            ],
                            [
                                1325.0,
                                145.166086
                            ],
                            [
                                1326.0,
                                145.19403619999997
                            ],
                            [
                                1327.0,
                                145.22195519999997
                            ],
                            [
                                1328.0,
                                145.2498429
                            ],
                            [
                                1329.0,
                                145.27769959999998
                            ],
                            [
                                1330.0,
                                145.30552509999998
                            ],
                            [
                                1331.0,
                                145.33331969999998
                            ],
                            [
                                1332.0,
                                145.36108319999997
                            ],
                            [
                                1333.0,
                                145.3888159
                            ],
                            [
                                1334.0,
                                145.4165176
                            ],
                            [
                                1335.0,
                                145.4441886
                            ],
                            [
                                1336.0,
                                145.47182869999997
                            ],
                            [
                                1337.0,
                                145.4994382
                            ],
                            [
                                1338.0,
                                145.527017
                            ],
                            [
                                1339.0,
                                145.5545651
                            ],
                            [
                                1340.0,
                                145.58208269999997
                            ],
                            [
                                1341.0,
                                145.6095698
                            ],
                            [
                                1342.0,
                                145.6370265
                            ],
                            [
                                1343.0,
                                145.66445269999997
                            ],
                            [
                                1344.0,
                                145.6918485
                            ],
                            [
                                1345.0,
                                145.7192141
                            ],
                            [
                                1346.0,
                                145.7465494
                            ],
                            [
                                1347.0,
                                145.7738544
                            ],
                            [
                                1348.0,
                                145.8011293
                            ],
                            [
                                1349.0,
                                145.8283741
                            ],
                            [
                                1350.0,
                                145.8555889
                            ],
                            [
                                1351.0,
                                145.88277359999998
                            ],
                            [
                                1352.0,
                                145.9099284
                            ],
                            [
                                1353.0,
                                145.93705319999998
                            ],
                            [
                                1354.0,
                                145.96414819999998
                            ],
                            [
                                1355.0,
                                145.9912134
                            ],
                            [
                                1356.0,
                                146.0182488
                            ],
                            [
                                1357.0,
                                146.0452545
                            ],
                            [
                                1358.0,
                                146.0722305
                            ],
                            [
                                1359.0,
                                146.0991769
                            ],
                            [
                                1360.0,
                                146.12609369999998
                            ],
                            [
                                1361.0,
                                146.15298109999998
                            ],
                            [
                                1362.0,
                                146.1798389
                            ],
                            [
                                1363.0,
                                146.2066673
                            ],
                            [
                                1364.0,
                                146.2334664
                            ],
                            [
                                1365.0,
                                146.2602361
                            ],
                            [
                                1366.0,
                                146.28697649999998
                            ],
                            [
                                1367.0,
                                146.3136878
                            ],
                            [
                                1368.0,
                                146.34036980000002
                            ],
                            [
                                1369.0,
                                146.36702269999998
                            ],
                            [
                                1370.0,
                                146.3936465
                            ],
                            [
                                1371.0,
                                146.42024130000001
                            ],
                            [
                                1372.0,
                                146.446807
                            ],
                            [
                                1373.0,
                                146.4733439
                            ],
                            [
                                1374.0,
                                146.49985180000002
                            ],
                            [
                                1375.0,
                                146.5263309
                            ],
                            [
                                1376.0,
                                146.55278119999997
                            ],
                            [
                                1377.0,
                                146.57920269999997
                            ],
                            [
                                1378.0,
                                146.6055955
                            ],
                            [
                                1379.0,
                                146.63195969999998
                            ],
                            [
                                1380.0,
                                146.65829519999997
                            ],
                            [
                                1381.0,
                                146.68460219999997
                            ],
                            [
                                1382.0,
                                146.7108806
                            ],
                            [
                                1383.0,
                                146.7371306
                            ],
                            [
                                1384.0,
                                146.76335219999999
                            ],
                            [
                                1385.0,
                                146.78954530000001
                            ],
                            [
                                1386.0,
                                146.8157101
                            ],
                            [
                                1387.0,
                                146.8418467
                            ],
                            [
                                1388.0,
                                146.8679549
                            ],
                            [
                                1389.0,
                                146.894035
                            ],
                            [
                                1390.0,
                                146.9200869
                            ],
                            [
                                1391.0,
                                146.9461108
                            ],
                            [
                                1392.0,
                                146.9721065
                            ],
                            [
                                1393.0,
                                146.9980742
                            ],
                            [
                                1394.0,
                                147.024014
                            ],
                            [
                                1395.0,
                                147.0499258
                            ],
                            [
                                1396.0,
                                147.0758098
                            ],
                            [
                                1397.0,
                                147.1016659
                            ],
                            [
                                1398.0,
                                147.12749419999997
                            ],
                            [
                                1399.0,
                                147.1532948
                            ],
                            [
                                1400.0,
                                147.1790677
                            ],
                            [
                                1401.0,
                                147.2048129
                            ],
                            [
                                1402.0,
                                147.2305305
                            ],
                            [
                                1403.0,
                                147.25622049999998
                            ],
                            [
                                1404.0,
                                147.281883
                            ],
                            [
                                1405.0,
                                147.307518
                            ],
                            [
                                1406.0,
                                147.3331256
                            ],
                            [
                                1407.0,
                                147.3587058
                            ],
                            [
                                1408.0,
                                147.38425869999998
                            ],
                            [
                                1409.0,
                                147.4097842
                            ],
                            [
                                1410.0,
                                147.4352825
                            ],
                            [
                                1411.0,
                                147.46075349999998
                            ],
                            [
                                1412.0,
                                147.4861974
                            ],
                            [
                                1413.0,
                                147.51161419999997
                            ],
                            [
                                1414.0,
                                147.5370038
                            ],
                            [
                                1415.0,
                                147.5623665
                            ],
                            [
                                1416.0,
                                147.5877021
                            ],
                            [
                                1417.0,
                                147.6130107
                            ],
                            [
                                1418.0,
                                147.6382925
                            ],
                            [
                                1419.0,
                                147.6635474
                            ],
                            [
                                1420.0,
                                147.6887754
                            ],
                            [
                                1421.0,
                                147.7139767
                            ],
                            [
                                1422.0,
                                147.73915119999998
                            ],
                            [
                                1423.0,
                                147.764299
                            ],
                            [
                                1424.0,
                                147.7894202
                            ],
                            [
                                1425.0,
                                147.8145147
                            ],
                            [
                                1426.0,
                                147.8395827
                            ],
                            [
                                1427.0,
                                147.8646241
                            ],
                            [
                                1428.0,
                                147.889639
                            ],
                            [
                                1429.0,
                                147.9146275
                            ],
                            [
                                1430.0,
                                147.93958959999998
                            ],
                            [
                                1431.0,
                                147.96452539999999
                            ],
                            [
                                1432.0,
                                147.9894348
                            ],
                            [
                                1433.0,
                                148.0143179
                            ],
                            [
                                1434.0,
                                148.0391748
                            ],
                            [
                                1435.0,
                                148.0640055
                            ],
                            [
                                1436.0,
                                148.08881
                            ],
                            [
                                1437.0,
                                148.1135884
                            ],
                            [
                                1438.0,
                                148.1383407
                            ],
                            [
                                1439.0,
                                148.16306709999998
                            ],
                            [
                                1440.0,
                                148.1877674
                            ],
                            [
                                1441.0,
                                148.21244169999997
                            ],
                            [
                                1442.0,
                                148.23709019999998
                            ],
                            [
                                1443.0,
                                148.2617128
                            ],
                            [
                                1444.0,
                                148.28630959999998
                            ],
                            [
                                1445.0,
                                148.3108805
                            ],
                            [
                                1446.0,
                                148.3354258
                            ],
                            [
                                1447.0,
                                148.3599453
                            ],
                            [
                                1448.0,
                                148.38443909999998
                            ],
                            [
                                1449.0,
                                148.4089074
                            ],
                            [
                                1450.0,
                                148.43335
                            ],
                            [
                                1451.0,
                                148.45776709999998
                            ],
                            [
                                1452.0,
                                148.48215869999999
                            ],
                            [
                                1453.0,
                                148.5065248
                            ],
                            [
                                1454.0,
                                148.5308655
                            ],
                            [
                                1455.0,
                                148.5551809
                            ],
                            [
                                1456.0,
                                148.5794708
                            ],
                            [
                                1457.0,
                                148.6037355
                            ],
                            [
                                1458.0,
                                148.6279749
                            ],
                            [
                                1459.0,
                                148.6521891
                            ],
                            [
                                1460.0,
                                148.6763781
                            ],
                            [
                                1461.0,
                                148.7005419
                            ],
                            [
                                1462.0,
                                148.7246806
                            ],
                            [
                                1463.0,
                                148.74879430000001
                            ],
                            [
                                1464.0,
                                148.7728829
                            ],
                            [
                                1465.0,
                                148.7969465
                            ],
                            [
                                1466.0,
                                148.8209852
                            ],
                            [
                                1467.0,
                                148.844999
                            ],
                            [
                                1468.0,
                                148.8689878
                            ],
                            [
                                1469.0,
                                148.89295189999999
                            ],
                            [
                                1470.0,
                                148.9168911
                            ],
                            [
                                1471.0,
                                148.94080559999998
                            ],
                            [
                                1472.0,
                                148.9646954
                            ],
                            [
                                1473.0,
                                148.9885605
                            ],
                            [
                                1474.0,
                                149.0124009
                            ],
                            [
                                1475.0,
                                149.03621669999998
                            ],
                            [
                                1476.0,
                                149.06000799999998
                            ],
                            [
                                1477.0,
                                149.0837747
                            ],
                            [
                                1478.0,
                                149.107517
                            ],
                            [
                                1479.0,
                                149.1312347
                            ],
                            [
                                1480.0,
                                149.15492809999998
                            ],
                            [
                                1481.0,
                                149.1785971
                            ],
                            [
                                1482.0,
                                149.20224169999997
                            ],
                            [
                                1483.0,
                                149.2258621
                            ],
                            [
                                1484.0,
                                149.2494581
                            ],
                            [
                                1485.0,
                                149.27303
                            ],
                            [
                                1486.0,
                                149.29657759999998
                            ],
                            [
                                1487.0,
                                149.3201011
                            ],
                            [
                                1488.0,
                                149.34360049999998
                            ],
                            [
                                1489.0,
                                149.3670758
                            ],
                            [
                                1490.0,
                                149.390527
                            ],
                            [
                                1491.0,
                                149.4139543
                            ],
                            [
                                1492.0,
                                149.4373575
                            ],
                            [
                                1493.0,
                                149.4607369
                            ],
                            [
                                1494.0,
                                149.48409230000001
                            ],
                            [
                                1495.0,
                                149.5074239
                            ],
                            [
                                1496.0,
                                149.5307316
                            ],
                            [
                                1497.0,
                                149.55401559999999
                            ],
                            [
                                1498.0,
                                149.5772758
                            ],
                            [
                                1499.0,
                                149.6005123
                            ],
                            [
                                1500.0,
                                149.6237251
                            ],
                            [
                                1501.0,
                                149.6469143
                            ],
                            [
                                1502.0,
                                149.6700799
                            ],
                            [
                                1503.0,
                                149.6932219
                            ],
                            [
                                1504.0,
                                149.7163404
                            ],
                            [
                                1505.0,
                                149.7394353
                            ],
                            [
                                1506.0,
                                149.7625068
                            ],
                            [
                                1507.0,
                                149.7855549
                            ],
                            [
                                1508.0,
                                149.80857959999997
                            ],
                            [
                                1509.0,
                                149.831581
                            ],
                            [
                                1510.0,
                                149.854559
                            ],
                            [
                                1511.0,
                                149.87751369999998
                            ],
                            [
                                1512.0,
                                149.90044519999998
                            ],
                            [
                                1513.0,
                                149.9233535
                            ],
                            [
                                1514.0,
                                149.9462386
                            ],
                            [
                                1515.0,
                                149.9691005
                            ],
                            [
                                1516.0,
                                149.9919393
                            ],
                            [
                                1517.0,
                                150.01475509999997
                            ],
                            [
                                1518.0,
                                150.0375478
                            ],
                            [
                                1519.0,
                                150.0603176
                            ],
                            [
                                1520.0,
                                150.08306430000002
                            ],
                            [
                                1521.0,
                                150.10578809999998
                            ],
                            [
                                1522.0,
                                150.1284891
                            ],
                            [
                                1523.0,
                                150.15116709999998
                            ],
                            [
                                1524.0,
                                150.1738224
                            ],
                            [
                                1525.0,
                                150.1964548
                            ],
                            [
                                1526.0,
                                150.2190645
                            ],
                            [
                                1527.0,
                                150.2416514
                            ],
                            [
                                1528.0,
                                150.2642157
                            ],
                            [
                                1529.0,
                                150.2867573
                            ],
                            [
                                1530.0,
                                150.30927619999997
                            ],
                            [
                                1531.0,
                                150.3317726
                            ],
                            [
                                1532.0,
                                150.3542464
                            ],
                            [
                                1533.0,
                                150.3766977
                            ],
                            [
                                1534.0,
                                150.3991266
                            ],
                            [
                                1535.0,
                                150.4215329
                            ],
                            [
                                1536.0,
                                150.4439169
                            ],
                            [
                                1537.0,
                                150.4662784
                            ],
                            [
                                1538.0,
                                150.4886176
                            ],
                            [
                                1539.0,
                                150.5109345
                            ],
                            [
                                1540.0,
                                150.5332291
                            ],
                            [
                                1541.0,
                                150.5555014
                            ],
                            [
                                1542.0,
                                150.5777515
                            ],
                            [
                                1543.0,
                                150.5999795
                            ],
                            [
                                1544.0,
                                150.6221852
                            ],
                            [
                                1545.0,
                                150.6443689
                            ],
                            [
                                1546.0,
                                150.6665304
                            ],
                            [
                                1547.0,
                                150.68867
                            ],
                            [
                                1548.0,
                                150.71078749999998
                            ],
                            [
                                1549.0,
                                150.732883
                            ],
                            [
                                1550.0,
                                150.7549565
                            ],
                            [
                                1551.0,
                                150.7770081
                            ],
                            [
                                1552.0,
                                150.7990379
                            ],
                            [
                                1553.0,
                                150.82104569999998
                            ],
                            [
                                1554.0,
                                150.8430318
                            ],
                            [
                                1555.0,
                                150.864996
                            ],
                            [
                                1556.0,
                                150.88693849999999
                            ],
                            [
                                1557.0,
                                150.90885930000002
                            ],
                            [
                                1558.0,
                                150.9307584
                            ],
                            [
                                1559.0,
                                150.9526358
                            ],
                            [
                                1560.0,
                                150.9744915
                            ],
                            [
                                1561.0,
                                150.99632569999997
                            ],
                            [
                                1562.0,
                                151.0181383
                            ],
                            [
                                1563.0,
                                151.0399294
                            ],
                            [
                                1564.0,
                                151.061699
                            ],
                            [
                                1565.0,
                                151.0834471
                            ],
                            [
                                1566.0,
                                151.1051737
                            ],
                            [
                                1567.0,
                                151.126879
                            ],
                            [
                                1568.0,
                                151.1485628
                            ],
                            [
                                1569.0,
                                151.1702253
                            ],
                            [
                                1570.0,
                                151.1918666
                            ],
                            [
                                1571.0,
                                151.2134865
                            ],
                            [
                                1572.0,
                                151.2350852
                            ],
                            [
                                1573.0,
                                151.2566626
                            ],
                            [
                                1574.0,
                                151.2782189
                            ],
                            [
                                1575.0,
                                151.299754
                            ],
                            [
                                1576.0,
                                151.321268
                            ],
                            [
                                1577.0,
                                151.3427609
                            ],
                            [
                                1578.0,
                                151.36423269999997
                            ],
                            [
                                1579.0,
                                151.3856835
                            ],
                            [
                                1580.0,
                                151.4071133
                            ],
                            [
                                1581.0,
                                151.42852209999998
                            ],
                            [
                                1582.0,
                                151.44991
                            ],
                            [
                                1583.0,
                                151.4712769
                            ],
                            [
                                1584.0,
                                151.49262299999998
                            ],
                            [
                                1585.0,
                                151.5139483
                            ],
                            [
                                1586.0,
                                151.53525269999997
                            ],
                            [
                                1587.0,
                                151.5565363
                            ],
                            [
                                1588.0,
                                151.5777992
                            ],
                            [
                                1589.0,
                                151.5990413
                            ],
                            [
                                1590.0,
                                151.6202628
                            ],
                            [
                                1591.0,
                                151.64146359999998
                            ],
                            [
                                1592.0,
                                151.6626437
                            ],
                            [
                                1593.0,
                                151.6838033
                            ],
                            [
                                1594.0,
                                151.70494219999998
                            ],
                            [
                                1595.0,
                                151.72606059999998
                            ],
                            [
                                1596.0,
                                151.74715849999998
                            ],
                            [
                                1597.0,
                                151.768236
                            ],
                            [
                                1598.0,
                                151.7892929
                            ],
                            [
                                1599.0,
                                151.8103295
                            ],
                            [
                                1600.0,
                                151.8313456
                            ],
                            [
                                1601.0,
                                151.8523414
                            ],
                            [
                                1602.0,
                                151.8733168
                            ],
                            [
                                1603.0,
                                151.8942719
                            ],
                            [
                                1604.0,
                                151.9152068
                            ],
                            [
                                1605.0,
                                151.9361214
                            ],
                            [
                                1606.0,
                                151.9570158
                            ],
                            [
                                1607.0,
                                151.9778899
                            ],
                            [
                                1608.0,
                                151.998744
                            ],
                            [
                                1609.0,
                                152.0195779
                            ],
                            [
                                1610.0,
                                152.0403917
                            ],
                            [
                                1611.0,
                                152.0611854
                            ],
                            [
                                1612.0,
                                152.08195899999998
                            ],
                            [
                                1613.0,
                                152.10271269999998
                            ],
                            [
                                1614.0,
                                152.1234464
                            ],
                            [
                                1615.0,
                                152.1441601
                            ],
                            [
                                1616.0,
                                152.1648539
                            ],
                            [
                                1617.0,
                                152.1855277
                            ],
                            [
                                1618.0,
                                152.2061818
                            ],
                            [
                                1619.0,
                                152.2268159
                            ],
                            [
                                1620.0,
                                152.24743030000002
                            ],
                            [
                                1621.0,
                                152.2680248
                            ],
                            [
                                1622.0,
                                152.2885996
                            ],
                            [
                                1623.0,
                                152.3091547
                            ],
                            [
                                1624.0,
                                152.3296901
                            ],
                            [
                                1625.0,
                                152.3502058
                            ],
                            [
                                1626.0,
                                152.3707019
                            ],
                            [
                                1627.0,
                                152.3911783
                            ],
                            [
                                1628.0,
                                152.41163519999998
                            ],
                            [
                                1629.0,
                                152.4320725
                            ],
                            [
                                1630.0,
                                152.45249019999997
                            ],
                            [
                                1631.0,
                                152.47288849999998
                            ],
                            [
                                1632.0,
                                152.4932673
                            ],
                            [
                                1633.0,
                                152.51362659999998
                            ],
                            [
                                1634.0,
                                152.53396659999999
                            ],
                            [
                                1635.0,
                                152.55428709999998
                            ],
                            [
                                1636.0,
                                152.5745882
                            ],
                            [
                                1637.0,
                                152.59487009999998
                            ],
                            [
                                1638.0,
                                152.61513259999998
                            ],
                            [
                                1639.0,
                                152.6353758
                            ],
                            [
                                1640.0,
                                152.6555998
                            ],
                            [
                                1641.0,
                                152.6758045
                            ],
                            [
                                1642.0,
                                152.6959901
                            ],
                            [
                                1643.0,
                                152.71615649999998
                            ],
                            [
                                1644.0,
                                152.73630369999998
                            ],
                            [
                                1645.0,
                                152.7564318
                            ],
                            [
                                1646.0,
                                152.7765409
                            ],
                            [
                                1647.0,
                                152.7966308
                            ],
                            [
                                1648.0,
                                152.8167018
                            ],
                            [
                                1649.0,
                                152.83675369999997
                            ],
                            [
                                1650.0,
                                152.8567866
                            ],
                            [
                                1651.0,
                                152.8768006
                            ],
                            [
                                1652.0,
                                152.89679569999998
                            ],
                            [
                                1653.0,
                                152.9167718
                            ],
                            [
                                1654.0,
                                152.93672909999998
                            ],
                            [
                                1655.0,
                                152.95666749999998
                            ],
                            [
                                1656.0,
                                152.9765871
                            ],
                            [
                                1657.0,
                                152.996488
                            ],
                            [
                                1658.0,
                                153.01637
                            ],
                            [
                                1659.0,
                                153.0362333
                            ],
                            [
                                1660.0,
                                153.0560779
                            ],
                            [
                                1661.0,
                                153.0759038
                            ],
                            [
                                1662.0,
                                153.0957111
                            ],
                            [
                                1663.0,
                                153.1154997
                            ],
                            [
                                1664.0,
                                153.13526969999998
                            ],
                            [
                                1665.0,
                                153.1550211
                            ],
                            [
                                1666.0,
                                153.1747539
                            ],
                            [
                                1667.0,
                                153.1944683
                            ],
                            [
                                1668.0,
                                153.21416409999998
                            ],
                            [
                                1669.0,
                                153.2338414
                            ],
                            [
                                1670.0,
                                153.2535003
                            ],
                            [
                                1671.0,
                                153.2731408
                            ],
                            [
                                1672.0,
                                153.2927628
                            ],
                            [
                                1673.0,
                                153.3123665
                            ],
                            [
                                1674.0,
                                153.3319519
                            ],
                            [
                                1675.0,
                                153.3515189
                            ],
                            [
                                1676.0,
                                153.37106759999998
                            ],
                            [
                                1677.0,
                                153.39059799999998
                            ],
                            [
                                1678.0,
                                153.4101102
                            ],
                            [
                                1679.0,
                                153.42960419999997
                            ],
                            [
                                1680.0,
                                153.44907999999998
                            ],
                            [
                                1681.0,
                                153.4685376
                            ],
                            [
                                1682.0,
                                153.4879771
                            ],
                            [
                                1683.0,
                                153.5073984
                            ],
                            [
                                1684.0,
                                153.5268017
                            ],
                            [
                                1685.0,
                                153.5461869
                            ],
                            [
                                1686.0,
                                153.565554
                            ],
                            [
                                1687.0,
                                153.58490319999999
                            ],
                            [
                                1688.0,
                                153.6042343
                            ],
                            [
                                1689.0,
                                153.6235475
                            ],
                            [
                                1690.0,
                                153.6428427
                            ],
                            [
                                1691.0,
                                153.66212
                            ],
                            [
                                1692.0,
                                153.6813794
                            ],
                            [
                                1693.0,
                                153.7006209
                            ],
                            [
                                1694.0,
                                153.7198446
                            ],
                            [
                                1695.0,
                                153.7390505
                            ],
                            [
                                1696.0,
                                153.7582386
                            ],
                            [
                                1697.0,
                                153.7774089
                            ],
                            [
                                1698.0,
                                153.7965615
                            ],
                            [
                                1699.0,
                                153.8156964
                            ],
                            [
                                1700.0,
                                153.8348135
                            ],
                            [
                                1701.0,
                                153.853913
                            ],
                            [
                                1702.0,
                                153.8729949
                            ],
                            [
                                1703.0,
                                153.89205909999998
                            ],
                            [
                                1704.0,
                                153.91110569999998
                            ],
                            [
                                1705.0,
                                153.93013480000002
                            ],
                            [
                                1706.0,
                                153.9491463
                            ],
                            [
                                1707.0,
                                153.9681402
                            ],
                            [
                                1708.0,
                                153.98711669999997
                            ],
                            [
                                1709.0,
                                154.00607569999997
                            ],
                            [
                                1710.0,
                                154.0250173
                            ],
                            [
                                1711.0,
                                154.0439414
                            ],
                            [
                                1712.0,
                                154.0628481
                            ],
                            [
                                1713.0,
                                154.0817375
                            ],
                            [
                                1714.0,
                                154.1006095
                            ],
                            [
                                1715.0,
                                154.1194641
                            ],
                            [
                                1716.0,
                                154.13830149999998
                            ],
                            [
                                1717.0,
                                154.1571215
                            ],
                            [
                                1718.0,
                                154.1759243
                            ],
                            [
                                1719.0,
                                154.1947099
                            ],
                            [
                                1720.0,
                                154.2134783
                            ],
                            [
                                1721.0,
                                154.2322294
                            ],
                            [
                                1722.0,
                                154.2509634
                            ],
                            [
                                1723.0,
                                154.2696803
                            ],
                            [
                                1724.0,
                                154.28838
                            ],
                            [
                                1725.0,
                                154.3070627
                            ],
                            [
                                1726.0,
                                154.3257283
                            ],
                            [
                                1727.0,
                                154.3443768
                            ],
                            [
                                1728.0,
                                154.36300830000002
                            ],
                            [
                                1729.0,
                                154.3816228
                            ],
                            [
                                1730.0,
                                154.4002203
                            ],
                            [
                                1731.0,
                                154.4188009
                            ],
                            [
                                1732.0,
                                154.4373645
                            ],
                            [
                                1733.0,
                                154.45591119999997
                            ],
                            [
                                1734.0,
                                154.47444109999998
                            ],
                            [
                                1735.0,
                                154.4929541
                            ],
                            [
                                1736.0,
                                154.51145019999998
                            ],
                            [
                                1737.0,
                                154.52992949999998
                            ],
                            [
                                1738.0,
                                154.548392
                            ],
                            [
                                1739.0,
                                154.5668378
                            ],
                            [
                                1740.0,
                                154.5852668
                            ],
                            [
                                1741.0,
                                154.6036791
                            ],
                            [
                                1742.0,
                                154.62207469999998
                            ],
                            [
                                1743.0,
                                154.6404536
                            ],
                            [
                                1744.0,
                                154.6588158
                            ],
                            [
                                1745.0,
                                154.6771614
                            ],
                            [
                                1746.0,
                                154.6954904
                            ],
                            [
                                1747.0,
                                154.7138029
                            ],
                            [
                                1748.0,
                                154.7320987
                            ],
                            [
                                1749.0,
                                154.75037799999998
                            ],
                            [
                                1750.0,
                                154.76864080000001
                            ],
                            [
                                1751.0,
                                154.78688709999997
                            ],
                            [
                                1752.0,
                                154.8051169
                            ],
                            [
                                1753.0,
                                154.8233302
                            ],
                            [
                                1754.0,
                                154.84152709999998
                            ],
                            [
                                1755.0,
                                154.85970759999998
                            ],
                            [
                                1756.0,
                                154.8778718
                            ],
                            [
                                1757.0,
                                154.8960195
                            ],
                            [
                                1758.0,
                                154.9141509
                            ],
                            [
                                1759.0,
                                154.932266
                            ],
                            [
                                1760.0,
                                154.95036480000002
                            ],
                            [
                                1761.0,
                                154.9684473
                            ],
                            [
                                1762.0,
                                154.9865135
                            ],
                            [
                                1763.0,
                                155.00456359999998
                            ],
                            [
                                1764.0,
                                155.0225974
                            ],
                            [
                                1765.0,
                                155.040615
                            ],
                            [
                                1766.0,
                                155.0586164
                            ],
                            [
                                1767.0,
                                155.07660169999997
                            ],
                            [
                                1768.0,
                                155.0945709
                            ],
                            [
                                1769.0,
                                155.11252399999998
                            ],
                            [
                                1770.0,
                                155.130461
                            ],
                            [
                                1771.0,
                                155.1483819
                            ],
                            [
                                1772.0,
                                155.1662868
                            ],
                            [
                                1773.0,
                                155.18417569999997
                            ],
                            [
                                1774.0,
                                155.20204859999998
                            ],
                            [
                                1775.0,
                                155.21990549999998
                            ],
                            [
                                1776.0,
                                155.2377465
                            ],
                            [
                                1777.0,
                                155.2555715
                            ],
                            [
                                1778.0,
                                155.2733806
                            ],
                            [
                                1779.0,
                                155.2911738
                            ],
                            [
                                1780.0,
                                155.30895119999997
                            ],
                            [
                                1781.0,
                                155.32671269999997
                            ],
                            [
                                1782.0,
                                155.3444584
                            ],
                            [
                                1783.0,
                                155.3621883
                            ],
                            [
                                1784.0,
                                155.3799024
                            ],
                            [
                                1785.0,
                                155.39760069999997
                            ],
                            [
                                1786.0,
                                155.4152833
                            ],
                            [
                                1787.0,
                                155.4329502
                            ],
                            [
                                1788.0,
                                155.4506014
                            ],
                            [
                                1789.0,
                                155.4682369
                            ],
                            [
                                1790.0,
                                155.4858568
                            ],
                            [
                                1791.0,
                                155.503461
                            ],
                            [
                                1792.0,
                                155.5210496
                            ],
                            [
                                1793.0,
                                155.5386226
                            ],
                            [
                                1794.0,
                                155.55617999999998
                            ],
                            [
                                1795.0,
                                155.5737219
                            ],
                            [
                                1796.0,
                                155.59124819999997
                            ],
                            [
                                1797.0,
                                155.6087591
                            ],
                            [
                                1798.0,
                                155.6262544
                            ],
                            [
                                1799.0,
                                155.6437343
                            ],
                            [
                                1800.0,
                                155.66119869999997
                            ],
                            [
                                1801.0,
                                155.67864769999997
                            ],
                            [
                                1802.0,
                                155.6960813
                            ],
                            [
                                1803.0,
                                155.71349949999998
                            ],
                            [
                                1804.0,
                                155.7309023
                            ],
                            [
                                1805.0,
                                155.7482898
                            ],
                            [
                                1806.0,
                                155.7656619
                            ],
                            [
                                1807.0,
                                155.7830188
                            ],
                            [
                                1808.0,
                                155.8003603
                            ],
                            [
                                1809.0,
                                155.81768659999997
                            ],
                            [
                                1810.0,
                                155.83499769999997
                            ],
                            [
                                1811.0,
                                155.8522935
                            ],
                            [
                                1812.0,
                                155.8695741
                            ],
                            [
                                1813.0,
                                155.88683949999998
                            ],
                            [
                                1814.0,
                                155.9040898
                            ],
                            [
                                1815.0,
                                155.9213249
                            ],
                            [
                                1816.0,
                                155.9385449
                            ],
                            [
                                1817.0,
                                155.9557498
                            ],
                            [
                                1818.0,
                                155.9729396
                            ],
                            [
                                1819.0,
                                155.99011430000002
                            ],
                            [
                                1820.0,
                                156.007274
                            ],
                            [
                                1821.0,
                                156.0244186
                            ],
                            [
                                1822.0,
                                156.0415482
                            ],
                            [
                                1823.0,
                                156.0586629
                            ],
                            [
                                1824.0,
                                156.0757626
                            ],
                            [
                                1825.0,
                                156.09284730000002
                            ],
                            [
                                1826.0,
                                156.1099171
                            ],
                            [
                                1827.0,
                                156.126972
                            ],
                            [
                                1828.0,
                                156.144012
                            ],
                            [
                                1829.0,
                                156.16103719999998
                            ],
                            [
                                1830.0,
                                156.1780475
                            ],
                            [
                                1831.0,
                                156.1950429
                            ],
                            [
                                1832.0,
                                156.21202359999998
                            ],
                            [
                                1833.0,
                                156.2289894
                            ],
                            [
                                1834.0,
                                156.2459405
                            ],
                            [
                                1835.0,
                                156.26287680000002
                            ],
                            [
                                1836.0,
                                156.2797984
                            ],
                            [
                                1837.0,
                                156.2967053
                            ],
                            [
                                1838.0,
                                156.3135974
                            ],
                            [
                                1839.0,
                                156.3304749
                            ],
                            [
                                1840.0,
                                156.3473378
                            ],
                            [
                                1841.0,
                                156.364186
                            ],
                            [
                                1842.0,
                                156.38101959999997
                            ],
                            [
                                1843.0,
                                156.3978385
                            ],
                            [
                                1844.0,
                                156.4146429
                            ],
                            [
                                1845.0,
                                156.4314328
                            ],
                            [
                                1846.0,
                                156.448208
                            ],
                            [
                                1847.0,
                                156.4649688
                            ],
                            [
                                1848.0,
                                156.48171509999997
                            ],
                            [
                                1849.0,
                                156.4984468
                            ],
                            [
                                1850.0,
                                156.5151641
                            ],
                            [
                                1851.0,
                                156.531867
                            ],
                            [
                                1852.0,
                                156.5485554
                            ],
                            [
                                1853.0,
                                156.5652294
                            ],
                            [
                                1854.0,
                                156.581889
                            ],
                            [
                                1855.0,
                                156.5985343
                            ],
                            [
                                1856.0,
                                156.61516509999998
                            ],
                            [
                                1857.0,
                                156.63178169999998
                            ],
                            [
                                1858.0,
                                156.6483839
                            ],
                            [
                                1859.0,
                                156.66497180000002
                            ],
                            [
                                1860.0,
                                156.6815455
                            ],
                            [
                                1861.0,
                                156.6981048
                            ],
                            [
                                1862.0,
                                156.71465
                            ],
                            [
                                1863.0,
                                156.7311809
                            ],
                            [
                                1864.0,
                                156.7476975
                            ],
                            [
                                1865.0,
                                156.7642
                            ],
                            [
                                1866.0,
                                156.7806884
                            ],
                            [
                                1867.0,
                                156.79716249999998
                            ],
                            [
                                1868.0,
                                156.81362259999997
                            ],
                            [
                                1869.0,
                                156.83006849999998
                            ],
                            [
                                1870.0,
                                156.8465003
                            ],
                            [
                                1871.0,
                                156.86291809999997
                            ],
                            [
                                1872.0,
                                156.8793217
                            ],
                            [
                                1873.0,
                                156.8957114
                            ],
                            [
                                1874.0,
                                156.91208699999999
                            ],
                            [
                                1875.0,
                                156.9284486
                            ],
                            [
                                1876.0,
                                156.94479619999998
                            ],
                            [
                                1877.0,
                                156.9611298
                            ],
                            [
                                1878.0,
                                156.9774494
                            ],
                            [
                                1879.0,
                                156.99375519999998
                            ],
                            [
                                1880.0,
                                157.010047
                            ],
                            [
                                1881.0,
                                157.0263249
                            ],
                            [
                                1882.0,
                                157.0425889
                            ],
                            [
                                1883.0,
                                157.0588391
                            ],
                            [
                                1884.0,
                                157.0750754
                            ],
                            [
                                1885.0,
                                157.0912979
                            ],
                            [
                                1886.0,
                                157.1075065
                            ],
                            [
                                1887.0,
                                157.1237014
                            ],
                            [
                                1888.0,
                                157.1398825
                            ],
                            [
                                1889.0,
                                157.1560498
                            ],
                            [
                                1890.0,
                                157.1722034
                            ],
                            [
                                1891.0,
                                157.1883433
                            ],
                            [
                                1892.0,
                                157.2044695
                            ],
                            [
                                1893.0,
                                157.22058189999998
                            ],
                            [
                                1894.0,
                                157.2366807
                            ],
                            [
                                1895.0,
                                157.2527658
                            ],
                            [
                                1896.0,
                                157.2688373
                            ],
                            [
                                1897.0,
                                157.2848952
                            ],
                            [
                                1898.0,
                                157.3009395
                            ],
                            [
                                1899.0,
                                157.3169702
                            ],
                            [
                                1900.0,
                                157.3329873
                            ],
                            [
                                1901.0,
                                157.3489909
                            ],
                            [
                                1902.0,
                                157.3649809
                            ],
                            [
                                1903.0,
                                157.3809574
                            ],
                            [
                                1904.0,
                                157.3969204
                            ],
                            [
                                1905.0,
                                157.4128699
                            ],
                            [
                                1906.0,
                                157.42880599999998
                            ],
                            [
                                1907.0,
                                157.4447286
                            ],
                            [
                                1908.0,
                                157.4606378
                            ],
                            [
                                1909.0,
                                157.47653359999998
                            ],
                            [
                                1910.0,
                                157.4924159
                            ],
                            [
                                1911.0,
                                157.5082849
                            ],
                            [
                                1912.0,
                                157.5241405
                            ],
                            [
                                1913.0,
                                157.53998280000002
                            ],
                            [
                                1914.0,
                                157.55581180000001
                            ],
                            [
                                1915.0,
                                157.5716274
                            ],
                            [
                                1916.0,
                                157.58742969999997
                            ],
                            [
                                1917.0,
                                157.6032188
                            ],
                            [
                                1918.0,
                                157.61899459999998
                            ],
                            [
                                1919.0,
                                157.63475709999997
                            ],
                            [
                                1920.0,
                                157.6505064
                            ],
                            [
                                1921.0,
                                157.66624249999998
                            ],
                            [
                                1922.0,
                                157.6819654
                            ],
                            [
                                1923.0,
                                157.6976751
                            ],
                            [
                                1924.0,
                                157.71337169999998
                            ],
                            [
                                1925.0,
                                157.72905509999998
                            ],
                            [
                                1926.0,
                                157.7447254
                            ],
                            [
                                1927.0,
                                157.7603825
                            ],
                            [
                                1928.0,
                                157.7760266
                            ],
                            [
                                1929.0,
                                157.79165759999998
                            ],
                            [
                                1930.0,
                                157.8072755
                            ],
                            [
                                1931.0,
                                157.8228804
                            ],
                            [
                                1932.0,
                                157.83847219999998
                            ],
                            [
                                1933.0,
                                157.854051
                            ],
                            [
                                1934.0,
                                157.8696169
                            ],
                            [
                                1935.0,
                                157.88516969999998
                            ],
                            [
                                1936.0,
                                157.9007096
                            ],
                            [
                                1937.0,
                                157.9162365
                            ],
                            [
                                1938.0,
                                157.9317505
                            ],
                            [
                                1939.0,
                                157.9472515
                            ],
                            [
                                1940.0,
                                157.9627397
                            ],
                            [
                                1941.0,
                                157.978215
                            ],
                            [
                                1942.0,
                                157.9936774
                            ],
                            [
                                1943.0,
                                158.009127
                            ],
                            [
                                1944.0,
                                158.0245637
                            ],
                            [
                                1945.0,
                                158.0399876
                            ],
                            [
                                1946.0,
                                158.05539869999998
                            ],
                            [
                                1947.0,
                                158.070797
                            ],
                            [
                                1948.0,
                                158.0861825
                            ],
                            [
                                1949.0,
                                158.10155519999998
                            ],
                            [
                                1950.0,
                                158.11691530000002
                            ],
                            [
                                1951.0,
                                158.1322626
                            ],
                            [
                                1952.0,
                                158.14759709999998
                            ],
                            [
                                1953.0,
                                158.162919
                            ],
                            [
                                1954.0,
                                158.17822819999998
                            ],
                            [
                                1955.0,
                                158.1935248
                            ],
                            [
                                1956.0,
                                158.2088087
                            ],
                            [
                                1957.0,
                                158.22408
                            ],
                            [
                                1958.0,
                                158.2393386
                            ],
                            [
                                1959.0,
                                158.25458469999998
                            ],
                            [
                                1960.0,
                                158.26981809999998
                            ],
                            [
                                1961.0,
                                158.28503899999998
                            ],
                            [
                                1962.0,
                                158.3002474
                            ],
                            [
                                1963.0,
                                158.31544319999998
                            ],
                            [
                                1964.0,
                                158.3306264
                            ],
                            [
                                1965.0,
                                158.3457972
                            ],
                            [
                                1966.0,
                                158.3609555
                            ],
                            [
                                1967.0,
                                158.37610130000002
                            ],
                            [
                                1968.0,
                                158.3912346
                            ],
                            [
                                1969.0,
                                158.4063555
                            ],
                            [
                                1970.0,
                                158.421464
                            ],
                            [
                                1971.0,
                                158.43656
                            ],
                            [
                                1972.0,
                                158.45164369999998
                            ],
                            [
                                1973.0,
                                158.4667149
                            ],
                            [
                                1974.0,
                                158.4817738
                            ],
                            [
                                1975.0,
                                158.4968204
                            ],
                            [
                                1976.0,
                                158.5118546
                            ],
                            [
                                1977.0,
                                158.5268764
                            ],
                            [
                                1978.0,
                                158.541886
                            ],
                            [
                                1979.0,
                                158.5568833
                            ],
                            [
                                1980.0,
                                158.5718683
                            ],
                            [
                                1981.0,
                                158.586841
                            ],
                            [
                                1982.0,
                                158.6018015
                            ],
                            [
                                1983.0,
                                158.61674969999999
                            ],
                            [
                                1984.0,
                                158.6316857
                            ],
                            [
                                1985.0,
                                158.64660959999998
                            ],
                            [
                                1986.0,
                                158.66152119999998
                            ],
                            [
                                1987.0,
                                158.6764207
                            ],
                            [
                                1988.0,
                                158.691308
                            ],
                            [
                                1989.0,
                                158.70618309999998
                            ],
                            [
                                1990.0,
                                158.7210462
                            ],
                            [
                                1991.0,
                                158.7358971
                            ],
                            [
                                1992.0,
                                158.7507359
                            ],
                            [
                                1993.0,
                                158.76556259999998
                            ],
                            [
                                1994.0,
                                158.7803773
                            ],
                            [
                                1995.0,
                                158.7951799
                            ],
                            [
                                1996.0,
                                158.8099705
                            ],
                            [
                                1997.0,
                                158.824749
                            ],
                            [
                                1998.0,
                                158.8395155
                            ],
                            [
                                1999.0,
                                158.85427009999998
                            ],
                            [
                                2000.0,
                                158.8690126
                            ],
                            [
                                2001.0,
                                158.88374319999997
                            ],
                            [
                                2002.0,
                                158.8984618
                            ],
                            [
                                2003.0,
                                158.91316849999998
                            ],
                            [
                                2004.0,
                                158.9278633
                            ],
                            [
                                2005.0,
                                158.94254619999998
                            ],
                            [
                                2006.0,
                                158.95721709999998
                            ],
                            [
                                2007.0,
                                158.97187619999997
                            ],
                            [
                                2008.0,
                                158.9865234
                            ],
                            [
                                2009.0,
                                159.0011588
                            ],
                            [
                                2010.0,
                                159.0157823
                            ],
                            [
                                2011.0,
                                159.0303941
                            ],
                            [
                                2012.0,
                                159.044994
                            ],
                            [
                                2013.0,
                                159.0595821
                            ],
                            [
                                2014.0,
                                159.0741584
                            ],
                            [
                                2015.0,
                                159.088723
                            ],
                            [
                                2016.0,
                                159.1032758
                            ],
                            [
                                2017.0,
                                159.1178168
                            ],
                            [
                                2018.0,
                                159.13234619999997
                            ],
                            [
                                2019.0,
                                159.1468638
                            ],
                            [
                                2020.0,
                                159.16136980000002
                            ],
                            [
                                2021.0,
                                159.17586409999998
                            ],
                            [
                                2022.0,
                                159.1903467
                            ],
                            [
                                2023.0,
                                159.20481759999998
                            ],
                            [
                                2024.0,
                                159.2192769
                            ],
                            [
                                2025.0,
                                159.2337246
                            ],
                            [
                                2026.0,
                                159.24816069999997
                            ],
                            [
                                2027.0,
                                159.2625852
                            ],
                            [
                                2028.0,
                                159.2769981
                            ],
                            [
                                2029.0,
                                159.2913994
                            ],
                            [
                                2030.0,
                                159.3057892
                            ],
                            [
                                2031.0,
                                159.3201674
                            ],
                            [
                                2032.0,
                                159.33453409999998
                            ],
                            [
                                2033.0,
                                159.3488893
                            ],
                            [
                                2034.0,
                                159.36323299999998
                            ],
                            [
                                2035.0,
                                159.3775652
                            ],
                            [
                                2036.0,
                                159.391886
                            ],
                            [
                                2037.0,
                                159.4061953
                            ],
                            [
                                2038.0,
                                159.4204931
                            ],
                            [
                                2039.0,
                                159.4347795
                            ],
                            [
                                2040.0,
                                159.4490545
                            ],
                            [
                                2041.0,
                                159.46331809999998
                            ],
                            [
                                2042.0,
                                159.4775703
                            ],
                            [
                                2043.0,
                                159.49181109999998
                            ],
                            [
                                2044.0,
                                159.50604059999998
                            ],
                            [
                                2045.0,
                                159.52025869999997
                            ],
                            [
                                2046.0,
                                159.53446549999998
                            ],
                            [
                                2047.0,
                                159.54866099999998
                            ],
                            [
                                2048.0,
                                159.56284509999998
                            ],
                            [
                                2049.0,
                                159.57701799999998
                            ],
                            [
                                2050.0,
                                159.59117959999998
                            ],
                            [
                                2051.0,
                                159.6053299
                            ],
                            [
                                2052.0,
                                159.61946899999998
                            ],
                            [
                                2053.0,
                                159.6335968
                            ],
                            [
                                2054.0,
                                159.6477134
                            ],
                            [
                                2055.0,
                                159.6618188
                            ],
                            [
                                2056.0,
                                159.6759129
                            ],
                            [
                                2057.0,
                                159.68999589999999
                            ],
                            [
                                2058.0,
                                159.70406780000002
                            ],
                            [
                                2059.0,
                                159.7181284
                            ],
                            [
                                2060.0,
                                159.7321779
                            ],
                            [
                                2061.0,
                                159.74621630000001
                            ],
                            [
                                2062.0,
                                159.7602436
                            ],
                            [
                                2063.0,
                                159.7742597
                            ],
                            [
                                2064.0,
                                159.7882648
                            ],
                            [
                                2065.0,
                                159.8022588
                            ],
                            [
                                2066.0,
                                159.81624169999998
                            ],
                            [
                                2067.0,
                                159.83021359999998
                            ],
                            [
                                2068.0,
                                159.84417439999999
                            ],
                            [
                                2069.0,
                                159.8581242
                            ],
                            [
                                2070.0,
                                159.8720629
                            ],
                            [
                                2071.0,
                                159.88599069999998
                            ],
                            [
                                2072.0,
                                159.89990749999998
                            ],
                            [
                                2073.0,
                                159.91381330000002
                            ],
                            [
                                2074.0,
                                159.9277081
                            ],
                            [
                                2075.0,
                                159.94159199999999
                            ],
                            [
                                2076.0,
                                159.955465
                            ],
                            [
                                2077.0,
                                159.969327
                            ],
                            [
                                2078.0,
                                159.98317809999998
                            ],
                            [
                                2079.0,
                                159.9970184
                            ],
                            [
                                2080.0,
                                160.01084769999997
                            ],
                            [
                                2081.0,
                                160.02466619999998
                            ],
                            [
                                2082.0,
                                160.0384738
                            ],
                            [
                                2083.0,
                                160.0522705
                            ],
                            [
                                2084.0,
                                160.0660564
                            ],
                            [
                                2085.0,
                                160.07983149999998
                            ],
                            [
                                2086.0,
                                160.0935958
                            ],
                            [
                                2087.0,
                                160.1073493
                            ],
                            [
                                2088.0,
                                160.121092
                            ],
                            [
                                2089.0,
                                160.13482399999998
                            ],
                            [
                                2090.0,
                                160.14854519999997
                            ],
                            [
                                2091.0,
                                160.16225559999998
                            ],
                            [
                                2092.0,
                                160.1759553
                            ],
                            [
                                2093.0,
                                160.1896443
                            ],
                            [
                                2094.0,
                                160.20332259999998
                            ],
                            [
                                2095.0,
                                160.21699019999997
                            ],
                            [
                                2096.0,
                                160.2306471
                            ],
                            [
                                2097.0,
                                160.2442933
                            ],
                            [
                                2098.0,
                                160.2579288
                            ],
                            [
                                2099.0,
                                160.2715538
                            ],
                            [
                                2100.0,
                                160.2851681
                            ],
                            [
                                2101.0,
                                160.29877169999997
                            ],
                            [
                                2102.0,
                                160.3123648
                            ],
                            [
                                2103.0,
                                160.3259473
                            ],
                            [
                                2104.0,
                                160.33951919999998
                            ],
                            [
                                2105.0,
                                160.3530805
                            ],
                            [
                                2106.0,
                                160.36663119999997
                            ],
                            [
                                2107.0,
                                160.3801714
                            ],
                            [
                                2108.0,
                                160.3937011
                            ],
                            [
                                2109.0,
                                160.4072203
                            ],
                            [
                                2110.0,
                                160.4207289
                            ],
                            [
                                2111.0,
                                160.4342271
                            ],
                            [
                                2112.0,
                                160.44771469999998
                            ],
                            [
                                2113.0,
                                160.4611919
                            ],
                            [
                                2114.0,
                                160.4746587
                            ],
                            [
                                2115.0,
                                160.488115
                            ],
                            [
                                2116.0,
                                160.5015608
                            ],
                            [
                                2117.0,
                                160.51499619999998
                            ],
                            [
                                2118.0,
                                160.52842119999997
                            ],
                            [
                                2119.0,
                                160.5418359
                            ],
                            [
                                2120.0,
                                160.5552401
                            ],
                            [
                                2121.0,
                                160.5686339
                            ],
                            [
                                2122.0,
                                160.5820174
                            ],
                            [
                                2123.0,
                                160.59539059999997
                            ],
                            [
                                2124.0,
                                160.6087534
                            ],
                            [
                                2125.0,
                                160.6221058
                            ],
                            [
                                2126.0,
                                160.635448
                            ],
                            [
                                2127.0,
                                160.6487798
                            ],
                            [
                                2128.0,
                                160.6621014
                            ],
                            [
                                2129.0,
                                160.67541269999998
                            ],
                            [
                                2130.0,
                                160.6887137
                            ],
                            [
                                2131.0,
                                160.7020044
                            ],
                            [
                                2132.0,
                                160.7152849
                            ],
                            [
                                2133.0,
                                160.7285552
                            ],
                            [
                                2134.0,
                                160.7418153
                            ],
                            [
                                2135.0,
                                160.7550651
                            ],
                            [
                                2136.0,
                                160.7683048
                            ],
                            [
                                2137.0,
                                160.7815343
                            ],
                            [
                                2138.0,
                                160.79475359999998
                            ],
                            [
                                2139.0,
                                160.8079627
                            ],
                            [
                                2140.0,
                                160.82116169999998
                            ],
                            [
                                2141.0,
                                160.8343505
                            ],
                            [
                                2142.0,
                                160.8475293
                            ],
                            [
                                2143.0,
                                160.8606979
                            ],
                            [
                                2144.0,
                                160.8738564
                            ],
                            [
                                2145.0,
                                160.8870048
                            ],
                            [
                                2146.0,
                                160.90014309999998
                            ],
                            [
                                2147.0,
                                160.91327139999999
                            ],
                            [
                                2148.0,
                                160.9263896
                            ],
                            [
                                2149.0,
                                160.93949769999998
                            ],
                            [
                                2150.0,
                                160.9525959
                            ],
                            [
                                2151.0,
                                160.96568399999998
                            ],
                            [
                                2152.0,
                                160.97876209999998
                            ],
                            [
                                2153.0,
                                160.99183019999998
                            ],
                            [
                                2154.0,
                                161.0048883
                            ],
                            [
                                2155.0,
                                161.0179364
                            ],
                            [
                                2156.0,
                                161.03097459999998
                            ],
                            [
                                2157.0,
                                161.04400280000002
                            ],
                            [
                                2158.0,
                                161.0570211
                            ],
                            [
                                2159.0,
                                161.0700294
                            ],
                            [
                                2160.0,
                                161.0830278
                            ],
                            [
                                2161.0,
                                161.0960163
                            ],
                            [
                                2162.0,
                                161.108995
                            ],
                            [
                                2163.0,
                                161.12196369999998
                            ],
                            [
                                2164.0,
                                161.1349225
                            ],
                            [
                                2165.0,
                                161.14787149999998
                            ],
                            [
                                2166.0,
                                161.16081069999998
                            ],
                            [
                                2167.0,
                                161.17373999999998
                            ],
                            [
                                2168.0,
                                161.1866595
                            ],
                            [
                                2169.0,
                                161.1995691
                            ],
                            [
                                2170.0,
                                161.212469
                            ],
                            [
                                2171.0,
                                161.225359
                            ],
                            [
                                2172.0,
                                161.2382393
                            ],
                            [
                                2173.0,
                                161.2511098
                            ],
                            [
                                2174.0,
                                161.2639705
                            ],
                            [
                                2175.0,
                                161.27682149999998
                            ],
                            [
                                2176.0,
                                161.2896628
                            ],
                            [
                                2177.0,
                                161.3024943
                            ],
                            [
                                2178.0,
                                161.3153161
                            ],
                            [
                                2179.0,
                                161.32812819999998
                            ],
                            [
                                2180.0,
                                161.34093059999998
                            ],
                            [
                                2181.0,
                                161.3537233
                            ],
                            [
                                2182.0,
                                161.3665063
                            ],
                            [
                                2183.0,
                                161.37927969999998
                            ],
                            [
                                2184.0,
                                161.3920434
                            ],
                            [
                                2185.0,
                                161.4047975
                            ],
                            [
                                2186.0,
                                161.417542
                            ],
                            [
                                2187.0,
                                161.4302768
                            ],
                            [
                                2188.0,
                                161.44300199999998
                            ],
                            [
                                2189.0,
                                161.45571759999999
                            ],
                            [
                                2190.0,
                                161.4684237
                            ],
                            [
                                2191.0,
                                161.4811202
                            ],
                            [
                                2192.0,
                                161.4938071
                            ],
                            [
                                2193.0,
                                161.5064844
                            ],
                            [
                                2194.0,
                                161.51915219999998
                            ]
                        ]
                    },
                    {
                        "name": "SRR1745516.c_curve",
                        "data": [
                            [
                                0.0,
                                0.0
                            ],
                            [
                                1.0,
                                0.5342899999999999
                            ],
                            [
                                2.0,
                                1.02626
                            ],
                            [
                                3.0,
                                1.50746
                            ],
                            [
                                4.0,
                                1.98111
                            ],
                            [
                                5.0,
                                2.44855
                            ],
                            [
                                6.0,
                                2.91057
                            ],
                            [
                                7.0,
                                3.3677099999999998
                            ],
                            [
                                8.0,
                                3.82034
                            ],
                            [
                                9.0,
                                4.26878
                            ],
                            [
                                10.0,
                                4.71328
                            ],
                            [
                                11.0,
                                5.15404
                            ],
                            [
                                12.0,
                                5.5912299999999995
                            ],
                            [
                                13.0,
                                6.02502
                            ],
                            [
                                14.0,
                                6.45554
                            ]
                        ]
                    },
                    {
                        "name": "SRR1745516.lc_extrap",
                        "data": [
                            [
                                0.0,
                                0.0
                            ],
                            [
                                1.0,
                                0.5350564999999999
                            ],
                            [
                                2.0,
                                1.027636
                            ],
                            [
                                3.0,
                                1.5094334999999999
                            ],
                            [
                                4.0,
                                1.9836785
                            ],
                            [
                                5.0,
                                2.4516665
                            ],
                            [
                                6.0,
                                2.914202
                            ],
                            [
                                7.0,
                                3.3718415
                            ],
                            [
                                8.0,
                                3.8249774999999997
                            ],
                            [
                                9.0,
                                4.2739164999999995
                            ],
                            [
                                10.0,
                                4.718906
                            ],
                            [
                                11.0,
                                5.160152999999999
                            ],
                            [
                                12.0,
                                5.597836
                            ],
                            [
                                13.0,
                                6.0321105
                            ],
                            [
                                14.0,
                                6.463113
                            ],
                            [
                                15.0,
                                6.890967
                            ],
                            [
                                16.0,
                                7.3157834
                            ],
                            [
                                17.0,
                                7.7376618
                            ],
                            [
                                18.0,
                                8.1566942
                            ],
                            [
                                19.0,
                                8.572982999999999
                            ],
                            [
                                20.0,
                                8.986616699999999
                            ],
                            [
                                21.0,
                                9.3976466
                            ],
                            [
                                22.0,
                                9.806140899999999
                            ],
                            [
                                23.0,
                                10.2121639
                            ],
                            [
                                24.0,
                                10.6157755
                            ],
                            [
                                25.0,
                                11.017032599999999
                            ],
                            [
                                26.0,
                                11.415988699999998
                            ],
                            [
                                27.0,
                                11.8126942
                            ],
                            [
                                28.0,
                                12.2071968
                            ],
                            [
                                29.0,
                                12.599541499999999
                            ],
                            [
                                30.0,
                                12.9897701
                            ],
                            [
                                31.0,
                                13.3779221
                            ],
                            [
                                32.0,
                                13.7640344
                            ],
                            [
                                33.0,
                                14.1481419
                            ],
                            [
                                34.0,
                                14.530278
                            ],
                            [
                                35.0,
                                14.9104753
                            ],
                            [
                                36.0,
                                15.2887656
                            ],
                            [
                                37.0,
                                15.665180399999999
                            ],
                            [
                                38.0,
                                16.0397503
                            ],
                            [
                                39.0,
                                16.4125051
                            ],
                            [
                                40.0,
                                16.7834735
                            ],
                            [
                                41.0,
                                17.1526833
                            ],
                            [
                                42.0,
                                17.5201606
                            ],
                            [
                                43.0,
                                17.8859311
                            ],
                            [
                                44.0,
                                18.2500188
                            ],
                            [
                                45.0,
                                18.6124473
                            ],
                            [
                                46.0,
                                18.9732389
                            ],
                            [
                                47.0,
                                19.3324155
                            ],
                            [
                                48.0,
                                19.6899978
                            ],
                            [
                                49.0,
                                20.046006199999997
                            ],
                            [
                                50.0,
                                20.401108
                            ],
                            [
                                51.0,
                                20.754907199999998
                            ],
                            [
                                52.0,
                                21.107259399999997
                            ],
                            [
                                53.0,
                                21.4581846
                            ],
                            [
                                54.0,
                                21.807702499999998
                            ],
                            [
                                55.0,
                                22.1558322
                            ],
                            [
                                56.0,
                                22.5025923
                            ],
                            [
                                57.0,
                                22.8480009
                            ],
                            [
                                58.0,
                                23.192075499999998
                            ],
                            [
                                59.0,
                                23.5345453
                            ],
                            [
                                60.0,
                                23.8746601
                            ],
                            [
                                61.0,
                                24.212678899999997
                            ],
                            [
                                62.0,
                                24.5468401
                            ],
                            [
                                63.0,
                                24.8791616
                            ],
                            [
                                64.0,
                                25.2099786
                            ],
                            [
                                65.0,
                                25.5393026
                            ],
                            [
                                66.0,
                                25.867144999999997
                            ],
                            [
                                67.0,
                                26.1935169
                            ],
                            [
                                68.0,
                                26.5184294
                            ],
                            [
                                69.0,
                                26.8439879
                            ],
                            [
                                70.0,
                                27.169368199999997
                            ],
                            [
                                71.0,
                                27.4934821
                            ],
                            [
                                72.0,
                                27.8179189
                            ],
                            [
                                73.0,
                                28.141859699999998
                            ],
                            [
                                74.0,
                                28.461169299999998
                            ],
                            [
                                75.0,
                                28.779714
                            ],
                            [
                                76.0,
                                29.100022899999995
                            ],
                            [
                                77.0,
                                29.4194341
                            ],
                            [
                                78.0,
                                29.7377395
                            ],
                            [
                                79.0,
                                30.054949399999998
                            ],
                            [
                                80.0,
                                30.371073799999998
                            ],
                            [
                                81.0,
                                30.6861225
                            ],
                            [
                                82.0,
                                31.000105299999998
                            ],
                            [
                                83.0,
                                31.3100755
                            ],
                            [
                                84.0,
                                31.618035699999997
                            ],
                            [
                                85.0,
                                31.9248321
                            ],
                            [
                                86.0,
                                32.2304736
                            ],
                            [
                                87.0,
                                32.5367488
                            ],
                            [
                                88.0,
                                32.8430347
                            ],
                            [
                                89.0,
                                33.1482621
                            ],
                            [
                                90.0,
                                33.452439
                            ],
                            [
                                91.0,
                                33.7555729
                            ],
                            [
                                92.0,
                                34.057671299999996
                            ],
                            [
                                93.0,
                                34.3587419
                            ],
                            [
                                94.0,
                                34.6587917
                            ],
                            [
                                95.0,
                                34.9578281
                            ],
                            [
                                96.0,
                                35.2558581
                            ],
                            [
                                97.0,
                                35.553092
                            ],
                            [
                                98.0,
                                35.8505179
                            ],
                            [
                                99.0,
                                36.146995499999996
                            ],
                            [
                                100.0,
                                36.4425317
                            ],
                            [
                                101.0,
                                36.7371329
                            ],
                            [
                                102.0,
                                37.0302265
                            ],
                            [
                                103.0,
                                37.3144621
                            ],
                            [
                                104.0,
                                37.6046833
                            ],
                            [
                                105.0,
                                37.8939573
                            ],
                            [
                                106.0,
                                38.182290200000004
                            ],
                            [
                                107.0,
                                38.469687799999996
                            ],
                            [
                                108.0,
                                38.756156299999994
                            ],
                            [
                                109.0,
                                39.041701399999994
                            ],
                            [
                                110.0,
                                39.3263289
                            ],
                            [
                                111.0,
                                39.6100445
                            ],
                            [
                                112.0,
                                39.8922106
                            ],
                            [
                                113.0,
                                40.169335499999995
                            ],
                            [
                                114.0,
                                40.4444141
                            ],
                            [
                                115.0,
                                40.717900799999995
                            ],
                            [
                                116.0,
                                40.989473
                            ],
                            [
                                117.0,
                                41.2600504
                            ],
                            [
                                118.0,
                                41.534662899999994
                            ],
                            [
                                119.0,
                                41.8090172
                            ],
                            [
                                120.0,
                                42.082472700000004
                            ],
                            [
                                121.0,
                                42.355034499999995
                            ],
                            [
                                122.0,
                                42.6267078
                            ],
                            [
                                123.0,
                                42.8974977
                            ],
                            [
                                124.0,
                                43.1674092
                            ],
                            [
                                125.0,
                                43.4364473
                            ],
                            [
                                126.0,
                                43.7046168
                            ],
                            [
                                127.0,
                                43.9726473
                            ],
                            [
                                128.0,
                                44.2418024
                            ],
                            [
                                129.0,
                                44.51014979999999
                            ],
                            [
                                130.0,
                                44.77533
                            ],
                            [
                                131.0,
                                45.0392168
                            ],
                            [
                                132.0,
                                45.3043187
                            ],
                            [
                                133.0,
                                45.5713131
                            ],
                            [
                                134.0,
                                45.8375456
                            ],
                            [
                                135.0,
                                46.1030204
                            ],
                            [
                                136.0,
                                46.3673747
                            ],
                            [
                                137.0,
                                46.6266647
                            ],
                            [
                                138.0,
                                46.8861657
                            ],
                            [
                                139.0,
                                47.143970499999995
                            ],
                            [
                                140.0,
                                47.4009765
                            ],
                            [
                                141.0,
                                47.6553249
                            ],
                            [
                                142.0,
                                47.9094669
                            ],
                            [
                                143.0,
                                48.1637694
                            ],
                            [
                                144.0,
                                48.4172832
                            ],
                            [
                                145.0,
                                48.670012299999996
                            ],
                            [
                                146.0,
                                48.921960799999994
                            ],
                            [
                                147.0,
[truncated: 3,959,607 more chars]
