# Supplementary material for: Combining signal and sequence to detect RNA polymerase initiation in ATAC-seq data
Source: PLoS One. 2020 Apr 30;15(4):e0232332. doi: 10.1371/journal.pone.0232332 (PMC7192442; doi:10.1371/journal.pone.0232332)
Supplement: S1 File — (ZIP) [file pone.0232332.s011.zip › multiqc_reports/H1_Nascent_MultiQC/multiqc_data/multiqc_fastqc.txt]

Sample	Filename	File type	Encoding	Total Sequences	Sequences flagged as poor quality	Sequence length	%GC	total_deduplicated_percentage	avg_sequence_length	basic_statistics	per_base_sequence_quality	per_tile_sequence_quality	per_sequence_quality_scores	per_base_sequence_content	per_sequence_gc_content	per_base_n_content	sequence_length_distribution	sequence_duplication_levels	overrepresented_sequences	adapter_content
SRR1745515	SRR1745515.fastq.gz	Conventional base calls	Sanger / Illumina 1.9	28955640.0	0.0	51.0	50.0	54.70714555802129	51.0	pass	pass	pass	pass	warn	warn	pass	pass	warn	warn	fail
SRR1745515.trim	SRR1745515.trim.fastq.gz	Conventional base calls	Sanger / Illumina 1.9	15681716.0	0.0	25-51	48.0	63.633627493722535	49.96798794213593	pass	pass	pass	pass	warn	pass	pass	warn	warn	warn	pass
SRR1745516	SRR1745516.fastq.gz	Conventional base calls	Sanger / Illumina 1.9	36985604.0	0.0	51.0	50.0	54.26604391988952	51.0	pass	pass	pass	pass	warn	warn	pass	pass	warn	warn	fail
SRR1745516.trim	SRR1745516.trim.fastq.gz	Conventional base calls	Sanger / Illumina 1.9	20345869.0	0.0	25-51	48.0	63.24239371860001	49.870693407099004	pass	pass	pass	pass	warn	pass	pass	warn	warn	warn	pass
SRR1745523	SRR1745523.fastq.gz	Conventional base calls	Sanger / Illumina 1.9	30921405.0	0.0	51.0	51.0	50.384596743235235	51.0	pass	pass	pass	pass	fail	warn	pass	pass	warn	warn	fail
SRR1745523.trim	SRR1745523.trim.fastq.gz	Conventional base calls	Sanger / Illumina 1.9	22234987.0	0.0	25-51	50.0	58.01119607857419	50.40726162781206	pass	pass	pass	pass	warn	pass	pass	warn	warn	warn	pass
SRR1745524	SRR1745524.fastq.gz	Conventional base calls	Sanger / Illumina 1.9	39938080.0	0.0	51.0	51.0	49.973946159042065	51.0	pass	pass	pass	pass	fail	warn	pass	pass	fail	warn	fail
SRR1745524.trim	SRR1745524.trim.fastq.gz	Conventional base calls	Sanger / Illumina 1.9	29002687.0	0.0	25-51	50.0	57.715591110494636	50.29246572912365	pass	pass	pass	pass	warn	pass	pass	warn	warn	warn	pass
SRR1745527	SRR1745527.fastq.gz	Conventional base calls	Sanger / Illumina 1.9	32013159.0	0.0	51.0	52.0	46.77768934948854	51.0	pass	pass	pass	pass	warn	warn	pass	pass	fail	warn	fail
SRR1745527.trim	SRR1745527.trim.fastq.gz	Conventional base calls	Sanger / Illumina 1.9	20239237.0	0.0	25-51	51.0	57.305114655707236	50.056422680360924	pass	pass	pass	pass	warn	warn	pass	warn	warn	warn	pass
SRR1745528	SRR1745528.fastq.gz	Conventional base calls	Sanger / Illumina 1.9	40685834.0	0.0	51.0	52.0	46.10793955213467	51.0	pass	pass	pass	pass	warn	warn	pass	pass	fail	warn	fail
SRR1745528.trim	SRR1745528.trim.fastq.gz	Conventional base calls	Sanger / Illumina 1.9	26053896.0	0.0	25-51	51.0	56.72942192946018	49.96557332538673	pass	pass	pass	pass	warn	warn	pass	warn	warn	warn	pass
SRR574824	SRR574824.fastq.gz	Conventional base calls	Sanger / Illumina 1.9	98222246.0	0.0	101.0	45.0	58.02837929796166	101.0	pass	fail	pass	warn	fail	pass	pass	pass	warn	pass	pass
SRR574824.trim	SRR574824.trim.fastq.gz	Conventional base calls	Sanger / Illumina 1.9	64369837.0	0.0	25-101	47.0	58.56449372691329	39.66904281581449	pass	warn	warn	pass	fail	pass	pass	warn	warn	pass	pass
SRR574825	SRR574825.fastq.gz	Conventional base calls	Sanger / Illumina 1.9	99543214.0	0.0	50.0	50.0	46.92257130490846	50.0	pass	pass	pass	pass	warn	warn	pass	pass	fail	pass	pass
SRR574825.trim	SRR574825.trim.fastq.gz	Conventional base calls	Sanger / Illumina 1.9	72948834.0	0.0	25-50	53.0	45.06118669287271	46.08980711055642	pass	pass	pass	pass	warn	pass	pass	warn	fail	pass	pass
SRR574826	SRR574826.fastq.gz	Conventional base calls	Sanger / Illumina 1.9	133734815.0	0.0	40.0	45.0	47.04696190989222	40.0	pass	pass	pass	pass	fail	pass	pass	pass	fail	fail	pass
SRR574826.trim	SRR574826.trim.fastq.gz	Conventional base calls	Sanger / Illumina 1.9	74336428.0	0.0	25-40	49.0	56.557345588090534	39.78281571452425	pass	pass	pass	pass	fail	pass	pass	warn	warn	warn	pass
