# Supplementary material for: Combining signal and sequence to detect RNA polymerase initiation in ATAC-seq data
Source: PLoS One. 2020 Apr 30;15(4):e0232332. doi: 10.1371/journal.pone.0232332 (PMC7192442; doi:10.1371/journal.pone.0232332)
Supplement: S1 File — (ZIP) [file pone.0232332.s011.zip › multiqc_reports/H1_Nascent_MultiQC/multiqc_data/multiqc_picard_gcbias.txt]

Sample	ACCUMULATION_LEVEL	READS_USED	WINDOW_SIZE	TOTAL_CLUSTERS	ALIGNED_READS	AT_DROPOUT	GC_DROPOUT	GC_NC_0_19	GC_NC_20_39	GC_NC_40_59	GC_NC_60_79	GC_NC_80_100	SAMPLE	LIBRARY	READ_GROUP
SRR1745515	All Reads	ALL	100.0	37624531.0	33383218.0	52.404468	8.3e-05	0.399094	0.161251	1.542972	4.291206	4.045639
SRR1745516	All Reads	ALL	100.0	48649528.0	43122426.0	51.977751	8.1e-05	0.388473	0.164759	1.545406	4.235348	3.893663
SRR1745523	All Reads	ALL	100.0	57399725.0	51377786.0	54.051468	7.9e-05	0.303042	0.122822	1.463441	5.451593	6.297801
SRR1745524	All Reads	ALL	100.0	74790291.0	66920802.0	53.903726	8e-05	0.297828	0.125152	1.468982	5.378634	6.01968
SRR1745527	All Reads	ALL	100.0	53819654.0	48478949.0	56.020137	7.5e-05	0.247657	0.109106	1.414708	5.976408	11.821169
SRR1745528	All Reads	ALL	100.0	69282887.0	62428011.0	55.660629	8.3e-05	0.24329	0.111259	1.421577	5.895425	11.36916
SRR574824	All Reads	ALL	100.0	97704282.0	88650492.0	36.892321	6.8e-05	0.429157	0.367853	1.269536	4.633281	16.093193
SRR574825	All Reads	ALL	100.0	117593057.0	94779439.0	53.472315	5.2e-05	0.10411	0.166205	1.059761	8.02032	57.682344
SRR574826	All Reads	ALL	100.0	90018462.0	34436728.0	44.335719	1.2e-05	0.295028	0.279974	1.20439	5.807281	36.130169
