# Supplementary material for: Combining signal and sequence to detect RNA polymerase initiation in ATAC-seq data
Source: PLoS One. 2020 Apr 30;15(4):e0232332. doi: 10.1371/journal.pone.0232332 (PMC7192442; doi:10.1371/journal.pone.0232332)
Supplement: S1 File — (ZIP) [file pone.0232332.s011.zip › multiqc_reports/H1_Nascent_MultiQC/multiqc_data/multiqc_picard_dups.txt]

Sample	LIBRARY	UNPAIRED_READS_EXAMINED	READ_PAIRS_EXAMINED	SECONDARY_OR_SUPPLEMENTARY_RDS	UNMAPPED_READS	UNPAIRED_READ_DUPLICATES	READ_PAIR_DUPLICATES	READ_PAIR_OPTICAL_DUPLICATES	PERCENT_DUPLICATION	ESTIMATED_LIBRARY_SIZE
SRR1745515	Unknown Library	11440403.0	0.0	21942815.0	4241313.0	6120602.0	0.0	0.0	0.534999
SRR1745516	Unknown Library	14818767.0	0.0	28303659.0	5527102.0	8035754.0	0.0	0.0	0.542269
SRR1745523	Unknown Library	16213048.0	0.0	35164738.0	6021939.0	9837513.0	0.0	0.0	0.606765
SRR1745524	Unknown Library	21133198.0	0.0	45787604.0	7869489.0	12987808.0	0.0	0.0	0.614569
SRR1745527	Unknown Library	14898532.0	0.0	33580417.0	5340705.0	9193780.0	0.0	0.0	0.617093
SRR1745528	Unknown Library	19199020.0	0.0	43228991.0	6854876.0	12002579.0	0.0	0.0	0.625166
SRR574824	Unknown Library	55316047.0	0.0	33334445.0	9053790.0	31827672.0	0.0	0.0	0.575379
SRR574825	Unknown Library	50135216.0	0.0	44644223.0	22813618.0	34413546.0	0.0	0.0	0.686415
SRR574826	Unknown Library	18754694.0	0.0	15682034.0	55581734.0	7447950.0	0.0	0.0	0.397125
