# Supplementary material for: Combining signal and sequence to detect RNA polymerase initiation in ATAC-seq data
Source: PLoS One. 2020 Apr 30;15(4):e0232332. doi: 10.1371/journal.pone.0232332 (PMC7192442; doi:10.1371/journal.pone.0232332)
Supplement: S1 File — (ZIP) [file pone.0232332.s011.zip › multiqc_reports/H1_Nascent_MultiQC/multiqc_data/multiqc_sources.txt]

Module	Section	Sample Name	Source
Preseq	all_sections	SRR1745516.lc_extrap	/scratch/Shares/dowell/itripodi/Nascent/H1/temp/e3/75ae6766aea759fb8ac62ab63c5f32/qc/preseq/SRR1745516.lc_extrap.txt
Preseq	all_sections	SRR1745528.lc_extrap	/scratch/Shares/dowell/itripodi/Nascent/H1/temp/e3/75ae6766aea759fb8ac62ab63c5f32/qc/preseq/SRR1745528.lc_extrap.txt
Preseq	all_sections	SRR1745528.c_curve	/scratch/Shares/dowell/itripodi/Nascent/H1/temp/e3/75ae6766aea759fb8ac62ab63c5f32/qc/preseq/SRR1745528.c_curve.txt
Preseq	all_sections	SRR1745527.c_curve	/scratch/Shares/dowell/itripodi/Nascent/H1/temp/e3/75ae6766aea759fb8ac62ab63c5f32/qc/preseq/SRR1745527.c_curve.txt
Preseq	all_sections	SRR1745524.c_curve	/scratch/Shares/dowell/itripodi/Nascent/H1/temp/e3/75ae6766aea759fb8ac62ab63c5f32/qc/preseq/SRR1745524.c_curve.txt
Preseq	all_sections	SRR574824.c_curve	/scratch/Shares/dowell/itripodi/Nascent/H1/temp/e3/75ae6766aea759fb8ac62ab63c5f32/qc/preseq/SRR574824.c_curve.txt
Preseq	all_sections	SRR574826.lc_extrap	/scratch/Shares/dowell/itripodi/Nascent/H1/temp/e3/75ae6766aea759fb8ac62ab63c5f32/qc/preseq/SRR574826.lc_extrap.txt
Preseq	all_sections	SRR574824.lc_extrap	/scratch/Shares/dowell/itripodi/Nascent/H1/temp/e3/75ae6766aea759fb8ac62ab63c5f32/qc/preseq/SRR574824.lc_extrap.txt
Preseq	all_sections	SRR1745515.lc_extrap	/scratch/Shares/dowell/itripodi/Nascent/H1/temp/e3/75ae6766aea759fb8ac62ab63c5f32/qc/preseq/SRR1745515.lc_extrap.txt
Preseq	all_sections	SRR574825.c_curve	/scratch/Shares/dowell/itripodi/Nascent/H1/temp/e3/75ae6766aea759fb8ac62ab63c5f32/qc/preseq/SRR574825.c_curve.txt
Preseq	all_sections	SRR1745524.lc_extrap	/scratch/Shares/dowell/itripodi/Nascent/H1/temp/e3/75ae6766aea759fb8ac62ab63c5f32/qc/preseq/SRR1745524.lc_extrap.txt
Preseq	all_sections	SRR1745523.c_curve	/scratch/Shares/dowell/itripodi/Nascent/H1/temp/e3/75ae6766aea759fb8ac62ab63c5f32/qc/preseq/SRR1745523.c_curve.txt
Preseq	all_sections	SRR1745516.c_curve	/scratch/Shares/dowell/itripodi/Nascent/H1/temp/e3/75ae6766aea759fb8ac62ab63c5f32/qc/preseq/SRR1745516.c_curve.txt
Preseq	all_sections	SRR574826.c_curve	/scratch/Shares/dowell/itripodi/Nascent/H1/temp/e3/75ae6766aea759fb8ac62ab63c5f32/qc/preseq/SRR574826.c_curve.txt
Preseq	all_sections	SRR1745523.lc_extrap	/scratch/Shares/dowell/itripodi/Nascent/H1/temp/e3/75ae6766aea759fb8ac62ab63c5f32/qc/preseq/SRR1745523.lc_extrap.txt
Preseq	all_sections	SRR1745515.c_curve	/scratch/Shares/dowell/itripodi/Nascent/H1/temp/e3/75ae6766aea759fb8ac62ab63c5f32/qc/preseq/SRR1745515.c_curve.txt
Preseq	all_sections	SRR574825.lc_extrap	/scratch/Shares/dowell/itripodi/Nascent/H1/temp/e3/75ae6766aea759fb8ac62ab63c5f32/qc/preseq/SRR574825.lc_extrap.txt
Preseq	all_sections	SRR1745527.lc_extrap	/scratch/Shares/dowell/itripodi/Nascent/H1/temp/e3/75ae6766aea759fb8ac62ab63c5f32/qc/preseq/SRR1745527.lc_extrap.txt
RSeQC	read_distribution	SRR1745524.read_dist	/scratch/Shares/dowell/itripodi/Nascent/H1/temp/e3/75ae6766aea759fb8ac62ab63c5f32/qc/rseqc/SRR1745524.read_dist.txt
RSeQC	read_distribution	SRR1745516.read_dist	/scratch/Shares/dowell/itripodi/Nascent/H1/temp/e3/75ae6766aea759fb8ac62ab63c5f32/qc/rseqc/SRR1745516.read_dist.txt
RSeQC	read_distribution	SRR574826.read_dist	/scratch/Shares/dowell/itripodi/Nascent/H1/temp/e3/75ae6766aea759fb8ac62ab63c5f32/qc/rseqc/SRR574826.read_dist.txt
RSeQC	read_distribution	SRR1745527.read_dist	/scratch/Shares/dowell/itripodi/Nascent/H1/temp/e3/75ae6766aea759fb8ac62ab63c5f32/qc/rseqc/SRR1745527.read_dist.txt
RSeQC	read_distribution	SRR1745528.read_dist	/scratch/Shares/dowell/itripodi/Nascent/H1/temp/e3/75ae6766aea759fb8ac62ab63c5f32/qc/rseqc/SRR1745528.read_dist.txt
RSeQC	read_distribution	SRR1745523.read_dist	/scratch/Shares/dowell/itripodi/Nascent/H1/temp/e3/75ae6766aea759fb8ac62ab63c5f32/qc/rseqc/SRR1745523.read_dist.txt
RSeQC	read_distribution	SRR1745515.read_dist	/scratch/Shares/dowell/itripodi/Nascent/H1/temp/e3/75ae6766aea759fb8ac62ab63c5f32/qc/rseqc/SRR1745515.read_dist.txt
RSeQC	read_distribution	SRR574824.read_dist	/scratch/Shares/dowell/itripodi/Nascent/H1/temp/e3/75ae6766aea759fb8ac62ab63c5f32/qc/rseqc/SRR574824.read_dist.txt
RSeQC	read_distribution	SRR574825.read_dist	/scratch/Shares/dowell/itripodi/Nascent/H1/temp/e3/75ae6766aea759fb8ac62ab63c5f32/qc/rseqc/SRR574825.read_dist.txt
RSeQC	read_duplication	SRR1745524.read_duplication	/scratch/Shares/dowell/itripodi/Nascent/H1/temp/e3/75ae6766aea759fb8ac62ab63c5f32/qc/rseqc/SRR1745524.read_duplication.pos.DupRate.xls
RSeQC	read_duplication	SRR1745515.read_duplication	/scratch/Shares/dowell/itripodi/Nascent/H1/temp/e3/75ae6766aea759fb8ac62ab63c5f32/qc/rseqc/SRR1745515.read_duplication.pos.DupRate.xls
RSeQC	read_duplication	SRR574824.read_duplication	/scratch/Shares/dowell/itripodi/Nascent/H1/temp/e3/75ae6766aea759fb8ac62ab63c5f32/qc/rseqc/SRR574824.read_duplication.pos.DupRate.xls
RSeQC	read_duplication	SRR1745516.read_duplication	/scratch/Shares/dowell/itripodi/Nascent/H1/temp/e3/75ae6766aea759fb8ac62ab63c5f32/qc/rseqc/SRR1745516.read_duplication.pos.DupRate.xls
RSeQC	read_duplication	SRR1745523.read_duplication	/scratch/Shares/dowell/itripodi/Nascent/H1/temp/e3/75ae6766aea759fb8ac62ab63c5f32/qc/rseqc/SRR1745523.read_duplication.pos.DupRate.xls
RSeQC	read_duplication	SRR574825.read_duplication	/scratch/Shares/dowell/itripodi/Nascent/H1/temp/e3/75ae6766aea759fb8ac62ab63c5f32/qc/rseqc/SRR574825.read_duplication.pos.DupRate.xls
RSeQC	read_duplication	SRR574826.read_duplication	/scratch/Shares/dowell/itripodi/Nascent/H1/temp/e3/75ae6766aea759fb8ac62ab63c5f32/qc/rseqc/SRR574826.read_duplication.pos.DupRate.xls
RSeQC	read_duplication	SRR1745527.read_duplication	/scratch/Shares/dowell/itripodi/Nascent/H1/temp/e3/75ae6766aea759fb8ac62ab63c5f32/qc/rseqc/SRR1745527.read_duplication.pos.DupRate.xls
RSeQC	read_duplication	SRR1745528.read_duplication	/scratch/Shares/dowell/itripodi/Nascent/H1/temp/e3/75ae6766aea759fb8ac62ab63c5f32/qc/rseqc/SRR1745528.read_duplication.pos.DupRate.xls
RSeQC	infer_experiment	SRR1745523.infer_experiment	/scratch/Shares/dowell/itripodi/Nascent/H1/temp/e3/75ae6766aea759fb8ac62ab63c5f32/qc/rseqc/SRR1745523.infer_experiment.txt
RSeQC	infer_experiment	SRR574824.infer_experiment	/scratch/Shares/dowell/itripodi/Nascent/H1/temp/e3/75ae6766aea759fb8ac62ab63c5f32/qc/rseqc/SRR574824.infer_experiment.txt
RSeQC	infer_experiment	SRR1745516.infer_experiment	/scratch/Shares/dowell/itripodi/Nascent/H1/temp/e3/75ae6766aea759fb8ac62ab63c5f32/qc/rseqc/SRR1745516.infer_experiment.txt
RSeQC	infer_experiment	SRR1745528.infer_experiment	/scratch/Shares/dowell/itripodi/Nascent/H1/temp/e3/75ae6766aea759fb8ac62ab63c5f32/qc/rseqc/SRR1745528.infer_experiment.txt
RSeQC	infer_experiment	SRR1745515.infer_experiment	/scratch/Shares/dowell/itripodi/Nascent/H1/temp/e3/75ae6766aea759fb8ac62ab63c5f32/qc/rseqc/SRR1745515.infer_experiment.txt
RSeQC	infer_experiment	SRR574826.infer_experiment	/scratch/Shares/dowell/itripodi/Nascent/H1/temp/e3/75ae6766aea759fb8ac62ab63c5f32/qc/rseqc/SRR574826.infer_experiment.txt
RSeQC	infer_experiment	SRR574825.infer_experiment	/scratch/Shares/dowell/itripodi/Nascent/H1/temp/e3/75ae6766aea759fb8ac62ab63c5f32/qc/rseqc/SRR574825.infer_experiment.txt
RSeQC	infer_experiment	SRR1745527.infer_experiment	/scratch/Shares/dowell/itripodi/Nascent/H1/temp/e3/75ae6766aea759fb8ac62ab63c5f32/qc/rseqc/SRR1745527.infer_experiment.txt
RSeQC	infer_experiment	SRR1745524.infer_experiment	/scratch/Shares/dowell/itripodi/Nascent/H1/temp/e3/75ae6766aea759fb8ac62ab63c5f32/qc/rseqc/SRR1745524.infer_experiment.txt
Picard	GcBiasDetailMetrics	SRR574824	/scratch/Shares/dowell/itripodi/Nascent/H1/temp/e3/75ae6766aea759fb8ac62ab63c5f32/qc/picard/SRR574824.gc_bias_metrics.txt
Picard	GcBiasDetailMetrics	SRR1745527	/scratch/Shares/dowell/itripodi/Nascent/H1/temp/e3/75ae6766aea759fb8ac62ab63c5f32/qc/picard/SRR1745527.gc_bias_metrics.txt
Picard	GcBiasDetailMetrics	SRR1745515	/scratch/Shares/dowell/itripodi/Nascent/H1/temp/e3/75ae6766aea759fb8ac62ab63c5f32/qc/picard/SRR1745515.gc_bias_metrics.txt
Picard	GcBiasDetailMetrics	SRR1745524	/scratch/Shares/dowell/itripodi/Nascent/H1/temp/e3/75ae6766aea759fb8ac62ab63c5f32/qc/picard/SRR1745524.gc_bias_metrics.txt
Picard	GcBiasDetailMetrics	SRR1745516	/scratch/Shares/dowell/itripodi/Nascent/H1/temp/e3/75ae6766aea759fb8ac62ab63c5f32/qc/picard/SRR1745516.gc_bias_metrics.txt
Picard	GcBiasDetailMetrics	SRR574826	/scratch/Shares/dowell/itripodi/Nascent/H1/temp/e3/75ae6766aea759fb8ac62ab63c5f32/qc/picard/SRR574826.gc_bias_metrics.txt
Picard	GcBiasDetailMetrics	SRR574825	/scratch/Shares/dowell/itripodi/Nascent/H1/temp/e3/75ae6766aea759fb8ac62ab63c5f32/qc/picard/SRR574825.gc_bias_metrics.txt
Picard	GcBiasDetailMetrics	SRR1745523	/scratch/Shares/dowell/itripodi/Nascent/H1/temp/e3/75ae6766aea759fb8ac62ab63c5f32/qc/picard/SRR1745523.gc_bias_metrics.txt
Picard	GcBiasDetailMetrics	SRR1745528	/scratch/Shares/dowell/itripodi/Nascent/H1/temp/e3/75ae6766aea759fb8ac62ab63c5f32/qc/picard/SRR1745528.gc_bias_metrics.txt
Picard	GcBiasSummaryMetrics	SRR574824	/scratch/Shares/dowell/itripodi/Nascent/H1/temp/e3/75ae6766aea759fb8ac62ab63c5f32/qc/picard/SRR574824.summary_metrics.txt
Picard	GcBiasSummaryMetrics	SRR574826	/scratch/Shares/dowell/itripodi/Nascent/H1/temp/e3/75ae6766aea759fb8ac62ab63c5f32/qc/picard/SRR574826.summary_metrics.txt
Picard	GcBiasSummaryMetrics	SRR1745528	/scratch/Shares/dowell/itripodi/Nascent/H1/temp/e3/75ae6766aea759fb8ac62ab63c5f32/qc/picard/SRR1745528.summary_metrics.txt
Picard	GcBiasSummaryMetrics	SRR1745524	/scratch/Shares/dowell/itripodi/Nascent/H1/temp/e3/75ae6766aea759fb8ac62ab63c5f32/qc/picard/SRR1745524.summary_metrics.txt
Picard	GcBiasSummaryMetrics	SRR1745516	/scratch/Shares/dowell/itripodi/Nascent/H1/temp/e3/75ae6766aea759fb8ac62ab63c5f32/qc/picard/SRR1745516.summary_metrics.txt
Picard	GcBiasSummaryMetrics	SRR1745523	/scratch/Shares/dowell/itripodi/Nascent/H1/temp/e3/75ae6766aea759fb8ac62ab63c5f32/qc/picard/SRR1745523.summary_metrics.txt
Picard	GcBiasSummaryMetrics	SRR1745515	/scratch/Shares/dowell/itripodi/Nascent/H1/temp/e3/75ae6766aea759fb8ac62ab63c5f32/qc/picard/SRR1745515.summary_metrics.txt
Picard	GcBiasSummaryMetrics	SRR1745527	/scratch/Shares/dowell/itripodi/Nascent/H1/temp/e3/75ae6766aea759fb8ac62ab63c5f32/qc/picard/SRR1745527.summary_metrics.txt
Picard	GcBiasSummaryMetrics	SRR574825	/scratch/Shares/dowell/itripodi/Nascent/H1/temp/e3/75ae6766aea759fb8ac62ab63c5f32/qc/picard/SRR574825.summary_metrics.txt
Picard	DuplicationMetrics	SRR574826	/scratch/Shares/dowell/itripodi/Nascent/H1/temp/e3/75ae6766aea759fb8ac62ab63c5f32/qc/picard/SRR574826.marked_dup_metrics.txt
Picard	DuplicationMetrics	SRR1745515	/scratch/Shares/dowell/itripodi/Nascent/H1/temp/e3/75ae6766aea759fb8ac62ab63c5f32/qc/picard/SRR1745515.marked_dup_metrics.txt
Picard	DuplicationMetrics	SRR1745528	/scratch/Shares/dowell/itripodi/Nascent/H1/temp/e3/75ae6766aea759fb8ac62ab63c5f32/qc/picard/SRR1745528.marked_dup_metrics.txt
Picard	DuplicationMetrics	SRR1745516	/scratch/Shares/dowell/itripodi/Nascent/H1/temp/e3/75ae6766aea759fb8ac62ab63c5f32/qc/picard/SRR1745516.marked_dup_metrics.txt
Picard	DuplicationMetrics	SRR574825	/scratch/Shares/dowell/itripodi/Nascent/H1/temp/e3/75ae6766aea759fb8ac62ab63c5f32/qc/picard/SRR574825.marked_dup_metrics.txt
Picard	DuplicationMetrics	SRR1745523	/scratch/Shares/dowell/itripodi/Nascent/H1/temp/e3/75ae6766aea759fb8ac62ab63c5f32/qc/picard/SRR1745523.marked_dup_metrics.txt
Picard	DuplicationMetrics	SRR1745527	/scratch/Shares/dowell/itripodi/Nascent/H1/temp/e3/75ae6766aea759fb8ac62ab63c5f32/qc/picard/SRR1745527.marked_dup_metrics.txt
Picard	DuplicationMetrics	SRR1745524	/scratch/Shares/dowell/itripodi/Nascent/H1/temp/e3/75ae6766aea759fb8ac62ab63c5f32/qc/picard/SRR1745524.marked_dup_metrics.txt
Picard	DuplicationMetrics	SRR574824	/scratch/Shares/dowell/itripodi/Nascent/H1/temp/e3/75ae6766aea759fb8ac62ab63c5f32/qc/picard/SRR574824.marked_dup_metrics.txt
Samtools	flagstat	SRR1745524	/scratch/Shares/dowell/itripodi/Nascent/H1/temp/e3/75ae6766aea759fb8ac62ab63c5f32/qc/mapstats/SRR1745524.flagstat
Samtools	flagstat	SRR1745515	/scratch/Shares/dowell/itripodi/Nascent/H1/temp/e3/75ae6766aea759fb8ac62ab63c5f32/qc/mapstats/SRR1745515.flagstat
Samtools	flagstat	SRR574824	/scratch/Shares/dowell/itripodi/Nascent/H1/temp/e3/75ae6766aea759fb8ac62ab63c5f32/qc/mapstats/SRR574824.flagstat
Samtools	flagstat	SRR1745523	/scratch/Shares/dowell/itripodi/Nascent/H1/temp/e3/75ae6766aea759fb8ac62ab63c5f32/qc/mapstats/SRR1745523.flagstat
Samtools	flagstat	SRR1745528	/scratch/Shares/dowell/itripodi/Nascent/H1/temp/e3/75ae6766aea759fb8ac62ab63c5f32/qc/mapstats/SRR1745528.flagstat
Samtools	flagstat	SRR1745516	/scratch/Shares/dowell/itripodi/Nascent/H1/temp/e3/75ae6766aea759fb8ac62ab63c5f32/qc/mapstats/SRR1745516.flagstat
Samtools	flagstat	SRR1745527	/scratch/Shares/dowell/itripodi/Nascent/H1/temp/e3/75ae6766aea759fb8ac62ab63c5f32/qc/mapstats/SRR1745527.flagstat
Samtools	flagstat	SRR574825	/scratch/Shares/dowell/itripodi/Nascent/H1/temp/e3/75ae6766aea759fb8ac62ab63c5f32/qc/mapstats/SRR574825.flagstat
Samtools	flagstat	SRR574826	/scratch/Shares/dowell/itripodi/Nascent/H1/temp/e3/75ae6766aea759fb8ac62ab63c5f32/qc/mapstats/SRR574826.flagstat
BBTools	all_sections	SRR1745528.trimstats	/scratch/Shares/dowell/itripodi/Nascent/H1/temp/e3/75ae6766aea759fb8ac62ab63c5f32/qc/trimstats/SRR1745528.trimstats.txt
BBTools	all_sections	SRR1745516.trimstats	/scratch/Shares/dowell/itripodi/Nascent/H1/temp/e3/75ae6766aea759fb8ac62ab63c5f32/qc/trimstats/SRR1745516.trimstats.txt
BBTools	all_sections	SRR1745524.trimstats	/scratch/Shares/dowell/itripodi/Nascent/H1/temp/e3/75ae6766aea759fb8ac62ab63c5f32/qc/trimstats/SRR1745524.trimstats.txt
BBTools	all_sections	SRR574826.trimstats	/scratch/Shares/dowell/itripodi/Nascent/H1/temp/e3/75ae6766aea759fb8ac62ab63c5f32/qc/trimstats/SRR574826.trimstats.txt
BBTools	all_sections	SRR1745515.trimstats	/scratch/Shares/dowell/itripodi/Nascent/H1/temp/e3/75ae6766aea759fb8ac62ab63c5f32/qc/trimstats/SRR1745515.trimstats.txt
BBTools	all_sections	SRR1745523.trimstats	/scratch/Shares/dowell/itripodi/Nascent/H1/temp/e3/75ae6766aea759fb8ac62ab63c5f32/qc/trimstats/SRR1745523.trimstats.txt
BBTools	all_sections	SRR1745527.trimstats	/scratch/Shares/dowell/itripodi/Nascent/H1/temp/e3/75ae6766aea759fb8ac62ab63c5f32/qc/trimstats/SRR1745527.trimstats.txt
BBTools	all_sections	SRR574825.trimstats	/scratch/Shares/dowell/itripodi/Nascent/H1/temp/e3/75ae6766aea759fb8ac62ab63c5f32/qc/trimstats/SRR574825.trimstats.txt
BBTools	all_sections	SRR574824.trimstats	/scratch/Shares/dowell/itripodi/Nascent/H1/temp/e3/75ae6766aea759fb8ac62ab63c5f32/qc/trimstats/SRR574824.trimstats.txt
HISAT2	all_sections	SRR1745524.hisat2_mapstats	/scratch/Shares/dowell/itripodi/Nascent/H1/temp/e3/75ae6766aea759fb8ac62ab63c5f32/qc/hisat2_mapstats/SRR1745524.hisat2_mapstats.txt
HISAT2	all_sections	SRR574825.hisat2_mapstats	/scratch/Shares/dowell/itripodi/Nascent/H1/temp/e3/75ae6766aea759fb8ac62ab63c5f32/qc/hisat2_mapstats/SRR574825.hisat2_mapstats.txt
HISAT2	all_sections	SRR1745516.hisat2_mapstats	/scratch/Shares/dowell/itripodi/Nascent/H1/temp/e3/75ae6766aea759fb8ac62ab63c5f32/qc/hisat2_mapstats/SRR1745516.hisat2_mapstats.txt
HISAT2	all_sections	SRR1745523.hisat2_mapstats	/scratch/Shares/dowell/itripodi/Nascent/H1/temp/e3/75ae6766aea759fb8ac62ab63c5f32/qc/hisat2_mapstats/SRR1745523.hisat2_mapstats.txt
HISAT2	all_sections	SRR1745515.hisat2_mapstats	/scratch/Shares/dowell/itripodi/Nascent/H1/temp/e3/75ae6766aea759fb8ac62ab63c5f32/qc/hisat2_mapstats/SRR1745515.hisat2_mapstats.txt
HISAT2	all_sections	SRR574826.hisat2_mapstats	/scratch/Shares/dowell/itripodi/Nascent/H1/temp/e3/75ae6766aea759fb8ac62ab63c5f32/qc/hisat2_mapstats/SRR574826.hisat2_mapstats.txt
HISAT2	all_sections	SRR1745528.hisat2_mapstats	/scratch/Shares/dowell/itripodi/Nascent/H1/temp/e3/75ae6766aea759fb8ac62ab63c5f32/qc/hisat2_mapstats/SRR1745528.hisat2_mapstats.txt
HISAT2	all_sections	SRR574824.hisat2_mapstats	/scratch/Shares/dowell/itripodi/Nascent/H1/temp/e3/75ae6766aea759fb8ac62ab63c5f32/qc/hisat2_mapstats/SRR574824.hisat2_mapstats.txt
HISAT2	all_sections	SRR1745527.hisat2_mapstats	/scratch/Shares/dowell/itripodi/Nascent/H1/temp/e3/75ae6766aea759fb8ac62ab63c5f32/qc/hisat2_mapstats/SRR1745527.hisat2_mapstats.txt
FastQC	all_sections	SRR1745516.trim	/scratch/Shares/dowell/itripodi/Nascent/H1/temp/e3/75ae6766aea759fb8ac62ab63c5f32/qc/fastqc/SRR1745516.trim_fastqc.zip
FastQC	all_sections	SRR1745527.trim	/scratch/Shares/dowell/itripodi/Nascent/H1/temp/e3/75ae6766aea759fb8ac62ab63c5f32/qc/fastqc/SRR1745527.trim_fastqc.zip
FastQC	all_sections	SRR1745528	/scratch/Shares/dowell/itripodi/Nascent/H1/temp/e3/75ae6766aea759fb8ac62ab63c5f32/qc/fastqc/SRR1745528_fastqc.zip
FastQC	all_sections	SRR1745528.trim	/scratch/Shares/dowell/itripodi/Nascent/H1/temp/e3/75ae6766aea759fb8ac62ab63c5f32/qc/fastqc/SRR1745528.trim_fastqc.zip
FastQC	all_sections	SRR574825.trim	/scratch/Shares/dowell/itripodi/Nascent/H1/temp/e3/75ae6766aea759fb8ac62ab63c5f32/qc/fastqc/SRR574825.trim_fastqc.zip
FastQC	all_sections	SRR1745515	/scratch/Shares/dowell/itripodi/Nascent/H1/temp/e3/75ae6766aea759fb8ac62ab63c5f32/qc/fastqc/SRR1745515_fastqc.zip
FastQC	all_sections	SRR574824.trim	/scratch/Shares/dowell/itripodi/Nascent/H1/temp/e3/75ae6766aea759fb8ac62ab63c5f32/qc/fastqc/SRR574824.trim_fastqc.zip
FastQC	all_sections	SRR1745523.trim	/scratch/Shares/dowell/itripodi/Nascent/H1/temp/e3/75ae6766aea759fb8ac62ab63c5f32/qc/fastqc/SRR1745523.trim_fastqc.zip
FastQC	all_sections	SRR1745515.trim	/scratch/Shares/dowell/itripodi/Nascent/H1/temp/e3/75ae6766aea759fb8ac62ab63c5f32/qc/fastqc/SRR1745515.trim_fastqc.zip
FastQC	all_sections	SRR1745527	/scratch/Shares/dowell/itripodi/Nascent/H1/temp/e3/75ae6766aea759fb8ac62ab63c5f32/qc/fastqc/SRR1745527_fastqc.zip
FastQC	all_sections	SRR1745524.trim	/scratch/Shares/dowell/itripodi/Nascent/H1/temp/e3/75ae6766aea759fb8ac62ab63c5f32/qc/fastqc/SRR1745524.trim_fastqc.zip
FastQC	all_sections	SRR1745524	/scratch/Shares/dowell/itripodi/Nascent/H1/temp/e3/75ae6766aea759fb8ac62ab63c5f32/qc/fastqc/SRR1745524_fastqc.zip
FastQC	all_sections	SRR574825	/scratch/Shares/dowell/itripodi/Nascent/H1/temp/e3/75ae6766aea759fb8ac62ab63c5f32/qc/fastqc/SRR574825_fastqc.zip
FastQC	all_sections	SRR1745516	/scratch/Shares/dowell/itripodi/Nascent/H1/temp/e3/75ae6766aea759fb8ac62ab63c5f32/qc/fastqc/SRR1745516_fastqc.zip
FastQC	all_sections	SRR574826	/scratch/Shares/dowell/itripodi/Nascent/H1/temp/e3/75ae6766aea759fb8ac62ab63c5f32/qc/fastqc/SRR574826_fastqc.zip
FastQC	all_sections	SRR1745523	/scratch/Shares/dowell/itripodi/Nascent/H1/temp/e3/75ae6766aea759fb8ac62ab63c5f32/qc/fastqc/SRR1745523_fastqc.zip
FastQC	all_sections	SRR574824	/scratch/Shares/dowell/itripodi/Nascent/H1/temp/e3/75ae6766aea759fb8ac62ab63c5f32/qc/fastqc/SRR574824_fastqc.zip
FastQC	all_sections	SRR574826.trim	/scratch/Shares/dowell/itripodi/Nascent/H1/temp/e3/75ae6766aea759fb8ac62ab63c5f32/qc/fastqc/SRR574826.trim_fastqc.zip
