# Supplementary material for: Combining signal and sequence to detect RNA polymerase initiation in ATAC-seq data
Source: PLoS One. 2020 Apr 30;15(4):e0232332. doi: 10.1371/journal.pone.0232332 (PMC7192442; doi:10.1371/journal.pone.0232332)
Supplement: S1 File — (ZIP) [file pone.0232332.s011.zip › multiqc_reports/H1_Nascent_MultiQC/multiqc_data/multiqc_hisat2.txt]

Sample	unpaired_total	unpaired_aligned_none	unpaired_aligned_one	unpaired_aligned_multi	overall_alignment_rate
SRR1745515.hisat2_mapstats	15681716	4241313	5720386	5720017	72.95
SRR1745516.hisat2_mapstats	20345869	5527102	7438511	7380256	72.83
SRR1745523.hisat2_mapstats	22234987	6021939	7115047	9098001	72.92
SRR1745524.hisat2_mapstats	29002687	7869489	9283593	11849605	72.87
SRR1745527.hisat2_mapstats	20239237	5340705	6237252	8661280	73.61
SRR1745528.hisat2_mapstats	26053896	6854876	8048666	11150354	73.69
SRR574824.hisat2_mapstats	64369837	9053790	45508584	9807463	85.93
SRR574825.hisat2_mapstats	72948834	22813618	37549444	12585772	68.73
SRR574826.hisat2_mapstats	74336428	55581734	14287295	4467399	25.23
