# Supplementary material for: Combining signal and sequence to detect RNA polymerase initiation in ATAC-seq data
Source: PLoS One. 2020 Apr 30;15(4):e0232332. doi: 10.1371/journal.pone.0232332 (PMC7192442; doi:10.1371/journal.pone.0232332)
Supplement: S1 File — (ZIP) [file pone.0232332.s011.zip › multiqc_reports/HCT116_Nascent_MultiQC/multiqc_data/multiqc.log]

[2019-11-10 20:58:33	621] multiqc [DEBUG ] No MultiQC config found: /Users/magr0763/.local/lib/python3.7/site-packages/multiqc_config.yaml
[2019-11-10 20:58:33	621] multiqc [DEBUG ] No MultiQC config found: /Users/magr0763/.multiqc_config.yaml
[2019-11-10 20:58:33	627] multiqc [DEBUG ] Loading config settings from: multiqc_config.yaml
[2019-11-10 20:58:33	627] multiqc [DEBUG ] New config 'report_comment': This report has been generated by the <a href="https://github.com/Dowell-Lab/Nascent-Flow" target="_blank">Nascent-Flow</a> analysis pipeline. For information about how to interpret these results	please see the <a href="https://github.com/Dowell-Lab/Nascent-Flow" target="_blank">documentation</a>.
[2019-11-10 20:58:33	627] multiqc [DEBUG ] New config 'report_section_order': {'nascentflow-software-versions': {'order': -1000}}
[2019-11-10 20:58:33	633] multiqc [DEBUG ] Loading config settings from: multiqc_config.yaml
[2019-11-10 20:58:33	633] multiqc [DEBUG ] New config 'report_comment': This report has been generated by the <a href="https://github.com/Dowell-Lab/Nascent-Flow" target="_blank">Nascent-Flow</a> analysis pipeline. For information about how to interpret these results	please see the <a href="https://github.com/Dowell-Lab/Nascent-Flow" target="_blank">documentation</a>.
[2019-11-10 20:58:33	633] multiqc [DEBUG ] New config 'report_section_order': {'nascentflow-software-versions': {'order': -1000}}
[2019-11-10 20:58:33	633] multiqc [DEBUG ] Command used: /Users/magr0763/.local/bin/multiqc . -f --config multiqc_config.yaml
[2019-11-10 20:58:34	491] multiqc [DEBUG ] Latest MultiQC version is v1.7
[2019-11-10 20:58:34	491] multiqc [INFO ] This is MultiQC v1.7
[2019-11-10 20:58:34	491] multiqc [DEBUG ] Command : /Users/magr0763/.local/bin/multiqc . -f --config multiqc_config.yaml
[2019-11-10 20:58:34	491] multiqc [DEBUG ] Working dir : /scratch/Shares/dowell/itripodi/Nascent/HCT116/temp/bc/e0efdfb60cc8fd2b3848fe79dff1ab
[2019-11-10 20:58:34	491] multiqc [INFO ] Template : default
[2019-11-10 20:58:34	491] multiqc [INFO ] Searching '.'
[2019-11-10 20:58:34	492] multiqc [DEBUG ] Analysing modules: custom_content	conpair	peddy	methylQA	phantompeakqualtools	qualimap	preseq	quast	qorts	rna_seqc	rsem	rseqc	busco	goleft_indexcov	disambiguate	supernova	deeptools	sargasso	verifybamid	mirtrace	happy	homer	macs2	theta2	snpeff	gatk	htseq	bcftools	featureCounts	dedup	damageprofiler	picard	prokka	samblaster	samtools	bamtools	jellyfish	vcftools	longranger	stacks	bbmap	bismark	biscuit	hicexplorer	hicup	hicpro	salmon	kallisto	slamdunk
[2019-11-10 20:58:34	492] multiqc [DEBUG ] Using temporary directory for creating report: /tmp/tmph4v8ffaq
[2019-11-10 20:58:37	163] multiqc [DEBUG ] Ignoring file as matched an ignore pattern: SRR2084588.gc_bias_metrics.pdf
[2019-11-10 20:58:39	320] multiqc [DEBUG ] Ignoring file as matched an ignore pattern: SRR2084585.gc_bias_metrics.pdf
[2019-11-10 20:58:41	328] multiqc [DEBUG ] Ignoring file as matched an ignore pattern: SRR828696.gc_bias_metrics.pdf
[2019-11-10 20:58:41	330] multiqc [DEBUG ] Ignoring file as matched an ignore pattern: SRR2084586.gc_bias_metrics.pdf
[2019-11-10 20:58:41	857] multiqc [DEBUG ] Ignoring file as matched an ignore pattern: SRR2084584.gc_bias_metrics.pdf
[2019-11-10 20:58:43	339] multiqc [DEBUG ] Ignoring file as matched an ignore pattern: SRR1105736.gc_bias_metrics.pdf
[2019-11-10 20:58:45	723] multiqc [DEBUG ] Ignoring file as matched an ignore pattern: SRR2084590.gc_bias_metrics.pdf
[2019-11-10 20:58:45	725] multiqc [DEBUG ] Ignoring file as matched an ignore pattern: SRR2084589.gc_bias_metrics.pdf
[2019-11-10 20:58:46	929] multiqc [DEBUG ] Ignoring file as matched an ignore pattern: SRR828695.gc_bias_metrics.pdf
[2019-11-10 20:58:47	691] multiqc [DEBUG ] Ignoring file as matched an ignore pattern: SRR828729.gc_bias_metrics.pdf
[2019-11-10 20:58:51	488] multiqc [DEBUG ] Ignoring file as matched an ignore pattern: SRR1224573.gc_bias_metrics.pdf
[2019-11-10 20:58:51	491] multiqc [DEBUG ] Ignoring file as matched an ignore pattern: SRR1105737.gc_bias_metrics.pdf
[2019-11-10 20:58:55	300] multiqc [DEBUG ] Ignoring file as matched an ignore pattern: SRR2084591.gc_bias_metrics.pdf
[2019-11-10 20:58:58	079] multiqc [DEBUG ] Ignoring file as matched an ignore pattern: SRR2084587.gc_bias_metrics.pdf
[2019-11-10 20:59:01	863] multiqc [DEBUG ] Ignoring file as matched an ignore pattern: SRR1224573.read_duplication.DupRate_plot.pdf
[2019-11-10 20:59:06	648] multiqc [DEBUG ] Ignoring file as matched an ignore pattern: SRR2084589.read_duplication.DupRate_plot.pdf
[2019-11-10 20:59:07	694] multiqc [DEBUG ] Ignoring file as matched an ignore pattern: SRR1105736.read_duplication.DupRate_plot.pdf
[2019-11-10 20:59:07	968] multiqc [DEBUG ] Ignoring file as matched an ignore pattern: SRR2084590.read_duplication.DupRate_plot.pdf
[2019-11-10 20:59:08	279] multiqc [DEBUG ] Ignoring file as matched an ignore pattern: SRR2084587.read_duplication.DupRate_plot.pdf
[2019-11-10 20:59:08	582] multiqc [DEBUG ] Ignoring file as matched an ignore pattern: SRR828695.read_duplication.DupRate_plot.pdf
[2019-11-10 20:59:08	585] multiqc [DEBUG ] Ignoring file as matched an ignore pattern: SRR2084591.read_duplication.DupRate_plot.pdf
[2019-11-10 20:59:08	587] multiqc [DEBUG ] Ignoring file as matched an ignore pattern: SRR2084585.read_duplication.DupRate_plot.pdf
[2019-11-10 20:59:10	798] multiqc [DEBUG ] Ignoring file as matched an ignore pattern: SRR2084584.read_duplication.DupRate_plot.pdf
[2019-11-10 20:59:12	178] multiqc [DEBUG ] Ignoring file as matched an ignore pattern: SRR2084588.read_duplication.DupRate_plot.pdf
[2019-11-10 20:59:12	705] multiqc [DEBUG ] Ignoring file as matched an ignore pattern: SRR828729.read_duplication.DupRate_plot.pdf
[2019-11-10 20:59:12	707] multiqc [DEBUG ] Ignoring file as matched an ignore pattern: SRR2084586.read_duplication.DupRate_plot.pdf
[2019-11-10 20:59:16	909] multiqc [DEBUG ] Ignoring file as matched an ignore pattern: SRR828696.read_duplication.DupRate_plot.pdf
[2019-11-10 20:59:17	199] multiqc [DEBUG ] Ignoring file as matched an ignore pattern: SRR1105737.read_duplication.DupRate_plot.pdf
[2019-11-10 20:59:22	773] multiqc [DEBUG ] Ignoring file as matched an ignore pattern: SRR828695.trim_fastqc.html
[2019-11-10 20:59:22	776] multiqc [DEBUG ] Ignoring file as matched an ignore pattern: SRR2084589_fastqc.html
[2019-11-10 20:59:22	779] multiqc [DEBUG ] Ignoring file as matched an ignore pattern: SRR2084590.trim_fastqc.html
[2019-11-10 20:59:22	786] multiqc [DEBUG ] Ignoring file as matched an ignore pattern: SRR2084587_fastqc.html
[2019-11-10 20:59:22	797] multiqc [DEBUG ] Ignoring file as matched an ignore pattern: SRR2084590_fastqc.html
[2019-11-10 20:59:22	800] multiqc [DEBUG ] Ignoring file as matched an ignore pattern: SRR2084587.trim_fastqc.html
[2019-11-10 20:59:22	802] multiqc [DEBUG ] Ignoring file as matched an ignore pattern: SRR2084588.trim_fastqc.html
[2019-11-10 20:59:22	805] multiqc [DEBUG ] Ignoring file as matched an ignore pattern: SRR2084584_fastqc.html
[2019-11-10 20:59:22	808] multiqc [DEBUG ] Ignoring file as matched an ignore pattern: SRR2084584.trim_fastqc.html
[2019-11-10 20:59:22	820] multiqc [DEBUG ] Ignoring file as matched an ignore pattern: SRR1224573.trim_fastqc.html
[2019-11-10 20:59:22	847] multiqc [DEBUG ] Ignoring file as matched an ignore pattern: SRR1105736.trim_fastqc.html
[2019-11-10 20:59:22	849] multiqc [DEBUG ] Ignoring file as matched an ignore pattern: SRR828696_fastqc.html
[2019-11-10 20:59:22	851] multiqc [DEBUG ] Ignoring file as matched an ignore pattern: SRR2084586_fastqc.html
[2019-11-10 20:59:22	862] multiqc [DEBUG ] Ignoring file as matched an ignore pattern: SRR2084585.trim_fastqc.html
[2019-11-10 20:59:22	870] multiqc [DEBUG ] Ignoring file as matched an ignore pattern: SRR828729_fastqc.html
[2019-11-10 20:59:22	877] multiqc [DEBUG ] Ignoring file as matched an ignore pattern: SRR1105736_fastqc.html
[2019-11-10 20:59:22	888] multiqc [DEBUG ] Ignoring file as matched an ignore pattern: SRR1105737.trim_fastqc.html
[2019-11-10 20:59:22	899] multiqc [DEBUG ] Ignoring file as matched an ignore pattern: SRR1105737_fastqc.html
[2019-11-10 20:59:22	901] multiqc [DEBUG ] Ignoring file as matched an ignore pattern: SRR2084591.trim_fastqc.html
[2019-11-10 20:59:22	908] multiqc [DEBUG ] Ignoring file as matched an ignore pattern: SRR828696.trim_fastqc.html
[2019-11-10 20:59:22	910] multiqc [DEBUG ] Ignoring file as matched an ignore pattern: SRR828695_fastqc.html
[2019-11-10 20:59:22	913] multiqc [DEBUG ] Ignoring file as matched an ignore pattern: SRR2084585_fastqc.html
[2019-11-10 20:59:22	919] multiqc [DEBUG ] Ignoring file as matched an ignore pattern: SRR2084586.trim_fastqc.html
[2019-11-10 20:59:22	944] multiqc [DEBUG ] Ignoring file as matched an ignore pattern: SRR2084591_fastqc.html
[2019-11-10 20:59:22	946] multiqc [DEBUG ] Ignoring file as matched an ignore pattern: SRR1224573_fastqc.html
[2019-11-10 20:59:22	953] multiqc [DEBUG ] Ignoring file as matched an ignore pattern: SRR2084589.trim_fastqc.html
[2019-11-10 20:59:22	955] multiqc [DEBUG ] Ignoring file as matched an ignore pattern: SRR828729.trim_fastqc.html
[2019-11-10 20:59:22	957] multiqc [DEBUG ] Ignoring file as matched an ignore pattern: SRR2084588_fastqc.html
[2019-11-10 20:59:55	546] multiqc.modules.custom_content.custom_content [INFO ] nascentflow-software-versions: Found 1 sample (html)
[2019-11-10 20:59:55	546] multiqc.modules.custom_content.custom_content [INFO ] nascentflow-software-versions: Found 402 samples (html)
[2019-11-10 20:59:55	552] multiqc [DEBUG ] No samples found: conpair
[2019-11-10 20:59:55	557] multiqc [DEBUG ] No samples found: peddy
[2019-11-10 20:59:55	562] multiqc [DEBUG ] No samples found: methylQA
[2019-11-10 20:59:55	567] multiqc [DEBUG ] No samples found: phantompeakqualtools
[2019-11-10 20:59:55	574] multiqc [DEBUG ] No samples found: qualimap
[2019-11-10 20:59:55	932] multiqc.modules.preseq.preseq [INFO ] Found 28 reports
[2019-11-10 20:59:56	245] multiqc [DEBUG ] No samples found: quast
[2019-11-10 20:59:56	251] multiqc [DEBUG ] No samples found: qorts
[2019-11-10 20:59:56	256] multiqc [DEBUG ] No samples found: rna_seqc
[2019-11-10 20:59:56	261] multiqc [DEBUG ] No samples found: rsem
[2019-11-10 20:59:56	330] multiqc.modules.rseqc.rseqc [INFO ] Found 14 read_distribution reports
[2019-11-10 20:59:56	826] multiqc.modules.rseqc.rseqc [INFO ] Found 14 read_duplication reports
[2019-11-10 20:59:56	884] multiqc.modules.rseqc.rseqc [INFO ] Found 14 infer_experiment reports
[2019-11-10 20:59:56	890] multiqc [DEBUG ] No samples found: busco
[2019-11-10 20:59:56	895] multiqc [DEBUG ] No samples found: goleft_indexcov
[2019-11-10 20:59:56	901] multiqc [DEBUG ] No samples found: disambiguate
[2019-11-10 20:59:56	906] multiqc [DEBUG ] No samples found: supernova
[2019-11-10 20:59:56	917] multiqc [DEBUG ] No samples found: deeptools
[2019-11-10 20:59:56	922] multiqc [DEBUG ] No samples found: sargasso
[2019-11-10 20:59:56	927] multiqc [DEBUG ] No samples found: verifybamid
[2019-11-10 20:59:56	933] multiqc [DEBUG ] No samples found: mirtrace
[2019-11-10 20:59:56	938] multiqc [DEBUG ] No samples found: happy
[2019-11-10 20:59:56	945] multiqc [DEBUG ] No samples found: homer
[2019-11-10 20:59:56	950] multiqc [DEBUG ] No samples found: macs2
[2019-11-10 20:59:56	955] multiqc [DEBUG ] No samples found: theta2
[2019-11-10 20:59:56	961] multiqc [DEBUG ] No samples found: snpeff
[2019-11-10 20:59:56	967] multiqc [DEBUG ] No samples found: gatk
[2019-11-10 20:59:56	973] multiqc [DEBUG ] No samples found: htseq
[2019-11-10 20:59:56	979] multiqc [DEBUG ] No samples found: bcftools
[2019-11-10 20:59:56	984] multiqc [DEBUG ] No samples found: featureCounts
[2019-11-10 20:59:56	989] multiqc [DEBUG ] No samples found: dedup
[2019-11-10 20:59:56	995] multiqc [DEBUG ] No samples found: damageprofiler
[2019-11-10 20:59:57	247] multiqc.modules.picard.GcBiasMetrics [DEBUG ] Duplicate sample name found in SRR2084588.summary_metrics.txt! Overwriting: SRR2084588
[2019-11-10 20:59:57	255] multiqc.modules.picard.GcBiasMetrics [DEBUG ] Duplicate sample name found in SRR2084589.summary_metrics.txt! Overwriting: SRR2084589
[2019-11-10 20:59:57	276] multiqc.modules.picard.GcBiasMetrics [DEBUG ] Duplicate sample name found in SRR828729.summary_metrics.txt! Overwriting: SRR828729
[2019-11-10 20:59:57	288] multiqc.modules.picard.GcBiasMetrics [DEBUG ] Duplicate sample name found in SRR2084591.summary_metrics.txt! Overwriting: SRR2084591
[2019-11-10 20:59:57	292] multiqc.modules.picard.GcBiasMetrics [DEBUG ] Duplicate sample name found in SRR828696.summary_metrics.txt! Overwriting: SRR828696
[2019-11-10 20:59:57	305] multiqc.modules.picard.GcBiasMetrics [DEBUG ] Duplicate sample name found in SRR2084584.summary_metrics.txt! Overwriting: SRR2084584
[2019-11-10 20:59:57	314] multiqc.modules.picard.GcBiasMetrics [DEBUG ] Duplicate sample name found in SRR1224573.summary_metrics.txt! Overwriting: SRR1224573
[2019-11-10 20:59:57	323] multiqc.modules.picard.picard [INFO ] Found 14 GcBiasMetrics reports
[2019-11-10 20:59:57	380] multiqc.modules.picard.picard [INFO ] Found 14 MarkDuplicates reports
[2019-11-10 20:59:57	386] multiqc [DEBUG ] No samples found: prokka
[2019-11-10 20:59:57	391] multiqc [DEBUG ] No samples found: samblaster
[2019-11-10 20:59:57	466] multiqc.modules.samtools.samtools [INFO ] Found 14 flagstat reports
[2019-11-10 20:59:57	473] multiqc [DEBUG ] No samples found: bamtools
[2019-11-10 20:59:57	478] multiqc [DEBUG ] No samples found: jellyfish
[2019-11-10 20:59:57	486] multiqc [DEBUG ] No samples found: vcftools
[2019-11-10 20:59:57	491] multiqc [DEBUG ] No samples found: longranger
[2019-11-10 20:59:57	497] multiqc [DEBUG ] No samples found: stacks
[2019-11-10 20:59:57	512] multiqc.modules.bbmap.bbmap [DEBUG ] Parsing ./qc/trimstats/SRR828729.trimstats.txt
[2019-11-10 20:59:57	513] multiqc.modules.bbmap.bbmap [DEBUG ] Found stats output for sample SRR828729.trimstats with 88 rows
[2019-11-10 20:59:57	516] multiqc.modules.bbmap.bbmap [DEBUG ] Parsing ./qc/trimstats/SRR1224573.trimstats.txt
[2019-11-10 20:59:57	518] multiqc.modules.bbmap.bbmap [DEBUG ] Found stats output for sample SRR1224573.trimstats with 117 rows
[2019-11-10 20:59:57	521] multiqc.modules.bbmap.bbmap [DEBUG ] Parsing ./qc/trimstats/SRR2084586.trimstats.txt
[2019-11-10 20:59:57	523] multiqc.modules.bbmap.bbmap [DEBUG ] Found stats output for sample SRR2084586.trimstats with 92 rows
[2019-11-10 20:59:57	527] multiqc.modules.bbmap.bbmap [DEBUG ] Parsing ./qc/trimstats/SRR2084590.trimstats.txt
[2019-11-10 20:59:57	528] multiqc.modules.bbmap.bbmap [DEBUG ] Found stats output for sample SRR2084590.trimstats with 85 rows
[2019-11-10 20:59:57	532] multiqc.modules.bbmap.bbmap [DEBUG ] Parsing ./qc/trimstats/SRR2084587.trimstats.txt
[2019-11-10 20:59:57	533] multiqc.modules.bbmap.bbmap [DEBUG ] Found stats output for sample SRR2084587.trimstats with 90 rows
[2019-11-10 20:59:57	537] multiqc.modules.bbmap.bbmap [DEBUG ] Parsing ./qc/trimstats/SRR2084584.trimstats.txt
[2019-11-10 20:59:57	538] multiqc.modules.bbmap.bbmap [DEBUG ] Found stats output for sample SRR2084584.trimstats with 87 rows
[2019-11-10 20:59:57	542] multiqc.modules.bbmap.bbmap [DEBUG ] Parsing ./qc/trimstats/SRR2084585.trimstats.txt
[2019-11-10 20:59:57	543] multiqc.modules.bbmap.bbmap [DEBUG ] Found stats output for sample SRR2084585.trimstats with 90 rows
[2019-11-10 20:59:57	546] multiqc.modules.bbmap.bbmap [DEBUG ] Parsing ./qc/trimstats/SRR2084588.trimstats.txt
[2019-11-10 20:59:57	548] multiqc.modules.bbmap.bbmap [DEBUG ] Found stats output for sample SRR2084588.trimstats with 89 rows
[2019-11-10 20:59:57	551] multiqc.modules.bbmap.bbmap [DEBUG ] Parsing ./qc/trimstats/SRR2084591.trimstats.txt
[2019-11-10 20:59:57	552] multiqc.modules.bbmap.bbmap [DEBUG ] Found stats output for sample SRR2084591.trimstats with 84 rows
[2019-11-10 20:59:57	555] multiqc.modules.bbmap.bbmap [DEBUG ] Parsing ./qc/trimstats/SRR828695.trimstats.txt
[2019-11-10 20:59:57	556] multiqc.modules.bbmap.bbmap [DEBUG ] Found stats output for sample SRR828695.trimstats with 103 rows
[2019-11-10 20:59:57	559] multiqc.modules.bbmap.bbmap [DEBUG ] Parsing ./qc/trimstats/SRR2084589.trimstats.txt
[2019-11-10 20:59:57	560] multiqc.modules.bbmap.bbmap [DEBUG ] Found stats output for sample SRR2084589.trimstats with 83 rows
[2019-11-10 20:59:57	563] multiqc.modules.bbmap.bbmap [DEBUG ] Parsing ./qc/trimstats/SRR1105736.trimstats.txt
[2019-11-10 20:59:57	565] multiqc.modules.bbmap.bbmap [DEBUG ] Found stats output for sample SRR1105736.trimstats with 103 rows
[2019-11-10 20:59:57	568] multiqc.modules.bbmap.bbmap [DEBUG ] Parsing ./qc/trimstats/SRR1105737.trimstats.txt
[2019-11-10 20:59:57	569] multiqc.modules.bbmap.bbmap [DEBUG ] Found stats output for sample SRR1105737.trimstats with 88 rows
[2019-11-10 20:59:57	572] multiqc.modules.bbmap.bbmap [DEBUG ] Parsing ./qc/trimstats/SRR828696.trimstats.txt
[2019-11-10 20:59:57	574] multiqc.modules.bbmap.bbmap [DEBUG ] Found stats output for sample SRR828696.trimstats with 113 rows
[2019-11-10 20:59:57	577] multiqc.modules.bbmap.bbmap [DEBUG ] Parsing ./qc/trimstats/SRR2084589.refstats.txt
[2019-11-10 20:59:57	577] multiqc.modules.bbmap.bbmap [DEBUG ] Can't parse 'rpkm' -- implementation missing
[2019-11-10 20:59:57	580] multiqc.modules.bbmap.bbmap [DEBUG ] Parsing ./qc/trimstats/SRR2084590.refstats.txt
[2019-11-10 20:59:57	580] multiqc.modules.bbmap.bbmap [DEBUG ] Can't parse 'rpkm' -- implementation missing
[2019-11-10 20:59:57	582] multiqc.modules.bbmap.bbmap [DEBUG ] Parsing ./qc/trimstats/SRR2084584.refstats.txt
[2019-11-10 20:59:57	582] multiqc.modules.bbmap.bbmap [DEBUG ] Can't parse 'rpkm' -- implementation missing
[2019-11-10 20:59:57	585] multiqc.modules.bbmap.bbmap [DEBUG ] Parsing ./qc/trimstats/SRR828696.refstats.txt
[2019-11-10 20:59:57	585] multiqc.modules.bbmap.bbmap [DEBUG ] Can't parse 'rpkm' -- implementation missing
[2019-11-10 20:59:57	587] multiqc.modules.bbmap.bbmap [DEBUG ] Parsing ./qc/trimstats/SRR828695.refstats.txt
[2019-11-10 20:59:57	587] multiqc.modules.bbmap.bbmap [DEBUG ] Can't parse 'rpkm' -- implementation missing
[2019-11-10 20:59:57	590] multiqc.modules.bbmap.bbmap [DEBUG ] Parsing ./qc/trimstats/SRR2084586.refstats.txt
[2019-11-10 20:59:57	590] multiqc.modules.bbmap.bbmap [DEBUG ] Can't parse 'rpkm' -- implementation missing
[2019-11-10 20:59:57	592] multiqc.modules.bbmap.bbmap [DEBUG ] Parsing ./qc/trimstats/SRR1105736.refstats.txt
[2019-11-10 20:59:57	592] multiqc.modules.bbmap.bbmap [DEBUG ] Can't parse 'rpkm' -- implementation missing
[2019-11-10 20:59:57	594] multiqc.modules.bbmap.bbmap [DEBUG ] Parsing ./qc/trimstats/SRR2084587.refstats.txt
[2019-11-10 20:59:57	594] multiqc.modules.bbmap.bbmap [DEBUG ] Can't parse 'rpkm' -- implementation missing
[2019-11-10 20:59:57	597] multiqc.modules.bbmap.bbmap [DEBUG ] Parsing ./qc/trimstats/SRR1224573.refstats.txt
[2019-11-10 20:59:57	597] multiqc.modules.bbmap.bbmap [DEBUG ] Can't parse 'rpkm' -- implementation missing
[2019-11-10 20:59:57	599] multiqc.modules.bbmap.bbmap [DEBUG ] Parsing ./qc/trimstats/SRR828729.refstats.txt
[2019-11-10 20:59:57	599] multiqc.modules.bbmap.bbmap [DEBUG ] Can't parse 'rpkm' -- implementation missing
[2019-11-10 20:59:57	601] multiqc.modules.bbmap.bbmap [DEBUG ] Parsing ./qc/trimstats/SRR2084591.refstats.txt
[2019-11-10 20:59:57	601] multiqc.modules.bbmap.bbmap [DEBUG ] Can't parse 'rpkm' -- implementation missing
[2019-11-10 20:59:57	604] multiqc.modules.bbmap.bbmap [DEBUG ] Parsing ./qc/trimstats/SRR2084585.refstats.txt
[2019-11-10 20:59:57	604] multiqc.modules.bbmap.bbmap [DEBUG ] Can't parse 'rpkm' -- implementation missing
[2019-11-10 20:59:57	606] multiqc.modules.bbmap.bbmap [DEBUG ] Parsing ./qc/trimstats/SRR2084588.refstats.txt
[2019-11-10 20:59:57	606] multiqc.modules.bbmap.bbmap [DEBUG ] Can't parse 'rpkm' -- implementation missing
[2019-11-10 20:59:57	609] multiqc.modules.bbmap.bbmap [DEBUG ] Parsing ./qc/trimstats/SRR1105737.refstats.txt
[2019-11-10 20:59:57	609] multiqc.modules.bbmap.bbmap [DEBUG ] Can't parse 'rpkm' -- implementation missing
[2019-11-10 20:59:57	609] multiqc.modules.bbmap.bbmap [INFO ] Found 14 reports
[2019-11-10 20:59:57	609] multiqc.modules.bbmap.bbmap [DEBUG ] section stats has 14 entries
[2019-11-10 20:59:57	633] multiqc [DEBUG ] No samples found: bismark
[2019-11-10 20:59:57	638] multiqc [DEBUG ] No samples found: biscuit
[2019-11-10 20:59:57	644] multiqc [DEBUG ] No samples found: hicexplorer
[2019-11-10 20:59:57	649] multiqc [DEBUG ] No samples found: hicup
[2019-11-10 20:59:57	654] multiqc [DEBUG ] No samples found: hicpro
[2019-11-10 20:59:57	660] multiqc [DEBUG ] No samples found: salmon
[2019-11-10 20:59:57	665] multiqc [DEBUG ] No samples found: kallisto
[2019-11-10 20:59:57	670] multiqc [DEBUG ] No samples found: slamdunk
[2019-11-10 20:59:57	676] multiqc [DEBUG ] No samples found: star
[2019-11-10 20:59:57	740] multiqc.modules.hisat2.hisat2 [INFO ] Found 14 reports
[2019-11-10 20:59:57	750] multiqc [DEBUG ] No samples found: tophat
[2019-11-10 20:59:57	755] multiqc [DEBUG ] No samples found: bowtie2
[2019-11-10 20:59:57	760] multiqc [DEBUG ] No samples found: bowtie1
[2019-11-10 20:59:57	766] multiqc [DEBUG ] No samples found: kat
[2019-11-10 20:59:57	771] multiqc [DEBUG ] No samples found: leehom
[2019-11-10 20:59:57	776] multiqc [DEBUG ] No samples found: adapterRemoval
[2019-11-10 20:59:57	781] multiqc [DEBUG ] No samples found: clipandmerge
[2019-11-10 20:59:57	787] multiqc [DEBUG ] No samples found: cutadapt
[2019-11-10 20:59:57	792] multiqc [DEBUG ] No samples found: flexbar
[2019-11-10 20:59:57	797] multiqc [DEBUG ] No samples found: trimmomatic
[2019-11-10 20:59:57	802] multiqc [DEBUG ] No samples found: skewer
[2019-11-10 20:59:57	807] multiqc [DEBUG ] No samples found: sortmerna
[2019-11-10 20:59:57	813] multiqc [DEBUG ] No samples found: biobloomtools
[2019-11-10 20:59:57	818] multiqc [DEBUG ] No samples found: fastq_screen
[2019-11-10 20:59:57	823] multiqc [DEBUG ] No samples found: afterqc
[2019-11-10 20:59:57	828] multiqc [DEBUG ] No samples found: fastp
[2019-11-10 20:59:59	994] multiqc.modules.fastqc.fastqc [INFO ] Found 28 reports
[2019-11-10 21:00:00	614] multiqc [DEBUG ] No samples found: minionqc
[2019-11-10 21:00:00	620] multiqc [DEBUG ] No samples found: clusterflow
[2019-11-10 21:00:00	626] multiqc [DEBUG ] No samples found: bcl2fastq
[2019-11-10 21:00:00	631] multiqc [DEBUG ] No samples found: interop
[2019-11-10 21:00:00	636] multiqc [DEBUG ] No samples found: flash
[2019-11-10 21:00:00	707] multiqc [INFO ] Compressing plot data
[2019-11-10 21:00:02	534] multiqc [INFO ] Report : multiqc_report.html
[2019-11-10 21:00:02	535] multiqc [INFO ] Data : multiqc_data
[2019-11-10 21:00:02	537] multiqc [DEBUG ] Moving data file from '/tmp/tmph4v8ffaq/multiqc_data/multiqc_rseqc_read_distribution.txt' to '/scratch/Shares/dowell/itripodi/Nascent/HCT116/temp/bc/e0efdfb60cc8fd2b3848fe79dff1ab/multiqc_data'
[2019-11-10 21:00:02	566] multiqc [DEBUG ] Moving data file from '/tmp/tmph4v8ffaq/multiqc_data/multiqc_rseqc_infer_experiment.txt' to '/scratch/Shares/dowell/itripodi/Nascent/HCT116/temp/bc/e0efdfb60cc8fd2b3848fe79dff1ab/multiqc_data'
[2019-11-10 21:00:02	569] multiqc [DEBUG ] Moving data file from '/tmp/tmph4v8ffaq/multiqc_data/multiqc_picard_gcbias.txt' to '/scratch/Shares/dowell/itripodi/Nascent/HCT116/temp/bc/e0efdfb60cc8fd2b3848fe79dff1ab/multiqc_data'
[2019-11-10 21:00:02	573] multiqc [DEBUG ] Moving data file from '/tmp/tmph4v8ffaq/multiqc_data/multiqc_picard_dups.txt' to '/scratch/Shares/dowell/itripodi/Nascent/HCT116/temp/bc/e0efdfb60cc8fd2b3848fe79dff1ab/multiqc_data'
[2019-11-10 21:00:02	578] multiqc [DEBUG ] Moving data file from '/tmp/tmph4v8ffaq/multiqc_data/multiqc_samtools_flagstat.txt' to '/scratch/Shares/dowell/itripodi/Nascent/HCT116/temp/bc/e0efdfb60cc8fd2b3848fe79dff1ab/multiqc_data'
[2019-11-10 21:00:02	581] multiqc [DEBUG ] Moving data file from '/tmp/tmph4v8ffaq/multiqc_data/multiqc_hisat2.txt' to '/scratch/Shares/dowell/itripodi/Nascent/HCT116/temp/bc/e0efdfb60cc8fd2b3848fe79dff1ab/multiqc_data'
[2019-11-10 21:00:02	585] multiqc [DEBUG ] Moving data file from '/tmp/tmph4v8ffaq/multiqc_data/multiqc_fastqc.txt' to '/scratch/Shares/dowell/itripodi/Nascent/HCT116/temp/bc/e0efdfb60cc8fd2b3848fe79dff1ab/multiqc_data'
[2019-11-10 21:00:02	588] multiqc [DEBUG ] Moving data file from '/tmp/tmph4v8ffaq/multiqc_data/multiqc_general_stats.txt' to '/scratch/Shares/dowell/itripodi/Nascent/HCT116/temp/bc/e0efdfb60cc8fd2b3848fe79dff1ab/multiqc_data'
[2019-11-10 21:00:02	592] multiqc [DEBUG ] Moving data file from '/tmp/tmph4v8ffaq/multiqc_data/multiqc_sources.txt' to '/scratch/Shares/dowell/itripodi/Nascent/HCT116/temp/bc/e0efdfb60cc8fd2b3848fe79dff1ab/multiqc_data'
[2019-11-10 21:00:02	595] multiqc [DEBUG ] Moving data file from '/tmp/tmph4v8ffaq/multiqc_data/multiqc_data.json' to '/scratch/Shares/dowell/itripodi/Nascent/HCT116/temp/bc/e0efdfb60cc8fd2b3848fe79dff1ab/multiqc_data'
[2019-11-10 21:00:02	780] multiqc [INFO ] MultiQC complete
[truncated: 24 more columns]
