# Supplementary material for: Combining signal and sequence to detect RNA polymerase initiation in ATAC-seq data
Source: PLoS One. 2020 Apr 30;15(4):e0232332. doi: 10.1371/journal.pone.0232332 (PMC7192442; doi:10.1371/journal.pone.0232332)
Supplement: S1 File — (ZIP) [file pone.0232332.s011.zip › multiqc_reports/HCT116_Nascent_MultiQC/multiqc_data/multiqc_hisat2.txt]

Sample	unpaired_total	unpaired_aligned_none	unpaired_aligned_one	unpaired_aligned_multi	overall_alignment_rate
SRR1105736.hisat2_mapstats	54639394	7730253	32737207	14171934	85.85
SRR1105737.hisat2_mapstats	136928040	9710493	84020473	43197074	92.91
SRR1224573.hisat2_mapstats	191555407	28914789	105575280	57065338	84.91
SRR2084584.hisat2_mapstats	16264655	8408727	3778141	4077787	48.3
SRR2084585.hisat2_mapstats	13665962	7876467	2819075	2970420	42.36
SRR2084586.hisat2_mapstats	18007379	8770528	4395090	4841761	51.29
SRR2084587.hisat2_mapstats	15030857	8225511	3299275	3506071	45.28
SRR2084588.hisat2_mapstats	27102700	15658784	7528759	3915157	42.22
SRR2084589.hisat2_mapstats	23865256	15058796	5832450	2974010	36.9
SRR2084590.hisat2_mapstats	29653613	16362120	8691381	4600112	44.82
SRR2084591.hisat2_mapstats	26630986	16123288	6943436	3564262	39.46
SRR828695.hisat2_mapstats	54639394	7730297	32737165	14171932	85.85
SRR828696.hisat2_mapstats	198963751	21519422	134186144	43258185	89.18
SRR828729.hisat2_mapstats	136928040	9710435	84020525	43197080	92.91
