# Supplementary material for: Combining signal and sequence to detect RNA polymerase initiation in ATAC-seq data
Source: PLoS One. 2020 Apr 30;15(4):e0232332. doi: 10.1371/journal.pone.0232332 (PMC7192442; doi:10.1371/journal.pone.0232332)
Supplement: S1 File — (ZIP) [file pone.0232332.s011.zip › multiqc_reports/HCT116_Nascent_MultiQC/multiqc_data/multiqc_samtools_flagstat.txt]

Sample	total_passed	total_failed	secondary_passed	secondary_failed	supplementary_passed	supplementary_failed	duplicates_passed	duplicates_failed	mapped_passed	mapped_failed	mapped_passed_pct	mapped_failed_pct	paired in sequencing_passed	paired in sequencing_failed	read1_passed	read1_failed	read2_passed	read2_failed	properly paired_passed	properly paired_failed	properly paired_passed_pct	properly paired_failed_pct	with itself and mate mapped_passed	with itself and mate mapped_failed	singletons_passed	singletons_failed	singletons_passed_pct	singletons_failed_pct	with mate mapped to a different chr_passed	with mate mapped to a different chr_failed	with mate mapped to a different chr (mapQ >= 5)_passed	with mate mapped to a different chr (mapQ >= 5)_failed	flagstat_total
SRR1105736	105023331	0	50383937	0	0	0	0	0	97293078	0	92.64	nan	0	0	0	0	0	0	0	0	nan	nan	0	0	0	0	nan	nan	0	0	0	0	105023331
SRR1105737	296242669	0	159314629	0	0	0	0	0	286532176	0	96.72	nan	0	0	0	0	0	0	0	0	nan	nan	0	0	0	0	nan	nan	0	0	0	0	296242669
SRR1224573	401387322	0	209831915	0	0	0	0	0	372472533	0	92.8	nan	0	0	0	0	0	0	0	0	nan	nan	0	0	0	0	nan	nan	0	0	0	0	401387322
SRR2084584	31692005	0	15427350	0	0	0	0	0	23283278	0	73.47	nan	0	0	0	0	0	0	0	0	nan	nan	0	0	0	0	nan	nan	0	0	0	0	31692005
SRR2084585	24854542	0	11188580	0	0	0	0	0	16978075	0	68.31	nan	0	0	0	0	0	0	0	0	nan	nan	0	0	0	0	nan	nan	0	0	0	0	24854542
SRR2084586	36357399	0	18350020	0	0	0	0	0	27586871	0	75.88	nan	0	0	0	0	0	0	0	0	nan	nan	0	0	0	0	nan	nan	0	0	0	0	36357399
SRR2084587	28246429	0	13215572	0	0	0	0	0	20020918	0	70.88	nan	0	0	0	0	0	0	0	0	nan	nan	0	0	0	0	nan	nan	0	0	0	0	28246429
SRR2084588	41487527	0	14384827	0	0	0	0	0	25828743	0	62.26	nan	0	0	0	0	0	0	0	0	nan	nan	0	0	0	0	nan	nan	0	0	0	0	41487527
SRR2084589	34780914	0	10915658	0	0	0	0	0	19722118	0	56.7	nan	0	0	0	0	0	0	0	0	nan	nan	0	0	0	0	nan	nan	0	0	0	0	34780914
SRR2084590	46571492	0	16917879	0	0	0	0	0	30209372	0	64.87	nan	0	0	0	0	0	0	0	0	nan	nan	0	0	0	0	nan	nan	0	0	0	0	46571492
SRR2084591	39702829	0	13071843	0	0	0	0	0	23579541	0	59.39	nan	0	0	0	0	0	0	0	0	nan	nan	0	0	0	0	nan	nan	0	0	0	0	39702829
SRR828695	105023330	0	50383936	0	0	0	0	0	97293033	0	92.64	nan	0	0	0	0	0	0	0	0	nan	nan	0	0	0	0	nan	nan	0	0	0	0	105023330
SRR828696	350762201	0	151798450	0	0	0	0	0	329242779	0	93.86	nan	0	0	0	0	0	0	0	0	nan	nan	0	0	0	0	nan	nan	0	0	0	0	350762201
SRR828729	296242641	0	159314601	0	0	0	0	0	286532206	0	96.72	nan	0	0	0	0	0	0	0	0	nan	nan	0	0	0	0	nan	nan	0	0	0	0	296242641
