# Supplementary material for: Combining signal and sequence to detect RNA polymerase initiation in ATAC-seq data
Source: PLoS One. 2020 Apr 30;15(4):e0232332. doi: 10.1371/journal.pone.0232332 (PMC7192442; doi:10.1371/journal.pone.0232332)
Supplement: S1 File — (ZIP) [file pone.0232332.s011.zip › multiqc_reports/HCT116_Nascent_MultiQC/multiqc_data/multiqc_fastqc.txt]

Sample	Filename	File type	Encoding	Total Sequences	Sequences flagged as poor quality	Sequence length	%GC	total_deduplicated_percentage	avg_sequence_length	basic_statistics	per_base_sequence_quality	per_tile_sequence_quality	per_sequence_quality_scores	per_base_sequence_content	per_sequence_gc_content	per_base_n_content	sequence_length_distribution	sequence_duplication_levels	overrepresented_sequences	adapter_content
SRR1105736	SRR1105736.fastq.gz	Conventional base calls	Sanger / Illumina 1.9	69399243.0	0.0	50.0	47.0	13.731515428935777	50.0	pass	pass	fail	pass	fail	fail	pass	pass	fail	warn	warn
SRR1105736.trim	SRR1105736.trim.fastq.gz	Conventional base calls	Sanger / Illumina 1.9	54639394.0	0.0	25-50	50.0	14.521721734637389	49.286574060466336	pass	pass	fail	pass	warn	fail	pass	warn	fail	warn	pass
SRR1105737	SRR1105737.fastq.gz	Conventional base calls	Sanger / Illumina 1.9	142620314.0	0.0	50.0	49.0	33.75679883590304	50.0	pass	pass	pass	pass	warn	fail	pass	pass	fail	warn	pass
SRR1105737.trim	SRR1105737.trim.fastq.gz	Conventional base calls	Sanger / Illumina 1.9	136928040.0	0.0	25-50	49.0	33.936758102246664	48.83384055595917	pass	pass	pass	pass	warn	fail	pass	warn	fail	warn	pass
SRR1224573	SRR1224573.fastq.gz	Conventional base calls	Sanger / Illumina 1.9	205211352.0	0.0	50.0	51.0	50.89125475869757	50.0	pass	pass	warn	pass	fail	pass	pass	pass	warn	warn	pass
SRR1224573.trim	SRR1224573.trim.fastq.gz	Conventional base calls	Sanger / Illumina 1.9	191555407.0	0.0	25-50	53.0	50.40406140454038	47.0610585479323	pass	pass	pass	pass	fail	pass	pass	warn	warn	warn	pass
SRR2084584	SRR2084584.fastq.gz	Conventional base calls	Sanger / Illumina 1.9	18606910.0	0.0	35-76	41.0	75.41483600650172	72.58196922541141	pass	fail		pass	fail	fail	warn	warn	pass	fail	pass
SRR2084584.trim	SRR2084584.trim.fastq.gz	Conventional base calls	Sanger / Illumina 1.9	16264655.0	0.0	25-76	48.0	81.30879258886787	62.82329615967876	pass	warn		pass	fail	pass	pass	warn	pass	warn	pass
SRR2084585	SRR2084585.fastq.gz	Conventional base calls	Sanger / Illumina 1.9	14790808.0	0.0	35-76	44.0	80.72147661846644	73.89828824767383	pass	fail		pass	fail	warn	pass	warn	pass	fail	pass
SRR2084585.trim	SRR2084585.trim.fastq.gz	Conventional base calls	Sanger / Illumina 1.9	13665962.0	0.0	25-76	48.0	81.85238892510647	67.07055280850335	pass	warn		pass	fail	pass	pass	warn	pass	warn	pass
SRR2084586	SRR2084586.fastq.gz	Conventional base calls	Sanger / Illumina 1.9	20670024.0	0.0	35-76	40.0	70.99000084564491	72.5045631780592	pass	fail		pass	fail	fail	warn	warn	pass	fail	pass
SRR2084586.trim	SRR2084586.trim.fastq.gz	Conventional base calls	Sanger / Illumina 1.9	18007379.0	0.0	25-76	48.0	75.10306288261606	61.52095304930273	pass	fail		pass	fail	pass	pass	warn	pass	warn	pass
SRR2084587	SRR2084587.fastq.gz	Conventional base calls	Sanger / Illumina 1.9	16385449.0	0.0	35-76	42.0	79.05698014316263	73.69402974553824	pass	warn		pass	fail	fail	pass	warn	pass	fail	pass
SRR2084587.trim	SRR2084587.trim.fastq.gz	Conventional base calls	Sanger / Illumina 1.9	15030857.0	0.0	25-76	48.0	80.8711257982468	64.96884495674465	pass	warn		pass	fail	pass	pass	warn	pass	warn	pass
SRR2084588	SRR2084588.fastq.gz	Conventional base calls	Sanger / Illumina 1.9	32589473.0	0.0	35-76	38.0	77.43931414511597	71.88162901560267	pass	fail		pass	fail	fail	warn	warn	pass	fail	pass
SRR2084588.trim	SRR2084588.trim.fastq.gz	Conventional base calls	Sanger / Illumina 1.9	27102700.0	0.0	25-76	44.0	87.05950832931437	61.95605714559804	pass	warn		pass	fail	warn	pass	warn	pass	warn	pass
SRR2084589	SRR2084589.fastq.gz	Conventional base calls	Sanger / Illumina 1.9	26566451.0	0.0	35-76	41.0	85.90750537748943	73.57717995527517	pass	fail		pass	fail	fail	pass	warn	pass	fail	pass
SRR2084589.trim	SRR2084589.trim.fastq.gz	Conventional base calls	Sanger / Illumina 1.9	23865256.0	0.0	25-76	45.0	87.98071609990579	66.66554593003319	pass	warn		pass	fail	pass	pass	warn	pass	warn	pass
SRR2084590	SRR2084590.fastq.gz	Conventional base calls	Sanger / Illumina 1.9	35824514.0	0.0	35-76	37.0	74.2761278784877	71.74721750586762	pass	fail		pass	fail	fail	warn	warn	pass	fail	pass
SRR2084590.trim	SRR2084590.trim.fastq.gz	Conventional base calls	Sanger / Illumina 1.9	29653613.0	0.0	25-76	44.0	81.79843019360823	60.56533313495391	pass	fail		pass	fail	warn	pass	warn	pass	warn	pass
SRR2084591	SRR2084591.fastq.gz	Conventional base calls	Sanger / Illumina 1.9	29912544.0	0.0	35-76	39.0	82.66712195427608	73.35859574498244	pass	warn		pass	fail	fail	pass	warn	pass	fail	pass
SRR2084591.trim	SRR2084591.trim.fastq.gz	Conventional base calls	Sanger / Illumina 1.9	26630986.0	0.0	25-76	44.0	86.84351239737465	64.43299012661416	pass	warn		pass	fail	warn	pass	warn	pass	warn	pass
SRR828695	SRR828695.fastq.gz	Conventional base calls	Sanger / Illumina 1.9	69399243.0	0.0	50.0	47.0	13.731515428935777	50.0	pass	pass	fail	pass	fail	fail	pass	pass	fail	warn	warn
SRR828695.trim	SRR828695.trim.fastq.gz	Conventional base calls	Sanger / Illumina 1.9	54639394.0	0.0	25-50	50.0	14.518134105912617	49.286574060466336	pass	pass	fail	pass	warn	fail	pass	warn	fail	warn	pass
SRR828696	SRR828696.fastq.gz	Conventional base calls	Sanger / Illumina 1.9	213359891.0	0.0	50.0	49.0	24.36483897897077	50.0	pass	pass	fail	pass	warn	pass	pass	pass	fail	pass	pass
SRR828696.trim	SRR828696.trim.fastq.gz	Conventional base calls	Sanger / Illumina 1.9	198963751.0	0.0	25-50	49.0	23.641249124376778	48.785676165705176	pass	pass	fail	pass	warn	pass	pass	warn	fail	pass	pass
SRR828729	SRR828729.fastq.gz	Conventional base calls	Sanger / Illumina 1.9	142620314.0	0.0	50.0	49.0	33.75679883590304	50.0	pass	pass	pass	pass	warn	fail	pass	pass	fail	warn	pass
SRR828729.trim	SRR828729.trim.fastq.gz	Conventional base calls	Sanger / Illumina 1.9	136928040.0	0.0	25-50	49.0	33.938890635666446	48.83384055595917	pass	pass	pass	pass	warn	fail	pass	warn	fail	warn	pass
