# Supplementary material for: Combining signal and sequence to detect RNA polymerase initiation in ATAC-seq data
Source: PLoS One. 2020 Apr 30;15(4):e0232332. doi: 10.1371/journal.pone.0232332 (PMC7192442; doi:10.1371/journal.pone.0232332)
Supplement: S1 File — (ZIP) [file pone.0232332.s011.zip › multiqc_reports/HCT116_Nascent_MultiQC/multiqc_data/multiqc_rseqc_read_distribution.txt]

Sample	total_reads	total_tags	total_assigned_tags	cds_exons_total_bases	cds_exons_tag_count	cds_exons_tags_kb	5_utr_exons_total_bases	5_utr_exons_tag_count	5_utr_exons_tags_kb	3_utr_exons_total_bases	3_utr_exons_tag_count	3_utr_exons_tags_kb	introns_total_bases	introns_tag_count	introns_tags_kb	tss_up_1kb_total_bases	tss_up_1kb_tag_count	tss_up_1kb_tags_kb	tss_up_5kb_total_bases	tss_up_5kb_tag_count	tss_up_5kb_tags_kb	tss_up_10kb_total_bases	tss_up_10kb_tag_count	tss_up_10kb_tags_kb	tes_down_1kb_total_bases	tes_down_1kb_tag_count	tes_down_1kb_tags_kb	tes_down_5kb_total_bases	tes_down_5kb_tag_count	tes_down_5kb_tags_kb	tes_down_10kb_total_bases	tes_down_10kb_tag_count	tes_down_10kb_tags_kb	other_intergenic_tag_count	cds_exons_tag_pct	5_utr_exons_tag_pct	3_utr_exons_tag_pct	introns_tag_pct	tss_up_1kb_tag_pct	tss_up_5kb_tag_pct	tss_up_10kb_tag_pct	tes_down_1kb_tag_pct	tes_down_5kb_tag_pct	tes_down_10kb_tag_pct	other_intergenic_tag_pct
SRR1105736.read_dist	46909141	47075336	40495625	38499087	2049937	2049937.0	15936999	10079447	10079447.0	44223425	2075910	2075910.0	1344309357	19242869	19242869.0	21187215	1195866	1195866.0	95986367	2015077	2015077.0	176004635	2461305	2461305.0	22427490	950342	950342.0	97337365	3571977	3571977.0	173705276	4586157	4586157.0	6579711	4.354588143566304	21.41131185978152	4.409761408819259	40.87675338100614	2.540323875755236	4.280536627502776	5.228438518208346	2.018768384361611	7.58778864584206	9.742165196654145	13.976981491964285
SRR1105737.read_dist	127217547	127643601	111555106	38499087	4978616	4978616.0	15936999	33384953	33384953.0	44223425	5712086	5712086.0	1344309357	49122833	49122833.0	21187215	3144982	3144982.0	95986367	5237932	5237932.0	176004635	6572529	6572529.0	22427490	2626903	2626903.0	97337365	9478364	9478364.0	173705276	11784089	11784089.0	16088495	3.900403906655689	26.154819151490404	4.475027306695931	38.48436789244139	2.463877527240868	4.103560193354307	5.14912533688234	2.0579981913860297	7.425647604536008	9.232024878395588	12.604231527438653
SRR1224573.read_dist	162640618	163145742	141868483	38499087	7131960	7131960.0	15936999	41060703	41060703.0	44223425	5480852	5480852.0	1344309357	63417026	63417026.0	21187215	3934754	3934754.0	95986367	6630236	6630236.0	176004635	8132125	8132125.0	22427490	3527759	3527759.0	97337365	13356086	13356086.0	173705276	16645817	16645817.0	21277259	4.371526901388576	25.16811195722166	3.3594821003664315	38.87139512350865	2.411803061338861	4.0639957370140865	4.984576918961207	2.1623359315133093	8.186597968336802	10.203034903601713	13.041872094951765
SRR2084584.read_dist	7855928	7878943	7054050	38499087	290228	290228.0	15936999	3283003	3283003.0	44223425	332145	332145.0	1344309357	2150102	2150102.0	21187215	90266	90266.0	95986367	148048	148048.0	176004635	188200	188200.0	22427490	125577	125577.0	97337365	649099	649099.0	173705276	810372	810372.0	824893	3.683590552692157	41.668063850696726	4.215603539713386	27.289218871109995	1.145661289845605	1.8790337739465817	2.3886452789416044	1.5938305430055784	8.23840202930774	10.285288267728298	10.469589639117837
SRR2084585.read_dist	5789495	5810403	5242200	38499087	217420	217420.0	15936999	2431545	2431545.0	44223425	250821	250821.0	1344309357	1616458	1616458.0	21187215	66775	66775.0	95986367	110016	110016.0	176004635	138399	138399.0	22427490	93479	93479.0	97337365	470918	470918.0	173705276	587557	587557.0	568203	3.7419091240315	41.848129983410786	4.316757374660588	27.820066869716264	1.149231817483228	1.8934314883150103	2.381917398844796	1.60882128141542	8.104739034452516	10.112155731710864	9.779063517625197
SRR2084586.read_dist	9236851	9261486	8280222	38499087	339245	339245.0	15936999	3861030	3861030.0	44223425	385686	385686.0	1344309357	2513743	2513743.0	21187215	104633	104633.0	95986367	172699	172699.0	176004635	220225	220225.0	22427490	146446	146446.0	97337365	769043	769043.0	173705276	960293	960293.0	981264	3.6629651008488273	41.689098272134736	4.164407310014829	27.141897099450347	1.1297647051455888	1.864700761843186	2.3778581536483454	1.5812365315889914	8.303667467618048	10.36867085908244	10.595103204820479
SRR2084587.read_dist	6805346	6827940	6135348	38499087	252406	252406.0	15936999	2845925	2845925.0	44223425	290181	290181.0	1344309357	1887052	1887052.0	21187215	77608	77608.0	95986367	128267	128267.0	176004635	162540	162540.0	22427490	109135	109135.0	97337365	558588	558588.0	173705276	697244	697244.0	692592	3.6966640011482235	41.68058008711266	4.249905535198025	27.637208294156068	1.136623930497339	1.8785607372062438	2.3805130097804024	1.5983590951297173	8.180915473773934	10.21163044783639	10.143498624768233
SRR2084588.read_dist	11443916	11478316	9895584	38499087	460442	460442.0	15936999	3093476	3093476.0	44223425	614487	614487.0	1344309357	4305530	4305530.0	21187215	150369	150369.0	95986367	266767	266767.0	176004635	352795	352795.0	22427490	185192	185192.0	97337365	821570	821570.0	173705276	1068854	1068854.0	1582732	4.0114072482409435	26.950608434198887	5.353459514444453	37.510119080185625	1.310026662447697	2.3240952766938983	3.0735780405418356	1.6134074022705072	7.157583046154158	9.311940880526377	13.788886801861878
SRR2084589.read_dist	8806460	8839730	7694421	38499087	358285	358285.0	15936999	2390845	2390845.0	44223425	483887	483887.0	1344309357	3374278	3374278.0	21187215	116543	116543.0	95986367	207058	207058.0	176004635	271711	271711.0	22427490	144672	144672.0	97337365	625308	625308.0	173705276	815415	815415.0	1145309	4.053121531992493	27.046584002000063	5.474002033998776	38.17173148953644	1.31839999637998	2.342356610439459	3.0737477275889646	1.636611072962636	7.073835965578135	9.224433325452248	12.956379889431012
SRR2084590.read_dist	13291493	13327989	11468192	38499087	533237	533237.0	15936999	3598910	3598910.0	44223425	708780	708780.0	1344309357	4973598	4973598.0	21187215	175164	175164.0	95986367	308763	308763.0	176004635	409012	409012.0	22427490	213790	213790.0	97337365	955488	955488.0	173705276	1244655	1244655.0	1859797	4.000881153188226	27.002648336519485	5.31798157996679	37.31694256350301	1.31425678697664	2.3166510716658006	3.0688200598004696	1.6040679505362736	7.169033527863807	9.338655666657587	13.954070640364424
SRR2084591.read_dist	10507698	10544268	9131432	38499087	424949	424949.0	15936999	2829769	2829769.0	44223425	571157	571157.0	1344309357	4005928	4005928.0	21187215	137680	137680.0	95986367	245458	245458.0	176004635	323872	323872.0	22427490	171729	171729.0	97337365	749134	749134.0	173705276	975757	975757.0	1412836	4.030142253592189	26.837036008568827	5.416753443671955	37.99152297722326	1.3057331243856851	2.3278808922534973	3.0715456018378893	1.628647906141991	7.104656292878747	9.253909327797814	13.39909038730806
SRR828695.read_dist	46909097	47075293	40495365	38499087	2049983	2049983.0	15936999	10079242	10079242.0	44223425	2076627	2076627.0	1344309357	19240450	19240450.0	21187215	1195820	1195820.0	95986367	2015214	2015214.0	176004635	2461660	2461660.0	22427490	950296	950296.0	97337365	3572910	3572910.0	173705276	4587403	4587403.0	6579928	4.35468983698094	21.410895944928054	4.411288528783029	40.87165214245188	2.5402284803622996	4.280831560623531	5.229197405101653	2.0186725125640748	7.589777508129371	9.744820919117805	13.977455222636639
SRR828696.read_dist	177444329	177970478	152442497	38499087	6135065	6135065.0	15936999	28604277	28604277.0	44223425	7171937	7171937.0	1344309357	83216038	83216038.0	21187215	3962110	3962110.0	95986367	7046435	7046435.0	176004635	9051668	9051668.0	22427490	3987885	3987885.0	97337365	14264860	14264860.0	173705276	18263512	18263512.0	25527981	3.447237468227736	16.0724842240408	4.02984645577004	46.75833820033905	2.226273730635257	3.959328018436856	5.086050283013792	2.240756469733143	8.015295660440941	10.262102009974935	14.34394135863365
SRR828729.read_dist	127217605	127643652	111554203	38499087	4978901	4978901.0	15936999	33386626	33386626.0	44223425	5712209	5712209.0	1344309357	49122507	49122507.0	21187215	3144889	3144889.0	95986367	5237831	5237831.0	176004635	6572901	6572901.0	22427490	2625572	2625572.0	97337365	9475145	9475145.0	173705276	11781059	11781059.0	16089449	3.9006256260985075	26.15611938147931	4.475121880718361	38.48409711749708	2.4638036837115878	4.103479427241709	5.149414715899855	2.056954622388899	7.423122773077662	9.22964739366749	12.604973884639403
