# Supplementary material for: Combining signal and sequence to detect RNA polymerase initiation in ATAC-seq data
Source: PLoS One. 2020 Apr 30;15(4):e0232332. doi: 10.1371/journal.pone.0232332 (PMC7192442; doi:10.1371/journal.pone.0232332)
Supplement: S1 File — (ZIP) [file pone.0232332.s011.zip › multiqc_reports/HCT116_Nascent_MultiQC/multiqc_data/multiqc_rseqc_infer_experiment.txt]

Sample	se_sense	se_antisense	failed
SRR1105736.infer_experiment	0.8515	0.1328	0.0157
SRR1105737.infer_experiment	0.8366	0.1554	0.0079
SRR1224573.infer_experiment	0.7289	0.2668	0.0042
SRR2084584.infer_experiment	0.8702	0.1014	0.0284
SRR2084585.infer_experiment	0.8795	0.0943	0.0262
SRR2084586.infer_experiment	0.872	0.1003	0.0277
SRR2084587.infer_experiment	0.8755	0.0959	0.0286
SRR2084588.infer_experiment	0.8673	0.1042	0.0284
SRR2084589.infer_experiment	0.8718	0.1024	0.0257
SRR2084590.infer_experiment	0.862	0.1069	0.0311
SRR2084591.infer_experiment	0.8633	0.107	0.0297
SRR828695.infer_experiment	0.8515	0.1327	0.0157
SRR828696.infer_experiment	0.7952	0.1998	0.0051
SRR828729.infer_experiment	0.8366	0.1554	0.0079
