# Supplementary material for: Combining signal and sequence to detect RNA polymerase initiation in ATAC-seq data
Source: PLoS One. 2020 Apr 30;15(4):e0232332. doi: 10.1371/journal.pone.0232332 (PMC7192442; doi:10.1371/journal.pone.0232332)
Supplement: S1 File — (ZIP) [file pone.0232332.s011.zip › multiqc_reports/HCT116_Nascent_MultiQC/multiqc_data/multiqc_picard_gcbias.txt]

Sample	ACCUMULATION_LEVEL	READS_USED	WINDOW_SIZE	TOTAL_CLUSTERS	ALIGNED_READS	AT_DROPOUT	GC_DROPOUT	GC_NC_0_19	GC_NC_20_39	GC_NC_40_59	GC_NC_60_79	GC_NC_80_100	SAMPLE	LIBRARY	READ_GROUP
SRR1105736	All Reads	ALL	100.0	105023331.0	97293078.0	49.496706	1.5e-05	0.233648	0.222531	1.264841	5.659385	43.459904
SRR1105737	All Reads	ALL	100.0	296242669.0	286532176.0	49.108164	1.6e-05	0.202835	0.207711	1.412261	4.869443	17.64997
SRR1224573	All Reads	ALL	100.0	401387322.0	372472533.0	55.569998	2e-05	0.213671	0.146508	1.109218	7.187954	83.629961
SRR2084584	All Reads	ALL	100.0	31692005.0	23283278.0	58.518983	1.2e-05	0.265385	0.103661	1.380307	6.013937	29.555733
SRR2084585	All Reads	ALL	100.0	24854542.0	16978075.0	58.759757	1.2e-05	0.224064	0.10289	1.349359	6.257164	33.500473
SRR2084586	All Reads	ALL	100.0	36357399.0	27586871.0	58.665327	1.2e-05	0.273056	0.101361	1.388696	5.92185	31.084974
SRR2084587	All Reads	ALL	100.0	28246429.0	20020918.0	58.532574	1.2e-05	0.243835	0.104821	1.364052	6.114543	32.16716
SRR2084588	All Reads	ALL	100.0	41487527.0	25828743.0	49.895866	1.2e-05	0.254158	0.222535	1.356069	5.192332	21.42523
SRR2084589	All Reads	ALL	100.0	34780914.0	19722118.0	50.437594	1.2e-05	0.227181	0.220482	1.322662	5.362634	30.726233
SRR2084590	All Reads	ALL	100.0	46571492.0	30209372.0	50.085708	1.2e-05	0.26246	0.219129	1.36082	5.158998	22.407057
SRR2084591	All Reads	ALL	100.0	39702829.0	23579541.0	50.005176	1.2e-05	0.242697	0.225717	1.335041	5.260332	26.887421
SRR828695	All Reads	ALL	100.0	105023330.0	97293033.0	49.496216	1.4e-05	0.233632	0.222531	1.26484	5.65945	43.457227
SRR828696	All Reads	ALL	100.0	350762201.0	329242779.0	43.509834	3.8e-05	0.192257	0.295248	1.243051	5.194596	40.312747
SRR828729	All Reads	ALL	100.0	296242641.0	286532206.0	49.108263	1.6e-05	0.202921	0.207709	1.412257	4.869495	17.649342
