# Supplementary material for: Combining signal and sequence to detect RNA polymerase initiation in ATAC-seq data
Source: PLoS One. 2020 Apr 30;15(4):e0232332. doi: 10.1371/journal.pone.0232332 (PMC7192442; doi:10.1371/journal.pone.0232332)
Supplement: S1 File — (ZIP) [file pone.0232332.s011.zip › multiqc_reports/HCT116_Nascent_MultiQC/multiqc_data/multiqc_picard_dups.txt]

Sample	LIBRARY	UNPAIRED_READS_EXAMINED	READ_PAIRS_EXAMINED	SECONDARY_OR_SUPPLEMENTARY_RDS	UNMAPPED_READS	UNPAIRED_READ_DUPLICATES	READ_PAIR_DUPLICATES	READ_PAIR_OPTICAL_DUPLICATES	PERCENT_DUPLICATION	ESTIMATED_LIBRARY_SIZE
SRR1105736	Unknown Library	46909141.0	0.0	50383937.0	7730253.0	41632886.0	0.0	0.0	0.887522
SRR1105737	Unknown Library	127217547.0	0.0	159314629.0	9710493.0	93201821.0	0.0	0.0	0.732618
SRR1224573	Unknown Library	162640618.0	0.0	209831915.0	28914789.0	104702895.0	0.0	0.0	0.643768
SRR2084584	Unknown Library	7855928.0	0.0	15427350.0	8408727.0	4829455.0	0.0	0.0	0.614753
SRR2084585	Unknown Library	5789495.0	0.0	11188580.0	7876467.0	3483949.0	0.0	0.0	0.601771
SRR2084586	Unknown Library	9236851.0	0.0	18350020.0	8770528.0	5764181.0	0.0	0.0	0.624042
SRR2084587	Unknown Library	6805346.0	0.0	13215572.0	8225511.0	4132795.0	0.0	0.0	0.607287
SRR2084588	Unknown Library	11443916.0	0.0	14384827.0	15658784.0	5538443.0	0.0	0.0	0.483964
SRR2084589	Unknown Library	8806460.0	0.0	10915658.0	15058796.0	4122920.0	0.0	0.0	0.46817
SRR2084590	Unknown Library	13291493.0	0.0	16917879.0	16362120.0	6609835.0	0.0	0.0	0.497298
SRR2084591	Unknown Library	10507698.0	0.0	13071843.0	16123288.0	5001612.0	0.0	0.0	0.475995
SRR828695	Unknown Library	46909097.0	0.0	50383936.0	7730297.0	41632717.0	0.0	0.0	0.887519
SRR828696	Unknown Library	177444329.0	0.0	151798450.0	21519422.0	148962136.0	0.0	0.0	0.839487
SRR828729	Unknown Library	127217605.0	0.0	159314601.0	9710435.0	93202488.0	0.0	0.0	0.732623
