# Supplementary material for: Combining signal and sequence to detect RNA polymerase initiation in ATAC-seq data
Source: PLoS One. 2020 Apr 30;15(4):e0232332. doi: 10.1371/journal.pone.0232332 (PMC7192442; doi:10.1371/journal.pone.0232332)
Supplement: S1 File — (ZIP) [file pone.0232332.s011.zip › multiqc_reports/HCT116_Nascent_MultiQC/multiqc_data/multiqc_data.json]

{
    "report_data_sources": {
        "Preseq": {
            "all_sections": {
                "SRR1224573.c_curve": "/scratch/Shares/dowell/itripodi/Nascent/HCT116/temp/bc/e0efdfb60cc8fd2b3848fe79dff1ab/qc/preseq/SRR1224573.c_curve.txt",
                "SRR2084586.c_curve": "/scratch/Shares/dowell/itripodi/Nascent/HCT116/temp/bc/e0efdfb60cc8fd2b3848fe79dff1ab/qc/preseq/SRR2084586.c_curve.txt",
                "SRR828695.lc_extrap": "/scratch/Shares/dowell/itripodi/Nascent/HCT116/temp/bc/e0efdfb60cc8fd2b3848fe79dff1ab/qc/preseq/SRR828695.lc_extrap.txt",
                "SRR2084587.c_curve": "/scratch/Shares/dowell/itripodi/Nascent/HCT116/temp/bc/e0efdfb60cc8fd2b3848fe79dff1ab/qc/preseq/SRR2084587.c_curve.txt",
                "SRR2084584.c_curve": "/scratch/Shares/dowell/itripodi/Nascent/HCT116/temp/bc/e0efdfb60cc8fd2b3848fe79dff1ab/qc/preseq/SRR2084584.c_curve.txt",
                "SRR828696.lc_extrap": "/scratch/Shares/dowell/itripodi/Nascent/HCT116/temp/bc/e0efdfb60cc8fd2b3848fe79dff1ab/qc/preseq/SRR828696.lc_extrap.txt",
                "SRR2084590.c_curve": "/scratch/Shares/dowell/itripodi/Nascent/HCT116/temp/bc/e0efdfb60cc8fd2b3848fe79dff1ab/qc/preseq/SRR2084590.c_curve.txt",
                "SRR1105737.lc_extrap": "/scratch/Shares/dowell/itripodi/Nascent/HCT116/temp/bc/e0efdfb60cc8fd2b3848fe79dff1ab/qc/preseq/SRR1105737.lc_extrap.txt",
                "SRR2084591.c_curve": "/scratch/Shares/dowell/itripodi/Nascent/HCT116/temp/bc/e0efdfb60cc8fd2b3848fe79dff1ab/qc/preseq/SRR2084591.c_curve.txt",
                "SRR1105736.c_curve": "/scratch/Shares/dowell/itripodi/Nascent/HCT116/temp/bc/e0efdfb60cc8fd2b3848fe79dff1ab/qc/preseq/SRR1105736.c_curve.txt",
                "SRR1105736.lc_extrap": "/scratch/Shares/dowell/itripodi/Nascent/HCT116/temp/bc/e0efdfb60cc8fd2b3848fe79dff1ab/qc/preseq/SRR1105736.lc_extrap.txt",
                "SRR2084586.lc_extrap": "/scratch/Shares/dowell/itripodi/Nascent/HCT116/temp/bc/e0efdfb60cc8fd2b3848fe79dff1ab/qc/preseq/SRR2084586.lc_extrap.txt",
                "SRR2084589.lc_extrap": "/scratch/Shares/dowell/itripodi/Nascent/HCT116/temp/bc/e0efdfb60cc8fd2b3848fe79dff1ab/qc/preseq/SRR2084589.lc_extrap.txt",
                "SRR2084590.lc_extrap": "/scratch/Shares/dowell/itripodi/Nascent/HCT116/temp/bc/e0efdfb60cc8fd2b3848fe79dff1ab/qc/preseq/SRR2084590.lc_extrap.txt",
                "SRR828696.c_curve": "/scratch/Shares/dowell/itripodi/Nascent/HCT116/temp/bc/e0efdfb60cc8fd2b3848fe79dff1ab/qc/preseq/SRR828696.c_curve.txt",
                "SRR828729.c_curve": "/scratch/Shares/dowell/itripodi/Nascent/HCT116/temp/bc/e0efdfb60cc8fd2b3848fe79dff1ab/qc/preseq/SRR828729.c_curve.txt",
                "SRR2084588.c_curve": "/scratch/Shares/dowell/itripodi/Nascent/HCT116/temp/bc/e0efdfb60cc8fd2b3848fe79dff1ab/qc/preseq/SRR2084588.c_curve.txt",
                "SRR2084589.c_curve": "/scratch/Shares/dowell/itripodi/Nascent/HCT116/temp/bc/e0efdfb60cc8fd2b3848fe79dff1ab/qc/preseq/SRR2084589.c_curve.txt",
                "SRR2084591.lc_extrap": "/scratch/Shares/dowell/itripodi/Nascent/HCT116/temp/bc/e0efdfb60cc8fd2b3848fe79dff1ab/qc/preseq/SRR2084591.lc_extrap.txt",
                "SRR2084585.lc_extrap": "/scratch/Shares/dowell/itripodi/Nascent/HCT116/temp/bc/e0efdfb60cc8fd2b3848fe79dff1ab/qc/preseq/SRR2084585.lc_extrap.txt",
                "SRR828729.lc_extrap": "/scratch/Shares/dowell/itripodi/Nascent/HCT116/temp/bc/e0efdfb60cc8fd2b3848fe79dff1ab/qc/preseq/SRR828729.lc_extrap.txt",
                "SRR2084587.lc_extrap": "/scratch/Shares/dowell/itripodi/Nascent/HCT116/temp/bc/e0efdfb60cc8fd2b3848fe79dff1ab/qc/preseq/SRR2084587.lc_extrap.txt",
                "SRR1105737.c_curve": "/scratch/Shares/dowell/itripodi/Nascent/HCT116/temp/bc/e0efdfb60cc8fd2b3848fe79dff1ab/qc/preseq/SRR1105737.c_curve.txt",
                "SRR828695.c_curve": "/scratch/Shares/dowell/itripodi/Nascent/HCT116/temp/bc/e0efdfb60cc8fd2b3848fe79dff1ab/qc/preseq/SRR828695.c_curve.txt",
                "SRR2084585.c_curve": "/scratch/Shares/dowell/itripodi/Nascent/HCT116/temp/bc/e0efdfb60cc8fd2b3848fe79dff1ab/qc/preseq/SRR2084585.c_curve.txt",
                "SRR2084588.lc_extrap": "/scratch/Shares/dowell/itripodi/Nascent/HCT116/temp/bc/e0efdfb60cc8fd2b3848fe79dff1ab/qc/preseq/SRR2084588.lc_extrap.txt",
                "SRR2084584.lc_extrap": "/scratch/Shares/dowell/itripodi/Nascent/HCT116/temp/bc/e0efdfb60cc8fd2b3848fe79dff1ab/qc/preseq/SRR2084584.lc_extrap.txt",
                "SRR1224573.lc_extrap": "/scratch/Shares/dowell/itripodi/Nascent/HCT116/temp/bc/e0efdfb60cc8fd2b3848fe79dff1ab/qc/preseq/SRR1224573.lc_extrap.txt"
            }
        },
        "RSeQC": {
            "read_distribution": {
                "SRR2084586.read_dist": "/scratch/Shares/dowell/itripodi/Nascent/HCT116/temp/bc/e0efdfb60cc8fd2b3848fe79dff1ab/qc/rseqc/SRR2084586.read_dist.txt",
                "SRR1224573.read_dist": "/scratch/Shares/dowell/itripodi/Nascent/HCT116/temp/bc/e0efdfb60cc8fd2b3848fe79dff1ab/qc/rseqc/SRR1224573.read_dist.txt",
                "SRR2084591.read_dist": "/scratch/Shares/dowell/itripodi/Nascent/HCT116/temp/bc/e0efdfb60cc8fd2b3848fe79dff1ab/qc/rseqc/SRR2084591.read_dist.txt",
                "SRR828695.read_dist": "/scratch/Shares/dowell/itripodi/Nascent/HCT116/temp/bc/e0efdfb60cc8fd2b3848fe79dff1ab/qc/rseqc/SRR828695.read_dist.txt",
                "SRR2084585.read_dist": "/scratch/Shares/dowell/itripodi/Nascent/HCT116/temp/bc/e0efdfb60cc8fd2b3848fe79dff1ab/qc/rseqc/SRR2084585.read_dist.txt",
                "SRR2084587.read_dist": "/scratch/Shares/dowell/itripodi/Nascent/HCT116/temp/bc/e0efdfb60cc8fd2b3848fe79dff1ab/qc/rseqc/SRR2084587.read_dist.txt",
                "SRR828729.read_dist": "/scratch/Shares/dowell/itripodi/Nascent/HCT116/temp/bc/e0efdfb60cc8fd2b3848fe79dff1ab/qc/rseqc/SRR828729.read_dist.txt",
                "SRR1105737.read_dist": "/scratch/Shares/dowell/itripodi/Nascent/HCT116/temp/bc/e0efdfb60cc8fd2b3848fe79dff1ab/qc/rseqc/SRR1105737.read_dist.txt",
                "SRR1105736.read_dist": "/scratch/Shares/dowell/itripodi/Nascent/HCT116/temp/bc/e0efdfb60cc8fd2b3848fe79dff1ab/qc/rseqc/SRR1105736.read_dist.txt",
                "SRR2084590.read_dist": "/scratch/Shares/dowell/itripodi/Nascent/HCT116/temp/bc/e0efdfb60cc8fd2b3848fe79dff1ab/qc/rseqc/SRR2084590.read_dist.txt",
                "SRR2084584.read_dist": "/scratch/Shares/dowell/itripodi/Nascent/HCT116/temp/bc/e0efdfb60cc8fd2b3848fe79dff1ab/qc/rseqc/SRR2084584.read_dist.txt",
                "SRR2084589.read_dist": "/scratch/Shares/dowell/itripodi/Nascent/HCT116/temp/bc/e0efdfb60cc8fd2b3848fe79dff1ab/qc/rseqc/SRR2084589.read_dist.txt",
                "SRR2084588.read_dist": "/scratch/Shares/dowell/itripodi/Nascent/HCT116/temp/bc/e0efdfb60cc8fd2b3848fe79dff1ab/qc/rseqc/SRR2084588.read_dist.txt",
                "SRR828696.read_dist": "/scratch/Shares/dowell/itripodi/Nascent/HCT116/temp/bc/e0efdfb60cc8fd2b3848fe79dff1ab/qc/rseqc/SRR828696.read_dist.txt"
            },
            "read_duplication": {
                "SRR828695.read_duplication": "/scratch/Shares/dowell/itripodi/Nascent/HCT116/temp/bc/e0efdfb60cc8fd2b3848fe79dff1ab/qc/rseqc/SRR828695.read_duplication.pos.DupRate.xls",
                "SRR1105736.read_duplication": "/scratch/Shares/dowell/itripodi/Nascent/HCT116/temp/bc/e0efdfb60cc8fd2b3848fe79dff1ab/qc/rseqc/SRR1105736.read_duplication.pos.DupRate.xls",
                "SRR2084589.read_duplication": "/scratch/Shares/dowell/itripodi/Nascent/HCT116/temp/bc/e0efdfb60cc8fd2b3848fe79dff1ab/qc/rseqc/SRR2084589.read_duplication.pos.DupRate.xls",
                "SRR2084586.read_duplication": "/scratch/Shares/dowell/itripodi/Nascent/HCT116/temp/bc/e0efdfb60cc8fd2b3848fe79dff1ab/qc/rseqc/SRR2084586.read_duplication.pos.DupRate.xls",
                "SRR2084587.read_duplication": "/scratch/Shares/dowell/itripodi/Nascent/HCT116/temp/bc/e0efdfb60cc8fd2b3848fe79dff1ab/qc/rseqc/SRR2084587.read_duplication.pos.DupRate.xls",
                "SRR2084588.read_duplication": "/scratch/Shares/dowell/itripodi/Nascent/HCT116/temp/bc/e0efdfb60cc8fd2b3848fe79dff1ab/qc/rseqc/SRR2084588.read_duplication.pos.DupRate.xls",
                "SRR2084590.read_duplication": "/scratch/Shares/dowell/itripodi/Nascent/HCT116/temp/bc/e0efdfb60cc8fd2b3848fe79dff1ab/qc/rseqc/SRR2084590.read_duplication.pos.DupRate.xls",
                "SRR2084585.read_duplication": "/scratch/Shares/dowell/itripodi/Nascent/HCT116/temp/bc/e0efdfb60cc8fd2b3848fe79dff1ab/qc/rseqc/SRR2084585.read_duplication.pos.DupRate.xls",
                "SRR2084584.read_duplication": "/scratch/Shares/dowell/itripodi/Nascent/HCT116/temp/bc/e0efdfb60cc8fd2b3848fe79dff1ab/qc/rseqc/SRR2084584.read_duplication.pos.DupRate.xls",
                "SRR1105737.read_duplication": "/scratch/Shares/dowell/itripodi/Nascent/HCT116/temp/bc/e0efdfb60cc8fd2b3848fe79dff1ab/qc/rseqc/SRR1105737.read_duplication.pos.DupRate.xls",
                "SRR828696.read_duplication": "/scratch/Shares/dowell/itripodi/Nascent/HCT116/temp/bc/e0efdfb60cc8fd2b3848fe79dff1ab/qc/rseqc/SRR828696.read_duplication.pos.DupRate.xls",
                "SRR2084591.read_duplication": "/scratch/Shares/dowell/itripodi/Nascent/HCT116/temp/bc/e0efdfb60cc8fd2b3848fe79dff1ab/qc/rseqc/SRR2084591.read_duplication.pos.DupRate.xls",
                "SRR1224573.read_duplication": "/scratch/Shares/dowell/itripodi/Nascent/HCT116/temp/bc/e0efdfb60cc8fd2b3848fe79dff1ab/qc/rseqc/SRR1224573.read_duplication.pos.DupRate.xls",
                "SRR828729.read_duplication": "/scratch/Shares/dowell/itripodi/Nascent/HCT116/temp/bc/e0efdfb60cc8fd2b3848fe79dff1ab/qc/rseqc/SRR828729.read_duplication.pos.DupRate.xls"
            },
            "infer_experiment": {
                "SRR2084586.infer_experiment": "/scratch/Shares/dowell/itripodi/Nascent/HCT116/temp/bc/e0efdfb60cc8fd2b3848fe79dff1ab/qc/rseqc/SRR2084586.infer_experiment.txt",
                "SRR2084589.infer_experiment": "/scratch/Shares/dowell/itripodi/Nascent/HCT116/temp/bc/e0efdfb60cc8fd2b3848fe79dff1ab/qc/rseqc/SRR2084589.infer_experiment.txt",
                "SRR1224573.infer_experiment": "/scratch/Shares/dowell/itripodi/Nascent/HCT116/temp/bc/e0efdfb60cc8fd2b3848fe79dff1ab/qc/rseqc/SRR1224573.infer_experiment.txt",
                "SRR1105737.infer_experiment": "/scratch/Shares/dowell/itripodi/Nascent/HCT116/temp/bc/e0efdfb60cc8fd2b3848fe79dff1ab/qc/rseqc/SRR1105737.infer_experiment.txt",
                "SRR1105736.infer_experiment": "/scratch/Shares/dowell/itripodi/Nascent/HCT116/temp/bc/e0efdfb60cc8fd2b3848fe79dff1ab/qc/rseqc/SRR1105736.infer_experiment.txt",
                "SRR2084588.infer_experiment": "/scratch/Shares/dowell/itripodi/Nascent/HCT116/temp/bc/e0efdfb60cc8fd2b3848fe79dff1ab/qc/rseqc/SRR2084588.infer_experiment.txt",
                "SRR2084585.infer_experiment": "/scratch/Shares/dowell/itripodi/Nascent/HCT116/temp/bc/e0efdfb60cc8fd2b3848fe79dff1ab/qc/rseqc/SRR2084585.infer_experiment.txt",
                "SRR2084590.infer_experiment": "/scratch/Shares/dowell/itripodi/Nascent/HCT116/temp/bc/e0efdfb60cc8fd2b3848fe79dff1ab/qc/rseqc/SRR2084590.infer_experiment.txt",
                "SRR2084587.infer_experiment": "/scratch/Shares/dowell/itripodi/Nascent/HCT116/temp/bc/e0efdfb60cc8fd2b3848fe79dff1ab/qc/rseqc/SRR2084587.infer_experiment.txt",
                "SRR828695.infer_experiment": "/scratch/Shares/dowell/itripodi/Nascent/HCT116/temp/bc/e0efdfb60cc8fd2b3848fe79dff1ab/qc/rseqc/SRR828695.infer_experiment.txt",
                "SRR2084591.infer_experiment": "/scratch/Shares/dowell/itripodi/Nascent/HCT116/temp/bc/e0efdfb60cc8fd2b3848fe79dff1ab/qc/rseqc/SRR2084591.infer_experiment.txt",
                "SRR2084584.infer_experiment": "/scratch/Shares/dowell/itripodi/Nascent/HCT116/temp/bc/e0efdfb60cc8fd2b3848fe79dff1ab/qc/rseqc/SRR2084584.infer_experiment.txt",
                "SRR828729.infer_experiment": "/scratch/Shares/dowell/itripodi/Nascent/HCT116/temp/bc/e0efdfb60cc8fd2b3848fe79dff1ab/qc/rseqc/SRR828729.infer_experiment.txt",
                "SRR828696.infer_experiment": "/scratch/Shares/dowell/itripodi/Nascent/HCT116/temp/bc/e0efdfb60cc8fd2b3848fe79dff1ab/qc/rseqc/SRR828696.infer_experiment.txt"
            }
        },
        "Picard": {
            "GcBiasSummaryMetrics": {
                "SRR1105736": "/scratch/Shares/dowell/itripodi/Nascent/HCT116/temp/bc/e0efdfb60cc8fd2b3848fe79dff1ab/qc/picard/SRR1105736.summary_metrics.txt",
                "SRR2084586": "/scratch/Shares/dowell/itripodi/Nascent/HCT116/temp/bc/e0efdfb60cc8fd2b3848fe79dff1ab/qc/picard/SRR2084586.summary_metrics.txt",
                "SRR1105737": "/scratch/Shares/dowell/itripodi/Nascent/HCT116/temp/bc/e0efdfb60cc8fd2b3848fe79dff1ab/qc/picard/SRR1105737.summary_metrics.txt",
                "SRR828695": "/scratch/Shares/dowell/itripodi/Nascent/HCT116/temp/bc/e0efdfb60cc8fd2b3848fe79dff1ab/qc/picard/SRR828695.summary_metrics.txt",
                "SRR2084588": "/scratch/Shares/dowell/itripodi/Nascent/HCT116/temp/bc/e0efdfb60cc8fd2b3848fe79dff1ab/qc/picard/SRR2084588.summary_metrics.txt",
                "SRR2084590": "/scratch/Shares/dowell/itripodi/Nascent/HCT116/temp/bc/e0efdfb60cc8fd2b3848fe79dff1ab/qc/picard/SRR2084590.summary_metrics.txt",
                "SRR2084589": "/scratch/Shares/dowell/itripodi/Nascent/HCT116/temp/bc/e0efdfb60cc8fd2b3848fe79dff1ab/qc/picard/SRR2084589.summary_metrics.txt",
                "SRR2084585": "/scratch/Shares/dowell/itripodi/Nascent/HCT116/temp/bc/e0efdfb60cc8fd2b3848fe79dff1ab/qc/picard/SRR2084585.summary_metrics.txt",
                "SRR828729": "/scratch/Shares/dowell/itripodi/Nascent/HCT116/temp/bc/e0efdfb60cc8fd2b3848fe79dff1ab/qc/picard/SRR828729.summary_metrics.txt",
                "SRR2084587": "/scratch/Shares/dowell/itripodi/Nascent/HCT116/temp/bc/e0efdfb60cc8fd2b3848fe79dff1ab/qc/picard/SRR2084587.summary_metrics.txt",
                "SRR2084591": "/scratch/Shares/dowell/itripodi/Nascent/HCT116/temp/bc/e0efdfb60cc8fd2b3848fe79dff1ab/qc/picard/SRR2084591.summary_metrics.txt",
                "SRR828696": "/scratch/Shares/dowell/itripodi/Nascent/HCT116/temp/bc/e0efdfb60cc8fd2b3848fe79dff1ab/qc/picard/SRR828696.summary_metrics.txt",
                "SRR2084584": "/scratch/Shares/dowell/itripodi/Nascent/HCT116/temp/bc/e0efdfb60cc8fd2b3848fe79dff1ab/qc/picard/SRR2084584.summary_metrics.txt",
                "SRR1224573": "/scratch/Shares/dowell/itripodi/Nascent/HCT116/temp/bc/e0efdfb60cc8fd2b3848fe79dff1ab/qc/picard/SRR1224573.summary_metrics.txt"
            },
            "GcBiasDetailMetrics": {
                "SRR2084584": "/scratch/Shares/dowell/itripodi/Nascent/HCT116/temp/bc/e0efdfb60cc8fd2b3848fe79dff1ab/qc/picard/SRR2084584.gc_bias_metrics.txt",
                "SRR2084586": "/scratch/Shares/dowell/itripodi/Nascent/HCT116/temp/bc/e0efdfb60cc8fd2b3848fe79dff1ab/qc/picard/SRR2084586.gc_bias_metrics.txt",
                "SRR2084589": "/scratch/Shares/dowell/itripodi/Nascent/HCT116/temp/bc/e0efdfb60cc8fd2b3848fe79dff1ab/qc/picard/SRR2084589.gc_bias_metrics.txt",
                "SRR2084591": "/scratch/Shares/dowell/itripodi/Nascent/HCT116/temp/bc/e0efdfb60cc8fd2b3848fe79dff1ab/qc/picard/SRR2084591.gc_bias_metrics.txt",
                "SRR828696": "/scratch/Shares/dowell/itripodi/Nascent/HCT116/temp/bc/e0efdfb60cc8fd2b3848fe79dff1ab/qc/picard/SRR828696.gc_bias_metrics.txt",
                "SRR2084588": "/scratch/Shares/dowell/itripodi/Nascent/HCT116/temp/bc/e0efdfb60cc8fd2b3848fe79dff1ab/qc/picard/SRR2084588.gc_bias_metrics.txt",
                "SRR828729": "/scratch/Shares/dowell/itripodi/Nascent/HCT116/temp/bc/e0efdfb60cc8fd2b3848fe79dff1ab/qc/picard/SRR828729.gc_bias_metrics.txt",
                "SRR1105737": "/scratch/Shares/dowell/itripodi/Nascent/HCT116/temp/bc/e0efdfb60cc8fd2b3848fe79dff1ab/qc/picard/SRR1105737.gc_bias_metrics.txt",
                "SRR1224573": "/scratch/Shares/dowell/itripodi/Nascent/HCT116/temp/bc/e0efdfb60cc8fd2b3848fe79dff1ab/qc/picard/SRR1224573.gc_bias_metrics.txt",
                "SRR2084590": "/scratch/Shares/dowell/itripodi/Nascent/HCT116/temp/bc/e0efdfb60cc8fd2b3848fe79dff1ab/qc/picard/SRR2084590.gc_bias_metrics.txt",
                "SRR2084585": "/scratch/Shares/dowell/itripodi/Nascent/HCT116/temp/bc/e0efdfb60cc8fd2b3848fe79dff1ab/qc/picard/SRR2084585.gc_bias_metrics.txt",
                "SRR1105736": "/scratch/Shares/dowell/itripodi/Nascent/HCT116/temp/bc/e0efdfb60cc8fd2b3848fe79dff1ab/qc/picard/SRR1105736.gc_bias_metrics.txt",
                "SRR828695": "/scratch/Shares/dowell/itripodi/Nascent/HCT116/temp/bc/e0efdfb60cc8fd2b3848fe79dff1ab/qc/picard/SRR828695.gc_bias_metrics.txt",
                "SRR2084587": "/scratch/Shares/dowell/itripodi/Nascent/HCT116/temp/bc/e0efdfb60cc8fd2b3848fe79dff1ab/qc/picard/SRR2084587.gc_bias_metrics.txt"
            },
            "DuplicationMetrics": {
                "SRR828729": "/scratch/Shares/dowell/itripodi/Nascent/HCT116/temp/bc/e0efdfb60cc8fd2b3848fe79dff1ab/qc/picard/SRR828729.marked_dup_metrics.txt",
                "SRR2084591": "/scratch/Shares/dowell/itripodi/Nascent/HCT116/temp/bc/e0efdfb60cc8fd2b3848fe79dff1ab/qc/picard/SRR2084591.marked_dup_metrics.txt",
                "SRR2084590": "/scratch/Shares/dowell/itripodi/Nascent/HCT116/temp/bc/e0efdfb60cc8fd2b3848fe79dff1ab/qc/picard/SRR2084590.marked_dup_metrics.txt",
                "SRR2084587": "/scratch/Shares/dowell/itripodi/Nascent/HCT116/temp/bc/e0efdfb60cc8fd2b3848fe79dff1ab/qc/picard/SRR2084587.marked_dup_metrics.txt",
                "SRR2084589": "/scratch/Shares/dowell/itripodi/Nascent/HCT116/temp/bc/e0efdfb60cc8fd2b3848fe79dff1ab/qc/picard/SRR2084589.marked_dup_metrics.txt",
                "SRR2084585": "/scratch/Shares/dowell/itripodi/Nascent/HCT116/temp/bc/e0efdfb60cc8fd2b3848fe79dff1ab/qc/picard/SRR2084585.marked_dup_metrics.txt",
                "SRR828695": "/scratch/Shares/dowell/itripodi/Nascent/HCT116/temp/bc/e0efdfb60cc8fd2b3848fe79dff1ab/qc/picard/SRR828695.marked_dup_metrics.txt",
                "SRR2084586": "/scratch/Shares/dowell/itripodi/Nascent/HCT116/temp/bc/e0efdfb60cc8fd2b3848fe79dff1ab/qc/picard/SRR2084586.marked_dup_metrics.txt",
                "SRR828696": "/scratch/Shares/dowell/itripodi/Nascent/HCT116/temp/bc/e0efdfb60cc8fd2b3848fe79dff1ab/qc/picard/SRR828696.marked_dup_metrics.txt",
                "SRR2084588": "/scratch/Shares/dowell/itripodi/Nascent/HCT116/temp/bc/e0efdfb60cc8fd2b3848fe79dff1ab/qc/picard/SRR2084588.marked_dup_metrics.txt",
                "SRR1105737": "/scratch/Shares/dowell/itripodi/Nascent/HCT116/temp/bc/e0efdfb60cc8fd2b3848fe79dff1ab/qc/picard/SRR1105737.marked_dup_metrics.txt",
                "SRR1105736": "/scratch/Shares/dowell/itripodi/Nascent/HCT116/temp/bc/e0efdfb60cc8fd2b3848fe79dff1ab/qc/picard/SRR1105736.marked_dup_metrics.txt",
                "SRR1224573": "/scratch/Shares/dowell/itripodi/Nascent/HCT116/temp/bc/e0efdfb60cc8fd2b3848fe79dff1ab/qc/picard/SRR1224573.marked_dup_metrics.txt",
                "SRR2084584": "/scratch/Shares/dowell/itripodi/Nascent/HCT116/temp/bc/e0efdfb60cc8fd2b3848fe79dff1ab/qc/picard/SRR2084584.marked_dup_metrics.txt"
            }
        },
        "Samtools": {
            "flagstat": {
                "SRR2084586": "/scratch/Shares/dowell/itripodi/Nascent/HCT116/temp/bc/e0efdfb60cc8fd2b3848fe79dff1ab/qc/mapstats/SRR2084586.flagstat",
                "SRR828696": "/scratch/Shares/dowell/itripodi/Nascent/HCT116/temp/bc/e0efdfb60cc8fd2b3848fe79dff1ab/qc/mapstats/SRR828696.flagstat",
                "SRR2084585": "/scratch/Shares/dowell/itripodi/Nascent/HCT116/temp/bc/e0efdfb60cc8fd2b3848fe79dff1ab/qc/mapstats/SRR2084585.flagstat",
                "SRR828695": "/scratch/Shares/dowell/itripodi/Nascent/HCT116/temp/bc/e0efdfb60cc8fd2b3848fe79dff1ab/qc/mapstats/SRR828695.flagstat",
                "SRR1224573": "/scratch/Shares/dowell/itripodi/Nascent/HCT116/temp/bc/e0efdfb60cc8fd2b3848fe79dff1ab/qc/mapstats/SRR1224573.flagstat",
                "SRR2084591": "/scratch/Shares/dowell/itripodi/Nascent/HCT116/temp/bc/e0efdfb60cc8fd2b3848fe79dff1ab/qc/mapstats/SRR2084591.flagstat",
                "SRR2084590": "/scratch/Shares/dowell/itripodi/Nascent/HCT116/temp/bc/e0efdfb60cc8fd2b3848fe79dff1ab/qc/mapstats/SRR2084590.flagstat",
                "SRR2084589": "/scratch/Shares/dowell/itripodi/Nascent/HCT116/temp/bc/e0efdfb60cc8fd2b3848fe79dff1ab/qc/mapstats/SRR2084589.flagstat",
                "SRR2084588": "/scratch/Shares/dowell/itripodi/Nascent/HCT116/temp/bc/e0efdfb60cc8fd2b3848fe79dff1ab/qc/mapstats/SRR2084588.flagstat",
                "SRR2084587": "/scratch/Shares/dowell/itripodi/Nascent/HCT116/temp/bc/e0efdfb60cc8fd2b3848fe79dff1ab/qc/mapstats/SRR2084587.flagstat",
                "SRR2084584": "/scratch/Shares/dowell/itripodi/Nascent/HCT116/temp/bc/e0efdfb60cc8fd2b3848fe79dff1ab/qc/mapstats/SRR2084584.flagstat",
                "SRR1105736": "/scratch/Shares/dowell/itripodi/Nascent/HCT116/temp/bc/e0efdfb60cc8fd2b3848fe79dff1ab/qc/mapstats/SRR1105736.flagstat",
                "SRR828729": "/scratch/Shares/dowell/itripodi/Nascent/HCT116/temp/bc/e0efdfb60cc8fd2b3848fe79dff1ab/qc/mapstats/SRR828729.flagstat",
                "SRR1105737": "/scratch/Shares/dowell/itripodi/Nascent/HCT116/temp/bc/e0efdfb60cc8fd2b3848fe79dff1ab/qc/mapstats/SRR1105737.flagstat"
            }
        },
        "BBTools": {
            "all_sections": {
                "SRR828729.trimstats": "/scratch/Shares/dowell/itripodi/Nascent/HCT116/temp/bc/e0efdfb60cc8fd2b3848fe79dff1ab/qc/trimstats/SRR828729.trimstats.txt",
                "SRR1224573.trimstats": "/scratch/Shares/dowell/itripodi/Nascent/HCT116/temp/bc/e0efdfb60cc8fd2b3848fe79dff1ab/qc/trimstats/SRR1224573.trimstats.txt",
                "SRR2084586.trimstats": "/scratch/Shares/dowell/itripodi/Nascent/HCT116/temp/bc/e0efdfb60cc8fd2b3848fe79dff1ab/qc/trimstats/SRR2084586.trimstats.txt",
                "SRR2084590.trimstats": "/scratch/Shares/dowell/itripodi/Nascent/HCT116/temp/bc/e0efdfb60cc8fd2b3848fe79dff1ab/qc/trimstats/SRR2084590.trimstats.txt",
                "SRR2084587.trimstats": "/scratch/Shares/dowell/itripodi/Nascent/HCT116/temp/bc/e0efdfb60cc8fd2b3848fe79dff1ab/qc/trimstats/SRR2084587.trimstats.txt",
                "SRR2084584.trimstats": "/scratch/Shares/dowell/itripodi/Nascent/HCT116/temp/bc/e0efdfb60cc8fd2b3848fe79dff1ab/qc/trimstats/SRR2084584.trimstats.txt",
                "SRR2084585.trimstats": "/scratch/Shares/dowell/itripodi/Nascent/HCT116/temp/bc/e0efdfb60cc8fd2b3848fe79dff1ab/qc/trimstats/SRR2084585.trimstats.txt",
                "SRR2084588.trimstats": "/scratch/Shares/dowell/itripodi/Nascent/HCT116/temp/bc/e0efdfb60cc8fd2b3848fe79dff1ab/qc/trimstats/SRR2084588.trimstats.txt",
                "SRR2084591.trimstats": "/scratch/Shares/dowell/itripodi/Nascent/HCT116/temp/bc/e0efdfb60cc8fd2b3848fe79dff1ab/qc/trimstats/SRR2084591.trimstats.txt",
                "SRR828695.trimstats": "/scratch/Shares/dowell/itripodi/Nascent/HCT116/temp/bc/e0efdfb60cc8fd2b3848fe79dff1ab/qc/trimstats/SRR828695.trimstats.txt",
                "SRR2084589.trimstats": "/scratch/Shares/dowell/itripodi/Nascent/HCT116/temp/bc/e0efdfb60cc8fd2b3848fe79dff1ab/qc/trimstats/SRR2084589.trimstats.txt",
                "SRR1105736.trimstats": "/scratch/Shares/dowell/itripodi/Nascent/HCT116/temp/bc/e0efdfb60cc8fd2b3848fe79dff1ab/qc/trimstats/SRR1105736.trimstats.txt",
                "SRR1105737.trimstats": "/scratch/Shares/dowell/itripodi/Nascent/HCT116/temp/bc/e0efdfb60cc8fd2b3848fe79dff1ab/qc/trimstats/SRR1105737.trimstats.txt",
                "SRR828696.trimstats": "/scratch/Shares/dowell/itripodi/Nascent/HCT116/temp/bc/e0efdfb60cc8fd2b3848fe79dff1ab/qc/trimstats/SRR828696.trimstats.txt"
            }
        },
        "HISAT2": {
            "all_sections": {
                "SRR2084588.hisat2_mapstats": "/scratch/Shares/dowell/itripodi/Nascent/HCT116/temp/bc/e0efdfb60cc8fd2b3848fe79dff1ab/qc/hisat2_mapstats/SRR2084588.hisat2_mapstats.txt",
                "SRR2084587.hisat2_mapstats": "/scratch/Shares/dowell/itripodi/Nascent/HCT116/temp/bc/e0efdfb60cc8fd2b3848fe79dff1ab/qc/hisat2_mapstats/SRR2084587.hisat2_mapstats.txt",
                "SRR2084591.hisat2_mapstats": "/scratch/Shares/dowell/itripodi/Nascent/HCT116/temp/bc/e0efdfb60cc8fd2b3848fe79dff1ab/qc/hisat2_mapstats/SRR2084591.hisat2_mapstats.txt",
                "SRR1105737.hisat2_mapstats": "/scratch/Shares/dowell/itripodi/Nascent/HCT116/temp/bc/e0efdfb60cc8fd2b3848fe79dff1ab/qc/hisat2_mapstats/SRR1105737.hisat2_mapstats.txt",
                "SRR2084589.hisat2_mapstats": "/scratch/Shares/dowell/itripodi/Nascent/HCT116/temp/bc/e0efdfb60cc8fd2b3848fe79dff1ab/qc/hisat2_mapstats/SRR2084589.hisat2_mapstats.txt",
                "SRR2084585.hisat2_mapstats": "/scratch/Shares/dowell/itripodi/Nascent/HCT116/temp/bc/e0efdfb60cc8fd2b3848fe79dff1ab/qc/hisat2_mapstats/SRR2084585.hisat2_mapstats.txt",
                "SRR1105736.hisat2_mapstats": "/scratch/Shares/dowell/itripodi/Nascent/HCT116/temp/bc/e0efdfb60cc8fd2b3848fe79dff1ab/qc/hisat2_mapstats/SRR1105736.hisat2_mapstats.txt",
                "SRR2084586.hisat2_mapstats": "/scratch/Shares/dowell/itripodi/Nascent/HCT116/temp/bc/e0efdfb60cc8fd2b3848fe79dff1ab/qc/hisat2_mapstats/SRR2084586.hisat2_mapstats.txt",
                "SRR828696.hisat2_mapstats": "/scratch/Shares/dowell/itripodi/Nascent/HCT116/temp/bc/e0efdfb60cc8fd2b3848fe79dff1ab/qc/hisat2_mapstats/SRR828696.hisat2_mapstats.txt",
                "SRR828695.hisat2_mapstats": "/scratch/Shares/dowell/itripodi/Nascent/HCT116/temp/bc/e0efdfb60cc8fd2b3848fe79dff1ab/qc/hisat2_mapstats/SRR828695.hisat2_mapstats.txt",
                "SRR828729.hisat2_mapstats": "/scratch/Shares/dowell/itripodi/Nascent/HCT116/temp/bc/e0efdfb60cc8fd2b3848fe79dff1ab/qc/hisat2_mapstats/SRR828729.hisat2_mapstats.txt",
                "SRR2084584.hisat2_mapstats": "/scratch/Shares/dowell/itripodi/Nascent/HCT116/temp/bc/e0efdfb60cc8fd2b3848fe79dff1ab/qc/hisat2_mapstats/SRR2084584.hisat2_mapstats.txt",
                "SRR1224573.hisat2_mapstats": "/scratch/Shares/dowell/itripodi/Nascent/HCT116/temp/bc/e0efdfb60cc8fd2b3848fe79dff1ab/qc/hisat2_mapstats/SRR1224573.hisat2_mapstats.txt",
                "SRR2084590.hisat2_mapstats": "/scratch/Shares/dowell/itripodi/Nascent/HCT116/temp/bc/e0efdfb60cc8fd2b3848fe79dff1ab/qc/hisat2_mapstats/SRR2084590.hisat2_mapstats.txt"
            }
        },
        "FastQC": {
            "all_sections": {
                "SRR2084585": "/scratch/Shares/dowell/itripodi/Nascent/HCT116/temp/bc/e0efdfb60cc8fd2b3848fe79dff1ab/qc/fastqc/SRR2084585_fastqc.zip",
                "SRR828695.trim": "/scratch/Shares/dowell/itripodi/Nascent/HCT116/temp/bc/e0efdfb60cc8fd2b3848fe79dff1ab/qc/fastqc/SRR828695.trim_fastqc.zip",
                "SRR2084590.trim": "/scratch/Shares/dowell/itripodi/Nascent/HCT116/temp/bc/e0efdfb60cc8fd2b3848fe79dff1ab/qc/fastqc/SRR2084590.trim_fastqc.zip",
                "SRR828729.trim": "/scratch/Shares/dowell/itripodi/Nascent/HCT116/temp/bc/e0efdfb60cc8fd2b3848fe79dff1ab/qc/fastqc/SRR828729.trim_fastqc.zip",
                "SRR2084588.trim": "/scratch/Shares/dowell/itripodi/Nascent/HCT116/temp/bc/e0efdfb60cc8fd2b3848fe79dff1ab/qc/fastqc/SRR2084588.trim_fastqc.zip",
                "SRR2084585.trim": "/scratch/Shares/dowell/itripodi/Nascent/HCT116/temp/bc/e0efdfb60cc8fd2b3848fe79dff1ab/qc/fastqc/SRR2084585.trim_fastqc.zip",
                "SRR828695": "/scratch/Shares/dowell/itripodi/Nascent/HCT116/temp/bc/e0efdfb60cc8fd2b3848fe79dff1ab/qc/fastqc/SRR828695_fastqc.zip",
                "SRR2084591.trim": "/scratch/Shares/dowell/itripodi/Nascent/HCT116/temp/bc/e0efdfb60cc8fd2b3848fe79dff1ab/qc/fastqc/SRR2084591.trim_fastqc.zip",
                "SRR1224573": "/scratch/Shares/dowell/itripodi/Nascent/HCT116/temp/bc/e0efdfb60cc8fd2b3848fe79dff1ab/qc/fastqc/SRR1224573_fastqc.zip",
                "SRR2084589": "/scratch/Shares/dowell/itripodi/Nascent/HCT116/temp/bc/e0efdfb60cc8fd2b3848fe79dff1ab/qc/fastqc/SRR2084589_fastqc.zip",
                "SRR2084584.trim": "/scratch/Shares/dowell/itripodi/Nascent/HCT116/temp/bc/e0efdfb60cc8fd2b3848fe79dff1ab/qc/fastqc/SRR2084584.trim_fastqc.zip",
                "SRR2084589.trim": "/scratch/Shares/dowell/itripodi/Nascent/HCT116/temp/bc/e0efdfb60cc8fd2b3848fe79dff1ab/qc/fastqc/SRR2084589.trim_fastqc.zip",
                "SRR2084591": "/scratch/Shares/dowell/itripodi/Nascent/HCT116/temp/bc/e0efdfb60cc8fd2b3848fe79dff1ab/qc/fastqc/SRR2084591_fastqc.zip",
                "SRR2084586.trim": "/scratch/Shares/dowell/itripodi/Nascent/HCT116/temp/bc/e0efdfb60cc8fd2b3848fe79dff1ab/qc/fastqc/SRR2084586.trim_fastqc.zip",
                "SRR2084587": "/scratch/Shares/dowell/itripodi/Nascent/HCT116/temp/bc/e0efdfb60cc8fd2b3848fe79dff1ab/qc/fastqc/SRR2084587_fastqc.zip",
                "SRR1105737": "/scratch/Shares/dowell/itripodi/Nascent/HCT116/temp/bc/e0efdfb60cc8fd2b3848fe79dff1ab/qc/fastqc/SRR1105737_fastqc.zip",
                "SRR1105736": "/scratch/Shares/dowell/itripodi/Nascent/HCT116/temp/bc/e0efdfb60cc8fd2b3848fe79dff1ab/qc/fastqc/SRR1105736_fastqc.zip",
                "SRR2084586": "/scratch/Shares/dowell/itripodi/Nascent/HCT116/temp/bc/e0efdfb60cc8fd2b3848fe79dff1ab/qc/fastqc/SRR2084586_fastqc.zip",
                "SRR2084590": "/scratch/Shares/dowell/itripodi/Nascent/HCT116/temp/bc/e0efdfb60cc8fd2b3848fe79dff1ab/qc/fastqc/SRR2084590_fastqc.zip",
                "SRR2084587.trim": "/scratch/Shares/dowell/itripodi/Nascent/HCT116/temp/bc/e0efdfb60cc8fd2b3848fe79dff1ab/qc/fastqc/SRR2084587.trim_fastqc.zip",
                "SRR828696": "/scratch/Shares/dowell/itripodi/Nascent/HCT116/temp/bc/e0efdfb60cc8fd2b3848fe79dff1ab/qc/fastqc/SRR828696_fastqc.zip",
                "SRR1105736.trim": "/scratch/Shares/dowell/itripodi/Nascent/HCT116/temp/bc/e0efdfb60cc8fd2b3848fe79dff1ab/qc/fastqc/SRR1105736.trim_fastqc.zip",
                "SRR1224573.trim": "/scratch/Shares/dowell/itripodi/Nascent/HCT116/temp/bc/e0efdfb60cc8fd2b3848fe79dff1ab/qc/fastqc/SRR1224573.trim_fastqc.zip",
                "SRR2084588": "/scratch/Shares/dowell/itripodi/Nascent/HCT116/temp/bc/e0efdfb60cc8fd2b3848fe79dff1ab/qc/fastqc/SRR2084588_fastqc.zip",
                "SRR2084584": "/scratch/Shares/dowell/itripodi/Nascent/HCT116/temp/bc/e0efdfb60cc8fd2b3848fe79dff1ab/qc/fastqc/SRR2084584_fastqc.zip",
                "SRR828729": "/scratch/Shares/dowell/itripodi/Nascent/HCT116/temp/bc/e0efdfb60cc8fd2b3848fe79dff1ab/qc/fastqc/SRR828729_fastqc.zip",
                "SRR1105737.trim": "/scratch/Shares/dowell/itripodi/Nascent/HCT116/temp/bc/e0efdfb60cc8fd2b3848fe79dff1ab/qc/fastqc/SRR1105737.trim_fastqc.zip",
                "SRR828696.trim": "/scratch/Shares/dowell/itripodi/Nascent/HCT116/temp/bc/e0efdfb60cc8fd2b3848fe79dff1ab/qc/fastqc/SRR828696.trim_fastqc.zip"
            }
        }
    },
    "report_general_stats_data": [
        {
            "SRR828729": {
                "LIBRARY": "Unknown Library",
                "UNPAIRED_READS_EXAMINED": 127217605.0,
                "READ_PAIRS_EXAMINED": 0.0,
                "SECONDARY_OR_SUPPLEMENTARY_RDS": 159314601.0,
                "UNMAPPED_READS": 9710435.0,
                "UNPAIRED_READ_DUPLICATES": 93202488.0,
                "READ_PAIR_DUPLICATES": 0.0,
                "READ_PAIR_OPTICAL_DUPLICATES": 0.0,
                "PERCENT_DUPLICATION": 0.732623,
                "ESTIMATED_LIBRARY_SIZE": ""
            },
            "SRR2084591": {
                "LIBRARY": "Unknown Library",
                "UNPAIRED_READS_EXAMINED": 10507698.0,
                "READ_PAIRS_EXAMINED": 0.0,
                "SECONDARY_OR_SUPPLEMENTARY_RDS": 13071843.0,
                "UNMAPPED_READS": 16123288.0,
                "UNPAIRED_READ_DUPLICATES": 5001612.0,
                "READ_PAIR_DUPLICATES": 0.0,
                "READ_PAIR_OPTICAL_DUPLICATES": 0.0,
                "PERCENT_DUPLICATION": 0.475995,
                "ESTIMATED_LIBRARY_SIZE": ""
            },
            "SRR2084590": {
                "LIBRARY": "Unknown Library",
                "UNPAIRED_READS_EXAMINED": 13291493.0,
                "READ_PAIRS_EXAMINED": 0.0,
                "SECONDARY_OR_SUPPLEMENTARY_RDS": 16917879.0,
                "UNMAPPED_READS": 16362120.0,
                "UNPAIRED_READ_DUPLICATES": 6609835.0,
                "READ_PAIR_DUPLICATES": 0.0,
                "READ_PAIR_OPTICAL_DUPLICATES": 0.0,
                "PERCENT_DUPLICATION": 0.497298,
                "ESTIMATED_LIBRARY_SIZE": ""
            },
            "SRR2084587": {
                "LIBRARY": "Unknown Library",
                "UNPAIRED_READS_EXAMINED": 6805346.0,
                "READ_PAIRS_EXAMINED": 0.0,
                "SECONDARY_OR_SUPPLEMENTARY_RDS": 13215572.0,
                "UNMAPPED_READS": 8225511.0,
                "UNPAIRED_READ_DUPLICATES": 4132795.0,
                "READ_PAIR_DUPLICATES": 0.0,
                "READ_PAIR_OPTICAL_DUPLICATES": 0.0,
                "PERCENT_DUPLICATION": 0.607287,
                "ESTIMATED_LIBRARY_SIZE": ""
            },
            "SRR2084589": {
                "LIBRARY": "Unknown Library",
                "UNPAIRED_READS_EXAMINED": 8806460.0,
                "READ_PAIRS_EXAMINED": 0.0,
                "SECONDARY_OR_SUPPLEMENTARY_RDS": 10915658.0,
                "UNMAPPED_READS": 15058796.0,
                "UNPAIRED_READ_DUPLICATES": 4122920.0,
                "READ_PAIR_DUPLICATES": 0.0,
                "READ_PAIR_OPTICAL_DUPLICATES": 0.0,
                "PERCENT_DUPLICATION": 0.46817,
                "ESTIMATED_LIBRARY_SIZE": ""
            },
            "SRR2084585": {
                "LIBRARY": "Unknown Library",
                "UNPAIRED_READS_EXAMINED": 5789495.0,
                "READ_PAIRS_EXAMINED": 0.0,
                "SECONDARY_OR_SUPPLEMENTARY_RDS": 11188580.0,
                "UNMAPPED_READS": 7876467.0,
                "UNPAIRED_READ_DUPLICATES": 3483949.0,
                "READ_PAIR_DUPLICATES": 0.0,
                "READ_PAIR_OPTICAL_DUPLICATES": 0.0,
                "PERCENT_DUPLICATION": 0.601771,
                "ESTIMATED_LIBRARY_SIZE": ""
            },
            "SRR828695": {
                "LIBRARY": "Unknown Library",
                "UNPAIRED_READS_EXAMINED": 46909097.0,
                "READ_PAIRS_EXAMINED": 0.0,
                "SECONDARY_OR_SUPPLEMENTARY_RDS": 50383936.0,
                "UNMAPPED_READS": 7730297.0,
                "UNPAIRED_READ_DUPLICATES": 41632717.0,
                "READ_PAIR_DUPLICATES": 0.0,
                "READ_PAIR_OPTICAL_DUPLICATES": 0.0,
                "PERCENT_DUPLICATION": 0.887519,
                "ESTIMATED_LIBRARY_SIZE": ""
            },
            "SRR2084586": {
                "LIBRARY": "Unknown Library",
                "UNPAIRED_READS_EXAMINED": 9236851.0,
                "READ_PAIRS_EXAMINED": 0.0,
                "SECONDARY_OR_SUPPLEMENTARY_RDS": 18350020.0,
                "UNMAPPED_READS": 8770528.0,
                "UNPAIRED_READ_DUPLICATES": 5764181.0,
                "READ_PAIR_DUPLICATES": 0.0,
                "READ_PAIR_OPTICAL_DUPLICATES": 0.0,
                "PERCENT_DUPLICATION": 0.624042,
                "ESTIMATED_LIBRARY_SIZE": ""
            },
            "SRR828696": {
                "LIBRARY": "Unknown Library",
                "UNPAIRED_READS_EXAMINED": 177444329.0,
                "READ_PAIRS_EXAMINED": 0.0,
                "SECONDARY_OR_SUPPLEMENTARY_RDS": 151798450.0,
                "UNMAPPED_READS": 21519422.0,
                "UNPAIRED_READ_DUPLICATES": 148962136.0,
                "READ_PAIR_DUPLICATES": 0.0,
                "READ_PAIR_OPTICAL_DUPLICATES": 0.0,
                "PERCENT_DUPLICATION": 0.839487,
                "ESTIMATED_LIBRARY_SIZE": ""
            },
            "SRR2084588": {
                "LIBRARY": "Unknown Library",
                "UNPAIRED_READS_EXAMINED": 11443916.0,
                "READ_PAIRS_EXAMINED": 0.0,
                "SECONDARY_OR_SUPPLEMENTARY_RDS": 14384827.0,
                "UNMAPPED_READS": 15658784.0,
                "UNPAIRED_READ_DUPLICATES": 5538443.0,
                "READ_PAIR_DUPLICATES": 0.0,
                "READ_PAIR_OPTICAL_DUPLICATES": 0.0,
                "PERCENT_DUPLICATION": 0.483964,
                "ESTIMATED_LIBRARY_SIZE": ""
            },
            "SRR1105737": {
                "LIBRARY": "Unknown Library",
                "UNPAIRED_READS_EXAMINED": 127217547.0,
                "READ_PAIRS_EXAMINED": 0.0,
                "SECONDARY_OR_SUPPLEMENTARY_RDS": 159314629.0,
                "UNMAPPED_READS": 9710493.0,
                "UNPAIRED_READ_DUPLICATES": 93201821.0,
                "READ_PAIR_DUPLICATES": 0.0,
                "READ_PAIR_OPTICAL_DUPLICATES": 0.0,
                "PERCENT_DUPLICATION": 0.732618,
                "ESTIMATED_LIBRARY_SIZE": ""
            },
            "SRR1105736": {
                "LIBRARY": "Unknown Library",
                "UNPAIRED_READS_EXAMINED": 46909141.0,
                "READ_PAIRS_EXAMINED": 0.0,
                "SECONDARY_OR_SUPPLEMENTARY_RDS": 50383937.0,
                "UNMAPPED_READS": 7730253.0,
                "UNPAIRED_READ_DUPLICATES": 41632886.0,
                "READ_PAIR_DUPLICATES": 0.0,
                "READ_PAIR_OPTICAL_DUPLICATES": 0.0,
                "PERCENT_DUPLICATION": 0.887522,
                "ESTIMATED_LIBRARY_SIZE": ""
            },
            "SRR1224573": {
                "LIBRARY": "Unknown Library",
                "UNPAIRED_READS_EXAMINED": 162640618.0,
                "READ_PAIRS_EXAMINED": 0.0,
                "SECONDARY_OR_SUPPLEMENTARY_RDS": 209831915.0,
                "UNMAPPED_READS": 28914789.0,
                "UNPAIRED_READ_DUPLICATES": 104702895.0,
                "READ_PAIR_DUPLICATES": 0.0,
                "READ_PAIR_OPTICAL_DUPLICATES": 0.0,
                "PERCENT_DUPLICATION": 0.643768,
                "ESTIMATED_LIBRARY_SIZE": ""
            },
            "SRR2084584": {
                "LIBRARY": "Unknown Library",
                "UNPAIRED_READS_EXAMINED": 7855928.0,
                "READ_PAIRS_EXAMINED": 0.0,
                "SECONDARY_OR_SUPPLEMENTARY_RDS": 15427350.0,
                "UNMAPPED_READS": 8408727.0,
                "UNPAIRED_READ_DUPLICATES": 4829455.0,
                "READ_PAIR_DUPLICATES": 0.0,
                "READ_PAIR_OPTICAL_DUPLICATES": 0.0,
                "PERCENT_DUPLICATION": 0.614753,
                "ESTIMATED_LIBRARY_SIZE": ""
            }
        },
        {
            "SRR2084586": {
                "total_passed": 36357399,
                "total_failed": 0,
                "secondary_passed": 18350020,
                "secondary_failed": 0,
                "supplementary_passed": 0,
                "supplementary_failed": 0,
                "duplicates_passed": 0,
                "duplicates_failed": 0,
                "mapped_passed": 27586871,
                "mapped_failed": 0,
                "mapped_passed_pct": 75.88,
                "mapped_failed_pct": NaN,
                "paired in sequencing_passed": 0,
                "paired in sequencing_failed": 0,
                "read1_passed": 0,
                "read1_failed": 0,
                "read2_passed": 0,
                "read2_failed": 0,
                "properly paired_passed": 0,
                "properly paired_failed": 0,
                "properly paired_passed_pct": NaN,
                "properly paired_failed_pct": NaN,
                "with itself and mate mapped_passed": 0,
                "with itself and mate mapped_failed": 0,
                "singletons_passed": 0,
                "singletons_failed": 0,
                "singletons_passed_pct": NaN,
                "singletons_failed_pct": NaN,
                "with mate mapped to a different chr_passed": 0,
                "with mate mapped to a different chr_failed": 0,
                "with mate mapped to a different chr (mapQ >= 5)_passed": 0,
                "with mate mapped to a different chr (mapQ >= 5)_failed": 0,
                "flagstat_total": 36357399
            },
            "SRR828696": {
                "total_passed": 350762201,
                "total_failed": 0,
                "secondary_passed": 151798450,
                "secondary_failed": 0,
                "supplementary_passed": 0,
                "supplementary_failed": 0,
                "duplicates_passed": 0,
                "duplicates_failed": 0,
                "mapped_passed": 329242779,
                "mapped_failed": 0,
                "mapped_passed_pct": 93.86,
                "mapped_failed_pct": NaN,
                "paired in sequencing_passed": 0,
                "paired in sequencing_failed": 0,
                "read1_passed": 0,
                "read1_failed": 0,
                "read2_passed": 0,
                "read2_failed": 0,
                "properly paired_passed": 0,
                "properly paired_failed": 0,
                "properly paired_passed_pct": NaN,
                "properly paired_failed_pct": NaN,
                "with itself and mate mapped_passed": 0,
                "with itself and mate mapped_failed": 0,
                "singletons_passed": 0,
                "singletons_failed": 0,
                "singletons_passed_pct": NaN,
                "singletons_failed_pct": NaN,
                "with mate mapped to a different chr_passed": 0,
                "with mate mapped to a different chr_failed": 0,
                "with mate mapped to a different chr (mapQ >= 5)_passed": 0,
                "with mate mapped to a different chr (mapQ >= 5)_failed": 0,
                "flagstat_total": 350762201
            },
            "SRR2084585": {
                "total_passed": 24854542,
                "total_failed": 0,
                "secondary_passed": 11188580,
                "secondary_failed": 0,
                "supplementary_passed": 0,
                "supplementary_failed": 0,
                "duplicates_passed": 0,
                "duplicates_failed": 0,
                "mapped_passed": 16978075,
                "mapped_failed": 0,
                "mapped_passed_pct": 68.31,
                "mapped_failed_pct": NaN,
                "paired in sequencing_passed": 0,
                "paired in sequencing_failed": 0,
                "read1_passed": 0,
                "read1_failed": 0,
                "read2_passed": 0,
                "read2_failed": 0,
                "properly paired_passed": 0,
                "properly paired_failed": 0,
                "properly paired_passed_pct": NaN,
                "properly paired_failed_pct": NaN,
                "with itself and mate mapped_passed": 0,
                "with itself and mate mapped_failed": 0,
                "singletons_passed": 0,
                "singletons_failed": 0,
                "singletons_passed_pct": NaN,
                "singletons_failed_pct": NaN,
                "with mate mapped to a different chr_passed": 0,
                "with mate mapped to a different chr_failed": 0,
                "with mate mapped to a different chr (mapQ >= 5)_passed": 0,
                "with mate mapped to a different chr (mapQ >= 5)_failed": 0,
                "flagstat_total": 24854542
            },
            "SRR828695": {
                "total_passed": 105023330,
                "total_failed": 0,
                "secondary_passed": 50383936,
                "secondary_failed": 0,
                "supplementary_passed": 0,
                "supplementary_failed": 0,
                "duplicates_passed": 0,
                "duplicates_failed": 0,
                "mapped_passed": 97293033,
                "mapped_failed": 0,
                "mapped_passed_pct": 92.64,
                "mapped_failed_pct": NaN,
                "paired in sequencing_passed": 0,
                "paired in sequencing_failed": 0,
                "read1_passed": 0,
                "read1_failed": 0,
                "read2_passed": 0,
                "read2_failed": 0,
                "properly paired_passed": 0,
                "properly paired_failed": 0,
                "properly paired_passed_pct": NaN,
                "properly paired_failed_pct": NaN,
                "with itself and mate mapped_passed": 0,
                "with itself and mate mapped_failed": 0,
                "singletons_passed": 0,
                "singletons_failed": 0,
                "singletons_passed_pct": NaN,
                "singletons_failed_pct": NaN,
                "with mate mapped to a different chr_passed": 0,
                "with mate mapped to a different chr_failed": 0,
                "with mate mapped to a different chr (mapQ >= 5)_passed": 0,
                "with mate mapped to a different chr (mapQ >= 5)_failed": 0,
                "flagstat_total": 105023330
            },
            "SRR1224573": {
                "total_passed": 401387322,
                "total_failed": 0,
                "secondary_passed": 209831915,
                "secondary_failed": 0,
                "supplementary_passed": 0,
                "supplementary_failed": 0,
                "duplicates_passed": 0,
                "duplicates_failed": 0,
                "mapped_passed": 372472533,
                "mapped_failed": 0,
                "mapped_passed_pct": 92.8,
                "mapped_failed_pct": NaN,
                "paired in sequencing_passed": 0,
                "paired in sequencing_failed": 0,
                "read1_passed": 0,
                "read1_failed": 0,
                "read2_passed": 0,
                "read2_failed": 0,
                "properly paired_passed": 0,
                "properly paired_failed": 0,
                "properly paired_passed_pct": NaN,
                "properly paired_failed_pct": NaN,
                "with itself and mate mapped_passed": 0,
                "with itself and mate mapped_failed": 0,
                "singletons_passed": 0,
                "singletons_failed": 0,
                "singletons_passed_pct": NaN,
                "singletons_failed_pct": NaN,
                "with mate mapped to a different chr_passed": 0,
                "with mate mapped to a different chr_failed": 0,
                "with mate mapped to a different chr (mapQ >= 5)_passed": 0,
                "with mate mapped to a different chr (mapQ >= 5)_failed": 0,
                "flagstat_total": 401387322
            },
            "SRR2084591": {
                "total_passed": 39702829,
                "total_failed": 0,
                "secondary_passed": 13071843,
                "secondary_failed": 0,
                "supplementary_passed": 0,
                "supplementary_failed": 0,
                "duplicates_passed": 0,
                "duplicates_failed": 0,
                "mapped_passed": 23579541,
                "mapped_failed": 0,
                "mapped_passed_pct": 59.39,
                "mapped_failed_pct": NaN,
                "paired in sequencing_passed": 0,
                "paired in sequencing_failed": 0,
                "read1_passed": 0,
                "read1_failed": 0,
                "read2_passed": 0,
                "read2_failed": 0,
                "properly paired_passed": 0,
                "properly paired_failed": 0,
                "properly paired_passed_pct": NaN,
                "properly paired_failed_pct": NaN,
                "with itself and mate mapped_passed": 0,
                "with itself and mate mapped_failed": 0,
                "singletons_passed": 0,
                "singletons_failed": 0,
                "singletons_passed_pct": NaN,
                "singletons_failed_pct": NaN,
                "with mate mapped to a different chr_passed": 0,
                "with mate mapped to a different chr_failed": 0,
                "with mate mapped to a different chr (mapQ >= 5)_passed": 0,
                "with mate mapped to a different chr (mapQ >= 5)_failed": 0,
                "flagstat_total": 39702829
            },
            "SRR2084590": {
                "total_passed": 46571492,
                "total_failed": 0,
                "secondary_passed": 16917879,
                "secondary_failed": 0,
                "supplementary_passed": 0,
                "supplementary_failed": 0,
                "duplicates_passed": 0,
                "duplicates_failed": 0,
                "mapped_passed": 30209372,
                "mapped_failed": 0,
                "mapped_passed_pct": 64.87,
                "mapped_failed_pct": NaN,
                "paired in sequencing_passed": 0,
                "paired in sequencing_failed": 0,
                "read1_passed": 0,
                "read1_failed": 0,
                "read2_passed": 0,
                "read2_failed": 0,
                "properly paired_passed": 0,
                "properly paired_failed": 0,
                "properly paired_passed_pct": NaN,
                "properly paired_failed_pct": NaN,
                "with itself and mate mapped_passed": 0,
                "with itself and mate mapped_failed": 0,
                "singletons_passed": 0,
                "singletons_failed": 0,
                "singletons_passed_pct": NaN,
                "singletons_failed_pct": NaN,
                "with mate mapped to a different chr_passed": 0,
                "with mate mapped to a different chr_failed": 0,
                "with mate mapped to a different chr (mapQ >= 5)_passed": 0,
                "with mate mapped to a different chr (mapQ >= 5)_failed": 0,
                "flagstat_total": 46571492
            },
            "SRR2084589": {
                "total_passed": 34780914,
                "total_failed": 0,
                "secondary_passed": 10915658,
                "secondary_failed": 0,
                "supplementary_passed": 0,
                "supplementary_failed": 0,
                "duplicates_passed": 0,
                "duplicates_failed": 0,
                "mapped_passed": 19722118,
                "mapped_failed": 0,
                "mapped_passed_pct": 56.7,
                "mapped_failed_pct": NaN,
                "paired in sequencing_passed": 0,
                "paired in sequencing_failed": 0,
                "read1_passed": 0,
                "read1_failed": 0,
                "read2_passed": 0,
                "read2_failed": 0,
                "properly paired_passed": 0,
                "properly paired_failed": 0,
                "properly paired_passed_pct": NaN,
                "properly paired_failed_pct": NaN,
                "with itself and mate mapped_passed": 0,
                "with itself and mate mapped_failed": 0,
                "singletons_passed": 0,
                "singletons_failed": 0,
                "singletons_passed_pct": NaN,
                "singletons_failed_pct": NaN,
                "with mate mapped to a different chr_passed": 0,
                "with mate mapped to a different chr_failed": 0,
                "with mate mapped to a different chr (mapQ >= 5)_passed": 0,
                "with mate mapped to a different chr (mapQ >= 5)_failed": 0,
                "flagstat_total": 34780914
            },
            "SRR2084588": {
                "total_passed": 41487527,
                "total_failed": 0,
                "secondary_passed": 14384827,
                "secondary_failed": 0,
                "supplementary_passed": 0,
                "supplementary_failed": 0,
                "duplicates_passed": 0,
                "duplicates_failed": 0,
                "mapped_passed": 25828743,
                "mapped_failed": 0,
                "mapped_passed_pct": 62.26,
                "mapped_failed_pct": NaN,
                "paired in sequencing_passed": 0,
                "paired in sequencing_failed": 0,
                "read1_passed": 0,
                "read1_failed": 0,
                "read2_passed": 0,
                "read2_failed": 0,
                "properly paired_passed": 0,
                "properly paired_failed": 0,
                "properly paired_passed_pct": NaN,
                "properly paired_failed_pct": NaN,
                "with itself and mate mapped_passed": 0,
                "with itself and mate mapped_failed": 0,
                "singletons_passed": 0,
                "singletons_failed": 0,
                "singletons_passed_pct": NaN,
                "singletons_failed_pct": NaN,
                "with mate mapped to a different chr_passed": 0,
                "with mate mapped to a different chr_failed": 0,
                "with mate mapped to a different chr (mapQ >= 5)_passed": 0,
                "with mate mapped to a different chr (mapQ >= 5)_failed": 0,
                "flagstat_total": 41487527
            },
            "SRR2084587": {
                "total_passed": 28246429,
                "total_failed": 0,
                "secondary_passed": 13215572,
                "secondary_failed": 0,
                "supplementary_passed": 0,
                "supplementary_failed": 0,
                "duplicates_passed": 0,
                "duplicates_failed": 0,
                "mapped_passed": 20020918,
                "mapped_failed": 0,
                "mapped_passed_pct": 70.88,
                "mapped_failed_pct": NaN,
                "paired in sequencing_passed": 0,
                "paired in sequencing_failed": 0,
                "read1_passed": 0,
                "read1_failed": 0,
                "read2_passed": 0,
                "read2_failed": 0,
                "properly paired_passed": 0,
                "properly paired_failed": 0,
                "properly paired_passed_pct": NaN,
                "properly paired_failed_pct": NaN,
                "with itself and mate mapped_passed": 0,
                "with itself and mate mapped_failed": 0,
                "singletons_passed": 0,
                "singletons_failed": 0,
                "singletons_passed_pct": NaN,
                "singletons_failed_pct": NaN,
                "with mate mapped to a different chr_passed": 0,
                "with mate mapped to a different chr_failed": 0,
                "with mate mapped to a different chr (mapQ >= 5)_passed": 0,
                "with mate mapped to a different chr (mapQ >= 5)_failed": 0,
                "flagstat_total": 28246429
            },
            "SRR2084584": {
                "total_passed": 31692005,
                "total_failed": 0,
                "secondary_passed": 15427350,
                "secondary_failed": 0,
                "supplementary_passed": 0,
                "supplementary_failed": 0,
                "duplicates_passed": 0,
                "duplicates_failed": 0,
                "mapped_passed": 23283278,
                "mapped_failed": 0,
                "mapped_passed_pct": 73.47,
                "mapped_failed_pct": NaN,
                "paired in sequencing_passed": 0,
                "paired in sequencing_failed": 0,
                "read1_passed": 0,
                "read1_failed": 0,
                "read2_passed": 0,
                "read2_failed": 0,
                "properly paired_passed": 0,
                "properly paired_failed": 0,
                "properly paired_passed_pct": NaN,
                "properly paired_failed_pct": NaN,
                "with itself and mate mapped_passed": 0,
                "with itself and mate mapped_failed": 0,
                "singletons_passed": 0,
                "singletons_failed": 0,
                "singletons_passed_pct": NaN,
                "singletons_failed_pct": NaN,
                "with mate mapped to a different chr_passed": 0,
                "with mate mapped to a different chr_failed": 0,
                "with mate mapped to a different chr (mapQ >= 5)_passed": 0,
                "with mate mapped to a different chr (mapQ >= 5)_failed": 0,
                "flagstat_total": 31692005
            },
            "SRR1105736": {
                "total_passed": 105023331,
                "total_failed": 0,
                "secondary_passed": 50383937,
                "secondary_failed": 0,
                "supplementary_passed": 0,
                "supplementary_failed": 0,
                "duplicates_passed": 0,
                "duplicates_failed": 0,
                "mapped_passed": 97293078,
                "mapped_failed": 0,
                "mapped_passed_pct": 92.64,
                "mapped_failed_pct": NaN,
                "paired in sequencing_passed": 0,
                "paired in sequencing_failed": 0,
                "read1_passed": 0,
                "read1_failed": 0,
                "read2_passed": 0,
                "read2_failed": 0,
                "properly paired_passed": 0,
                "properly paired_failed": 0,
                "properly paired_passed_pct": NaN,
                "properly paired_failed_pct": NaN,
                "with itself and mate mapped_passed": 0,
                "with itself and mate mapped_failed": 0,
                "singletons_passed": 0,
                "singletons_failed": 0,
                "singletons_passed_pct": NaN,
                "singletons_failed_pct": NaN,
                "with mate mapped to a different chr_passed": 0,
                "with mate mapped to a different chr_failed": 0,
                "with mate mapped to a different chr (mapQ >= 5)_passed": 0,
                "with mate mapped to a different chr (mapQ >= 5)_failed": 0,
                "flagstat_total": 105023331
            },
            "SRR828729": {
                "total_passed": 296242641,
                "total_failed": 0,
                "secondary_passed": 159314601,
                "secondary_failed": 0,
                "supplementary_passed": 0,
                "supplementary_failed": 0,
                "duplicates_passed": 0,
                "duplicates_failed": 0,
                "mapped_passed": 286532206,
                "mapped_failed": 0,
                "mapped_passed_pct": 96.72,
                "mapped_failed_pct": NaN,
                "paired in sequencing_passed": 0,
                "paired in sequencing_failed": 0,
                "read1_passed": 0,
                "read1_failed": 0,
                "read2_passed": 0,
                "read2_failed": 0,
                "properly paired_passed": 0,
                "properly paired_failed": 0,
                "properly paired_passed_pct": NaN,
                "properly paired_failed_pct": NaN,
                "with itself and mate mapped_passed": 0,
                "with itself and mate mapped_failed": 0,
                "singletons_passed": 0,
                "singletons_failed": 0,
                "singletons_passed_pct": NaN,
                "singletons_failed_pct": NaN,
                "with mate mapped to a different chr_passed": 0,
                "with mate mapped to a different chr_failed": 0,
                "with mate mapped to a different chr (mapQ >= 5)_passed": 0,
                "with mate mapped to a different chr (mapQ >= 5)_failed": 0,
                "flagstat_total": 296242641
            },
            "SRR1105737": {
                "total_passed": 296242669,
                "total_failed": 0,
                "secondary_passed": 159314629,
                "secondary_failed": 0,
                "supplementary_passed": 0,
                "supplementary_failed": 0,
                "duplicates_passed": 0,
                "duplicates_failed": 0,
                "mapped_passed": 286532176,
                "mapped_failed": 0,
                "mapped_passed_pct": 96.72,
                "mapped_failed_pct": NaN,
                "paired in sequencing_passed": 0,
                "paired in sequencing_failed": 0,
                "read1_passed": 0,
                "read1_failed": 0,
                "read2_passed": 0,
                "read2_failed": 0,
                "properly paired_passed": 0,
                "properly paired_failed": 0,
                "properly paired_passed_pct": NaN,
                "properly paired_failed_pct": NaN,
                "with itself and mate mapped_passed": 0,
                "with itself and mate mapped_failed": 0,
                "singletons_passed": 0,
                "singletons_failed": 0,
                "singletons_passed_pct": NaN,
                "singletons_failed_pct": NaN,
                "with mate mapped to a different chr_passed": 0,
                "with mate mapped to a different chr_failed": 0,
                "with mate mapped to a different chr (mapQ >= 5)_passed": 0,
                "with mate mapped to a different chr (mapQ >= 5)_failed": 0,
                "flagstat_total": 296242669
            }
        },
        {
            "SRR2084588.hisat2_mapstats": {
                "unpaired_total": 27102700,
                "unpaired_aligned_none": 15658784,
                "unpaired_aligned_one": 7528759,
                "unpaired_aligned_multi": 3915157,
                "overall_alignment_rate": 42.22
            },
            "SRR2084587.hisat2_mapstats": {
                "unpaired_total": 15030857,
                "unpaired_aligned_none": 8225511,
                "unpaired_aligned_one": 3299275,
                "unpaired_aligned_multi": 3506071,
                "overall_alignment_rate": 45.28
            },
            "SRR2084591.hisat2_mapstats": {
                "unpaired_total": 26630986,
                "unpaired_aligned_none": 16123288,
                "unpaired_aligned_one": 6943436,
                "unpaired_aligned_multi": 3564262,
                "overall_alignment_rate": 39.46
            },
            "SRR1105737.hisat2_mapstats": {
                "unpaired_total": 136928040,
                "unpaired_aligned_none": 9710493,
                "unpaired_aligned_one": 84020473,
                "unpaired_aligned_multi": 43197074,
                "overall_alignment_rate": 92.91
            },
            "SRR2084589.hisat2_mapstats": {
                "unpaired_total": 23865256,
                "unpaired_aligned_none": 15058796,
                "unpaired_aligned_one": 5832450,
                "unpaired_aligned_multi": 2974010,
                "overall_alignment_rate": 36.9
            },
            "SRR2084585.hisat2_mapstats": {
                "unpaired_total": 13665962,
                "unpaired_aligned_none": 7876467,
                "unpaired_aligned_one": 2819075,
                "unpaired_aligned_multi": 2970420,
                "overall_alignment_rate": 42.36
            },
            "SRR1105736.hisat2_mapstats": {
                "unpaired_total": 54639394,
                "unpaired_aligned_none": 7730253,
                "unpaired_aligned_one": 32737207,
                "unpaired_aligned_multi": 14171934,
                "overall_alignment_rate": 85.85
            },
            "SRR2084586.hisat2_mapstats": {
                "unpaired_total": 18007379,
                "unpaired_aligned_none": 8770528,
                "unpaired_aligned_one": 4395090,
                "unpaired_aligned_multi": 4841761,
                "overall_alignment_rate": 51.29
            },
            "SRR828696.hisat2_mapstats": {
                "unpaired_total": 198963751,
                "unpaired_aligned_none": 21519422,
                "unpaired_aligned_one": 134186144,
                "unpaired_aligned_multi": 43258185,
                "overall_alignment_rate": 89.18
            },
            "SRR828695.hisat2_mapstats": {
                "unpaired_total": 54639394,
                "unpaired_aligned_none": 7730297,
                "unpaired_aligned_one": 32737165,
                "unpaired_aligned_multi": 14171932,
                "overall_alignment_rate": 85.85
            },
            "SRR828729.hisat2_mapstats": {
                "unpaired_total": 136928040,
                "unpaired_aligned_none": 9710435,
                "unpaired_aligned_one": 84020525,
                "unpaired_aligned_multi": 43197080,
                "overall_alignment_rate": 92.91
            },
            "SRR2084584.hisat2_mapstats": {
                "unpaired_total": 16264655,
                "unpaired_aligned_none": 8408727,
                "unpaired_aligned_one": 3778141,
                "unpaired_aligned_multi": 4077787,
                "overall_alignment_rate": 48.3
            },
            "SRR1224573.hisat2_mapstats": {
                "unpaired_total": 191555407,
                "unpaired_aligned_none": 28914789,
                "unpaired_aligned_one": 105575280,
                "unpaired_aligned_multi": 57065338,
                "overall_alignment_rate": 84.91
            },
            "SRR2084590.hisat2_mapstats": {
                "unpaired_total": 29653613,
                "unpaired_aligned_none": 16362120,
                "unpaired_aligned_one": 8691381,
                "unpaired_aligned_multi": 4600112,
                "overall_alignment_rate": 44.82
            }
        },
        {
            "SRR2084585": {
                "percent_gc": 44.0,
                "avg_sequence_length": 73.89828824767383,
                "total_sequences": 14790808.0,
                "percent_duplicates": 19.27852338153356,
                "percent_fails": 30.0
            },
            "SRR828695.trim": {
                "percent_gc": 50.0,
                "avg_sequence_length": 49.286574060466336,
                "total_sequences": 54639394.0,
                "percent_duplicates": 85.48186589408738,
                "percent_fails": 27.27272727272727
            },
            "SRR2084590.trim": {
                "percent_gc": 44.0,
                "avg_sequence_length": 60.56533313495391,
                "total_sequences": 29653613.0,
                "percent_duplicates": 18.201569806391774,
                "percent_fails": 20.0
            },
            "SRR828729.trim": {
                "percent_gc": 49.0,
                "avg_sequence_length": 48.83384055595917,
                "total_sequences": 136928040.0,
                "percent_duplicates": 66.06110936433356,
                "percent_fails": 18.181818181818183
            },
            "SRR2084588.trim": {
                "percent_gc": 44.0,
                "avg_sequence_length": 61.95605714559804,
                "total_sequences": 27102700.0,
                "percent_duplicates": 12.940491670685631,
                "percent_fails": 10.0
            },
            "SRR2084585.trim": {
                "percent_gc": 48.0,
                "avg_sequence_length": 67.07055280850335,
                "total_sequences": 13665962.0,
                "percent_duplicates": 18.147611074893533,
                "percent_fails": 10.0
            },
            "SRR828695": {
                "percent_gc": 47.0,
                "avg_sequence_length": 50.0,
                "total_sequences": 69399243.0,
                "percent_duplicates": 86.26848457106422,
                "percent_fails": 36.36363636363637
            },
            "SRR2084591.trim": {
                "percent_gc": 44.0,
                "avg_sequence_length": 64.43299012661416,
                "total_sequences": 26630986.0,
                "percent_duplicates": 13.156487602625347,
                "percent_fails": 10.0
            },
            "SRR1224573": {
                "percent_gc": 51.0,
                "avg_sequence_length": 50.0,
                "total_sequences": 205211352.0,
                "percent_duplicates": 49.10874524130243,
                "percent_fails": 9.090909090909092
            },
            "SRR2084589": {
                "percent_gc": 41.0,
                "avg_sequence_length": 73.57717995527517,
                "total_sequences": 26566451.0,
                "percent_duplicates": 14.092494622510571,
                "percent_fails": 40.0
            },
            "SRR2084584.trim": {
                "percent_gc": 48.0,
                "avg_sequence_length": 62.82329615967876,
                "total_sequences": 16264655.0,
                "percent_duplicates": 18.691207411132126,
                "percent_fails": 10.0
            },
            "SRR2084589.trim": {
                "percent_gc": 45.0,
                "avg_sequence_length": 66.66554593003319,
                "total_sequences": 23865256.0,
                "percent_duplicates": 12.019283900094209,
                "percent_fails": 10.0
            },
            "SRR2084591": {
                "percent_gc": 39.0,
                "avg_sequence_length": 73.35859574498244,
                "total_sequences": 29912544.0,
                "percent_duplicates": 17.332878045723916,
                "percent_fails": 30.0
            },
            "SRR2084586.trim": {
                "percent_gc": 48.0,
                "avg_sequence_length": 61.52095304930273,
                "total_sequences": 18007379.0,
                "percent_duplicates": 24.896937117383942,
                "percent_fails": 20.0
            },
            "SRR2084587": {
                "percent_gc": 42.0,
                "avg_sequence_length": 73.69402974553824,
                "total_sequences": 16385449.0,
                "percent_duplicates": 20.943019856837367,
                "percent_fails": 30.0
            },
            "SRR1105737": {
                "percent_gc": 49.0,
                "avg_sequence_length": 50.0,
                "total_sequences": 142620314.0,
                "percent_duplicates": 66.24320116409696,
                "percent_fails": 18.181818181818183
            },
            "SRR1105736": {
                "percent_gc": 47.0,
                "avg_sequence_length": 50.0,
                "total_sequences": 69399243.0,
                "percent_duplicates": 86.26848457106422,
                "percent_fails": 36.36363636363637
            },
            "SRR2084586": {
                "percent_gc": 40.0,
                "avg_sequence_length": 72.5045631780592,
                "total_sequences": 20670024.0,
                "percent_duplicates": 29.009999154355086,
                "percent_fails": 40.0
            },
            "SRR2084590": {
                "percent_gc": 37.0,
                "avg_sequence_length": 71.74721750586762,
                "total_sequences": 35824514.0,
                "percent_duplicates": 25.7238721215123,
                "percent_fails": 40.0
            },
            "SRR2084587.trim": {
                "percent_gc": 48.0,
                "avg_sequence_length": 64.96884495674465,
                "total_sequences": 15030857.0,
                "percent_duplicates": 19.128874201753206,
                "percent_fails": 10.0
            },
            "SRR828696": {
                "percent_gc": 49.0,
                "avg_sequence_length": 50.0,
                "total_sequences": 213359891.0,
                "percent_duplicates": 75.63516102102923,
                "percent_fails": 18.181818181818183
            },
            "SRR1105736.trim": {
                "percent_gc": 50.0,
                "avg_sequence_length": 49.286574060466336,
                "total_sequences": 54639394.0,
                "percent_duplicates": 85.4782782653626,
                "percent_fails": 27.27272727272727
            },
            "SRR1224573.trim": {
                "percent_gc": 53.0,
                "avg_sequence_length": 47.0610585479323,
                "total_sequences": 191555407.0,
                "percent_duplicates": 49.59593859545962,
                "percent_fails": 9.090909090909092
            },
            "SRR2084588": {
                "percent_gc": 38.0,
                "avg_sequence_length": 71.88162901560267,
                "total_sequences": 32589473.0,
                "percent_duplicates": 22.560685854884028,
                "percent_fails": 40.0
            },
            "SRR2084584": {
                "percent_gc": 41.0,
                "avg_sequence_length": 72.58196922541141,
                "total_sequences": 18606910.0,
                "percent_duplicates": 24.585163993498284,
                "percent_fails": 40.0
            },
            "SRR828729": {
                "percent_gc": 49.0,
                "avg_sequence_length": 50.0,
                "total_sequences": 142620314.0,
                "percent_duplicates": 66.24320116409696,
                "percent_fails": 18.181818181818183
            },
            "SRR1105737.trim": {
                "percent_gc": 49.0,
                "avg_sequence_length": 48.83384055595917,
                "total_sequences": 136928040.0,
                "percent_duplicates": 66.06324189775333,
                "percent_fails": 18.181818181818183
            },
            "SRR828696.trim": {
                "percent_gc": 49.0,
                "avg_sequence_length": 48.785676165705176,
                "total_sequences": 198963751.0,
                "percent_duplicates": 76.35875087562323,
                "percent_fails": 18.181818181818183
            }
        }
    ],
    "report_general_stats_headers": [
        {
            "PERCENT_DUPLICATION": {
                "title": "% Dups",
                "description": "MarkDuplicates - Percent Duplication",
                "max": 100,
                "min": 0,
                "suffix": "%",
                "scale": "OrRd",
                "modify": 100.0,
                "namespace": "Picard",
                "rid": "mqc-generalstats-picard-PERCENT_DUPLICATION",
                "format": "{:,.1f}",
                "colour": "55,126,184",
                "hidden": null,
                "ceiling": null,
                "floor": null,
                "minRange": null,
                "shared_key": null,
                "placement": 1000.0,
                "dmax": 100.0,
                "dmin": 0.0
            }
        },
        {
            "mapped_passed": {
                "title": "M Reads Mapped",
                "description": "Reads Mapped in the bam file (millions)",
                "min": 0,
                "modify": 1e-06,
                "shared_key": "read_count",
                "placement": 100.0,
                "namespace": "Samtools Flagstat",
                "rid": "mqc-generalstats-samtools_flagstat-mapped_passed",
                "scale": "GnBu",
                "format": "{:,.1f}",
                "colour": "77,175,74",
                "hidden": null,
                "max": null,
                "ceiling": null,
                "floor": null,
                "minRange": null,
                "dmax": 372.472533,
                "dmin": 0.0
            }
        },
        {
            "overall_alignment_rate": {
                "title": "% Aligned",
                "description": "overall alignment rate",
                "max": 100,
                "min": 0,
                "suffix": "%",
                "scale": "YlGn",
                "namespace": "HISAT2",
                "rid": "mqc-generalstats-hisat2-overall_alignment_rate",
                "format": "{:,.1f}",
                "colour": "152,78,163",
                "hidden": null,
                "ceiling": null,
                "floor": null,
                "minRange": null,
                "shared_key": null,
                "modify": null,
                "placement": 1000.0,
                "dmax": 100.0,
                "dmin": 0.0
            }
        },
        {
            "percent_duplicates": {
                "title": "% Dups",
                "description": "% Duplicate Reads",
                "max": 100,
                "min": 0,
                "suffix": "%",
                "scale": "RdYlGn-rev",
                "namespace": "FastQC",
                "rid": "mqc-generalstats-fastqc-percent_duplicates",
                "format": "{:,.1f}",
                "colour": "255,127,0",
                "hidden": null,
                "ceiling": null,
                "floor": null,
                "minRange": null,
                "shared_key": null,
                "modify": null,
                "placement": 1000.0,
                "dmax": 100.0,
                "dmin": 0.0
            },
            "percent_gc": {
                "title": "% GC",
                "description": "Average % GC Content",
                "max": 100,
                "min": 0,
                "suffix": "%",
                "scale": "Set1",
                "format": "{:,.0f}",
                "namespace": "FastQC",
                "rid": "mqc-generalstats-fastqc-percent_gc",
                "colour": "255,127,0",
                "hidden": null,
                "ceiling": null,
                "floor": null,
                "minRange": null,
                "shared_key": null,
                "modify": null,
                "placement": 1000.0,
                "dmax": 100.0,
                "dmin": 0.0
            },
            "avg_sequence_length": {
                "title": "Length",
                "description": "Average Sequence Length (bp)",
                "min": 0,
                "suffix": " bp",
                "scale": "RdYlGn",
                "format": "{:,.0f}",
                "hidden": false,
                "namespace": "FastQC",
                "rid": "mqc-generalstats-fastqc-avg_sequence_length",
                "colour": "255,127,0",
                "max": null,
                "ceiling": null,
                "floor": null,
                "minRange": null,
                "shared_key": null,
                "modify": null,
                "placement": 1000.0,
                "dmax": 73.89828824767383,
                "dmin": 0.0
            },
            "percent_fails": {
                "title": "% Failed",
                "description": "Percentage of modules failed in FastQC report (includes those not plotted here)",
                "max": 100,
                "min": 0,
                "suffix": "%",
                "scale": "Reds",
                "format": "{:,.0f}",
                "hidden": true,
                "namespace": "FastQC",
                "rid": "mqc-generalstats-fastqc-percent_fails",
                "colour": "255,127,0",
                "ceiling": null,
                "floor": null,
                "minRange": null,
                "shared_key": null,
                "modify": null,
                "placement": 1000.0,
                "dmax": 100.0,
                "dmin": 0.0
            },
            "total_sequences": {
                "title": "M Seqs",
                "description": "Total Sequences (millions)",
                "min": 0,
                "scale": "Blues",
                "modify": 1e-06,
                "shared_key": "read_count",
                "namespace": "FastQC",
                "rid": "mqc-generalstats-fastqc-total_sequences",
                "format": "{:,.1f}",
                "colour": "255,127,0",
                "hidden": null,
                "max": null,
                "ceiling": null,
                "floor": null,
                "minRange": null,
                "placement": 1000.0,
                "dmax": 372.472533,
                "dmin": 0.0
            }
        }
    ],
    "report_multiqc_command": "/Users/magr0763/.local/bin/multiqc . -f --config multiqc_config.yaml",
    "report_plot_data": {
        "preseq_plot": {
            "plot_type": "xy_line",
            "datasets": [
                [
                    {
                        "name": "SRR1105736.c_curve",
                        "data": [
                            [
                                0.0,
                                0.0
                            ],
                            [
                                1.0,
                                0.66179
                            ],
                            [
                                2.0,
                                1.16766
                            ],
                            [
                                3.0,
                                1.5796299999999999
                            ],
                            [
                                4.0,
                                1.9227999999999998
                            ],
                            [
                                5.0,
                                2.21346
                            ],
                            [
                                6.0,
                                2.46318
                            ],
                            [
                                7.0,
                                2.68051
                            ],
                            [
                                8.0,
                                2.87188
                            ],
                            [
                                9.0,
                                3.04222
                            ],
                            [
                                10.0,
                                3.19537
                            ],
                            [
                                11.0,
                                3.33432
                            ],
                            [
                                12.0,
                                3.4614499999999997
                            ],
                            [
                                13.0,
                                3.57864
                            ],
                            [
                                14.0,
                                3.68743
                            ],
                            [
                                15.0,
                                3.78903
                            ],
                            [
                                16.0,
                                3.8844499999999997
                            ],
                            [
                                17.0,
                                3.97451
                            ],
                            [
                                18.0,
                                4.05988
                            ],
                            [
                                19.0,
                                4.14115
                            ],
                            [
                                20.0,
                                4.21878
                            ],
                            [
                                21.0,
                                4.293159999999999
                            ],
                            [
                                22.0,
                                4.36464
                            ],
                            [
                                23.0,
                                4.43351
                            ],
                            [
                                24.0,
                                4.50002
                            ],
                            [
                                25.0,
                                4.56438
                            ],
                            [
                                26.0,
                                4.62679
                            ],
                            [
                                27.0,
                                4.68739
                            ],
                            [
                                28.0,
                                4.74636
                            ],
                            [
                                29.0,
                                4.80379
                            ],
                            [
                                30.0,
                                4.8598099999999995
                            ],
                            [
                                31.0,
                                4.91453
                            ],
                            [
                                32.0,
                                4.96802
                            ],
                            [
                                33.0,
                                5.020379999999999
                            ],
                            [
                                34.0,
                                5.07167
                            ],
                            [
                                35.0,
                                5.12196
                            ],
                            [
                                36.0,
                                5.17131
                            ],
                            [
                                37.0,
                                5.21978
                            ],
                            [
                                38.0,
                                5.2674199999999995
                            ],
                            [
                                39.0,
                                5.31427
                            ],
                            [
                                40.0,
                                5.36038
                            ],
                            [
                                41.0,
                                5.40578
                            ],
                            [
                                42.0,
                                5.4505
                            ],
                            [
                                43.0,
                                5.4946
                            ],
                            [
                                44.0,
                                5.5380899999999995
                            ],
                            [
                                45.0,
                                5.5809999999999995
                            ],
                            [
                                46.0,
                                5.62336
                            ]
                        ]
                    },
                    {
                        "name": "SRR1105736.lc_extrap",
                        "data": [
                            [
                                0.0,
                                0.0
                            ],
                            [
                                1.0,
                                0.6609835
                            ],
                            [
                                2.0,
                                1.166445
                            ],
                            [
                                3.0,
                                1.5781399999999999
                            ],
                            [
                                4.0,
                                1.921149
                            ],
                            [
                                5.0,
                                2.211743
                            ],
                            [
                                6.0,
                                2.4614335
                            ],
                            [
                                7.0,
                                2.67875
                            ],
                            [
                                8.0,
                                2.8701054999999998
                            ],
                            [
                                9.0,
                                3.0404435
                            ],
                            [
                                10.0,
                                3.1935854999999997
                            ],
                            [
                                11.0,
                                3.3325305
                            ],
                            [
                                12.0,
                                3.459653
                            ],
                            [
                                13.0,
                                3.5768424999999997
                            ],
                            [
                                14.0,
                                3.6856234999999997
                            ],
                            [
                                15.0,
                                3.7872195
                            ],
                            [
                                16.0,
                                3.882634
                            ],
                            [
                                17.0,
                                3.972683
                            ],
                            [
                                18.0,
                                4.058044499999999
                            ],
                            [
                                19.0,
                                4.139265
                            ],
                            [
                                20.0,
                                4.216848
                            ],
                            [
                                21.0,
                                4.2912075
                            ],
                            [
                                22.0,
                                4.362661999999999
                            ],
                            [
                                23.0,
                                4.431522
                            ],
                            [
                                24.0,
                                4.4980205
                            ],
                            [
                                25.0,
                                4.56237
                            ],
                            [
                                26.0,
                                4.6247609999999995
                            ],
                            [
                                27.0,
                                4.685357499999999
                            ],
                            [
                                28.0,
                                4.7443005
                            ],
                            [
                                29.0,
                                4.8017235
                            ],
                            [
                                30.0,
                                4.8577325
                            ],
                            [
                                31.0,
                                4.9124335
                            ],
                            [
                                32.0,
                                4.965914499999999
                            ],
                            [
                                33.0,
                                5.018257999999999
                            ],
                            [
                                34.0,
                                5.069538
                            ],
                            [
                                35.0,
                                5.1198165
                            ],
                            [
                                36.0,
                                5.169160499999999
                            ],
                            [
                                37.0,
                                5.217617499999999
                            ],
                            [
                                38.0,
                                5.265244
                            ],
                            [
                                39.0,
                                5.3120829999999994
                            ],
                            [
                                40.0,
                                5.3581765
                            ],
                            [
                                41.0,
                                5.403567499999999
                            ],
                            [
                                42.0,
                                5.4482865
                            ],
                            [
                                43.0,
                                5.4923695
                            ],
                            [
                                44.0,
                                5.535849499999999
                            ],
                            [
                                45.0,
                                5.578751
                            ],
                            [
                                46.0,
                                5.6211025
                            ],
                            [
                                47.0,
                                5.662918599999999
                            ],
                            [
                                48.0,
                                5.7042113
                            ],
                            [
                                49.0,
                                5.7450236
                            ],
                            [
                                50.0,
                                5.7853757
                            ],
                            [
                                51.0,
                                5.825286999999999
                            ],
                            [
                                52.0,
                                5.8647753
                            ],
                            [
                                53.0,
                                5.9038577
                            ],
                            [
                                54.0,
                                5.942550099999999
                            ],
                            [
                                55.0,
                                5.9808674
                            ],
                            [
                                56.0,
                                6.0188241
                            ],
                            [
                                57.0,
                                6.056433299999999
                            ],
                            [
                                58.0,
                                6.0937079
                            ],
                            [
                                59.0,
                                6.130659799999999
                            ],
                            [
                                60.0,
                                6.1673005
                            ],
                            [
                                61.0,
                                6.2036408
                            ],
                            [
                                62.0,
                                6.2397134
                            ],
                            [
                                63.0,
                                6.2755138
                            ],
                            [
                                64.0,
                                6.3110427
                            ],
                            [
                                65.0,
                                6.3463065
                            ],
                            [
                                66.0,
                                6.3812893
                            ],
                            [
                                67.0,
                                6.416025299999999
                            ],
                            [
                                68.0,
                                6.4505222
                            ],
                            [
                                69.0,
                                6.4847871999999995
                            ],
                            [
                                70.0,
                                6.5188274
                            ],
                            [
                                71.0,
                                6.5526494
                            ],
                            [
                                72.0,
                                6.5862598
                            ],
                            [
                                73.0,
                                6.6196645
                            ],
                            [
                                74.0,
                                6.652869599999999
                            ],
                            [
                                75.0,
                                6.6858807
                            ],
                            [
                                76.0,
                                6.7187032
                            ],
                            [
                                77.0,
                                6.751342299999999
                            ],
                            [
                                78.0,
                                6.783803099999999
                            ],
                            [
                                79.0,
                                6.8160904
                            ],
                            [
                                80.0,
                                6.848208799999999
                            ],
                            [
                                81.0,
                                6.8801366999999995
                            ],
                            [
                                82.0,
                                6.9119364
                            ],
                            [
                                83.0,
                                6.943582599999999
                            ],
                            [
                                84.0,
                                6.9750765999999995
                            ],
                            [
                                85.0,
                                7.006422
                            ],
                            [
                                86.0,
                                7.0376224999999994
                            ],
                            [
                                87.0,
                                7.068681499999999
                            ],
                            [
                                88.0,
                                7.0996023
                            ],
                            [
                                89.0,
                                7.1303882
                            ],
                            [
                                90.0,
                                7.161042299999999
                            ],
                            [
                                91.0,
                                7.191577799999999
                            ],
                            [
                                92.0,
                                7.2220241
                            ],
                            [
                                93.0,
                                7.252348099999999
                            ],
                            [
                                94.0,
                                7.2825524999999995
                            ],
                            [
                                95.0,
                                7.312639599999999
                            ],
                            [
                                96.0,
                                7.342611799999999
                            ],
                            [
                                97.0,
                                7.3724714
                            ],
                            [
                                98.0,
                                7.402220499999999
                            ],
                            [
                                99.0,
                                7.4319009000000005
                            ],
                            [
                                100.0,
                                7.461505799999999
                            ],
                            [
                                101.0,
                                7.491009999999999
                            ],
                            [
                                102.0,
                                7.520410599999999
                            ],
                            [
                                103.0,
                                7.5496487
                            ],
                            [
                                104.0,
                                7.578791099999999
                            ],
                            [
                                105.0,
                                7.6078396999999995
                            ],
                            [
                                106.0,
                                7.636796299999999
                            ],
                            [
                                107.0,
                                7.665662599999999
                            ],
                            [
                                108.0,
                                7.694440299999999
                            ],
                            [
                                109.0,
                                7.7231312999999995
                            ],
                            [
                                110.0,
                                7.7517369
                            ],
                            [
                                111.0,
                                7.7802589
                            ],
                            [
                                112.0,
                                7.8086987
                            ],
                            [
                                113.0,
                                7.8370579
                            ],
                            [
                                114.0,
                                7.8653378
                            ],
                            [
                                115.0,
                                7.8935399
                            ],
                            [
                                116.0,
                                7.9216655
                            ],
                            [
                                117.0,
                                7.9497219999999995
                            ],
                            [
                                118.0,
                                7.9776831999999995
                            ],
                            [
                                119.0,
                                8.0055802
                            ],
                            [
                                120.0,
                                8.0333363
                            ],
                            [
                                121.0,
                                8.06102
                            ],
                            [
                                122.0,
                                8.0886324
                            ],
                            [
                                123.0,
                                8.1161747
                            ],
                            [
                                124.0,
                                8.1436478
                            ],
                            [
                                125.0,
                                8.1710538
                            ],
                            [
                                126.0,
                                8.19848
                            ],
                            [
                                127.0,
                                8.2258417
                            ],
                            [
                                128.0,
                                8.253121799999999
                            ],
                            [
                                129.0,
                                8.2802024
                            ],
                            [
                                130.0,
                                8.307217699999999
                            ],
                            [
                                131.0,
                                8.3341686
                            ],
                            [
                                132.0,
                                8.361067
                            ],
                            [
                                133.0,
                                8.3879626
                            ],
                            [
                                134.0,
                                8.4148399
                            ],
                            [
                                135.0,
                                8.4416803
                            ],
                            [
                                136.0,
                                8.468336099999998
                            ],
                            [
                                137.0,
                                8.4949889
                            ],
                            [
                                138.0,
                                8.5216248
                            ],
                            [
                                139.0,
                                8.548205199999998
                            ],
                            [
                                140.0,
                                8.5747425
                            ],
                            [
                                141.0,
                                8.6012488
                            ],
                            [
                                142.0,
                                8.627702199999998
                            ],
                            [
                                143.0,
                                8.654103199999998
                            ],
                            [
                                144.0,
                                8.6803414
                            ],
                            [
                                145.0,
                                8.7065626
                            ],
                            [
                                146.0,
                                8.7327345
                            ],
                            [
                                147.0,
                                8.7587503
                            ],
                            [
                                148.0,
                                8.7849244
                            ],
                            [
                                149.0,
                                8.8110443
                            ],
                            [
                                150.0,
                                8.837157099999999
                            ],
                            [
                                151.0,
                                8.8632355
                            ],
                            [
                                152.0,
                                8.8892432
                            ],
                            [
                                153.0,
                                8.915204699999999
                            ],
                            [
                                154.0,
                                8.941121699999998
                            ],
                            [
                                155.0,
                                8.9669948
                            ],
                            [
                                156.0,
                                8.992824599999999
                            ],
                            [
                                157.0,
                                9.018561
                            ],
                            [
                                158.0,
                                9.044185699999998
                            ],
                            [
                                159.0,
                                9.0697665
                            ],
                            [
                                160.0,
                                9.0953039
                            ],
                            [
                                161.0,
                                9.1207983
                            ],
                            [
                                162.0,
                                9.1462503
                            ],
                            [
                                163.0,
                                9.171660199999998
                            ],
                            [
                                164.0,
                                9.1970285
                            ],
                            [
                                165.0,
                                9.222355499999999
                            ],
                            [
                                166.0,
                                9.2476418
                            ],
                            [
                                167.0,
                                9.2728878
                            ],
                            [
                                168.0,
                                9.298093699999999
                            ],
                            [
                                169.0,
                                9.323260099999999
                            ],
                            [
                                170.0,
                                9.3482256
                            ],
                            [
                                171.0,
                                9.3730588
                            ],
                            [
                                172.0,
                                9.397848999999999
                            ],
                            [
                                173.0,
                                9.4230059
                            ],
                            [
                                174.0,
                                9.4482294
                            ],
                            [
                                175.0,
                                9.473418699999998
                            ],
                            [
                                176.0,
                                9.4985743
                            ],
                            [
                                177.0,
                                9.5236965
                            ],
                            [
                                178.0,
                                9.5487298
                            ],
                            [
                                179.0,
                                9.5736362
                            ],
                            [
                                180.0,
                                9.598509199999999
                            ],
                            [
                                181.0,
                                9.6233489
                            ],
                            [
                                182.0,
                                9.6481558
                            ],
                            [
                                183.0,
                                9.672908099999999
                            ],
                            [
                                184.0,
                                9.6975781
                            ],
                            [
                                185.0,
                                9.722187
                            ],
                            [
                                186.0,
                                9.7466551
                            ],
                            [
                                187.0,
                                9.7710969
                            ],
                            [
                                188.0,
                                9.795774699999999
                            ],
                            [
                                189.0,
                                9.8204374
                            ],
                            [
                                190.0,
                                9.8445355
                            ],
                            [
                                191.0,
                                9.8684878
                            ],
                            [
                                192.0,
                                9.8927546
                            ],
                            [
                                193.0,
                                9.9169887
                            ],
                            [
                                194.0,
                                9.9411905
                            ],
                            [
                                195.0,
                                9.9653771
                            ],
                            [
                                196.0,
                                9.9898119
                            ],
                            [
                                197.0,
                                10.0142189
                            ],
                            [
                                198.0,
                                10.0385984
                            ],
                            [
                                199.0,
                                10.0629504
                            ],
                            [
                                200.0,
                                10.0872754
                            ],
                            [
                                201.0,
                                10.1115734
                            ],
                            [
                                202.0,
                                10.135546699999999
                            ],
                            [
                                203.0,
                                10.1594822
                            ],
                            [
                                204.0,
                                10.183387199999999
                            ],
                            [
                                205.0,
                                10.207262
                            ],
                            [
                                206.0,
                                10.231106699999998
                            ],
                            [
                                207.0,
                                10.2549215
                            ],
                            [
                                208.0,
                                10.2787066
                            ],
                            [
                                209.0,
                                10.302462199999999
                            ],
                            [
                                210.0,
                                10.326249099999998
                            ],
                            [
                                211.0,
                                10.350160699999998
                            ],
                            [
                                212.0,
                                10.374046199999999
                            ],
                            [
                                213.0,
                                10.3978705
                            ],
                            [
                                214.0,
                                10.4215205
                            ],
                            [
                                215.0,
                                10.4449373
                            ],
                            [
                                216.0,
                                10.4683233
                            ],
                            [
                                217.0,
                                10.491596
                            ],
                            [
                                218.0,
                                10.5148288
                            ],
                            [
                                219.0,
                                10.538298699999999
                            ],
                            [
                                220.0,
                                10.5615635
                            ],
                            [
                                221.0,
                                10.584977499999999
                            ],
                            [
                                222.0,
                                10.6085251
                            ],
                            [
                                223.0,
                                10.632047499999999
                            ],
                            [
                                224.0,
                                10.655544699999998
                            ],
                            [
                                225.0,
                                10.679017
                            ],
                            [
                                226.0,
                                10.7021525
                            ],
                            [
                                227.0,
                                10.7252358
                            ],
                            [
                                228.0,
                                10.7484053
                            ],
                            [
                                229.0,
                                10.771548199999998
                            ],
                            [
                                230.0,
                                10.794664599999999
                            ],
                            [
                                231.0,
                                10.817754599999999
                            ],
                            [
                                232.0,
                                10.8408883
                            ],
                            [
                                233.0,
                                10.8640353
                            ],
                            [
                                234.0,
                                10.8874213
                            ],
                            [
                                235.0,
                                10.9107851
                            ],
                            [
                                236.0,
                                10.934126699999998
                            ],
                            [
                                237.0,
                                10.9574463
                            ],
                            [
                                238.0,
                                10.980744
                            ],
                            [
                                239.0,
                                11.004019999999999
                            ],
                            [
                                240.0,
                                11.027274199999999
                            ],
                            [
                                241.0,
                                11.050288599999998
                            ],
                            [
                                242.0,
                                11.073229199999998
                            ],
                            [
                                243.0,
                                11.0961459
                            ],
                            [
                                244.0,
                                11.1190389
                            ],
                            [
                                245.0,
                                11.1419082
                            ],
                            [
                                246.0,
                                11.164909399999999
                            ],
                            [
                                247.0,
                                11.187904999999999
                            ],
                            [
                                248.0,
                                11.2108791
                            ],
                            [
                                249.0,
                                11.233831699999998
                            ],
                            [
                                250.0,
                                11.2567629
                            ],
                            [
                                251.0,
                                11.2796729
                            ],
                            [
                                252.0,
                                11.302561699999998
                            ],
                            [
                                253.0,
                                11.325429399999999
                            ],
                            [
                                254.0,
                                11.348276199999999
                            ],
                            [
                                255.0,
                                11.3711022
                            ],
                            [
                                256.0,
                                11.3941352
                            ],
                            [
                                257.0,
                                11.417235
                            ],
                            [
                                258.0,
                                11.440317199999999
                            ],
                            [
                                259.0,
                                11.463382
                            ],
                            [
                                260.0,
                                11.4864294
                            ],
                            [
                                261.0,
                                11.5094595
                            ],
                            [
                                262.0,
                                11.532472499999999
                            ],
                            [
                                263.0,
                                11.5554683
                            ],
                            [
                                264.0,
                                11.578407599999998
                            ],
                            [
                                265.0,
                                11.601121199999998
                            ],
                            [
                                266.0,
                                11.6237514
                            ],
                            [
                                267.0,
                                11.6463621
                            ],
                            [
                                268.0,
                                11.6689534
                            ],
                            [
                                269.0,
                                11.6915255
                            ],
                            [
                                270.0,
                                11.7140784
                            ],
                            [
                                271.0,
                                11.7366123
                            ],
                            [
                                272.0,
                                11.759127099999999
                            ],
                            [
                                273.0,
                                11.781623
                            ],
                            [
                                274.0,
                                11.8041001
                            ],
                            [
                                275.0,
                                11.8265584
                            ],
                            [
                                276.0,
                                11.848998
                            ],
                            [
                                277.0,
                                11.871419
                            ],
                            [
                                278.0,
                                11.8938215
                            ],
                            [
                                279.0,
                                11.9162055
                            ],
                            [
                                280.0,
                                11.938571199999998
                            ],
                            [
                                281.0,
                                11.9609185
                            ],
                            [
                                282.0,
                                11.9832162
                            ],
                            [
                                283.0,
                                12.0054436
                            ],
                            [
                                284.0,
                                12.0276524
                            ],
                            [
                                285.0,
                                12.0498429
                            ],
                            [
                                286.0,
                                12.0720152
                            ],
                            [
                                287.0,
                                12.094169199999998
                            ],
                            [
                                288.0,
                                12.116304999999999
                            ],
                            [
                                289.0,
                                12.1384228
                            ],
                            [
                                290.0,
                                12.160522499999999
                            ],
                            [
                                291.0,
                                12.1826043
                            ],
                            [
                                292.0,
                                12.2046683
                            ],
                            [
                                293.0,
                                12.2267144
                            ],
                            [
                                294.0,
                                12.2487428
                            ],
                            [
                                295.0,
                                12.2707535
                            ],
                            [
                                296.0,
                                12.2927466
                            ],
                            [
                                297.0,
                                12.3147221
                            ],
                            [
                                298.0,
                                12.336680199999998
                            ],
                            [
                                299.0,
                                12.3586208
                            ],
                            [
                                300.0,
                                12.380543999999999
                            ],
                            [
                                301.0,
                                12.40245
                            ],
                            [
                                302.0,
                                12.4242609
                            ],
                            [
                                303.0,
                                12.4459703
                            ],
                            [
                                304.0,
                                12.467661099999999
                            ],
                            [
                                305.0,
                                12.489333499999999
                            ],
                            [
                                306.0,
                                12.510987499999999
                            ],
                            [
                                307.0,
                                12.532623199999998
                            ],
                            [
                                308.0,
                                12.554240599999998
                            ],
                            [
                                309.0,
                                12.5758397
                            ],
                            [
                                310.0,
                                12.597420699999999
                            ],
                            [
                                311.0,
                                12.618983599999998
                            ],
                            [
                                312.0,
                                12.6405285
                            ],
                            [
                                313.0,
                                12.6620553
                            ],
                            [
                                314.0,
                                12.6835642
                            ],
                            [
                                315.0,
                                12.7050553
                            ],
                            [
                                316.0,
                                12.726669699999999
                            ],
                            [
                                317.0,
                                12.748369
                            ],
                            [
                                318.0,
                                12.7700523
                            ],
                            [
                                319.0,
                                12.791719599999999
                            ],
                            [
                                320.0,
                                12.813371
                            ],
                            [
                                321.0,
                                12.8350066
                            ],
                            [
                                322.0,
                                12.8566264
                            ],
                            [
                                323.0,
                                12.8782304
                            ],
                            [
                                324.0,
                                12.8998188
                            ],
                            [
                                325.0,
                                12.921391499999999
                            ],
                            [
                                326.0,
                                12.9429486
                            ],
                            [
                                327.0,
                                12.964490099999999
                            ],
                            [
                                328.0,
                                12.986016099999999
                            ],
                            [
                                329.0,
                                13.007526699999998
                            ],
                            [
                                330.0,
                                13.0290219
                            ],
                            [
                                331.0,
                                13.050501599999999
                            ],
                            [
                                332.0,
                                13.0719661
                            ],
                            [
                                333.0,
                                13.0934153
                            ],
                            [
                                334.0,
                                13.114849199999998
                            ],
                            [
                                335.0,
                                13.136268
                            ],
                            [
                                336.0,
                                13.157671599999999
                            ],
                            [
                                337.0,
                                13.1790601
                            ],
                            [
                                338.0,
                                13.200433599999998
                            ],
                            [
                                339.0,
                                13.221791999999999
                            ],
                            [
                                340.0,
                                13.2431355
                            ],
                            [
                                341.0,
                                13.264464
                            ],
                            [
                                342.0,
                                13.2858208
                            ],
                            [
                                343.0,
                                13.3071868
                            ],
                            [
                                344.0,
                                13.328538199999999
                            ],
                            [
                                345.0,
                                13.349875099999998
                            ],
                            [
                                346.0,
                                13.371197599999999
                            ],
                            [
                                347.0,
                                13.3925057
                            ],
                            [
                                348.0,
                                13.4137995
                            ],
                            [
                                349.0,
                                13.4350789
                            ],
                            [
                                350.0,
                                13.456344
                            ],
                            [
                                351.0,
                                13.477539
                            ],
                            [
                                352.0,
                                13.4987011
                            ],
                            [
                                353.0,
                                13.5198465
                            ],
                            [
                                354.0,
                                13.5409699
                            ],
                            [
                                355.0,
                                13.5620788
                            ],
                            [
                                356.0,
                                13.5831732
                            ],
                            [
                                357.0,
                                13.6042533
                            ],
                            [
                                358.0,
                                13.6253189
                            ],
                            [
                                359.0,
                                13.646370099999999
                            ],
                            [
                                360.0,
                                13.667407099999998
                            ],
                            [
                                361.0,
                                13.688429699999999
                            ],
                            [
                                362.0,
                                13.7094381
                            ],
                            [
                                363.0,
                                13.7304323
                            ],
                            [
                                364.0,
                                13.7514123
                            ],
                            [
                                365.0,
                                13.7723781
                            ],
                            [
                                366.0,
                                13.7933298
                            ],
                            [
                                367.0,
                                13.8142674
                            ],
                            [
                                368.0,
                                13.835191
                            ],
                            [
                                369.0,
                                13.8561006
                            ],
                            [
                                370.0,
                                13.8769961
                            ],
                            [
                                371.0,
                                13.8978778
                            ],
                            [
                                372.0,
                                13.9187455
                            ],
                            [
                                373.0,
                                13.9395993
                            ],
                            [
                                374.0,
                                13.960439199999998
                            ],
                            [
                                375.0,
                                13.9812654
                            ],
                            [
                                376.0,
                                14.0020777
                            ],
                            [
                                377.0,
                                14.0228763
                            ],
                            [
                                378.0,
                                14.0436611
                            ],
                            [
                                379.0,
                                14.0644323
                            ],
                            [
                                380.0,
                                14.0851116
                            ],
                            [
                                381.0,
                                14.1057398
                            ],
                            [
                                382.0,
                                14.1263537
                            ],
                            [
                                383.0,
                                14.1469533
                            ],
                            [
                                384.0,
                                14.167538599999999
                            ],
                            [
                                385.0,
                                14.188109699999998
                            ],
                            [
                                386.0,
                                14.208666699999998
                            ],
                            [
                                387.0,
                                14.2292095
                            ],
                            [
                                388.0,
                                14.249857599999999
                            ],
                            [
                                389.0,
                                14.2705296
                            ],
                            [
                                390.0,
                                14.2911881
                            ],
                            [
                                391.0,
                                14.311833199999999
                            ],
                            [
                                392.0,
                                14.3324648
                            ],
                            [
                                393.0,
                                14.3530831
                            ],
                            [
                                394.0,
                                14.3736879
                            ],
                            [
                                395.0,
                                14.3942795
                            ],
                            [
                                396.0,
                                14.414857699999999
                            ],
                            [
                                397.0,
                                14.435422599999999
                            ],
                            [
                                398.0,
                                14.455974199999998
                            ],
                            [
                                399.0,
                                14.476512699999999
                            ],
                            [
                                400.0,
                                14.4970379
                            ],
                            [
                                401.0,
                                14.5175499
                            ],
                            [
                                402.0,
                                14.5380488
                            ],
                            [
                                403.0,
                                14.558534499999999
                            ],
                            [
                                404.0,
                                14.579007099999998
                            ],
                            [
                                405.0,
                                14.599466699999999
                            ],
                            [
                                406.0,
                                14.6199131
                            ],
                            [
                                407.0,
                                14.640346599999999
                            ],
                            [
                                408.0,
                                14.660767
                            ],
                            [
                                409.0,
                                14.6811745
                            ],
                            [
                                410.0,
                                14.701569
                            ],
                            [
                                411.0,
                                14.7219506
                            ],
                            [
                                412.0,
                                14.742319199999999
                            ],
                            [
                                413.0,
                                14.762465699999998
                            ],
                            [
                                414.0,
                                14.7824963
                            ],
                            [
                                415.0,
                                14.8025129
                            ],
                            [
                                416.0,
                                14.822515300000001
                            ],
                            [
                                417.0,
                                14.842503699999998
                            ],
                            [
                                418.0,
                                14.862478
                            ],
                            [
                                419.0,
                                14.8824383
                            ],
                            [
                                420.0,
                                14.902384699999999
                            ],
                            [
                                421.0,
                                14.922317
                            ],
                            [
                                422.0,
                                14.9422963
                            ],
                            [
                                423.0,
                                14.962270599999998
                            ],
                            [
                                424.0,
                                14.9822315
                            ],
                            [
                                425.0,
                                15.002179
                            ],
                            [
                                426.0,
                                15.022113099999999
                            ],
                            [
                                427.0,
                                15.0420339
                            ],
                            [
                                428.0,
                                15.0619414
                            ],
                            [
                                429.0,
                                15.0818356
                            ],
                            [
                                430.0,
                                15.101716499999998
                            ],
                            [
                                431.0,
                                15.1215842
                            ],
                            [
                                432.0,
                                15.141438699999998
                            ],
                            [
                                433.0,
                                15.16128
                            ],
                            [
                                434.0,
                                15.181108
                            ],
                            [
                                435.0,
                                15.200923
                            ],
                            [
                                436.0,
                                15.2207248
                            ],
                            [
                                437.0,
                                15.240513499999999
                            ],
                            [
                                438.0,
                                15.2602891
                            ],
                            [
                                439.0,
                                15.2798604
                            ],
                            [
                                440.0,
                                15.2993368
                            ],
                            [
                                441.0,
                                15.3189473
                            ],
                            [
                                442.0,
                                15.338544099999998
                            ],
                            [
                                443.0,
                                15.358127
                            ],
                            [
                                444.0,
                                15.3776961
                            ],
                            [
                                445.0,
                                15.3973769
                            ],
                            [
                                446.0,
                                15.417130199999999
                            ],
                            [
                                447.0,
                                15.4368708
                            ],
                            [
                                448.0,
                                15.456598699999999
                            ],
                            [
                                449.0,
                                15.4763139
                            ],
                            [
                                450.0,
                                15.496016599999999
                            ],
                            [
                                451.0,
                                15.5157066
                            ],
                            [
                                452.0,
                                15.535383999999999
                            ],
                            [
                                453.0,
                                15.5550489
                            ],
                            [
                                454.0,
                                15.5746255
                            ],
                            [
                                455.0,
                                15.5940519
                            ],
                            [
                                456.0,
                                15.6134649
                            ],
                            [
                                457.0,
                                15.6328645
                            ],
                            [
                                458.0,
                                15.652250800000001
                            ],
                            [
                                459.0,
                                15.6716238
                            ],
                            [
                                460.0,
                                15.6909834
                            ],
                            [
                                461.0,
                                15.7103298
                            ],
                            [
                                462.0,
                                15.7296629
                            ],
                            [
                                463.0,
                                15.7489827
                            ],
                            [
                                464.0,
                                15.7682894
                            ],
                            [
                                465.0,
                                15.787582800000001
                            ],
                            [
                                466.0,
                                15.8068631
                            ],
                            [
                                467.0,
                                15.826130099999999
                            ],
                            [
                                468.0,
                                15.845384099999999
                            ],
                            [
                                469.0,
                                15.864624899999999
                            ],
                            [
                                470.0,
                                15.883852599999999
                            ],
                            [
                                471.0,
                                15.9030673
                            ],
                            [
                                472.0,
                                15.9222688
                            ],
                            [
                                473.0,
                                15.9414573
                            ],
                            [
                                474.0,
                                15.9606328
                            ],
                            [
                                475.0,
                                15.9797953
                            ],
                            [
                                476.0,
                                15.9989448
                            ],
                            [
                                477.0,
                                16.0180814
                            ],
                            [
                                478.0,
                                16.037205
                            ],
                            [
                                479.0,
                                16.056315599999998
                            ],
                            [
                                480.0,
                                16.0754134
                            ],
                            [
                                481.0,
                                16.094498199999997
                            ],
                            [
                                482.0,
                                16.113570199999998
                            ],
                            [
                                483.0,
                                16.1326293
                            ],
                            [
                                484.0,
                                16.151675599999997
                            ],
                            [
                                485.0,
                                16.1707091
                            ],
                            [
                                486.0,
                                16.1897298
                            ],
                            [
                                487.0,
                                16.208737699999997
                            ],
                            [
                                488.0,
                                16.2277329
                            ],
                            [
                                489.0,
                                16.2467153
                            ],
                            [
                                490.0,
                                16.2656849
                            ],
                            [
                                491.0,
                                16.2846419
                            ],
                            [
                                492.0,
                                16.303586199999998
                            ],
                            [
                                493.0,
                                16.3225178
                            ],
                            [
                                494.0,
                                16.3414368
                            ],
                            [
                                495.0,
                                16.360343099999998
                            ],
                            [
                                496.0,
                                16.3792368
                            ],
                            [
                                497.0,
                                16.3981179
                            ],
                            [
                                498.0,
                                16.4169864
                            ],
                            [
                                499.0,
                                16.4358424
                            ],
                            [
                                500.0,
                                16.4547352
                            ],
                            [
                                501.0,
                                16.4736202
                            ],
                            [
                                502.0,
                                16.4924929
                            ],
                            [
                                503.0,
                                16.5113532
                            ],
                            [
                                504.0,
                                16.5302013
                            ],
                            [
                                505.0,
                                16.549037199999997
                            ],
                            [
                                506.0,
                                16.567860699999997
                            ],
                            [
                                507.0,
                                16.586672099999998
                            ],
                            [
                                508.0,
                                16.6054712
                            ],
                            [
                                509.0,
                                16.6242582
                            ],
                            [
                                510.0,
                                16.643032899999998
                            ],
                            [
                                511.0,
                                16.6617955
                            ],
                            [
                                512.0,
                                16.6805459
                            ],
                            [
                                513.0,
                                16.699284199999997
                            ],
                            [
                                514.0,
                                16.7180104
                            ],
                            [
                                515.0,
                                16.736724499999998
                            ],
                            [
                                516.0,
                                16.7554265
                            ],
                            [
                                517.0,
                                16.7741164
                            ],
                            [
                                518.0,
                                16.7930833
                            ],
                            [
                                519.0,
                                16.8120563
                            ],
                            [
                                520.0,
                                16.8310183
                            ],
                            [
                                521.0,
                                16.849969199999997
                            ],
                            [
                                522.0,
                                16.8689091
                            ],
                            [
                                523.0,
                                16.887837899999997
                            ],
                            [
                                524.0,
                                16.906755699999998
                            ],
                            [
                                525.0,
                                16.925662499999998
                            ],
                            [
                                526.0,
                                16.9445584
                            ],
                            [
                                527.0,
                                16.963443199999997
                            ],
                            [
                                528.0,
                                16.9823171
                            ],
                            [
                                529.0,
                                17.0011801
                            ],
                            [
                                530.0,
                                17.0200321
                            ],
                            [
                                531.0,
                                17.038873199999998
                            ],
                            [
                                532.0,
                                17.057703399999998
                            ],
                            [
                                533.0,
                                17.076522699999998
                            ],
                            [
                                534.0,
                                17.0953311
                            ],
                            [
                                535.0,
                                17.1141287
                            ],
                            [
                                536.0,
                                17.132915399999998
                            ],
                            [
                                537.0,
                                17.1516913
                            ],
                            [
                                538.0,
                                17.1704564
                            ],
                            [
                                539.0,
                                17.189210699999997
                            ],
                            [
                                540.0,
                                17.207954100000002
                            ],
                            [
                                541.0,
                                17.2266868
                            ],
                            [
                                542.0,
                                17.2454087
                            ],
                            [
                                543.0,
                                17.264119899999997
                            ],
                            [
                                544.0,
                                17.2828203
                            ],
                            [
                                545.0,
                                17.30151
                            ],
                            [
                                546.0,
                                17.320189
                            ],
                            [
                                547.0,
                                17.3388573
                            ],
                            [
                                548.0,
                                17.357514899999998
                            ],
                            [
                                549.0,
                                17.3761618
                            ],
                            [
                                550.0,
                                17.3947981
                            ],
                            [
                                551.0,
                                17.4134237
                            ],
                            [
                                552.0,
                                17.432038600000002
                            ],
                            [
                                553.0,
                                17.450643
                            ],
                            [
                                554.0,
                                17.4692367
                            ],
                            [
                                555.0,
                                17.487819899999998
                            ],
                            [
                                556.0,
                                17.5063924
                            ],
                            [
                                557.0,
                                17.5249544
                            ],
                            [
                                558.0,
                                17.5435058
                            ],
                            [
                                559.0,
                                17.5620467
                            ],
                            [
                                560.0,
                                17.580576999999998
                            ],
                            [
                                561.0,
                                17.5990968
                            ],
                            [
                                562.0,
                                17.6176061
                            ],
                            [
                                563.0,
                                17.6361049
                            ],
                            [
                                564.0,
                                17.654593199999997
                            ],
                            [
                                565.0,
                                17.673071
                            ],
                            [
                                566.0,
                                17.6915384
                            ],
                            [
                                567.0,
                                17.7099953
                            ],
                            [
                                568.0,
                                17.7284418
                            ],
                            [
                                569.0,
                                17.746877899999998
                            ],
                            [
                                570.0,
                                17.765303499999998
                            ],
                            [
                                571.0,
                                17.7837188
                            ],
                            [
                                572.0,
                                17.8021237
                            ],
                            [
                                573.0,
                                17.8205181
                            ],
                            [
                                574.0,
                                17.8389023
                            ],
                            [
                                575.0,
                                17.8571727
                            ],
                            [
                                576.0,
                                17.8753018
                            ],
                            [
                                577.0,
                                17.89342
                            ],
                            [
                                578.0,
                                17.9115272
                            ],
                            [
                                579.0,
                                17.929623399999997
                            ],
                            [
                                580.0,
                                17.9477087
                            ],
                            [
                                581.0,
                                17.9657831
                            ],
                            [
                                582.0,
                                17.9838466
                            ],
                            [
                                583.0,
                                18.0018991
                            ],
                            [
                                584.0,
                                18.0199408
                            ],
                            [
                                585.0,
                                18.037971600000002
                            ],
                            [
                                586.0,
                                18.055991600000002
                            ],
                            [
                                587.0,
                                18.0740007
                            ],
                            [
                                588.0,
                                18.091998999999998
                            ],
                            [
                                589.0,
                                18.109986399999997
                            ],
                            [
                                590.0,
                                18.127962999999998
                            ],
                            [
                                591.0,
                                18.145928899999998
                            ],
                            [
                                592.0,
                                18.1638839
                            ],
                            [
                                593.0,
                                18.181784899999997
                            ],
                            [
                                594.0,
                                18.1996331
                            ],
                            [
                                595.0,
                                18.217470199999998
                            ],
                            [
                                596.0,
                                18.2352963
                            ],
                            [
                                597.0,
                                18.253111399999998
                            ],
                            [
                                598.0,
                                18.270915499999997
                            ],
                            [
                                599.0,
                                18.2887086
                            ],
                            [
                                600.0,
                                18.3064908
                            ],
                            [
                                601.0,
                                18.324262
                            ],
                            [
                                602.0,
                                18.3420222
                            ],
                            [
                                603.0,
                                18.3597715
                            ],
                            [
                                604.0,
                                18.377509899999996
                            ],
                            [
                                605.0,
                                18.3952374
                            ],
                            [
                                606.0,
                                18.412953899999998
                            ],
                            [
                                607.0,
                                18.430659600000002
                            ],
                            [
                                608.0,
                                18.448354399999996
                            ],
                            [
                                609.0,
                                18.4660384
                            ],
                            [
                                610.0,
                                18.4837115
                            ],
                            [
                                611.0,
                                18.5013738
                            ],
                            [
                                612.0,
                                18.519025199999998
                            ],
                            [
                                613.0,
                                18.5366659
                            ],
                            [
                                614.0,
                                18.554295699999997
                            ],
                            [
                                615.0,
                                18.571914699999997
                            ],
                            [
                                616.0,
                                18.589523
                            ],
                            [
                                617.0,
                                18.6071205
                            ],
                            [
                                618.0,
                                18.6247073
                            ],
                            [
                                619.0,
                                18.6422833
                            ],
                            [
                                620.0,
                                18.6598486
                            ],
                            [
                                621.0,
                                18.6774031
                            ],
                            [
                                622.0,
                                18.694947
                            ],
                            [
                                623.0,
                                18.712480199999998
                            ],
                            [
                                624.0,
                                18.7300027
                            ],
                            [
                                625.0,
                                18.747514499999998
                            ],
                            [
                                626.0,
                                18.7650156
                            ],
                            [
                                627.0,
                                18.782506199999997
                            ],
                            [
                                628.0,
                                18.799986
                            ],
                            [
                                629.0,
                                18.8174553
                            ],
                            [
                                630.0,
                                18.834913899999997
                            ],
                            [
                                631.0,
                                18.852362
                            ],
                            [
                                632.0,
                                18.869799399999998
                            ],
                            [
                                633.0,
                                18.8872263
                            ],
                            [
                                634.0,
                                18.9046426
                            ],
                            [
                                635.0,
                                18.922048399999998
                            ],
                            [
                                636.0,
                                18.9394436
                            ],
                            [
                                637.0,
                                18.9568283
                            ],
                            [
                                638.0,
                                18.9742025
                            ],
                            [
                                639.0,
                                18.9915661
                            ],
                            [
                                640.0,
                                19.0089193
                            ],
                            [
                                641.0,
                                19.026262
                            ],
                            [
                                642.0,
                                19.043594199999998
                            ],
                            [
                                643.0,
                                19.060915899999998
                            ],
                            [
                                644.0,
                                19.078227199999997
                            ],
                            [
                                645.0,
                                19.0955281
                            ],
                            [
                                646.0,
                                19.1128185
                            ],
                            [
                                647.0,
                                19.1300985
                            ],
                            [
                                648.0,
                                19.1473681
                            ],
                            [
                                649.0,
                                19.1646273
                            ],
                            [
                                650.0,
                                19.1818761
                            ],
                            [
                                651.0,
                                19.1991145
                            ],
                            [
                                652.0,
                                19.2163426
                            ],
                            [
                                653.0,
                                19.2335603
                            ],
                            [
                                654.0,
                                19.250767699999997
                            ],
                            [
                                655.0,
                                19.267964699999997
                            ],
                            [
                                656.0,
                                19.285151499999998
                            ],
                            [
                                657.0,
                                19.302327899999998
                            ],
                            [
                                658.0,
                                19.319494
                            ],
                            [
                                659.0,
                                19.336649899999998
                            ],
                            [
                                660.0,
                                19.353787999999998
                            ],
                            [
                                661.0,
                                19.3708971
                            ],
                            [
                                662.0,
                                19.388202699999997
                            ],
                            [
                                663.0,
                                19.405602899999998
                            ],
                            [
                                664.0,
                                19.4229937
                            ],
                            [
                                665.0,
                                19.440375
                            ],
                            [
                                666.0,
                                19.4577468
                            ],
                            [
                                667.0,
                                19.4751092
                            ],
                            [
                                668.0,
                                19.4924622
                            ],
                            [
                                669.0,
                                19.5098058
                            ],
                            [
                                670.0,
                                19.52714
                            ],
                            [
                                671.0,
                                19.5444647
                            ],
                            [
                                672.0,
                                19.5617801
                            ],
                            [
                                673.0,
                                19.5790861
                            ],
                            [
                                674.0,
                                19.5963828
                            ],
                            [
                                675.0,
                                19.6136701
                            ],
                            [
                                676.0,
                                19.630948
                            ],
                            [
                                677.0,
                                19.6482166
                            ],
                            [
                                678.0,
                                19.665475899999997
                            ],
                            [
                                679.0,
                                19.682725899999998
                            ],
                            [
                                680.0,
                                19.6999665
                            ],
                            [
                                681.0,
                                19.7171978
                            ],
                            [
                                682.0,
                                19.7344199
                            ],
                            [
                                683.0,
                                19.7516327
                            ],
                            [
                                684.0,
                                19.7688361
                            ],
                            [
                                685.0,
                                19.786030399999998
                            ],
                            [
                                686.0,
                                19.8032153
                            ],
                            [
                                687.0,
                                19.820391100000002
                            ],
                            [
                                688.0,
                                19.8375575
                            ],
                            [
                                689.0,
                                19.8547148
                            ],
                            [
                                690.0,
                                19.8718628
                            ],
                            [
                                691.0,
                                19.889001699999998
                            ],
                            [
                                692.0,
                                19.9061313
                            ],
                            [
                                693.0,
                                19.923251699999998
                            ],
                            [
                                694.0,
                                19.940362999999998
                            ],
                            [
                                695.0,
                                19.957465
                            ],
                            [
                                696.0,
                                19.974534
                            ],
                            [
                                697.0,
                                19.9914191
                            ],
                            [
                                698.0,
                                20.0082946
                            ],
                            [
                                699.0,
                                20.0251605
                            ],
                            [
                                700.0,
                                20.042016699999998
                            ],
                            [
                                701.0,
                                20.0588633
                            ],
                            [
                                702.0,
                                20.0757003
                            ],
                            [
                                703.0,
                                20.0925278
                            ],
                            [
                                704.0,
                                20.1093456
                            ],
                            [
                                705.0,
                                20.1261539
                            ],
                            [
                                706.0,
                                20.1429526
                            ],
                            [
                                707.0,
                                20.159741699999998
                            ],
                            [
                                708.0,
                                20.1765213
                            ],
                            [
                                709.0,
                                20.193291399999996
                            ],
                            [
                                710.0,
                                20.210051899999996
                            ],
                            [
                                711.0,
                                20.2268029
                            ],
                            [
                                712.0,
                                20.2435445
                            ],
                            [
                                713.0,
                                20.2602765
                            ],
                            [
                                714.0,
                                20.276999
                            ],
                            [
                                715.0,
                                20.293712
                            ],
                            [
                                716.0,
                                20.3104156
                            ],
                            [
                                717.0,
                                20.327109699999998
                            ],
                            [
                                718.0,
                                20.3437943
                            ],
                            [
                                719.0,
                                20.3604695
                            ],
                            [
                                720.0,
                                20.3771353
                            ],
                            [
                                721.0,
                                20.3937916
                            ],
                            [
                                722.0,
                                20.410438499999998
                            ],
                            [
                                723.0,
                                20.4270761
                            ],
                            [
                                724.0,
                                20.4437042
                            ],
                            [
                                725.0,
                                20.460322899999998
                            ],
                            [
                                726.0,
                                20.476932199999997
                            ],
                            [
                                727.0,
                                20.493532199999997
                            ],
                            [
                                728.0,
                                20.5101228
                            ],
                            [
                                729.0,
                                20.5267041
                            ],
                            [
                                730.0,
                                20.543276
                            ],
                            [
                                731.0,
                                20.559838499999998
                            ],
                            [
                                732.0,
                                20.5763918
                            ],
                            [
                                733.0,
                                20.592935699999998
                            ],
                            [
                                734.0,
                                20.609470299999998
                            ],
                            [
                                735.0,
                                20.6259956
                            ],
                            [
                                736.0,
                                20.6425117
                            ],
                            [
                                737.0,
                                20.659018399999997
                            ],
                            [
                                738.0,
                                20.675515899999997
                            ],
                            [
                                739.0,
                                20.692004100000002
                            ],
                            [
                                740.0,
                                20.708482999999998
                            ],
                            [
                                741.0,
                                20.7249527
                            ],
                            [
                                742.0,
                                20.741413199999997
                            ],
                            [
                                743.0,
                                20.7578644
                            ],
                            [
                                744.0,
                                20.774306499999998
                            ],
                            [
                                745.0,
                                20.7907393
                            ],
                            [
                                746.0,
                                20.807162899999998
                            ],
                            [
                                747.0,
                                20.8235773
                            ],
                            [
                                748.0,
                                20.839982499999998
                            ],
                            [
                                749.0,
                                20.856378499999998
                            ],
                            [
                                750.0,
                                20.8727654
                            ],
                            [
                                751.0,
                                20.889143100000002
                            ],
                            [
                                752.0,
                                20.905511699999998
                            ],
                            [
                                753.0,
                                20.9218711
                            ],
                            [
                                754.0,
                                20.938221399999996
                            ],
                            [
                                755.0,
                                20.954562499999998
                            ],
                            [
                                756.0,
                                20.9708946
                            ],
                            [
                                757.0,
                                20.9872175
                            ],
                            [
                                758.0,
                                21.0035313
                            ],
                            [
                                759.0,
                                21.0198361
                            ],
                            [
                                760.0,
                                21.0361317
                            ],
                            [
                                761.0,
                                21.0524183
                            ],
                            [
                                762.0,
                                21.0686958
                            ],
                            [
                                763.0,
                                21.0849643
                            ],
                            [
                                764.0,
                                21.1012237
                            ],
                            [
                                765.0,
                                21.1174741
                            ],
                            [
                                766.0,
                                21.133715399999996
                            ],
                            [
                                767.0,
                                21.1499477
                            ],
                            [
                                768.0,
                                21.166171
                            ],
                            [
                                769.0,
                                21.1823853
                            ],
                            [
                                770.0,
                                21.1985906
                            ],
                            [
                                771.0,
                                21.214786899999996
                            ],
                            [
                                772.0,
                                21.2309742
                            ],
                            [
                                773.0,
                                21.2471526
                            ],
                            [
                                774.0,
                                21.263322
                            ],
                            [
                                775.0,
                                21.2794824
                            ],
                            [
                                776.0,
                                21.2956339
                            ],
                            [
                                777.0,
                                21.311776399999996
                            ],
                            [
                                778.0,
                                21.32791
                            ],
                            [
                                779.0,
                                21.344034699999998
                            ],
                            [
                                780.0,
                                21.3601505
                            ],
                            [
                                781.0,
                                21.3762573
                            ],
                            [
                                782.0,
                                21.3923553
                            ],
                            [
                                783.0,
                                21.408444399999997
                            ],
                            [
                                784.0,
                                21.4245245
                            ],
                            [
                                785.0,
                                21.4405958
                            ],
                            [
                                786.0,
                                21.4566583
                            ],
                            [
                                787.0,
                                21.472711899999997
                            ],
                            [
                                788.0,
                                21.488756600000002
                            ],
                            [
                                789.0,
                                21.5047925
                            ],
                            [
                                790.0,
                                21.5208196
                            ],
                            [
                                791.0,
                                21.5368378
                            ],
                            [
                                792.0,
                                21.5528472
                            ],
                            [
                                793.0,
                                21.5688478
                            ],
                            [
                                794.0,
                                21.584839600000002
                            ],
                            [
                                795.0,
                                21.6008226
                            ],
                            [
                                796.0,
                                21.6167968
                            ],
                            [
                                797.0,
                                21.6327623
                            ],
                            [
                                798.0,
                                21.6487189
                            ],
                            [
                                799.0,
                                21.6646136
                            ],
                            [
                                800.0,
                                21.680459199999998
                            ],
                            [
                                801.0,
                                21.696296
                            ],
                            [
                                802.0,
                                21.712123899999998
                            ],
                            [
                                803.0,
                                21.7279429
                            ],
                            [
                                804.0,
                                21.743752999999998
                            ],
                            [
                                805.0,
                                21.759554199999997
                            ],
                            [
                                806.0,
                                21.775346499999998
                            ],
                            [
                                807.0,
                                21.79113
                            ],
                            [
                                808.0,
                                21.806904699999997
                            ],
                            [
                                809.0,
                                21.822670499999997
                            ],
                            [
                                810.0,
                                21.838427499999998
                            ],
                            [
                                811.0,
                                21.8541756
                            ],
                            [
                                812.0,
                                21.869914899999998
                            ],
                            [
                                813.0,
                                21.8856455
                            ],
                            [
                                814.0,
                                21.9013672
                            ],
                            [
                                815.0,
                                21.9170801
                            ],
                            [
                                816.0,
                                21.932784299999998
                            ],
                            [
                                817.0,
                                21.9484796
                            ],
                            [
                                818.0,
                                21.9641663
                            ],
                            [
                                819.0,
                                21.9798441
                            ],
                            [
                                820.0,
                                21.995513199999998
                            ],
                            [
                                821.0,
                                22.011173499999998
                            ],
                            [
                                822.0,
                                22.0268251
                            ],
                            [
                                823.0,
                                22.042468
                            ],
                            [
                                824.0,
                                22.058102199999997
                            ],
                            [
                                825.0,
                                22.0737276
                            ],
                            [
                                826.0,
                                22.089344399999998
                            ],
                            [
                                827.0,
                                22.1049524
                            ],
                            [
                                828.0,
                                22.1205518
                            ],
                            [
                                829.0,
                                22.136142399999997
                            ],
                            [
                                830.0,
                                22.1517244
                            ],
                            [
                                831.0,
                                22.1672978
                            ],
                            [
                                832.0,
                                22.182862399999998
                            ],
                            [
                                833.0,
                                22.1984185
                            ],
                            [
                                834.0,
                                22.213965899999998
                            ],
                            [
                                835.0,
                                22.229504600000002
                            ],
                            [
                                836.0,
                                22.245034699999998
                            ],
                            [
                                837.0,
                                22.2605562
                            ],
                            [
                                838.0,
                                22.2760691
                            ],
                            [
                                839.0,
                                22.291573399999997
                            ],
                            [
                                840.0,
                                22.3070691
                            ],
                            [
                                841.0,
                                22.322556199999998
                            ],
                            [
                                842.0,
                                22.338034699999998
                            ],
                            [
                                843.0,
                                22.3535047
                            ],
                            [
                                844.0,
                                22.3689661
                            ],
                            [
                                845.0,
                                22.384418899999996
                            ],
                            [
                                846.0,
                                22.3998632
                            ],
                            [
                                847.0,
                                22.415298899999996
                            ],
                            [
                                848.0,
                                22.4307262
                            ],
                            [
                                849.0,
                                22.4461448
                            ],
                            [
                                850.0,
                                22.461555
                            ],
                            [
                                851.0,
                                22.4769566
                            ],
                            [
                                852.0,
                                22.4923498
                            ],
                            [
                                853.0,
                                22.507734399999997
                            ],
                            [
                                854.0,
                                22.5231106
                            ],
                            [
                                855.0,
                                22.5384783
                            ],
                            [
                                856.0,
                                22.5538725
                            ],
                            [
                                857.0,
                                22.569287699999997
                            ],
                            [
                                858.0,
                                22.5847554
                            ],
                            [
                                859.0,
                                22.6002247
                            ],
                            [
                                860.0,
                                22.6156858
                            ],
                            [
                                861.0,
                                22.6311386
                            ],
                            [
                                862.0,
                                22.6465832
                            ],
                            [
                                863.0,
                                22.6620197
                            ],
                            [
                                864.0,
                                22.677447899999997
                            ],
                            [
                                865.0,
                                22.692867899999996
                            ],
                            [
                                866.0,
                                22.7082798
                            ],
                            [
                                867.0,
                                22.7236834
                            ],
                            [
                                868.0,
                                22.739079
                            ],
                            [
                                869.0,
                                22.7544663
                            ],
                            [
                                870.0,
                                22.7698455
                            ],
                            [
                                871.0,
                                22.7852165
                            ],
                            [
                                872.0,
                                22.800579399999997
                            ],
                            [
                                873.0,
                                22.815934199999997
                            ],
                            [
                                874.0,
                                22.8312808
                            ],
                            [
                                875.0,
                                22.8466193
                            ],
                            [
                                876.0,
                                22.861949699999997
                            ],
                            [
                                877.0,
                                22.877271999999998
                            ],
                            [
                                878.0,
                                22.892586199999997
                            ],
                            [
                                879.0,
                                22.9078923
                            ],
                            [
                                880.0,
                                22.923190299999998
                            ],
                            [
                                881.0,
                                22.9384803
                            ],
                            [
                                882.0,
                                22.9537621
                            ],
                            [
                                883.0,
                                22.969035899999998
                            ],
                            [
                                884.0,
                                22.9843017
                            ],
                            [
                                885.0,
                                22.9995593
                            ],
                            [
                                886.0,
                                23.014809
                            ],
                            [
                                887.0,
                                23.0300506
                            ],
                            [
                                888.0,
                                23.045284199999998
                            ],
                            [
                                889.0,
                                23.060509699999997
                            ],
                            [
                                890.0,
                                23.0757272
                            ],
                            [
                                891.0,
                                23.090936799999998
                            ],
                            [
                                892.0,
                                23.1061383
                            ],
                            [
                                893.0,
                                23.1213318
                            ],
                            [
                                894.0,
                                23.1365173
                            ],
                            [
                                895.0,
                                23.1516949
                            ],
                            [
                                896.0,
                                23.1668645
                            ],
                            [
                                897.0,
                                23.182026
                            ],
                            [
                                898.0,
                                23.1971797
                            ],
                            [
                                899.0,
                                23.212325399999997
                            ],
                            [
                                900.0,
                                23.2274631
                            ],
                            [
                                901.0,
                                23.2425929
                            ],
                            [
                                902.0,
                                23.257714699999998
                            ],
                            [
                                903.0,
                                23.272828699999998
                            ],
                            [
                                904.0,
                                23.2879346
                            ],
                            [
                                905.0,
                                23.3030327
                            ],
                            [
                                906.0,
                                23.3181229
                            ],
                            [
                                907.0,
                                23.3332052
                            ],
                            [
                                908.0,
                                23.3482795
                            ],
                            [
                                909.0,
                                23.363346
                            ],
                            [
                                910.0,
                                23.3784046
                            ],
                            [
                                911.0,
                                23.3934553
                            ],
                            [
                                912.0,
                                23.408498199999997
                            ],
                            [
                                913.0,
                                23.423533199999998
                            ],
                            [
                                914.0,
                                23.4385603
                            ],
                            [
                                915.0,
                                23.4535796
                            ],
                            [
                                916.0,
                                23.468591
                            ],
                            [
                                917.0,
                                23.4835946
                            ],
                            [
                                918.0,
                                23.498590399999998
                            ],
                            [
                                919.0,
                                23.5135783
                            ],
                            [
                                920.0,
                                23.5285585
                            ],
                            [
                                921.0,
                                23.5435308
                            ],
                            [
                                922.0,
                                23.5584953
                            ],
                            [
                                923.0,
                                23.573452
                            ],
                            [
                                924.0,
                                23.588400999999998
                            ],
                            [
                                925.0,
                                23.6033421
                            ],
                            [
                                926.0,
                                23.6182755
                            ],
                            [
                                927.0,
                                23.633201
                            ],
                            [
                                928.0,
                                23.648118899999997
                            ],
                            [
                                929.0,
                                23.663028899999997
                            ],
                            [
                                930.0,
                                23.6779312
                            ],
                            [
                                931.0,
                                23.6928258
                            ],
                            [
                                932.0,
                                23.7077126
                            ],
                            [
                                933.0,
                                23.7225917
                            ],
                            [
                                934.0,
                                23.7374631
                            ],
                            [
                                935.0,
                                23.752326699999998
                            ],
                            [
                                936.0,
                                23.7671827
                            ],
                            [
                                937.0,
                                23.7820309
                            ],
                            [
                                938.0,
                                23.796871399999997
                            ],
                            [
                                939.0,
                                23.811704199999998
                            ],
                            [
                                940.0,
                                23.8265294
                            ],
                            [
                                941.0,
                                23.8413468
                            ],
                            [
                                942.0,
                                23.856156600000002
                            ],
                            [
                                943.0,
                                23.8709587
                            ],
                            [
                                944.0,
                                23.8857532
                            ],
                            [
                                945.0,
                                23.90054
                            ],
                            [
                                946.0,
                                23.9153191
                            ],
                            [
                                947.0,
                                23.9300906
                            ],
                            [
                                948.0,
                                23.944854499999998
                            ],
                            [
                                949.0,
                                23.9596107
                            ],
                            [
                                950.0,
                                23.9743593
                            ],
                            [
                                951.0,
                                23.9891003
                            ],
                            [
                                952.0,
                                24.003833699999998
                            ],
                            [
                                953.0,
                                24.018559399999997
                            ],
                            [
                                954.0,
                                24.0332776
                            ],
                            [
                                955.0,
                                24.0479881
                            ],
                            [
                                956.0,
                                24.062691100000002
                            ],
                            [
                                957.0,
                                24.0773865
                            ],
                            [
                                958.0,
                                24.0920743
                            ],
                            [
                                959.0,
                                24.106754600000002
                            ],
                            [
                                960.0,
                                24.1214273
                            ],
                            [
                                961.0,
                                24.1360924
                            ],
                            [
                                962.0,
                                24.15075
                            ],
                            [
                                963.0,
                                24.165399999999998
                            ],
                            [
                                964.0,
                                24.1800425
                            ],
                            [
                                965.0,
                                24.194677499999997
                            ],
                            [
                                966.0,
                                24.209305
                            ],
                            [
                                967.0,
                                24.223924899999997
                            ],
                            [
                                968.0,
                                24.2385373
                            ],
                            [
                                969.0,
                                24.2531422
                            ],
                            [
                                970.0,
                                24.2677396
                            ],
                            [
                                971.0,
                                24.2823295
                            ],
                            [
                                972.0,
                                24.296911899999998
                            ],
                            [
                                973.0,
                                24.3114868
                            ],
                            [
                                974.0,
                                24.3260543
                            ],
                            [
                                975.0,
                                24.3406143
                            ],
                            [
                                976.0,
                                24.3551668
                            ],
                            [
                                977.0,
                                24.3697118
                            ],
                            [
                                978.0,
                                24.384249399999998
                            ],
                            [
                                979.0,
                                24.3987796
                            ],
                            [
                                980.0,
                                24.413302299999998
                            ],
                            [
                                981.0,
                                24.4278176
                            ],
                            [
                                982.0,
                                24.442325399999998
                            ],
                            [
                                983.0,
                                24.4568259
                            ],
                            [
                                984.0,
                                24.471318899999996
                            ],
                            [
                                985.0,
                                24.4858045
                            ],
                            [
                                986.0,
                                24.5002827
                            ],
                            [
                                987.0,
                                24.514753499999998
                            ],
                            [
                                988.0,
                                24.529216899999998
                            ],
                            [
                                989.0,
                                24.543672899999997
                            ],
                            [
                                990.0,
                                24.5581215
                            ],
                            [
                                991.0,
                                24.5725628
                            ],
                            [
                                992.0,
                                24.586996699999997
                            ],
                            [
                                993.0,
                                24.6014232
                            ],
                            [
                                994.0,
                                24.6158424
                            ],
                            [
                                995.0,
                                24.6302542
                            ],
                            [
                                996.0,
                                24.644658699999997
                            ],
                            [
                                997.0,
                                24.6590558
                            ],
                            [
                                998.0,
                                24.6734456
                            ],
                            [
                                999.0,
                                24.6878281
                            ],
                            [
                                1000.0,
                                24.7022033
                            ],
                            [
                                1001.0,
                                24.7165711
                            ],
                            [
                                1002.0,
                                24.7309316
                            ],
                            [
                                1003.0,
                                24.7452848
                            ],
                            [
                                1004.0,
                                24.7596308
                            ],
                            [
                                1005.0,
                                24.7739694
                            ],
                            [
                                1006.0,
                                24.788283
                            ],
                            [
                                1007.0,
                                24.802564399999998
                            ],
                            [
                                1008.0,
                                24.816838399999998
                            ],
                            [
                                1009.0,
                                24.8311052
                            ],
                            [
                                1010.0,
                                24.8453646
                            ],
                            [
                                1011.0,
                                24.8596166
                            ],
                            [
                                1012.0,
                                24.8738614
                            ],
                            [
                                1013.0,
                                24.888098899999996
                            ],
                            [
                                1014.0,
                                24.902328999999998
                            ],
                            [
                                1015.0,
                                24.916551899999998
                            ],
                            [
                                1016.0,
                                24.930767499999998
                            ],
                            [
                                1017.0,
                                24.944975799999998
                            ],
                            [
                                1018.0,
                                24.959176899999996
                            ],
                            [
                                1019.0,
                                24.9733706
                            ],
                            [
                                1020.0,
                                24.9875571
                            ],
                            [
                                1021.0,
                                25.0017364
                            ],
                            [
                                1022.0,
                                25.015908399999997
                            ],
                            [
                                1023.0,
                                25.0300731
                            ],
                            [
                                1024.0,
                                25.044230699999996
                            ],
                            [
                                1025.0,
                                25.058380899999996
                            ],
                            [
                                1026.0,
                                25.072523999999998
                            ],
                            [
                                1027.0,
                                25.0866598
                            ],
                            [
                                1028.0,
                                25.1007885
                            ],
                            [
                                1029.0,
                                25.114909899999997
                            ],
                            [
                                1030.0,
                                25.1290241
                            ],
                            [
                                1031.0,
                                25.1431311
                            ],
                            [
                                1032.0,
                                25.1572309
                            ],
                            [
                                1033.0,
                                25.1713235
                            ],
                            [
                                1034.0,
                                25.185409
                            ],
                            [
                                1035.0,
                                25.199487199999997
                            ],
                            [
                                1036.0,
                                25.2135583
                            ],
                            [
                                1037.0,
                                25.2276223
                            ],
                            [
                                1038.0,
                                25.241678999999998
                            ],
                            [
                                1039.0,
                                25.2557287
                            ],
                            [
                                1040.0,
                                25.2697711
                            ],
                            [
                                1041.0,
                                25.283806499999997
                            ],
                            [
                                1042.0,
                                25.2978347
                            ],
                            [
                                1043.0,
                                25.3118557
                            ],
                            [
                                1044.0,
                                25.3258697
                            ],
                            [
                                1045.0,
                                25.3398765
                            ],
                            [
                                1046.0,
                                25.3538762
                            ],
                            [
                                1047.0,
                                25.3678688
                            ],
                            [
                                1048.0,
                                25.3818543
                            ],
                            [
                                1049.0,
                                25.3958328
                            ],
                            [
                                1050.0,
                                25.4098041
                            ],
                            [
                                1051.0,
                                25.4237683
                            ],
                            [
                                1052.0,
                                25.4377255
                            ],
                            [
                                1053.0,
                                25.4516755
                            ],
                            [
                                1054.0,
                                25.4656186
                            ],
                            [
                                1055.0,
                                25.4795545
                            ],
                            [
                                1056.0,
                                25.4934834
                            ],
                            [
                                1057.0,
                                25.507405199999997
                            ],
                            [
                                1058.0,
                                25.52132
                            ],
                            [
                                1059.0,
                                25.5352278
                            ],
                            [
                                1060.0,
                                25.5491285
                            ],
                            [
                                1061.0,
                                25.5630222
                            ],
                            [
                                1062.0,
                                25.576908899999996
                            ],
                            [
                                1063.0,
                                25.5907885
                            ],
                            [
                                1064.0,
                                25.6046612
                            ],
                            [
                                1065.0,
                                25.618526799999998
                            ],
                            [
                                1066.0,
                                25.632385399999997
                            ],
                            [
                                1067.0,
                                25.6462371
                            ],
                            [
                                1068.0,
                                25.6600817
                            ],
                            [
                                1069.0,
                                25.6739194
                            ],
                            [
                                1070.0,
                                25.687749999999998
                            ],
                            [
                                1071.0,
                                25.7015738
                            ],
                            [
                                1072.0,
                                25.715390499999998
                            ],
                            [
                                1073.0,
                                25.7292003
                            ],
                            [
                                1074.0,
                                25.7430031
                            ],
                            [
                                1075.0,
                                25.756798999999997
                            ],
                            [
                                1076.0,
                                25.7705879
                            ],
                            [
                                1077.0,
                                25.7843698
                            ],
                            [
                                1078.0,
                                25.798144899999997
                            ],
                            [
                                1079.0,
                                25.811913
                            ],
                            [
                                1080.0,
                                25.825674199999998
                            ],
                            [
                                1081.0,
                                25.8394285
                            ],
                            [
                                1082.0,
                                25.8531758
                            ],
                            [
                                1083.0,
                                25.8669163
                            ],
                            [
                                1084.0,
                                25.8806498
                            ],
                            [
                                1085.0,
                                25.8943764
                            ],
                            [
                                1086.0,
                                25.9080962
                            ],
                            [
                                1087.0,
                                25.9218091
                            ],
                            [
                                1088.0,
                                25.935515
                            ],
                            [
                                1089.0,
                                25.9492141
                            ],
                            [
                                1090.0,
                                25.962906399999998
                            ],
                            [
                                1091.0,
                                25.976591699999997
                            ],
                            [
                                1092.0,
                                25.9902703
                            ],
                            [
                                1093.0,
                                26.003941899999997
                            ],
                            [
                                1094.0,
                                26.017606699999998
                            ],
                            [
                                1095.0,
                                26.031264699999998
                            ],
                            [
                                1096.0,
                                26.0449158
                            ],
                            [
                                1097.0,
                                26.0585601
                            ],
                            [
                                1098.0,
                                26.0721976
                            ],
                            [
                                1099.0,
                                26.085828199999998
                            ],
                            [
                                1100.0,
                                26.099452
                            ],
                            [
                                1101.0,
                                26.113069
                            ],
                            [
                                1102.0,
                                26.126679199999998
                            ],
                            [
                                1103.0,
                                26.1402826
                            ],
                            [
                                1104.0,
                                26.1538792
                            ],
                            [
                                1105.0,
                                26.167469
                            ],
                            [
                                1106.0,
                                26.1810521
                            ],
                            [
                                1107.0,
                                26.194628299999998
                            ],
                            [
                                1108.0,
                                26.2081978
                            ],
                            [
                                1109.0,
                                26.2217605
                            ],
                            [
                                1110.0,
                                26.2353164
                            ],
                            [
                                1111.0,
                                26.248865600000002
                            ],
                            [
                                1112.0,
                                26.262407999999997
                            ],
                            [
                                1113.0,
                                26.2759437
                            ],
                            [
                                1114.0,
                                26.2894726
                            ],
                            [
                                1115.0,
                                26.3029948
                            ],
                            [
                                1116.0,
                                26.3165102
                            ],
                            [
                                1117.0,
                                26.330019
                            ],
                            [
                                1118.0,
                                26.343521
                            ],
                            [
                                1119.0,
                                26.357016299999998
                            ],
                            [
                                1120.0,
                                26.3705048
                            ],
                            [
                                1121.0,
                                26.383986699999998
                            ],
                            [
                                1122.0,
                                26.397461899999996
                            ],
                            [
                                1123.0,
                                26.4109303
                            ],
                            [
                                1124.0,
                                26.4243921
                            ],
                            [
                                1125.0,
                                26.437847199999997
                            ],
                            [
                                1126.0,
                                26.4512956
                            ],
                            [
                                1127.0,
                                26.4647373
                            ],
                            [
                                1128.0,
                                26.4781724
                            ],
                            [
                                1129.0,
                                26.4916008
                            ],
                            [
                                1130.0,
                                26.5050225
                            ],
                            [
                                1131.0,
                                26.5184376
                            ],
                            [
                                1132.0,
                                26.531845999999998
                            ],
                            [
                                1133.0,
                                26.5452478
                            ],
                            [
                                1134.0,
                                26.5586429
                            ],
                            [
                                1135.0,
                                26.572031399999997
                            ],
                            [
                                1136.0,
                                26.5854133
                            ],
                            [
                                1137.0,
                                26.598788499999998
                            ],
                            [
                                1138.0,
                                26.6121571
                            ],
                            [
                                1139.0,
                                26.6255191
                            ],
                            [
                                1140.0,
                                26.6388745
                            ],
                            [
                                1141.0,
                                26.6522233
                            ],
                            [
                                1142.0,
                                26.6655655
                            ],
                            [
                                1143.0,
                                26.6789011
                            ],
                            [
                                1144.0,
                                26.6922301
                            ],
                            [
                                1145.0,
                                26.7055525
                            ],
                            [
                                1146.0,
                                26.718868399999998
                            ],
                            [
                                1147.0,
                                26.7321776
                            ],
                            [
                                1148.0,
                                26.7454803
                            ],
                            [
                                1149.0,
                                26.7587765
                            ],
                            [
                                1150.0,
                                26.772066
                            ],
                            [
                                1151.0,
                                26.785349
                            ],
                            [
                                1152.0,
                                26.7986255
                            ],
                            [
                                1153.0,
                                26.811895399999997
                            ],
                            [
                                1154.0,
                                26.8251588
                            ],
                            [
                                1155.0,
                                26.8384156
                            ],
                            [
                                1156.0,
                                26.851665999999998
                            ],
                            [
                                1157.0,
                                26.8649097
                            ],
                            [
                                1158.0,
                                26.878147
                            ],
                            [
                                1159.0,
                                26.8913778
                            ],
                            [
                                1160.0,
                                26.904601999999997
                            ],
                            [
                                1161.0,
                                26.9178198
                            ],
                            [
                                1162.0,
                                26.931030999999997
                            ],
                            [
                                1163.0,
                                26.944235699999997
                            ],
                            [
                                1164.0,
                                26.957434
                            ],
                            [
                                1165.0,
                                26.9706257
                            ],
                            [
                                1166.0,
                                26.983811
                            ],
                            [
                                1167.0,
                                26.996989799999998
                            ],
                            [
                                1168.0,
                                27.010162199999996
                            ],
                            [
                                1169.0,
                                27.0233281
                            ],
                            [
                                1170.0,
                                27.0364875
                            ],
                            [
                                1171.0,
                                27.049640399999998
                            ],
                            [
                                1172.0,
                                27.0627869
                            ],
                            [
                                1173.0,
                                27.075927
                            ],
                            [
                                1174.0,
                                27.0890606
                            ],
                            [
                                1175.0,
                                27.1021878
                            ],
                            [
                                1176.0,
                                27.115308499999998
                            ],
                            [
                                1177.0,
                                27.1284228
                            ],
                            [
                                1178.0,
                                27.141530699999997
                            ],
                            [
                                1179.0,
                                27.154632199999998
                            ],
                            [
                                1180.0,
                                27.1677273
                            ],
                            [
                                1181.0,
                                27.180816
                            ],
                            [
                                1182.0,
                                27.1938982
                            ],
                            [
                                1183.0,
                                27.2069741
                            ],
                            [
                                1184.0,
                                27.2200436
                            ],
                            [
                                1185.0,
                                27.2331066
                            ],
                            [
                                1186.0,
                                27.2461633
                            ],
                            [
                                1187.0,
                                27.2592136
                            ],
                            [
                                1188.0,
                                27.2722576
                            ],
                            [
                                1189.0,
                                27.285295199999997
                            ],
                            [
                                1190.0,
                                27.298326399999997
                            ],
                            [
                                1191.0,
                                27.311351199999997
                            ],
                            [
                                1192.0,
                                27.3243697
                            ],
                            [
                                1193.0,
                                27.337381899999997
                            ],
                            [
                                1194.0,
                                27.3503877
                            ],
                            [
                                1195.0,
                                27.3633871
                            ],
                            [
                                1196.0,
                                27.3763803
                            ],
                            [
                                1197.0,
                                27.3893671
                            ],
                            [
                                1198.0,
                                27.402347499999998
                            ],
                            [
                                1199.0,
                                27.415321699999996
                            ],
                            [
                                1200.0,
                                27.428289499999998
                            ],
                            [
                                1201.0,
                                27.441250999999998
                            ],
                            [
                                1202.0,
                                27.4542063
                            ],
                            [
                                1203.0,
                                27.467155199999997
                            ],
                            [
                                1204.0,
                                27.4800978
                            ],
                            [
                                1205.0,
                                27.4930341
                            ],
                            [
                                1206.0,
                                27.5059641
                            ],
                            [
                                1207.0,
                                27.518887899999996
                            ],
                            [
                                1208.0,
                                27.531805399999996
                            ],
                            [
                                1209.0,
                                27.5447166
                            ],
                            [
                                1210.0,
                                27.5576215
                            ],
                            [
                                1211.0,
                                27.5705201
                            ],
                            [
                                1212.0,
                                27.583412499999998
                            ],
                            [
                                1213.0,
                                27.5962987
                            ],
                            [
                                1214.0,
                                27.6091786
                            ],
                            [
                                1215.0,
                                27.6220522
                            ],
                            [
                                1216.0,
                                27.6349196
                            ],
                            [
                                1217.0,
                                27.6477808
                            ],
                            [
                                1218.0,
                                27.660635799999998
                            ],
                            [
                                1219.0,
                                27.673484499999997
                            ],
                            [
                                1220.0,
                                27.686327
                            ],
                            [
                                1221.0,
                                27.699163199999997
                            ],
                            [
                                1222.0,
                                27.7119933
                            ],
                            [
                                1223.0,
                                27.7248171
                            ],
                            [
                                1224.0,
                                27.7376348
                            ],
                            [
                                1225.0,
                                27.7504462
                            ],
                            [
                                1226.0,
                                27.7632515
                            ],
                            [
                                1227.0,
                                27.7760505
                            ],
                            [
                                1228.0,
                                27.788843399999998
                            ],
                            [
                                1229.0,
                                27.8016301
                            ],
                            [
                                1230.0,
                                27.8144106
                            ],
                            [
                                1231.0,
                                27.827185
                            ],
                            [
                                1232.0,
                                27.8399531
                            ],
                            [
                                1233.0,
                                27.8527152
                            ],
                            [
                                1234.0,
                                27.865471
                            ],
                            [
                                1235.0,
                                27.878220699999996
                            ],
                            [
                                1236.0,
                                27.8909643
                            ],
                            [
                                1237.0,
                                27.9037017
                            ],
                            [
                                1238.0,
                                27.916432899999997
                            ],
                            [
                                1239.0,
                                27.9291581
                            ],
                            [
                                1240.0,
                                27.9418771
                            ],
                            [
                                1241.0,
                                27.95459
                            ],
                            [
                                1242.0,
                                27.9672967
                            ],
                            [
                                1243.0,
                                27.9799973
                            ],
                            [
                                1244.0,
                                27.992691899999997
                            ],
                            [
                                1245.0,
                                28.0053803
                            ],
                            [
                                1246.0,
                                28.0180626
                            ],
                            [
                                1247.0,
                                28.030738799999998
                            ],
                            [
                                1248.0,
                                28.043408899999996
                            ],
                            [
                                1249.0,
                                28.056072899999997
                            ],
                            [
                                1250.0,
                                28.0687309
                            ],
                            [
                                1251.0,
                                28.0813827
                            ],
                            [
                                1252.0,
                                28.0940285
                            ],
                            [
                                1253.0,
                                28.106668199999998
                            ],
                            [
                                1254.0,
                                28.119301899999996
                            ],
                            [
                                1255.0,
                                28.1319295
                            ],
                            [
                                1256.0,
                                28.144551
                            ],
                            [
                                1257.0,
                                28.157166399999998
                            ],
                            [
                                1258.0,
                                28.169775899999998
                            ],
                            [
                                1259.0,
                                28.1823792
                            ],
                            [
                                1260.0,
                                28.1949766
                            ],
                            [
                                1261.0,
                                28.2075678
                            ],
                            [
                                1262.0,
                                28.2201531
                            ],
                            [
                                1263.0,
                                28.2327323
                            ],
                            [
                                1264.0,
                                28.245305499999997
                            ],
                            [
                                1265.0,
                                28.257872699999997
                            ],
                            [
                                1266.0,
                                28.270433899999997
                            ],
                            [
                                1267.0,
                                28.2829891
                            ],
                            [
                                1268.0,
                                28.2955382
                            ],
                            [
                                1269.0,
                                28.3080814
                            ],
                            [
                                1270.0,
                                28.3206185
                            ],
                            [
                                1271.0,
                                28.333149699999996
                            ],
                            [
                                1272.0,
                                28.3456749
                            ],
                            [
                                1273.0,
                                28.3581941
                            ],
                            [
                                1274.0,
                                28.3707073
                            ],
                            [
                                1275.0,
                                28.383214499999998
                            ],
                            [
                                1276.0,
                                28.395715799999998
                            ],
                            [
                                1277.0,
                                28.4082111
                            ],
                            [
                                1278.0,
                                28.4207005
                            ],
                            [
                                1279.0,
                                28.4331838
                            ],
                            [
                                1280.0,
                                28.4456613
                            ],
                            [
                                1281.0,
                                28.458132799999998
                            ],
                            [
                                1282.0,
                                28.4705983
                            ],
                            [
                                1283.0,
                                28.4830579
                            ],
                            [
                                1284.0,
                                28.4955116
                            ],
                            [
                                1285.0,
                                28.5079593
                            ],
                            [
                                1286.0,
                                28.5204011
                            ],
                            [
                                1287.0,
                                28.532836999999997
                            ],
                            [
                                1288.0,
                                28.545266899999998
                            ],
                            [
                                1289.0,
                                28.557691
                            ],
                            [
                                1290.0,
                                28.5701091
                            ],
                            [
                                1291.0,
                                28.582521399999997
                            ],
                            [
                                1292.0,
                                28.5949277
                            ],
                            [
                                1293.0,
                                28.6073281
                            ],
                            [
                                1294.0,
                                28.619722699999997
                            ],
                            [
                                1295.0,
                                28.6321113
                            ],
                            [
                                1296.0,
                                28.6444941
                            ],
                            [
                                1297.0,
                                28.656871
                            ],
                            [
                                1298.0,
                                28.669241999999997
                            ],
                            [
                                1299.0,
                                28.6816071
                            ],
                            [
                                1300.0,
                                28.693966399999997
                            ],
                            [
                                1301.0,
                                28.7063198
                            ],
                            [
                                1302.0,
                                28.718667399999998
                            ],
                            [
                                1303.0,
                                28.7310091
                            ],
                            [
                                1304.0,
                                28.743344899999997
                            ],
                            [
                                1305.0,
                                28.7556749
                            ],
                            [
                                1306.0,
                                28.7679991
                            ],
                            [
                                1307.0,
                                28.780317399999998
                            ],
                            [
                                1308.0,
                                28.792629899999998
                            ],
                            [
                                1309.0,
                                28.8049366
                            ],
                            [
                                1310.0,
                                28.817237399999996
                            ],
                            [
                                1311.0,
                                28.829532399999998
                            ],
                            [
                                1312.0,
                                28.8418216
                            ],
                            [
                                1313.0,
                                28.854104999999997
                            ],
                            [
                                1314.0,
                                28.8663826
                            ],
                            [
                                1315.0,
                                28.8786544
                            ],
                            [
                                1316.0,
                                28.890920299999998
                            ],
                            [
                                1317.0,
                                28.903180499999998
                            ],
                            [
                                1318.0,
                                28.915434899999997
                            ],
                            [
                                1319.0,
                                28.927683499999997
                            ],
                            [
                                1320.0,
                                28.939926399999997
                            ],
                            [
                                1321.0,
                                28.952163399999996
                            ],
                            [
                                1322.0,
                                28.9643947
                            ],
                            [
                                1323.0,
                                28.9766202
                            ],
                            [
                                1324.0,
                                28.9888399
                            ],
                            [
                                1325.0,
                                29.0010539
                            ],
                            [
                                1326.0,
                                29.0132621
                            ],
                            [
                                1327.0,
                                29.0254646
                            ],
                            [
                                1328.0,
                                29.0376613
                            ],
                            [
                                1329.0,
                                29.049852199999997
                            ],
                            [
                                1330.0,
                                29.0620375
                            ],
                            [
                                1331.0,
                                29.074216899999996
                            ],
                            [
                                1332.0,
                                29.0863907
                            ],
                            [
                                1333.0,
                                29.098558699999998
                            ],
                            [
                                1334.0,
                                29.110720999999998
                            ],
                            [
                                1335.0,
                                29.1228776
                            ],
                            [
                                1336.0,
                                29.135028499999997
                            ],
                            [
                                1337.0,
                                29.1471736
                            ],
                            [
                                1338.0,
                                29.1593131
                            ],
                            [
                                1339.0,
                                29.1714468
                            ],
                            [
                                1340.0,
                                29.183574899999996
                            ],
                            [
                                1341.0,
                                29.195697199999998
                            ],
                            [
                                1342.0,
                                29.207813899999998
                            ],
                            [
                                1343.0,
                                29.2199248
                            ],
                            [
                                1344.0,
                                29.2320301
                            ],
                            [
                                1345.0,
                                29.2441297
                            ],
                            [
                                1346.0,
                                29.2562236
                            ],
                            [
                                1347.0,
                                29.268311899999997
                            ],
                            [
                                1348.0,
                                29.2803945
                            ],
                            [
                                1349.0,
                                29.292471399999997
                            ],
                            [
                                1350.0,
                                29.3045427
                            ],
                            [
                                1351.0,
                                29.3166083
                            ],
                            [
                                1352.0,
                                29.3286683
                            ],
                            [
                                1353.0,
                                29.3407226
                            ],
                            [
                                1354.0,
                                29.3527712
                            ],
                            [
                                1355.0,
                                29.3648143
                            ],
                            [
                                1356.0,
                                29.3768517
                            ],
                            [
                                1357.0,
                                29.388883399999997
                            ],
                            [
                                1358.0,
                                29.4009096
                            ],
                            [
                                1359.0,
                                29.4129301
                            ],
                            [
                                1360.0,
                                29.424944999999997
                            ],
                            [
                                1361.0,
                                29.4369543
                            ],
                            [
                                1362.0,
                                29.448957899999996
                            ],
                            [
                                1363.0,
                                29.460956
                            ],
                            [
                                1364.0,
                                29.472948499999998
                            ],
                            [
                                1365.0,
                                29.4849353
                            ],
                            [
                                1366.0,
                                29.4969166
                            ],
                            [
                                1367.0,
                                29.5088923
                            ],
                            [
                                1368.0,
                                29.5208624
                            ],
                            [
                                1369.0,
                                29.532826899999996
                            ],
                            [
                                1370.0,
                                29.5447858
                            ],
                            [
                                1371.0,
                                29.5567392
                            ],
                            [
                                1372.0,
                                29.568686899999996
                            ],
                            [
                                1373.0,
                                29.5806291
                            ],
                            [
                                1374.0,
                                29.5925658
                            ],
                            [
                                1375.0,
                                29.604496899999997
                            ],
                            [
                                1376.0,
                                29.616422399999998
                            ],
                            [
                                1377.0,
                                29.628342399999998
                            ],
                            [
                                1378.0,
                                29.640256899999997
                            ],
                            [
                                1379.0,
                                29.652165699999998
                            ],
                            [
                                1380.0,
                                29.6640691
                            ],
                            [
                                1381.0,
                                29.6759669
                            ],
                            [
                                1382.0,
                                29.6878592
                            ],
                            [
                                1383.0,
                                29.699745999999998
                            ],
                            [
                                1384.0,
                                29.7116272
                            ],
                            [
                                1385.0,
                                29.723502899999996
                            ],
                            [
                                1386.0,
                                29.7353731
                            ],
                            [
                                1387.0,
                                29.7472378
                            ],
                            [
                                1388.0,
                                29.759096999999997
                            ],
                            [
                                1389.0,
                                29.770950699999997
                            ],
                            [
                                1390.0,
                                29.782798899999996
                            ],
                            [
                                1391.0,
                                29.794641499999997
                            ],
                            [
                                1392.0,
                                29.8064787
                            ],
                            [
                                1393.0,
                                29.818310399999998
                            ],
                            [
                                1394.0,
                                29.8301366
                            ],
                            [
                                1395.0,
                                29.8419574
                            ],
                            [
                                1396.0,
                                29.8537726
                            ],
                            [
                                1397.0,
                                29.865582399999997
                            ],
                            [
                                1398.0,
                                29.8773867
                            ],
                            [
                                1399.0,
                                29.8891856
                            ],
                            [
                                1400.0,
                                29.900979
                            ],
                            [
                                1401.0,
                                29.912766899999998
                            ],
                            [
                                1402.0,
                                29.924549399999997
                            ],
                            [
                                1403.0,
                                29.9363264
                            ],
                            [
                                1404.0,
                                29.948097999999998
                            ],
                            [
                                1405.0,
                                29.9598641
                            ],
                            [
                                1406.0,
                                29.9716248
                            ],
                            [
                                1407.0,
                                29.9833801
                            ],
                            [
                                1408.0,
                                29.9951299
                            ],
                            [
                                1409.0,
                                30.0068743
                            ],
                            [
                                1410.0,
                                30.0186133
                            ],
                            [
                                1411.0,
                                30.0303468
                            ],
                            [
                                1412.0,
                                30.042074999999997
                            ],
                            [
                                1413.0,
                                30.053797699999997
                            ],
                            [
                                1414.0,
                                30.0655151
                            ],
                            [
                                1415.0,
                                30.077226999999997
                            ],
                            [
                                1416.0,
                                30.0889335
                            ],
                            [
                                1417.0,
                                30.1006346
                            ],
                            [
                                1418.0,
                                30.112330399999998
                            ],
                            [
                                1419.0,
                                30.1240207
                            ],
                            [
                                1420.0,
                                30.1357057
                            ],
                            [
                                1421.0,
                                30.1473852
                            ],
                            [
                                1422.0,
                                30.159059399999997
                            ],
                            [
                                1423.0,
                                30.1707283
                            ],
                            [
                                1424.0,
                                30.182391699999997
                            ],
                            [
                                1425.0,
                                30.1940498
                            ],
                            [
                                1426.0,
                                30.205702499999997
                            ],
                            [
                                1427.0,
                                30.2173499
                            ],
                            [
                                1428.0,
                                30.228991899999997
                            ],
                            [
                                1429.0,
                                30.2406286
                            ],
                            [
                                1430.0,
                                30.2522599
                            ],
                            [
                                1431.0,
                                30.2638859
                            ],
                            [
                                1432.0,
                                30.2755065
                            ],
                            [
                                1433.0,
                                30.287121799999998
                            ],
                            [
                                1434.0,
                                30.2987318
                            ],
                            [
                                1435.0,
                                30.310336399999997
                            ],
                            [
                                1436.0,
                                30.321935699999997
                            ],
                            [
                                1437.0,
                                30.333529699999996
                            ],
                            [
                                1438.0,
                                30.3451183
                            ],
                            [
                                1439.0,
                                30.3567017
                            ],
                            [
                                1440.0,
                                30.3682797
                            ],
                            [
                                1441.0,
                                30.3798525
                            ],
                            [
                                1442.0,
                                30.391419899999995
                            ],
                            [
                                1443.0,
                                30.402981999999998
                            ],
                            [
                                1444.0,
                                30.414538899999997
                            ],
                            [
                                1445.0,
                                30.426090399999996
                            ],
                            [
                                1446.0,
                                30.4376367
                            ],
                            [
                                1447.0,
                                30.449177699999996
                            ],
                            [
                                1448.0,
                                30.460713399999996
                            ],
                            [
                                1449.0,
                                30.4722438
                            ],
                            [
                                1450.0,
                                30.483768899999998
                            ],
                            [
                                1451.0,
                                30.4952888
                            ],
                            [
                                1452.0,
                                30.506803399999995
                            ],
                            [
                                1453.0,
                                30.5183127
                            ],
                            [
                                1454.0,
                                30.5298168
                            ],
                            [
                                1455.0,
                                30.5413157
                            ],
                            [
                                1456.0,
                                30.5528092
                            ],
                            [
                                1457.0,
                                30.5642976
                            ],
                            [
                                1458.0,
                                30.5757807
                            ],
                            [
                                1459.0,
                                30.587258499999997
                            ],
                            [
                                1460.0,
                                30.5987311
                            ],
                            [
                                1461.0,
                                30.6101985
                            ],
                            [
                                1462.0,
                                30.6216606
                            ],
                            [
                                1463.0,
                                30.6331176
                            ],
                            [
                                1464.0,
                                30.6445692
                            ],
                            [
                                1465.0,
                                30.656015699999998
                            ],
                            [
                                1466.0,
                                30.667457
                            ],
                            [
                                1467.0,
                                30.678893
                            ],
                            [
                                1468.0,
                                30.690323899999996
                            ],
                            [
                                1469.0,
                                30.7017495
                            ],
                            [
                                1470.0,
                                30.713169999999998
                            ],
                            [
                                1471.0,
                                30.724585199999996
                            ],
                            [
                                1472.0,
                                30.7359953
                            ],
                            [
                                1473.0,
                                30.7474001
                            ],
                            [
                                1474.0,
                                30.7587998
                            ],
                            [
                                1475.0,
                                30.7701943
                            ],
                            [
                                1476.0,
                                30.7815836
                            ],
                            [
                                1477.0,
                                30.7929677
                            ],
                            [
                                1478.0,
                                30.804346699999996
                            ],
                            [
                                1479.0,
                                30.815720499999998
                            ],
                            [
                                1480.0,
                                30.8270891
                            ],
                            [
                                1481.0,
                                30.8384526
                            ],
                            [
                                1482.0,
                                30.849810899999998
                            ],
                            [
                                1483.0,
                                30.861164
                            ],
                            [
                                1484.0,
                                30.872511999999997
                            ],
                            [
                                1485.0,
                                30.883854899999996
                            ],
                            [
                                1486.0,
                                30.8951926
                            ],
                            [
                                1487.0,
                                30.906525199999997
                            ],
                            [
                                1488.0,
                                30.9178526
                            ],
                            [
                                1489.0,
                                30.929174899999996
                            ]
                        ]
                    },
                    {
                        "name": "SRR1105737.c_curve",
                        "data": [
                            [
                                0.0,
                                0.0
                            ],
                            [
                                1.0,
                                0.688774
                            ],
                            [
                                2.0,
                                1.31083
                            ],
                            [
                                3.0,
                                1.9038199999999998
                            ],
                            [
                                4.0,
                                2.47506
                            ],
                            [
                                5.0,
                                3.02824
                            ],
                            [
                                6.0,
                                3.5656499999999998
                            ],
                            [
                                7.0,
                                4.0889
                            ],
                            [
                                8.0,
                                4.5992299999999995
                            ],
                            [
                                9.0,
                                5.09762
                            ],
                            [
                                10.0,
                                5.58488
                            ],
                            [
                                11.0,
                                6.06169
                            ],
                            [
                                12.0,
                                6.52863
                            ],
                            [
                                13.0,
                                6.98624
                            ],
                            [
                                14.0,
                                7.43494
                            ],
                            [
                                15.0,
                                7.87517
                            ],
                            [
                                16.0,
                                8.30728
                            ],
                            [
                                17.0,
                                8.73163
                            ],
                            [
                                18.0,
                                9.1485
                            ],
                            [
                                19.0,
                                9.55818
                            ],
                            [
                                20.0,
                                9.96092
                            ],
                            [
                                21.0,
                                10.357
                            ],
                            [
                                22.0,
                                10.746599999999999
                            ],
                            [
                                23.0,
                                11.1299
                            ],
                            [
                                24.0,
                                11.5072
                            ],
                            [
                                25.0,
                                11.878599999999999
                            ],
                            [
                                26.0,
                                12.244399999999999
                            ],
                            [
                                27.0,
                                12.6046
                            ],
                            [
                                28.0,
                                12.959399999999999
                            ],
                            [
                                29.0,
                                13.309
                            ],
                            [
                                30.0,
                                13.653599999999999
                            ],
                            [
                                31.0,
                                13.9932
                            ],
                            [
                                32.0,
                                14.3279
                            ],
                            [
                                33.0,
                                14.658
                            ],
                            [
                                34.0,
                                14.9835
                            ],
                            [
                                35.0,
                                15.304599999999999
                            ],
                            [
                                36.0,
                                15.6213
                            ],
                            [
                                37.0,
                                15.9337
                            ],
                            [
                                38.0,
                                16.242
                            ],
                            [
                                39.0,
                                16.5462
                            ],
                            [
                                40.0,
                                16.8464
                            ],
                            [
                                41.0,
                                17.142799999999998
                            ],
                            [
                                42.0,
                                17.435399999999998
                            ],
                            [
                                43.0,
                                17.7243
                            ],
                            [
                                44.0,
                                18.0095
                            ],
                            [
                                45.0,
                                18.2912
                            ],
                            [
                                46.0,
                                18.569399999999998
                            ],
                            [
                                47.0,
                                18.8442
                            ],
                            [
                                48.0,
                                19.1156
                            ],
                            [
                                49.0,
                                19.3838
                            ],
                            [
                                50.0,
                                19.648799999999998
                            ],
                            [
                                51.0,
                                19.9106
                            ],
                            [
                                52.0,
                                20.1694
                            ],
                            [
                                53.0,
                                20.4251
                            ],
                            [
                                54.0,
                                20.677799999999998
                            ],
                            [
                                55.0,
                                20.927699999999998
                            ],
                            [
                                56.0,
                                21.174699999999998
                            ],
                            [
                                57.0,
                                21.418799999999997
                            ],
                            [
                                58.0,
                                21.6603
                            ],
                            [
                                59.0,
                                21.898999999999997
                            ],
                            [
                                60.0,
                                22.135099999999998
                            ],
                            [
                                61.0,
                                22.3686
                            ],
                            [
                                62.0,
                                22.5995
                            ],
                            [
                                63.0,
                                22.8279
                            ],
                            [
                                64.0,
                                23.0538
                            ],
                            [
                                65.0,
                                23.2773
                            ],
                            [
                                66.0,
                                23.4984
                            ],
                            [
                                67.0,
                                23.7172
                            ],
                            [
                                68.0,
                                23.933699999999998
                            ],
                            [
                                69.0,
                                24.1479
                            ],
                            [
                                70.0,
                                24.3598
                            ],
                            [
                                71.0,
                                24.569599999999998
                            ],
                            [
                                72.0,
                                24.7772
                            ],
                            [
                                73.0,
                                24.982699999999998
                            ],
                            [
                                74.0,
                                25.1861
                            ],
                            [
                                75.0,
                                25.3875
                            ],
                            [
                                76.0,
                                25.5868
                            ],
                            [
                                77.0,
                                25.7842
                            ],
                            [
                                78.0,
                                25.979599999999998
                            ],
                            [
                                79.0,
                                26.173
                            ],
                            [
                                80.0,
                                26.3646
                            ],
                            [
                                81.0,
                                26.554299999999998
                            ],
                            [
                                82.0,
                                26.742099999999997
                            ],
                            [
                                83.0,
                                26.9282
                            ],
                            [
                                84.0,
                                27.112499999999997
                            ],
                            [
                                85.0,
                                27.294999999999998
                            ],
                            [
                                86.0,
                                27.4757
                            ],
                            [
                                87.0,
                                27.654799999999998
                            ],
                            [
                                88.0,
                                27.8322
                            ],
                            [
                                89.0,
                                28.0079
                            ],
                            [
                                90.0,
                                28.182
                            ],
                            [
                                91.0,
                                28.354499999999998
                            ],
                            [
                                92.0,
                                28.525499999999997
                            ],
                            [
                                93.0,
                                28.694799999999997
                            ],
                            [
                                94.0,
                                28.862599999999997
                            ],
                            [
                                95.0,
                                29.0289
                            ],
                            [
                                96.0,
                                29.1937
                            ],
                            [
                                97.0,
                                29.3571
                            ],
                            [
                                98.0,
                                29.519
                            ],
                            [
                                99.0,
                                29.679399999999998
                            ],
                            [
                                100.0,
                                29.8384
                            ],
                            [
                                101.0,
                                29.9961
                            ],
                            [
                                102.0,
                                30.1524
                            ],
                            [
                                103.0,
                                30.307299999999998
                            ],
                            [
                                104.0,
                                30.4608
                            ],
                            [
                                105.0,
                                30.6131
                            ],
                            [
                                106.0,
                                30.7641
                            ],
                            [
                                107.0,
                                30.9137
                            ],
                            [
                                108.0,
                                31.062199999999997
                            ],
                            [
                                109.0,
                                31.2093
                            ],
                            [
                                110.0,
                                31.3552
                            ],
                            [
                                111.0,
                                31.5
                            ],
                            [
                                112.0,
                                31.6435
                            ],
                            [
                                113.0,
                                31.7858
                            ],
                            [
                                114.0,
                                31.9269
                            ],
                            [
                                115.0,
                                32.067
                            ],
                            [
                                116.0,
                                32.205799999999996
                            ],
                            [
                                117.0,
                                32.343599999999995
                            ],
                            [
                                118.0,
                                32.480199999999996
                            ],
                            [
                                119.0,
                                32.6157
                            ],
                            [
                                120.0,
                                32.7502
                            ],
                            [
                                121.0,
                                32.8836
                            ],
                            [
                                122.0,
                                33.0159
                            ],
                            [
                                123.0,
                                33.1472
                            ],
                            [
                                124.0,
                                33.2774
                            ],
                            [
                                125.0,
                                33.4067
                            ],
                            [
                                126.0,
                                33.5349
                            ],
                            [
                                127.0,
                                33.662099999999995
                            ]
                        ]
                    },
                    {
                        "name": "SRR1105737.lc_extrap",
                        "data": [
                            [
                                0.0,
                                0.0
                            ],
                            [
                                1.0,
                                0.6884294999999999
                            ],
                            [
                                2.0,
                                1.3101625
                            ],
                            [
                                3.0,
                                1.9028055
                            ],
                            [
                                4.0,
                                2.4737134999999997
                            ],
                            [
                                5.0,
                                3.026487
                            ],
                            [
                                6.0,
                                3.5635209999999997
                            ],
                            [
                                7.0,
                                4.0863935
                            ],
                            [
                                8.0,
                                4.5963655
                            ],
                            [
                                9.0,
                                5.0943985
                            ],
                            [
                                10.0,
                                5.5813165
                            ],
                            [
                                11.0,
                                6.0577935
                            ],
                            [
                                12.0,
                                6.524417
                            ],
                            [
                                13.0,
                                6.981700999999999
                            ],
                            [
                                14.0,
                                7.430103
                            ],
                            [
                                15.0,
                                7.870031
                            ],
                            [
                                16.0,
                                8.301851
                            ],
                            [
                                17.0,
                                8.7259075
                            ],
                            [
                                18.0,
                                9.1424965
                            ],
                            [
                                19.0,
                                9.551909499999999
                            ],
                            [
                                20.0,
                                9.954431
                            ],
                            [
                                21.0,
                                10.3502685
                            ],
                            [
                                22.0,
                                10.739647
                            ],
                            [
                                23.0,
                                11.122784
                            ],
                            [
                                24.0,
                                11.499863999999999
                            ],
                            [
                                25.0,
                                11.871096999999999
                            ],
                            [
                                26.0,
                                12.236638
                            ],
                            [
                                27.0,
                                12.596656999999999
                            ],
                            [
                                28.0,
                                12.951308
                            ],
                            [
                                29.0,
                                13.3007495
                            ],
                            [
                                30.0,
                                13.645113
                            ],
                            [
                                31.0,
                                13.9845375
                            ],
                            [
                                32.0,
                                14.319146499999999
                            ],
                            [
                                33.0,
                                14.6490665
                            ],
                            [
                                34.0,
                                14.974416999999999
                            ],
                            [
                                35.0,
                                15.295304499999999
                            ],
                            [
                                36.0,
                                15.611844999999999
                            ],
                            [
                                37.0,
                                15.924126
                            ],
                            [
                                38.0,
                                16.2322705
                            ],
                            [
                                39.0,
                                16.5363525
                            ],
                            [
                                40.0,
                                16.836467499999998
                            ],
                            [
                                41.0,
                                17.1327115
                            ],
                            [
                                42.0,
                                17.425159999999998
                            ],
                            [
                                43.0,
                                17.713914
                            ],
                            [
                                44.0,
                                17.999026
                            ],
                            [
                                45.0,
                                18.280589
                            ],
                            [
                                46.0,
                                18.5586765
                            ],
                            [
                                47.0,
                                18.833356
                            ],
                            [
                                48.0,
                                19.104698499999998
                            ],
                            [
                                49.0,
                                19.372768
                            ],
                            [
                                50.0,
                                19.6376415
                            ],
                            [
                                51.0,
                                19.8993665
                            ],
                            [
                                52.0,
                                20.158009999999997
                            ],
                            [
                                53.0,
                                20.413632
                            ],
                            [
                                54.0,
                                20.66629
                            ],
                            [
                                55.0,
                                20.9160415
                            ],
                            [
                                56.0,
                                21.1629385
                            ],
                            [
                                57.0,
                                21.4070335
                            ],
                            [
                                58.0,
                                21.648384999999998
                            ],
                            [
                                59.0,
                                21.8870275
                            ],
                            [
                                60.0,
                                22.1230245
                            ],
                            [
                                61.0,
                                22.356417999999998
                            ],
                            [
                                62.0,
                                22.5872515
                            ],
                            [
                                63.0,
                                22.8155725
                            ],
                            [
                                64.0,
                                23.041427499999998
                            ],
                            [
                                65.0,
                                23.264857
                            ],
                            [
                                66.0,
                                23.485899
                            ],
                            [
                                67.0,
                                23.704596
                            ],
                            [
                                68.0,
                                23.9209915
                            ],
                            [
                                69.0,
                                24.1351215
                            ],
                            [
                                70.0,
                                24.347022
                            ],
                            [
                                71.0,
                                24.556729999999998
                            ],
                            [
                                72.0,
                                24.764281999999998
                            ],
                            [
                                73.0,
                                24.9697165
                            ],
                            [
                                74.0,
                                25.173063499999998
                            ],
                            [
                                75.0,
                                25.3743595
                            ],
                            [
                                76.0,
                                25.573631499999998
                            ],
                            [
                                77.0,
                                25.7709185
                            ],
                            [
                                78.0,
                                25.9662495
                            ],
                            [
                                79.0,
                                26.159653499999997
                            ],
                            [
                                80.0,
                                26.3511605
                            ],
                            [
                                81.0,
                                26.540801
                            ],
                            [
                                82.0,
                                26.728604999999998
                            ],
                            [
                                83.0,
                                26.9145985
                            ],
                            [
                                84.0,
                                27.098809
                            ],
                            [
                                85.0,
                                27.281263499999998
                            ],
                            [
                                86.0,
                                27.46199
                            ],
                            [
                                87.0,
                                27.641011
                            ],
                            [
                                88.0,
                                27.818353499999997
                            ],
                            [
                                89.0,
                                27.994042999999998
                            ],
                            [
                                90.0,
                                28.168101999999998
                            ],
                            [
                                91.0,
                                28.340556499999998
                            ],
                            [
                                92.0,
                                28.5114295
                            ],
                            [
                                93.0,
                                28.6807405
                            ],
                            [
                                94.0,
                                28.848515
                            ],
                            [
                                95.0,
                                29.014772999999998
                            ],
                            [
                                96.0,
                                29.179540499999998
                            ],
                            [
                                97.0,
                                29.3428325
                            ],
                            [
                                98.0,
                                29.504673
                            ],
                            [
                                99.0,
                                29.665080999999997
                            ],
                            [
                                100.0,
                                29.824078999999998
                            ],
                            [
                                101.0,
                                29.9816835
                            ],
                            [
                                102.0,
                                30.1379155
                            ],
                            [
                                103.0,
                                30.292790999999998
                            ],
                            [
                                104.0,
                                30.4463315
                            ],
                            [
                                105.0,
                                30.598557
                            ],
                            [
                                106.0,
                                30.749478999999997
                            ],
                            [
                                107.0,
                                30.8991185
                            ],
                            [
                                108.0,
                                31.047494
                            ],
                            [
                                109.0,
                                31.194643499999998
                            ],
                            [
                                110.0,
                                31.3405655
                            ],
                            [
                                111.0,
                                31.485273499999998
                            ],
                            [
                                112.0,
                                31.6287815
                            ],
                            [
                                113.0,
                                31.771103
                            ],
                            [
                                114.0,
                                31.9122575
                            ],
                            [
                                115.0,
                                32.0522585
                            ],
                            [
                                116.0,
                                32.191117999999996
                            ],
                            [
                                117.0,
                                32.328855499999996
                            ],
                            [
                                118.0,
                                32.465482
                            ],
                            [
                                119.0,
                                32.6010135
                            ],
                            [
                                120.0,
                                32.7354625
                            ],
                            [
                                121.0,
                                32.8688425
                            ],
                            [
                                122.0,
                                33.001169
                            ],
                            [
                                123.0,
                                33.1324535
                            ],
                            [
                                124.0,
                                33.262707999999996
                            ],
                            [
                                125.0,
                                33.3919485
                            ],
                            [
                                126.0,
                                33.520185
                            ],
                            [
                                127.0,
                                33.647428999999995
                            ],
                            [
                                128.0,
                                33.773694799999994
                            ],
                            [
                                129.0,
                                33.8989944
                            ],
                            [
                                130.0,
                                34.0233389
                            ],
                            [
                                131.0,
                                34.146739700000005
                            ],
                            [
                                132.0,
                                34.2692084
                            ],
                            [
                                133.0,
                                34.3907561
                            ],
                            [
                                134.0,
                                34.51139379999999
                            ],
                            [
                                135.0,
                                34.6311324
                            ],
                            [
                                136.0,
                                34.7499825
                            ],
                            [
                                137.0,
                                34.8679546
                            ],
                            [
                                138.0,
                                34.9850592
                            ],
                            [
                                139.0,
                                35.1013063
                            ],
                            [
                                140.0,
                                35.2167061
                            ],
                            [
                                141.0,
                                35.3312683
                            ],
                            [
                                142.0,
                                35.4450027
                            ],
                            [
                                143.0,
                                35.557918799999996
                            ],
                            [
                                144.0,
                                35.6700262
                            ],
                            [
                                145.0,
                                35.781334
                            ],
                            [
                                146.0,
                                35.8918514
                            ],
                            [
                                147.0,
                                36.0015874
                            ],
                            [
                                148.0,
                                36.1105509
                            ],
                            [
                                149.0,
                                36.2187506
                            ],
                            [
                                150.0,
                                36.3261951
                            ],
                            [
                                151.0,
                                36.4328929
                            ],
                            [
                                152.0,
                                36.5388522
                            ],
                            [
                                153.0,
                                36.6440815
                            ],
                            [
                                154.0,
                                36.7485886
                            ],
                            [
                                155.0,
                                36.852381799999996
                            ],
                            [
                                156.0,
                                36.955468700000004
                            ],
                            [
                                157.0,
                                37.0578571
                            ],
                            [
                                158.0,
                                37.159554799999995
                            ],
                            [
                                159.0,
                                37.2605692
                            ],
                            [
                                160.0,
                                37.3609077
                            ],
                            [
                                161.0,
                                37.4605777
                            ],
                            [
                                162.0,
                                37.55958639999999
                            ],
                            [
                                163.0,
                                37.6579408
                            ],
                            [
                                164.0,
                                37.7556481
                            ],
                            [
                                165.0,
                                37.852714999999996
                            ],
                            [
                                166.0,
                                37.9491484
                            ],
                            [
                                167.0,
                                38.0449551
                            ],
                            [
                                168.0,
                                38.1401416
                            ],
                            [
                                169.0,
                                38.234714399999994
                            ],
                            [
                                170.0,
                                38.32868
                            ],
                            [
                                171.0,
                                38.422044799999995
                            ],
                            [
                                172.0,
                                38.514815
                            ],
                            [
                                173.0,
                                38.6069967
                            ],
                            [
                                174.0,
                                38.6985961
                            ],
                            [
                                175.0,
                                38.7896191
                            ],
                            [
                                176.0,
                                38.880071799999996
                            ],
                            [
                                177.0,
                                38.9699598
                            ],
                            [
                                178.0,
                                39.059289
                            ],
                            [
                                179.0,
                                39.1480651
                            ],
                            [
                                180.0,
                                39.236293700000004
                            ],
                            [
                                181.0,
                                39.3239802
                            ],
                            [
                                182.0,
                                39.4111302
                            ],
                            [
                                183.0,
                                39.497749
                            ],
                            [
                                184.0,
                                39.583841899999996
                            ],
                            [
                                185.0,
                                39.66941429999999
                            ],
                            [
                                186.0,
                                39.754471099999996
                            ],
                            [
                                187.0,
                                39.8390177
                            ],
                            [
                                188.0,
                                39.923058899999994
                            ],
                            [
                                189.0,
                                40.0065997
                            ],
                            [
                                190.0,
                                40.0896451
                            ],
                            [
                                191.0,
                                40.172199899999995
                            ],
                            [
                                192.0,
                                40.2542688
                            ],
                            [
                                193.0,
                                40.3358566
                            ],
                            [
                                194.0,
                                40.416968
                            ],
                            [
                                195.0,
                                40.4976074
                            ],
                            [
                                196.0,
                                40.5777795
                            ],
                            [
                                197.0,
                                40.6574887
                            ],
                            [
                                198.0,
                                40.7367394
                            ],
                            [
                                199.0,
                                40.815536
                            ],
                            [
                                200.0,
                                40.89388279999999
                            ],
                            [
                                201.0,
                                40.9717841
                            ],
                            [
                                202.0,
                                41.049244
                            ],
                            [
                                203.0,
                                41.1262666
                            ],
                            [
                                204.0,
                                41.2028561
                            ],
                            [
                                205.0,
                                41.2790165
                            ],
                            [
                                206.0,
                                41.3547517
                            ],
                            [
                                207.0,
                                41.430065799999994
                            ],
                            [
                                208.0,
                                41.5049626
                            ],
                            [
                                209.0,
                                41.579445899999996
                            ],
                            [
                                210.0,
                                41.6535195
                            ],
                            [
                                211.0,
                                41.7271872
                            ],
                            [
                                212.0,
                                41.8004527
                            ],
                            [
                                213.0,
                                41.8733195
                            ],
                            [
                                214.0,
                                41.9457914
                            ],
                            [
                                215.0,
                                42.017871899999996
                            ],
                            [
                                216.0,
                                42.08956439999999
                            ],
                            [
                                217.0,
                                42.160872499999996
                            ],
                            [
                                218.0,
                                42.2317996
                            ],
                            [
                                219.0,
                                42.3023491
                            ],
                            [
                                220.0,
                                42.372524299999995
                            ],
                            [
                                221.0,
                                42.442328499999995
                            ],
                            [
                                222.0,
                                42.5117651
                            ],
                            [
                                223.0,
                                42.5808372
                            ],
                            [
                                224.0,
                                42.649547999999996
                            ],
                            [
                                225.0,
                                42.7179006
                            ],
                            [
                                226.0,
                                42.78589829999999
                            ],
                            [
                                227.0,
                                42.853544
                            ],
                            [
                                228.0,
                                42.92084079999999
                            ],
                            [
                                229.0,
                                42.9877917
                            ],
                            [
                                230.0,
                                43.0543997
                            ],
                            [
                                231.0,
                                43.1206676
                            ],
                            [
                                232.0,
                                43.186598499999995
                            ],
                            [
                                233.0,
                                43.252190999999996
                            ],
                            [
                                234.0,
                                43.3173557
                            ],
                            [
                                235.0,
                                43.3821897
                            ],
                            [
                                236.0,
                                43.4466955
                            ],
                            [
                                237.0,
                                43.510875999999996
                            ],
                            [
                                238.0,
                                43.5747337
                            ],
                            [
                                239.0,
                                43.638271399999994
                            ],
                            [
                                240.0,
                                43.701491499999996
                            ],
                            [
                                241.0,
                                43.7643966
                            ],
                            [
                                242.0,
                                43.826989399999995
                            ],
                            [
                                243.0,
                                43.889272299999995
                            ],
                            [
                                244.0,
                                43.9512752
                            ],
                            [
                                245.0,
                                44.012978399999994
                            ],
                            [
                                246.0,
                                44.0743793
                            ],
                            [
                                247.0,
                                44.1354805
                            ],
                            [
                                248.0,
                                44.1962841
                            ],
                            [
                                249.0,
                                44.2567927
                            ],
                            [
                                250.0,
                                44.3170084
                            ],
                            [
                                251.0,
                                44.3769335
                            ],
                            [
                                252.0,
                                44.436570399999994
                            ],
                            [
                                253.0,
                                44.4959212
                            ],
                            [
                                254.0,
                                44.5549881
                            ],
                            [
                                255.0,
                                44.6137734
                            ],
                            [
                                256.0,
                                44.6722791
                            ],
                            [
                                257.0,
                                44.73050739999999
                            ],
                            [
                                258.0,
                                44.7884605
                            ],
                            [
                                259.0,
                                44.846140299999995
                            ],
                            [
                                260.0,
                                44.9035566
                            ],
                            [
                                261.0,
                                44.960782200000004
                            ],
                            [
                                262.0,
                                45.0177421
                            ],
                            [
                                263.0,
                                45.0744383
                            ],
                            [
                                264.0,
                                45.1308729
                            ],
                            [
                                265.0,
                                45.187047799999995
                            ],
                            [
                                266.0,
                                45.2429649
                            ],
                            [
                                267.0,
                                45.2986262
                            ],
                            [
                                268.0,
                                45.3540336
                            ],
                            [
                                269.0,
                                45.409188799999995
                            ],
                            [
                                270.0,
                                45.464093899999995
                            ],
                            [
                                271.0,
                                45.5187506
                            ],
                            [
                                272.0,
                                45.5731607
                            ],
                            [
                                273.0,
                                45.6273261
                            ],
                            [
                                274.0,
                                45.681248399999994
                            ],
                            [
                                275.0,
                                45.7349296
                            ],
                            [
                                276.0,
                                45.788371299999994
                            ],
                            [
                                277.0,
                                45.8415752
                            ],
                            [
                                278.0,
                                45.894534799999995
                            ],
                            [
                                279.0,
                                45.9471583
                            ],
                            [
                                280.0,
                                45.9995487
                            ],
                            [
                                281.0,
                                46.051707799999996
                            ],
                            [
                                282.0,
                                46.103637
                            ],
                            [
                                283.0,
                                46.1553382
                            ],
                            [
                                284.0,
                                46.206812799999994
                            ],
                            [
                                285.0,
                                46.2580625
                            ],
                            [
                                286.0,
                                46.3090888
                            ],
                            [
                                287.0,
                                46.359893299999996
                            ],
                            [
                                288.0,
                                46.4104775
                            ],
                            [
                                289.0,
                                46.460843
                            ],
                            [
                                290.0,
                                46.51099129999999
                            ],
                            [
                                291.0,
                                46.560923700000004
                            ],
                            [
                                292.0,
                                46.6106419
                            ],
                            [
                                293.0,
                                46.6601473
                            ],
                            [
                                294.0,
                                46.709441299999995
                            ],
                            [
                                295.0,
                                46.758525299999995
                            ],
                            [
                                296.0,
                                46.807246799999994
                            ],
                            [
                                297.0,
                                46.8555347
                            ],
                            [
                                298.0,
                                46.90360929999999
                            ],
                            [
                                299.0,
                                46.9514735
                            ],
                            [
                                300.0,
                                46.99913
                            ],
                            [
                                301.0,
                                47.0465649
                            ],
                            [
                                302.0,
                                47.094271799999994
                            ],
                            [
                                303.0,
                                47.141780499999996
                            ],
                            [
                                304.0,
                                47.189092099999996
                            ],
                            [
                                305.0,
                                47.2362082
                            ],
                            [
                                306.0,
                                47.2831298
                            ],
                            [
                                307.0,
                                47.329858200000004
                            ],
                            [
                                308.0,
                                47.37639479999999
                            ],
                            [
                                309.0,
                                47.42274079999999
                            ],
                            [
                                310.0,
                                47.468897299999995
                            ],
                            [
                                311.0,
                                47.5148657
                            ],
                            [
                                312.0,
                                47.5606471
                            ],
                            [
                                313.0,
                                47.6062426
                            ],
                            [
                                314.0,
                                47.651653499999995
                            ],
                            [
                                315.0,
                                47.696881
                            ],
                            [
                                316.0,
                                47.7419262
                            ],
                            [
                                317.0,
                                47.7867902
                            ],
                            [
                                318.0,
                                47.8314742
                            ],
                            [
                                319.0,
                                47.8759793
                            ],
                            [
                                320.0,
                                47.920306599999996
                            ],
                            [
                                321.0,
                                47.9644572
                            ],
                            [
                                322.0,
                                48.0087647
                            ],
                            [
                                323.0,
                                48.05296129999999
                            ],
                            [
                                324.0,
                                48.096987799999994
                            ],
                            [
                                325.0,
                                48.1405688
                            ],
                            [
                                326.0,
                                48.1838944
                            ],
                            [
                                327.0,
                                48.2270489
                            ],
                            [
                                328.0,
                                48.270033399999996
                            ],
                            [
                                329.0,
                                48.3128488
                            ],
                            [
                                330.0,
                                48.3554962
                            ],
                            [
                                331.0,
                                48.3979766
                            ],
                            [
                                332.0,
                                48.440290899999994
                            ],
                            [
                                333.0,
                                48.48244
                            ],
                            [
                                334.0,
                                48.5244251
                            ],
                            [
                                335.0,
                                48.566246899999996
                            ],
                            [
                                336.0,
                                48.6079065
                            ],
                            [
                                337.0,
                                48.6494047
                            ],
                            [
                                338.0,
                                48.6907426
                            ],
                            [
                                339.0,
                                48.731921
                            ],
                            [
                                340.0,
                                48.77294079999999
                            ],
                            [
                                341.0,
                                48.813803
                            ],
                            [
                                342.0,
                                48.85450829999999
                            ],
                            [
                                343.0,
                                48.8950578
                            ],
                            [
                                344.0,
                                48.935452299999994
                            ],
                            [
                                345.0,
                                48.9757494
                            ],
                            [
                                346.0,
                                49.016227799999996
                            ],
                            [
                                347.0,
                                49.0565586
                            ],
                            [
                                348.0,
                                49.096742899999995
                            ],
                            [
                                349.0,
                                49.1367815
                            ],
                            [
                                350.0,
                                49.1766752
                            ],
                            [
                                351.0,
                                49.2159997
                            ],
                            [
                                352.0,
                                49.2550362
                            ],
                            [
                                353.0,
                                49.2939761
                            ],
                            [
                                354.0,
                                49.3330866
                            ],
                            [
                                355.0,
                                49.372248
                            ],
                            [
                                356.0,
                                49.4112684
                            ],
                            [
                                357.0,
                                49.4501486
                            ],
                            [
                                358.0,
                                49.4888895
                            ],
                            [
                                359.0,
                                49.527491899999994
                            ],
                            [
                                360.0,
                                49.5659564
                            ],
                            [
                                361.0,
                                49.6039276
                            ],
                            [
                                362.0,
                                49.6414602
                            ],
                            [
                                363.0,
                                49.678850499999996
                            ],
                            [
                                364.0,
                                49.716099299999996
                            ],
                            [
                                365.0,
                                49.75320729999999
                            ],
                            [
                                366.0,
                                49.790175299999994
                            ],
                            [
                                367.0,
                                49.827003999999995
                            ],
                            [
                                368.0,
                                49.863693999999995
                            ],
                            [
                                369.0,
                                49.900245999999996
                            ],
                            [
                                370.0,
                                49.93713639999999
                            ],
                            [
                                371.0,
                                49.973996
                            ],
                            [
                                372.0,
                                50.0107251
                            ],
                            [
                                373.0,
                                50.0468746
                            ],
                            [
                                374.0,
                                50.0826868
                            ],
                            [
                                375.0,
                                50.118379999999995
                            ],
                            [
                                376.0,
                                50.1542721
                            ],
                            [
                                377.0,
                                50.189670799999995
                            ],
                            [
                                378.0,
                                50.224936799999995
                            ],
                            [
                                379.0,
                                50.260374299999995
                            ],
                            [
                                380.0,
                                50.2963318
                            ],
                            [
                                381.0,
                                50.33220229999999
                            ],
                            [
                                382.0,
                                50.367510700000004
                            ],
                            [
                                383.0,
                                50.4025907
                            ],
                            [
                                384.0,
                                50.4375451
                            ],
                            [
                                385.0,
                                50.4723744
                            ],
                            [
                                386.0,
                                50.5070792
                            ],
                            [
                                387.0,
                                50.5416602
                            ],
                            [
                                388.0,
                                50.57611789999999
                            ],
                            [
                                389.0,
                                50.6104529
                            ],
                            [
                                390.0,
                                50.6446657
                            ],
                            [
                                391.0,
                                50.6787571
                            ],
                            [
                                392.0,
                                50.712650599999996
                            ],
                            [
                                393.0,
                                50.746390399999996
                            ],
                            [
                                394.0,
                                50.7801814
                            ],
                            [
                                395.0,
                                50.8138551
                            ],
                            [
                                396.0,
                                50.847410599999996
                            ],
                            [
                                397.0,
                                50.8807845
                            ],
                            [
                                398.0,
                                50.914040899999996
                            ],
                            [
                                399.0,
                                50.9471802
                            ],
                            [
                                400.0,
                                50.980202899999995
                            ],
                            [
                                401.0,
                                51.0132748
                            ],
                            [
                                402.0,
                                51.0463867
                            ],
                            [
                                403.0,
                                51.0797561
                            ],
                            [
                                404.0,
                                51.1128702
                            ],
                            [
                                405.0,
                                51.145363599999996
                            ],
                            [
                                406.0,
                                51.17830479999999
                            ],
                            [
                                407.0,
                                51.211128099999996
                            ],
                            [
                                408.0,
                                51.2436654
                            ],
                            [
                                409.0,
                                51.276095899999994
                            ],
                            [
                                410.0,
                                51.3084201
                            ],
                            [
                                411.0,
                                51.340638399999996
                            ],
                            [
                                412.0,
                                51.3727516
                            ],
                            [
                                413.0,
                                51.404759999999996
                            ],
                            [
                                414.0,
                                51.4366641
                            ],
                            [
                                415.0,
                                51.468464499999996
                            ],
                            [
                                416.0,
                                51.5001617
                            ],
                            [
                                417.0,
                                51.5317561
                            ],
                            [
                                418.0,
                                51.563013399999996
                            ],
                            [
                                419.0,
                                51.5940672
                            ],
                            [
                                420.0,
                                51.6250176
                            ],
                            [
                                421.0,
                                51.655865
                            ],
                            [
                                422.0,
                                51.686609999999995
                            ],
                            [
                                423.0,
                                51.7172529
                            ],
                            [
                                424.0,
                                51.747794299999995
                            ],
                            [
                                425.0,
                                51.7782347
                            ],
                            [
                                426.0,
                                51.8085744
                            ],
                            [
                                427.0,
                                51.8388141
                            ],
                            [
                                428.0,
                                51.868953999999995
                            ],
                            [
                                429.0,
                                51.8989948
                            ],
                            [
                                430.0,
                                51.928936799999995
                            ],
                            [
                                431.0,
                                51.958780499999996
                            ],
                            [
                                432.0,
                                51.9885263
                            ],
                            [
                                433.0,
                                52.0181748
                            ],
                            [
                                434.0,
                                52.047726299999994
                            ],
                            [
                                435.0,
                                52.0775984
                            ],
                            [
                                436.0,
                                52.10740729999999
                            ],
                            [
                                437.0,
                                52.137123700000004
                            ],
                            [
                                438.0,
                                52.166180499999996
                            ],
                            [
                                439.0,
                                52.1947091
                            ],
                            [
                                440.0,
                                52.223139499999995
                            ],
                            [
                                441.0,
                                52.2519083
                            ],
                            [
                                442.0,
                                52.2806997
                            ],
                            [
                                443.0,
                                52.309397999999995
                            ],
                            [
                                444.0,
                                52.3380037
                            ],
                            [
                                445.0,
                                52.366516999999995
                            ],
                            [
                                446.0,
                                52.394938499999995
                            ],
                            [
                                447.0,
                                52.423368599999996
                            ],
                            [
                                448.0,
                                52.4519573
                            ],
                            [
                                449.0,
                                52.4804567
                            ],
                            [
                                450.0,
                                52.5088672
                            ],
                            [
                                451.0,
                                52.5371892
                            ],
                            [
                                452.0,
                                52.5654232
                            ],
                            [
                                453.0,
                                52.5935695
                            ],
                            [
                                454.0,
                                52.6216284
                            ],
                            [
                                455.0,
                                52.6496004
                            ],
                            [
                                456.0,
                                52.6774182
                            ],
                            [
                                457.0,
                                52.7041207
                            ],
                            [
                                458.0,
                                52.7307303
                            ],
                            [
                                459.0,
                                52.7578066
                            ],
                            [
                                460.0,
                                52.785368299999995
                            ],
                            [
                                461.0,
                                52.8128477
                            ],
                            [
                                462.0,
                                52.840244999999996
                            ],
                            [
                                463.0,
                                52.8675607
                            ],
                            [
                                464.0,
                                52.894795099999996
                            ],
                            [
                                465.0,
                                52.9219485
                            ],
                            [
                                466.0,
                                52.9486541
                            ],
                            [
                                467.0,
                                52.9751639
                            ],
                            [
                                468.0,
                                53.0015899
                            ],
                            [
                                469.0,
                                53.0279324
                            ],
                            [
                                470.0,
                                53.054191700000004
                            ],
                            [
                                471.0,
                                53.0803684
                            ],
                            [
                                472.0,
                                53.1064626
                            ],
                            [
                                473.0,
                                53.1324747
                            ],
                            [
                                474.0,
                                53.158405099999996
                            ],
                            [
                                475.0,
                                53.1843174
                            ],
                            [
                                476.0,
                                53.21043529999999
                            ],
                            [
                                477.0,
                                53.2364747
                            ],
                            [
                                478.0,
                                53.26243589999999
                            ],
                            [
                                479.0,
                                53.2883191
                            ],
                            [
                                480.0,
                                53.314124799999995
                            ],
                            [
                                481.0,
                                53.3397216
                            ],
                            [
                                482.0,
                                53.365051799999996
                            ],
                            [
                                483.0,
                                53.390210499999995
                            ],
                            [
                                484.0,
                                53.414733399999996
                            ],
                            [
                                485.0,
                                53.439141299999996
                            ],
                            [
                                486.0,
                                53.46346929999999
                            ],
                            [
                                487.0,
                                53.48771779999999
                            ],
                            [
                                488.0,
                                53.511886999999994
                            ],
                            [
                                489.0,
                                53.53597739999999
                            ],
                            [
                                490.0,
                                53.5599893
                            ],
                            [
                                491.0,
                                53.5839229
                            ],
                            [
                                492.0,
                                53.6078431
                            ],
                            [
                                493.0,
                                53.6319522
                            ],
                            [
                                494.0,
                                53.6559851
                            ],
                            [
                                495.0,
                                53.67994229999999
                            ],
                            [
                                496.0,
                                53.703823899999996
                            ],
                            [
                                497.0,
                                53.727630399999995
                            ],
                            [
                                498.0,
                                53.751362
                            ],
                            [
                                499.0,
                                53.7750191
                            ],
                            [
                                500.0,
                                53.798601899999994
                            ],
                            [
                                501.0,
                                53.8221107
                            ],
                            [
                                502.0,
                                53.8455459
                            ],
                            [
                                503.0,
                                53.868907799999995
                            ],
                            [
                                504.0,
                                53.8921966
                            ],
                            [
                                505.0,
                                53.9154127
                            ],
                            [
                                506.0,
                                53.938556299999995
                            ],
                            [
                                507.0,
                                53.961627799999995
                            ],
                            [
                                508.0,
                                53.984627399999994
                            ],
                            [
                                509.0,
                                54.0079285
                            ],
                            [
                                510.0,
                                54.0310949
                            ],
                            [
                                511.0,
                                54.053198099999996
                            ],
                            [
                                512.0,
                                54.075913299999996
                            ],
                            [
                                513.0,
                                54.0985581
                            ],
                            [
                                514.0,
                                54.121132700000004
                            ],
                            [
                                515.0,
                                54.143654299999994
                            ],
                            [
                                516.0,
                                54.16620879999999
                            ],
                            [
                                517.0,
                                54.1887196
                            ],
                            [
                                518.0,
                                54.2111612
                            ],
                            [
                                519.0,
                                54.2335339
                            ],
                            [
                                520.0,
                                54.255838
                            ],
                            [
                                521.0,
                                54.278073799999994
                            ],
                            [
                                522.0,
                                54.3002415
                            ],
                            [
                                523.0,
                                54.3223415
                            ],
                            [
                                524.0,
                                54.344373899999994
                            ],
                            [
                                525.0,
                                54.3663391
                            ],
                            [
                                526.0,
                                54.38823729999999
                            ],
                            [
                                527.0,
                                54.4100689
                            ],
                            [
                                528.0,
                                54.431833899999994
                            ],
                            [
                                529.0,
                                54.4535328
                            ],
                            [
                                530.0,
                                54.47516579999999
                            ],
                            [
                                531.0,
                                54.4967331
                            ],
                            [
                                532.0,
                                54.5182351
                            ],
                            [
                                533.0,
                                54.539671899999995
                            ],
                            [
                                534.0,
                                54.56104379999999
                            ],
                            [
                                535.0,
                                54.5823511
                            ],
                            [
                                536.0,
[truncated: 5,108,616 more chars]
