# Supplementary material for: Combining signal and sequence to detect RNA polymerase initiation in ATAC-seq data
Source: PLoS One. 2020 Apr 30;15(4):e0232332. doi: 10.1371/journal.pone.0232332 (PMC7192442; doi:10.1371/journal.pone.0232332)
Supplement: S1 File — (ZIP) [file pone.0232332.s011.zip › multiqc_reports/HCT116_Nascent_MultiQC/multiqc_data/multiqc_general_stats.txt]

Sample	Samtools Flagstat_mqc-generalstats-samtools_flagstat-mapped_passed	Picard_mqc-generalstats-picard-PERCENT_DUPLICATION	FastQC_mqc-generalstats-fastqc-percent_duplicates	FastQC_mqc-generalstats-fastqc-percent_gc	FastQC_mqc-generalstats-fastqc-avg_sequence_length	FastQC_mqc-generalstats-fastqc-percent_fails	FastQC_mqc-generalstats-fastqc-total_sequences	HISAT2_mqc-generalstats-hisat2-overall_alignment_rate
SRR1105736	97293078	0.887522	86.26848457106422	47.0	50.0	36.36363636363637	69399243.0
SRR1105736.hisat2_mapstats								85.85
SRR1105736.trim			85.4782782653626	50.0	49.286574060466336	27.27272727272727	54639394.0
SRR1105737	286532176	0.732618	66.24320116409696	49.0	50.0	18.181818181818183	142620314.0
SRR1105737.hisat2_mapstats								92.91
SRR1105737.trim			66.06324189775333	49.0	48.83384055595917	18.181818181818183	136928040.0
SRR1224573	372472533	0.643768	49.10874524130243	51.0	50.0	9.090909090909092	205211352.0
SRR1224573.hisat2_mapstats								84.91
SRR1224573.trim			49.59593859545962	53.0	47.0610585479323	9.090909090909092	191555407.0
SRR2084584	23283278	0.614753	24.585163993498284	41.0	72.58196922541141	40.0	18606910.0
SRR2084584.hisat2_mapstats								48.3
SRR2084584.trim			18.691207411132126	48.0	62.82329615967876	10.0	16264655.0
SRR2084585	16978075	0.601771	19.27852338153356	44.0	73.89828824767383	30.0	14790808.0
SRR2084585.hisat2_mapstats								42.36
SRR2084585.trim			18.147611074893533	48.0	67.07055280850335	10.0	13665962.0
SRR2084586	27586871	0.624042	29.009999154355086	40.0	72.5045631780592	40.0	20670024.0
SRR2084586.hisat2_mapstats								51.29
SRR2084586.trim			24.896937117383942	48.0	61.52095304930273	20.0	18007379.0
SRR2084587	20020918	0.607287	20.943019856837367	42.0	73.69402974553824	30.0	16385449.0
SRR2084587.hisat2_mapstats								45.28
SRR2084587.trim			19.128874201753206	48.0	64.96884495674465	10.0	15030857.0
SRR2084588	25828743	0.483964	22.560685854884028	38.0	71.88162901560267	40.0	32589473.0
SRR2084588.hisat2_mapstats								42.22
SRR2084588.trim			12.940491670685631	44.0	61.95605714559804	10.0	27102700.0
SRR2084589	19722118	0.46817	14.092494622510571	41.0	73.57717995527517	40.0	26566451.0
SRR2084589.hisat2_mapstats								36.9
SRR2084589.trim			12.019283900094209	45.0	66.66554593003319	10.0	23865256.0
SRR2084590	30209372	0.497298	25.7238721215123	37.0	71.74721750586762	40.0	35824514.0
SRR2084590.hisat2_mapstats								44.82
SRR2084590.trim			18.201569806391774	44.0	60.56533313495391	20.0	29653613.0
SRR2084591	23579541	0.475995	17.332878045723916	39.0	73.35859574498244	30.0	29912544.0
SRR2084591.hisat2_mapstats								39.46
SRR2084591.trim			13.156487602625347	44.0	64.43299012661416	10.0	26630986.0
SRR828695	97293033	0.887519	86.26848457106422	47.0	50.0	36.36363636363637	69399243.0
SRR828695.hisat2_mapstats								85.85
SRR828695.trim			85.48186589408738	50.0	49.286574060466336	27.27272727272727	54639394.0
SRR828696	329242779	0.839487	75.63516102102923	49.0	50.0	18.181818181818183	213359891.0
SRR828696.hisat2_mapstats								89.18
SRR828696.trim			76.35875087562323	49.0	48.785676165705176	18.181818181818183	198963751.0
SRR828729	286532206	0.732623	66.24320116409696	49.0	50.0	18.181818181818183	142620314.0
SRR828729.hisat2_mapstats								92.91
SRR828729.trim			66.06110936433356	49.0	48.83384055595917	18.181818181818183	136928040.0
