# Supplementary material for: Combining signal and sequence to detect RNA polymerase initiation in ATAC-seq data
Source: PLoS One. 2020 Apr 30;15(4):e0232332. doi: 10.1371/journal.pone.0232332 (PMC7192442; doi:10.1371/journal.pone.0232332)
Supplement: S1 File — (ZIP) [file pone.0232332.s011.zip › multiqc_reports/HCT116_Nascent_MultiQC/multiqc_data/multiqc_sources.txt]

Module	Section	Sample Name	Source
Preseq	all_sections	SRR1224573.c_curve	/scratch/Shares/dowell/itripodi/Nascent/HCT116/temp/bc/e0efdfb60cc8fd2b3848fe79dff1ab/qc/preseq/SRR1224573.c_curve.txt
Preseq	all_sections	SRR2084586.c_curve	/scratch/Shares/dowell/itripodi/Nascent/HCT116/temp/bc/e0efdfb60cc8fd2b3848fe79dff1ab/qc/preseq/SRR2084586.c_curve.txt
Preseq	all_sections	SRR828695.lc_extrap	/scratch/Shares/dowell/itripodi/Nascent/HCT116/temp/bc/e0efdfb60cc8fd2b3848fe79dff1ab/qc/preseq/SRR828695.lc_extrap.txt
Preseq	all_sections	SRR2084587.c_curve	/scratch/Shares/dowell/itripodi/Nascent/HCT116/temp/bc/e0efdfb60cc8fd2b3848fe79dff1ab/qc/preseq/SRR2084587.c_curve.txt
Preseq	all_sections	SRR2084584.c_curve	/scratch/Shares/dowell/itripodi/Nascent/HCT116/temp/bc/e0efdfb60cc8fd2b3848fe79dff1ab/qc/preseq/SRR2084584.c_curve.txt
Preseq	all_sections	SRR828696.lc_extrap	/scratch/Shares/dowell/itripodi/Nascent/HCT116/temp/bc/e0efdfb60cc8fd2b3848fe79dff1ab/qc/preseq/SRR828696.lc_extrap.txt
Preseq	all_sections	SRR2084590.c_curve	/scratch/Shares/dowell/itripodi/Nascent/HCT116/temp/bc/e0efdfb60cc8fd2b3848fe79dff1ab/qc/preseq/SRR2084590.c_curve.txt
Preseq	all_sections	SRR1105737.lc_extrap	/scratch/Shares/dowell/itripodi/Nascent/HCT116/temp/bc/e0efdfb60cc8fd2b3848fe79dff1ab/qc/preseq/SRR1105737.lc_extrap.txt
Preseq	all_sections	SRR2084591.c_curve	/scratch/Shares/dowell/itripodi/Nascent/HCT116/temp/bc/e0efdfb60cc8fd2b3848fe79dff1ab/qc/preseq/SRR2084591.c_curve.txt
Preseq	all_sections	SRR1105736.c_curve	/scratch/Shares/dowell/itripodi/Nascent/HCT116/temp/bc/e0efdfb60cc8fd2b3848fe79dff1ab/qc/preseq/SRR1105736.c_curve.txt
Preseq	all_sections	SRR1105736.lc_extrap	/scratch/Shares/dowell/itripodi/Nascent/HCT116/temp/bc/e0efdfb60cc8fd2b3848fe79dff1ab/qc/preseq/SRR1105736.lc_extrap.txt
Preseq	all_sections	SRR2084586.lc_extrap	/scratch/Shares/dowell/itripodi/Nascent/HCT116/temp/bc/e0efdfb60cc8fd2b3848fe79dff1ab/qc/preseq/SRR2084586.lc_extrap.txt
Preseq	all_sections	SRR2084589.lc_extrap	/scratch/Shares/dowell/itripodi/Nascent/HCT116/temp/bc/e0efdfb60cc8fd2b3848fe79dff1ab/qc/preseq/SRR2084589.lc_extrap.txt
Preseq	all_sections	SRR2084590.lc_extrap	/scratch/Shares/dowell/itripodi/Nascent/HCT116/temp/bc/e0efdfb60cc8fd2b3848fe79dff1ab/qc/preseq/SRR2084590.lc_extrap.txt
Preseq	all_sections	SRR828696.c_curve	/scratch/Shares/dowell/itripodi/Nascent/HCT116/temp/bc/e0efdfb60cc8fd2b3848fe79dff1ab/qc/preseq/SRR828696.c_curve.txt
Preseq	all_sections	SRR828729.c_curve	/scratch/Shares/dowell/itripodi/Nascent/HCT116/temp/bc/e0efdfb60cc8fd2b3848fe79dff1ab/qc/preseq/SRR828729.c_curve.txt
Preseq	all_sections	SRR2084588.c_curve	/scratch/Shares/dowell/itripodi/Nascent/HCT116/temp/bc/e0efdfb60cc8fd2b3848fe79dff1ab/qc/preseq/SRR2084588.c_curve.txt
Preseq	all_sections	SRR2084589.c_curve	/scratch/Shares/dowell/itripodi/Nascent/HCT116/temp/bc/e0efdfb60cc8fd2b3848fe79dff1ab/qc/preseq/SRR2084589.c_curve.txt
Preseq	all_sections	SRR2084591.lc_extrap	/scratch/Shares/dowell/itripodi/Nascent/HCT116/temp/bc/e0efdfb60cc8fd2b3848fe79dff1ab/qc/preseq/SRR2084591.lc_extrap.txt
Preseq	all_sections	SRR2084585.lc_extrap	/scratch/Shares/dowell/itripodi/Nascent/HCT116/temp/bc/e0efdfb60cc8fd2b3848fe79dff1ab/qc/preseq/SRR2084585.lc_extrap.txt
Preseq	all_sections	SRR828729.lc_extrap	/scratch/Shares/dowell/itripodi/Nascent/HCT116/temp/bc/e0efdfb60cc8fd2b3848fe79dff1ab/qc/preseq/SRR828729.lc_extrap.txt
Preseq	all_sections	SRR2084587.lc_extrap	/scratch/Shares/dowell/itripodi/Nascent/HCT116/temp/bc/e0efdfb60cc8fd2b3848fe79dff1ab/qc/preseq/SRR2084587.lc_extrap.txt
Preseq	all_sections	SRR1105737.c_curve	/scratch/Shares/dowell/itripodi/Nascent/HCT116/temp/bc/e0efdfb60cc8fd2b3848fe79dff1ab/qc/preseq/SRR1105737.c_curve.txt
Preseq	all_sections	SRR828695.c_curve	/scratch/Shares/dowell/itripodi/Nascent/HCT116/temp/bc/e0efdfb60cc8fd2b3848fe79dff1ab/qc/preseq/SRR828695.c_curve.txt
Preseq	all_sections	SRR2084585.c_curve	/scratch/Shares/dowell/itripodi/Nascent/HCT116/temp/bc/e0efdfb60cc8fd2b3848fe79dff1ab/qc/preseq/SRR2084585.c_curve.txt
Preseq	all_sections	SRR2084588.lc_extrap	/scratch/Shares/dowell/itripodi/Nascent/HCT116/temp/bc/e0efdfb60cc8fd2b3848fe79dff1ab/qc/preseq/SRR2084588.lc_extrap.txt
Preseq	all_sections	SRR2084584.lc_extrap	/scratch/Shares/dowell/itripodi/Nascent/HCT116/temp/bc/e0efdfb60cc8fd2b3848fe79dff1ab/qc/preseq/SRR2084584.lc_extrap.txt
Preseq	all_sections	SRR1224573.lc_extrap	/scratch/Shares/dowell/itripodi/Nascent/HCT116/temp/bc/e0efdfb60cc8fd2b3848fe79dff1ab/qc/preseq/SRR1224573.lc_extrap.txt
RSeQC	read_distribution	SRR2084586.read_dist	/scratch/Shares/dowell/itripodi/Nascent/HCT116/temp/bc/e0efdfb60cc8fd2b3848fe79dff1ab/qc/rseqc/SRR2084586.read_dist.txt
RSeQC	read_distribution	SRR1224573.read_dist	/scratch/Shares/dowell/itripodi/Nascent/HCT116/temp/bc/e0efdfb60cc8fd2b3848fe79dff1ab/qc/rseqc/SRR1224573.read_dist.txt
RSeQC	read_distribution	SRR2084591.read_dist	/scratch/Shares/dowell/itripodi/Nascent/HCT116/temp/bc/e0efdfb60cc8fd2b3848fe79dff1ab/qc/rseqc/SRR2084591.read_dist.txt
RSeQC	read_distribution	SRR828695.read_dist	/scratch/Shares/dowell/itripodi/Nascent/HCT116/temp/bc/e0efdfb60cc8fd2b3848fe79dff1ab/qc/rseqc/SRR828695.read_dist.txt
RSeQC	read_distribution	SRR2084585.read_dist	/scratch/Shares/dowell/itripodi/Nascent/HCT116/temp/bc/e0efdfb60cc8fd2b3848fe79dff1ab/qc/rseqc/SRR2084585.read_dist.txt
RSeQC	read_distribution	SRR2084587.read_dist	/scratch/Shares/dowell/itripodi/Nascent/HCT116/temp/bc/e0efdfb60cc8fd2b3848fe79dff1ab/qc/rseqc/SRR2084587.read_dist.txt
RSeQC	read_distribution	SRR828729.read_dist	/scratch/Shares/dowell/itripodi/Nascent/HCT116/temp/bc/e0efdfb60cc8fd2b3848fe79dff1ab/qc/rseqc/SRR828729.read_dist.txt
RSeQC	read_distribution	SRR1105737.read_dist	/scratch/Shares/dowell/itripodi/Nascent/HCT116/temp/bc/e0efdfb60cc8fd2b3848fe79dff1ab/qc/rseqc/SRR1105737.read_dist.txt
RSeQC	read_distribution	SRR1105736.read_dist	/scratch/Shares/dowell/itripodi/Nascent/HCT116/temp/bc/e0efdfb60cc8fd2b3848fe79dff1ab/qc/rseqc/SRR1105736.read_dist.txt
RSeQC	read_distribution	SRR2084590.read_dist	/scratch/Shares/dowell/itripodi/Nascent/HCT116/temp/bc/e0efdfb60cc8fd2b3848fe79dff1ab/qc/rseqc/SRR2084590.read_dist.txt
RSeQC	read_distribution	SRR2084584.read_dist	/scratch/Shares/dowell/itripodi/Nascent/HCT116/temp/bc/e0efdfb60cc8fd2b3848fe79dff1ab/qc/rseqc/SRR2084584.read_dist.txt
RSeQC	read_distribution	SRR2084589.read_dist	/scratch/Shares/dowell/itripodi/Nascent/HCT116/temp/bc/e0efdfb60cc8fd2b3848fe79dff1ab/qc/rseqc/SRR2084589.read_dist.txt
RSeQC	read_distribution	SRR2084588.read_dist	/scratch/Shares/dowell/itripodi/Nascent/HCT116/temp/bc/e0efdfb60cc8fd2b3848fe79dff1ab/qc/rseqc/SRR2084588.read_dist.txt
RSeQC	read_distribution	SRR828696.read_dist	/scratch/Shares/dowell/itripodi/Nascent/HCT116/temp/bc/e0efdfb60cc8fd2b3848fe79dff1ab/qc/rseqc/SRR828696.read_dist.txt
RSeQC	read_duplication	SRR828695.read_duplication	/scratch/Shares/dowell/itripodi/Nascent/HCT116/temp/bc/e0efdfb60cc8fd2b3848fe79dff1ab/qc/rseqc/SRR828695.read_duplication.pos.DupRate.xls
RSeQC	read_duplication	SRR1105736.read_duplication	/scratch/Shares/dowell/itripodi/Nascent/HCT116/temp/bc/e0efdfb60cc8fd2b3848fe79dff1ab/qc/rseqc/SRR1105736.read_duplication.pos.DupRate.xls
RSeQC	read_duplication	SRR2084589.read_duplication	/scratch/Shares/dowell/itripodi/Nascent/HCT116/temp/bc/e0efdfb60cc8fd2b3848fe79dff1ab/qc/rseqc/SRR2084589.read_duplication.pos.DupRate.xls
RSeQC	read_duplication	SRR2084586.read_duplication	/scratch/Shares/dowell/itripodi/Nascent/HCT116/temp/bc/e0efdfb60cc8fd2b3848fe79dff1ab/qc/rseqc/SRR2084586.read_duplication.pos.DupRate.xls
RSeQC	read_duplication	SRR2084587.read_duplication	/scratch/Shares/dowell/itripodi/Nascent/HCT116/temp/bc/e0efdfb60cc8fd2b3848fe79dff1ab/qc/rseqc/SRR2084587.read_duplication.pos.DupRate.xls
RSeQC	read_duplication	SRR2084588.read_duplication	/scratch/Shares/dowell/itripodi/Nascent/HCT116/temp/bc/e0efdfb60cc8fd2b3848fe79dff1ab/qc/rseqc/SRR2084588.read_duplication.pos.DupRate.xls
RSeQC	read_duplication	SRR2084590.read_duplication	/scratch/Shares/dowell/itripodi/Nascent/HCT116/temp/bc/e0efdfb60cc8fd2b3848fe79dff1ab/qc/rseqc/SRR2084590.read_duplication.pos.DupRate.xls
RSeQC	read_duplication	SRR2084585.read_duplication	/scratch/Shares/dowell/itripodi/Nascent/HCT116/temp/bc/e0efdfb60cc8fd2b3848fe79dff1ab/qc/rseqc/SRR2084585.read_duplication.pos.DupRate.xls
RSeQC	read_duplication	SRR2084584.read_duplication	/scratch/Shares/dowell/itripodi/Nascent/HCT116/temp/bc/e0efdfb60cc8fd2b3848fe79dff1ab/qc/rseqc/SRR2084584.read_duplication.pos.DupRate.xls
RSeQC	read_duplication	SRR1105737.read_duplication	/scratch/Shares/dowell/itripodi/Nascent/HCT116/temp/bc/e0efdfb60cc8fd2b3848fe79dff1ab/qc/rseqc/SRR1105737.read_duplication.pos.DupRate.xls
RSeQC	read_duplication	SRR828696.read_duplication	/scratch/Shares/dowell/itripodi/Nascent/HCT116/temp/bc/e0efdfb60cc8fd2b3848fe79dff1ab/qc/rseqc/SRR828696.read_duplication.pos.DupRate.xls
RSeQC	read_duplication	SRR2084591.read_duplication	/scratch/Shares/dowell/itripodi/Nascent/HCT116/temp/bc/e0efdfb60cc8fd2b3848fe79dff1ab/qc/rseqc/SRR2084591.read_duplication.pos.DupRate.xls
RSeQC	read_duplication	SRR1224573.read_duplication	/scratch/Shares/dowell/itripodi/Nascent/HCT116/temp/bc/e0efdfb60cc8fd2b3848fe79dff1ab/qc/rseqc/SRR1224573.read_duplication.pos.DupRate.xls
RSeQC	read_duplication	SRR828729.read_duplication	/scratch/Shares/dowell/itripodi/Nascent/HCT116/temp/bc/e0efdfb60cc8fd2b3848fe79dff1ab/qc/rseqc/SRR828729.read_duplication.pos.DupRate.xls
RSeQC	infer_experiment	SRR2084586.infer_experiment	/scratch/Shares/dowell/itripodi/Nascent/HCT116/temp/bc/e0efdfb60cc8fd2b3848fe79dff1ab/qc/rseqc/SRR2084586.infer_experiment.txt
RSeQC	infer_experiment	SRR2084589.infer_experiment	/scratch/Shares/dowell/itripodi/Nascent/HCT116/temp/bc/e0efdfb60cc8fd2b3848fe79dff1ab/qc/rseqc/SRR2084589.infer_experiment.txt
RSeQC	infer_experiment	SRR1224573.infer_experiment	/scratch/Shares/dowell/itripodi/Nascent/HCT116/temp/bc/e0efdfb60cc8fd2b3848fe79dff1ab/qc/rseqc/SRR1224573.infer_experiment.txt
RSeQC	infer_experiment	SRR1105737.infer_experiment	/scratch/Shares/dowell/itripodi/Nascent/HCT116/temp/bc/e0efdfb60cc8fd2b3848fe79dff1ab/qc/rseqc/SRR1105737.infer_experiment.txt
RSeQC	infer_experiment	SRR1105736.infer_experiment	/scratch/Shares/dowell/itripodi/Nascent/HCT116/temp/bc/e0efdfb60cc8fd2b3848fe79dff1ab/qc/rseqc/SRR1105736.infer_experiment.txt
RSeQC	infer_experiment	SRR2084588.infer_experiment	/scratch/Shares/dowell/itripodi/Nascent/HCT116/temp/bc/e0efdfb60cc8fd2b3848fe79dff1ab/qc/rseqc/SRR2084588.infer_experiment.txt
RSeQC	infer_experiment	SRR2084585.infer_experiment	/scratch/Shares/dowell/itripodi/Nascent/HCT116/temp/bc/e0efdfb60cc8fd2b3848fe79dff1ab/qc/rseqc/SRR2084585.infer_experiment.txt
RSeQC	infer_experiment	SRR2084590.infer_experiment	/scratch/Shares/dowell/itripodi/Nascent/HCT116/temp/bc/e0efdfb60cc8fd2b3848fe79dff1ab/qc/rseqc/SRR2084590.infer_experiment.txt
RSeQC	infer_experiment	SRR2084587.infer_experiment	/scratch/Shares/dowell/itripodi/Nascent/HCT116/temp/bc/e0efdfb60cc8fd2b3848fe79dff1ab/qc/rseqc/SRR2084587.infer_experiment.txt
RSeQC	infer_experiment	SRR828695.infer_experiment	/scratch/Shares/dowell/itripodi/Nascent/HCT116/temp/bc/e0efdfb60cc8fd2b3848fe79dff1ab/qc/rseqc/SRR828695.infer_experiment.txt
RSeQC	infer_experiment	SRR2084591.infer_experiment	/scratch/Shares/dowell/itripodi/Nascent/HCT116/temp/bc/e0efdfb60cc8fd2b3848fe79dff1ab/qc/rseqc/SRR2084591.infer_experiment.txt
RSeQC	infer_experiment	SRR2084584.infer_experiment	/scratch/Shares/dowell/itripodi/Nascent/HCT116/temp/bc/e0efdfb60cc8fd2b3848fe79dff1ab/qc/rseqc/SRR2084584.infer_experiment.txt
RSeQC	infer_experiment	SRR828729.infer_experiment	/scratch/Shares/dowell/itripodi/Nascent/HCT116/temp/bc/e0efdfb60cc8fd2b3848fe79dff1ab/qc/rseqc/SRR828729.infer_experiment.txt
RSeQC	infer_experiment	SRR828696.infer_experiment	/scratch/Shares/dowell/itripodi/Nascent/HCT116/temp/bc/e0efdfb60cc8fd2b3848fe79dff1ab/qc/rseqc/SRR828696.infer_experiment.txt
Picard	GcBiasSummaryMetrics	SRR1105736	/scratch/Shares/dowell/itripodi/Nascent/HCT116/temp/bc/e0efdfb60cc8fd2b3848fe79dff1ab/qc/picard/SRR1105736.summary_metrics.txt
Picard	GcBiasSummaryMetrics	SRR2084586	/scratch/Shares/dowell/itripodi/Nascent/HCT116/temp/bc/e0efdfb60cc8fd2b3848fe79dff1ab/qc/picard/SRR2084586.summary_metrics.txt
Picard	GcBiasSummaryMetrics	SRR1105737	/scratch/Shares/dowell/itripodi/Nascent/HCT116/temp/bc/e0efdfb60cc8fd2b3848fe79dff1ab/qc/picard/SRR1105737.summary_metrics.txt
Picard	GcBiasSummaryMetrics	SRR828695	/scratch/Shares/dowell/itripodi/Nascent/HCT116/temp/bc/e0efdfb60cc8fd2b3848fe79dff1ab/qc/picard/SRR828695.summary_metrics.txt
Picard	GcBiasSummaryMetrics	SRR2084588	/scratch/Shares/dowell/itripodi/Nascent/HCT116/temp/bc/e0efdfb60cc8fd2b3848fe79dff1ab/qc/picard/SRR2084588.summary_metrics.txt
Picard	GcBiasSummaryMetrics	SRR2084590	/scratch/Shares/dowell/itripodi/Nascent/HCT116/temp/bc/e0efdfb60cc8fd2b3848fe79dff1ab/qc/picard/SRR2084590.summary_metrics.txt
Picard	GcBiasSummaryMetrics	SRR2084589	/scratch/Shares/dowell/itripodi/Nascent/HCT116/temp/bc/e0efdfb60cc8fd2b3848fe79dff1ab/qc/picard/SRR2084589.summary_metrics.txt
Picard	GcBiasSummaryMetrics	SRR2084585	/scratch/Shares/dowell/itripodi/Nascent/HCT116/temp/bc/e0efdfb60cc8fd2b3848fe79dff1ab/qc/picard/SRR2084585.summary_metrics.txt
Picard	GcBiasSummaryMetrics	SRR828729	/scratch/Shares/dowell/itripodi/Nascent/HCT116/temp/bc/e0efdfb60cc8fd2b3848fe79dff1ab/qc/picard/SRR828729.summary_metrics.txt
Picard	GcBiasSummaryMetrics	SRR2084587	/scratch/Shares/dowell/itripodi/Nascent/HCT116/temp/bc/e0efdfb60cc8fd2b3848fe79dff1ab/qc/picard/SRR2084587.summary_metrics.txt
Picard	GcBiasSummaryMetrics	SRR2084591	/scratch/Shares/dowell/itripodi/Nascent/HCT116/temp/bc/e0efdfb60cc8fd2b3848fe79dff1ab/qc/picard/SRR2084591.summary_metrics.txt
Picard	GcBiasSummaryMetrics	SRR828696	/scratch/Shares/dowell/itripodi/Nascent/HCT116/temp/bc/e0efdfb60cc8fd2b3848fe79dff1ab/qc/picard/SRR828696.summary_metrics.txt
Picard	GcBiasSummaryMetrics	SRR2084584	/scratch/Shares/dowell/itripodi/Nascent/HCT116/temp/bc/e0efdfb60cc8fd2b3848fe79dff1ab/qc/picard/SRR2084584.summary_metrics.txt
Picard	GcBiasSummaryMetrics	SRR1224573	/scratch/Shares/dowell/itripodi/Nascent/HCT116/temp/bc/e0efdfb60cc8fd2b3848fe79dff1ab/qc/picard/SRR1224573.summary_metrics.txt
Picard	GcBiasDetailMetrics	SRR2084584	/scratch/Shares/dowell/itripodi/Nascent/HCT116/temp/bc/e0efdfb60cc8fd2b3848fe79dff1ab/qc/picard/SRR2084584.gc_bias_metrics.txt
Picard	GcBiasDetailMetrics	SRR2084586	/scratch/Shares/dowell/itripodi/Nascent/HCT116/temp/bc/e0efdfb60cc8fd2b3848fe79dff1ab/qc/picard/SRR2084586.gc_bias_metrics.txt
Picard	GcBiasDetailMetrics	SRR2084589	/scratch/Shares/dowell/itripodi/Nascent/HCT116/temp/bc/e0efdfb60cc8fd2b3848fe79dff1ab/qc/picard/SRR2084589.gc_bias_metrics.txt
Picard	GcBiasDetailMetrics	SRR2084591	/scratch/Shares/dowell/itripodi/Nascent/HCT116/temp/bc/e0efdfb60cc8fd2b3848fe79dff1ab/qc/picard/SRR2084591.gc_bias_metrics.txt
Picard	GcBiasDetailMetrics	SRR828696	/scratch/Shares/dowell/itripodi/Nascent/HCT116/temp/bc/e0efdfb60cc8fd2b3848fe79dff1ab/qc/picard/SRR828696.gc_bias_metrics.txt
Picard	GcBiasDetailMetrics	SRR2084588	/scratch/Shares/dowell/itripodi/Nascent/HCT116/temp/bc/e0efdfb60cc8fd2b3848fe79dff1ab/qc/picard/SRR2084588.gc_bias_metrics.txt
Picard	GcBiasDetailMetrics	SRR828729	/scratch/Shares/dowell/itripodi/Nascent/HCT116/temp/bc/e0efdfb60cc8fd2b3848fe79dff1ab/qc/picard/SRR828729.gc_bias_metrics.txt
Picard	GcBiasDetailMetrics	SRR1105737	/scratch/Shares/dowell/itripodi/Nascent/HCT116/temp/bc/e0efdfb60cc8fd2b3848fe79dff1ab/qc/picard/SRR1105737.gc_bias_metrics.txt
Picard	GcBiasDetailMetrics	SRR1224573	/scratch/Shares/dowell/itripodi/Nascent/HCT116/temp/bc/e0efdfb60cc8fd2b3848fe79dff1ab/qc/picard/SRR1224573.gc_bias_metrics.txt
Picard	GcBiasDetailMetrics	SRR2084590	/scratch/Shares/dowell/itripodi/Nascent/HCT116/temp/bc/e0efdfb60cc8fd2b3848fe79dff1ab/qc/picard/SRR2084590.gc_bias_metrics.txt
Picard	GcBiasDetailMetrics	SRR2084585	/scratch/Shares/dowell/itripodi/Nascent/HCT116/temp/bc/e0efdfb60cc8fd2b3848fe79dff1ab/qc/picard/SRR2084585.gc_bias_metrics.txt
Picard	GcBiasDetailMetrics	SRR1105736	/scratch/Shares/dowell/itripodi/Nascent/HCT116/temp/bc/e0efdfb60cc8fd2b3848fe79dff1ab/qc/picard/SRR1105736.gc_bias_metrics.txt
Picard	GcBiasDetailMetrics	SRR828695	/scratch/Shares/dowell/itripodi/Nascent/HCT116/temp/bc/e0efdfb60cc8fd2b3848fe79dff1ab/qc/picard/SRR828695.gc_bias_metrics.txt
Picard	GcBiasDetailMetrics	SRR2084587	/scratch/Shares/dowell/itripodi/Nascent/HCT116/temp/bc/e0efdfb60cc8fd2b3848fe79dff1ab/qc/picard/SRR2084587.gc_bias_metrics.txt
Picard	DuplicationMetrics	SRR828729	/scratch/Shares/dowell/itripodi/Nascent/HCT116/temp/bc/e0efdfb60cc8fd2b3848fe79dff1ab/qc/picard/SRR828729.marked_dup_metrics.txt
Picard	DuplicationMetrics	SRR2084591	/scratch/Shares/dowell/itripodi/Nascent/HCT116/temp/bc/e0efdfb60cc8fd2b3848fe79dff1ab/qc/picard/SRR2084591.marked_dup_metrics.txt
Picard	DuplicationMetrics	SRR2084590	/scratch/Shares/dowell/itripodi/Nascent/HCT116/temp/bc/e0efdfb60cc8fd2b3848fe79dff1ab/qc/picard/SRR2084590.marked_dup_metrics.txt
Picard	DuplicationMetrics	SRR2084587	/scratch/Shares/dowell/itripodi/Nascent/HCT116/temp/bc/e0efdfb60cc8fd2b3848fe79dff1ab/qc/picard/SRR2084587.marked_dup_metrics.txt
Picard	DuplicationMetrics	SRR2084589	/scratch/Shares/dowell/itripodi/Nascent/HCT116/temp/bc/e0efdfb60cc8fd2b3848fe79dff1ab/qc/picard/SRR2084589.marked_dup_metrics.txt
Picard	DuplicationMetrics	SRR2084585	/scratch/Shares/dowell/itripodi/Nascent/HCT116/temp/bc/e0efdfb60cc8fd2b3848fe79dff1ab/qc/picard/SRR2084585.marked_dup_metrics.txt
Picard	DuplicationMetrics	SRR828695	/scratch/Shares/dowell/itripodi/Nascent/HCT116/temp/bc/e0efdfb60cc8fd2b3848fe79dff1ab/qc/picard/SRR828695.marked_dup_metrics.txt
Picard	DuplicationMetrics	SRR2084586	/scratch/Shares/dowell/itripodi/Nascent/HCT116/temp/bc/e0efdfb60cc8fd2b3848fe79dff1ab/qc/picard/SRR2084586.marked_dup_metrics.txt
Picard	DuplicationMetrics	SRR828696	/scratch/Shares/dowell/itripodi/Nascent/HCT116/temp/bc/e0efdfb60cc8fd2b3848fe79dff1ab/qc/picard/SRR828696.marked_dup_metrics.txt
Picard	DuplicationMetrics	SRR2084588	/scratch/Shares/dowell/itripodi/Nascent/HCT116/temp/bc/e0efdfb60cc8fd2b3848fe79dff1ab/qc/picard/SRR2084588.marked_dup_metrics.txt
Picard	DuplicationMetrics	SRR1105737	/scratch/Shares/dowell/itripodi/Nascent/HCT116/temp/bc/e0efdfb60cc8fd2b3848fe79dff1ab/qc/picard/SRR1105737.marked_dup_metrics.txt
Picard	DuplicationMetrics	SRR1105736	/scratch/Shares/dowell/itripodi/Nascent/HCT116/temp/bc/e0efdfb60cc8fd2b3848fe79dff1ab/qc/picard/SRR1105736.marked_dup_metrics.txt
Picard	DuplicationMetrics	SRR1224573	/scratch/Shares/dowell/itripodi/Nascent/HCT116/temp/bc/e0efdfb60cc8fd2b3848fe79dff1ab/qc/picard/SRR1224573.marked_dup_metrics.txt
Picard	DuplicationMetrics	SRR2084584	/scratch/Shares/dowell/itripodi/Nascent/HCT116/temp/bc/e0efdfb60cc8fd2b3848fe79dff1ab/qc/picard/SRR2084584.marked_dup_metrics.txt
Samtools	flagstat	SRR2084586	/scratch/Shares/dowell/itripodi/Nascent/HCT116/temp/bc/e0efdfb60cc8fd2b3848fe79dff1ab/qc/mapstats/SRR2084586.flagstat
Samtools	flagstat	SRR828696	/scratch/Shares/dowell/itripodi/Nascent/HCT116/temp/bc/e0efdfb60cc8fd2b3848fe79dff1ab/qc/mapstats/SRR828696.flagstat
Samtools	flagstat	SRR2084585	/scratch/Shares/dowell/itripodi/Nascent/HCT116/temp/bc/e0efdfb60cc8fd2b3848fe79dff1ab/qc/mapstats/SRR2084585.flagstat
Samtools	flagstat	SRR828695	/scratch/Shares/dowell/itripodi/Nascent/HCT116/temp/bc/e0efdfb60cc8fd2b3848fe79dff1ab/qc/mapstats/SRR828695.flagstat
Samtools	flagstat	SRR1224573	/scratch/Shares/dowell/itripodi/Nascent/HCT116/temp/bc/e0efdfb60cc8fd2b3848fe79dff1ab/qc/mapstats/SRR1224573.flagstat
Samtools	flagstat	SRR2084591	/scratch/Shares/dowell/itripodi/Nascent/HCT116/temp/bc/e0efdfb60cc8fd2b3848fe79dff1ab/qc/mapstats/SRR2084591.flagstat
Samtools	flagstat	SRR2084590	/scratch/Shares/dowell/itripodi/Nascent/HCT116/temp/bc/e0efdfb60cc8fd2b3848fe79dff1ab/qc/mapstats/SRR2084590.flagstat
Samtools	flagstat	SRR2084589	/scratch/Shares/dowell/itripodi/Nascent/HCT116/temp/bc/e0efdfb60cc8fd2b3848fe79dff1ab/qc/mapstats/SRR2084589.flagstat
Samtools	flagstat	SRR2084588	/scratch/Shares/dowell/itripodi/Nascent/HCT116/temp/bc/e0efdfb60cc8fd2b3848fe79dff1ab/qc/mapstats/SRR2084588.flagstat
Samtools	flagstat	SRR2084587	/scratch/Shares/dowell/itripodi/Nascent/HCT116/temp/bc/e0efdfb60cc8fd2b3848fe79dff1ab/qc/mapstats/SRR2084587.flagstat
Samtools	flagstat	SRR2084584	/scratch/Shares/dowell/itripodi/Nascent/HCT116/temp/bc/e0efdfb60cc8fd2b3848fe79dff1ab/qc/mapstats/SRR2084584.flagstat
Samtools	flagstat	SRR1105736	/scratch/Shares/dowell/itripodi/Nascent/HCT116/temp/bc/e0efdfb60cc8fd2b3848fe79dff1ab/qc/mapstats/SRR1105736.flagstat
Samtools	flagstat	SRR828729	/scratch/Shares/dowell/itripodi/Nascent/HCT116/temp/bc/e0efdfb60cc8fd2b3848fe79dff1ab/qc/mapstats/SRR828729.flagstat
Samtools	flagstat	SRR1105737	/scratch/Shares/dowell/itripodi/Nascent/HCT116/temp/bc/e0efdfb60cc8fd2b3848fe79dff1ab/qc/mapstats/SRR1105737.flagstat
BBTools	all_sections	SRR828729.trimstats	/scratch/Shares/dowell/itripodi/Nascent/HCT116/temp/bc/e0efdfb60cc8fd2b3848fe79dff1ab/qc/trimstats/SRR828729.trimstats.txt
BBTools	all_sections	SRR1224573.trimstats	/scratch/Shares/dowell/itripodi/Nascent/HCT116/temp/bc/e0efdfb60cc8fd2b3848fe79dff1ab/qc/trimstats/SRR1224573.trimstats.txt
BBTools	all_sections	SRR2084586.trimstats	/scratch/Shares/dowell/itripodi/Nascent/HCT116/temp/bc/e0efdfb60cc8fd2b3848fe79dff1ab/qc/trimstats/SRR2084586.trimstats.txt
BBTools	all_sections	SRR2084590.trimstats	/scratch/Shares/dowell/itripodi/Nascent/HCT116/temp/bc/e0efdfb60cc8fd2b3848fe79dff1ab/qc/trimstats/SRR2084590.trimstats.txt
BBTools	all_sections	SRR2084587.trimstats	/scratch/Shares/dowell/itripodi/Nascent/HCT116/temp/bc/e0efdfb60cc8fd2b3848fe79dff1ab/qc/trimstats/SRR2084587.trimstats.txt
BBTools	all_sections	SRR2084584.trimstats	/scratch/Shares/dowell/itripodi/Nascent/HCT116/temp/bc/e0efdfb60cc8fd2b3848fe79dff1ab/qc/trimstats/SRR2084584.trimstats.txt
BBTools	all_sections	SRR2084585.trimstats	/scratch/Shares/dowell/itripodi/Nascent/HCT116/temp/bc/e0efdfb60cc8fd2b3848fe79dff1ab/qc/trimstats/SRR2084585.trimstats.txt
BBTools	all_sections	SRR2084588.trimstats	/scratch/Shares/dowell/itripodi/Nascent/HCT116/temp/bc/e0efdfb60cc8fd2b3848fe79dff1ab/qc/trimstats/SRR2084588.trimstats.txt
BBTools	all_sections	SRR2084591.trimstats	/scratch/Shares/dowell/itripodi/Nascent/HCT116/temp/bc/e0efdfb60cc8fd2b3848fe79dff1ab/qc/trimstats/SRR2084591.trimstats.txt
BBTools	all_sections	SRR828695.trimstats	/scratch/Shares/dowell/itripodi/Nascent/HCT116/temp/bc/e0efdfb60cc8fd2b3848fe79dff1ab/qc/trimstats/SRR828695.trimstats.txt
BBTools	all_sections	SRR2084589.trimstats	/scratch/Shares/dowell/itripodi/Nascent/HCT116/temp/bc/e0efdfb60cc8fd2b3848fe79dff1ab/qc/trimstats/SRR2084589.trimstats.txt
BBTools	all_sections	SRR1105736.trimstats	/scratch/Shares/dowell/itripodi/Nascent/HCT116/temp/bc/e0efdfb60cc8fd2b3848fe79dff1ab/qc/trimstats/SRR1105736.trimstats.txt
BBTools	all_sections	SRR1105737.trimstats	/scratch/Shares/dowell/itripodi/Nascent/HCT116/temp/bc/e0efdfb60cc8fd2b3848fe79dff1ab/qc/trimstats/SRR1105737.trimstats.txt
BBTools	all_sections	SRR828696.trimstats	/scratch/Shares/dowell/itripodi/Nascent/HCT116/temp/bc/e0efdfb60cc8fd2b3848fe79dff1ab/qc/trimstats/SRR828696.trimstats.txt
HISAT2	all_sections	SRR2084588.hisat2_mapstats	/scratch/Shares/dowell/itripodi/Nascent/HCT116/temp/bc/e0efdfb60cc8fd2b3848fe79dff1ab/qc/hisat2_mapstats/SRR2084588.hisat2_mapstats.txt
HISAT2	all_sections	SRR2084587.hisat2_mapstats	/scratch/Shares/dowell/itripodi/Nascent/HCT116/temp/bc/e0efdfb60cc8fd2b3848fe79dff1ab/qc/hisat2_mapstats/SRR2084587.hisat2_mapstats.txt
HISAT2	all_sections	SRR2084591.hisat2_mapstats	/scratch/Shares/dowell/itripodi/Nascent/HCT116/temp/bc/e0efdfb60cc8fd2b3848fe79dff1ab/qc/hisat2_mapstats/SRR2084591.hisat2_mapstats.txt
HISAT2	all_sections	SRR1105737.hisat2_mapstats	/scratch/Shares/dowell/itripodi/Nascent/HCT116/temp/bc/e0efdfb60cc8fd2b3848fe79dff1ab/qc/hisat2_mapstats/SRR1105737.hisat2_mapstats.txt
HISAT2	all_sections	SRR2084589.hisat2_mapstats	/scratch/Shares/dowell/itripodi/Nascent/HCT116/temp/bc/e0efdfb60cc8fd2b3848fe79dff1ab/qc/hisat2_mapstats/SRR2084589.hisat2_mapstats.txt
HISAT2	all_sections	SRR2084585.hisat2_mapstats	/scratch/Shares/dowell/itripodi/Nascent/HCT116/temp/bc/e0efdfb60cc8fd2b3848fe79dff1ab/qc/hisat2_mapstats/SRR2084585.hisat2_mapstats.txt
HISAT2	all_sections	SRR1105736.hisat2_mapstats	/scratch/Shares/dowell/itripodi/Nascent/HCT116/temp/bc/e0efdfb60cc8fd2b3848fe79dff1ab/qc/hisat2_mapstats/SRR1105736.hisat2_mapstats.txt
HISAT2	all_sections	SRR2084586.hisat2_mapstats	/scratch/Shares/dowell/itripodi/Nascent/HCT116/temp/bc/e0efdfb60cc8fd2b3848fe79dff1ab/qc/hisat2_mapstats/SRR2084586.hisat2_mapstats.txt
HISAT2	all_sections	SRR828696.hisat2_mapstats	/scratch/Shares/dowell/itripodi/Nascent/HCT116/temp/bc/e0efdfb60cc8fd2b3848fe79dff1ab/qc/hisat2_mapstats/SRR828696.hisat2_mapstats.txt
HISAT2	all_sections	SRR828695.hisat2_mapstats	/scratch/Shares/dowell/itripodi/Nascent/HCT116/temp/bc/e0efdfb60cc8fd2b3848fe79dff1ab/qc/hisat2_mapstats/SRR828695.hisat2_mapstats.txt
HISAT2	all_sections	SRR828729.hisat2_mapstats	/scratch/Shares/dowell/itripodi/Nascent/HCT116/temp/bc/e0efdfb60cc8fd2b3848fe79dff1ab/qc/hisat2_mapstats/SRR828729.hisat2_mapstats.txt
HISAT2	all_sections	SRR2084584.hisat2_mapstats	/scratch/Shares/dowell/itripodi/Nascent/HCT116/temp/bc/e0efdfb60cc8fd2b3848fe79dff1ab/qc/hisat2_mapstats/SRR2084584.hisat2_mapstats.txt
HISAT2	all_sections	SRR1224573.hisat2_mapstats	/scratch/Shares/dowell/itripodi/Nascent/HCT116/temp/bc/e0efdfb60cc8fd2b3848fe79dff1ab/qc/hisat2_mapstats/SRR1224573.hisat2_mapstats.txt
HISAT2	all_sections	SRR2084590.hisat2_mapstats	/scratch/Shares/dowell/itripodi/Nascent/HCT116/temp/bc/e0efdfb60cc8fd2b3848fe79dff1ab/qc/hisat2_mapstats/SRR2084590.hisat2_mapstats.txt
FastQC	all_sections	SRR2084585	/scratch/Shares/dowell/itripodi/Nascent/HCT116/temp/bc/e0efdfb60cc8fd2b3848fe79dff1ab/qc/fastqc/SRR2084585_fastqc.zip
FastQC	all_sections	SRR828695.trim	/scratch/Shares/dowell/itripodi/Nascent/HCT116/temp/bc/e0efdfb60cc8fd2b3848fe79dff1ab/qc/fastqc/SRR828695.trim_fastqc.zip
FastQC	all_sections	SRR2084590.trim	/scratch/Shares/dowell/itripodi/Nascent/HCT116/temp/bc/e0efdfb60cc8fd2b3848fe79dff1ab/qc/fastqc/SRR2084590.trim_fastqc.zip
FastQC	all_sections	SRR828729.trim	/scratch/Shares/dowell/itripodi/Nascent/HCT116/temp/bc/e0efdfb60cc8fd2b3848fe79dff1ab/qc/fastqc/SRR828729.trim_fastqc.zip
FastQC	all_sections	SRR2084588.trim	/scratch/Shares/dowell/itripodi/Nascent/HCT116/temp/bc/e0efdfb60cc8fd2b3848fe79dff1ab/qc/fastqc/SRR2084588.trim_fastqc.zip
FastQC	all_sections	SRR2084585.trim	/scratch/Shares/dowell/itripodi/Nascent/HCT116/temp/bc/e0efdfb60cc8fd2b3848fe79dff1ab/qc/fastqc/SRR2084585.trim_fastqc.zip
FastQC	all_sections	SRR828695	/scratch/Shares/dowell/itripodi/Nascent/HCT116/temp/bc/e0efdfb60cc8fd2b3848fe79dff1ab/qc/fastqc/SRR828695_fastqc.zip
FastQC	all_sections	SRR2084591.trim	/scratch/Shares/dowell/itripodi/Nascent/HCT116/temp/bc/e0efdfb60cc8fd2b3848fe79dff1ab/qc/fastqc/SRR2084591.trim_fastqc.zip
FastQC	all_sections	SRR1224573	/scratch/Shares/dowell/itripodi/Nascent/HCT116/temp/bc/e0efdfb60cc8fd2b3848fe79dff1ab/qc/fastqc/SRR1224573_fastqc.zip
FastQC	all_sections	SRR2084589	/scratch/Shares/dowell/itripodi/Nascent/HCT116/temp/bc/e0efdfb60cc8fd2b3848fe79dff1ab/qc/fastqc/SRR2084589_fastqc.zip
FastQC	all_sections	SRR2084584.trim	/scratch/Shares/dowell/itripodi/Nascent/HCT116/temp/bc/e0efdfb60cc8fd2b3848fe79dff1ab/qc/fastqc/SRR2084584.trim_fastqc.zip
FastQC	all_sections	SRR2084589.trim	/scratch/Shares/dowell/itripodi/Nascent/HCT116/temp/bc/e0efdfb60cc8fd2b3848fe79dff1ab/qc/fastqc/SRR2084589.trim_fastqc.zip
FastQC	all_sections	SRR2084591	/scratch/Shares/dowell/itripodi/Nascent/HCT116/temp/bc/e0efdfb60cc8fd2b3848fe79dff1ab/qc/fastqc/SRR2084591_fastqc.zip
FastQC	all_sections	SRR2084586.trim	/scratch/Shares/dowell/itripodi/Nascent/HCT116/temp/bc/e0efdfb60cc8fd2b3848fe79dff1ab/qc/fastqc/SRR2084586.trim_fastqc.zip
FastQC	all_sections	SRR2084587	/scratch/Shares/dowell/itripodi/Nascent/HCT116/temp/bc/e0efdfb60cc8fd2b3848fe79dff1ab/qc/fastqc/SRR2084587_fastqc.zip
FastQC	all_sections	SRR1105737	/scratch/Shares/dowell/itripodi/Nascent/HCT116/temp/bc/e0efdfb60cc8fd2b3848fe79dff1ab/qc/fastqc/SRR1105737_fastqc.zip
FastQC	all_sections	SRR1105736	/scratch/Shares/dowell/itripodi/Nascent/HCT116/temp/bc/e0efdfb60cc8fd2b3848fe79dff1ab/qc/fastqc/SRR1105736_fastqc.zip
FastQC	all_sections	SRR2084586	/scratch/Shares/dowell/itripodi/Nascent/HCT116/temp/bc/e0efdfb60cc8fd2b3848fe79dff1ab/qc/fastqc/SRR2084586_fastqc.zip
FastQC	all_sections	SRR2084590	/scratch/Shares/dowell/itripodi/Nascent/HCT116/temp/bc/e0efdfb60cc8fd2b3848fe79dff1ab/qc/fastqc/SRR2084590_fastqc.zip
FastQC	all_sections	SRR2084587.trim	/scratch/Shares/dowell/itripodi/Nascent/HCT116/temp/bc/e0efdfb60cc8fd2b3848fe79dff1ab/qc/fastqc/SRR2084587.trim_fastqc.zip
FastQC	all_sections	SRR828696	/scratch/Shares/dowell/itripodi/Nascent/HCT116/temp/bc/e0efdfb60cc8fd2b3848fe79dff1ab/qc/fastqc/SRR828696_fastqc.zip
FastQC	all_sections	SRR1105736.trim	/scratch/Shares/dowell/itripodi/Nascent/HCT116/temp/bc/e0efdfb60cc8fd2b3848fe79dff1ab/qc/fastqc/SRR1105736.trim_fastqc.zip
FastQC	all_sections	SRR1224573.trim	/scratch/Shares/dowell/itripodi/Nascent/HCT116/temp/bc/e0efdfb60cc8fd2b3848fe79dff1ab/qc/fastqc/SRR1224573.trim_fastqc.zip
FastQC	all_sections	SRR2084588	/scratch/Shares/dowell/itripodi/Nascent/HCT116/temp/bc/e0efdfb60cc8fd2b3848fe79dff1ab/qc/fastqc/SRR2084588_fastqc.zip
FastQC	all_sections	SRR2084584	/scratch/Shares/dowell/itripodi/Nascent/HCT116/temp/bc/e0efdfb60cc8fd2b3848fe79dff1ab/qc/fastqc/SRR2084584_fastqc.zip
FastQC	all_sections	SRR828729	/scratch/Shares/dowell/itripodi/Nascent/HCT116/temp/bc/e0efdfb60cc8fd2b3848fe79dff1ab/qc/fastqc/SRR828729_fastqc.zip
FastQC	all_sections	SRR1105737.trim	/scratch/Shares/dowell/itripodi/Nascent/HCT116/temp/bc/e0efdfb60cc8fd2b3848fe79dff1ab/qc/fastqc/SRR1105737.trim_fastqc.zip
FastQC	all_sections	SRR828696.trim	/scratch/Shares/dowell/itripodi/Nascent/HCT116/temp/bc/e0efdfb60cc8fd2b3848fe79dff1ab/qc/fastqc/SRR828696.trim_fastqc.zip
