# Supplementary material for: Combining signal and sequence to detect RNA polymerase initiation in ATAC-seq data
Source: PLoS One. 2020 Apr 30;15(4):e0232332. doi: 10.1371/journal.pone.0232332 (PMC7192442; doi:10.1371/journal.pone.0232332)
Supplement: S1 File — (ZIP) [file pone.0232332.s011.zip › multiqc_reports/THP1_Nascent_MultiQC/multiqc_data/multiqc_fastqc.txt]

Sample	Filename	File type	Encoding	Total Sequences	Sequences flagged as poor quality	Sequence length	%GC	total_deduplicated_percentage	avg_sequence_length	basic_statistics	per_base_sequence_quality	per_tile_sequence_quality	per_sequence_quality_scores	per_base_sequence_content	per_sequence_gc_content	per_base_n_content	sequence_length_distribution	sequence_duplication_levels	overrepresented_sequences	adapter_content
SRR5109947	SRR5109947.fastq.gz	Conventional base calls	Sanger / Illumina 1.9	23592598.0	0.0	50.0	42.0	76.77491723945666	50.0	pass	pass	warn	pass	warn	warn	pass	pass	pass	fail	pass
SRR5109947.trim	SRR5109947.trim.fastq.gz	Conventional base calls	Sanger / Illumina 1.9	20914956.0	0.0	25-50	46.0	79.92970947852994	48.56925211795808	pass	pass	warn	pass	warn	pass	pass	warn	pass	pass	pass
