# Supplementary material for: Combining signal and sequence to detect RNA polymerase initiation in ATAC-seq data
Source: PLoS One. 2020 Apr 30;15(4):e0232332. doi: 10.1371/journal.pone.0232332 (PMC7192442; doi:10.1371/journal.pone.0232332)
Supplement: S1 File — (ZIP) [file pone.0232332.s011.zip › multiqc_reports/THP1_Nascent_MultiQC/multiqc_data/multiqc_data.json]

{
    "report_data_sources": {
        "Preseq": {
            "all_sections": {
                "SRR5109947.lc_extrap": "/scratch/Shares/dowell/itripodi/Nascent/THP1/temp/95/d2618fbb4eca6b5d15e8c332a7c7ba/qc/preseq/SRR5109947.lc_extrap.txt",
                "SRR5109947.c_curve": "/scratch/Shares/dowell/itripodi/Nascent/THP1/temp/95/d2618fbb4eca6b5d15e8c332a7c7ba/qc/preseq/SRR5109947.c_curve.txt"
            }
        },
        "RSeQC": {
            "read_distribution": {
                "SRR5109947.read_dist": "/scratch/Shares/dowell/itripodi/Nascent/THP1/temp/95/d2618fbb4eca6b5d15e8c332a7c7ba/qc/rseqc/SRR5109947.read_dist.txt"
            },
            "read_duplication": {
                "SRR5109947.read_duplication": "/scratch/Shares/dowell/itripodi/Nascent/THP1/temp/95/d2618fbb4eca6b5d15e8c332a7c7ba/qc/rseqc/SRR5109947.read_duplication.pos.DupRate.xls"
            },
            "infer_experiment": {
                "SRR5109947.infer_experiment": "/scratch/Shares/dowell/itripodi/Nascent/THP1/temp/95/d2618fbb4eca6b5d15e8c332a7c7ba/qc/rseqc/SRR5109947.infer_experiment.txt"
            }
        },
        "Picard": {
            "GcBiasDetailMetrics": {
                "SRR5109947": "/scratch/Shares/dowell/itripodi/Nascent/THP1/temp/95/d2618fbb4eca6b5d15e8c332a7c7ba/qc/picard/SRR5109947.gc_bias_metrics.txt"
            },
            "GcBiasSummaryMetrics": {
                "SRR5109947": "/scratch/Shares/dowell/itripodi/Nascent/THP1/temp/95/d2618fbb4eca6b5d15e8c332a7c7ba/qc/picard/SRR5109947.summary_metrics.txt"
            },
            "DuplicationMetrics": {
                "SRR5109947": "/scratch/Shares/dowell/itripodi/Nascent/THP1/temp/95/d2618fbb4eca6b5d15e8c332a7c7ba/qc/picard/SRR5109947.marked_dup_metrics.txt"
            }
        },
        "Samtools": {
            "flagstat": {
                "SRR5109947": "/scratch/Shares/dowell/itripodi/Nascent/THP1/temp/95/d2618fbb4eca6b5d15e8c332a7c7ba/qc/mapstats/SRR5109947.flagstat"
            }
        },
        "BBTools": {
            "all_sections": {
                "SRR5109947.trimstats": "/scratch/Shares/dowell/itripodi/Nascent/THP1/temp/95/d2618fbb4eca6b5d15e8c332a7c7ba/qc/trimstats/SRR5109947.trimstats.txt"
            }
        },
        "HISAT2": {
            "all_sections": {
                "SRR5109947.hisat2_mapstats": "/scratch/Shares/dowell/itripodi/Nascent/THP1/temp/95/d2618fbb4eca6b5d15e8c332a7c7ba/qc/hisat2_mapstats/SRR5109947.hisat2_mapstats.txt"
            }
        },
        "FastQC": {
            "all_sections": {
                "SRR5109947.trim": "/scratch/Shares/dowell/itripodi/Nascent/THP1/temp/95/d2618fbb4eca6b5d15e8c332a7c7ba/qc/fastqc/SRR5109947.trim_fastqc.zip",
                "SRR5109947": "/scratch/Shares/dowell/itripodi/Nascent/THP1/temp/95/d2618fbb4eca6b5d15e8c332a7c7ba/qc/fastqc/SRR5109947_fastqc.zip"
            }
        }
    },
    "report_general_stats_data": [
        {
            "SRR5109947": {
                "LIBRARY": "Unknown Library",
                "UNPAIRED_READS_EXAMINED": 19037065.0,
                "READ_PAIRS_EXAMINED": 0.0,
                "SECONDARY_OR_SUPPLEMENTARY_RDS": 11025029.0,
                "UNMAPPED_READS": 1877891.0,
                "UNPAIRED_READ_DUPLICATES": 4800648.0,
                "READ_PAIR_DUPLICATES": 0.0,
                "READ_PAIR_OPTICAL_DUPLICATES": 0.0,
                "PERCENT_DUPLICATION": 0.252174,
                "ESTIMATED_LIBRARY_SIZE": ""
            }
        },
        {
            "SRR5109947": {
                "total_passed": 31939985,
                "total_failed": 0,
                "secondary_passed": 11025029,
                "secondary_failed": 0,
                "supplementary_passed": 0,
                "supplementary_failed": 0,
                "duplicates_passed": 0,
                "duplicates_failed": 0,
                "mapped_passed": 30062094,
                "mapped_failed": 0,
                "mapped_passed_pct": 94.12,
                "mapped_failed_pct": NaN,
                "paired in sequencing_passed": 0,
                "paired in sequencing_failed": 0,
                "read1_passed": 0,
                "read1_failed": 0,
                "read2_passed": 0,
                "read2_failed": 0,
                "properly paired_passed": 0,
                "properly paired_failed": 0,
                "properly paired_passed_pct": NaN,
                "properly paired_failed_pct": NaN,
                "with itself and mate mapped_passed": 0,
                "with itself and mate mapped_failed": 0,
                "singletons_passed": 0,
                "singletons_failed": 0,
                "singletons_passed_pct": NaN,
                "singletons_failed_pct": NaN,
                "with mate mapped to a different chr_passed": 0,
                "with mate mapped to a different chr_failed": 0,
                "with mate mapped to a different chr (mapQ >= 5)_passed": 0,
                "with mate mapped to a different chr (mapQ >= 5)_failed": 0,
                "flagstat_total": 31939985
            }
        },
        {
            "SRR5109947.hisat2_mapstats": {
                "unpaired_total": 20914956,
                "unpaired_aligned_none": 1877891,
                "unpaired_aligned_one": 15731349,
                "unpaired_aligned_multi": 3305716,
                "overall_alignment_rate": 91.02
            }
        },
        {
            "SRR5109947.trim": {
                "percent_gc": 46.0,
                "avg_sequence_length": 48.56925211795808,
                "total_sequences": 20914956.0,
                "percent_duplicates": 20.070290521470056,
                "percent_fails": 0.0
            },
            "SRR5109947": {
                "percent_gc": 42.0,
                "avg_sequence_length": 50.0,
                "total_sequences": 23592598.0,
                "percent_duplicates": 23.225082760543344,
                "percent_fails": 9.090909090909092
            }
        }
    ],
    "report_general_stats_headers": [
        {
            "PERCENT_DUPLICATION": {
                "title": "% Dups",
                "description": "MarkDuplicates - Percent Duplication",
                "max": 100,
                "min": 0,
                "suffix": "%",
                "scale": "OrRd",
                "modify": 100.0,
                "namespace": "Picard",
                "rid": "mqc-generalstats-picard-PERCENT_DUPLICATION",
                "format": "{:,.1f}",
                "colour": "55,126,184",
                "hidden": null,
                "ceiling": null,
                "floor": null,
                "minRange": null,
                "shared_key": null,
                "placement": 1000.0,
                "dmax": 100.0,
                "dmin": 0.0
            }
        },
        {
            "mapped_passed": {
                "title": "M Reads Mapped",
                "description": "Reads Mapped in the bam file (millions)",
                "min": 0,
                "modify": 1e-06,
                "shared_key": "read_count",
                "placement": 100.0,
                "namespace": "Samtools Flagstat",
                "rid": "mqc-generalstats-samtools_flagstat-mapped_passed",
                "scale": "GnBu",
                "format": "{:,.1f}",
                "colour": "77,175,74",
                "hidden": null,
                "max": null,
                "ceiling": null,
                "floor": null,
                "minRange": null,
                "dmax": 30.062094,
                "dmin": 0.0
            }
        },
        {
            "overall_alignment_rate": {
                "title": "% Aligned",
                "description": "overall alignment rate",
                "max": 100,
                "min": 0,
                "suffix": "%",
                "scale": "YlGn",
                "namespace": "HISAT2",
                "rid": "mqc-generalstats-hisat2-overall_alignment_rate",
                "format": "{:,.1f}",
                "colour": "152,78,163",
                "hidden": null,
                "ceiling": null,
                "floor": null,
                "minRange": null,
                "shared_key": null,
                "modify": null,
                "placement": 1000.0,
                "dmax": 100.0,
                "dmin": 0.0
            }
        },
        {
            "percent_duplicates": {
                "title": "% Dups",
                "description": "% Duplicate Reads",
                "max": 100,
                "min": 0,
                "suffix": "%",
                "scale": "RdYlGn-rev",
                "namespace": "FastQC",
                "rid": "mqc-generalstats-fastqc-percent_duplicates",
                "format": "{:,.1f}",
                "colour": "255,127,0",
                "hidden": null,
                "ceiling": null,
                "floor": null,
                "minRange": null,
                "shared_key": null,
                "modify": null,
                "placement": 1000.0,
                "dmax": 100.0,
                "dmin": 0.0
            },
            "percent_gc": {
                "title": "% GC",
                "description": "Average % GC Content",
                "max": 100,
                "min": 0,
                "suffix": "%",
                "scale": "Set1",
                "format": "{:,.0f}",
                "namespace": "FastQC",
                "rid": "mqc-generalstats-fastqc-percent_gc",
                "colour": "255,127,0",
                "hidden": null,
                "ceiling": null,
                "floor": null,
                "minRange": null,
                "shared_key": null,
                "modify": null,
                "placement": 1000.0,
                "dmax": 100.0,
                "dmin": 0.0
            },
            "avg_sequence_length": {
                "title": "Length",
                "description": "Average Sequence Length (bp)",
                "min": 0,
                "suffix": " bp",
                "scale": "RdYlGn",
                "format": "{:,.0f}",
                "hidden": true,
                "namespace": "FastQC",
                "rid": "mqc-generalstats-fastqc-avg_sequence_length",
                "colour": "255,127,0",
                "max": null,
                "ceiling": null,
                "floor": null,
                "minRange": null,
                "shared_key": null,
                "modify": null,
                "placement": 1000.0,
                "dmax": 50.0,
                "dmin": 0.0
            },
            "percent_fails": {
                "title": "% Failed",
                "description": "Percentage of modules failed in FastQC report (includes those not plotted here)",
                "max": 100,
                "min": 0,
                "suffix": "%",
                "scale": "Reds",
                "format": "{:,.0f}",
                "hidden": true,
                "namespace": "FastQC",
                "rid": "mqc-generalstats-fastqc-percent_fails",
                "colour": "255,127,0",
                "ceiling": null,
                "floor": null,
                "minRange": null,
                "shared_key": null,
                "modify": null,
                "placement": 1000.0,
                "dmax": 100.0,
                "dmin": 0.0
            },
            "total_sequences": {
                "title": "M Seqs",
                "description": "Total Sequences (millions)",
                "min": 0,
                "scale": "Blues",
                "modify": 1e-06,
                "shared_key": "read_count",
                "namespace": "FastQC",
                "rid": "mqc-generalstats-fastqc-total_sequences",
                "format": "{:,.1f}",
                "colour": "255,127,0",
                "hidden": null,
                "max": null,
                "ceiling": null,
                "floor": null,
                "minRange": null,
                "placement": 1000.0,
                "dmax": 30.062094,
                "dmin": 0.0
            }
        }
    ],
    "report_multiqc_command": "/Users/magr0763/.local/bin/multiqc . -f --config multiqc_config.yaml",
    "report_plot_data": {
        "preseq_plot": {
            "plot_type": "xy_line",
            "datasets": [
                [
                    {
                        "name": "SRR5109947.c_curve",
                        "data": [
                            [
                                0.0,
                                0.0
                            ],
                            [
                                1.0,
                                0.8849699999999999
                            ],
                            [
                                2.0,
                                1.72504
                            ],
                            [
                                3.0,
                                2.54526
                            ],
                            [
                                4.0,
                                3.35012
                            ],
                            [
                                5.0,
                                4.14166
                            ],
                            [
                                6.0,
                                4.9211599999999995
                            ],
                            [
                                7.0,
                                5.68949
                            ],
                            [
                                8.0,
                                6.44734
                            ],
                            [
                                9.0,
                                7.19525
                            ],
                            [
                                10.0,
                                7.93368
                            ],
                            [
                                11.0,
                                8.66301
                            ],
                            [
                                12.0,
                                9.38361
                            ],
                            [
                                13.0,
                                10.095799999999999
                            ],
                            [
                                14.0,
                                10.7998
                            ],
                            [
                                15.0,
                                11.495899999999999
                            ],
                            [
                                16.0,
                                12.184299999999999
                            ],
                            [
                                17.0,
                                12.8653
                            ],
                            [
                                18.0,
                                13.5391
                            ],
                            [
                                19.0,
                                14.2057
                            ]
                        ]
                    },
                    {
                        "name": "SRR5109947.lc_extrap",
                        "data": [
                            [
                                0.0,
                                0.0
                            ],
                            [
                                1.0,
                                0.885003
                            ],
                            [
                                2.0,
                                1.725156
                            ],
                            [
                                3.0,
                                2.5454049999999997
                            ],
                            [
                                4.0,
                                3.3502674999999997
                            ],
                            [
                                5.0,
                                4.141857
                            ],
                            [
                                6.0,
                                4.921404
                            ],
                            [
                                7.0,
                                5.6897915
                            ],
                            [
                                8.0,
                                6.447690499999999
                            ],
                            [
                                9.0,
                                7.195656
                            ],
                            [
                                10.0,
                                7.934137
                            ],
                            [
                                11.0,
                                8.663533
                            ],
                            [
                                12.0,
                                9.384190499999999
                            ],
                            [
                                13.0,
                                10.0963905
                            ],
                            [
                                14.0,
                                10.800426999999999
                            ],
                            [
                                15.0,
                                11.496564
                            ],
                            [
                                16.0,
                                12.185034499999999
                            ],
                            [
                                17.0,
                                12.866055
                            ],
                            [
                                18.0,
                                13.539824999999999
                            ],
                            [
                                19.0,
                                14.2065325
                            ],
                            [
                                20.0,
                                14.8663533
                            ],
                            [
                                21.0,
                                15.5194531
                            ],
                            [
                                22.0,
                                16.1659835
                            ],
                            [
                                23.0,
                                16.806084
                            ],
                            [
                                24.0,
                                17.4399306
                            ],
                            [
                                25.0,
                                18.0676731
                            ],
                            [
                                26.0,
                                18.6894003
                            ],
                            [
                                27.0,
                                19.3052383
                            ],
                            [
                                28.0,
                                19.9152996
                            ],
                            [
                                29.0,
                                20.5196973
                            ],
                            [
                                30.0,
                                21.1185386
                            ],
                            [
                                31.0,
                                21.711927
                            ],
                            [
                                32.0,
                                22.299962100000002
                            ],
                            [
                                33.0,
                                22.8827213
                            ],
                            [
                                34.0,
                                23.460223399999997
                            ],
                            [
                                35.0,
                                24.032617
                            ],
                            [
                                36.0,
                                24.599948899999998
                            ],
                            [
                                37.0,
                                25.162355299999998
                            ],
                            [
                                38.0,
                                25.719915899999997
                            ],
                            [
                                39.0,
                                26.272707699999998
                            ],
                            [
                                40.0,
                                26.8208053
                            ],
                            [
                                41.0,
                                27.3640721
                            ],
                            [
                                42.0,
                                27.9028395
                            ],
                            [
                                43.0,
                                28.4373398
                            ],
                            [
                                44.0,
                                28.9674541
                            ],
                            [
                                45.0,
                                29.493207299999998
                            ],
                            [
                                46.0,
                                30.014659499999997
                            ],
                            [
                                47.0,
                                30.5320634
                            ],
                            [
                                48.0,
                                31.0451405
                            ],
                            [
                                49.0,
                                31.5541035
                            ],
                            [
                                50.0,
                                32.0588781
                            ],
                            [
                                51.0,
                                32.5596116
                            ],
                            [
                                52.0,
                                33.0564377
                            ],
                            [
                                53.0,
                                33.549645
                            ],
                            [
                                54.0,
                                34.0388031
                            ],
                            [
                                55.0,
                                34.52417689999999
                            ],
                            [
                                56.0,
                                35.005836200000005
                            ],
                            [
                                57.0,
                                35.4843811
                            ],
                            [
                                58.0,
                                35.9587739
                            ],
                            [
                                59.0,
                                36.430128499999995
                            ],
                            [
                                60.0,
                                36.897478299999996
                            ],
                            [
                                61.0,
                                37.3618623
                            ],
                            [
                                62.0,
                                37.8229845
                            ],
                            [
                                63.0,
                                38.2803991
                            ],
                            [
                                64.0,
                                38.7356737
                            ],
                            [
                                65.0,
                                39.1863856
                            ],
                            [
                                66.0,
                                39.63360229999999
                            ],
                            [
                                67.0,
                                40.078323999999995
                            ],
                            [
                                68.0,
                                40.521713299999995
                            ],
                            [
                                69.0,
                                40.960575
                            ],
                            [
                                70.0,
                                41.394621799999996
                            ],
                            [
                                71.0,
                                41.8255587
                            ],
                            [
                                72.0,
                                42.253465
                            ],
                            [
                                73.0,
                                42.6792106
                            ],
                            [
                                74.0,
                                43.1027695
                            ],
                            [
                                75.0,
                                43.5230125
                            ],
                            [
                                76.0,
                                43.939483700000004
                            ],
                            [
                                77.0,
                                44.3530685
                            ],
                            [
                                78.0,
                                44.764360399999994
                            ],
                            [
                                79.0,
                                45.17247939999999
                            ],
                            [
                                80.0,
                                45.5782944
                            ],
                            [
                                81.0,
                                45.9813664
                            ],
                            [
                                82.0,
                                46.3813292
                            ],
                            [
                                83.0,
                                46.778059999999996
                            ],
                            [
                                84.0,
                                47.1721127
                            ],
                            [
                                85.0,
                                47.5635159
                            ],
                            [
                                86.0,
                                47.9522979
                            ],
                            [
                                87.0,
                                48.339022799999995
                            ],
                            [
                                88.0,
                                48.723056899999996
                            ],
                            [
                                89.0,
                                49.1036971
                            ],
                            [
                                90.0,
                                49.4818146
                            ],
                            [
                                91.0,
                                49.8578493
                            ],
                            [
                                92.0,
                                50.2314735
                            ],
                            [
                                93.0,
                                50.60266239999999
                            ],
                            [
                                94.0,
                                50.9716442
                            ],
                            [
                                95.0,
                                51.3384226
                            ],
                            [
                                96.0,
                                51.7037071
                            ],
                            [
                                97.0,
                                52.066682799999995
                            ],
                            [
                                98.0,
                                52.4263542
                            ],
                            [
                                99.0,
                                52.7835361
                            ],
                            [
                                100.0,
                                53.1384501
                            ],
                            [
                                101.0,
                                53.4911185
                            ],
                            [
                                102.0,
                                53.8415635
                            ],
                            [
                                103.0,
                                54.189806999999995
                            ],
                            [
                                104.0,
                                54.535870499999994
                            ],
                            [
                                105.0,
                                54.8797752
                            ],
                            [
                                106.0,
                                55.221542
                            ],
                            [
                                107.0,
                                55.5611915
                            ],
                            [
                                108.0,
                                55.89878889999999
                            ],
                            [
                                109.0,
                                56.2345076
                            ],
                            [
                                110.0,
                                56.5681739
                            ],
                            [
                                111.0,
                                56.89980739999999
                            ],
                            [
                                112.0,
                                57.2294272
                            ],
                            [
                                113.0,
                                57.557052299999995
                            ],
                            [
                                114.0,
                                57.882701499999996
                            ],
                            [
                                115.0,
                                58.2063931
                            ],
                            [
                                116.0,
                                58.5281455
                            ],
                            [
                                117.0,
                                58.847976499999994
                            ],
                            [
                                118.0,
                                59.165903899999996
                            ],
                            [
                                119.0,
                                59.4819452
                            ],
                            [
                                120.0,
                                59.796389899999994
                            ],
                            [
                                121.0,
                                60.1084384
                            ],
                            [
                                122.0,
                                60.4189242
                            ],
                            [
                                123.0,
                                60.72759179999999
                            ],
                            [
                                124.0,
                                61.034457399999994
                            ],
                            [
                                125.0,
                                61.340109
                            ],
                            [
                                126.0,
                                61.644345799999996
                            ],
                            [
                                127.0,
                                61.9468391
                            ],
                            [
                                128.0,
                                62.2467446
                            ],
                            [
                                129.0,
                                62.544496499999994
                            ],
                            [
                                130.0,
                                62.84053829999999
                            ],
                            [
                                131.0,
                                63.136010999999996
                            ],
                            [
                                132.0,
                                63.4288527
                            ],
                            [
                                133.0,
                                63.719928499999995
                            ],
                            [
                                134.0,
                                64.0093533
                            ],
                            [
                                135.0,
                                64.29714129999999
                            ],
                            [
                                136.0,
                                64.58348149999999
                            ],
                            [
                                137.0,
                                64.8687765
                            ],
                            [
                                138.0,
                                65.1524831
                            ],
                            [
                                139.0,
                                65.43461479999999
                            ],
                            [
                                140.0,
                                65.7155827
                            ],
                            [
                                141.0,
                                65.9955789
                            ],
                            [
                                142.0,
                                66.2726433
                            ],
                            [
                                143.0,
                                66.54706639999999
                            ],
                            [
                                144.0,
                                66.8200391
                            ],
                            [
                                145.0,
                                67.09216029999999
                            ],
                            [
                                146.0,
                                67.36416179999999
                            ],
                            [
                                147.0,
                                67.63519190000001
                            ],
                            [
                                148.0,
                                67.904772
                            ],
                            [
                                149.0,
                                68.1721932
                            ],
                            [
                                150.0,
                                68.4373992
                            ],
                            [
                                151.0,
                                68.7010366
                            ],
                            [
                                152.0,
                                68.96325829999999
                            ],
                            [
                                153.0,
                                69.2240759
                            ],
                            [
                                154.0,
                                69.48350090000001
                            ],
                            [
                                155.0,
                                69.74141469999999
                            ],
                            [
                                156.0,
                                69.9978205
                            ],
                            [
                                157.0,
                                70.2528651
                            ],
                            [
                                158.0,
                                70.50655929999999
                            ],
                            [
                                159.0,
                                70.7589142
                            ],
                            [
                                160.0,
                                71.01012259999999
                            ],
                            [
                                161.0,
                                71.26040379999999
                            ],
                            [
                                162.0,
                                71.50937959999999
                            ],
                            [
                                163.0,
                                71.75706029999999
                            ],
                            [
                                164.0,
                                72.0034562
                            ],
                            [
                                165.0,
                                72.2483738
                            ],
                            [
                                166.0,
                                72.4919542
                            ],
                            [
                                167.0,
                                72.7342781
                            ],
                            [
                                168.0,
                                72.9753473
                            ],
                            [
                                169.0,
                                73.21517490000001
                            ],
                            [
                                170.0,
                                73.453777
                            ],
                            [
                                171.0,
                                73.6912647
                            ],
                            [
                                172.0,
                                73.92796390000001
                            ],
                            [
                                173.0,
                                74.1634692
                            ],
                            [
                                174.0,
                                74.3977898
                            ],
                            [
                                175.0,
                                74.6309347
                            ],
                            [
                                176.0,
                                74.8629129
                            ],
                            [
                                177.0,
                                75.0937333
                            ],
                            [
                                178.0,
                                75.3234047
                            ],
                            [
                                179.0,
                                75.55185399999999
                            ],
                            [
                                180.0,
                                75.77899959999999
                            ],
                            [
                                181.0,
                                76.0043396
                            ],
                            [
                                182.0,
                                76.2283935
                            ],
                            [
                                183.0,
                                76.4513355
                            ],
                            [
                                184.0,
                                76.67317390000001
                            ],
                            [
                                185.0,
                                76.8941388
                            ],
                            [
                                186.0,
                                77.11459049999999
                            ],
                            [
                                187.0,
                                77.33396359999999
                            ],
                            [
                                188.0,
                                77.5522661
                            ],
                            [
                                189.0,
                                77.7695059
                            ],
                            [
                                190.0,
                                77.98569090000001
                            ],
                            [
                                191.0,
                                78.2008287
                            ],
                            [
                                192.0,
                                78.41492699999999
                            ],
                            [
                                193.0,
                                78.62794099999999
                            ],
                            [
                                194.0,
                                78.839204
                            ],
                            [
                                195.0,
                                79.0494485
                            ],
                            [
                                196.0,
                                79.2586819
                            ],
                            [
                                197.0,
                                79.46691159999999
                            ],
                            [
                                198.0,
                                79.6741448
                            ],
                            [
                                199.0,
                                79.8811745
                            ],
                            [
                                200.0,
                                80.0877786
                            ],
                            [
                                201.0,
                                80.2934134
                            ],
                            [
                                202.0,
                                80.4980858
                            ],
                            [
                                203.0,
                                80.7018026
                            ],
                            [
                                204.0,
                                80.90457059999999
                            ],
                            [
                                205.0,
                                81.10639640000001
                            ],
                            [
                                206.0,
                                81.3072868
                            ],
                            [
                                207.0,
                                81.50724819999999
                            ],
                            [
                                208.0,
                                81.7062872
                            ],
                            [
                                209.0,
                                81.9044102
                            ],
                            [
                                210.0,
                                82.1013782
                            ],
                            [
                                211.0,
                                82.2972762
                            ],
                            [
                                212.0,
                                82.49227479999999
                            ],
                            [
                                213.0,
                                82.6863803
                            ],
                            [
                                214.0,
                                82.8795988
                            ],
                            [
                                215.0,
                                83.0719364
                            ],
                            [
                                216.0,
                                83.26339929999999
                            ],
                            [
                                217.0,
                                83.4539934
                            ],
                            [
                                218.0,
                                83.64372469999999
                            ],
                            [
                                219.0,
                                83.8325991
                            ],
                            [
                                220.0,
                                84.02062240000001
                            ],
                            [
                                221.0,
                                84.20780029999999
                            ],
                            [
                                222.0,
                                84.3941388
                            ],
                            [
                                223.0,
                                84.57964329999999
                            ],
                            [
                                224.0,
                                84.7643196
                            ],
                            [
                                225.0,
                                84.9481732
                            ],
                            [
                                226.0,
                                85.13120959999999
                            ],
                            [
                                227.0,
                                85.3134344
                            ],
                            [
                                228.0,
                                85.4948529
                            ],
                            [
                                229.0,
                                85.6754706
                            ],
                            [
                                230.0,
                                85.85529279999999
                            ],
                            [
                                231.0,
                                86.0343247
                            ],
                            [
                                232.0,
                                86.21257159999999
                            ],
                            [
                                233.0,
                                86.3900387
                            ],
                            [
                                234.0,
                                86.56673109999998
                            ],
                            [
                                235.0,
                                86.74265390000001
                            ],
                            [
                                236.0,
                                86.9178122
                            ],
                            [
                                237.0,
                                87.09221099999999
                            ],
                            [
                                238.0,
                                87.2658552
                            ],
                            [
                                239.0,
                                87.43848899999999
                            ],
                            [
                                240.0,
                                87.610288
                            ],
                            [
                                241.0,
                                87.7813459
                            ],
                            [
                                242.0,
                                87.9516676
                            ],
                            [
                                243.0,
                                88.1212578
                            ],
                            [
                                244.0,
                                88.2901213
                            ],
                            [
                                245.0,
                                88.4582628
                            ],
                            [
                                246.0,
                                88.6256869
                            ],
                            [
                                247.0,
                                88.79239829999999
                            ],
                            [
                                248.0,
                                88.9584014
                            ],
                            [
                                249.0,
                                89.1237008
                            ],
                            [
                                250.0,
                                89.28830099999999
                            ],
                            [
                                251.0,
                                89.4522065
                            ],
                            [
                                252.0,
                                89.61542159999999
                            ],
                            [
                                253.0,
                                89.7779508
                            ],
                            [
                                254.0,
                                89.93979829999999
                            ],
                            [
                                255.0,
                                90.1009685
                            ],
                            [
                                256.0,
                                90.2614657
                            ],
                            [
                                257.0,
                                90.42129399999999
                            ],
                            [
                                258.0,
                                90.5804577
                            ],
                            [
                                259.0,
                                90.7389609
                            ],
                            [
                                260.0,
                                90.8968077
                            ],
                            [
                                261.0,
                                91.0540022
                            ],
                            [
                                262.0,
                                91.2105486
                            ],
                            [
                                263.0,
                                91.3663045
                            ],
                            [
                                264.0,
                                91.5216861
                            ],
                            [
                                265.0,
                                91.67643209999999
                            ],
                            [
                                266.0,
                                91.8305465
                            ],
                            [
                                267.0,
                                91.983305
                            ],
                            [
                                268.0,
                                92.1354375
                            ],
                            [
                                269.0,
                                92.2869494
                            ],
                            [
                                270.0,
                                92.4378445
                            ],
                            [
                                271.0,
                                92.5881267
                            ],
                            [
                                272.0,
                                92.73779959999999
                            ],
                            [
                                273.0,
                                92.886867
                            ],
                            [
                                274.0,
                                93.035541
                            ],
                            [
                                275.0,
                                93.1836384
                            ],
                            [
                                276.0,
                                93.3311411
                            ],
                            [
                                277.0,
                                93.47805279999999
                            ],
                            [
                                278.0,
                                93.624377
                            ],
                            [
                                279.0,
                                93.7701173
                            ],
                            [
                                280.0,
                                93.91527709999998
                            ],
                            [
                                281.0,
                                94.0598599
                            ],
                            [
                                282.0,
                                94.2038693
                            ],
                            [
                                283.0,
                                94.3473085
                            ],
                            [
                                284.0,
                                94.49018099999999
                            ],
                            [
                                285.0,
                                94.6326337
                            ],
                            [
                                286.0,
                                94.7747115
                            ],
                            [
                                287.0,
                                94.91623229999999
                            ],
                            [
                                288.0,
                                95.0571995
                            ],
                            [
                                289.0,
                                95.1976162
                            ],
                            [
                                290.0,
                                95.3374857
                            ],
                            [
                                291.0,
                                95.4768113
                            ],
                            [
                                292.0,
                                95.615596
                            ],
                            [
                                293.0,
                                95.75384309999998
                            ],
                            [
                                294.0,
                                95.8915557
                            ],
                            [
                                295.0,
                                96.02873679999999
                            ],
                            [
                                296.0,
                                96.16538959999998
                            ],
                            [
                                297.0,
                                96.30151709999998
                            ],
                            [
                                298.0,
                                96.4371224
                            ],
                            [
                                299.0,
                                96.57220840000001
                            ],
                            [
                                300.0,
                                96.7067782
                            ],
                            [
                                301.0,
                                96.8408347
                            ],
                            [
                                302.0,
                                96.9743809
                            ],
                            [
                                303.0,
                                97.10741959999999
                            ],
                            [
                                304.0,
                                97.2399538
                            ],
                            [
                                305.0,
                                97.37198629999999
                            ],
                            [
                                306.0,
                                97.50352
                            ],
                            [
                                307.0,
                                97.6345578
                            ],
                            [
                                308.0,
                                97.7651023
                            ],
                            [
                                309.0,
                                97.8951565
                            ],
                            [
                                310.0,
                                98.02472309999999
                            ],
                            [
                                311.0,
                                98.15380479999999
                            ],
                            [
                                312.0,
                                98.2824044
                            ],
                            [
                                313.0,
                                98.4105245
                            ],
                            [
                                314.0,
                                98.5381679
                            ],
                            [
                                315.0,
                                98.6653372
                            ],
                            [
                                316.0,
                                98.792035
                            ],
                            [
                                317.0,
                                98.918264
                            ],
                            [
                                318.0,
                                99.0440268
                            ],
                            [
                                319.0,
                                99.169326
                            ],
                            [
                                320.0,
                                99.294164
                            ],
                            [
                                321.0,
                                99.41854359999999
                            ],
                            [
                                322.0,
                                99.5424672
                            ],
                            [
                                323.0,
                                99.6659373
                            ],
                            [
                                324.0,
                                99.7889564
                            ],
                            [
                                325.0,
                                99.91152699999999
                            ],
                            [
                                326.0,
                                100.03365159999998
                            ],
                            [
                                327.0,
                                100.1553325
                            ],
                            [
                                328.0,
                                100.2765722
                            ],
                            [
                                329.0,
                                100.3973731
                            ],
                            [
                                330.0,
                                100.51773759999999
                            ],
                            [
                                331.0,
                                100.63766809999998
                            ],
                            [
                                332.0,
                                100.7571668
                            ],
                            [
                                333.0,
                                100.8762362
                            ],
                            [
                                334.0,
                                100.99487859999999
                            ],
                            [
                                335.0,
                                101.11309609999999
                            ],
                            [
                                336.0,
                                101.2308912
                            ],
                            [
                                337.0,
                                101.34826609999999
                            ],
                            [
                                338.0,
                                101.46522309999999
                            ],
                            [
                                339.0,
                                101.58176429999999
                            ],
                            [
                                340.0,
                                101.69789209999999
                            ],
                            [
                                341.0,
                                101.8136085
                            ],
                            [
                                342.0,
                                101.9289158
                            ],
                            [
                                343.0,
                                102.0438162
                            ],
                            [
                                344.0,
                                102.15831179999999
                            ],
                            [
                                345.0,
                                102.2724047
                            ],
                            [
                                346.0,
                                102.3860972
                            ],
                            [
                                347.0,
                                102.4993912
                            ],
                            [
                                348.0,
                                102.6122889
                            ],
                            [
                                349.0,
                                102.72479229999999
                            ],
                            [
                                350.0,
                                102.83690359999999
                            ],
                            [
                                351.0,
                                102.94862479999999
                            ],
                            [
                                352.0,
                                103.0599579
                            ],
                            [
                                353.0,
                                103.17090499999999
                            ],
                            [
                                354.0,
                                103.28146799999999
                            ],
                            [
                                355.0,
                                103.391649
                            ],
                            [
                                356.0,
                                103.50144979999999
                            ],
                            [
                                357.0,
                                103.6108726
                            ],
                            [
                                358.0,
                                103.71991929999999
                            ],
                            [
                                359.0,
                                103.8285917
                            ],
                            [
                                360.0,
                                103.9368918
                            ],
                            [
                                361.0,
                                104.04482159999999
                            ],
                            [
                                362.0,
                                104.1523829
                            ],
                            [
                                363.0,
                                104.2595777
                            ],
                            [
                                364.0,
                                104.3664077
                            ],
                            [
                                365.0,
                                104.47287490000001
                            ],
                            [
                                366.0,
                                104.5789811
                            ],
                            [
                                367.0,
                                104.68472809999999
                            ],
                            [
                                368.0,
                                104.79011779999999
                            ],
                            [
                                369.0,
                                104.895152
                            ],
                            [
                                370.0,
                                104.9998325
                            ],
                            [
                                371.0,
                                105.10416099999999
                            ],
                            [
                                372.0,
                                105.20813940000001
                            ],
                            [
                                373.0,
                                105.3117694
                            ],
                            [
                                374.0,
                                105.4150527
                            ],
                            [
                                375.0,
                                105.5179912
                            ],
                            [
                                376.0,
                                105.62058640000001
                            ],
                            [
                                377.0,
                                105.72284029999999
                            ],
                            [
                                378.0,
                                105.8247543
                            ],
                            [
                                379.0,
                                105.92633029999999
                            ],
                            [
                                380.0,
                                106.0275699
                            ],
                            [
                                381.0,
                                106.12847479999999
                            ],
                            [
                                382.0,
                                106.2290467
                            ],
                            [
                                383.0,
                                106.3292872
                            ],
                            [
                                384.0,
                                106.4291979
                            ],
                            [
                                385.0,
                                106.5287805
                            ],
                            [
                                386.0,
                                106.6280365
                            ],
                            [
                                387.0,
                                106.7269677
                            ],
                            [
                                388.0,
                                106.8255756
                            ],
                            [
                                389.0,
                                106.9238617
                            ],
                            [
                                390.0,
                                107.0218277
                            ],
                            [
                                391.0,
                                107.119475
                            ],
                            [
                                392.0,
                                107.2168054
                            ],
                            [
                                393.0,
                                107.31382029999999
                            ],
                            [
                                394.0,
                                107.4105212
                            ],
                            [
                                395.0,
                                107.5069097
                            ],
                            [
                                396.0,
                                107.6029872
                            ],
                            [
                                397.0,
                                107.6987554
                            ],
                            [
                                398.0,
                                107.79421559999999
                            ],
                            [
                                399.0,
                                107.8893694
                            ],
                            [
                                400.0,
                                107.9842183
                            ],
                            [
                                401.0,
                                108.07876359999999
                            ],
                            [
                                402.0,
                                108.173007
                            ],
                            [
                                403.0,
                                108.2669497
                            ],
                            [
                                404.0,
                                108.36059329999999
                            ],
                            [
                                405.0,
                                108.4539392
                            ],
                            [
                                406.0,
                                108.5469887
                            ],
                            [
                                407.0,
                                108.6397434
                            ],
                            [
                                408.0,
                                108.73220459999999
                            ],
                            [
                                409.0,
                                108.82437379999999
                            ],
                            [
                                410.0,
                                108.9162522
                            ],
                            [
                                411.0,
                                109.0078412
                            ],
                            [
                                412.0,
                                109.0991423
                            ],
                            [
                                413.0,
                                109.1901568
                            ],
                            [
                                414.0,
                                109.280886
                            ],
                            [
                                415.0,
                                109.3713314
                            ],
                            [
                                416.0,
                                109.4614941
                            ],
                            [
                                417.0,
                                109.55137559999999
                            ],
                            [
                                418.0,
                                109.64097709999999
                            ],
                            [
                                419.0,
                                109.7303
                            ],
                            [
                                420.0,
                                109.8193455
                            ],
                            [
                                421.0,
                                109.908115
                            ],
                            [
                                422.0,
                                109.99660979999999
                            ],
                            [
                                423.0,
                                110.084831
                            ],
                            [
                                424.0,
                                110.17278009999998
                            ],
                            [
                                425.0,
                                110.2604581
                            ],
                            [
                                426.0,
                                110.3478665
                            ],
                            [
                                427.0,
                                110.4350064
                            ],
                            [
                                428.0,
                                110.52187909999999
                            ],
                            [
                                429.0,
                                110.6084858
                            ],
                            [
                                430.0,
                                110.6948277
                            ],
                            [
                                431.0,
                                110.780906
                            ],
                            [
                                432.0,
                                110.866722
                            ],
                            [
                                433.0,
                                110.9522769
                            ],
                            [
                                434.0,
                                111.0375717
                            ],
                            [
                                435.0,
                                111.1226078
                            ],
                            [
                                436.0,
                                111.2073863
                            ],
                            [
                                437.0,
                                111.2919084
                            ],
                            [
                                438.0,
                                111.37617519999999
                            ],
                            [
                                439.0,
                                111.4601879
                            ],
                            [
                                440.0,
                                111.5439476
                            ],
                            [
                                441.0,
                                111.6274555
                            ],
                            [
                                442.0,
                                111.7107127
                            ],
                            [
                                443.0,
                                111.7937204
                            ],
                            [
                                444.0,
                                111.87647959999998
                            ],
                            [
                                445.0,
                                111.9589915
                            ],
                            [
                                446.0,
                                112.0412572
                            ],
                            [
                                447.0,
                                112.1232778
                            ],
                            [
                                448.0,
                                112.2050544
                            ],
                            [
                                449.0,
                                112.286588
                            ],
                            [
                                450.0,
                                112.3678798
                            ],
                            [
                                451.0,
                                112.44893090000001
                            ],
                            [
                                452.0,
                                112.5297422
                            ],
                            [
                                453.0,
                                112.6103149
                            ],
                            [
                                454.0,
                                112.69065009999998
                            ],
                            [
                                455.0,
                                112.7707487
                            ],
                            [
                                456.0,
                                112.8506118
                            ],
                            [
                                457.0,
                                112.9302405
                            ],
                            [
                                458.0,
                                113.0096357
                            ],
                            [
                                459.0,
                                113.08879859999999
                            ],
                            [
                                460.0,
                                113.16773009999999
                            ],
                            [
                                461.0,
                                113.2464313
                            ],
                            [
                                462.0,
                                113.32490309999999
                            ],
                            [
                                463.0,
                                113.40314659999999
                            ],
                            [
                                464.0,
                                113.4811627
                            ],
                            [
                                465.0,
                                113.55895249999999
                            ],
                            [
                                466.0,
                                113.6365169
                            ],
                            [
                                467.0,
                                113.7138569
                            ],
                            [
                                468.0,
                                113.79097349999999
                            ],
                            [
                                469.0,
                                113.86786769999999
                            ],
                            [
                                470.0,
                                113.9445404
                            ],
                            [
                                471.0,
                                114.02099249999999
                            ],
                            [
                                472.0,
                                114.09722509999999
                            ],
                            [
                                473.0,
                                114.173239
                            ],
                            [
                                474.0,
                                114.2490352
                            ],
                            [
                                475.0,
                                114.3246147
                            ],
                            [
                                476.0,
                                114.39997829999999
                            ],
                            [
                                477.0,
                                114.4751271
                            ],
                            [
                                478.0,
                                114.5500618
                            ],
                            [
                                479.0,
                                114.62478349999999
                            ],
                            [
                                480.0,
                                114.699293
                            ],
                            [
                                481.0,
                                114.7735912
                            ],
                            [
                                482.0,
                                114.8476791
                            ],
                            [
                                483.0,
                                114.92155759999999
                            ],
                            [
                                484.0,
                                114.9952274
                            ],
                            [
                                485.0,
                                115.06868959999998
                            ],
                            [
                                486.0,
                                115.1419449
                            ],
                            [
                                487.0,
                                115.21499429999999
                            ],
                            [
                                488.0,
                                115.28783859999999
                            ],
                            [
                                489.0,
                                115.3604786
                            ],
                            [
                                490.0,
                                115.4329154
                            ],
                            [
                                491.0,
                                115.5051496
                            ],
                            [
                                492.0,
                                115.5771822
                            ],
                            [
                                493.0,
                                115.6490139
                            ],
                            [
                                494.0,
                                115.72064569999999
                            ],
                            [
                                495.0,
                                115.7920784
                            ],
                            [
                                496.0,
                                115.8633127
                            ],
                            [
                                497.0,
                                115.93434959999999
                            ],
                            [
                                498.0,
                                116.0051898
                            ],
                            [
                                499.0,
                                116.0758342
                            ],
                            [
                                500.0,
                                116.1462835
                            ],
                            [
                                501.0,
                                116.21653859999999
                            ],
                            [
                                502.0,
                                116.28660029999999
                            ],
                            [
                                503.0,
                                116.3564694
                            ],
                            [
                                504.0,
                                116.4261466
                            ],
                            [
                                505.0,
                                116.4956328
                            ],
                            [
                                506.0,
                                116.5649287
                            ],
                            [
                                507.0,
                                116.6340352
                            ],
                            [
                                508.0,
                                116.702953
                            ],
                            [
                                509.0,
                                116.7716828
                            ],
                            [
                                510.0,
                                116.84022549999999
                            ],
                            [
                                511.0,
                                116.9085818
                            ],
                            [
                                512.0,
                                116.97675249999999
                            ],
                            [
                                513.0,
                                117.04473829999999
                            ],
                            [
                                514.0,
                                117.11254
                            ],
                            [
                                515.0,
                                117.18015829999999
                            ],
                            [
                                516.0,
                                117.24759399999999
                            ],
                            [
                                517.0,
                                117.3148478
                            ],
                            [
                                518.0,
                                117.3819204
                            ],
                            [
                                519.0,
                                117.44881259999998
                            ],
                            [
                                520.0,
                                117.51552509999999
                            ],
                            [
                                521.0,
                                117.58205859999998
                            ],
                            [
                                522.0,
                                117.6484139
                            ],
                            [
                                523.0,
                                117.71459159999999
                            ],
                            [
                                524.0,
                                117.7805925
                            ],
                            [
                                525.0,
                                117.84641729999998
                            ],
                            [
                                526.0,
                                117.9120667
                            ],
                            [
                                527.0,
                                117.9775414
                            ],
                            [
                                528.0,
                                118.042842
                            ],
                            [
                                529.0,
                                118.1079694
                            ],
                            [
                                530.0,
                                118.17292409999999
                            ],
                            [
                                531.0,
                                118.2377068
                            ],
                            [
                                532.0,
                                118.3023183
                            ],
                            [
                                533.0,
                                118.3667592
                            ],
                            [
                                534.0,
                                118.4310302
                            ],
                            [
                                535.0,
                                118.495132
                            ],
                            [
                                536.0,
                                118.55906519999999
                            ],
                            [
                                537.0,
                                118.62283049999999
                            ],
                            [
                                538.0,
                                118.68642849999999
                            ],
                            [
                                539.0,
                                118.74986
                            ],
                            [
                                540.0,
                                118.8131255
                            ],
                            [
                                541.0,
                                118.87622579999999
                            ],
                            [
                                542.0,
                                118.9391614
                            ],
                            [
                                543.0,
                                119.00193309999999
                            ],
                            [
                                544.0,
                                119.06454129999999
                            ],
                            [
                                545.0,
                                119.1269869
                            ],
                            [
                                546.0,
                                119.1892704
                            ],
                            [
                                547.0,
                                119.2513924
                            ],
                            [
                                548.0,
                                119.3133537
                            ],
                            [
                                549.0,
                                119.3751547
                            ],
                            [
                                550.0,
                                119.4367962
                            ],
                            [
                                551.0,
                                119.4982787
                            ],
                            [
                                552.0,
                                119.5596028
                            ],
                            [
                                553.0,
                                119.62076929999999
                            ],
                            [
                                554.0,
                                119.68177859999999
                            ],
                            [
                                555.0,
                                119.74263140000001
                            ],
                            [
                                556.0,
                                119.80332829999999
                            ],
                            [
                                557.0,
                                119.86386979999999
                            ],
                            [
                                558.0,
                                119.9242567
                            ],
                            [
                                559.0,
                                119.9844894
                            ],
                            [
                                560.0,
                                120.04456859999999
                            ],
                            [
                                561.0,
                                120.1044948
                            ],
                            [
                                562.0,
                                120.16426859999999
                            ],
                            [
                                563.0,
                                120.2238907
                            ],
                            [
                                564.0,
                                120.28336159999999
                            ],
                            [
                                565.0,
                                120.3426818
                            ],
                            [
                                566.0,
                                120.40185199999999
                            ],
                            [
                                567.0,
                                120.4608727
                            ],
                            [
                                568.0,
                                120.51974440000001
                            ],
                            [
                                569.0,
                                120.5784678
                            ],
                            [
                                570.0,
                                120.6370434
                            ],
                            [
                                571.0,
                                120.6954717
                            ],
                            [
                                572.0,
                                120.7537534
                            ],
                            [
                                573.0,
                                120.8118889
                            ],
                            [
                                574.0,
                                120.8698788
                            ],
                            [
                                575.0,
                                120.9277237
                            ],
                            [
                                576.0,
                                120.98542409999999
                            ],
                            [
                                577.0,
                                121.04298059999999
                            ],
                            [
                                578.0,
                                121.10039359999999
                            ],
                            [
                                579.0,
                                121.1576637
                            ],
                            [
                                580.0,
                                121.21479149999999
                            ],
                            [
                                581.0,
                                121.2717775
                            ],
                            [
                                582.0,
                                121.32862209999999
                            ],
                            [
                                583.0,
                                121.38532609999999
                            ],
                            [
                                584.0,
                                121.4418897
                            ],
                            [
                                585.0,
                                121.4983137
                            ],
                            [
                                586.0,
                                121.5545984
                            ],
                            [
                                587.0,
                                121.6107445
                            ],
                            [
                                588.0,
                                121.66675229999998
                            ],
                            [
                                589.0,
                                121.7226225
                            ],
                            [
                                590.0,
                                121.77835559999998
                            ],
                            [
                                591.0,
                                121.833952
                            ],
                            [
                                592.0,
                                121.8894122
                            ],
                            [
                                593.0,
                                121.94473679999999
                            ],
                            [
                                594.0,
                                121.9999262
                            ],
                            [
                                595.0,
                                122.0549809
                            ],
                            [
                                596.0,
                                122.10990149999999
                            ],
                            [
                                597.0,
                                122.1646884
                            ],
                            [
                                598.0,
                                122.2193422
                            ],
                            [
                                599.0,
                                122.2738632
                            ],
                            [
                                600.0,
                                122.32825199999999
                            ],
                            [
                                601.0,
                                122.382509
                            ],
                            [
                                602.0,
                                122.4366348
                            ],
                            [
                                603.0,
                                122.4906298
                            ],
                            [
                                604.0,
                                122.5444945
                            ],
                            [
                                605.0,
                                122.59822929999999
                            ],
                            [
                                606.0,
                                122.65183479999999
                            ],
                            [
                                607.0,
                                122.7053114
                            ],
                            [
                                608.0,
                                122.7586595
                            ],
                            [
                                609.0,
                                122.81187959999998
                            ],
                            [
                                610.0,
                                122.8649722
                            ],
                            [
                                611.0,
                                122.91793779999999
                            ],
                            [
                                612.0,
                                122.9707768
                            ],
                            [
                                613.0,
                                123.02348959999999
                            ],
                            [
                                614.0,
                                123.0760767
                            ],
                            [
                                615.0,
                                123.12853849999999
                            ],
                            [
                                616.0,
                                123.1808756
                            ],
                            [
                                617.0,
                                123.23308829999999
                            ],
                            [
                                618.0,
                                123.28517709999998
                            ],
                            [
                                619.0,
                                123.3371424
                            ],
                            [
                                620.0,
                                123.3889847
                            ],
                            [
                                621.0,
                                123.4407043
                            ],
                            [
                                622.0,
                                123.49230179999999
                            ],
                            [
                                623.0,
                                123.54377759999998
                            ],
                            [
                                624.0,
                                123.59513209999999
                            ],
                            [
                                625.0,
                                123.6463657
                            ],
                            [
                                626.0,
                                123.69747890000001
                            ],
                            [
                                627.0,
                                123.74847199999999
                            ],
                            [
                                628.0,
                                123.7993456
                            ],
                            [
                                629.0,
                                123.8500999
                            ],
                            [
                                630.0,
                                123.9007355
                            ],
                            [
                                631.0,
                                123.95125279999999
                            ],
                            [
                                632.0,
                                124.00165209999999
                            ],
                            [
                                633.0,
                                124.0519339
                            ],
                            [
                                634.0,
                                124.1020987
                            ],
                            [
                                635.0,
                                124.1521699
                            ],
                            [
                                636.0,
                                124.20218899999999
                            ],
                            [
                                637.0,
                                124.25209209999998
                            ],
                            [
                                638.0,
                                124.30187959999999
                            ],
                            [
                                639.0,
                                124.3515519
                            ],
                            [
                                640.0,
                                124.4011094
                            ],
                            [
                                641.0,
                                124.4505525
                            ],
                            [
                                642.0,
                                124.4998816
                            ],
                            [
                                643.0,
                                124.54909699999999
                            ],
                            [
                                644.0,
                                124.59819929999999
                            ],
                            [
                                645.0,
                                124.6471888
                            ],
                            [
                                646.0,
                                124.69606579999999
                            ],
                            [
                                647.0,
                                124.7448307
                            ],
                            [
                                648.0,
                                124.79348399999999
                            ],
                            [
                                649.0,
                                124.84202609999998
                            ],
                            [
                                650.0,
                                124.8904572
                            ],
                            [
                                651.0,
                                124.9387778
                            ],
                            [
                                652.0,
                                124.9869882
                            ],
                            [
                                653.0,
                                125.0350889
                            ],
                            [
                                654.0,
                                125.0830802
                            ],
                            [
                                655.0,
                                125.1309625
                            ],
                            [
                                656.0,
                                125.1787361
                            ],
                            [
                                657.0,
                                125.2264015
                            ],
                            [
                                658.0,
                                125.2739589
                            ],
                            [
                                659.0,
                                125.32140879999999
                            ],
                            [
                                660.0,
                                125.36875159999998
                            ],
                            [
                                661.0,
                                125.4159875
                            ],
                            [
                                662.0,
                                125.4631169
                            ],
                            [
                                663.0,
                                125.51014029999999
                            ],
                            [
                                664.0,
                                125.5570579
                            ],
                            [
                                665.0,
                                125.6038702
                            ],
                            [
                                666.0,
                                125.6505774
                            ],
                            [
                                667.0,
                                125.69717999999999
                            ],
                            [
                                668.0,
                                125.74367819999999
                            ],
                            [
                                669.0,
                                125.7900725
                            ],
                            [
                                670.0,
                                125.83636309999999
                            ],
                            [
                                671.0,
                                125.8825505
                            ],
                            [
                                672.0,
                                125.9286349
                            ],
                            [
                                673.0,
                                125.97461679999999
                            ],
                            [
                                674.0,
                                126.0204964
                            ],
                            [
                                675.0,
                                126.06627409999999
                            ],
                            [
                                676.0,
                                126.1119502
                            ],
                            [
                                677.0,
                                126.15752509999999
                            ],
                            [
                                678.0,
                                126.2029992
                            ],
                            [
                                679.0,
                                126.24837259999998
                            ],
                            [
                                680.0,
                                126.2936459
                            ],
                            [
                                681.0,
                                126.3388193
                            ],
                            [
                                682.0,
                                126.3838931
                            ],
                            [
                                683.0,
                                126.42886759999999
                            ],
                            [
                                684.0,
                                126.4737433
                            ],
                            [
                                685.0,
                                126.5185204
                            ],
                            [
                                686.0,
                                126.5631993
                            ],
                            [
                                687.0,
                                126.6077802
                            ],
                            [
                                688.0,
                                126.65226349999999
                            ],
                            [
                                689.0,
                                126.69664949999999
                            ],
                            [
                                690.0,
                                126.74093859999999
                            ],
                            [
                                691.0,
                                126.78513099999999
                            ],
                            [
                                692.0,
                                126.82922709999998
                            ],
                            [
                                693.0,
                                126.8732271
                            ],
                            [
                                694.0,
                                126.9171315
                            ],
                            [
                                695.0,
                                126.96094049999999
                            ],
                            [
                                696.0,
                                127.00465429999998
                            ],
                            [
                                697.0,
                                127.0482734
                            ],
                            [
                                698.0,
                                127.09179809999999
                            ],
                            [
                                699.0,
                                127.13522859999999
                            ],
                            [
                                700.0,
                                127.1785652
                            ],
                            [
                                701.0,
                                127.22180829999999
                            ],
                            [
                                702.0,
                                127.26495809999999
                            ],
                            [
                                703.0,
                                127.308015
                            ],
                            [
                                704.0,
                                127.35097929999999
                            ],
                            [
                                705.0,
                                127.3938512
                            ],
                            [
                                706.0,
                                127.43663099999999
                            ],
                            [
                                707.0,
                                127.47931909999998
                            ],
                            [
                                708.0,
                                127.5219157
                            ],
                            [
                                709.0,
                                127.5644212
                            ],
                            [
                                710.0,
                                127.60683579999998
                            ],
                            [
                                711.0,
                                127.6491599
                            ],
                            [
                                712.0,
                                127.69139359999998
                            ],
                            [
                                713.0,
                                127.7335374
                            ],
                            [
                                714.0,
                                127.7755914
                            ],
                            [
                                715.0,
                                127.817556
                            ],
                            [
                                716.0,
                                127.8594314
                            ],
                            [
                                717.0,
                                127.901218
                            ],
                            [
                                718.0,
                                127.94291609999999
                            ],
                            [
                                719.0,
                                127.98452579999999
                            ],
                            [
                                720.0,
                                128.0260475
                            ],
                            [
                                721.0,
                                128.06748149999999
                            ],
                            [
                                722.0,
                                128.108828
                            ],
                            [
                                723.0,
                                128.1500874
                            ],
                            [
                                724.0,
                                128.19125979999998
                            ],
                            [
                                725.0,
                                128.2323456
                            ],
                            [
                                726.0,
                                128.2733451
                            ],
                            [
                                727.0,
                                128.3142584
                            ],
                            [
                                728.0,
                                128.355086
                            ],
                            [
                                729.0,
                                128.395828
                            ],
                            [
                                730.0,
                                128.4364847
                            ],
                            [
                                731.0,
                                128.4770565
                            ],
                            [
                                732.0,
                                128.5175435
                            ],
                            [
                                733.0,
                                128.557946
                            ],
                            [
                                734.0,
                                128.59826429999998
                            ],
                            [
                                735.0,
                                128.6384986
                            ],
                            [
                                736.0,
                                128.6786493
                            ],
                            [
                                737.0,
                                128.7187165
                            ],
                            [
                                738.0,
                                128.7587006
                            ],
                            [
                                739.0,
                                128.7986018
                            ],
                            [
                                740.0,
                                128.8384203
                            ],
                            [
                                741.0,
                                128.8781564
                            ],
                            [
                                742.0,
                                128.9178104
                            ],
                            [
                                743.0,
                                128.9573825
                            ],
                            [
                                744.0,
                                128.996873
                            ],
                            [
                                745.0,
                                129.0362821
                            ],
                            [
                                746.0,
                                129.07561009999998
                            ],
                            [
                                747.0,
                                129.1148572
                            ],
                            [
                                748.0,
                                129.1540237
                            ],
                            [
                                749.0,
                                129.1931098
                            ],
                            [
                                750.0,
                                129.2321157
                            ],
                            [
                                751.0,
                                129.27104179999998
                            ],
                            [
                                752.0,
                                129.30988829999998
                            ],
                            [
                                753.0,
                                129.3486553
                            ],
                            [
                                754.0,
                                129.3873432
                            ],
                            [
                                755.0,
                                129.42595219999998
                            ],
                            [
                                756.0,
                                129.4644825
                            ],
                            [
                                757.0,
                                129.5029344
                            ],
                            [
                                758.0,
                                129.54130809999998
                            ],
                            [
                                759.0,
                                129.5796039
                            ],
                            [
                                760.0,
                                129.617822
                            ],
                            [
                                761.0,
                                129.6559625
                            ],
                            [
                                762.0,
                                129.6940259
                            ],
                            [
                                763.0,
                                129.73201219999999
                            ],
                            [
                                764.0,
                                129.7699217
                            ],
                            [
                                765.0,
                                129.8077548
                            ],
                            [
                                766.0,
                                129.8455115
                            ],
                            [
                                767.0,
                                129.8831921
                            ],
                            [
                                768.0,
                                129.9207969
                            ],
                            [
                                769.0,
                                129.958326
                            ],
                            [
                                770.0,
                                129.99577979999998
                            ],
                            [
                                771.0,
                                130.0331584
                            ],
                            [
                                772.0,
                                130.0704621
                            ],
                            [
                                773.0,
                                130.10769109999998
                            ],
                            [
                                774.0,
                                130.1448455
                            ],
                            [
                                775.0,
                                130.1819257
                            ],
                            [
                                776.0,
                                130.2189319
                            ],
                            [
                                777.0,
                                130.25586429999998
                            ],
                            [
                                778.0,
                                130.292723
                            ],
                            [
                                779.0,
                                130.3295084
                            ],
                            [
                                780.0,
                                130.3662206
                            ],
                            [
                                781.0,
                                130.4028598
                            ],
                            [
                                782.0,
                                130.4394264
                            ],
                            [
                                783.0,
                                130.4759204
                            ],
                            [
                                784.0,
                                130.51234209999998
                            ],
                            [
                                785.0,
                                130.5486918
                            ],
                            [
                                786.0,
                                130.5849696
                            ],
                            [
                                787.0,
                                130.6211757
                            ],
                            [
                                788.0,
                                130.6573104
                            ],
                            [
                                789.0,
                                130.6933739
                            ],
                            [
                                790.0,
                                130.72936629999998
                            ],
                            [
                                791.0,
                                130.765288
                            ],
                            [
                                792.0,
                                130.801139
                            ],
                            [
                                793.0,
                                130.8369197
                            ],
                            [
                                794.0,
                                130.87263009999998
                            ],
                            [
                                795.0,
                                130.90827059999998
                            ]
                        ]
                    },
                    {
                        "name": "a perfect library where each read is unique",
                        "data": [
                            [
                                0,
                                0
                            ],
                            [
                                130.89941872,
                                130.89941872
                            ]
                        ],
                        "dashStyle": "Dash",
                        "lineWidth": 1,
                        "color": "#000000",
                        "marker": {
                            "enabled": false
                        },
                        "showInLegend": false
                    }
                ]
            ],
            "config": {
                "id": "preseq_plot",
                "title": "Preseq: Complexity curve",
                "xlab": "Total molecules (including duplicates)",
                "ylab": "Unique molecules",
                "xmin": 0,
                "ymin": 0,
                "tt_label": "<b>{point.y:,.2f} M unique molecules</b>: {point.x:,.2f} M total molecules",
                "xLabelFormat": "{value:,.2f} M",
                "yLabelFormat": "{value:,.2f} M",
                "extra_series": [
                    {
                        "name": "a perfect library where each read is unique",
                        "data": [
                            [
                                0,
                                0
                            ],
                            [
                                130.89941872,
                                130.89941872
                            ]
                        ],
                        "dashStyle": "Dash",
                        "lineWidth": 1,
                        "color": "#000000",
                        "marker": {
                            "enabled": false
                        },
                        "showInLegend": false
                    }
                ],
                "xmax": 795.0
            }
        },
        "rseqc_read_distribution_plot": {
            "plot_type": "bar_graph",
            "samples": [
                [
                    "SRR5109947.read_dist"
                ]
            ],
            "datasets": [
                [
                    {
                        "name": "CDS_Exons",
                        "data": [
                            842446.0
                        ]
                    },
                    {
                        "name": "5'UTR_Exons",
                        "data": [
                            2261390.0
                        ]
                    },
                    {
                        "name": "3'UTR_Exons",
                        "data": [
                            994342.0
                        ]
                    },
                    {
                        "name": "Introns",
                        "data": [
                            10461566.0
                        ]
                    },
                    {
                        "name": "TSS_up_1kb",
                        "data": [
                            295996.0
                        ]
                    },
                    {
                        "name": "TSS_up_5kb",
                        "data": [
                            498914.0
                        ]
                    },
                    {
                        "name": "TSS_up_10kb",
                        "data": [
                            662981.0
                        ]
                    },
                    {
                        "name": "TES_down_1kb",
                        "data": [
                            254099.0
                        ]
                    },
                    {
                        "name": "TES_down_5kb",
                        "data": [
                            1081016.0
                        ]
                    },
                    {
                        "name": "TES_down_10kb",
                        "data": [
                            1459813.0
                        ]
                    },
                    {
                        "name": "Other_intergenic",
                        "data": [
                            2396303.0
                        ]
                    }
                ]
            ],
            "config": {
                "id": "rseqc_read_distribution_plot",
                "title": "RSeQC: Read Distribution",
                "ylab": "# Tags",
                "cpswitch_counts_label": "Number of Tags",
                "cpswitch_c_active": false,
                "stacking": "percent"
            }
        },
        "rseqc_read_dups_plot": {
            "plot_type": "xy_line",
            "datasets": [
                [
                    {
                        "name": "SRR5109947.read_duplication",
                        "data": [
                            [
                                3,
                                13551388
                            ],
                            [
                                6,
                                46686
                            ],
                            [
                                9,
                                7254
                            ],
                            [
                                12,
                                2763
                            ],
                            [
                                15,
                                1404
                            ],
                            [
                                18,
                                884
                            ],
                            [
                                21,
                                600
                            ],
                            [
                                24,
                                409
                            ],
                            [
                                27,
                                354
                            ],
                            [
                                30,
                                254
                            ],
                            [
                                33,
                                229
                            ],
                            [
                                36,
                                163
                            ],
                            [
                                39,
                                138
                            ],
                            [
                                42,
                                108
                            ],
                            [
                                45,
                                84
                            ],
                            [
                                48,
                                100
                            ],
                            [
                                51,
                                78
                            ],
                            [
                                54,
                                59
                            ],
                            [
                                57,
                                48
                            ],
                            [
                                60,
                                44
                            ],
                            [
                                63,
                                44
                            ],
                            [
                                66,
                                39
                            ],
                            [
                                69,
                                32
                            ],
                            [
                                72,
                                30
                            ],
                            [
                                75,
                                39
                            ],
                            [
                                78,
                                25
                            ],
                            [
                                81,
                                30
                            ],
                            [
                                84,
                                21
                            ],
                            [
                                87,
                                26
                            ],
                            [
                                90,
                                10
                            ],
                            [
                                93,
                                19
                            ],
                            [
                                96,
                                22
                            ],
                            [
                                99,
                                15
                            ],
                            [
                                102,
                                8
                            ],
                            [
                                105,
                                21
                            ],
                            [
                                108,
                                12
                            ],
                            [
                                111,
                                11
                            ],
                            [
                                114,
                                12
                            ],
                            [
                                117,
                                10
                            ],
                            [
                                120,
                                10
                            ],
                            [
                                123,
                                17
                            ],
                            [
                                126,
                                12
                            ],
                            [
                                129,
                                8
                            ],
                            [
                                132,
                                6
                            ],
                            [
                                135,
                                7
                            ],
                            [
                                138,
                                5
                            ],
                            [
                                141,
                                4
                            ],
                            [
                                144,
                                12
                            ],
                            [
                                147,
                                6
                            ],
                            [
                                150,
                                11
                            ],
                            [
                                153,
                                5
                            ],
                            [
                                157,
                                7
                            ],
                            [
                                160,
                                5
                            ],
                            [
                                163,
                                5
                            ],
                            [
                                166,
                                5
                            ],
                            [
                                169,
                                6
                            ],
                            [
                                173,
                                6
                            ],
                            [
                                177,
                                7
                            ],
                            [
                                181,
                                3
                            ],
                            [
                                184,
                                8
                            ],
                            [
                                188,
                                6
                            ],
                            [
                                191,
                                3
                            ],
                            [
                                195,
                                4
                            ],
                            [
                                199,
                                4
                            ],
                            [
                                202,
                                5
                            ],
                            [
                                205,
                                6
                            ],
                            [
                                210,
                                4
                            ],
                            [
                                213,
                                4
                            ],
                            [
                                216,
                                3
                            ],
                            [
                                220,
                                3
                            ],
                            [
                                223,
                                5
                            ],
                            [
                                232,
                                2
                            ],
                            [
                                238,
                                4
                            ],
                            [
                                244,
                                2
                            ],
                            [
                                247,
                                4
                            ],
                            [
                                250,
                                4
                            ],
                            [
                                255,
                                4
                            ],
                            [
                                259,
                                3
                            ],
                            [
                                262,
                                7
                            ],
                            [
                                265,
                                2
                            ],
                            [
                                268,
                                2
                            ],
                            [
                                272,
                                2
                            ],
                            [
                                275,
                                4
                            ],
                            [
                                282,
                                5
                            ],
                            [
                                291,
                                2
                            ],
                            [
                                296,
                                2
                            ],
                            [
                                300,
                                2
                            ],
                            [
                                308,
                                4
                            ],
                            [
                                318,
                                3
                            ],
                            [
                                321,
                                2
                            ],
                            [
                                327,
                                2
                            ],
                            [
                                331,
                                2
                            ],
                            [
                                337,
                                2
                            ],
                            [
                                346,
                                3
                            ],
                            [
                                353,
                                2
                            ],
                            [
                                357,
                                3
                            ],
                            [
                                368,
                                2
                            ],
                            [
                                375,
                                2
                            ],
                            [
                                386,
                                3
                            ],
                            [
                                399,
                                2
                            ],
                            [
                                409,
                                3
                            ],
                            [
                                413,
                                3
                            ],
                            [
                                432,
                                2
                            ],
                            [
                                436,
                                2
                            ],
                            [
                                452,
                                2
                            ],
                            [
                                463,
                                2
                            ],
                            [
                                476,
                                2
                            ],
                            [
                                494,
                                2
                            ]
                        ]
                    }
                ]
            ],
            "config": {
                "smooth_points": 200,
                "id": "rseqc_read_dups_plot",
                "title": "RSeQC: Read Duplication",
                "ylab": "Number of Reads (log10)",
                "xlab": "Occurrence of read",
                "yLog": true,
                "tt_label": "<strong>{point.x} occurrences</strong>: {point.y} reads"
            }
        },
        "rseqc_infer_experiment_plot": {
            "plot_type": "bar_graph",
            "samples": [
                [
                    "SRR5109947.infer_experiment"
                ]
            ],
            "datasets": [
                [
                    {
                        "name": "Sense",
                        "data": [
                            87.61
                        ]
                    },
                    {
                        "name": "Antisense",
                        "data": [
                            10.100000000000001
                        ]
                    },
                    {
                        "name": "Undetermined",
                        "data": [
                            2.29
                        ]
                    }
                ]
            ],
            "config": {
                "id": "rseqc_infer_experiment_plot",
                "title": "RSeQC: Infer experiment",
                "ylab": "% Tags",
                "ymin": 0,
                "ymax": 100,
                "tt_percentages": false,
                "ylab_format": "{value}%",
                "cpswitch": false
            }
        },
        "picard_gcbias_plot": {
            "plot_type": "xy_line",
            "datasets": [
                [
                    {
                        "name": "SRR5109947",
                        "data": [
                            [
                                0,
                                8.33961
                            ],
                            [
                                1,
                                0.014127
                            ],
                            [
                                2,
                                0.0209
                            ],
                            [
                                3,
                                0.036196
                            ],
                            [
                                4,
                                0.044298
                            ],
                            [
                                5,
                                0.075499
                            ],
                            [
                                6,
                                0.071547
                            ],
                            [
                                7,
                                0.101094
                            ],
                            [
                                8,
                                0.079766
                            ],
                            [
                                9,
                                0.138404
                            ],
                            [
                                10,
                                0.120236
                            ],
                            [
                                11,
                                0.13275
                            ],
                            [
                                12,
                                0.1335
                            ],
                            [
                                13,
                                0.181907
                            ],
                            [
                                14,
                                0.183429
                            ],
                            [
                                15,
                                0.205374
                            ],
                            [
                                16,
                                0.232129
                            ],
                            [
                                17,
                                0.336886
                            ],
                            [
                                18,
                                0.254273
                            ],
                            [
                                19,
                                0.281229
                            ],
                            [
                                20,
                                0.278489
                            ],
                            [
                                21,
                                0.348107
                            ],
                            [
                                22,
                                0.330036
                            ],
                            [
                                23,
                                0.406107
                            ],
                            [
                                24,
                                0.358988
                            ],
                            [
                                25,
                                0.386916
                            ],
                            [
                                26,
                                0.423289
                            ],
                            [
                                27,
                                0.402911
                            ],
                            [
                                28,
                                0.419811
                            ],
                            [
                                29,
                                0.448515
                            ],
                            [
                                30,
                                0.463641
                            ],
                            [
                                31,
                                0.467745
                            ],
                            [
                                32,
                                0.476922
                            ],
                            [
                                33,
                                0.497896
                            ],
                            [
                                34,
                                0.503955
                            ],
                            [
                                35,
                                0.518031
                            ],
                            [
                                36,
                                0.512324
                            ],
                            [
                                37,
                                0.527863
                            ],
                            [
                                38,
                                0.532902
                            ],
                            [
                                39,
                                0.541497
                            ],
                            [
                                40,
                                0.553499
                            ],
                            [
                                41,
                                0.578748
                            ],
                            [
                                42,
                                0.621499
                            ],
                            [
                                43,
                                0.667589
                            ],
                            [
                                44,
                                0.742282
                            ],
                            [
                                45,
                                0.811411
                            ],
                            [
                                46,
                                0.960805
                            ],
                            [
                                47,
                                1.106082
                            ],
                            [
                                48,
                                1.265513
                            ],
                            [
                                49,
                                1.268881
                            ],
                            [
                                50,
                                1.34335
                            ],
                            [
                                51,
                                1.522568
                            ],
                            [
                                52,
                                1.680099
                            ],
                            [
                                53,
                                1.779131
                            ],
                            [
                                54,
                                1.660533
                            ],
                            [
                                55,
                                2.173751
                            ],
                            [
                                56,
                                2.524131
                            ],
                            [
                                57,
                                1.989998
                            ],
                            [
                                58,
                                2.392452
                            ],
                            [
                                59,
                                2.568792
                            ],
                            [
                                60,
                                2.208622
                            ],
                            [
                                61,
                                2.847705
                            ],
                            [
                                62,
                                2.736481
                            ],
                            [
                                63,
                                3.504801
                            ],
                            [
                                64,
                                3.526018
                            ],
                            [
                                65,
                                4.354947
                            ],
                            [
                                66,
                                4.724167
                            ],
                            [
                                67,
                                4.947342
                            ],
                            [
                                68,
                                6.127366
                            ],
                            [
                                69,
                                8.124772
                            ],
                            [
                                70,
                                7.139997
                            ],
                            [
                                71,
                                7.259967
                            ],
                            [
                                72,
                                9.666735
                            ],
                            [
                                73,
                                9.64477
                            ],
                            [
                                74,
                                12.073021
                            ],
                            [
                                75,
                                12.453848
                            ],
                            [
                                76,
                                13.281871
                            ],
                            [
                                77,
                                14.775355
                            ],
                            [
                                78,
                                15.941447
                            ],
                            [
                                79,
                                13.994089
                            ],
                            [
                                80,
                                17.605693
                            ],
                            [
                                81,
                                17.602841
                            ],
                            [
                                82,
                                13.472181
                            ],
                            [
                                83,
                                13.205145
                            ],
                            [
                                84,
                                11.512201
                            ],
                            [
                                85,
                                19.380872
                            ],
                            [
                                86,
                                20.621635
                            ],
                            [
                                87,
                                18.028277
                            ],
                            [
                                88,
                                13.707859
                            ],
                            [
                                89,
                                17.303545
                            ],
                            [
                                90,
                                12.949491
                            ],
                            [
                                91,
                                13.012835
                            ],
                            [
                                92,
                                6.181139
                            ],
                            [
                                93,
                                4.715065
                            ],
                            [
                                94,
                                10.719573
                            ],
                            [
                                95,
                                7.578403
                            ],
                            [
                                96,
                                0.0
                            ],
                            [
                                97,
                                0.0
                            ],
                            [
                                98,
                                0.0
                            ],
                            [
                                99,
                                0.0
                            ],
                            [
                                100,
                                0.0
                            ]
                        ]
                    }
                ]
            ],
            "config": {
                "id": "picard_gcbias_plot",
                "title": "Picard: GC Coverage Bias",
                "ylab": "Normalized Coverage",
                "xlab": "% GC",
                "xmin": 0,
                "xmax": 100,
                "xDecimals": false,
                "ymin": 0,
                "yCeiling": 10,
                "tt_label": "<b>{point.x} %GC</b>: {point.y:.2f}",
                "yPlotLines": [
                    {
                        "value": 1,
                        "color": "#999999",
                        "width": 2,
                        "dashStyle": "LongDash"
                    }
                ]
            }
        },
        "picard_deduplication": {
            "plot_type": "bar_graph",
            "samples": [
                [
                    "SRR5109947"
                ]
            ],
            "datasets": [
                [
                    {
                        "name": "Unpaired Read Unique",
                        "data": [
                            14236417.0
                        ]
                    },
                    {
                        "name": "Unpaired Read Duplicates",
                        "data": [
                            4800648.0
                        ]
                    },
                    {
                        "name": "Unmapped Reads",
                        "data": [
                            1877891.0
                        ]
                    }
                ]
            ],
            "config": {
                "id": "picard_deduplication",
                "title": "Picard: Deduplication Stats",
                "ylab": "# Reads",
                "cpswitch_counts_label": "Number of Reads",
                "cpswitch_c_active": false,
                "stacking": "percent"
            }
        },
        "samtools-flagstat-dp": {
            "plot_type": "beeswarm",
            "samples": [
                [
                    "SRR5109947"
                ],
                [
                    "SRR5109947"
                ],
                [
                    "SRR5109947"
                ],
                [
                    "SRR5109947"
                ],
                [
                    "SRR5109947"
                ],
                [
                    "SRR5109947"
                ],
                [
                    "SRR5109947"
                ],
                [
                    "SRR5109947"
                ],
                [
                    "SRR5109947"
                ],
                [
                    "SRR5109947"
                ],
                [
                    "SRR5109947"
                ]
            ],
            "datasets": [
                [
                    31.939985
                ],
                [
                    31.939985
                ],
                [
                    30.062094
                ],
                [
                    11.025029
                ],
                [
                    0.0
                ],
                [
                    0.0
                ],
                [
                    0.0
                ],
                [
                    0.0
                ],
                [
                    0.0
                ],
                [
                    0.0
                ],
                [
                    0.0
                ]
            ],
            "categories": [
                {
                    "namespace": "",
                    "title": "Total Reads",
                    "description": "Total Reads",
                    "max": 31.939985,
                    "min": 0.0,
                    "suffix": "M reads",
                    "decimalPlaces": 2,
                    "bordercol": "rgb(55,126,184)"
                },
                {
                    "namespace": "",
                    "title": "Total Passed QC",
                    "description": "Total Passed QC",
                    "max": 31.939985,
                    "min": 0.0,
                    "suffix": "M reads",
                    "decimalPlaces": 2,
                    "bordercol": "rgb(55,126,184)"
                },
                {
                    "namespace": "",
                    "title": "Mapped",
                    "description": "Mapped",
                    "max": 31.939985,
                    "min": 0.0,
                    "suffix": "M reads",
                    "decimalPlaces": 2,
                    "bordercol": "rgb(55,126,184)"
                },
                {
                    "namespace": "",
                    "title": "Secondary Alignments",
                    "description": "Secondary Alignments",
                    "max": 31.939985,
                    "min": 0.0,
                    "suffix": "M reads",
                    "decimalPlaces": 2,
                    "bordercol": "rgb(55,126,184)"
                },
                {
                    "namespace": "",
                    "title": "Duplicates",
                    "description": "Duplicates",
                    "max": 31.939985,
                    "min": 0.0,
                    "suffix": "M reads",
                    "decimalPlaces": 2,
                    "bordercol": "rgb(55,126,184)"
                },
                {
                    "namespace": "",
                    "title": "Paired in Sequencing",
                    "description": "Paired in Sequencing",
                    "max": 31.939985,
                    "min": 0.0,
                    "suffix": "M reads",
                    "decimalPlaces": 2,
                    "bordercol": "rgb(55,126,184)"
                },
                {
                    "namespace": "",
                    "title": "Properly Paired",
                    "description": "Properly Paired",
                    "max": 31.939985,
                    "min": 0.0,
                    "suffix": "M reads",
                    "decimalPlaces": 2,
                    "bordercol": "rgb(55,126,184)"
                },
                {
                    "namespace": "",
                    "title": "Self and mate mapped",
                    "description": "Reads with itself and mate mapped",
                    "max": 31.939985,
                    "min": 0.0,
                    "suffix": "M reads",
                    "decimalPlaces": 2,
                    "bordercol": "rgb(55,126,184)"
                },
                {
                    "namespace": "",
                    "title": "Singletons",
                    "description": "Singletons",
                    "max": 31.939985,
                    "min": 0.0,
                    "suffix": "M reads",
                    "decimalPlaces": 2,
                    "bordercol": "rgb(55,126,184)"
                },
                {
                    "namespace": "",
                    "title": "Mate mapped to diff chr",
                    "description": "Mate mapped to different chromosome",
                    "max": 31.939985,
                    "min": 0.0,
                    "suffix": "M reads",
                    "decimalPlaces": 2,
                    "bordercol": "rgb(55,126,184)"
                },
                {
                    "namespace": "",
                    "title": "Diff chr (mapQ >= 5)",
                    "description": "Mate mapped to different chromosome (mapQ >= 5)",
                    "max": 31.939985,
                    "min": 0.0,
                    "suffix": "M reads",
                    "decimalPlaces": 2,
                    "bordercol": "rgb(55,126,184)"
                }
            ]
        },
        "hisat2_se_plot": {
            "plot_type": "bar_graph",
            "samples": [
                [
                    "SRR5109947.hisat2_mapstats"
                ]
            ],
            "datasets": [
                [
                    {
                        "name": "SE mapped uniquely",
                        "data": [
                            15731349.0
                        ],
                        "color": "#20568f"
                    },
                    {
                        "name": "SE multimapped",
                        "data": [
                            3305716.0
                        ],
                        "color": "#f7a35c"
                    },
                    {
                        "name": "SE not aligned",
                        "data": [
                            1877891.0
                        ],
                        "color": "#981919"
                    }
                ]
            ],
            "config": {
                "id": "hisat2_se_plot",
                "title": "HISAT2: SE Alignment Scores",
                "ylab": "# Reads",
                "cpswitch_counts_label": "Number of Reads"
            }
        },
        "fastqc_sequence_counts_plot": {
            "plot_type": "bar_graph",
            "samples": [
                [
                    "SRR5109947",
                    "SRR5109947.trim"
                ]
            ],
            "datasets": [
                [
                    {
                        "name": "Unique Reads",
                        "data": [
                            18113198.0,
                            16717264.0
                        ]
                    },
                    {
                        "name": "Duplicate Reads",
                        "data": [
                            5479400.0,
                            4197692.0
                        ]
                    }
                ]
            ],
            "config": {
                "id": "fastqc_sequence_counts_plot",
                "title": "FastQC: Sequence Counts",
                "ylab": "Number of reads",
                "cpswitch_counts_label": "Number of reads",
                "hide_zero_cats": false
            }
        },
        "fastqc_per_base_sequence_quality_plot": {
            "plot_type": "xy_line",
            "datasets": [
                [
                    {
                        "name": "SRR5109947",
                        "data": [
                            [
                                1,
                                30.786155725622077
                            ],
                            [
                                2,
                                31.34397203733137
                            ],
                            [
                                3,
                                30.94630926191342
                            ],
                            [
                                4,
                                34.74159925074805
                            ],
                            [
                                5,
                                35.19269620073211
                            ],
                            [
                                6,
                                35.23109532065947
                            ],
                            [
                                7,
                                35.27000667751809
                            ],
                            [
                                8,
                                35.29974799723201
                            ],
                            [
                                9,
                                36.91700816501854
                            ],
                            [
                                10,
                                36.900378457684056
                            ],
                            [
                                11,
                                36.88296604723227
                            ],
                            [
                                12,
                                36.87600899231191
                            ],
                            [
                                13,
                                36.85404829090887
                            ],
                            [
                                14,
                                38.05483741129315
                            ],
                            [
                                15,
                                38.063519541171345
                            ],
                            [
                                16,
                                38.01270317919205
                            ],
                            [
                                17,
                                37.895901545052396
                            ],
                            [
                                18,
                                37.79176638367678
                            ],
                            [
                                19,
                                37.785172196805114
                            ],
                            [
                                20,
                                37.7018610667634
                            ],
                            [
                                21,
                                37.62923044761751
                            ],
                            [
                                22,
                                37.58349567944997
                            ],
                            [
                                23,
                                37.39266086761619
                            ],
                            [
                                24,
                                37.25307157778893
                            ],
                            [
                                25,
                                37.09832113445073
                            ],
                            [
                                26,
                                36.745621995508934
                            ],
                            [
                                27,
                                36.506664039288935
                            ],
                            [
                                28,
                                36.297688961597196
                            ],
                            [
                                29,
                                36.12126833170302
                            ],
                            [
                                30,
                                35.90885573517592
                            ],
                            [
                                31,
                                35.80496751565894
                            ],
                            [
                                32,
                                35.660363475018734
                            ],
                            [
                                33,
                                35.53328221843139
                            ],
                            [
                                34,
                                35.34982251636721
                            ],
                            [
                                35,
                                35.16965405844664
                            ],
                            [
                                36,
                                34.990416316168314
                            ],
                            [
                                37,
                                34.861829799329435
                            ],
                            [
                                38,
                                34.6743675707101
                            ],
                            [
                                39,
                                34.557502908327436
                            ],
                            [
                                40,
                                34.35119955843778
                            ],
                            [
                                41,
                                34.225834899573165
                            ],
                            [
                                42,
                                34.34951237672087
                            ],
                            [
                                43,
                                34.23565514065047
                            ],
                            [
                                44,
                                34.117558439303714
                            ],
                            [
                                45,
                                33.9685056304524
                            ],
                            [
                                46,
                                34.041607922959564
                            ],
                            [
                                47,
                                33.98748226032588
                            ],
                            [
                                48,
                                33.85492674439669
                            ],
                            [
                                49,
                                33.736567630237246
                            ],
                            [
                                50,
                                33.145753257017304
                            ]
                        ],
                        "color": "#5cb85c"
                    },
                    {
                        "name": "SRR5109947.trim",
                        "data": [
                            [
                                1,
                                30.80852314487298
                            ],
                            [
                                2,
                                31.37380193388884
                            ],
                            [
                                3,
                                30.968174448944573
                            ],
                            [
                                4,
                                34.764833930322396
                            ],
                            [
                                5,
                                35.21434479709161
                            ],
                            [
                                6,
                                35.260690722944865
                            ],
                            [
                                7,
                                35.29844614542818
                            ],
                            [
                                8,
                                35.32608086768148
                            ],
                            [
                                9,
                                36.94226844177918
                            ],
                            [
                                10,
                                36.92008173481216
                            ],
                            [
                                11,
                                36.8963306927349
                            ],
                            [
                                12,
                                36.88607731233095
                            ],
                            [
                                13,
                                36.8584674526688
                            ],
                            [
                                14,
                                38.04679287874189
                            ],
                            [
                                15,
                                38.04918762439663
                            ],
                            [
                                16,
                                37.99531445344662
                            ],
                            [
                                17,
                                37.92802174673473
                            ],
                            [
                                18,
                                37.886387425342896
                            ],
                            [
                                19,
                                37.96708565870279
                            ],
                            [
                                20,
                                37.912713705924126
                            ],
                            [
                                21,
                                37.87509641425973
                            ],
                            [
                                22,
                                37.88650442295934
                            ],
                            [
                                23,
                                37.80092360701117
                            ],
                            [
                                24,
                                37.76360901739406
                            ],
                            [
                                25,
                                37.72026582317457
                            ],
                            [
                                26,
                                37.51550871843105
                            ],
                            [
                                27,
                                37.447526610988525
                            ],
                            [
                                28,
                                37.405930538009535
                            ],
                            [
                                29,
                                37.37746367896841
                            ],
                            [
                                30,
                                37.28790546820077
                            ],
                            [
                                31,
                                37.2937832187526
                            ],
                            [
                                32,
                                37.23330768507255
                            ],
                            [
                                33,
                                37.18827170231228
                            ],
                            [
                                34,
                                37.07883030777818
                            ],
                            [
                                35,
                                36.96857411914795
                            ],
                            [
                                36,
                                36.86201827396666
                            ],
                            [
                                37,
                                36.81372358494324
                            ],
                            [
                                38,
                                36.69892352610985
                            ],
                            [
                                39,
                                36.659627555795254
                            ],
                            [
                                40,
                                36.51671552429556
                            ],
                            [
                                41,
                                36.46596786076703
                            ],
                            [
                                42,
                                36.731007630322054
                            ],
                            [
                                43,
                                36.72304579358063
                            ],
                            [
                                44,
                                36.71463933976042
                            ],
                            [
                                45,
                                36.679751245901755
                            ],
                            [
                                46,
                                36.9588461631281
                            ],
                            [
                                47,
                                37.092290326041535
                            ],
                            [
                                48,
                                37.174657570986696
                            ],
                            [
                                49,
                                37.29440869771725
                            ],
                            [
                                50,
                                36.84720451021698
                            ]
                        ],
                        "color": "#5cb85c"
                    }
                ]
            ],
            "config": {
                "id": "fastqc_per_base_sequence_quality_plot",
                "title": "FastQC: Mean Quality Scores",
                "ylab": "Phred Score",
                "xlab": "Position (bp)",
                "ymin": 0,
                "xDecimals": false,
                "tt_label": "<b>Base {point.x}</b>: {point.y:.2f}",
                "colors": {
                    "SRR5109947.trim": "#5cb85c",
                    "SRR5109947": "#5cb85c"
                },
                "yPlotBands": [
                    {
                        "from": 28,
                        "to": 100,
                        "color": "#c3e6c3"
                    },
                    {
                        "from": 20,
                        "to": 28,
                        "color": "#e6dcc3"
                    },
                    {
                        "from": 0,
                        "to": 20,
                        "color": "#e6c3c3"
                    }
                ]
            }
        },
        "fastqc_per_sequence_quality_scores_plot": {
            "plot_type": "xy_line",
            "datasets": [
                [
                    {
                        "name": "SRR5109947",
                        "data": [
                            [
                                2.0,
                                9097.0
                            ],
                            [
                                3.0,
                                97.0
                            ],
                            [
                                4.0,
                                251.0
                            ],
                            [
                                5.0,
                                426.0
                            ],
                            [
                                6.0,
                                756.0
                            ],
                            [
                                7.0,
                                1191.0
                            ],
                            [
                                8.0,
                                2086.0
                            ],
                            [
                                9.0,
                                3499.0
                            ],
                            [
                                10.0,
                                5682.0
                            ],
                            [
                                11.0,
                                8861.0
                            ],
                            [
                                12.0,
                                13969.0
                            ],
                            [
                                13.0,
                                22599.0
                            ],
                            [
                                14.0,
                                34501.0
                            ],
                            [
                                15.0,
                                54007.0
                            ],
                            [
                                16.0,
                                76932.0
                            ],
                            [
                                17.0,
                                87427.0
                            ],
                            [
                                18.0,
                                99119.0
                            ],
                            [
                                19.0,
                                133367.0
                            ],
                            [
                                20.0,
                                150367.0
                            ],
                            [
                                21.0,
                                145829.0
                            ],
                            [
                                22.0,
                                139613.0
                            ],
                            [
                                23.0,
                                125739.0
                            ],
                            [
                                24.0,
                                133926.0
                            ],
                            [
                                25.0,
                                160278.0
                            ],
                            [
                                26.0,
                                200577.0
                            ],
                            [
                                27.0,
                                256992.0
                            ],
                            [
                                28.0,
                                333877.0
                            ],
                            [
                                29.0,
                                427904.0
                            ],
                            [
                                30.0,
                                541121.0
                            ],
                            [
                                31.0,
                                677883.0
                            ],
                            [
                                32.0,
                                840855.0
                            ],
                            [
                                33.0,
                                1037566.0
                            ],
                            [
                                34.0,
                                1300528.0
                            ],
                            [
                                35.0,
                                1870648.0
                            ],
                            [
                                36.0,
                                2485323.0
                            ],
                            [
                                37.0,
                                2653075.0
                            ],
                            [
                                38.0,
                                3636000.0
                            ],
                            [
                                39.0,
                                5920630.0
                            ]
                        ],
                        "color": "#5cb85c"
                    },
                    {
                        "name": "SRR5109947.trim",
                        "data": [
                            [
                                15.0,
                                1.0
                            ],
                            [
                                16.0,
                                3.0
                            ],
                            [
                                17.0,
                                24.0
                            ],
                            [
                                18.0,
                                111.0
                            ],
                            [
                                19.0,
                                262.0
                            ],
                            [
                                20.0,
                                544.0
                            ],
                            [
                                21.0,
                                1346.0
                            ],
                            [
                                22.0,
                                3854.0
                            ],
                            [
                                23.0,
                                11397.0
                            ],
                            [
                                24.0,
                                27580.0
                            ],
                            [
                                25.0,
                                59200.0
                            ],
                            [
                                26.0,
                                111167.0
                            ],
                            [
                                27.0,
                                184135.0
                            ],
                            [
                                28.0,
                                278689.0
                            ],
                            [
                                29.0,
                                391040.0
                            ],
                            [
                                30.0,
                                518227.0
                            ],
                            [
                                31.0,
                                655818.0
                            ],
                            [
                                32.0,
                                809672.0
                            ],
                            [
                                33.0,
                                987510.0
                            ],
                            [
                                34.0,
                                1215540.0
                            ],
                            [
                                35.0,
                                1522148.0
                            ],
                            [
                                36.0,
                                1935638.0
                            ],
                            [
                                37.0,
                                2536722.0
                            ],
                            [
                                38.0,
                                3730034.0
                            ],
                            [
                                39.0,
                                5934294.0
                            ]
                        ],
                        "color": "#5cb85c"
                    }
                ]
            ],
            "config": {
                "id": "fastqc_per_sequence_quality_scores_plot",
                "title": "FastQC: Per Sequence Quality Scores",
                "ylab": "Count",
                "xlab": "Mean Sequence Quality (Phred Score)",
                "ymin": 0,
                "xmin": 0,
                "xDecimals": false,
                "colors": {
                    "SRR5109947.trim": "#5cb85c",
                    "SRR5109947": "#5cb85c"
                },
                "tt_label": "<b>Phred {point.x}</b>: {point.y} reads",
                "xPlotBands": [
                    {
                        "from": 28,
                        "to": 100,
                        "color": "#c3e6c3"
                    },
                    {
                        "from": 20,
                        "to": 28,
                        "color": "#e6dcc3"
                    },
                    {
                        "from": 0,
                        "to": 20,
                        "color": "#e6c3c3"
                    }
                ]
            }
        },
        "fastqc_per_sequence_gc_content_plot": {
            "plot_type": "xy_line",
            "datasets": [
                [
                    {
                        "name": "SRR5109947",
                        "data": [
                            [
                                0.0,
                                1.6857844750348614
                            ],
                            [
                                1.0,
                                0.9359479286498589
                            ],
                            [
                                2.0,
                                0.18611138226485666
                            ],
                            [
                                3.0,
                                0.16865602686083733
                            ],
                            [
                                4.0,
                                0.15120067145681798
                            ],
                            [
                                5.0,
                                0.16907704981946503
                            ],
                            [
                                6.0,
                                0.18695342818211208
                            ],
                            [
                                7.0,
                                0.21634489132184592
                            ],
                            [
                                8.0,
                                0.24573635446157976
                            ],
                            [
                                9.0,
                                0.28555615022376996
                            ],
                            [
                                10.0,
                                0.32537594598596015
                            ],
                            [
                                11.0,
                                0.3528525026742705
                            ],
                            [
                                12.0,
                                0.3803290593625809
                            ],
                            [
                                13.0,
                                0.3654842600192912
                            ],
                            [
                                14.0,
                                0.3506394606760015
                            ],
                            [
                                15.0,
                                0.347430496349202
                            ],
                            [
                                16.0,
                                0.3442215320224025
                            ],
                            [
                                17.0,
                                0.3886287682957317
                            ],
                            [
                                18.0,
                                0.43303600456906083
                            ],
                            [
                                19.0,
                                0.48147715370741434
                            ],
                            [
                                20.0,
                                0.5299183028457679
                            ],
                            [
                                21.0,
                                0.620018284578287
                            ],
                            [
                                22.0,
                                0.7101182663108061
                            ],
                            [
                                23.0,
                                0.8223069931646282
                            ],
                            [
                                24.0,
                                0.9344957200184502
                            ],
                            [
                                25.0,
                                1.0694944876714272
                            ],
                            [
                                26.0,
                                1.2044932553244043
                            ],
                            [
                                27.0,
                                1.3433656479139942
                            ],
                            [
                                28.0,
                                1.4822380405035842
                            ],
                            [
                                29.0,
                                1.632737719420149
                            ],
                            [
                                30.0,
                                1.7832373983367136
                            ],
                            [
                                31.0,
                                1.9231655540814407
                            ],
                            [
                                32.0,
                                2.0630937098261684
                            ],
                            [
                                33.0,
                                2.1741679012844353
                            ],
                            [
                                34.0,
                                2.285242092742702
                            ],
                            [
                                35.0,
                                2.3573150254598674
                            ],
                            [
                                36.0,
                                2.4293879581770326
                            ],
                            [
                                37.0,
                                2.4647912872183895
                            ],
                            [
                                38.0,
                                2.5001946162597464
                            ],
                            [
                                39.0,
                                2.5018327588881126
                            ],
                            [
                                40.0,
                                2.503470901516479
                            ],
                            [
                                41.0,
                                2.4926632207967816
                            ],
                            [
                                42.0,
                                2.4818555400770848
                            ],
                            [
                                43.0,
                                2.450158067940603
                            ],
                            [
                                44.0,
                                2.418460595804121
                            ],
                            [
                                45.0,
                                2.357250910288503
                            ],
                            [
                                46.0,
                                2.296041224772884
                            ],
                            [
                                47.0,
                                2.273476958797293
                            ],
                            [
                                48.0,
                                2.2509126928217027
                            ],
                            [
                                49.0,
                                2.2403230036846455
                            ],
                            [
                                50.0,
                                2.229733314547588
                            ],
                            [
                                51.0,
                                2.22342224451293
                            ],
                            [
                                52.0,
                                2.2171111744782723
                            ],
                            [
                                53.0,
                                2.1884752017744513
                            ],
                            [
                                54.0,
                                2.1598392290706308
                            ],
                            [
                                55.0,
                                2.1071034320370368
                            ],
                            [
                                56.0,
                                2.0543676350034428
                            ],
                            [
                                57.0,
                                2.003324478493875
                            ],
                            [
                                58.0,
                                1.9522813219843067
                            ],
                            [
                                59.0,
                                1.8303331974625994
                            ],
                            [
                                60.0,
                                1.708385072940892
                            ],
                            [
                                61.0,
                                1.4976716308372389
                            ],
                            [
                                62.0,
                                1.286958188733586
                            ],
                            [
                                63.0,
                                1.122104191534671
                            ],
                            [
                                64.0,
                                0.957250194335756
                            ],
                            [
                                65.0,
                                0.8581238650612869
                            ],
                            [
                                66.0,
                                0.758997535786818
                            ],
                            [
                                67.0,
                                0.6943192195003729
                            ],
                            [
                                68.0,
                                0.629640903213928
                            ],
                            [
                                69.0,
                                0.5750853038997679
                            ],
                            [
                                70.0,
                                0.5205297045856079
                            ],
                            [
                                71.0,
                                0.4747856669893262
                            ],
                            [
                                72.0,
                                0.4290416293930447
                            ],
                            [
                                73.0,
                                0.3972821792575773
                            ],
                            [
                                74.0,
                                0.36552272912211
                            ],
                            [
                                75.0,
                                0.3246824335490328
                            ],
                            [
                                76.0,
                                0.28384213797595564
                            ],
                            [
                                77.0,
                                0.2524032636973114
                            ],
                            [
                                78.0,
                                0.2209643894186672
                            ],
                            [
                                79.0,
                                0.19741061263168252
                            ],
                            [
                                80.0,
                                0.17385683584469788
                            ],
                            [
                                81.0,
                                0.14703104814573847
                            ],
                            [
                                82.0,
                                0.12020526044677908
                            ],
                            [
                                83.0,
                                0.10141096654742848
                            ],
                            [
                                84.0,
                                0.08261667264807787
                            ],
                            [
                                85.0,
                                0.06704737186836791
                            ],
                            [
                                86.0,
                                0.05147807108865798
                            ],
                            [
                                87.0,
                                0.041167282947036754
                            ],
                            [
                                88.0,
                                0.03085649480541553
                            ],
                            [
                                89.0,
                                0.023302659032473215
                            ],
                            [
                                90.0,
                                0.015748823259530892
                            ],
                            [
                                91.0,
                                0.011212674885483626
                            ],
                            [
                                92.0,
                                0.006676526511436357
                            ],
                            [
                                93.0,
                                0.004328842653301646
                            ],
                            [
                                94.0,
                                0.0019811587951669343
                            ],
                            [
                                95.0,
                                0.001416945287158228
                            ],
                            [
                                96.0,
                                0.0008527317791495218
                            ],
                            [
                                97.0,
                                0.0005022355090229014
                            ],
                            [
                                98.0,
                                0.00015173923889628084
                            ],
                            [
                                99.0,
                                8.121255039519256e-05
                            ],
                            [
                                100.0,
                                1.0685861894104285e-05
                            ]
                        ],
                        "color": "#f0ad4e"
                    },
                    {
                        "name": "SRR5109947.trim",
                        "data": [
                            [
                                0.0,
                                0.001584804972253564
                            ],
                            [
                                1.0,
                                0.001733451903273018
                            ],
                            [
                                2.0,
                                0.0023989327790678045
                            ],
                            [
                                3.0,
                                0.003267945606566151
                            ],
                            [
                                4.0,
                                0.0038328039444400766
                            ],
                            [
                                5.0,
                                0.005740058413212764
                            ],
                            [
                                6.0,
                                0.009253843174926474
                            ],
                            [
                                7.0,
                                0.012990598333169364
                            ],
                            [
                                8.0,
                                0.01687485698450079
                            ],
                            [
                                9.0,
                                0.026826197297287777
                            ],
                            [
                                10.0,
                                0.04231063375779122
                            ],
                            [
                                11.0,
                                0.05814381878722491
                            ],
                            [
                                12.0,
                                0.07108067553764108
                            ],
                            [
                                13.0,
                                0.10363664030676337
                            ],
                            [
                                14.0,
                                0.14281539757176775
                            ],
                            [
                                15.0,
                                0.1821347977022752
                            ],
                            [
                                16.0,
                                0.22161313570518035
                            ],
                            [
                                17.0,
                                0.29700914599410927
                            ],
                            [
                                18.0,
                                0.37925320605131135
                            ],
                            [
                                19.0,
                                0.466211660697692
                            ],
                            [
                                20.0,
                                0.5496563305823589
                            ],
                            [
                                21.0,
                                0.658723157623056
                            ],
                            [
                                22.0,
                                0.7575424939268581
                            ],
                            [
                                23.0,
                                0.8762050520838265
                            ],
                            [
                                24.0,
                                0.9911537238411703
                            ],
                            [
                                25.0,
                                1.1126257089944063
                            ],
                            [
                                26.0,
                                1.2254864630898923
                            ],
                            [
                                27.0,
                                1.348890858346381
                            ],
                            [
                                28.0,
                                1.4762515488438492
                            ],
                            [
                                29.0,
                                1.605421158148031
                            ],
                            [
                                30.0,
                                1.7335445217454222
                            ],
                            [
                                31.0,
                                1.8561267851295804
                            ],
                            [
                                32.0,
                                1.98509400591999
                            ],
                            [
                                33.0,
                                2.0916464129505963
                            ],
                            [
                                34.0,
                                2.1957084121676615
                            ],
                            [
                                35.0,
                                2.268783243456825
                            ],
                            [
                                36.0,
                                2.342596735649362
                            ],
                            [
                                37.0,
                                2.393604358309722
                            ],
                            [
                                38.0,
                                2.4432181301322924
                            ],
                            [
                                39.0,
                                2.471963016277662
                            ],
                            [
                                40.0,
                                2.5019370981987694
                            ],
                            [
                                41.0,
                                2.5250253968998835
                            ],
                            [
                                42.0,
                                2.548346956938905
                            ],
                            [
                                43.0,
                                2.5448857703220136
                            ],
                            [
                                44.0,
                                2.542924774270488
                            ],
                            [
                                45.0,
                                2.511961618539136
                            ],
                            [
                                46.0,
                                2.4844379241039873
                            ],
                            [
                                47.0,
                                2.4863063016831086
                            ],
                            [
                                48.0,
                                2.485871795269359
                            ],
                            [
                                49.0,
                                2.4837232753971628
                            ],
                            [
                                50.0,
                                2.4823911702076424
                            ],
                            [
                                51.0,
                                2.464819959523212
                            ],
                            [
                                52.0,
                                2.444242650518396
                            ],
                            [
                                53.0,
                                2.436192847484727
                            ],
                            [
                                54.0,
                                2.42962608344746
                            ],
                            [
                                55.0,
                                2.3848970784657753
                            ],
                            [
                                56.0,
                                2.3389914758531747
                            ],
                            [
                                57.0,
                                2.2845180928241997
                            ],
                            [
                                58.0,
                                2.229864046602139
                            ],
                            [
                                59.0,
                                2.098858075980902
                            ],
                            [
                                60.0,
                                1.9607422083052106
                            ],
                            [
                                61.0,
                                1.7303303177216094
                            ],
                            [
                                62.0,
                                1.5001265328414355
                            ],
                            [
                                63.0,
                                1.3153618278980468
                            ],
                            [
                                64.0,
                                1.1264750292136958
                            ],
                            [
                                65.0,
                                1.004844106188062
                            ],
                            [
                                66.0,
                                0.8863427727793532
                            ],
                            [
                                67.0,
                                0.8073472198838916
                            ],
                            [
                                68.0,
                                0.7306568378571626
                            ],
                            [
                                69.0,
                                0.667095410153244
                            ],
                            [
                                70.0,
                                0.6038335631872261
                            ],
                            [
                                71.0,
                                0.5493750448513529
                            ],
                            [
                                72.0,
                                0.4973680574393695
                            ],
                            [
                                73.0,
                                0.4616836464912532
                            ],
                            [
                                74.0,
                                0.42436640617778476
                            ],
                            [
                                75.0,
                                0.37808918623763593
                            ],
                            [
                                76.0,
                                0.3334333612835301
                            ],
                            [
                                77.0,
                                0.29770893000783166
                            ],
                            [
                                78.0,
                                0.26212857191142896
                            ],
                            [
                                79.0,
                                0.23414292855218943
                            ],
                            [
                                80.0,
                                0.2039595974897238
                            ],
                            [
                                81.0,
                                0.17206110953087989
                            ],
                            [
                                82.0,
                                0.14240719023042972
                            ],
                            [
                                83.0,
                                0.11991233581546265
                            ],
                            [
                                84.0,
                                0.09728941635223268
                            ],
                            [
                                85.0,
                                0.08174437768139053
                            ],
                            [
                                86.0,
                                0.06622792495882136
                            ],
                            [
                                87.0,
                                0.054254986384169805
                            ],
                            [
                                88.0,
                                0.04186011921300918
                            ],
                            [
                                89.0,
                                0.032276965913978065
                            ],
                            [
                                90.0,
                                0.023409604759702173
                            ],
                            [
                                91.0,
                                0.016673611908659066
                            ],
                            [
                                92.0,
                                0.011039893223021761
                            ],
                            [
                                93.0,
                                0.007880574219892902
                            ],
                            [
                                94.0,
                                0.0051271756822402455
                            ],
                            [
                                95.0,
                                0.0035618091548123027
                            ],
                            [
                                96.0,
                                0.0023737771445875894
                            ],
                            [
                                97.0,
                                0.0020055901308317107
                            ],
                            [
                                98.0,
                                0.00119146232401747
                            ],
                            [
                                99.0,
                                0.0003373141896210688
                            ],
                            [
                                100.0,
                                0.0001760894413615071
                            ]
                        ],
                        "color": "#5cb85c"
                    }
                ],
                [
                    {
                        "name": "SRR5109947",
                        "data": [
                            [
                                0.0,
                                788792.0
                            ],
                            [
                                1.0,
                                437937.5
                            ],
                            [
                                2.0,
                                87083.0
                            ],
                            [
                                3.0,
                                78915.5
                            ],
                            [
                                4.0,
                                70748.0
                            ],
                            [
                                5.0,
                                79112.5
                            ],
                            [
                                6.0,
                                87477.0
                            ],
                            [
                                7.0,
                                101229.5
                            ],
                            [
                                8.0,
                                114982.0
                            ],
                            [
                                9.0,
                                133614.0
                            ],
                            [
                                10.0,
                                152246.0
                            ],
                            [
                                11.0,
                                165102.5
                            ],
                            [
                                12.0,
                                177959.0
                            ],
                            [
                                13.0,
                                171013.0
                            ],
                            [
                                14.0,
                                164067.0
                            ],
                            [
                                15.0,
                                162565.5
                            ],
                            [
                                16.0,
                                161064.0
                            ],
                            [
                                17.0,
                                181842.5
                            ],
                            [
                                18.0,
                                202621.0
                            ],
                            [
                                19.0,
                                225287.0
                            ],
                            [
                                20.0,
                                247953.0
                            ],
                            [
                                21.0,
                                290111.5
                            ],
                            [
                                22.0,
                                332270.0
                            ],
                            [
                                23.0,
                                384764.0
                            ],
                            [
                                24.0,
                                437258.0
                            ],
                            [
                                25.0,
                                500425.0
                            ],
                            [
                                26.0,
                                563592.0
                            ],
                            [
                                27.0,
                                628571.5
                            ],
                            [
                                28.0,
                                693551.0
                            ],
                            [
                                29.0,
                                763971.0
                            ],
                            [
                                30.0,
                                834391.0
                            ],
                            [
                                31.0,
                                899864.5
                            ],
                            [
                                32.0,
                                965338.0
                            ],
                            [
                                33.0,
                                1017310.5
                            ],
                            [
                                34.0,
                                1069283.0
                            ],
                            [
                                35.0,
                                1103006.5
                            ],
                            [
                                36.0,
                                1136730.0
                            ],
                            [
                                37.0,
                                1153295.5
                            ],
                            [
                                38.0,
                                1169861.0
                            ],
                            [
                                39.0,
                                1170627.5
                            ],
                            [
                                40.0,
                                1171394.0
                            ],
                            [
                                41.0,
                                1166337.0
                            ],
                            [
                                42.0,
                                1161280.0
                            ],
                            [
                                43.0,
                                1146448.5
                            ],
                            [
                                44.0,
                                1131617.0
                            ],
                            [
                                45.0,
                                1102976.5
                            ],
                            [
                                46.0,
                                1074336.0
                            ],
                            [
                                47.0,
                                1063778.0
                            ],
                            [
                                48.0,
                                1053220.0
                            ],
                            [
                                49.0,
                                1048265.0
                            ],
                            [
                                50.0,
                                1043310.0
                            ],
                            [
                                51.0,
                                1040357.0
                            ],
                            [
                                52.0,
                                1037404.0
                            ],
                            [
                                53.0,
                                1024005.0
                            ],
                            [
                                54.0,
                                1010606.0
                            ],
                            [
                                55.0,
                                985930.5
                            ],
                            [
                                56.0,
                                961255.0
                            ],
                            [
                                57.0,
                                937371.5
                            ],
                            [
                                58.0,
                                913488.0
                            ],
                            [
                                59.0,
                                856427.5
                            ],
                            [
                                60.0,
                                799367.0
                            ],
                            [
                                61.0,
                                700772.5
                            ],
                            [
                                62.0,
                                602178.0
                            ],
                            [
                                63.0,
                                525041.5
                            ],
                            [
                                64.0,
                                447905.0
                            ],
                            [
                                65.0,
                                401523.0
                            ],
                            [
                                66.0,
                                355141.0
                            ],
                            [
                                67.0,
                                324877.5
                            ],
                            [
                                68.0,
                                294614.0
                            ],
                            [
                                69.0,
                                269087.0
                            ],
                            [
                                70.0,
                                243560.0
                            ],
                            [
                                71.0,
                                222156.0
                            ],
                            [
                                72.0,
                                200752.0
                            ],
                            [
                                73.0,
                                185891.5
                            ],
                            [
                                74.0,
                                171031.0
                            ],
                            [
                                75.0,
                                151921.5
                            ],
                            [
                                76.0,
                                132812.0
                            ],
                            [
                                77.0,
                                118101.5
                            ],
                            [
                                78.0,
                                103391.0
                            ],
                            [
                                79.0,
                                92370.0
                            ],
                            [
                                80.0,
                                81349.0
                            ],
                            [
                                81.0,
                                68797.0
                            ],
                            [
                                82.0,
                                56245.0
                            ],
                            [
                                83.0,
                                47451.0
                            ],
                            [
                                84.0,
                                38657.0
                            ],
                            [
                                85.0,
                                31372.0
                            ],
                            [
                                86.0,
                                24087.0
                            ],
                            [
                                87.0,
                                19262.5
                            ],
                            [
                                88.0,
                                14438.0
                            ],
                            [
                                89.0,
                                10903.5
                            ],
                            [
                                90.0,
                                7369.0
                            ],
                            [
                                91.0,
                                5246.5
                            ],
                            [
                                92.0,
                                3124.0
                            ],
                            [
                                93.0,
                                2025.5
                            ],
                            [
                                94.0,
                                927.0
                            ],
                            [
                                95.0,
                                663.0
                            ],
                            [
                                96.0,
                                399.0
                            ],
                            [
                                97.0,
                                235.0
                            ],
                            [
                                98.0,
                                71.0
                            ],
                            [
                                99.0,
                                38.0
                            ],
                            [
                                100.0,
                                5.0
                            ]
                        ],
                        "color": "#f0ad4e"
                    },
                    {
                        "name": "SRR5109947.trim",
                        "data": [
                            [
                                0.0,
                                693.0
                            ],
                            [
                                1.0,
                                758.0
                            ],
                            [
                                2.0,
                                1049.0
                            ],
                            [
                                3.0,
                                1429.0
                            ],
                            [
                                4.0,
                                1676.0
                            ],
                            [
                                5.0,
                                2510.0
                            ],
                            [
                                6.0,
                                4046.5
                            ],
                            [
                                7.0,
                                5680.5
                            ],
                            [
                                8.0,
                                7379.0
                            ],
                            [
                                9.0,
                                11730.5
                            ],
                            [
                                10.0,
                                18501.5
                            ],
                            [
                                11.0,
                                25425.0
                            ],
                            [
                                12.0,
                                31082.0
                            ],
                            [
                                13.0,
                                45318.0
                            ],
                            [
                                14.0,
                                62450.0
                            ],
                            [
                                15.0,
                                79643.5
                            ],
                            [
                                16.0,
                                96906.5
                            ],
                            [
                                17.0,
                                129875.5
                            ],
                            [
                                18.0,
                                165839.0
                            ],
                            [
                                19.0,
                                203864.0
                            ],
                            [
                                20.0,
                                240352.5
                            ],
                            [
                                21.0,
                                288045.0
                            ],
                            [
                                22.0,
                                331256.5
                            ],
                            [
                                23.0,
                                383145.0
                            ],
                            [
                                24.0,
                                433409.5
                            ],
                            [
                                25.0,
                                486526.5
                            ],
                            [
                                26.0,
                                535878.0
                            ],
                            [
                                27.0,
                                589840.0
                            ],
                            [
                                28.0,
                                645532.0
                            ],
                            [
                                29.0,
                                702015.0
                            ],
                            [
                                30.0,
                                758040.5
                            ],
                            [
                                31.0,
                                811643.0
                            ],
                            [
                                32.0,
                                868037.5
                            ],
                            [
                                33.0,
                                914630.5
                            ],
                            [
                                34.0,
                                960134.5
                            ],
                            [
                                35.0,
                                992088.5
                            ],
                            [
                                36.0,
                                1024365.5
                            ],
                            [
                                37.0,
                                1046670.0
                            ],
                            [
                                38.0,
                                1068365.0
                            ],
                            [
                                39.0,
                                1080934.5
                            ],
                            [
                                40.0,
                                1094041.5
                            ],
                            [
                                41.0,
                                1104137.5
                            ],
                            [
                                42.0,
                                1114335.5
                            ],
                            [
                                43.0,
                                1112822.0
                            ],
                            [
                                44.0,
                                1111964.5
                            ],
                            [
                                45.0,
                                1098425.0
                            ],
                            [
                                46.0,
                                1086389.5
                            ],
                            [
                                47.0,
                                1087206.5
                            ],
                            [
                                48.0,
                                1087016.5
                            ],
                            [
                                49.0,
                                1086077.0
                            ],
                            [
                                50.0,
                                1085494.5
                            ],
                            [
                                51.0,
                                1077811.0
                            ],
                            [
                                52.0,
                                1068813.0
                            ],
                            [
                                53.0,
                                1065293.0
                            ],
                            [
                                54.0,
                                1062421.5
                            ],
                            [
                                55.0,
                                1042862.5
                            ],
                            [
                                56.0,
                                1022789.0
                            ],
                            [
                                57.0,
                                998969.0
                            ],
                            [
                                58.0,
                                975070.0
                            ],
                            [
                                59.0,
                                917784.0
                            ],
                            [
                                60.0,
                                857389.0
                            ],
                            [
                                61.0,
                                756635.0
                            ],
                            [
                                62.0,
                                655972.0
                            ],
                            [
                                63.0,
                                575178.5
                            ],
                            [
                                64.0,
                                492582.5
                            ],
                            [
                                65.0,
                                439396.0
                            ],
                            [
                                66.0,
                                387578.0
                            ],
                            [
                                67.0,
                                353035.0
                            ],
                            [
                                68.0,
                                319500.0
                            ],
                            [
                                69.0,
                                291706.0
                            ],
                            [
                                70.0,
                                264043.0
                            ],
                            [
                                71.0,
                                240229.5
                            ],
                            [
                                72.0,
                                217488.0
                            ],
                            [
                                73.0,
                                201884.0
                            ],
                            [
                                74.0,
                                185566.0
                            ],
                            [
                                75.0,
                                165330.0
                            ],
                            [
                                76.0,
                                145803.0
                            ],
                            [
                                77.0,
                                130181.5
                            ],
                            [
                                78.0,
                                114623.0
                            ],
                            [
                                79.0,
                                102385.5
                            ],
                            [
                                80.0,
                                89187.0
                            ],
                            [
                                81.0,
                                75238.5
                            ],
                            [
                                82.0,
                                62271.5
                            ],
                            [
                                83.0,
                                52435.0
                            ],
                            [
                                84.0,
                                42542.5
                            ],
                            [
                                85.0,
                                35745.0
                            ],
                            [
                                86.0,
                                28960.0
                            ],
                            [
                                87.0,
                                23724.5
                            ],
                            [
                                88.0,
                                18304.5
                            ],
                            [
                                89.0,
                                14114.0
                            ],
                            [
                                90.0,
                                10236.5
                            ],
                            [
                                91.0,
                                7291.0
                            ],
                            [
                                92.0,
                                4827.5
                            ],
                            [
                                93.0,
                                3446.0
                            ],
                            [
                                94.0,
                                2242.0
                            ],
                            [
                                95.0,
                                1557.5
                            ],
                            [
                                96.0,
                                1038.0
                            ],
                            [
                                97.0,
                                877.0
                            ],
                            [
                                98.0,
                                521.0
                            ],
                            [
                                99.0,
                                147.5
                            ],
                            [
                                100.0,
                                77.0
                            ]
                        ],
                        "color": "#5cb85c"
                    }
                ]
            ],
            "config": {
                "id": "fastqc_per_sequence_gc_content_plot",
                "title": "FastQC: Per Sequence GC Content",
                "xlab": "% GC",
                "ymin": 0,
                "xmax": 100,
                "xmin": 0,
                "yDecimals": false,
                "tt_label": "<b>{point.x}% GC</b>: {point.y}",
                "colors": {
                    "SRR5109947.trim": "#5cb85c",
                    "SRR5109947": "#f0ad4e"
                },
                "data_labels": [
                    {
                        "name": "Percentages",
                        "ylab": "Percentage"
                    },
                    {
                        "name": "Counts",
                        "ylab": "Count"
                    }
                ],
                "ylab": "Percentage"
            }
        },
        "fastqc_per_base_n_content_plot": {
            "plot_type": "xy_line",
            "datasets": [
                [
                    {
                        "name": "SRR5109947",
                        "data": [
                            [
                                1,
                                0.21371109701441107
                            ],
                            [
                                2,
                                0.028631861569463443
                            ],
                            [
                                3,
                                1.2715852658532985e-05
                            ],
                            [
                                4,
                                0.0
                            ],
                            [
                                5,
                                0.0
                            ],
                            [
                                6,
                                0.0
                            ],
                            [
                                7,
                                0.0
                            ],
                            [
                                8,
                                0.0
                            ],
                            [
                                9,
                                0.0
                            ],
                            [
                                10,
                                0.0
                            ],
                            [
                                11,
                                0.0
                            ],
                            [
                                12,
                                0.0
                            ],
                            [
                                13,
                                0.0
                            ],
                            [
                                14,
                                1.2715852658532985e-05
                            ],
                            [
                                15,
                                8.477235105688658e-06
                            ],
                            [
                                16,
                                0.01157566453681786
                            ],
                            [
                                17,
                                0.0
                            ],
                            [
                                18,
                                0.0
                            ],
                            [
                                19,
                                0.0
                            ],
                            [
                                20,
                                0.0
                            ],
                            [
                                21,
                                0.0
                            ],
                            [
                                22,
                                0.0
                            ],
                            [
                                23,
                                0.0
                            ],
                            [
                                24,
                                0.0
                            ],
                            [
                                25,
                                0.0
                            ],
                            [
                                26,
                                0.0
                            ],
                            [
                                27,
                                0.0
                            ],
                            [
                                28,
                                0.0
                            ],
                            [
                                29,
                                0.0
                            ],
                            [
                                30,
                                0.0
                            ],
                            [
                                31,
                                0.0
                            ],
                            [
                                32,
                                0.0
                            ],
                            [
                                33,
                                0.0
                            ],
                            [
                                34,
                                0.0
                            ],
                            [
                                35,
                                0.0
                            ],
                            [
                                36,
                                0.0
                            ],
                            [
                                37,
                                0.0
                            ],
                            [
                                38,
                                0.0
                            ],
                            [
                                39,
                                0.0
                            ],
                            [
                                40,
                                0.0
                            ],
                            [
                                41,
                                0.0
                            ],
                            [
                                42,
                                0.0
                            ],
                            [
                                43,
                                0.0
                            ],
                            [
                                44,
                                0.0
                            ],
                            [
                                45,
                                0.0
                            ],
                            [
                                46,
                                0.0
                            ],
                            [
                                47,
                                6.357926329266493e-05
                            ],
                            [
                                48,
                                0.0022634217732188716
                            ],
                            [
                                49,
                                0.0004832024010242534
                            ],
                            [
                                50,
                                0.0010978019461866811
                            ]
                        ],
                        "color": "#5cb85c"
                    },
                    {
                        "name": "SRR5109947.trim",
                        "data": [
                            [
                                1,
                                0.2104809591758166
                            ],
                            [
                                2,
                                0.02878323052651892
                            ],
                            [
                                3,
                                1.4343802587966238e-05
                            ],
                            [
                                4,
                                0.0
                            ],
                            [
                                5,
                                0.0
                            ],
                            [
                                6,
                                0.0
                            ],
                            [
                                7,
                                0.0
                            ],
                            [
                                8,
                                0.0
                            ],
                            [
                                9,
                                0.0
                            ],
                            [
                                10,
                                0.0
                            ],
                            [
                                11,
                                0.0
                            ],
                            [
                                12,
                                0.0
                            ],
                            [
                                13,
                                0.0
                            ],
                            [
                                14,
                                1.4343802587966238e-05
                            ],
                            [
                                15,
                                9.56253505864416e-06
                            ],
                            [
                                16,
                                0.011876668542836045
                            ],
                            [
                                17,
                                0.0
                            ],
                            [
                                18,
                                0.0
                            ],
                            [
                                19,
                                0.0
                            ],
                            [
                                20,
                                0.0
                            ],
                            [
                                21,
                                0.0
                            ],
                            [
                                22,
                                0.0
                            ],
                            [
                                23,
                                0.0
                            ],
                            [
                                24,
                                0.0
                            ],
                            [
                                25,
                                0.0
                            ],
                            [
                                26,
                                0.0
                            ],
                            [
                                27,
                                0.0
                            ],
                            [
                                28,
                                0.0
                            ],
                            [
                                29,
                                0.0
                            ],
                            [
                                30,
                                0.0
                            ],
                            [
                                31,
                                0.0
                            ],
                            [
                                32,
                                0.0
                            ],
                            [
                                33,
                                0.0
                            ],
                            [
                                34,
                                0.0
                            ],
                            [
                                35,
                                0.0
                            ],
                            [
                                36,
                                0.0
                            ],
                            [
                                37,
                                0.0
                            ],
                            [
                                38,
                                0.0
                            ],
                            [
                                39,
                                0.0
                            ],
                            [
                                40,
                                0.0
                            ],
                            [
                                41,
                                0.0
                            ],
                            [
                                42,
                                0.0
                            ],
                            [
                                43,
                                0.0
                            ],
                            [
                                44,
                                0.0
                            ],
                            [
                                45,
                                0.0
                            ],
                            [
                                46,
                                0.0
                            ],
                            [
                                47,
                                0.0
                            ],
                            [
                                48,
                                0.0
                            ],
                            [
                                49,
                                0.0
                            ],
                            [
                                50,
                                0.0
                            ]
                        ],
                        "color": "#5cb85c"
                    }
                ]
            ],
            "config": {
                "id": "fastqc_per_base_n_content_plot",
                "title": "FastQC: Per Base N Content",
                "ylab": "Percentage N-Count",
                "xlab": "Position in Read (bp)",
                "yCeiling": 100,
                "yMinRange": 5,
                "ymin": 0,
                "xmin": 0,
                "xDecimals": false,
                "colors": {
                    "SRR5109947.trim": "#5cb85c",
                    "SRR5109947": "#5cb85c"
                },
                "tt_label": "<b>Base {point.x}</b>: {point.y:.2f}%",
                "yPlotBands": [
                    {
                        "from": 20,
                        "to": 100,
                        "color": "#e6c3c3"
                    },
                    {
                        "from": 5,
                        "to": 20,
                        "color": "#e6dcc3"
                    },
                    {
                        "from": 0,
                        "to": 5,
                        "color": "#c3e6c3"
                    }
                ]
            }
        },
        "fastqc_sequence_length_distribution_plot": {
            "plot_type": "xy_line",
            "datasets": [
                [
                    {
                        "name": "SRR5109947",
                        "data": [
                            [
                                50,
                                23592598.0
                            ]
                        ],
                        "color": "#5cb85c"
                    },
                    {
                        "name": "SRR5109947.trim",
                        "data": [
                            [
                                25,
                                105822.0
                            ],
                            [
                                26,
                                110166.0
                            ],
                            [
                                27,
                                101545.0
                            ],
                            [
                                28,
                                95665.0
                            ],
                            [
                                29,
                                91187.0
                            ],
                            [
                                30,
                                85455.0
                            ],
                            [
                                31,
                                82028.0
                            ],
                            [
                                32,
                                84084.0
                            ],
                            [
                                33,
                                87536.0
                            ],
                            [
                                34,
                                92744.0
                            ],
                            [
                                35,
                                95794.0
                            ],
                            [
                                36,
                                102734.0
                            ],
                            [
                                37,
                                114229.0
                            ],
                            [
                                38,
                                122637.0
                            ],
                            [
                                39,
                                139332.0
                            ],
                            [
                                40,
                                38010.0
                            ],
                            [
                                41,
                                39674.0
                            ],
                            [
                                42,
                                47542.0
                            ],
                            [
                                43,
                                51812.0
                            ],
                            [
                                44,
                                59919.0
                            ],
                            [
                                45,
                                64618.0
                            ],
                            [
                                46,
                                78804.0
                            ],
                            [
                                47,
                                101376.0
                            ],
                            [
                                48,
                                120988.0
                            ],
                            [
                                49,
                                137674.0
                            ],
                            [
                                50,
                                18663581.0
                            ]
                        ],
                        "color": "#f0ad4e"
                    }
                ]
            ],
            "config": {
                "id": "fastqc_sequence_length_distribution_plot",
                "title": "FastQC: Sequence Length Distribution",
                "ylab": "Read Count",
                "xlab": "Sequence Length (bp)",
                "ymin": 0,
                "yMinTickInterval": 0.1,
                "xDecimals": false,
                "colors": {
                    "SRR5109947.trim": "#f0ad4e",
                    "SRR5109947": "#5cb85c"
                },
                "tt_label": "<b>{point.x} bp</b>: {point.y}"
            }
        },
        "fastqc_sequence_duplication_levels_plot": {
            "plot_type": "xy_line",
            "datasets": [
                [
                    {
                        "name": "SRR5109947",
                        "data": [
                            70.3777390112711,
                            10.137810825064392,
                            2.0932722182352665,
                            0.8761504842360875,
                            0.5260007399035392,
                            0.35025804488942225,
                            0.2540683788019333,
                            0.23243645747958705,
                            0.16429169121594414,
                            2.472381731196087,
                            1.11608654599773,
                            3.385102939596644,
                            1.7198971323359524,
                            2.34868960326814,
                            0.47853475898753167,
                            3.4672794375209612
                        ],
                        "color": "#5cb85c"
                    },
                    {
                        "name": "SRR5109947.trim",
                        "data": [
                            73.09697648861741,
                            10.877848688357,
                            2.2402926085346975,
                            0.8959111409719124,
                            0.5662668955904928,
                            0.3557726523758667,
                            0.2739944472354402,
                            0.21589482550377248,
                            0.1777904445179282,
                            2.449779668577768,
                            1.163830238098433,
                            3.515646697201157,
                            1.656078749045424,
                            2.0199164899185567,
                            0.2910270103543734,
                            0.20297295509984908
                        ],
                        "color": "#5cb85c"
                    }
                ]
            ],
            "config": {
                "id": "fastqc_sequence_duplication_levels_plot",
                "title": "FastQC: Sequence Duplication Levels",
                "categories": [
                    1.0,
                    2.0,
                    3.0,
                    4.0,
                    5.0,
                    6.0,
                    7.0,
                    8.0,
                    9.0,
                    ">10",
                    ">50",
                    ">100",
                    ">500",
                    ">1k",
                    ">5k",
                    ">10k+"
                ],
                "ylab": "% of Library",
                "xlab": "Sequence Duplication Level",
                "ymax": 100,
                "ymin": 0,
                "yMinTickInterval": 0.1,
                "colors": {
                    "SRR5109947.trim": "#5cb85c",
                    "SRR5109947": "#5cb85c"
                },
                "tt_label": "<b>{point.x}</b>: {point.y:.1f}%"
            }
        },
        "fastqc_overrepresented_sequencesi_plot": {
            "plot_type": "bar_graph",
            "samples": [
                [
                    "SRR5109947",
                    "SRR5109947.trim"
                ]
            ],
            "datasets": [
                [
                    {
                        "name": "Top over-represented sequence",
                        "data": [
                            3.008744522328571,
                            0.0
                        ]
                    },
                    {
                        "name": "Sum of remaining over-represented sequences",
                        "data": [
                            0.16183041816759625,
                            0.0
                        ]
                    }
                ]
            ],
            "config": {
                "id": "fastqc_overrepresented_sequencesi_plot",
                "title": "FastQC: Overrepresented sequences",
                "ymin": 0,
                "yCeiling": 100,
                "yMinRange": 20,
                "tt_decimals": 2,
                "tt_suffix": "%",
                "tt_percentages": false,
                "ylab_format": "{value}%",
                "cpswitch": false,
                "ylab": "Percentage of Total Sequences"
            }
        },
        "fastqc_adapter_content_plot": {
            "plot_type": "xy_line",
            "datasets": [
                [
                    {
                        "name": "SRR5109947 - illumina_universal_adapter",
                        "data": [
                            [
                                1,
                                0.017492774640588543
                            ],
                            [
                                2,
                                0.02292244372578213
                            ],
                            [
                                3,
                                0.02875902009604877
                            ],
                            [
                                4,
                                0.03426498429719355
                            ],
                            [
                                5,
                                0.03881302093139552
                            ],
                            [
                                6,
                                0.045404071226068446
                            ],
                            [
                                7,
                                0.05307596899671668
                            ],
                            [
                                8,
                                0.060561367595039765
                            ],
                            [
                                9,
                                0.06605461594352602
                            ],
                            [
                                10,
                                0.06996262132724848
                            ],
                            [
                                11,
                                0.07270924550149162
                            ],
                            [
                                12,
                                0.07460390754761302
                            ],
                            [
                                13,
                                0.07611709401397845
                            ],
                            [
                                14,
                                0.07728695245856348
                            ],
                            [
                                15,
                                0.07827455034837622
                            ],
                            [
                                16,
                                0.07924943238553041
                            ],
                            [
                                17,
                                0.08055068797425362
                            ],
                            [
                                18,
                                0.08237753213952953
                            ],
                            [
                                19,
                                0.08557344977437414
                            ],
                            [
                                20,
                                0.09163043425738869
                            ],
                            [
                                21,
                                0.10042980429709351
                            ],
                            [
                                22,
                                0.121110019337421
                            ],
                            [
                                23,
                                0.1329103306045396
                            ],
                            [
                                24,
                                0.14433764352700792
                            ],
                            [
                                25,
                                0.16002900570763762
                            ],
                            [
                                26,
                                0.18009038258524984
                            ],
                            [
                                27,
                                0.20057985983569931
                            ],
                            [
                                28,
                                0.2186575636985804
                            ],
                            [
                                29,
                                0.23326807840323477
                            ],
                            [
                                30,
                                0.2446487665326218
                            ],
                            [
                                31,
                                0.25341422763190385
                            ],
                            [
                                32,
                                0.2619847123237551
                            ],
                            [
                                33,
                                0.26963965562419195
                            ],
                            [
                                34,
                                0.277099622517198
                            ],
                            [
                                35,
                                0.28422050000597643
                            ],
                            [
                                36,
                                0.2922399644159579
                            ],
                            [
                                37,
                                0.3004967914088987
                            ],
                            [
                                38,
                                0.30944451306295306
                            ],
                            [
                                39,
                                0.31775220346652794
                            ]
                        ]
                    }
                ]
            ],
            "config": {
                "id": "fastqc_adapter_content_plot",
                "title": "FastQC: Adapter Content",
                "ylab": "% of Sequences",
                "xlab": "Position (bp)",
                "yCeiling": 100,
                "yMinRange": 5,
                "ymin": 0,
                "xDecimals": false,
                "tt_label": "<b>Base {point.x}</b>: {point.y:.2f}%",
                "hide_empty": true,
                "yPlotBands": [
                    {
                        "from": 20,
                        "to": 100,
                        "color": "#e6c3c3"
                    },
                    {
                        "from": 5,
                        "to": 20,
                        "color": "#e6dcc3"
                    },
                    {
                        "from": 0,
                        "to": 5,
                        "color": "#c3e6c3"
                    }
                ]
            }
        }
    },
    "report_saved_raw_data": {
        "multiqc_rseqc_read_distribution": {
            "SRR5109947.read_dist": {
                "total_reads": 19037065,
                "total_tags": 19078841,
                "total_assigned_tags": 16682538,
                "cds_exons_total_bases": 38499087,
                "cds_exons_tag_count": 842446,
                "cds_exons_tags_kb": 842446.0,
                "5_utr_exons_total_bases": 15936999,
                "5_utr_exons_tag_count": 2261390,
                "5_utr_exons_tags_kb": 2261390.0,
                "3_utr_exons_total_bases": 44223425,
                "3_utr_exons_tag_count": 994342,
                "3_utr_exons_tags_kb": 994342.0,
                "introns_total_bases": 1344309357,
                "introns_tag_count": 10461566,
                "introns_tags_kb": 10461566.0,
                "tss_up_1kb_total_bases": 21187215,
                "tss_up_1kb_tag_count": 295996,
                "tss_up_1kb_tags_kb": 295996.0,
                "tss_up_5kb_total_bases": 95986367,
                "tss_up_5kb_tag_count": 498914,
                "tss_up_5kb_tags_kb": 498914.0,
                "tss_up_10kb_total_bases": 176004635,
                "tss_up_10kb_tag_count": 662981,
                "tss_up_10kb_tags_kb": 662981.0,
                "tes_down_1kb_total_bases": 22427490,
                "tes_down_1kb_tag_count": 254099,
                "tes_down_1kb_tags_kb": 254099.0,
                "tes_down_5kb_total_bases": 97337365,
                "tes_down_5kb_tag_count": 1081016,
                "tes_down_5kb_tags_kb": 1081016.0,
                "tes_down_10kb_total_bases": 173705276,
                "tes_down_10kb_tag_count": 1459813,
                "tes_down_10kb_tags_kb": 1459813.0,
                "other_intergenic_tag_count": 2396303,
                "cds_exons_tag_pct": 4.415603652234431,
                "5_utr_exons_tag_pct": 11.852868840408073,
                "3_utr_exons_tag_pct": 5.211752642626457,
                "introns_tag_pct": 54.833341291538616,
                "tss_up_1kb_tag_pct": 1.551435959867793,
                "tss_up_5kb_tag_pct": 2.615012096384681,
                "tss_up_10kb_tag_pct": 3.4749542700209095,
                "tes_down_1kb_tag_pct": 1.3318366665983536,
                "tes_down_5kb_tag_pct": 5.666046485737787,
                "tes_down_10kb_tag_pct": 7.651476313472082,
                "other_intergenic_tag_pct": 12.560002989699425
            }
        },
        "multiqc_rseqc_infer_experiment": {
            "SRR5109947.infer_experiment": {
                "se_sense": 0.8761,
                "se_antisense": 0.101,
                "failed": 0.0229
            }
        },
        "multiqc_picard_gcbias": {
            "SRR5109947": {
                "ACCUMULATION_LEVEL": "All Reads",
                "READS_USED": "ALL",
                "WINDOW_SIZE": 100.0,
                "TOTAL_CLUSTERS": 31939985.0,
                "ALIGNED_READS": 30062094.0,
                "AT_DROPOUT": 32.516518,
                "GC_DROPOUT": 8.3e-05,
                "GC_NC_0_19": 0.295509,
                "GC_NC_20_39": 0.480027,
                "GC_NC_40_59": 1.189601,
                "GC_NC_60_79": 4.296462,
                "GC_NC_80_100": 15.820368,
                "SAMPLE": "",
                "LIBRARY": "",
                "READ_GROUP": ""
            }
        },
        "multiqc_picard_dups": {
            "SRR5109947": {
                "LIBRARY": "Unknown Library",
                "UNPAIRED_READS_EXAMINED": 19037065.0,
                "READ_PAIRS_EXAMINED": 0.0,
                "SECONDARY_OR_SUPPLEMENTARY_RDS": 11025029.0,
                "UNMAPPED_READS": 1877891.0,
                "UNPAIRED_READ_DUPLICATES": 4800648.0,
                "READ_PAIR_DUPLICATES": 0.0,
                "READ_PAIR_OPTICAL_DUPLICATES": 0.0,
                "PERCENT_DUPLICATION": 0.252174,
                "ESTIMATED_LIBRARY_SIZE": "",
                "UNPAIRED_READ_UNIQUE": 14236417.0,
                "READ_PAIR_NOT_OPTICAL_DUPLICATES": 0.0,
                "READ_PAIR_UNIQUE": 0.0
            }
        },
        "multiqc_samtools_flagstat": {
            "SRR5109947": {
                "total_passed": 31939985,
                "total_failed": 0,
                "secondary_passed": 11025029,
                "secondary_failed": 0,
                "supplementary_passed": 0,
                "supplementary_failed": 0,
                "duplicates_passed": 0,
                "duplicates_failed": 0,
                "mapped_passed": 30062094,
                "mapped_failed": 0,
                "mapped_passed_pct": 94.12,
                "mapped_failed_pct": NaN,
                "paired in sequencing_passed": 0,
                "paired in sequencing_failed": 0,
                "read1_passed": 0,
                "read1_failed": 0,
                "read2_passed": 0,
                "read2_failed": 0,
                "properly paired_passed": 0,
                "properly paired_failed": 0,
                "properly paired_passed_pct": NaN,
                "properly paired_failed_pct": NaN,
                "with itself and mate mapped_passed": 0,
                "with itself and mate mapped_failed": 0,
                "singletons_passed": 0,
                "singletons_failed": 0,
                "singletons_passed_pct": NaN,
                "singletons_failed_pct": NaN,
                "with mate mapped to a different chr_passed": 0,
                "with mate mapped to a different chr_failed": 0,
                "with mate mapped to a different chr (mapQ >= 5)_passed": 0,
                "with mate mapped to a different chr (mapQ >= 5)_failed": 0,
                "flagstat_total": 31939985
            }
        },
        "multiqc_hisat2": {
            "SRR5109947.hisat2_mapstats": {
                "unpaired_total": 20914956,
                "unpaired_aligned_none": 1877891,
                "unpaired_aligned_one": 15731349,
                "unpaired_aligned_multi": 3305716,
                "overall_alignment_rate": 91.02
            }
        },
        "multiqc_fastqc": {
            "SRR5109947.trim": {
                "Filename": "SRR5109947.trim.fastq.gz",
                "File type": "Conventional base calls",
                "Encoding": "Sanger / Illumina 1.9",
                "Total Sequences": 20914956.0,
                "Sequences flagged as poor quality": 0.0,
                "Sequence length": "25-50",
                "%GC": 46.0,
                "total_deduplicated_percentage": 79.92970947852994,
                "avg_sequence_length": 48.56925211795808,
                "basic_statistics": "pass",
                "per_base_sequence_quality": "pass",
                "per_tile_sequence_quality": "warn",
                "per_sequence_quality_scores": "pass",
                "per_base_sequence_content": "warn",
                "per_sequence_gc_content": "pass",
                "per_base_n_content": "pass",
                "sequence_length_distribution": "warn",
                "sequence_duplication_levels": "pass",
                "overrepresented_sequences": "pass",
                "adapter_content": "pass"
            },
            "SRR5109947": {
                "Filename": "SRR5109947.fastq.gz",
                "File type": "Conventional base calls",
                "Encoding": "Sanger / Illumina 1.9",
                "Total Sequences": 23592598.0,
                "Sequences flagged as poor quality": 0.0,
                "Sequence length": 50.0,
                "%GC": 42.0,
                "total_deduplicated_percentage": 76.77491723945666,
                "avg_sequence_length": 50.0,
                "basic_statistics": "pass",
                "per_base_sequence_quality": "pass",
                "per_tile_sequence_quality": "warn",
                "per_sequence_quality_scores": "pass",
                "per_base_sequence_content": "warn",
                "per_sequence_gc_content": "warn",
                "per_base_n_content": "pass",
                "sequence_length_distribution": "pass",
                "sequence_duplication_levels": "pass",
                "overrepresented_sequences": "fail",
                "adapter_content": "pass"
            }
        },
        "multiqc_general_stats": {
            "SRR5109947": {
                "Samtools Flagstat_mqc-generalstats-samtools_flagstat-mapped_passed": 30062094,
                "Picard_mqc-generalstats-picard-PERCENT_DUPLICATION": 0.252174,
                "FastQC_mqc-generalstats-fastqc-percent_duplicates": 23.225082760543344,
                "FastQC_mqc-generalstats-fastqc-percent_gc": 42.0,
                "FastQC_mqc-generalstats-fastqc-avg_sequence_length": 50.0,
                "FastQC_mqc-generalstats-fastqc-percent_fails": 9.090909090909092,
                "FastQC_mqc-generalstats-fastqc-total_sequences": 23592598.0
            },
            "SRR5109947.hisat2_mapstats": {
                "HISAT2_mqc-generalstats-hisat2-overall_alignment_rate": 91.02
            },
            "SRR5109947.trim": {
                "FastQC_mqc-generalstats-fastqc-percent_duplicates": 20.070290521470056,
                "FastQC_mqc-generalstats-fastqc-percent_gc": 46.0,
                "FastQC_mqc-generalstats-fastqc-avg_sequence_length": 48.56925211795808,
                "FastQC_mqc-generalstats-fastqc-percent_fails": 0.0,
                "FastQC_mqc-generalstats-fastqc-total_sequences": 20914956.0
            }
        }
    },
    "config_analysis_dir_abs": [
        "/scratch/Shares/dowell/itripodi/Nascent/THP1/temp/95/d2618fbb4eca6b5d15e8c332a7c7ba"
    ],
    "config_analysis_dir": [
        "."
    ],
    "config_creation_date": "2019-11-12, 22:01",
    "config_git_hash": null,
    "config_intro_text": null,
    "config_report_comment": "This report has been generated by the <a href=\"https://github.com/Dowell-Lab/Nascent-Flow\" target=\"_blank\">Nascent-Flow</a> analysis pipeline. For information about how to interpret these results, please see the <a href=\"https://github.com/Dowell-Lab/Nascent-Flow\" target=\"_blank\">documentation</a>.\n",
    "config_report_header_info": null,
    "config_script_path": "/Users/magr0763/.local/lib/python3.7/site-packages/multiqc/utils",
    "config_short_version": "1.7",
    "config_subtitle": null,
    "config_title": null,
    "config_version": "1.7"
}
