# Supplementary material for: Combining signal and sequence to detect RNA polymerase initiation in ATAC-seq data
Source: PLoS One. 2020 Apr 30;15(4):e0232332. doi: 10.1371/journal.pone.0232332 (PMC7192442; doi:10.1371/journal.pone.0232332)
Supplement: S1 File — (ZIP) [file pone.0232332.s011.zip › multiqc_reports/CD4+_Nascent_MultiQC/multiqc_data/multiqc_data.json]

{
    "report_data_sources": {
        "Preseq": {
            "all_sections": {
                "SRR1810070.lc_extrap": "/scratch/Shares/dowell/itripodi/Nascent/CD4+/temp/d1/20cb319aefaa1e990c89b33cf9f4b7/qc/preseq/SRR1810070.lc_extrap.txt",
                "SRR1810067.lc_extrap": "/scratch/Shares/dowell/itripodi/Nascent/CD4+/temp/d1/20cb319aefaa1e990c89b33cf9f4b7/qc/preseq/SRR1810067.lc_extrap.txt",
                "SRR1810068.lc_extrap": "/scratch/Shares/dowell/itripodi/Nascent/CD4+/temp/d1/20cb319aefaa1e990c89b33cf9f4b7/qc/preseq/SRR1810068.lc_extrap.txt",
                "SRR1810067.c_curve": "/scratch/Shares/dowell/itripodi/Nascent/CD4+/temp/d1/20cb319aefaa1e990c89b33cf9f4b7/qc/preseq/SRR1810067.c_curve.txt",
                "SRR1810069.lc_extrap": "/scratch/Shares/dowell/itripodi/Nascent/CD4+/temp/d1/20cb319aefaa1e990c89b33cf9f4b7/qc/preseq/SRR1810069.lc_extrap.txt",
                "SRR1810068.c_curve": "/scratch/Shares/dowell/itripodi/Nascent/CD4+/temp/d1/20cb319aefaa1e990c89b33cf9f4b7/qc/preseq/SRR1810068.c_curve.txt",
                "SRR1810069.c_curve": "/scratch/Shares/dowell/itripodi/Nascent/CD4+/temp/d1/20cb319aefaa1e990c89b33cf9f4b7/qc/preseq/SRR1810069.c_curve.txt",
                "SRR1810070.c_curve": "/scratch/Shares/dowell/itripodi/Nascent/CD4+/temp/d1/20cb319aefaa1e990c89b33cf9f4b7/qc/preseq/SRR1810070.c_curve.txt"
            }
        },
        "RSeQC": {
            "read_distribution": {
                "SRR1810069.read_dist": "/scratch/Shares/dowell/itripodi/Nascent/CD4+/temp/d1/20cb319aefaa1e990c89b33cf9f4b7/qc/rseqc/SRR1810069.read_dist.txt",
                "SRR1810070.read_dist": "/scratch/Shares/dowell/itripodi/Nascent/CD4+/temp/d1/20cb319aefaa1e990c89b33cf9f4b7/qc/rseqc/SRR1810070.read_dist.txt",
                "SRR1810067.read_dist": "/scratch/Shares/dowell/itripodi/Nascent/CD4+/temp/d1/20cb319aefaa1e990c89b33cf9f4b7/qc/rseqc/SRR1810067.read_dist.txt",
                "SRR1810068.read_dist": "/scratch/Shares/dowell/itripodi/Nascent/CD4+/temp/d1/20cb319aefaa1e990c89b33cf9f4b7/qc/rseqc/SRR1810068.read_dist.txt"
            },
            "read_duplication": {
                "SRR1810068.read_duplication": "/scratch/Shares/dowell/itripodi/Nascent/CD4+/temp/d1/20cb319aefaa1e990c89b33cf9f4b7/qc/rseqc/SRR1810068.read_duplication.pos.DupRate.xls",
                "SRR1810070.read_duplication": "/scratch/Shares/dowell/itripodi/Nascent/CD4+/temp/d1/20cb319aefaa1e990c89b33cf9f4b7/qc/rseqc/SRR1810070.read_duplication.pos.DupRate.xls",
                "SRR1810069.read_duplication": "/scratch/Shares/dowell/itripodi/Nascent/CD4+/temp/d1/20cb319aefaa1e990c89b33cf9f4b7/qc/rseqc/SRR1810069.read_duplication.pos.DupRate.xls",
                "SRR1810067.read_duplication": "/scratch/Shares/dowell/itripodi/Nascent/CD4+/temp/d1/20cb319aefaa1e990c89b33cf9f4b7/qc/rseqc/SRR1810067.read_duplication.pos.DupRate.xls"
            },
            "infer_experiment": {
                "SRR1810070.infer_experiment": "/scratch/Shares/dowell/itripodi/Nascent/CD4+/temp/d1/20cb319aefaa1e990c89b33cf9f4b7/qc/rseqc/SRR1810070.infer_experiment.txt",
                "SRR1810069.infer_experiment": "/scratch/Shares/dowell/itripodi/Nascent/CD4+/temp/d1/20cb319aefaa1e990c89b33cf9f4b7/qc/rseqc/SRR1810069.infer_experiment.txt",
                "SRR1810067.infer_experiment": "/scratch/Shares/dowell/itripodi/Nascent/CD4+/temp/d1/20cb319aefaa1e990c89b33cf9f4b7/qc/rseqc/SRR1810067.infer_experiment.txt",
                "SRR1810068.infer_experiment": "/scratch/Shares/dowell/itripodi/Nascent/CD4+/temp/d1/20cb319aefaa1e990c89b33cf9f4b7/qc/rseqc/SRR1810068.infer_experiment.txt"
            }
        },
        "Picard": {
            "GcBiasSummaryMetrics": {
                "SRR1810069": "/scratch/Shares/dowell/itripodi/Nascent/CD4+/temp/d1/20cb319aefaa1e990c89b33cf9f4b7/qc/picard/SRR1810069.summary_metrics.txt",
                "SRR1810067": "/scratch/Shares/dowell/itripodi/Nascent/CD4+/temp/d1/20cb319aefaa1e990c89b33cf9f4b7/qc/picard/SRR1810067.summary_metrics.txt",
                "SRR1810070": "/scratch/Shares/dowell/itripodi/Nascent/CD4+/temp/d1/20cb319aefaa1e990c89b33cf9f4b7/qc/picard/SRR1810070.summary_metrics.txt",
                "SRR1810068": "/scratch/Shares/dowell/itripodi/Nascent/CD4+/temp/d1/20cb319aefaa1e990c89b33cf9f4b7/qc/picard/SRR1810068.summary_metrics.txt"
            },
            "GcBiasDetailMetrics": {
                "SRR1810067": "/scratch/Shares/dowell/itripodi/Nascent/CD4+/temp/d1/20cb319aefaa1e990c89b33cf9f4b7/qc/picard/SRR1810067.gc_bias_metrics.txt",
                "SRR1810070": "/scratch/Shares/dowell/itripodi/Nascent/CD4+/temp/d1/20cb319aefaa1e990c89b33cf9f4b7/qc/picard/SRR1810070.gc_bias_metrics.txt",
                "SRR1810068": "/scratch/Shares/dowell/itripodi/Nascent/CD4+/temp/d1/20cb319aefaa1e990c89b33cf9f4b7/qc/picard/SRR1810068.gc_bias_metrics.txt",
                "SRR1810069": "/scratch/Shares/dowell/itripodi/Nascent/CD4+/temp/d1/20cb319aefaa1e990c89b33cf9f4b7/qc/picard/SRR1810069.gc_bias_metrics.txt"
            },
            "DuplicationMetrics": {
                "SRR1810069": "/scratch/Shares/dowell/itripodi/Nascent/CD4+/temp/d1/20cb319aefaa1e990c89b33cf9f4b7/qc/picard/SRR1810069.marked_dup_metrics.txt",
                "SRR1810068": "/scratch/Shares/dowell/itripodi/Nascent/CD4+/temp/d1/20cb319aefaa1e990c89b33cf9f4b7/qc/picard/SRR1810068.marked_dup_metrics.txt",
                "SRR1810070": "/scratch/Shares/dowell/itripodi/Nascent/CD4+/temp/d1/20cb319aefaa1e990c89b33cf9f4b7/qc/picard/SRR1810070.marked_dup_metrics.txt",
                "SRR1810067": "/scratch/Shares/dowell/itripodi/Nascent/CD4+/temp/d1/20cb319aefaa1e990c89b33cf9f4b7/qc/picard/SRR1810067.marked_dup_metrics.txt"
            }
        },
        "Samtools": {
            "flagstat": {
                "SRR1810070": "/scratch/Shares/dowell/itripodi/Nascent/CD4+/temp/d1/20cb319aefaa1e990c89b33cf9f4b7/qc/mapstats/SRR1810070.flagstat",
                "SRR1810069": "/scratch/Shares/dowell/itripodi/Nascent/CD4+/temp/d1/20cb319aefaa1e990c89b33cf9f4b7/qc/mapstats/SRR1810069.flagstat",
                "SRR1810068": "/scratch/Shares/dowell/itripodi/Nascent/CD4+/temp/d1/20cb319aefaa1e990c89b33cf9f4b7/qc/mapstats/SRR1810068.flagstat",
                "SRR1810067": "/scratch/Shares/dowell/itripodi/Nascent/CD4+/temp/d1/20cb319aefaa1e990c89b33cf9f4b7/qc/mapstats/SRR1810067.flagstat"
            }
        },
        "BBTools": {
            "all_sections": {
                "SRR1810068.trimstats": "/scratch/Shares/dowell/itripodi/Nascent/CD4+/temp/d1/20cb319aefaa1e990c89b33cf9f4b7/qc/trimstats/SRR1810068.trimstats.txt",
                "SRR1810070.trimstats": "/scratch/Shares/dowell/itripodi/Nascent/CD4+/temp/d1/20cb319aefaa1e990c89b33cf9f4b7/qc/trimstats/SRR1810070.trimstats.txt",
                "SRR1810067.trimstats": "/scratch/Shares/dowell/itripodi/Nascent/CD4+/temp/d1/20cb319aefaa1e990c89b33cf9f4b7/qc/trimstats/SRR1810067.trimstats.txt",
                "SRR1810069.trimstats": "/scratch/Shares/dowell/itripodi/Nascent/CD4+/temp/d1/20cb319aefaa1e990c89b33cf9f4b7/qc/trimstats/SRR1810069.trimstats.txt"
            }
        },
        "HISAT2": {
            "all_sections": {
                "SRR1810068.hisat2_mapstats": "/scratch/Shares/dowell/itripodi/Nascent/CD4+/temp/d1/20cb319aefaa1e990c89b33cf9f4b7/qc/hisat2_mapstats/SRR1810068.hisat2_mapstats.txt",
                "SRR1810069.hisat2_mapstats": "/scratch/Shares/dowell/itripodi/Nascent/CD4+/temp/d1/20cb319aefaa1e990c89b33cf9f4b7/qc/hisat2_mapstats/SRR1810069.hisat2_mapstats.txt",
                "SRR1810067.hisat2_mapstats": "/scratch/Shares/dowell/itripodi/Nascent/CD4+/temp/d1/20cb319aefaa1e990c89b33cf9f4b7/qc/hisat2_mapstats/SRR1810067.hisat2_mapstats.txt",
                "SRR1810070.hisat2_mapstats": "/scratch/Shares/dowell/itripodi/Nascent/CD4+/temp/d1/20cb319aefaa1e990c89b33cf9f4b7/qc/hisat2_mapstats/SRR1810070.hisat2_mapstats.txt"
            }
        },
        "FastQC": {
            "all_sections": {
                "SRR1810068.trim": "/scratch/Shares/dowell/itripodi/Nascent/CD4+/temp/d1/20cb319aefaa1e990c89b33cf9f4b7/qc/fastqc/SRR1810068.trim_fastqc.zip",
                "SRR1810067.trim": "/scratch/Shares/dowell/itripodi/Nascent/CD4+/temp/d1/20cb319aefaa1e990c89b33cf9f4b7/qc/fastqc/SRR1810067.trim_fastqc.zip",
                "SRR1810067": "/scratch/Shares/dowell/itripodi/Nascent/CD4+/temp/d1/20cb319aefaa1e990c89b33cf9f4b7/qc/fastqc/SRR1810067_fastqc.zip",
                "SRR1810068": "/scratch/Shares/dowell/itripodi/Nascent/CD4+/temp/d1/20cb319aefaa1e990c89b33cf9f4b7/qc/fastqc/SRR1810068_fastqc.zip",
                "SRR1810070": "/scratch/Shares/dowell/itripodi/Nascent/CD4+/temp/d1/20cb319aefaa1e990c89b33cf9f4b7/qc/fastqc/SRR1810070_fastqc.zip",
                "SRR1810069.trim": "/scratch/Shares/dowell/itripodi/Nascent/CD4+/temp/d1/20cb319aefaa1e990c89b33cf9f4b7/qc/fastqc/SRR1810069.trim_fastqc.zip",
                "SRR1810069": "/scratch/Shares/dowell/itripodi/Nascent/CD4+/temp/d1/20cb319aefaa1e990c89b33cf9f4b7/qc/fastqc/SRR1810069_fastqc.zip",
                "SRR1810070.trim": "/scratch/Shares/dowell/itripodi/Nascent/CD4+/temp/d1/20cb319aefaa1e990c89b33cf9f4b7/qc/fastqc/SRR1810070.trim_fastqc.zip"
            }
        }
    },
    "report_general_stats_data": [
        {
            "SRR1810069": {
                "LIBRARY": "Unknown Library",
                "UNPAIRED_READS_EXAMINED": 11095454.0,
                "READ_PAIRS_EXAMINED": 0.0,
                "SECONDARY_OR_SUPPLEMENTARY_RDS": 2269393.0,
                "UNMAPPED_READS": 3844758.0,
                "UNPAIRED_READ_DUPLICATES": 6009250.0,
                "READ_PAIR_DUPLICATES": 0.0,
                "READ_PAIR_OPTICAL_DUPLICATES": 0.0,
                "PERCENT_DUPLICATION": 0.541596,
                "ESTIMATED_LIBRARY_SIZE": ""
            },
            "SRR1810068": {
                "LIBRARY": "Unknown Library",
                "UNPAIRED_READS_EXAMINED": 20426368.0,
                "READ_PAIRS_EXAMINED": 0.0,
                "SECONDARY_OR_SUPPLEMENTARY_RDS": 4174207.0,
                "UNMAPPED_READS": 3323784.0,
                "UNPAIRED_READ_DUPLICATES": 13485054.0,
                "READ_PAIR_DUPLICATES": 0.0,
                "READ_PAIR_OPTICAL_DUPLICATES": 0.0,
                "PERCENT_DUPLICATION": 0.660179,
                "ESTIMATED_LIBRARY_SIZE": ""
            },
            "SRR1810070": {
                "LIBRARY": "Unknown Library",
                "UNPAIRED_READS_EXAMINED": 11418952.0,
                "READ_PAIRS_EXAMINED": 0.0,
                "SECONDARY_OR_SUPPLEMENTARY_RDS": 2871457.0,
                "UNMAPPED_READS": 2220249.0,
                "UNPAIRED_READ_DUPLICATES": 8483980.0,
                "READ_PAIR_DUPLICATES": 0.0,
                "READ_PAIR_OPTICAL_DUPLICATES": 0.0,
                "PERCENT_DUPLICATION": 0.742974,
                "ESTIMATED_LIBRARY_SIZE": ""
            },
            "SRR1810067": {
                "LIBRARY": "Unknown Library",
                "UNPAIRED_READS_EXAMINED": 28829929.0,
                "READ_PAIRS_EXAMINED": 0.0,
                "SECONDARY_OR_SUPPLEMENTARY_RDS": 5472465.0,
                "UNMAPPED_READS": 5361628.0,
                "UNPAIRED_READ_DUPLICATES": 16545939.0,
                "READ_PAIR_DUPLICATES": 0.0,
                "READ_PAIR_OPTICAL_DUPLICATES": 0.0,
                "PERCENT_DUPLICATION": 0.573915,
                "ESTIMATED_LIBRARY_SIZE": ""
            }
        },
        {
            "SRR1810070": {
                "total_passed": 16510658,
                "total_failed": 0,
                "secondary_passed": 2871457,
                "secondary_failed": 0,
                "supplementary_passed": 0,
                "supplementary_failed": 0,
                "duplicates_passed": 0,
                "duplicates_failed": 0,
                "mapped_passed": 14290409,
                "mapped_failed": 0,
                "mapped_passed_pct": 86.55,
                "mapped_failed_pct": NaN,
                "paired in sequencing_passed": 0,
                "paired in sequencing_failed": 0,
                "read1_passed": 0,
                "read1_failed": 0,
                "read2_passed": 0,
                "read2_failed": 0,
                "properly paired_passed": 0,
                "properly paired_failed": 0,
                "properly paired_passed_pct": NaN,
                "properly paired_failed_pct": NaN,
                "with itself and mate mapped_passed": 0,
                "with itself and mate mapped_failed": 0,
                "singletons_passed": 0,
                "singletons_failed": 0,
                "singletons_passed_pct": NaN,
                "singletons_failed_pct": NaN,
                "with mate mapped to a different chr_passed": 0,
                "with mate mapped to a different chr_failed": 0,
                "with mate mapped to a different chr (mapQ >= 5)_passed": 0,
                "with mate mapped to a different chr (mapQ >= 5)_failed": 0,
                "flagstat_total": 16510658
            },
            "SRR1810069": {
                "total_passed": 17209605,
                "total_failed": 0,
                "secondary_passed": 2269393,
                "secondary_failed": 0,
                "supplementary_passed": 0,
                "supplementary_failed": 0,
                "duplicates_passed": 0,
                "duplicates_failed": 0,
                "mapped_passed": 13364847,
                "mapped_failed": 0,
                "mapped_passed_pct": 77.66,
                "mapped_failed_pct": NaN,
                "paired in sequencing_passed": 0,
                "paired in sequencing_failed": 0,
                "read1_passed": 0,
                "read1_failed": 0,
                "read2_passed": 0,
                "read2_failed": 0,
                "properly paired_passed": 0,
                "properly paired_failed": 0,
                "properly paired_passed_pct": NaN,
                "properly paired_failed_pct": NaN,
                "with itself and mate mapped_passed": 0,
                "with itself and mate mapped_failed": 0,
                "singletons_passed": 0,
                "singletons_failed": 0,
                "singletons_passed_pct": NaN,
                "singletons_failed_pct": NaN,
                "with mate mapped to a different chr_passed": 0,
                "with mate mapped to a different chr_failed": 0,
                "with mate mapped to a different chr (mapQ >= 5)_passed": 0,
                "with mate mapped to a different chr (mapQ >= 5)_failed": 0,
                "flagstat_total": 17209605
            },
            "SRR1810068": {
                "total_passed": 27924359,
                "total_failed": 0,
                "secondary_passed": 4174207,
                "secondary_failed": 0,
                "supplementary_passed": 0,
                "supplementary_failed": 0,
                "duplicates_passed": 0,
                "duplicates_failed": 0,
                "mapped_passed": 24600575,
                "mapped_failed": 0,
                "mapped_passed_pct": 88.1,
                "mapped_failed_pct": NaN,
                "paired in sequencing_passed": 0,
                "paired in sequencing_failed": 0,
                "read1_passed": 0,
                "read1_failed": 0,
                "read2_passed": 0,
                "read2_failed": 0,
                "properly paired_passed": 0,
                "properly paired_failed": 0,
                "properly paired_passed_pct": NaN,
                "properly paired_failed_pct": NaN,
                "with itself and mate mapped_passed": 0,
                "with itself and mate mapped_failed": 0,
                "singletons_passed": 0,
                "singletons_failed": 0,
                "singletons_passed_pct": NaN,
                "singletons_failed_pct": NaN,
                "with mate mapped to a different chr_passed": 0,
                "with mate mapped to a different chr_failed": 0,
                "with mate mapped to a different chr (mapQ >= 5)_passed": 0,
                "with mate mapped to a different chr (mapQ >= 5)_failed": 0,
                "flagstat_total": 27924359
            },
            "SRR1810067": {
                "total_passed": 39664022,
                "total_failed": 0,
                "secondary_passed": 5472465,
                "secondary_failed": 0,
                "supplementary_passed": 0,
                "supplementary_failed": 0,
                "duplicates_passed": 0,
                "duplicates_failed": 0,
                "mapped_passed": 34302394,
                "mapped_failed": 0,
                "mapped_passed_pct": 86.48,
                "mapped_failed_pct": NaN,
                "paired in sequencing_passed": 0,
                "paired in sequencing_failed": 0,
                "read1_passed": 0,
                "read1_failed": 0,
                "read2_passed": 0,
                "read2_failed": 0,
                "properly paired_passed": 0,
                "properly paired_failed": 0,
                "properly paired_passed_pct": NaN,
                "properly paired_failed_pct": NaN,
                "with itself and mate mapped_passed": 0,
                "with itself and mate mapped_failed": 0,
                "singletons_passed": 0,
                "singletons_failed": 0,
                "singletons_passed_pct": NaN,
                "singletons_failed_pct": NaN,
                "with mate mapped to a different chr_passed": 0,
                "with mate mapped to a different chr_failed": 0,
                "with mate mapped to a different chr (mapQ >= 5)_passed": 0,
                "with mate mapped to a different chr (mapQ >= 5)_failed": 0,
                "flagstat_total": 39664022
            }
        },
        {
            "SRR1810068.hisat2_mapstats": {
                "unpaired_total": 23750152,
                "unpaired_aligned_none": 3323784,
                "unpaired_aligned_one": 18898786,
                "unpaired_aligned_multi": 1527582,
                "overall_alignment_rate": 86.01
            },
            "SRR1810069.hisat2_mapstats": {
                "unpaired_total": 14940212,
                "unpaired_aligned_none": 3844758,
                "unpaired_aligned_one": 10260601,
                "unpaired_aligned_multi": 834853,
                "overall_alignment_rate": 74.27
            },
            "SRR1810067.hisat2_mapstats": {
                "unpaired_total": 34191557,
                "unpaired_aligned_none": 5361628,
                "unpaired_aligned_one": 26747665,
                "unpaired_aligned_multi": 2082264,
                "overall_alignment_rate": 84.32
            },
            "SRR1810070.hisat2_mapstats": {
                "unpaired_total": 13639201,
                "unpaired_aligned_none": 2220249,
                "unpaired_aligned_one": 10380869,
                "unpaired_aligned_multi": 1038083,
                "overall_alignment_rate": 83.72
            }
        },
        {
            "SRR1810068.trim": {
                "percent_gc": 50.0,
                "avg_sequence_length": 40.76639538980635,
                "total_sequences": 23750152.0,
                "percent_duplicates": 59.96585967113573,
                "percent_fails": 9.090909090909092
            },
            "SRR1810067.trim": {
                "percent_gc": 51.0,
                "avg_sequence_length": 41.542830354288924,
                "total_sequences": 34191557.0,
                "percent_duplicates": 46.2033857473828,
                "percent_fails": 18.181818181818183
            },
            "SRR1810067": {
                "percent_gc": 52.0,
                "avg_sequence_length": 50.0,
                "total_sequences": 46505054.0,
                "percent_duplicates": 47.10278208409401,
                "percent_fails": 18.181818181818183
            },
            "SRR1810068": {
                "percent_gc": 51.0,
                "avg_sequence_length": 51.0,
                "total_sequences": 34205109.0,
                "percent_duplicates": 61.46078654573493,
                "percent_fails": 18.181818181818183
            },
            "SRR1810070": {
                "percent_gc": 52.0,
                "avg_sequence_length": 51.0,
                "total_sequences": 54422407.0,
                "percent_duplicates": 82.86648103557636,
                "percent_fails": 36.36363636363637
            },
            "SRR1810069.trim": {
                "percent_gc": 51.0,
                "avg_sequence_length": 41.86586442013005,
                "total_sequences": 14940212.0,
                "percent_duplicates": 46.313750338171936,
                "percent_fails": 18.181818181818183
            },
            "SRR1810069": {
                "percent_gc": 52.0,
                "avg_sequence_length": 51.0,
                "total_sequences": 20854010.0,
                "percent_duplicates": 48.38079139336997,
                "percent_fails": 27.27272727272727
            },
            "SRR1810070.trim": {
                "percent_gc": 54.0,
                "avg_sequence_length": 37.566564859627775,
                "total_sequences": 13639201.0,
                "percent_duplicates": 69.40058296663584,
                "percent_fails": 18.181818181818183
            }
        }
    ],
    "report_general_stats_headers": [
        {
            "PERCENT_DUPLICATION": {
                "title": "% Dups",
                "description": "MarkDuplicates - Percent Duplication",
                "max": 100,
                "min": 0,
                "suffix": "%",
                "scale": "OrRd",
                "modify": 100.0,
                "namespace": "Picard",
                "rid": "mqc-generalstats-picard-PERCENT_DUPLICATION",
                "format": "{:,.1f}",
                "colour": "55,126,184",
                "hidden": null,
                "ceiling": null,
                "floor": null,
                "minRange": null,
                "shared_key": null,
                "placement": 1000.0,
                "dmax": 100.0,
                "dmin": 0.0
            }
        },
        {
            "mapped_passed": {
                "title": "M Reads Mapped",
                "description": "Reads Mapped in the bam file (millions)",
                "min": 0,
                "modify": 1e-06,
                "shared_key": "read_count",
                "placement": 100.0,
                "namespace": "Samtools Flagstat",
                "rid": "mqc-generalstats-samtools_flagstat-mapped_passed",
                "scale": "GnBu",
                "format": "{:,.1f}",
                "colour": "77,175,74",
                "hidden": null,
                "max": null,
                "ceiling": null,
                "floor": null,
                "minRange": null,
                "dmax": 54.422407,
                "dmin": 0.0
            }
        },
        {
            "overall_alignment_rate": {
                "title": "% Aligned",
                "description": "overall alignment rate",
                "max": 100,
                "min": 0,
                "suffix": "%",
                "scale": "YlGn",
                "namespace": "HISAT2",
                "rid": "mqc-generalstats-hisat2-overall_alignment_rate",
                "format": "{:,.1f}",
                "colour": "152,78,163",
                "hidden": null,
                "ceiling": null,
                "floor": null,
                "minRange": null,
                "shared_key": null,
                "modify": null,
                "placement": 1000.0,
                "dmax": 100.0,
                "dmin": 0.0
            }
        },
        {
            "percent_duplicates": {
                "title": "% Dups",
                "description": "% Duplicate Reads",
                "max": 100,
                "min": 0,
                "suffix": "%",
                "scale": "RdYlGn-rev",
                "namespace": "FastQC",
                "rid": "mqc-generalstats-fastqc-percent_duplicates",
                "format": "{:,.1f}",
                "colour": "255,127,0",
                "hidden": null,
                "ceiling": null,
                "floor": null,
                "minRange": null,
                "shared_key": null,
                "modify": null,
                "placement": 1000.0,
                "dmax": 100.0,
                "dmin": 0.0
            },
            "percent_gc": {
                "title": "% GC",
                "description": "Average % GC Content",
                "max": 100,
                "min": 0,
                "suffix": "%",
                "scale": "Set1",
                "format": "{:,.0f}",
                "namespace": "FastQC",
                "rid": "mqc-generalstats-fastqc-percent_gc",
                "colour": "255,127,0",
                "hidden": null,
                "ceiling": null,
                "floor": null,
                "minRange": null,
                "shared_key": null,
                "modify": null,
                "placement": 1000.0,
                "dmax": 100.0,
                "dmin": 0.0
            },
            "avg_sequence_length": {
                "title": "Length",
                "description": "Average Sequence Length (bp)",
                "min": 0,
                "suffix": " bp",
                "scale": "RdYlGn",
                "format": "{:,.0f}",
                "hidden": false,
                "namespace": "FastQC",
                "rid": "mqc-generalstats-fastqc-avg_sequence_length",
                "colour": "255,127,0",
                "max": null,
                "ceiling": null,
                "floor": null,
                "minRange": null,
                "shared_key": null,
                "modify": null,
                "placement": 1000.0,
                "dmax": 51.0,
                "dmin": 0.0
            },
            "percent_fails": {
                "title": "% Failed",
                "description": "Percentage of modules failed in FastQC report (includes those not plotted here)",
                "max": 100,
                "min": 0,
                "suffix": "%",
                "scale": "Reds",
                "format": "{:,.0f}",
                "hidden": true,
                "namespace": "FastQC",
                "rid": "mqc-generalstats-fastqc-percent_fails",
                "colour": "255,127,0",
                "ceiling": null,
                "floor": null,
                "minRange": null,
                "shared_key": null,
                "modify": null,
                "placement": 1000.0,
                "dmax": 100.0,
                "dmin": 0.0
            },
            "total_sequences": {
                "title": "M Seqs",
                "description": "Total Sequences (millions)",
                "min": 0,
                "scale": "Blues",
                "modify": 1e-06,
                "shared_key": "read_count",
                "namespace": "FastQC",
                "rid": "mqc-generalstats-fastqc-total_sequences",
                "format": "{:,.1f}",
                "colour": "255,127,0",
                "hidden": null,
                "max": null,
                "ceiling": null,
                "floor": null,
                "minRange": null,
                "placement": 1000.0,
                "dmax": 54.422407,
                "dmin": 0.0
            }
        }
    ],
    "report_multiqc_command": "/Users/magr0763/.local/bin/multiqc . -f --config multiqc_config.yaml",
    "report_plot_data": {
        "preseq_plot": {
            "plot_type": "xy_line",
            "datasets": [
                [
                    {
                        "name": "SRR1810067.c_curve",
                        "data": [
                            [
                                0.0,
                                0.0
                            ],
                            [
                                1.0,
                                0.8421649999999999
                            ],
                            [
                                2.0,
                                1.58896
                            ],
                            [
                                3.0,
                                2.2809999999999997
                            ],
                            [
                                4.0,
                                2.93022
                            ],
                            [
                                5.0,
                                3.54339
                            ],
                            [
                                6.0,
                                4.12507
                            ],
                            [
                                7.0,
                                4.67868
                            ],
                            [
                                8.0,
                                5.2069
                            ],
                            [
                                9.0,
                                5.71193
                            ],
                            [
                                10.0,
                                6.1956299999999995
                            ],
                            [
                                11.0,
                                6.659599999999999
                            ],
                            [
                                12.0,
                                7.10522
                            ],
                            [
                                13.0,
                                7.533729999999999
                            ],
                            [
                                14.0,
                                7.94621
                            ],
                            [
                                15.0,
                                8.34366
                            ],
                            [
                                16.0,
                                8.72697
                            ],
                            [
                                17.0,
                                9.09693
                            ],
                            [
                                18.0,
                                9.4543
                            ],
                            [
                                19.0,
                                9.79976
                            ],
                            [
                                20.0,
                                10.133899999999999
                            ],
                            [
                                21.0,
                                10.4574
                            ],
                            [
                                22.0,
                                10.7707
                            ],
                            [
                                23.0,
                                11.0743
                            ],
                            [
                                24.0,
                                11.368699999999999
                            ],
                            [
                                25.0,
                                11.6543
                            ],
                            [
                                26.0,
                                11.9316
                            ],
                            [
                                27.0,
                                12.2008
                            ],
                            [
                                28.0,
                                12.462499999999999
                            ]
                        ]
                    },
                    {
                        "name": "SRR1810067.lc_extrap",
                        "data": [
                            [
                                0.0,
                                0.0
                            ],
                            [
                                1.0,
                                0.8421949999999999
                            ],
                            [
                                2.0,
                                1.5891199999999999
                            ],
                            [
                                3.0,
                                2.281238
                            ],
                            [
                                4.0,
                                2.9305594999999998
                            ],
                            [
                                5.0,
                                3.5438159999999996
                            ],
                            [
                                6.0,
                                4.1255785
                            ],
                            [
                                7.0,
                                4.679281
                            ],
                            [
                                8.0,
                                5.20761
                            ],
                            [
                                9.0,
                                5.7127535
                            ],
                            [
                                10.0,
                                6.196562
                            ],
                            [
                                11.0,
                                6.6606305
                            ],
                            [
                                12.0,
                                7.106349499999999
                            ],
                            [
                                13.0,
                                7.534947
                            ],
                            [
                                14.0,
                                7.947521999999999
                            ],
                            [
                                15.0,
                                8.3450525
                            ],
                            [
                                16.0,
                                8.728434499999999
                            ],
                            [
                                17.0,
                                9.098471
                            ],
                            [
                                18.0,
                                9.4558935
                            ],
                            [
                                19.0,
                                9.801397999999999
                            ],
                            [
                                20.0,
                                10.1356065
                            ],
                            [
                                21.0,
                                10.459085
                            ],
                            [
                                22.0,
                                10.772364
                            ],
                            [
                                23.0,
                                11.0759665
                            ],
                            [
                                24.0,
                                11.3703595
                            ],
                            [
                                25.0,
                                11.655982999999999
                            ],
                            [
                                26.0,
                                11.933251
                            ],
                            [
                                27.0,
                                12.2025215
                            ],
                            [
                                28.0,
                                12.4641445
                            ],
                            [
                                29.0,
                                12.7183865
                            ],
                            [
                                30.0,
                                12.9656402
                            ],
                            [
                                31.0,
                                13.2062046
                            ],
                            [
                                32.0,
                                13.440446099999999
                            ],
                            [
                                33.0,
                                13.6685799
                            ],
                            [
                                34.0,
                                13.890823
                            ],
                            [
                                35.0,
                                14.107361699999998
                            ],
                            [
                                36.0,
                                14.3184708
                            ],
                            [
                                37.0,
                                14.5243635
                            ],
                            [
                                38.0,
                                14.7252419
                            ],
                            [
                                39.0,
                                14.9212978
                            ],
                            [
                                40.0,
                                15.1127135
                            ],
                            [
                                41.0,
                                15.2996625
                            ],
                            [
                                42.0,
                                15.482309599999999
                            ],
                            [
                                43.0,
                                15.6608118
                            ],
                            [
                                44.0,
                                15.835318899999999
                            ],
                            [
                                45.0,
                                16.006049
                            ],
                            [
                                46.0,
                                16.1731131
                            ],
                            [
                                47.0,
                                16.3365922
                            ],
                            [
                                48.0,
                                16.496458999999998
                            ],
                            [
                                49.0,
                                16.652977699999997
                            ],
                            [
                                50.0,
                                16.8063113
                            ],
                            [
                                51.0,
                                16.956670199999998
                            ],
                            [
                                52.0,
                                17.1038301
                            ],
                            [
                                53.0,
                                17.248067600000002
                            ],
                            [
                                54.0,
                                17.389501199999998
                            ],
                            [
                                55.0,
                                17.5281964
                            ],
                            [
                                56.0,
                                17.66421
                            ],
                            [
                                57.0,
                                17.7975958
                            ],
                            [
                                58.0,
                                17.9284517
                            ],
                            [
                                59.0,
                                18.0568627
                            ],
                            [
                                60.0,
                                18.1827023
                            ],
                            [
                                61.0,
                                18.3061962
                            ],
                            [
                                62.0,
                                18.4278725
                            ],
                            [
                                63.0,
                                18.5476903
                            ],
                            [
                                64.0,
                                18.6655412
                            ],
                            [
                                65.0,
                                18.781341100000002
                            ],
                            [
                                66.0,
                                18.8953121
                            ],
                            [
                                67.0,
                                19.007309399999997
                            ],
                            [
                                68.0,
                                19.1170588
                            ],
                            [
                                69.0,
                                19.224693199999997
                            ],
                            [
                                70.0,
                                19.3307947
                            ],
                            [
                                71.0,
                                19.4352298
                            ],
                            [
                                72.0,
                                19.537779999999998
                            ],
                            [
                                73.0,
                                19.6384526
                            ],
                            [
                                74.0,
                                19.7379503
                            ],
                            [
                                75.0,
                                19.8361411
                            ],
                            [
                                76.0,
                                19.932488399999997
                            ],
                            [
                                77.0,
                                20.0272258
                            ],
                            [
                                78.0,
                                20.120577
                            ],
                            [
                                79.0,
                                20.212942899999998
                            ],
                            [
                                80.0,
                                20.3035733
                            ],
                            [
                                81.0,
                                20.3924491
                            ],
                            [
                                82.0,
                                20.4797925
                            ],
                            [
                                83.0,
                                20.5662809
                            ],
                            [
                                84.0,
                                20.6512262
                            ],
                            [
                                85.0,
                                20.7346808
                            ],
                            [
                                86.0,
                                20.8177518
                            ],
                            [
                                87.0,
                                20.898964399999997
                            ],
                            [
                                88.0,
                                20.9792258
                            ],
                            [
                                89.0,
                                21.0584398
                            ],
                            [
                                90.0,
                                21.1367673
                            ],
                            [
                                91.0,
                                21.214346699999997
                            ],
                            [
                                92.0,
                                21.2900366
                            ],
                            [
                                93.0,
                                21.3644883
                            ],
                            [
                                94.0,
                                21.4386747
                            ],
                            [
                                95.0,
                                21.5117728
                            ],
                            [
                                96.0,
                                21.583593399999998
                            ],
                            [
                                97.0,
                                21.6543916
                            ],
                            [
                                98.0,
                                21.7241844
                            ],
                            [
                                99.0,
                                21.7927763
                            ],
                            [
                                100.0,
                                21.8599215
                            ],
                            [
                                101.0,
                                21.9253876
                            ],
                            [
                                102.0,
                                21.9906958
                            ],
                            [
                                103.0,
                                22.0556791
                            ],
                            [
                                104.0,
                                22.1204942
                            ],
                            [
                                105.0,
                                22.1847371
                            ],
                            [
                                106.0,
                                22.247835600000002
                            ],
                            [
                                107.0,
                                22.309354499999998
                            ],
                            [
                                108.0,
                                22.369972100000002
                            ],
                            [
                                109.0,
                                22.4298115
                            ],
                            [
                                110.0,
                                22.4891707
                            ],
                            [
                                111.0,
                                22.548093899999998
                            ],
                            [
                                112.0,
                                22.6062637
                            ],
                            [
                                113.0,
                                22.6629325
                            ],
                            [
                                114.0,
                                22.7185505
                            ],
                            [
                                115.0,
                                22.773439899999996
                            ],
                            [
                                116.0,
                                22.8278507
                            ],
                            [
                                117.0,
                                22.8820373
                            ],
                            [
                                118.0,
                                22.9355384
                            ],
                            [
                                119.0,
                                22.9876338
                            ],
                            [
                                120.0,
                                23.039391199999997
                            ],
                            [
                                121.0,
                                23.0907106
                            ],
                            [
                                122.0,
                                23.141746899999998
                            ],
                            [
                                123.0,
                                23.192552199999998
                            ],
                            [
                                124.0,
                                23.242697999999997
                            ],
                            [
                                125.0,
                                23.2914305
                            ],
                            [
                                126.0,
                                23.339571
                            ],
                            [
                                127.0,
                                23.3867816
                            ],
                            [
                                128.0,
                                23.4335882
                            ],
                            [
                                129.0,
                                23.4801988
                            ],
                            [
                                130.0,
                                23.5262504
                            ],
                            [
                                131.0,
                                23.5717467
                            ],
                            [
                                132.0,
                                23.6165446
                            ],
                            [
                                133.0,
                                23.660818499999998
                            ],
                            [
                                134.0,
                                23.704767699999998
                            ],
                            [
                                135.0,
                                23.748305199999997
                            ],
                            [
                                136.0,
                                23.791342999999998
                            ],
                            [
                                137.0,
                                23.8338893
                            ],
                            [
                                138.0,
                                23.8759521
                            ],
                            [
                                139.0,
                                23.917335199999997
                            ],
                            [
                                140.0,
                                23.958226899999996
                            ],
                            [
                                141.0,
                                23.9986525
                            ],
                            [
                                142.0,
                                24.0386195
                            ],
                            [
                                143.0,
                                24.078135399999997
                            ],
                            [
                                144.0,
                                24.117207699999998
                            ],
                            [
                                145.0,
                                24.1558435
                            ],
                            [
                                146.0,
                                24.194049899999996
                            ],
                            [
                                147.0,
                                24.231833899999998
                            ],
                            [
                                148.0,
                                24.2692023
                            ],
                            [
                                149.0,
                                24.306161799999998
                            ],
                            [
                                150.0,
                                24.342718899999998
                            ],
                            [
                                151.0,
                                24.37888
                            ],
                            [
                                152.0,
                                24.414651499999998
                            ],
                            [
                                153.0,
                                24.4500395
                            ],
                            [
                                154.0,
                                24.4850502
                            ],
                            [
                                155.0,
                                24.5196893
                            ],
                            [
                                156.0,
                                24.5539629
                            ],
                            [
                                157.0,
                                24.5878765
                            ],
                            [
                                158.0,
                                24.6214358
                            ],
                            [
                                159.0,
                                24.654703199999997
                            ],
                            [
                                160.0,
                                24.687909199999996
                            ],
                            [
                                161.0,
                                24.7207796
                            ],
                            [
                                162.0,
                                24.7531203
                            ],
                            [
                                163.0,
                                24.7850224
                            ],
                            [
                                164.0,
                                24.8166046
                            ],
                            [
                                165.0,
                                24.8478717
                            ]
                        ]
                    },
                    {
                        "name": "SRR1810068.c_curve",
                        "data": [
                            [
                                0.0,
                                0.0
                            ],
                            [
                                1.0,
                                0.810365
                            ],
                            [
                                2.0,
                                1.4795
                            ],
                            [
                                3.0,
                                2.06229
                            ],
                            [
                                4.0,
                                2.57952
                            ],
                            [
                                5.0,
                                3.0440799999999997
                            ],
                            [
                                6.0,
                                3.4650999999999996
                            ],
                            [
                                7.0,
                                3.84943
                            ],
                            [
                                8.0,
                                4.2024
                            ],
                            [
                                9.0,
                                4.52828
                            ],
                            [
                                10.0,
                                4.8305299999999995
                            ],
                            [
                                11.0,
                                5.112019999999999
                            ],
                            [
                                12.0,
                                5.37514
                            ],
                            [
                                13.0,
                                5.621919999999999
                            ],
                            [
                                14.0,
                                5.85407
                            ],
                            [
                                15.0,
                                6.0730699999999995
                            ],
                            [
                                16.0,
                                6.280189999999999
                            ],
                            [
                                17.0,
                                6.47654
                            ],
                            [
                                18.0,
                                6.6630899999999995
                            ],
                            [
                                19.0,
                                6.8406899999999995
                            ],
                            [
                                20.0,
                                7.01009
                            ]
                        ]
                    },
                    {
                        "name": "SRR1810068.lc_extrap",
                        "data": [
                            [
                                0.0,
                                0.0
                            ],
                            [
                                1.0,
                                0.810032
                            ],
                            [
                                2.0,
                                1.478991
                            ],
                            [
                                3.0,
                                2.0616835
                            ],
                            [
                                4.0,
                                2.5788305
                            ],
                            [
                                5.0,
                                3.0433065
                            ],
                            [
                                6.0,
                                3.4642575
                            ],
                            [
                                7.0,
                                3.8485609999999997
                            ],
                            [
                                8.0,
                                4.201522
                            ],
                            [
                                9.0,
                                4.5273875
                            ],
                            [
                                10.0,
                                4.829636499999999
                            ],
                            [
                                11.0,
                                5.111132
                            ],
                            [
                                12.0,
                                5.3742665
                            ],
                            [
                                13.0,
                                5.621061999999999
                            ],
                            [
                                14.0,
                                5.8532329999999995
                            ],
                            [
                                15.0,
                                6.0722605
                            ],
                            [
                                16.0,
                                6.2794099999999995
                            ],
                            [
                                17.0,
                                6.475785
                            ],
                            [
                                18.0,
                                6.66236
                            ],
                            [
                                19.0,
                                6.839922
                            ],
                            [
                                20.0,
                                7.009263
                            ],
                            [
                                21.0,
                                7.171066499999999
                            ],
                            [
                                22.0,
                                7.325931099999999
                            ],
                            [
                                23.0,
                                7.4745026999999995
                            ],
                            [
                                24.0,
                                7.6171372999999996
                            ],
                            [
                                25.0,
                                7.7542614
                            ],
                            [
                                26.0,
                                7.886259099999999
                            ],
                            [
                                27.0,
                                8.0134304
                            ],
                            [
                                28.0,
                                8.1361102
                            ],
                            [
                                29.0,
                                8.25461
                            ],
                            [
                                30.0,
                                8.3691865
                            ],
                            [
                                31.0,
                                8.4800733
                            ],
                            [
                                32.0,
                                8.5874775
                            ],
                            [
                                33.0,
                                8.691609199999998
                            ],
                            [
                                34.0,
                                8.792650199999999
                            ],
                            [
                                35.0,
                                8.8907931
                            ],
                            [
                                36.0,
                                8.986211099999998
                            ],
                            [
                                37.0,
                                9.0790138
                            ],
                            [
                                38.0,
                                9.1692914
                            ],
                            [
                                39.0,
                                9.2574141
                            ],
                            [
                                40.0,
                                9.343174699999999
                            ],
                            [
                                41.0,
                                9.4267992
                            ],
                            [
                                42.0,
                                9.5083923
                            ],
                            [
                                43.0,
                                9.5878749
                            ],
                            [
                                44.0,
                                9.6655111
                            ],
                            [
                                45.0,
                                9.7416664
                            ],
                            [
                                46.0,
                                9.8158199
                            ],
                            [
                                47.0,
                                9.8885311
                            ],
                            [
                                48.0,
                                9.959308499999999
                            ],
                            [
                                49.0,
                                10.028951199999998
                            ],
                            [
                                50.0,
                                10.0971398
                            ],
                            [
                                51.0,
                                10.1640938
                            ],
                            [
                                52.0,
                                10.2297207
                            ],
                            [
                                53.0,
                                10.2938692
                            ],
                            [
                                54.0,
                                10.356943
                            ],
                            [
                                55.0,
                                10.418455199999999
                            ],
                            [
                                56.0,
                                10.479033300000001
                            ],
                            [
                                57.0,
                                10.538631800000001
                            ],
                            [
                                58.0,
                                10.596919
                            ],
                            [
                                59.0,
                                10.6544525
                            ],
                            [
                                60.0,
                                10.7108344
                            ],
                            [
                                61.0,
                                10.7659364
                            ],
                            [
                                62.0,
                                10.8204113
                            ],
                            [
                                63.0,
                                10.873978699999999
                            ],
                            [
                                64.0,
                                10.926666599999999
                            ],
                            [
                                65.0,
                                10.9785015
                            ],
                            [
                                66.0,
                                11.029545800000001
                            ],
                            [
                                67.0,
                                11.0797133
                            ],
                            [
                                68.0,
                                11.129137499999999
                            ],
                            [
                                69.0,
                                11.1776058
                            ],
                            [
                                70.0,
                                11.2253385
                            ],
                            [
                                71.0,
                                11.2728302
                            ],
                            [
                                72.0,
                                11.31937
                            ],
                            [
                                73.0,
                                11.3654694
                            ],
                            [
                                74.0,
                                11.411273199999998
                            ],
                            [
                                75.0,
                                11.4561264
                            ],
                            [
                                76.0,
                                11.500367699999998
                            ],
                            [
                                77.0,
                                11.5440129
                            ],
                            [
                                78.0,
                                11.5870773
                            ],
                            [
                                79.0,
                                11.6295559
                            ],
                            [
                                80.0,
                                11.6710614
                            ],
                            [
                                81.0,
                                11.7122919
                            ],
                            [
                                82.0,
                                11.7529029
                            ],
                            [
                                83.0,
                                11.7932094
                            ],
                            [
                                84.0,
                                11.8329107
                            ],
                            [
                                85.0,
                                11.872081199999998
                            ],
                            [
                                86.0,
                                11.9110632
                            ],
                            [
                                87.0,
                                11.949266699999999
                            ],
                            [
                                88.0,
                                11.9870293
                            ],
                            [
                                89.0,
                                12.0243405
                            ],
                            [
                                90.0,
                                12.0612523
                            ],
                            [
                                91.0,
                                12.098145099999998
                            ],
                            [
                                92.0,
                                12.1342857
                            ],
                            [
                                93.0,
                                12.169751
                            ],
                            [
                                94.0,
                                12.2048088
                            ],
                            [
                                95.0,
                                12.2394674
                            ],
                            [
                                96.0,
                                12.273735199999999
                            ],
                            [
                                97.0,
                                12.3077024
                            ],
                            [
                                98.0,
                                12.3413595
                            ],
                            [
                                99.0,
                                12.374649699999999
                            ],
                            [
                                100.0,
                                12.4075025
                            ],
                            [
                                101.0,
                                12.4399816
                            ],
                            [
                                102.0,
                                12.472114199999998
                            ],
                            [
                                103.0,
                                12.5039069
                            ],
                            [
                                104.0,
                                12.5353661
                            ],
                            [
                                105.0,
                                12.566498
                            ],
                            [
                                106.0,
                                12.5973087
                            ],
                            [
                                107.0,
                                12.6278039
                            ],
                            [
                                108.0,
                                12.6579894
                            ],
                            [
                                109.0,
                                12.6878708
                            ],
                            [
                                110.0,
                                12.7174533
                            ],
                            [
                                111.0,
                                12.7467423
                            ],
                            [
                                112.0,
                                12.7757429
                            ],
                            [
                                113.0,
                                12.804460099999998
                            ],
                            [
                                114.0,
                                12.832898599999998
                            ],
                            [
                                115.0,
                                12.8610511
                            ],
                            [
                                116.0,
                                12.888852499999999
                            ],
                            [
                                117.0,
                                12.9163888
                            ],
                            [
                                118.0,
                                12.9436644
                            ],
                            [
                                119.0,
                                12.9706836
                            ],
                            [
                                120.0,
                                12.997450599999999
                            ],
                            [
                                121.0,
                                13.0239695
                            ],
                            [
                                122.0,
                                13.050244099999999
                            ],
                            [
                                123.0,
                                13.0762784
                            ],
                            [
                                124.0,
                                13.1020761
                            ],
                            [
                                125.0,
                                13.127640999999999
                            ],
                            [
                                126.0,
                                13.1533605
                            ],
                            [
                                127.0,
                                13.1790489
                            ],
                            [
                                128.0,
                                13.204419099999999
                            ],
                            [
                                129.0,
                                13.2290754
                            ],
                            [
                                130.0,
                                13.2535158
                            ],
                            [
                                131.0,
                                13.277743599999999
                            ],
                            [
                                132.0,
                                13.301761899999999
                            ],
                            [
                                133.0,
                                13.3255738
                            ],
                            [
                                134.0,
                                13.349182199999998
                            ],
                            [
                                135.0,
                                13.372590099999998
                            ],
                            [
                                136.0,
                                13.3958005
                            ],
                            [
                                137.0,
                                13.418816
                            ],
                            [
                                138.0,
                                13.441639499999999
                            ],
                            [
                                139.0,
                                13.464273599999999
                            ],
                            [
                                140.0,
                                13.486721099999999
                            ],
                            [
                                141.0,
                                13.5089844
                            ],
                            [
                                142.0,
                                13.531066199999998
                            ],
                            [
                                143.0,
                                13.5529689
                            ],
                            [
                                144.0,
                                13.574694899999999
                            ],
                            [
                                145.0,
                                13.5962815
                            ],
                            [
                                146.0,
                                13.617741099999998
                            ],
                            [
                                147.0,
                                13.6390309
                            ],
                            [
                                148.0,
                                13.660153
                            ],
                            [
                                149.0,
                                13.6811096
                            ],
                            [
                                150.0,
                                13.7019029
                            ],
                            [
                                151.0,
                                13.722535099999998
                            ],
                            [
                                152.0,
                                13.7430262
                            ],
                            [
                                153.0,
                                13.763400199999998
                            ],
                            [
                                154.0,
                                13.7836194
                            ],
                            [
                                155.0,
                                13.803717599999999
                            ],
                            [
                                156.0,
                                13.8237104
                            ],
                            [
                                157.0,
                                13.843554199999998
                            ],
                            [
                                158.0,
                                13.8632509
                            ],
                            [
                                159.0,
                                13.8827819
                            ],
                            [
                                160.0,
                                13.9019962
                            ],
                            [
                                161.0,
                                13.9210683
                            ],
                            [
                                162.0,
                                13.9399998
                            ],
                            [
                                163.0,
                                13.9587925
                            ],
                            [
                                164.0,
                                13.977448099999998
                            ],
                            [
                                165.0,
                                13.995968099999999
                            ]
                        ]
                    },
                    {
                        "name": "SRR1810069.c_curve",
                        "data": [
                            [
                                0.0,
                                0.0
                            ],
                            [
                                1.0,
                                0.8109679999999999
                            ],
                            [
                                2.0,
                                1.48223
                            ],
                            [
                                3.0,
                                2.06854
                            ],
                            [
                                4.0,
                                2.5903199999999997
                            ],
                            [
                                5.0,
                                3.06017
                            ],
                            [
                                6.0,
                                3.48698
                            ],
                            [
                                7.0,
                                3.87744
                            ],
                            [
                                8.0,
                                4.23675
                            ],
                            [
                                9.0,
                                4.56911
                            ],
                            [
                                10.0,
                                4.87791
                            ],
                            [
                                11.0,
                                5.165979999999999
                            ]
                        ]
                    },
                    {
                        "name": "SRR1810069.lc_extrap",
                        "data": [
                            [
                                0.0,
                                0.0
                            ],
                            [
                                1.0,
                                0.8103984999999999
                            ],
                            [
                                2.0,
                                1.4811569999999998
                            ],
                            [
                                3.0,
                                2.067055
                            ],
                            [
                                4.0,
                                2.588564
                            ],
                            [
                                5.0,
                                3.0583335
                            ],
                            [
                                6.0,
                                3.4851349999999996
                            ],
                            [
                                7.0,
                                3.875628
                            ],
                            [
                                8.0,
                                4.2350175
                            ],
                            [
                                9.0,
                                4.5673685
                            ],
                            [
                                10.0,
                                4.8761015
                            ],
                            [
                                11.0,
                                5.164086
                            ],
                            [
                                12.0,
                                5.4336326999999995
                            ],
                            [
                                13.0,
                                5.686882799999999
                            ],
                            [
                                14.0,
                                5.9254855
                            ],
                            [
                                15.0,
                                6.1509704
                            ],
                            [
                                16.0,
                                6.364674599999999
                            ],
                            [
                                17.0,
                                6.567424599999999
                            ],
                            [
                                18.0,
                                6.7603379
                            ],
                            [
                                19.0,
                                6.944510599999999
                            ],
                            [
                                20.0,
                                7.1201548
                            ],
                            [
                                21.0,
                                7.2881984
                            ],
                            [
                                22.0,
                                7.4492293
                            ],
                            [
                                23.0,
                                7.603773799999999
                            ],
                            [
                                24.0,
                                7.7524429
                            ],
                            [
                                25.0,
                                7.8957090999999995
                            ],
                            [
                                26.0,
                                8.0332241
                            ],
                            [
                                27.0,
                                8.1658528
                            ],
                            [
                                28.0,
                                8.2941168
                            ],
                            [
                                29.0,
                                8.418524999999999
                            ],
                            [
                                30.0,
                                8.538893999999999
                            ],
                            [
                                31.0,
                                8.6554343
                            ],
                            [
                                32.0,
                                8.7688101
                            ],
                            [
                                33.0,
                                8.8781267
                            ],
                            [
                                34.0,
                                8.9837115
                            ],
                            [
                                35.0,
                                9.086805499999999
                            ],
                            [
                                36.0,
                                9.1870064
                            ],
                            [
                                37.0,
                                9.2845493
                            ],
                            [
                                38.0,
                                9.3795495
                            ],
                            [
                                39.0,
                                9.4725638
                            ],
                            [
                                40.0,
                                9.563324199999998
                            ],
                            [
                                41.0,
                                9.65165
                            ],
                            [
                                42.0,
                                9.7378834
                            ],
                            [
                                43.0,
                                9.821848300000001
                            ],
                            [
                                44.0,
                                9.9048813
                            ],
                            [
                                45.0,
                                9.9855871
                            ],
                            [
                                46.0,
                                10.0642814
                            ],
                            [
                                47.0,
                                10.1412856
                            ],
                            [
                                48.0,
                                10.216668
                            ],
                            [
                                49.0,
                                10.2908784
                            ],
                            [
                                50.0,
                                10.3639011
                            ],
                            [
                                51.0,
                                10.4355078
                            ],
                            [
                                52.0,
                                10.5057516
                            ],
                            [
                                53.0,
                                10.574299199999999
                            ],
                            [
                                54.0,
                                10.641960599999999
                            ],
                            [
                                55.0,
                                10.708419099999999
                            ],
                            [
                                56.0,
                                10.773693699999999
                            ],
                            [
                                57.0,
                                10.837466099999999
                            ],
                            [
                                58.0,
                                10.8997668
                            ],
                            [
                                59.0,
                                10.961324099999999
                            ],
                            [
                                60.0,
                                11.021847699999999
                            ],
                            [
                                61.0,
                                11.081370399999999
                            ],
                            [
                                62.0,
                                11.139923699999999
                            ],
                            [
                                63.0,
                                11.1975375
                            ],
                            [
                                64.0,
                                11.2542404
                            ],
                            [
                                65.0,
                                11.310059699999998
                            ],
                            [
                                66.0,
                                11.3650212
                            ],
                            [
                                67.0,
                                11.41915
                            ],
                            [
                                68.0,
                                11.4724697
                            ],
                            [
                                69.0,
                                11.525003
                            ],
                            [
                                70.0,
                                11.5767718
                            ],
                            [
                                71.0,
                                11.6277969
                            ],
                            [
                                72.0,
                                11.678098199999999
                            ],
                            [
                                73.0,
                                11.727596199999999
                            ],
                            [
                                74.0,
                                11.776361199999998
                            ],
                            [
                                75.0,
                                11.8244563
                            ],
                            [
                                76.0,
                                11.8718984
                            ],
                            [
                                77.0,
                                11.9187039
                            ],
                            [
                                78.0,
                                11.9652224
                            ],
                            [
                                79.0,
                                12.011176699999998
                            ],
                            [
                                80.0,
                                12.056546899999999
                            ],
                            [
                                81.0,
                                12.101167499999999
                            ],
                            [
                                82.0,
                                12.145170599999998
                            ],
                            [
                                83.0,
                                12.1886243
                            ],
                            [
                                84.0,
                                12.231541
                            ],
                            [
                                85.0,
                                12.273867199999998
                            ],
                            [
                                86.0,
                                12.3156859
                            ],
                            [
                                87.0,
                                12.357292699999999
                            ],
                            [
                                88.0,
                                12.398412699999998
                            ],
                            [
                                89.0,
                                12.4390562
                            ],
                            [
                                90.0,
                                12.4792335
                            ],
                            [
                                91.0,
                                12.518954199999998
                            ],
                            [
                                92.0,
                                12.558228
                            ],
                            [
                                93.0,
                                12.5970289
                            ],
                            [
                                94.0,
                                12.635194599999998
                            ],
                            [
                                95.0,
                                12.6729378
                            ],
                            [
                                96.0,
                                12.7102671
                            ],
                            [
                                97.0,
                                12.7471904
                            ],
                            [
                                98.0,
                                12.783715699999998
                            ],
                            [
                                99.0,
                                12.819850699999998
                            ],
                            [
                                100.0,
                                12.8556028
                            ],
                            [
                                101.0,
                                12.890979199999999
                            ],
                            [
                                102.0,
                                12.9254974
                            ],
                            [
                                103.0,
                                12.9595507
                            ],
                            [
                                104.0,
                                12.9932428
                            ],
                            [
                                105.0,
                                13.026968199999999
                            ],
                            [
                                106.0,
                                13.060704
                            ],
                            [
                                107.0,
                                13.0941032
                            ],
                            [
                                108.0,
                                13.127171699999998
                            ],
                            [
                                109.0,
                                13.1599154
                            ],
                            [
                                110.0,
                                13.192339699999998
                            ],
                            [
                                111.0,
                                13.2244503
                            ],
                            [
                                112.0,
                                13.2562523
                            ],
                            [
                                113.0,
                                13.287751
                            ],
                            [
                                114.0,
                                13.3189514
                            ],
                            [
                                115.0,
                                13.3498584
                            ],
                            [
                                116.0,
                                13.3804294
                            ],
                            [
                                117.0,
                                13.4104525
                            ],
                            [
                                118.0,
                                13.4401943
                            ],
                            [
                                119.0,
                                13.4697619
                            ],
                            [
                                120.0,
                                13.4991058
                            ],
                            [
                                121.0,
                                13.5281818
                            ],
                            [
                                122.0,
                                13.5569943
                            ],
                            [
                                123.0,
                                13.585547199999999
                            ],
                            [
                                124.0,
                                13.613844499999999
                            ],
                            [
                                125.0,
                                13.6418901
                            ],
                            [
                                126.0,
                                13.6696879
                            ],
                            [
                                127.0,
                                13.697241499999999
                            ],
                            [
                                128.0,
                                13.7245545
                            ],
                            [
                                129.0,
                                13.7516305
                            ],
                            [
                                130.0,
                                13.778520699999998
                            ],
                            [
                                131.0,
                                13.805493499999999
                            ],
                            [
                                132.0,
                                13.8322434
                            ],
                            [
                                133.0,
                                13.8587735
                            ],
                            [
                                134.0,
                                13.885086999999999
                            ],
                            [
                                135.0,
                                13.9111869
                            ],
                            [
                                136.0,
                                13.937076099999999
                            ],
                            [
                                137.0,
                                13.962757499999999
                            ],
                            [
                                138.0,
                                13.9882341
                            ],
                            [
                                139.0,
                                14.0134305
                            ],
                            [
                                140.0,
                                14.038202599999998
                            ],
                            [
                                141.0,
                                14.0627775
                            ],
                            [
                                142.0,
                                14.087093
                            ],
                            [
                                143.0,
                                14.111161699999998
                            ],
                            [
                                144.0,
                                14.1350388
                            ],
                            [
                                145.0,
                                14.158727099999998
                            ],
                            [
                                146.0,
                                14.182229
                            ],
                            [
                                147.0,
                                14.2055469
                            ],
                            [
                                148.0,
                                14.2286831
                            ],
                            [
                                149.0,
                                14.2516401
                            ],
                            [
                                150.0,
                                14.274420099999999
                            ],
                            [
                                151.0,
                                14.297025399999999
                            ],
                            [
                                152.0,
                                14.319458199999998
                            ],
                            [
                                153.0,
                                14.341720599999999
                            ],
                            [
                                154.0,
                                14.3638148
                            ],
                            [
                                155.0,
                                14.3857429
                            ],
                            [
                                156.0,
                                14.4075069
                            ],
                            [
                                157.0,
                                14.4291088
                            ],
                            [
                                158.0,
                                14.4505254
                            ],
                            [
                                159.0,
                                14.471744099999999
                            ],
                            [
                                160.0,
                                14.4929086
                            ],
                            [
                                161.0,
                                14.5139716
                            ],
                            [
                                162.0,
                                14.5348823
                            ],
                            [
                                163.0,
                                14.5556425
                            ],
                            [
                                164.0,
                                14.576253999999999
                            ],
                            [
                                165.0,
                                14.5967185
                            ]
                        ]
                    },
                    {
                        "name": "SRR1810070.c_curve",
                        "data": [
                            [
                                0.0,
                                0.0
                            ],
                            [
                                1.0,
                                0.7333879999999999
                            ],
                            [
                                2.0,
                                1.2310699999999999
                            ],
                            [
                                3.0,
                                1.6031499999999999
                            ],
                            [
                                4.0,
                                1.8949099999999999
                            ],
                            [
                                5.0,
                                2.13148
                            ],
                            [
                                6.0,
                                2.32829
                            ],
                            [
                                7.0,
                                2.49538
                            ],
                            [
                                8.0,
                                2.63964
                            ],
                            [
                                9.0,
                                2.7659499999999997
                            ],
                            [
                                10.0,
                                2.8778699999999997
                            ],
                            [
                                11.0,
                                2.97804
                            ]
                        ]
                    },
                    {
                        "name": "SRR1810070.lc_extrap",
                        "data": [
                            [
                                0.0,
                                0.0
                            ],
                            [
                                1.0,
                                0.7334879999999999
                            ],
                            [
                                2.0,
                                1.2311874999999999
                            ],
                            [
                                3.0,
                                1.60328
                            ],
                            [
                                4.0,
                                1.8950544999999999
                            ],
                            [
                                5.0,
                                2.1315985
                            ],
                            [
                                6.0,
                                2.328366
                            ],
                            [
                                7.0,
                                2.4954134999999997
                            ],
                            [
                                8.0,
                                2.6396344999999997
                            ],
                            [
                                9.0,
                                2.7659365
                            ],
                            [
                                10.0,
                                2.8779084999999998
                            ],
                            [
                                11.0,
                                2.9780824999999997
                            ],
                            [
                                12.0,
                                3.0686123
                            ],
                            [
                                13.0,
                                3.1510076
                            ],
                            [
                                14.0,
                                3.2264144999999997
                            ],
                            [
                                15.0,
                                3.2960352
                            ],
                            [
                                16.0,
                                3.3605766
                            ],
                            [
                                17.0,
                                3.4206545999999998
                            ],
                            [
                                18.0,
                                3.4769312
                            ],
                            [
                                19.0,
                                3.5298309999999997
                            ],
                            [
                                20.0,
                                3.5797786
                            ],
                            [
                                21.0,
                                3.6270596
                            ],
                            [
                                22.0,
                                3.6720927
                            ],
                            [
                                23.0,
                                3.7150792999999998
                            ],
                            [
                                24.0,
                                3.7561969
                            ],
                            [
                                25.0,
                                3.7952501
                            ],
                            [
                                26.0,
                                3.8327188999999997
                            ],
                            [
                                27.0,
                                3.8685227
                            ],
                            [
                                28.0,
                                3.9029266
                            ],
                            [
                                29.0,
                                3.9361216
                            ],
                            [
                                30.0,
                                3.9679223999999995
                            ],
                            [
                                31.0,
                                3.9987855999999997
                            ],
                            [
                                32.0,
                                4.02867
                            ],
                            [
                                33.0,
                                4.0573141
                            ],
                            [
                                34.0,
                                4.085481
                            ],
                            [
                                35.0,
                                4.1127563
                            ],
                            [
                                36.0,
                                4.1391772
                            ],
                            [
                                37.0,
                                4.1649391
                            ],
                            [
                                38.0,
                                4.1899646
                            ],
                            [
                                39.0,
                                4.2143717
                            ],
                            [
                                40.0,
                                4.2379002
                            ],
                            [
                                41.0,
                                4.2608332
                            ],
                            [
                                42.0,
                                4.2833048
                            ],
                            [
                                43.0,
                                4.305463
                            ],
                            [
                                44.0,
                                4.3269879
                            ],
                            [
                                45.0,
                                4.3479954
                            ],
                            [
                                46.0,
                                4.3685770999999995
                            ],
                            [
                                47.0,
                                4.3888049
                            ],
                            [
                                48.0,
                                4.4086186
                            ],
                            [
                                49.0,
                                4.4280351
                            ],
                            [
                                50.0,
                                4.4469987
                            ],
                            [
                                51.0,
                                4.465531299999999
                            ],
                            [
                                52.0,
                                4.4841865
                            ],
                            [
                                53.0,
                                4.5025334
                            ],
                            [
                                54.0,
                                4.5203047
                            ],
                            [
                                55.0,
                                4.5374169
                            ],
                            [
                                56.0,
                                4.5546752999999995
                            ],
                            [
                                57.0,
                                4.5714502999999995
                            ],
                            [
                                58.0,
                                4.587769
                            ],
                            [
                                59.0,
                                4.603638
                            ],
                            [
                                60.0,
                                4.6194285
                            ],
                            [
                                61.0,
                                4.6350105
                            ],
                            [
                                62.0,
                                4.650347599999999
                            ],
                            [
                                63.0,
                                4.66538
                            ],
                            [
                                64.0,
                                4.6796662
                            ],
                            [
                                65.0,
                                4.6941481
                            ],
                            [
                                66.0,
                                4.7085316
                            ],
                            [
                                67.0,
                                4.7227006
                            ],
                            [
                                68.0,
                                4.736661
                            ],
                            [
                                69.0,
                                4.7504187
                            ],
                            [
                                70.0,
                                4.763979099999999
                            ],
                            [
                                71.0,
                                4.777347499999999
                            ],
                            [
                                72.0,
                                4.790713599999999
                            ],
                            [
                                73.0,
                                4.8040554
                            ],
                            [
                                74.0,
                                4.817229299999999
                            ],
                            [
                                75.0,
                                4.8302397
                            ],
                            [
                                76.0,
                                4.843090599999999
                            ],
                            [
                                77.0,
                                4.8557859
                            ],
                            [
                                78.0,
                                4.8683294
                            ],
                            [
                                79.0,
                                4.8807246
                            ],
                            [
                                80.0,
                                4.892975099999999
                            ],
                            [
                                81.0,
                                4.9050841
                            ],
                            [
                                82.0,
                                4.9170549
                            ],
                            [
                                83.0,
                                4.928890599999999
                            ],
                            [
                                84.0,
                                4.9403665
                            ],
                            [
                                85.0,
                                4.9517869999999995
                            ],
                            [
                                86.0,
                                4.9630787
                            ],
                            [
                                87.0,
                                4.9742445
                            ],
                            [
                                88.0,
                                4.9852869
                            ],
                            [
                                89.0,
                                4.996208599999999
                            ],
                            [
                                90.0,
                                5.007012
                            ],
                            [
                                91.0,
                                5.017699599999999
                            ],
                            [
                                92.0,
                                5.0280112
                            ],
                            [
                                93.0,
                                5.0381589
                            ],
                            [
                                94.0,
                                5.0481912
                            ],
                            [
                                95.0,
                                5.058110599999999
                            ],
                            [
                                96.0,
                                5.0679048
                            ],
                            [
                                97.0,
                                5.0775881
                            ],
                            [
                                98.0,
                                5.087288599999999
                            ],
                            [
                                99.0,
                                5.0968851
                            ],
                            [
                                100.0,
                                5.1063795
                            ],
                            [
                                101.0,
                                5.1157739
                            ],
                            [
                                102.0,
                                5.1250697999999995
                            ],
                            [
                                103.0,
                                5.1342692
                            ],
                            [
                                104.0,
                                5.143373599999999
                            ],
                            [
                                105.0,
                                5.1523847
                            ],
                            [
                                106.0,
                                5.161304599999999
                            ],
                            [
                                107.0,
                                5.1700422
                            ],
                            [
                                108.0,
                                5.178692
                            ],
                            [
                                109.0,
                                5.1872552999999995
                            ],
                            [
                                110.0,
                                5.1958363
                            ],
                            [
                                111.0,
                                5.204662
                            ],
                            [
                                112.0,
                                5.213412599999999
                            ],
                            [
                                113.0,
                                5.2219694
                            ],
                            [
                                114.0,
                                5.2300293
                            ],
                            [
                                115.0,
                                5.238210799999999
                            ],
                            [
                                116.0,
                                5.2463502
                            ],
                            [
                                117.0,
                                5.254413799999999
                            ],
                            [
                                118.0,
                                5.262402799999999
                            ],
                            [
                                119.0,
                                5.2703185
                            ],
                            [
                                120.0,
                                5.2781617999999995
                            ],
                            [
                                121.0,
                                5.285934
                            ],
                            [
                                122.0,
                                5.2936361
                            ],
                            [
                                123.0,
                                5.301269
                            ],
                            [
                                124.0,
                                5.3088339
                            ],
                            [
                                125.0,
                                5.3163317999999995
                            ],
                            [
                                126.0,
                                5.323791
                            ],
                            [
                                127.0,
                                5.331507299999999
                            ],
                            [
                                128.0,
                                5.3391866
                            ],
                            [
                                129.0,
                                5.346805499999999
                            ],
                            [
                                130.0,
                                5.3543264
                            ],
                            [
                                131.0,
                                5.3614822
                            ],
                            [
                                132.0,
                                5.368577299999999
                            ],
                            [
                                133.0,
                                5.375612299999999
                            ],
                            [
                                134.0,
                                5.3825882
                            ],
                            [
                                135.0,
                                5.389505799999999
                            ],
                            [
                                136.0,
                                5.3963658
                            ],
                            [
                                137.0,
                                5.403169
                            ],
                            [
                                138.0,
                                5.4099162
                            ],
                            [
                                139.0,
                                5.4166080999999995
                            ],
                            [
                                140.0,
                                5.4232455
                            ],
                            [
                                141.0,
                                5.429829
                            ],
                            [
                                142.0,
                                5.4363594
                            ],
                            [
                                143.0,
                                5.4428374
                            ],
                            [
                                144.0,
                                5.449263599999999
                            ],
                            [
                                145.0,
                                5.4556387
                            ],
                            [
                                146.0,
                                5.4619633
                            ],
                            [
                                147.0,
                                5.4682382
                            ],
                            [
                                148.0,
                                5.4742953
                            ],
                            [
                                149.0,
                                5.4801462999999995
                            ],
                            [
                                150.0,
                                5.4859499000000005
                            ],
                            [
                                151.0,
                                5.4917066
                            ],
                            [
                                152.0,
                                5.4974169999999996
                            ],
                            [
                                153.0,
                                5.5030819
                            ],
                            [
                                154.0,
                                5.508701599999999
                            ],
                            [
                                155.0,
                                5.514276799999999
                            ],
                            [
                                156.0,
                                5.519807999999999
                            ],
                            [
                                157.0,
                                5.525295799999999
                            ],
                            [
                                158.0,
                                5.5307689
                            ],
                            [
                                159.0,
                                5.5364184000000005
                            ],
                            [
                                160.0,
                                5.5420253
                            ],
                            [
                                161.0,
                                5.547590099999999
                            ],
                            [
                                162.0,
                                5.5531133
                            ],
                            [
                                163.0,
                                5.5585457
                            ],
                            [
                                164.0,
                                5.563885599999999
                            ],
                            [
                                165.0,
                                5.569185599999999
                            ]
                        ]
                    },
                    {
                        "name": "a perfect library where each read is unique",
                        "data": [
                            [
                                0,
                                0
                            ],
                            [
                                24.818954719999997,
                                24.818954719999997
                            ]
                        ],
                        "dashStyle": "Dash",
                        "lineWidth": 1,
                        "color": "#000000",
                        "marker": {
                            "enabled": false
                        },
                        "showInLegend": false
                    }
                ]
            ],
            "config": {
                "id": "preseq_plot",
                "title": "Preseq: Complexity curve",
                "xlab": "Total molecules (including duplicates)",
                "ylab": "Unique molecules",
                "xmin": 0,
                "ymin": 0,
                "tt_label": "<b>{point.y:,.2f} M unique molecules</b>: {point.x:,.2f} M total molecules",
                "xLabelFormat": "{value:,.2f} M",
                "yLabelFormat": "{value:,.2f} M",
                "extra_series": [
                    {
                        "name": "a perfect library where each read is unique",
                        "data": [
                            [
                                0,
                                0
                            ],
                            [
                                24.818954719999997,
                                24.818954719999997
                            ]
                        ],
                        "dashStyle": "Dash",
                        "lineWidth": 1,
                        "color": "#000000",
                        "marker": {
                            "enabled": false
                        },
                        "showInLegend": false
                    }
                ],
                "xmax": 165.0
            }
        },
        "rseqc_read_distribution_plot": {
            "plot_type": "bar_graph",
            "samples": [
                [
                    "SRR1810067.read_dist",
                    "SRR1810068.read_dist",
                    "SRR1810069.read_dist",
                    "SRR1810070.read_dist"
                ]
            ],
            "datasets": [
                [
                    {
                        "name": "CDS_Exons",
                        "data": [
                            1577872.0,
                            1054591.0,
                            581926.0,
                            768036.0
                        ]
                    },
                    {
                        "name": "5'UTR_Exons",
                        "data": [
                            3574409.0,
                            2796424.0,
                            1554070.0,
                            1604080.0
                        ]
                    },
                    {
                        "name": "3'UTR_Exons",
                        "data": [
                            1593628.0,
                            1038597.0,
                            561776.0,
                            601730.0
                        ]
                    },
                    {
                        "name": "Introns",
                        "data": [
                            14407459.0,
                            10044192.0,
                            5411973.0,
                            5354147.0
                        ]
                    },
                    {
                        "name": "TSS_up_1kb",
                        "data": [
                            1254956.0,
                            1025328.0,
                            561750.0,
                            574645.0
                        ]
                    },
                    {
                        "name": "TSS_up_5kb",
                        "data": [
                            1588970.0,
                            1297897.0,
                            709354.0,
                            734152.0
                        ]
                    },
                    {
                        "name": "TSS_up_10kb",
                        "data": [
                            1803149.0,
                            1471918.0,
                            802735.0,
                            821177.0
                        ]
                    },
                    {
                        "name": "TES_down_1kb",
                        "data": [
                            541013.0,
                            349590.0,
                            189032.0,
                            208498.0
                        ]
                    },
                    {
                        "name": "TES_down_5kb",
                        "data": [
                            1788352.0,
                            1125292.0,
                            607317.0,
                            641156.0
                        ]
                    },
                    {
                        "name": "TES_down_10kb",
                        "data": [
                            2327481.0,
                            1471451.0,
                            793364.0,
                            825902.0
                        ]
                    },
                    {
                        "name": "Other_intergenic",
                        "data": [
                            3572192.0,
                            2570627.0,
                            1400254.0,
                            1449935.0
                        ]
                    }
                ]
            ],
            "config": {
                "id": "rseqc_read_distribution_plot",
                "title": "RSeQC: Read Distribution",
                "ylab": "# Tags",
                "cpswitch_counts_label": "Number of Tags",
                "cpswitch_c_active": false,
                "stacking": "percent"
            }
        },
        "rseqc_read_dups_plot": {
            "plot_type": "xy_line",
            "datasets": [
                [
                    {
                        "name": "SRR1810067.read_duplication",
                        "data": [
                            [
                                4,
                                12870720
                            ],
                            [
                                8,
                                343235
                            ],
                            [
                                12,
                                51946
                            ],
                            [
                                16,
                                20561
                            ],
                            [
                                20,
                                10864
                            ],
                            [
                                24,
                                6760
                            ],
                            [
                                28,
                                4487
                            ],
                            [
                                32,
                                3328
                            ],
                            [
                                36,
                                2513
                            ],
                            [
                                40,
                                1918
                            ],
                            [
                                44,
                                1504
                            ],
                            [
                                48,
                                1156
                            ],
                            [
                                52,
                                1020
                            ],
                            [
                                56,
                                803
                            ],
                            [
                                60,
                                711
                            ],
                            [
                                64,
                                603
                            ],
                            [
                                68,
                                493
                            ],
                            [
                                72,
                                462
                            ],
                            [
                                76,
                                416
                            ],
                            [
                                80,
                                367
                            ],
                            [
                                84,
                                351
                            ],
                            [
                                88,
                                271
                            ],
                            [
                                92,
                                262
                            ],
                            [
                                96,
                                246
                            ],
                            [
                                100,
                                190
                            ],
                            [
                                104,
                                164
                            ],
                            [
                                108,
                                154
                            ],
                            [
                                112,
                                154
                            ],
                            [
                                116,
                                156
                            ],
                            [
                                120,
                                121
                            ],
                            [
                                124,
                                109
                            ],
                            [
                                128,
                                107
                            ],
                            [
                                132,
                                100
                            ],
                            [
                                136,
                                106
                            ],
                            [
                                140,
                                89
                            ],
                            [
                                144,
                                104
                            ],
                            [
                                148,
                                83
                            ],
                            [
                                152,
                                83
                            ],
                            [
                                156,
                                79
                            ],
                            [
                                160,
                                62
                            ],
                            [
                                164,
                                63
                            ],
                            [
                                168,
                                65
                            ],
                            [
                                172,
                                47
                            ],
                            [
                                176,
                                54
                            ],
                            [
                                180,
                                50
                            ],
                            [
                                184,
                                41
                            ],
                            [
                                188,
                                43
                            ],
                            [
                                192,
                                43
                            ],
                            [
                                196,
                                41
                            ],
                            [
                                200,
                                39
                            ],
                            [
                                204,
                                41
                            ],
                            [
                                208,
                                39
                            ],
                            [
                                212,
                                23
                            ],
                            [
                                216,
                                35
                            ],
                            [
                                220,
                                32
                            ],
                            [
                                224,
                                32
                            ],
                            [
                                228,
                                23
                            ],
                            [
                                232,
                                27
                            ],
                            [
                                236,
                                32
                            ],
                            [
                                240,
                                26
                            ],
                            [
                                244,
                                35
                            ],
                            [
                                248,
                                22
                            ],
                            [
                                252,
                                16
                            ],
                            [
                                256,
                                17
                            ],
                            [
                                260,
                                19
                            ],
                            [
                                264,
                                15
                            ],
                            [
                                268,
                                14
                            ],
                            [
                                272,
                                16
                            ],
                            [
                                276,
                                12
                            ],
                            [
                                280,
                                17
                            ],
                            [
                                284,
                                11
                            ],
                            [
                                288,
                                21
                            ],
                            [
                                292,
                                12
                            ],
                            [
                                296,
                                12
                            ],
                            [
                                300,
                                19
                            ],
                            [
                                304,
                                8
                            ],
                            [
                                308,
                                12
                            ],
                            [
                                312,
                                9
                            ],
                            [
                                316,
                                6
                            ],
                            [
                                320,
                                12
                            ],
                            [
                                324,
                                14
                            ],
                            [
                                328,
                                11
                            ],
                            [
                                332,
                                12
                            ],
                            [
                                336,
                                9
                            ],
                            [
                                340,
                                7
                            ],
                            [
                                344,
                                11
                            ],
                            [
                                350,
                                10
                            ],
                            [
                                354,
                                11
                            ],
                            [
                                358,
                                11
                            ],
                            [
                                362,
                                12
                            ],
                            [
                                366,
                                10
                            ],
                            [
                                370,
                                14
                            ],
                            [
                                374,
                                9
                            ],
                            [
                                378,
                                7
                            ],
                            [
                                382,
                                8
                            ],
                            [
                                386,
                                7
                            ],
                            [
                                390,
                                11
                            ],
                            [
                                394,
                                5
                            ],
                            [
                                398,
                                5
                            ],
                            [
                                402,
                                9
                            ],
                            [
                                406,
                                6
                            ],
                            [
                                410,
                                12
                            ],
                            [
                                414,
                                5
                            ],
                            [
                                418,
                                8
                            ],
                            [
                                423,
                                5
                            ],
                            [
                                428,
                                8
                            ],
                            [
                                433,
                                4
                            ],
                            [
                                437,
                                8
                            ],
                            [
                                442,
                                6
                            ],
                            [
                                449,
                                5
                            ],
                            [
                                454,
                                7
                            ],
                            [
                                458,
                                5
                            ],
                            [
                                463,
                                8
                            ],
                            [
                                467,
                                5
                            ],
                            [
                                473,
                                6
                            ],
                            [
                                478,
                                6
                            ],
                            [
                                486,
                                5
                            ],
                            [
                                494,
                                6
                            ],
                            [
                                498,
                                7
                            ]
                        ]
                    },
                    {
                        "name": "SRR1810068.read_duplication",
                        "data": [
                            [
                                4,
                                6030102
                            ],
                            [
                                8,
                                613291
                            ],
                            [
                                12,
                                86930
                            ],
                            [
                                16,
                                20613
                            ],
                            [
                                20,
                                8683
                            ],
                            [
                                24,
                                4863
                            ],
                            [
                                28,
                                3322
                            ],
                            [
                                32,
                                2276
                            ],
                            [
                                36,
                                1724
                            ],
                            [
                                40,
                                1294
                            ],
                            [
                                44,
                                1010
                            ],
                            [
                                48,
                                837
                            ],
                            [
                                52,
                                638
                            ],
                            [
                                56,
                                537
                            ],
                            [
                                60,
                                433
                            ],
                            [
                                64,
                                376
                            ],
                            [
                                68,
                                358
                            ],
                            [
                                72,
                                269
                            ],
                            [
                                76,
                                278
                            ],
                            [
                                80,
                                236
                            ],
                            [
                                84,
                                192
                            ],
                            [
                                88,
                                189
                            ],
                            [
                                92,
                                160
                            ],
                            [
                                96,
                                149
                            ],
                            [
                                100,
                                129
                            ],
                            [
                                104,
                                116
                            ],
                            [
                                108,
                                112
                            ],
                            [
                                112,
                                87
                            ],
                            [
                                116,
                                90
                            ],
                            [
                                120,
                                84
                            ],
                            [
                                124,
                                73
                            ],
                            [
                                128,
                                70
                            ],
                            [
                                132,
                                70
                            ],
                            [
                                136,
                                57
                            ],
                            [
                                140,
                                40
                            ],
                            [
                                144,
                                56
                            ],
                            [
                                148,
                                43
                            ],
                            [
                                152,
                                45
                            ],
                            [
                                156,
                                36
                            ],
                            [
                                160,
                                34
                            ],
                            [
                                164,
                                41
                            ],
                            [
                                168,
                                41
                            ],
                            [
                                172,
                                31
                            ],
                            [
                                176,
                                23
                            ],
                            [
                                180,
                                27
                            ],
                            [
                                184,
                                30
                            ],
                            [
                                188,
                                29
                            ],
                            [
                                192,
                                29
                            ],
                            [
                                196,
                                24
                            ],
                            [
                                200,
                                31
                            ],
                            [
                                204,
                                20
                            ],
                            [
                                208,
                                24
                            ],
                            [
                                212,
                                16
                            ],
                            [
                                216,
                                23
                            ],
                            [
                                220,
                                23
                            ],
                            [
                                224,
                                14
                            ],
                            [
                                228,
                                8
                            ],
                            [
                                232,
                                18
                            ],
                            [
                                236,
                                21
                            ],
                            [
                                240,
                                15
                            ],
                            [
                                245,
                                8
                            ],
                            [
                                249,
                                18
                            ],
                            [
                                253,
                                17
                            ],
                            [
                                257,
                                12
                            ],
                            [
                                261,
                                15
                            ],
                            [
                                265,
                                11
                            ],
                            [
                                270,
                                11
                            ],
                            [
                                274,
                                7
                            ],
                            [
                                279,
                                9
                            ],
                            [
                                283,
                                9
                            ],
                            [
                                287,
                                13
                            ],
                            [
                                291,
                                5
                            ],
                            [
                                295,
                                11
                            ],
                            [
                                299,
                                6
                            ],
                            [
                                304,
                                6
                            ],
                            [
                                309,
                                9
                            ],
                            [
                                313,
                                5
                            ],
                            [
                                317,
                                11
                            ],
                            [
                                321,
                                7
                            ],
                            [
                                325,
                                7
                            ],
                            [
                                330,
                                4
                            ],
                            [
                                334,
                                7
                            ],
                            [
                                338,
                                8
                            ],
                            [
                                342,
                                7
                            ],
                            [
                                346,
                                7
                            ],
                            [
                                350,
                                10
                            ],
                            [
                                354,
                                9
                            ],
                            [
                                358,
                                10
                            ],
                            [
                                362,
                                8
                            ],
                            [
                                368,
                                6
                            ],
                            [
                                375,
                                5
                            ],
                            [
                                380,
                                4
                            ],
                            [
                                388,
                                7
                            ],
                            [
                                394,
                                4
                            ],
                            [
                                400,
                                9
                            ],
                            [
                                406,
                                10
                            ],
                            [
                                411,
                                7
                            ],
                            [
                                418,
                                4
                            ],
                            [
                                424,
                                6
                            ],
                            [
                                432,
                                4
                            ],
                            [
                                443,
                                4
                            ],
                            [
                                447,
                                4
                            ],
                            [
                                452,
                                3
                            ],
                            [
                                459,
                                8
                            ],
                            [
                                464,
                                7
                            ],
                            [
                                471,
                                7
                            ],
                            [
                                477,
                                4
                            ],
                            [
                                483,
                                4
                            ],
                            [
                                489,
                                3
                            ],
                            [
                                495,
                                5
                            ]
                        ]
                    },
                    {
                        "name": "SRR1810069.read_duplication",
                        "data": [
                            [
                                3,
                                4522684
                            ],
                            [
                                6,
                                316722
                            ],
                            [
                                9,
                                37818
                            ],
                            [
                                12,
                                10370
                            ],
                            [
                                15,
                                4857
                            ],
                            [
                                18,
                                2911
                            ],
                            [
                                21,
                                1945
                            ],
                            [
                                24,
                                1327
                            ],
                            [
                                27,
                                958
                            ],
                            [
                                30,
                                729
                            ],
                            [
                                33,
                                596
                            ],
                            [
                                36,
                                451
                            ],
                            [
                                39,
                                414
                            ],
                            [
                                42,
                                306
                            ],
                            [
                                45,
                                238
                            ],
                            [
                                48,
                                218
                            ],
                            [
                                51,
                                179
                            ],
                            [
                                54,
                                171
                            ],
                            [
                                57,
                                157
                            ],
                            [
                                60,
                                99
                            ],
                            [
                                63,
                                118
                            ],
                            [
                                66,
                                96
                            ],
                            [
                                69,
                                83
                            ],
                            [
                                72,
                                72
                            ],
                            [
                                75,
                                83
                            ],
                            [
                                78,
                                71
                            ],
                            [
                                81,
                                62
                            ],
                            [
                                84,
                                52
                            ],
                            [
                                87,
                                51
                            ],
                            [
                                90,
                                37
                            ],
                            [
                                93,
                                38
                            ],
                            [
                                96,
                                39
                            ],
                            [
                                99,
                                34
                            ],
                            [
                                102,
                                18
                            ],
                            [
                                105,
                                32
                            ],
                            [
                                108,
                                24
                            ],
                            [
                                111,
                                36
                            ],
                            [
                                114,
                                36
                            ],
                            [
                                117,
                                34
                            ],
                            [
                                120,
                                26
                            ],
                            [
                                123,
                                26
                            ],
                            [
                                126,
                                21
                            ],
                            [
                                129,
                                19
                            ],
                            [
                                132,
                                13
                            ],
                            [
                                135,
                                20
                            ],
                            [
                                138,
                                9
                            ],
                            [
                                141,
                                20
                            ],
                            [
                                144,
                                21
                            ],
                            [
                                147,
                                10
                            ],
                            [
                                150,
                                12
                            ],
                            [
                                153,
                                18
                            ],
                            [
                                156,
                                11
                            ],
                            [
                                159,
                                9
                            ],
                            [
                                162,
                                11
                            ],
                            [
                                165,
                                8
                            ],
                            [
                                168,
                                9
                            ],
                            [
                                171,
                                10
                            ],
                            [
                                174,
                                5
                            ],
                            [
                                177,
                                6
                            ],
                            [
                                180,
                                11
                            ],
                            [
                                183,
                                6
                            ],
                            [
                                186,
                                8
                            ],
                            [
                                190,
                                7
                            ],
                            [
                                193,
                                8
                            ],
                            [
                                196,
                                7
                            ],
                            [
                                199,
                                10
                            ],
                            [
                                202,
                                5
                            ],
                            [
                                205,
                                9
                            ],
                            [
                                208,
                                10
                            ],
                            [
                                211,
                                6
                            ],
                            [
                                215,
                                8
                            ],
                            [
                                218,
                                3
                            ],
                            [
                                221,
                                7
                            ],
                            [
                                224,
                                5
                            ],
                            [
                                227,
                                3
                            ],
                            [
                                231,
                                6
                            ],
                            [
                                234,
                                11
                            ],
                            [
                                237,
                                5
                            ],
                            [
                                240,
                                5
                            ],
                            [
                                243,
                                6
                            ],
                            [
                                246,
                                5
                            ],
                            [
                                249,
                                7
                            ],
                            [
                                252,
                                11
                            ],
                            [
                                255,
                                5
                            ],
                            [
                                259,
                                2
                            ],
                            [
                                262,
                                2
                            ],
                            [
                                266,
                                2
                            ],
                            [
                                269,
                                2
                            ],
                            [
                                272,
                                3
                            ],
                            [
                                278,
                                3
                            ],
                            [
                                282,
                                4
                            ],
                            [
                                285,
                                4
                            ],
                            [
                                290,
                                4
                            ],
                            [
                                294,
                                5
                            ],
                            [
                                298,
                                2
                            ],
                            [
                                302,
                                3
                            ],
                            [
                                308,
                                4
                            ],
                            [
                                319,
                                5
                            ],
                            [
                                324,
                                4
                            ],
                            [
                                329,
                                2
                            ],
                            [
                                333,
                                3
                            ],
                            [
                                336,
                                3
                            ],
                            [
                                342,
                                3
                            ],
                            [
                                348,
                                3
                            ],
                            [
                                352,
                                4
                            ],
                            [
                                357,
                                4
                            ],
                            [
                                363,
                                2
                            ],
                            [
                                368,
                                2
                            ],
                            [
                                380,
                                3
                            ],
                            [
                                384,
                                2
                            ],
                            [
                                392,
                                2
                            ],
                            [
                                400,
                                2
                            ],
                            [
                                408,
                                5
                            ],
                            [
                                416,
                                2
                            ],
                            [
                                431,
                                4
                            ],
                            [
                                439,
                                3
                            ],
                            [
                                444,
                                3
                            ],
                            [
                                449,
                                2
                            ],
                            [
                                459,
                                3
                            ],
                            [
                                476,
                                2
                            ],
                            [
                                490,
                                2
                            ],
                            [
                                500,
                                3
                            ]
                        ]
                    },
                    {
                        "name": "SRR1810070.read_duplication",
                        "data": [
                            [
                                3,
                                1595295
                            ],
                            [
                                6,
                                501275
                            ],
                            [
                                9,
                                170194
                            ],
                            [
                                12,
                                58368
                            ],
                            [
                                15,
                                20988
                            ],
                            [
                                18,
                                8340
                            ],
                            [
                                21,
                                3953
                            ],
                            [
                                24,
                                2202
                            ],
                            [
                                27,
                                1347
                            ],
                            [
                                30,
                                983
                            ],
                            [
                                33,
                                715
                            ],
                            [
                                36,
                                583
                            ],
                            [
                                39,
                                431
                            ],
                            [
                                42,
                                325
                            ],
                            [
                                45,
                                310
                            ],
                            [
                                48,
                                258
                            ],
                            [
                                51,
                                206
                            ],
                            [
                                54,
                                169
                            ],
                            [
                                57,
                                146
                            ],
                            [
                                60,
                                141
                            ],
                            [
                                63,
                                107
                            ],
                            [
                                66,
                                98
                            ],
                            [
                                69,
                                98
                            ],
                            [
                                72,
                                82
                            ],
                            [
                                75,
                                61
                            ],
                            [
                                78,
                                70
                            ],
                            [
                                81,
                                62
                            ],
                            [
                                84,
                                39
                            ],
                            [
                                87,
                                58
                            ],
                            [
                                90,
                                38
                            ],
                            [
                                93,
                                42
                            ],
                            [
                                96,
                                41
                            ],
                            [
                                99,
                                38
                            ],
                            [
                                102,
                                25
                            ],
                            [
                                105,
                                25
                            ],
                            [
                                108,
                                25
                            ],
                            [
                                111,
                                21
                            ],
                            [
                                114,
                                12
                            ],
                            [
                                117,
                                25
                            ],
                            [
                                120,
                                22
                            ],
                            [
                                123,
                                23
                            ],
                            [
                                126,
                                19
                            ],
                            [
                                129,
                                21
                            ],
                            [
                                132,
                                11
                            ],
                            [
                                135,
                                14
                            ],
                            [
                                138,
                                17
                            ],
                            [
                                141,
                                14
                            ],
                            [
                                144,
                                11
                            ],
                            [
                                147,
                                19
                            ],
                            [
                                150,
                                8
                            ],
                            [
                                153,
                                12
                            ],
                            [
                                156,
                                10
                            ],
                            [
                                159,
                                12
                            ],
                            [
                                162,
                                7
                            ],
                            [
                                165,
                                12
                            ],
                            [
                                168,
                                9
                            ],
                            [
                                171,
                                9
                            ],
                            [
                                174,
                                12
                            ],
                            [
                                177,
                                10
                            ],
                            [
                                180,
                                4
                            ],
                            [
                                184,
                                11
                            ],
                            [
                                187,
                                5
                            ],
                            [
                                190,
                                3
                            ],
                            [
                                193,
                                5
                            ],
                            [
                                196,
                                2
                            ],
                            [
                                199,
                                2
                            ],
                            [
                                202,
                                6
                            ],
                            [
                                205,
                                6
                            ],
                            [
                                208,
                                2
                            ],
                            [
                                212,
                                6
                            ],
                            [
                                215,
                                5
                            ],
                            [
                                218,
                                4
                            ],
                            [
                                221,
                                5
                            ],
                            [
                                224,
                                4
                            ],
                            [
                                227,
                                7
                            ],
                            [
                                230,
                                4
                            ],
                            [
                                234,
                                4
                            ],
                            [
                                237,
                                4
                            ],
                            [
                                241,
                                5
                            ],
                            [
                                246,
                                2
                            ],
                            [
                                250,
                                3
                            ],
                            [
                                253,
                                4
                            ],
                            [
                                257,
                                3
                            ],
                            [
                                260,
                                2
                            ],
                            [
                                266,
                                2
                            ],
                            [
                                270,
                                6
                            ],
                            [
                                275,
                                2
                            ],
                            [
                                278,
                                2
                            ],
                            [
                                284,
                                2
                            ],
                            [
                                288,
                                5
                            ],
                            [
                                296,
                                2
                            ],
                            [
                                300,
                                4
                            ],
                            [
                                306,
                                5
                            ],
                            [
                                310,
                                3
                            ],
                            [
                                314,
                                2
                            ],
                            [
                                317,
                                3
                            ],
                            [
                                324,
                                4
                            ],
                            [
                                328,
                                2
                            ],
                            [
                                335,
                                2
                            ],
                            [
                                348,
                                4
                            ],
                            [
                                355,
                                2
                            ],
                            [
                                366,
                                2
                            ],
                            [
                                371,
                                2
                            ],
                            [
                                376,
                                2
                            ],
                            [
                                382,
                                3
                            ],
                            [
                                388,
                                2
                            ],
                            [
                                394,
                                2
                            ],
                            [
                                401,
                                2
                            ],
                            [
                                409,
                                2
                            ],
                            [
                                421,
                                2
                            ],
                            [
                                426,
                                2
                            ],
                            [
                                446,
                                2
                            ],
                            [
                                466,
                                2
                            ],
                            [
                                475,
                                2
                            ],
                            [
                                489,
                                2
                            ],
                            [
                                495,
                                3
                            ]
                        ]
                    }
                ]
            ],
            "config": {
                "smooth_points": 200,
                "id": "rseqc_read_dups_plot",
                "title": "RSeQC: Read Duplication",
                "ylab": "Number of Reads (log10)",
                "xlab": "Occurrence of read",
                "yLog": true,
                "tt_label": "<strong>{point.x} occurrences</strong>: {point.y} reads"
            }
        },
        "rseqc_infer_experiment_plot": {
            "plot_type": "bar_graph",
            "samples": [
                [
                    "SRR1810067.infer_experiment",
                    "SRR1810068.infer_experiment",
                    "SRR1810069.infer_experiment",
                    "SRR1810070.infer_experiment"
                ]
            ],
            "datasets": [
                [
                    {
                        "name": "Sense",
                        "data": [
                            17.71,
                            18.22,
                            15.229999999999999,
                            16.59
                        ]
                    },
                    {
                        "name": "Antisense",
                        "data": [
                            79.43,
                            77.86999999999999,
                            81.95,
                            80.11
                        ]
                    },
                    {
                        "name": "Undetermined",
                        "data": [
                            2.86,
                            3.91,
                            2.82,
                            3.3099999999999996
                        ]
                    }
                ]
            ],
            "config": {
                "id": "rseqc_infer_experiment_plot",
                "title": "RSeQC: Infer experiment",
                "ylab": "% Tags",
                "ymin": 0,
                "ymax": 100,
                "tt_percentages": false,
                "ylab_format": "{value}%",
                "cpswitch": false
            }
        },
        "picard_gcbias_plot": {
            "plot_type": "xy_line",
            "datasets": [
                [
                    {
                        "name": "SRR1810067",
                        "data": [
                            [
                                0,
                                0.276423
                            ],
                            [
                                1,
                                0.0
                            ],
                            [
                                2,
                                0.004578
                            ],
                            [
                                3,
                                0.004787
                            ],
                            [
                                4,
                                0.001109
                            ],
                            [
                                5,
                                0.001627
                            ],
                            [
                                6,
                                0.002871
                            ],
                            [
                                7,
                                0.007566
                            ],
                            [
                                8,
                                0.00976
                            ],
                            [
                                9,
                                0.007945
                            ],
                            [
                                10,
                                0.019072
                            ],
                            [
                                11,
                                0.01199
                            ],
                            [
                                12,
                                0.021299
                            ],
                            [
                                13,
                                0.019608
                            ],
                            [
                                14,
                                0.020676
                            ],
                            [
                                15,
                                0.026883
                            ],
                            [
                                16,
                                0.027471
                            ],
                            [
                                17,
                                0.033619
                            ],
                            [
                                18,
                                0.038203
                            ],
                            [
                                19,
                                0.046307
                            ],
                            [
                                20,
                                0.05309
                            ],
                            [
                                21,
                                0.061116
                            ],
                            [
                                22,
                                0.074396
                            ],
                            [
                                23,
                                0.090213
                            ],
                            [
                                24,
                                0.107298
                            ],
                            [
                                25,
                                0.125297
                            ],
                            [
                                26,
                                0.147423
                            ],
                            [
                                27,
                                0.171896
                            ],
                            [
                                28,
                                0.197996
                            ],
                            [
                                29,
                                0.227335
                            ],
                            [
                                30,
                                0.260171
                            ],
                            [
                                31,
                                0.293097
                            ],
                            [
                                32,
                                0.33049
                            ],
                            [
                                33,
                                0.363529
                            ],
                            [
                                34,
                                0.393109
                            ],
                            [
                                35,
                                0.429238
                            ],
                            [
                                36,
                                0.458026
                            ],
                            [
                                37,
                                0.494755
                            ],
                            [
                                38,
                                0.539568
                            ],
                            [
                                39,
                                0.593496
                            ],
                            [
                                40,
                                0.641303
                            ],
                            [
                                41,
                                0.685715
                            ],
                            [
                                42,
                                0.747621
                            ],
                            [
                                43,
                                0.831008
                            ],
                            [
                                44,
                                0.92339
                            ],
                            [
                                45,
                                0.963473
                            ],
                            [
                                46,
                                1.022673
                            ],
                            [
                                47,
                                1.07025
                            ],
                            [
                                48,
                                1.161554
                            ],
                            [
                                49,
                                1.232964
                            ],
                            [
                                50,
                                1.297182
                            ],
                            [
                                51,
                                1.394347
                            ],
                            [
                                52,
                                1.48099
                            ],
                            [
                                53,
                                1.692295
                            ],
                            [
                                54,
                                1.875058
                            ],
                            [
                                55,
                                1.983009
                            ],
                            [
                                56,
                                2.086357
                            ],
                            [
                                57,
                                2.190737
                            ],
                            [
                                58,
                                2.436041
                            ],
                            [
                                59,
                                2.693348
                            ],
                            [
                                60,
                                2.880701
                            ],
                            [
                                61,
                                3.052129
                            ],
                            [
                                62,
                                3.35998
                            ],
                            [
                                63,
                                3.755348
                            ],
                            [
                                64,
                                4.393689
                            ],
                            [
                                65,
                                5.333104
                            ],
                            [
                                66,
                                5.855203
                            ],
                            [
                                67,
                                6.487983
                            ],
                            [
                                68,
                                8.845554
                            ],
                            [
                                69,
                                10.294904
                            ],
                            [
                                70,
                                9.765364
                            ],
                            [
                                71,
                                10.586313
                            ],
                            [
                                72,
                                12.455222
                            ],
                            [
                                73,
                                15.282699
                            ],
                            [
                                74,
                                16.846907
                            ],
                            [
                                75,
                                16.803106
                            ],
                            [
                                76,
                                15.767185
                            ],
                            [
                                77,
                                16.542263
                            ],
                            [
                                78,
                                17.151634
                            ],
                            [
                                79,
                                16.567268
                            ],
                            [
                                80,
                                16.819566
                            ],
                            [
                                81,
                                14.325364
                            ],
                            [
                                82,
                                15.675652
                            ],
                            [
                                83,
                                12.168914
                            ],
                            [
                                84,
                                11.498186
                            ],
                            [
                                85,
                                8.96124
                            ],
                            [
                                86,
                                12.129662
                            ],
                            [
                                87,
                                12.826039
                            ],
                            [
                                88,
                                9.926727
                            ],
                            [
                                89,
                                13.361141
                            ],
                            [
                                90,
                                11.338335
                            ],
                            [
                                91,
                                19.552517
                            ],
                            [
                                92,
                                16.995997
                            ],
                            [
                                93,
                                9.725267
                            ],
                            [
                                94,
                                3.46758
                            ],
                            [
                                95,
                                6.086117
                            ],
                            [
                                96,
                                0.520635
                            ],
                            [
                                97,
                                1.040216
                            ],
                            [
                                98,
                                0.521693
                            ],
                            [
                                99,
                                0.643291
                            ],
                            [
                                100,
                                0.0
                            ]
                        ]
                    },
                    {
                        "name": "SRR1810068",
                        "data": [
                            [
                                0,
                                0.270078
                            ],
                            [
                                1,
                                0.016025
                            ],
                            [
                                2,
                                0.007447
                            ],
                            [
                                3,
                                0.012515
                            ],
                            [
                                4,
                                0.010823
                            ],
                            [
                                5,
                                0.009828
                            ],
                            [
                                6,
                                0.01201
                            ],
                            [
                                7,
                                0.028547
                            ],
                            [
                                8,
                                0.02232
                            ],
                            [
                                9,
                                0.035646
                            ],
                            [
                                10,
                                0.042551
                            ],
                            [
                                11,
                                0.036781
                            ],
                            [
                                12,
                                0.055045
                            ],
                            [
                                13,
                                0.066899
                            ],
                            [
                                14,
                                0.068044
                            ],
                            [
                                15,
                                0.069959
                            ],
                            [
                                16,
                                0.071777
                            ],
                            [
                                17,
                                0.081542
                            ],
                            [
                                18,
                                0.089399
                            ],
                            [
                                19,
                                0.097032
                            ],
                            [
                                20,
                                0.107713
                            ],
                            [
                                21,
                                0.121056
                            ],
                            [
                                22,
                                0.142674
                            ],
                            [
                                23,
                                0.157459
                            ],
                            [
                                24,
                                0.177441
                            ],
                            [
                                25,
                                0.196647
                            ],
                            [
                                26,
                                0.218377
                            ],
                            [
                                27,
                                0.243905
                            ],
                            [
                                28,
                                0.271659
                            ],
                            [
                                29,
                                0.30066
                            ],
                            [
                                30,
                                0.334207
                            ],
                            [
                                31,
                                0.36755
                            ],
                            [
                                32,
                                0.397444
                            ],
                            [
                                33,
                                0.423827
                            ],
                            [
                                34,
                                0.444668
                            ],
                            [
                                35,
                                0.474331
                            ],
                            [
                                36,
                                0.497986
                            ],
                            [
                                37,
                                0.528325
                            ],
                            [
                                38,
                                0.558175
                            ],
                            [
                                39,
                                0.597467
                            ],
                            [
                                40,
                                0.646252
                            ],
                            [
                                41,
                                0.677844
                            ],
                            [
                                42,
                                0.733505
                            ],
                            [
                                43,
                                0.801167
                            ],
                            [
                                44,
                                0.914714
                            ],
                            [
                                45,
                                0.931356
                            ],
                            [
                                46,
                                0.963643
                            ],
                            [
                                47,
                                1.023717
                            ],
                            [
                                48,
                                1.094326
                            ],
                            [
                                49,
                                1.163528
                            ],
                            [
                                50,
                                1.20937
                            ],
                            [
                                51,
                                1.307114
                            ],
                            [
                                52,
                                1.42712
                            ],
                            [
                                53,
                                1.573792
                            ],
                            [
                                54,
                                1.691446
                            ],
                            [
                                55,
                                1.805065
                            ],
                            [
                                56,
                                1.928988
                            ],
                            [
                                57,
                                2.136422
                            ],
                            [
                                58,
                                2.2743
                            ],
                            [
                                59,
                                2.558516
                            ],
                            [
                                60,
                                2.632476
                            ],
                            [
                                61,
                                2.9668
                            ],
                            [
                                62,
                                3.266792
                            ],
                            [
                                63,
                                3.643207
                            ],
                            [
                                64,
                                4.165336
                            ],
                            [
                                65,
                                4.948522
                            ],
                            [
                                66,
                                5.8956
                            ],
                            [
                                67,
                                6.213966
                            ],
                            [
                                68,
                                7.420364
                            ],
                            [
                                69,
                                12.351187
                            ],
                            [
                                70,
                                10.290853
                            ],
                            [
                                71,
                                11.006376
                            ],
                            [
                                72,
                                13.050736
                            ],
                            [
                                73,
                                15.52896
                            ],
                            [
                                74,
                                17.625536
                            ],
                            [
                                75,
                                18.185701
                            ],
                            [
                                76,
                                17.21634
                            ],
                            [
                                77,
                                19.041137
                            ],
                            [
                                78,
                                19.309468
                            ],
                            [
                                79,
                                19.527216
                            ],
                            [
                                80,
                                18.533398
                            ],
                            [
                                81,
                                17.087893
                            ],
                            [
                                82,
                                22.54796
                            ],
                            [
                                83,
                                16.263432
                            ],
                            [
                                84,
                                16.150753
                            ],
                            [
                                85,
                                12.063311
                            ],
                            [
                                86,
                                17.347656
                            ],
                            [
                                87,
                                21.112751
                            ],
                            [
                                88,
                                14.155484
                            ],
                            [
                                89,
                                16.806619
                            ],
                            [
                                90,
                                16.357014
                            ],
                            [
                                91,
                                26.18539
                            ],
                            [
                                92,
                                19.923577
                            ],
                            [
                                93,
                                22.200855
                            ],
                            [
                                94,
                                8.696582
                            ],
                            [
                                95,
                                8.276024
                            ],
                            [
                                96,
                                0.120995
                            ],
                            [
                                97,
                                1.631776
                            ],
                            [
                                98,
                                0.0
                            ],
                            [
                                99,
                                0.897
                            ],
                            [
                                100,
                                0.0
                            ]
                        ]
                    },
                    {
                        "name": "SRR1810069",
                        "data": [
                            [
                                0,
                                0.235396
                            ],
                            [
                                1,
                                0.002269
                            ],
                            [
                                2,
                                0.011749
                            ],
                            [
                                3,
                                0.009214
                            ],
                            [
                                4,
                                0.011384
                            ],
                            [
                                5,
                                0.013916
                            ],
                            [
                                6,
                                0.011053
                            ],
                            [
                                7,
                                0.020562
                            ],
                            [
                                8,
                                0.017035
                            ],
                            [
                                9,
                                0.02926
                            ],
                            [
                                10,
                                0.036149
                            ],
                            [
                                11,
                                0.035082
                            ],
                            [
                                12,
                                0.045241
                            ],
                            [
                                13,
                                0.067103
                            ],
                            [
                                14,
                                0.059857
                            ],
                            [
                                15,
                                0.065583
                            ],
                            [
                                16,
                                0.070053
                            ],
                            [
                                17,
                                0.079072
                            ],
                            [
                                18,
                                0.085089
                            ],
                            [
                                19,
                                0.093094
                            ],
                            [
                                20,
                                0.101306
                            ],
                            [
                                21,
                                0.115128
                            ],
                            [
                                22,
                                0.135526
                            ],
                            [
                                23,
                                0.151969
                            ],
                            [
                                24,
                                0.170298
                            ],
                            [
                                25,
                                0.187362
                            ],
                            [
                                26,
                                0.210826
                            ],
                            [
                                27,
                                0.236146
                            ],
                            [
                                28,
                                0.261883
                            ],
                            [
                                29,
                                0.290466
                            ],
                            [
                                30,
                                0.32415
                            ],
                            [
                                31,
                                0.35521
                            ],
                            [
                                32,
                                0.384717
                            ],
                            [
                                33,
                                0.411606
                            ],
                            [
                                34,
                                0.432955
                            ],
                            [
                                35,
                                0.461538
                            ],
                            [
                                36,
                                0.483866
                            ],
                            [
                                37,
                                0.515795
                            ],
                            [
                                38,
                                0.544454
                            ],
                            [
                                39,
                                0.583156
                            ],
                            [
                                40,
                                0.630422
                            ],
                            [
                                41,
                                0.664496
                            ],
                            [
                                42,
                                0.72044
                            ],
                            [
                                43,
                                0.786706
                            ],
                            [
                                44,
                                0.90113
                            ],
                            [
                                45,
                                0.919266
                            ],
                            [
                                46,
                                0.953655
                            ],
                            [
                                47,
                                1.012179
                            ],
                            [
                                48,
                                1.080905
                            ],
                            [
                                49,
                                1.158236
                            ],
                            [
                                50,
                                1.203329
                            ],
                            [
                                51,
                                1.304635
                            ],
                            [
                                52,
                                1.423246
                            ],
                            [
                                53,
                                1.575242
                            ],
                            [
                                54,
                                1.687138
                            ],
                            [
                                55,
                                1.814319
                            ],
                            [
                                56,
                                1.934954
                            ],
                            [
                                57,
                                2.144815
                            ],
                            [
                                58,
                                2.297679
                            ],
                            [
                                59,
                                2.593545
                            ],
                            [
                                60,
                                2.673622
                            ],
                            [
                                61,
                                3.023937
                            ],
                            [
                                62,
                                3.318653
                            ],
                            [
                                63,
                                3.729466
                            ],
                            [
                                64,
                                4.266137
                            ],
                            [
                                65,
                                5.063463
                            ],
                            [
                                66,
                                6.049523
                            ],
                            [
                                67,
                                6.411217
                            ],
                            [
                                68,
                                7.6406
                            ],
                            [
                                69,
                                12.534068
                            ],
                            [
                                70,
                                10.637023
                            ],
                            [
                                71,
                                11.434125
                            ],
                            [
                                72,
                                13.630728
                            ],
                            [
                                73,
                                16.187658
                            ],
                            [
                                74,
                                18.55808
                            ],
                            [
                                75,
                                19.037174
                            ],
                            [
                                76,
                                18.176232
                            ],
                            [
                                77,
                                20.136437
                            ],
                            [
                                78,
                                20.57076
                            ],
                            [
                                79,
                                20.719712
                            ],
                            [
                                80,
                                19.606827
                            ],
                            [
                                81,
                                18.20431
                            ],
                            [
                                82,
                                24.551997
                            ],
                            [
                                83,
                                17.997673
                            ],
                            [
                                84,
                                17.368945
                            ],
                            [
                                85,
                                13.076404
                            ],
                            [
                                86,
                                18.906707
                            ],
                            [
                                87,
                                22.510527
                            ],
                            [
                                88,
                                15.444419
                            ],
                            [
                                89,
                                19.465751
                            ],
                            [
                                90,
                                19.145063
                            ],
                            [
                                91,
                                27.844951
                            ],
                            [
                                92,
                                22.619203
                            ],
                            [
                                93,
                                29.665729
                            ],
                            [
                                94,
                                10.754239
                            ],
                            [
                                95,
                                14.200839
                            ],
                            [
                                96,
                                0.222715
                            ],
                            [
                                97,
                                1.668667
                            ],
                            [
                                98,
                                0.0
                            ],
                            [
                                99,
                                0.0
                            ],
                            [
                                100,
                                0.0
                            ]
                        ]
                    },
                    {
                        "name": "SRR1810070",
                        "data": [
                            [
                                0,
                                0.277116
                            ],
                            [
                                1,
                                0.023344
                            ],
                            [
                                2,
                                0.014651
                            ],
                            [
                                3,
                                0.007181
                            ],
                            [
                                4,
                                0.011978
                            ],
                            [
                                5,
                                0.011713
                            ],
                            [
                                6,
                                0.022972
                            ],
                            [
                                7,
                                0.029914
                            ],
                            [
                                8,
                                0.012183
                            ],
                            [
                                9,
                                0.020731
                            ],
                            [
                                10,
                                0.019017
                            ],
                            [
                                11,
                                0.024176
                            ],
                            [
                                12,
                                0.025122
                            ],
                            [
                                13,
                                0.02537
                            ],
                            [
                                14,
                                0.034577
                            ],
                            [
                                15,
                                0.025876
                            ],
                            [
                                16,
                                0.025822
                            ],
                            [
                                17,
                                0.033175
                            ],
                            [
                                18,
                                0.033868
                            ],
                            [
                                19,
                                0.044078
                            ],
                            [
                                20,
                                0.045707
                            ],
                            [
                                21,
                                0.050449
                            ],
                            [
                                22,
                                0.051764
                            ],
                            [
                                23,
                                0.069047
                            ],
                            [
                                24,
                                0.074393
                            ],
                            [
                                25,
                                0.08758
                            ],
                            [
                                26,
                                0.097294
                            ],
                            [
                                27,
                                0.115828
                            ],
                            [
                                28,
                                0.134264
                            ],
                            [
                                29,
                                0.153478
                            ],
                            [
                                30,
                                0.172305
                            ],
                            [
                                31,
                                0.195912
                            ],
                            [
                                32,
                                0.218496
                            ],
                            [
                                33,
                                0.239928
                            ],
                            [
                                34,
                                0.264605
                            ],
                            [
                                35,
                                0.290851
                            ],
                            [
                                36,
                                0.317767
                            ],
                            [
                                37,
                                0.344429
                            ],
                            [
                                38,
                                0.37924
                            ],
                            [
                                39,
                                0.422555
                            ],
                            [
                                40,
                                0.47115
                            ],
                            [
                                41,
                                0.507974
                            ],
                            [
                                42,
                                0.577946
                            ],
                            [
                                43,
                                0.653095
                            ],
                            [
                                44,
                                0.821441
                            ],
                            [
                                45,
                                0.829598
                            ],
                            [
                                46,
                                0.873729
                            ],
                            [
                                47,
                                0.95716
                            ],
                            [
                                48,
                                1.064785
                            ],
                            [
                                49,
                                1.197937
                            ],
                            [
                                50,
                                1.249103
                            ],
                            [
                                51,
                                1.426751
                            ],
                            [
                                52,
                                1.531115
                            ],
                            [
                                53,
                                1.728795
                            ],
                            [
                                54,
                                1.961224
                            ],
                            [
                                55,
                                2.106262
                            ],
                            [
                                56,
                                2.205815
                            ],
                            [
                                57,
                                2.429424
                            ],
                            [
                                58,
                                2.81548
                            ],
                            [
                                59,
                                3.185784
                            ],
                            [
                                60,
                                3.284421
                            ],
                            [
                                61,
                                3.700534
                            ],
                            [
                                62,
                                4.038618
                            ],
                            [
                                63,
                                4.438352
                            ],
                            [
                                64,
                                5.198085
                            ],
                            [
                                65,
                                6.200225
                            ],
                            [
                                66,
                                7.274556
                            ],
                            [
                                67,
                                7.749117
                            ],
                            [
                                68,
                                9.907114
                            ],
                            [
                                69,
                                13.524592
                            ],
                            [
                                70,
                                12.772759
                            ],
                            [
                                71,
                                13.881367
                            ],
                            [
                                72,
                                16.409418
                            ],
                            [
                                73,
                                19.425982
                            ],
                            [
                                74,
                                24.431765
                            ],
                            [
                                75,
                                24.513854
                            ],
                            [
                                76,
                                24.823687
                            ],
                            [
                                77,
                                27.261184
                            ],
                            [
                                78,
                                27.818211
                            ],
                            [
                                79,
                                26.615426
                            ],
                            [
                                80,
                                26.181168
                            ],
                            [
                                81,
                                25.21346
                            ],
                            [
                                82,
                                33.016815
                            ],
                            [
                                83,
                                25.506924
                            ],
                            [
                                84,
                                24.471822
                            ],
                            [
                                85,
                                19.362857
                            ],
                            [
                                86,
                                28.245417
                            ],
                            [
                                87,
                                31.39408
                            ],
                            [
                                88,
                                23.43702
                            ],
                            [
                                89,
                                28.989912
                            ],
                            [
                                90,
                                26.554812
                            ],
                            [
                                91,
                                45.895107
                            ],
                            [
                                92,
                                51.996246
                            ],
                            [
                                93,
                                39.13817
                            ],
                            [
                                94,
                                11.098329
                            ],
                            [
                                95,
                                30.546945
                            ],
                            [
                                96,
                                0.416586
                            ],
                            [
                                97,
                                0.624246
                            ],
                            [
                                98,
                                1.252298
                            ],
                            [
                                99,
                                1.544187
                            ],
                            [
                                100,
                                0.0
                            ]
                        ]
                    }
                ]
            ],
            "config": {
                "id": "picard_gcbias_plot",
                "title": "Picard: GC Coverage Bias",
                "ylab": "Normalized Coverage",
                "xlab": "% GC",
                "xmin": 0,
                "xmax": 100,
                "xDecimals": false,
                "ymin": 0,
                "yCeiling": 10,
                "tt_label": "<b>{point.x} %GC</b>: {point.y:.2f}",
                "yPlotLines": [
                    {
                        "value": 1,
                        "color": "#999999",
                        "width": 2,
                        "dashStyle": "LongDash"
                    }
                ]
            }
        },
        "picard_deduplication": {
            "plot_type": "bar_graph",
            "samples": [
                [
                    "SRR1810067",
                    "SRR1810068",
                    "SRR1810069",
                    "SRR1810070"
                ]
            ],
            "datasets": [
                [
                    {
                        "name": "Unpaired Read Unique",
                        "data": [
                            12283990.0,
                            6941314.0,
                            5086204.0,
                            2934972.0
                        ]
                    },
                    {
                        "name": "Unpaired Read Duplicates",
                        "data": [
                            16545939.0,
                            13485054.0,
                            6009250.0,
                            8483980.0
                        ]
                    },
                    {
                        "name": "Unmapped Reads",
                        "data": [
                            5361628.0,
                            3323784.0,
                            3844758.0,
                            2220249.0
                        ]
                    }
                ]
            ],
            "config": {
                "id": "picard_deduplication",
                "title": "Picard: Deduplication Stats",
                "ylab": "# Reads",
                "cpswitch_counts_label": "Number of Reads",
                "cpswitch_c_active": false,
                "stacking": "percent"
            }
        },
        "samtools-flagstat-dp": {
            "plot_type": "beeswarm",
            "samples": [
                [
                    "SRR1810070",
                    "SRR1810069",
                    "SRR1810068",
                    "SRR1810067"
                ],
                [
                    "SRR1810070",
                    "SRR1810069",
                    "SRR1810068",
                    "SRR1810067"
                ],
                [
                    "SRR1810070",
                    "SRR1810069",
                    "SRR1810068",
                    "SRR1810067"
                ],
                [
                    "SRR1810070",
                    "SRR1810069",
                    "SRR1810068",
                    "SRR1810067"
                ],
                [
                    "SRR1810070",
                    "SRR1810069",
                    "SRR1810068",
                    "SRR1810067"
                ],
                [
                    "SRR1810070",
                    "SRR1810069",
                    "SRR1810068",
                    "SRR1810067"
                ],
                [
                    "SRR1810070",
                    "SRR1810069",
                    "SRR1810068",
                    "SRR1810067"
                ],
                [
                    "SRR1810070",
                    "SRR1810069",
                    "SRR1810068",
                    "SRR1810067"
                ],
                [
                    "SRR1810070",
                    "SRR1810069",
                    "SRR1810068",
                    "SRR1810067"
                ],
                [
                    "SRR1810070",
                    "SRR1810069",
                    "SRR1810068",
                    "SRR1810067"
                ],
                [
                    "SRR1810070",
                    "SRR1810069",
                    "SRR1810068",
                    "SRR1810067"
                ]
            ],
            "datasets": [
                [
                    16.510658,
                    17.209605,
                    27.924359,
                    39.664022
                ],
                [
                    16.510658,
                    17.209605,
                    27.924359,
                    39.664022
                ],
                [
                    14.290409,
                    13.364847,
                    24.600575,
                    34.302394
                ],
                [
                    2.871457,
                    2.269393,
                    4.174207,
                    5.472465
                ],
                [
                    0.0,
                    0.0,
                    0.0,
                    0.0
                ],
                [
                    0.0,
                    0.0,
                    0.0,
                    0.0
                ],
                [
                    0.0,
                    0.0,
                    0.0,
                    0.0
                ],
                [
                    0.0,
                    0.0,
                    0.0,
                    0.0
                ],
                [
                    0.0,
                    0.0,
                    0.0,
                    0.0
                ],
                [
                    0.0,
                    0.0,
                    0.0,
                    0.0
                ],
                [
                    0.0,
                    0.0,
                    0.0,
                    0.0
                ]
            ],
            "categories": [
                {
                    "namespace": "",
                    "title": "Total Reads",
                    "description": "Total Reads",
                    "max": 39.664022,
                    "min": 0.0,
                    "suffix": "M reads",
                    "decimalPlaces": 2,
                    "bordercol": "rgb(55,126,184)"
                },
                {
                    "namespace": "",
                    "title": "Total Passed QC",
                    "description": "Total Passed QC",
                    "max": 39.664022,
                    "min": 0.0,
                    "suffix": "M reads",
                    "decimalPlaces": 2,
                    "bordercol": "rgb(55,126,184)"
                },
                {
                    "namespace": "",
                    "title": "Mapped",
                    "description": "Mapped",
                    "max": 39.664022,
                    "min": 0.0,
                    "suffix": "M reads",
                    "decimalPlaces": 2,
                    "bordercol": "rgb(55,126,184)"
                },
                {
                    "namespace": "",
                    "title": "Secondary Alignments",
                    "description": "Secondary Alignments",
                    "max": 39.664022,
                    "min": 0.0,
                    "suffix": "M reads",
                    "decimalPlaces": 2,
                    "bordercol": "rgb(55,126,184)"
                },
                {
                    "namespace": "",
                    "title": "Duplicates",
                    "description": "Duplicates",
                    "max": 39.664022,
                    "min": 0.0,
                    "suffix": "M reads",
                    "decimalPlaces": 2,
                    "bordercol": "rgb(55,126,184)"
                },
                {
                    "namespace": "",
                    "title": "Paired in Sequencing",
                    "description": "Paired in Sequencing",
                    "max": 39.664022,
                    "min": 0.0,
                    "suffix": "M reads",
                    "decimalPlaces": 2,
                    "bordercol": "rgb(55,126,184)"
                },
                {
                    "namespace": "",
                    "title": "Properly Paired",
                    "description": "Properly Paired",
                    "max": 39.664022,
                    "min": 0.0,
                    "suffix": "M reads",
                    "decimalPlaces": 2,
                    "bordercol": "rgb(55,126,184)"
                },
                {
                    "namespace": "",
                    "title": "Self and mate mapped",
                    "description": "Reads with itself and mate mapped",
                    "max": 39.664022,
                    "min": 0.0,
                    "suffix": "M reads",
                    "decimalPlaces": 2,
                    "bordercol": "rgb(55,126,184)"
                },
                {
                    "namespace": "",
                    "title": "Singletons",
                    "description": "Singletons",
                    "max": 39.664022,
                    "min": 0.0,
                    "suffix": "M reads",
                    "decimalPlaces": 2,
                    "bordercol": "rgb(55,126,184)"
                },
                {
                    "namespace": "",
                    "title": "Mate mapped to diff chr",
                    "description": "Mate mapped to different chromosome",
                    "max": 39.664022,
                    "min": 0.0,
                    "suffix": "M reads",
                    "decimalPlaces": 2,
                    "bordercol": "rgb(55,126,184)"
                },
                {
                    "namespace": "",
                    "title": "Diff chr (mapQ >= 5)",
                    "description": "Mate mapped to different chromosome (mapQ >= 5)",
                    "max": 39.664022,
                    "min": 0.0,
                    "suffix": "M reads",
                    "decimalPlaces": 2,
                    "bordercol": "rgb(55,126,184)"
                }
            ]
        },
        "hisat2_se_plot": {
            "plot_type": "bar_graph",
            "samples": [
                [
                    "SRR1810067.hisat2_mapstats",
                    "SRR1810068.hisat2_mapstats",
                    "SRR1810069.hisat2_mapstats",
                    "SRR1810070.hisat2_mapstats"
                ]
            ],
            "datasets": [
                [
                    {
                        "name": "SE mapped uniquely",
                        "data": [
                            26747665.0,
                            18898786.0,
                            10260601.0,
                            10380869.0
                        ],
                        "color": "#20568f"
                    },
                    {
                        "name": "SE multimapped",
                        "data": [
                            2082264.0,
                            1527582.0,
                            834853.0,
                            1038083.0
                        ],
                        "color": "#f7a35c"
                    },
                    {
                        "name": "SE not aligned",
                        "data": [
                            5361628.0,
                            3323784.0,
                            3844758.0,
                            2220249.0
                        ],
                        "color": "#981919"
                    }
                ]
            ],
            "config": {
                "id": "hisat2_se_plot",
                "title": "HISAT2: SE Alignment Scores",
                "ylab": "# Reads",
                "cpswitch_counts_label": "Number of Reads"
            }
        },
        "fastqc_sequence_counts_plot": {
            "plot_type": "bar_graph",
            "samples": [
                [
                    "SRR1810067",
                    "SRR1810067.trim",
                    "SRR1810068",
                    "SRR1810068.trim",
                    "SRR1810069",
                    "SRR1810069.trim",
                    "SRR1810070",
                    "SRR1810070.trim"
                ]
            ],
            "datasets": [
                [
                    {
                        "name": "Unique Reads",
                        "data": [
                            24599880.0,
                            18393901.0,
                            13182380.0,
                            9508170.0,
                            10764675.0,
                            8020840.0,
                            9324474.0,
                            4173516.0
                        ]
                    },
                    {
                        "name": "Duplicate Reads",
                        "data": [
                            21905174.0,
                            15797656.0,
                            21022729.0,
                            14241982.0,
                            10089335.0,
                            6919372.0,
                            45097933.0,
                            9465685.0
                        ]
                    }
                ]
            ],
            "config": {
                "id": "fastqc_sequence_counts_plot",
                "title": "FastQC: Sequence Counts",
                "ylab": "Number of reads",
                "cpswitch_counts_label": "Number of reads",
                "hide_zero_cats": false
            }
        },
        "fastqc_per_base_sequence_quality_plot": {
            "plot_type": "xy_line",
            "datasets": [
                [
                    {
                        "name": "SRR1810067",
                        "data": [
                            [
                                1,
                                31.637879508751887
                            ],
                            [
                                2,
                                31.77837712004377
                            ],
                            [
                                3,
                                31.9121475700254
                            ],
                            [
                                4,
                                35.20378563585798
                            ],
                            [
                                5,
                                35.01496738397508
                            ],
                            [
                                6,
                                34.96021550689953
                            ],
                            [
                                7,
                                34.919702168284765
                            ],
                            [
                                8,
                                34.88691319442399
                            ],
                            [
                                9,
                                36.47955729714882
                            ],
                            [
                                10,
                                36.41324757949964
                            ],
                            [
                                11,
                                36.366048236391684
                            ],
                            [
                                12,
                                36.31537845327521
                            ],
                            [
                                13,
                                36.01284112045112
                            ],
                            [
                                14,
                                37.51272003683729
                            ],
                            [
                                15,
                                37.551913626420045
                            ],
                            [
                                16,
                                37.564466047066624
                            ],
                            [
                                17,
                                37.54211497098788
                            ],
                            [
                                18,
                                37.45159973365475
                            ],
                            [
                                19,
                                37.466368193014034
                            ],
                            [
                                20,
                                37.25496024582618
                            ],
                            [
                                21,
                                37.27916830286876
                            ],
                            [
                                22,
                                37.24245465879902
                            ],
                            [
                                23,
                                37.20875500972432
                            ],
                            [
                                24,
                                37.2848380737285
                            ],
                            [
                                25,
                                37.267797216190736
                            ],
                            [
                                26,
                                37.19832960520807
                            ],
                            [
                                27,
                                37.15277150307147
                            ],
                            [
                                28,
                                37.00263096135745
                            ],
                            [
                                29,
                                36.97597224594127
                            ],
                            [
                                30,
                                36.79712895290908
                            ],
                            [
                                31,
                                31.682203207419132
                            ],
                            [
                                32,
                                33.16310255225163
                            ],
                            [
                                33,
                                35.02647323019988
                            ],
                            [
                                34,
                                35.92635054245932
                            ],
                            [
                                35,
                                36.20837917960487
                            ],
                            [
                                36,
                                36.30217535066189
                            ],
                            [
                                37,
                                36.326910275171386
                            ],
                            [
                                38,
                                36.281763074611206
                            ],
                            [
                                39,
                                36.2195369346308
                            ],
                            [
                                40,
                                36.34332074961143
                            ],
                            [
                                41,
                                36.261577440593875
                            ],
                            [
                                42,
                                36.232016309453165
                            ],
                            [
                                43,
                                36.20562713463358
                            ],
                            [
                                44,
                                36.091223160390264
                            ],
                            [
                                45,
                                35.8584200977382
                            ],
                            [
                                46,
                                35.75447352453348
                            ],
                            [
                                47,
                                35.64068578438808
                            ],
                            [
                                48,
                                35.46640410308952
                            ],
                            [
                                49,
                                35.05971852005591
                            ],
                            [
                                50,
                                34.208548559044786
                            ]
                        ],
                        "color": "#5cb85c"
                    },
                    {
                        "name": "SRR1810067.trim",
                        "data": [
                            [
                                1,
                                32.29440496085042
                            ],
                            [
                                2,
                                32.44064278792568
                            ],
                            [
                                3,
                                32.56535889839705
                            ],
                            [
                                4,
                                35.90243532928319
                            ],
                            [
                                5,
                                35.81861928662681
                            ],
                            [
                                6,
                                35.79682425693571
                            ],
                            [
                                7,
                                35.783414191988975
                            ],
                            [
                                8,
                                35.77299770232751
                            ],
                            [
                                9,
                                37.4519820200057
                            ],
                            [
                                10,
                                37.403419388008565
                            ],
                            [
                                11,
                                37.37564361283694
                            ],
                            [
                                12,
                                37.341458711576074
                            ],
                            [
                                13,
                                37.04627148158243
                            ],
                            [
                                14,
                                38.65679047608157
                            ],
                            [
                                15,
                                38.69291296093945
                            ],
                            [
                                16,
                                38.72645752868171
                            ],
                            [
                                17,
                                38.726408306003734
                            ],
                            [
                                18,
                                38.649200122708656
                            ],
                            [
                                19,
                                38.699734352547914
                            ],
                            [
                                20,
                                38.50002575197146
                            ],
                            [
                                21,
                                38.546103092058665
                            ],
                            [
                                22,
                                38.51997304480752
                            ],
                            [
                                23,
                                38.4943222386743
                            ],
                            [
                                24,
                                38.607468884789306
                            ],
                            [
                                25,
                                38.60874741679649
                            ],
                            [
                                26,
                                38.57215535546004
                            ],
                            [
                                27,
                                38.55768623104517
                            ],
                            [
                                28,
                                38.42530896163016
                            ],
                            [
                                29,
                                38.441434037803106
                            ],
                            [
                                30,
                                38.313115844330504
                            ],
                            [
                                31,
                                33.691557429749196
                            ],
                            [
                                32,
                                35.02735662745009
                            ],
                            [
                                33,
                                36.82220224059237
                            ],
                            [
                                34,
                                37.67291488694668
                            ],
                            [
                                35,
                                37.97566525019707
                            ],
                            [
                                36,
                                38.10825009959351
                            ],
                            [
                                37,
                                38.16557015748221
                            ],
                            [
                                38,
                                38.144983947924096
                            ],
                            [
                                39,
                                38.11483436693723
                            ],
                            [
                                40,
                                38.28471860952262
                            ],
                            [
                                41,
                                38.24616897590353
                            ],
                            [
                                42,
                                38.27840404199182
                            ],
                            [
                                43,
                                38.34141089925681
                            ],
                            [
                                44,
                                38.27523057672549
                            ],
                            [
                                45,
                                38.15353321895093
                            ],
                            [
                                46,
                                38.23745506871248
                            ],
                            [
                                47,
                                38.32454783032008
                            ],
                            [
                                48,
                                38.34846190487144
                            ],
                            [
                                49,
                                38.31215638130924
                            ],
                            [
                                50,
                                37.53971437882832
                            ]
                        ],
                        "color": "#5cb85c"
                    },
                    {
                        "name": "SRR1810068",
                        "data": [
                            [
                                1,
                                31.619250358184797
                            ],
                            [
                                2,
                                31.788816489372977
                            ],
                            [
                                3,
                                31.942204627969463
                            ],
                            [
                                4,
                                35.32471160960195
                            ],
                            [
                                5,
                                35.10214509183409
                            ],
                            [
                                6,
                                35.06302666657194
                            ],
                            [
                                7,
                                35.02739529349256
                            ],
                            [
                                8,
                                34.983426247815785
                            ],
                            [
                                9,
                                36.61628536251705
                            ],
                            [
                                10,
                                36.59429201058824
                            ],
                            [
                                11,
                                36.55645886116019
                            ],
                            [
                                12,
                                36.50587568658238
                            ],
                            [
                                13,
                                36.498968823633916
                            ],
                            [
                                14,
                                37.89851331858057
                            ],
                            [
                                15,
                                37.89010343454833
                            ],
                            [
                                16,
                                37.84803702862049
                            ],
                            [
                                17,
                                37.813623046779355
                            ],
                            [
                                18,
                                37.78131594318264
                            ],
                            [
                                19,
                                37.757441059462785
                            ],
                            [
                                20,
                                37.7144664558736
                            ],
                            [
                                21,
                                37.65810221508138
                            ],
                            [
                                22,
                                37.581152219102705
                            ],
                            [
                                23,
                                37.540256954012335
                            ],
                            [
                                24,
                                37.52511211117614
                            ],
                            [
                                25,
                                37.47612708966956
                            ],
                            [
                                26,
                                37.400946770846424
                            ],
                            [
                                27,
                                37.32954775849421
                            ],
                            [
                                28,
                                37.25109456601936
                            ],
                            [
                                29,
                                37.18188145519431
                            ],
                            [
                                30,
                                37.116049885998024
                            ],
                            [
                                31,
                                37.02458995233724
                            ],
                            [
                                32,
                                36.935608361897046
                            ],
                            [
                                33,
                                36.84740162646463
                            ],
                            [
                                34,
                                36.76312193596576
                            ],
                            [
                                35,
                                36.67460904743791
                            ],
                            [
                                36,
                                36.56175570146553
                            ],
                            [
                                37,
                                36.49276068671496
                            ],
                            [
                                38,
                                36.398135407198964
                            ],
                            [
                                39,
                                36.338096306022585
                            ],
                            [
                                40,
                                36.24210836457209
                            ],
                            [
                                41,
                                36.13466380124677
                            ],
                            [
                                42,
                                36.05527729790307
                            ],
                            [
                                43,
                                36.15191680868492
                            ],
                            [
                                44,
                                36.14226111660688
                            ],
                            [
                                45,
                                36.09239046716676
                            ],
                            [
                                46,
                                36.01860195797067
                            ],
                            [
                                47,
                                35.94524575261549
                            ],
                            [
                                48,
                                35.92314598383534
                            ],
                            [
                                49,
                                35.87971065959766
                            ],
                            [
                                50,
                                35.80375940331019
                            ],
                            [
                                51,
                                35.56059447142823
                            ]
                        ],
                        "color": "#5cb85c"
                    },
                    {
                        "name": "SRR1810068.trim",
                        "data": [
                            [
                                1,
                                32.24353549400442
                            ],
                            [
                                2,
                                32.420600802891705
                            ],
                            [
                                3,
                                32.56883749628213
                            ],
                            [
                                4,
                                36.008262641855936
                            ],
                            [
                                5,
                                35.87405516394169
                            ],
                            [
                                6,
                                35.865117326407
                            ],
                            [
                                7,
                                35.855023917320615
                            ],
                            [
                                8,
                                35.83204334860678
                            ],
                            [
                                9,
                                37.54314031337568
                            ],
                            [
                                10,
                                37.5386416053253
                            ],
                            [
                                11,
                                37.51554848996335
                            ],
                            [
                                12,
                                37.48080193339394
                            ],
                            [
                                13,
                                37.48986162278035
                            ],
                            [
                                14,
                                38.98362591532046
                            ],
                            [
                                15,
                                38.97393730364336
                            ],
                            [
                                16,
                                38.9460769766863
                            ],
                            [
                                17,
                                38.92888323409467
                            ],
                            [
                                18,
                                38.91352914288717
                            ],
                            [
                                19,
                                38.923784824619226
                            ],
                            [
                                20,
                                38.903149546158694
                            ],
                            [
                                21,
                                38.86718472370198
                            ],
                            [
                                22,
                                38.817273843131616
                            ],
                            [
                                23,
                                38.792082804354266
                            ],
                            [
                                24,
                                38.79288806235851
                            ],
                            [
                                25,
                                38.769068972695415
                            ],
                            [
                                26,
                                38.721155417836975
                            ],
                            [
                                27,
                                38.6836166760009
                            ],
                            [
                                28,
                                38.633030307134646
                            ],
                            [
                                29,
                                38.591426585012016
                            ],
                            [
                                30,
                                38.5607971776401
                            ],
                            [
                                31,
                                38.50621084561984
                            ],
                            [
                                32,
                                38.461505464204116
                            ],
                            [
                                33,
                                38.42272531146788
                            ],
                            [
                                34,
                                38.38464588312343
                            ],
                            [
                                35,
                                38.344908005653096
                            ],
                            [
                                36,
                                38.28810326418712
                            ],
                            [
                                37,
                                38.250209490504105
                            ],
                            [
                                38,
                                38.21588516277893
                            ],
                            [
                                39,
                                38.171974713268554
                            ],
                            [
                                40,
                                38.11400410359323
                            ],
                            [
                                41,
                                38.04556715517851
                            ],
                            [
                                42,
                                37.9653877975748
                            ],
                            [
                                43,
                                38.1665427815789
                            ],
                            [
                                44,
                                38.224233654240976
                            ],
                            [
                                45,
                                38.247662924170065
                            ],
                            [
                                46,
                                38.264016609953714
                            ],
                            [
                                47,
                                38.294387062162976
                            ],
                            [
                                48,
                                38.394896612471804
                            ],
                            [
                                49,
                                38.47205623152639
                            ],
                            [
                                50,
                                38.536533903753224
                            ],
                            [
                                51,
                                38.38767415502825
                            ]
                        ],
                        "color": "#5cb85c"
                    },
                    {
                        "name": "SRR1810069",
                        "data": [
                            [
                                1,
                                32.42359445497532
                            ],
                            [
                                2,
                                32.38549444447375
                            ],
                            [
                                3,
                                32.52934605862374
                            ],
                            [
                                4,
                                35.79079529548514
                            ],
                            [
                                5,
                                35.66123206040469
                            ],
                            [
                                6,
                                35.6686292947975
                            ],
                            [
                                7,
                                35.68861437200807
                            ],
                            [
                                8,
                                35.671419645430305
                            ],
                            [
                                9,
                                37.48782071170005
                            ],
                            [
                                10,
                                37.45689294289204
                            ],
                            [
                                11,
                                37.440439128973274
                            ],
                            [
                                12,
                                37.447289274341
                            ],
                            [
                                13,
                                37.43616359635389
                            ],
                            [
                                14,
                                39.03023663074872
                            ],
                            [
                                15,
                                39.036879094236554
                            ],
                            [
                                16,
                                39.01502833268038
                            ],
                            [
                                17,
                                38.997389950422004
                            ],
                            [
                                18,
                                38.26822543961569
                            ],
                            [
                                19,
                                38.55760954368009
                            ],
                            [
                                20,
                                38.72583172253202
                            ],
                            [
                                21,
                                38.60119847453799
                            ],
                            [
                                22,
                                38.67882546330418
                            ],
                            [
                                23,
                                38.663947797090344
                            ],
                            [
                                24,
                                38.64088652494173
                            ],
                            [
                                25,
                                38.646473316163174
                            ],
                            [
                                26,
                                38.39218764160945
                            ],
                            [
                                27,
                                38.39362626180768
                            ],
                            [
                                28,
                                38.431649884123004
                            ],
                            [
                                29,
                                38.42613976880226
                            ],
                            [
                                30,
                                38.30758017283007
                            ],
                            [
                                31,
                                38.27231477303406
                            ],
                            [
                                32,
                                38.19988098212286
                            ],
                            [
                                33,
                                38.18033236773167
                            ],
                            [
                                34,
                                38.00623256630259
                            ],
                            [
                                35,
                                37.624228481716465
                            ],
                            [
                                36,
                                37.77880824838964
                            ],
                            [
                                37,
                                33.25829583854616
                            ],
                            [
                                38,
                                33.24275398352643
                            ],
                            [
                                39,
                                33.73779733490106
                            ],
                            [
                                40,
                                32.73194023595462
                            ],
                            [
                                41,
                                33.515721388836006
                            ],
                            [
                                42,
                                34.57117542381537
                            ],
                            [
                                43,
                                35.981164389966246
                            ],
                            [
                                44,
                                36.852549989186734
                            ],
                            [
                                45,
                                37.19370351313728
                            ],
                            [
                                46,
                                36.57333510437561
                            ],
                            [
                                47,
                                36.872936619863516
                            ],
                            [
                                48,
                                36.931334788848766
                            ],
                            [
                                49,
                                36.75291692101423
                            ],
                            [
                                50,
                                36.81884217951367
                            ],
                            [
                                51,
                                36.37858987312272
                            ]
                        ],
                        "color": "#5cb85c"
                    },
                    {
                        "name": "SRR1810069.trim",
                        "data": [
                            [
                                1,
                                33.03539775740799
                            ],
                            [
                                2,
                                32.993955842125935
                            ],
                            [
                                3,
                                33.13537190770787
                            ],
                            [
                                4,
                                36.45191862069962
                            ],
                            [
                                5,
                                36.361015827620115
                            ],
                            [
                                6,
                                36.38207784467851
                            ],
                            [
                                7,
                                36.413242061089896
                            ],
                            [
                                8,
                                36.40661685389739
                            ],
                            [
                                9,
                                38.28568885100158
                            ],
                            [
                                10,
                                38.263861449891074
                            ],
                            [
                                11,
                                38.25458862297268
                            ],
                            [
                                12,
                                38.2701799679951
                            ],
                            [
                                13,
                                38.268447328592124
                            ],
                            [
                                14,
                                39.94042500869465
                            ],
                            [
                                15,
                                39.94275576544697
                            ],
                            [
                                16,
                                39.92928507306322
                            ],
                            [
                                17,
                                39.9231767260063
                            ],
                            [
                                18,
                                39.102904496937526
                            ],
                            [
                                19,
                                39.46467560165813
                            ],
                            [
                                20,
                                39.68259673959111
                            ],
                            [
                                21,
                                39.56012391256563
                            ],
                            [
                                22,
                                39.67433300143264
                            ],
                            [
                                23,
                                39.67582340866381
                            ],
                            [
                                24,
                                39.66206537095993
                            ],
                            [
                                25,
                                39.68572065777915
                            ],
                            [
                                26,
                                39.433886188550886
                            ],
                            [
                                27,
                                39.459799597371045
                            ],
                            [
                                28,
                                39.51980098303172
                            ],
                            [
                                29,
                                39.521813154857895
                            ],
                            [
                                30,
                                39.41950519964869
                            ],
                            [
                                31,
                                39.4143996607686
                            ],
                            [
                                32,
                                39.36717070190349
                            ],
                            [
                                33,
                                39.39386594143153
                            ],
                            [
                                34,
                                39.2558432722454
                            ],
                            [
                                35,
                                38.773050012392375
                            ],
                            [
                                36,
                                39.02734765799425
                            ],
                            [
                                37,
                                31.957185039530664
                            ],
                            [
                                38,
                                31.671473601701457
                            ],
                            [
                                39,
                                32.3777487484589
                            ],
                            [
                                40,
                                30.621958317833553
                            ],
                            [
                                41,
                                31.722654558301493
                            ],
                            [
                                42,
                                34.00107061351831
                            ],
                            [
                                43,
                                36.545396858480665
                            ],
                            [
                                44,
                                38.01684182485192
                            ],
                            [
                                45,
                                38.58679774093352
                            ],
                            [
                                46,
                                37.849206606772874
                            ],
                            [
                                47,
                                38.39465394575812
                            ],
                            [
                                48,
                                38.61696856817116
                            ],
                            [
                                49,
                                38.51915776911651
                            ],
                            [
                                50,
                                38.746881278179956
                            ],
                            [
                                51,
                                38.52941985809394
                            ]
                        ],
                        "color": "#5cb85c"
                    },
                    {
                        "name": "SRR1810070",
                        "data": [
                            [
                                1,
                                32.05880592528735
                            ],
                            [
                                2,
                                32.2417913268702
                            ],
                            [
                                3,
                                32.35259201233051
                            ],
                            [
                                4,
                                35.62227201747986
                            ],
                            [
                                5,
                                35.486580077209744
                            ],
                            [
                                6,
                                35.41389766167454
                            ],
                            [
                                7,
                                35.37972002965617
                            ],
                            [
                                8,
                                35.37213067404387
                            ],
                            [
                                9,
                                37.10430552988955
                            ],
                            [
                                10,
                                37.081906741096546
                            ],
                            [
                                11,
                                37.0643514903705
                            ],
                            [
                                12,
                                37.047497494919696
                            ],
                            [
                                13,
                                37.00737604273916
                            ],
                            [
                                14,
                                38.504601312470434
                            ],
                            [
                                15,
                                38.43820073963285
                            ],
                            [
                                16,
                                38.29009843316926
                            ],
                            [
                                17,
                                38.143954051866906
                            ],
                            [
                                18,
                                38.100235937745275
                            ],
                            [
                                19,
                                38.05023961913335
                            ],
                            [
                                20,
                                37.99492925772284
                            ],
                            [
                                21,
                                38.03523223439934
                            ],
                            [
                                22,
                                38.01275029970652
                            ],
                            [
                                23,
                                38.031261204599055
                            ],
                            [
                                24,
                                38.00786117379924
                            ],
                            [
                                25,
                                37.98811443602632
                            ],
                            [
                                26,
                                37.95818885776221
                            ],
                            [
                                27,
                                37.938685751256834
                            ],
                            [
                                28,
                                37.9605812363279
                            ],
                            [
                                29,
                                37.94967762083731
                            ],
                            [
                                30,
                                37.93036059577446
                            ],
                            [
                                31,
                                37.88035738661835
                            ],
                            [
                                32,
                                37.86678468668246
                            ],
                            [
                                33,
                                37.818486271656454
                            ],
                            [
                                34,
                                37.79026826211491
                            ],
                            [
                                35,
                                37.791115284555495
                            ],
                            [
                                36,
                                37.70232424670228
                            ],
                            [
                                37,
                                37.69281963217834
                            ],
                            [
                                38,
                                37.59811196884401
                            ],
                            [
                                39,
                                37.54597443659557
                            ],
                            [
                                40,
                                37.3829546348437
                            ],
                            [
                                41,
                                37.161608287557
                            ],
                            [
                                42,
                                37.06614328910516
                            ],
                            [
                                43,
                                36.875652541424714
                            ],
                            [
                                44,
                                36.779337911312886
                            ],
                            [
                                45,
                                36.67467642509821
                            ],
                            [
                                46,
                                36.67277369778959
                            ],
                            [
                                47,
                                36.56235197388458
                            ],
                            [
                                48,
                                36.45379113790391
                            ],
                            [
                                49,
                                36.61138585803454
                            ],
                            [
                                50,
                                36.58724762026788
                            ],
                            [
                                51,
                                36.4548669264114
                            ]
                        ],
                        "color": "#5cb85c"
                    },
                    {
                        "name": "SRR1810070.trim",
                        "data": [
                            [
                                1,
                                32.66447755993918
                            ],
                            [
                                2,
                                32.86804754911963
                            ],
                            [
                                3,
                                32.96710973025473
                            ],
                            [
                                4,
                                36.26842173526147
                            ],
                            [
                                5,
                                36.19680309719023
                            ],
                            [
                                6,
                                36.14243407660023
                            ],
                            [
                                7,
                                36.12690149518289
                            ],
                            [
                                8,
                                36.13488253454143
                            ],
                            [
                                9,
                                37.941395100783396
                            ],
                            [
                                10,
                                37.937810726596084
                            ],
                            [
                                11,
                                37.92036908906908
                            ],
                            [
                                12,
                                37.90795120623268
                            ],
                            [
                                13,
                                37.88366481291683
                            ],
                            [
                                14,
                                39.46314751135349
                            ],
                            [
                                15,
                                39.417343142021295
                            ],
                            [
                                16,
                                39.409360929573516
                            ],
                            [
                                17,
                                39.396636723808086
                            ],
                            [
                                18,
                                39.38939605039914
                            ],
                            [
                                19,
                                39.44436547272821
                            ],
                            [
                                20,
                                39.37236939319246
                            ],
                            [
                                21,
                                39.402488679505495
                            ],
                            [
                                22,
                                39.362875361980514
                            ],
                            [
                                23,
                                39.34755642944187
                            ],
                            [
                                24,
                                39.31546246733954
                            ],
                            [
                                25,
                                39.278515435031714
                            ],
                            [
                                26,
                                39.213923150525005
                            ],
                            [
                                27,
                                39.18368079218575
                            ],
                            [
                                28,
                                39.1457058380126
                            ],
                            [
                                29,
                                39.08678468500093
                            ],
                            [
                                30,
                                39.024448172923975
                            ],
                            [
                                31,
                                38.939643469615156
                            ],
                            [
                                32,
                                38.897934372889885
                            ],
                            [
                                33,
                                38.82384849651572
                            ],
                            [
                                34,
                                38.77087930347931
                            ],
                            [
                                35,
                                38.741750787747804
                            ],
                            [
                                36,
                                38.64075404621099
                            ],
                            [
                                37,
                                38.578837544332295
                            ],
                            [
                                38,
                                38.49574450452309
                            ],
                            [
                                39,
                                38.433166223204715
                            ],
                            [
                                40,
                                38.349779919352386
                            ],
                            [
                                41,
                                38.23969704157574
                            ],
                            [
                                42,
                                38.1518967251378
                            ],
                            [
                                43,
                                38.07677778325106
                            ],
                            [
                                44,
                                38.05436925875273
                            ],
                            [
                                45,
                                38.03097108924937
                            ],
                            [
                                46,
                                37.97789904986289
                            ],
                            [
                                47,
                                37.980296590738185
                            ],
                            [
                                48,
                                37.996397760778976
                            ],
                            [
                                49,
                                38.03101489585911
                            ],
                            [
                                50,
                                38.04892056128714
                            ],
                            [
                                51,
                                38.0030272074654
                            ]
                        ],
                        "color": "#5cb85c"
                    }
                ]
            ],
            "config": {
                "id": "fastqc_per_base_sequence_quality_plot",
                "title": "FastQC: Mean Quality Scores",
                "ylab": "Phred Score",
                "xlab": "Position (bp)",
                "ymin": 0,
                "xDecimals": false,
                "tt_label": "<b>Base {point.x}</b>: {point.y:.2f}",
                "colors": {
                    "SRR1810068.trim": "#5cb85c",
                    "SRR1810067.trim": "#5cb85c",
                    "SRR1810067": "#5cb85c",
                    "SRR1810068": "#5cb85c",
                    "SRR1810070": "#5cb85c",
                    "SRR1810069.trim": "#5cb85c",
                    "SRR1810069": "#5cb85c",
                    "SRR1810070.trim": "#5cb85c"
                },
                "yPlotBands": [
                    {
                        "from": 28,
                        "to": 100,
                        "color": "#c3e6c3"
                    },
                    {
                        "from": 20,
                        "to": 28,
                        "color": "#e6dcc3"
                    },
                    {
                        "from": 0,
                        "to": 20,
                        "color": "#e6c3c3"
                    }
                ]
            }
        },
        "fastqc_per_sequence_quality_scores_plot": {
            "plot_type": "xy_line",
            "datasets": [
                [
                    {
                        "name": "SRR1810067",
                        "data": [
                            [
                                2.0,
                                684521.0
                            ],
                            [
                                3.0,
                                99001.0
                            ],
                            [
                                4.0,
                                159454.0
                            ],
                            [
                                5.0,
                                102111.0
                            ],
                            [
                                6.0,
                                84026.0
                            ],
                            [
                                7.0,
                                68155.0
                            ],
                            [
                                8.0,
                                60280.0
                            ],
                            [
                                9.0,
                                57573.0
                            ],
                            [
                                10.0,
                                56429.0
                            ],
                            [
                                11.0,
                                56663.0
                            ],
                            [
                                12.0,
                                59733.0
                            ],
                            [
                                13.0,
                                62124.0
                            ],
                            [
                                14.0,
                                64689.0
                            ],
                            [
                                15.0,
                                67567.0
                            ],
                            [
                                16.0,
                                70386.0
                            ],
                            [
                                17.0,
                                76105.0
                            ],
                            [
                                18.0,
                                82519.0
                            ],
                            [
                                19.0,
                                92174.0
                            ],
                            [
                                20.0,
                                104062.0
                            ],
                            [
                                21.0,
                                123748.0
                            ],
                            [
                                22.0,
                                147074.0
                            ],
                            [
                                23.0,
                                175706.0
                            ],
                            [
                                24.0,
                                207802.0
                            ],
                            [
                                25.0,
                                244494.0
                            ],
                            [
                                26.0,
                                286836.0
                            ],
                            [
                                27.0,
                                339025.0
                            ],
                            [
                                28.0,
                                400182.0
                            ],
                            [
                                29.0,
                                477920.0
                            ],
                            [
                                30.0,
                                581879.0
                            ],
                            [
                                31.0,
                                723011.0
                            ],
                            [
                                32.0,
                                914610.0
                            ],
                            [
                                33.0,
                                1184948.0
                            ],
                            [
                                34.0,
                                1594836.0
                            ],
                            [
                                35.0,
                                2240576.0
                            ],
                            [
                                36.0,
                                3377048.0
                            ],
                            [
                                37.0,
                                5800991.0
                            ],
                            [
                                38.0,
                                8080643.0
                            ],
                            [
                                39.0,
                                17496153.0
                            ]
                        ],
                        "color": "#5cb85c"
                    },
                    {
                        "name": "SRR1810067.trim",
                        "data": [
                            [
                                12.0,
                                1.0
                            ],
                            [
                                13.0,
                                11.0
                            ],
                            [
                                14.0,
                                128.0
                            ],
                            [
                                15.0,
                                372.0
                            ],
                            [
                                16.0,
                                624.0
                            ],
                            [
                                17.0,
                                1428.0
                            ],
                            [
                                18.0,
                                3978.0
                            ],
                            [
                                19.0,
                                12832.0
                            ],
                            [
                                20.0,
                                32170.0
                            ],
                            [
                                21.0,
                                61739.0
                            ],
                            [
                                22.0,
                                95788.0
                            ],
                            [
                                23.0,
                                127211.0
                            ],
                            [
                                24.0,
                                155983.0
                            ],
                            [
                                25.0,
                                183746.0
                            ],
                            [
                                26.0,
                                210477.0
                            ],
                            [
                                27.0,
                                239798.0
                            ],
                            [
                                28.0,
                                276989.0
                            ],
                            [
                                29.0,
                                330425.0
                            ],
                            [
                                30.0,
                                405023.0
                            ],
                            [
                                31.0,
                                509014.0
                            ],
                            [
                                32.0,
                                650019.0
                            ],
                            [
                                33.0,
                                848956.0
                            ],
                            [
                                34.0,
                                1153870.0
                            ],
                            [
                                35.0,
                                1634057.0
                            ],
                            [
                                36.0,
                                2511319.0
                            ],
                            [
                                37.0,
                                4369165.0
                            ],
                            [
                                38.0,
                                7657277.0
                            ],
                            [
                                39.0,
                                12719157.0
                            ]
                        ],
                        "color": "#5cb85c"
                    },
                    {
                        "name": "SRR1810068",
                        "data": [
                            [
                                2.0,
                                505013.0
                            ],
                            [
                                3.0,
                                77623.0
                            ],
                            [
                                4.0,
                                106226.0
                            ],
                            [
                                5.0,
                                69161.0
                            ],
                            [
                                6.0,
                                55416.0
                            ],
                            [
                                7.0,
                                48771.0
                            ],
                            [
                                8.0,
                                44753.0
                            ],
                            [
                                9.0,
                                43337.0
                            ],
                            [
                                10.0,
                                43283.0
                            ],
                            [
                                11.0,
                                43171.0
                            ],
                            [
                                12.0,
                                43593.0
                            ],
                            [
                                13.0,
                                44931.0
                            ],
                            [
                                14.0,
                                46536.0
                            ],
                            [
                                15.0,
                                48438.0
                            ],
                            [
                                16.0,
                                52157.0
                            ],
                            [
                                17.0,
                                56615.0
                            ],
                            [
                                18.0,
                                60278.0
                            ],
                            [
                                19.0,
                                66131.0
                            ],
                            [
                                20.0,
                                73250.0
                            ],
                            [
                                21.0,
                                83737.0
                            ],
                            [
                                22.0,
                                98818.0
                            ],
                            [
                                23.0,
                                116437.0
                            ],
                            [
                                24.0,
                                135690.0
                            ],
                            [
                                25.0,
                                158058.0
                            ],
                            [
                                26.0,
                                185182.0
                            ],
                            [
                                27.0,
                                217582.0
                            ],
                            [
                                28.0,
                                256061.0
                            ],
                            [
                                29.0,
                                303621.0
                            ],
                            [
                                30.0,
                                364819.0
                            ],
                            [
                                31.0,
                                447060.0
                            ],
                            [
                                32.0,
                                558090.0
                            ],
                            [
                                33.0,
                                708883.0
                            ],
                            [
                                34.0,
                                938856.0
                            ],
                            [
                                35.0,
                                1286879.0
                            ],
                            [
                                36.0,
                                1865829.0
                            ],
                            [
                                37.0,
                                2848443.0
                            ],
                            [
                                38.0,
                                5184752.0
                            ],
                            [
                                39.0,
                                16869877.0
                            ],
                            [
                                40.0,
                                47752.0
                            ]
                        ],
                        "color": "#5cb85c"
                    },
                    {
                        "name": "SRR1810068.trim",
                        "data": [
                            [
                                13.0,
                                11.0
                            ],
                            [
                                14.0,
                                39.0
                            ],
                            [
                                15.0,
                                158.0
                            ],
                            [
                                16.0,
                                352.0
                            ],
                            [
                                17.0,
                                948.0
                            ],
                            [
                                18.0,
                                3062.0
                            ],
                            [
                                19.0,
                                9516.0
                            ],
                            [
                                20.0,
                                22705.0
                            ],
                            [
                                21.0,
                                41289.0
                            ],
                            [
                                22.0,
                                63435.0
                            ],
                            [
                                23.0,
                                82708.0
                            ],
                            [
                                24.0,
                                100579.0
                            ],
                            [
                                25.0,
                                117396.0
                            ],
                            [
                                26.0,
                                133135.0
                            ],
                            [
                                27.0,
                                151536.0
                            ],
                            [
                                28.0,
                                174077.0
                            ],
                            [
                                29.0,
                                205258.0
                            ],
                            [
                                30.0,
                                248601.0
                            ],
                            [
                                31.0,
                                307993.0
                            ],
                            [
                                32.0,
                                387991.0
                            ],
                            [
                                33.0,
                                497657.0
                            ],
                            [
                                34.0,
                                664411.0
                            ],
                            [
                                35.0,
                                917655.0
                            ],
                            [
                                36.0,
                                1348871.0
                            ],
                            [
                                37.0,
                                2145397.0
                            ],
                            [
                                38.0,
                                5249023.0
                            ],
                            [
                                39.0,
                                10839188.0
                            ],
                            [
                                40.0,
                                37161.0
                            ]
                        ],
                        "color": "#5cb85c"
                    },
                    {
                        "name": "SRR1810069",
                        "data": [
                            [
                                2.0,
                                335391.0
                            ],
                            [
                                3.0,
                                19661.0
                            ],
                            [
                                4.0,
                                30505.0
                            ],
                            [
                                5.0,
                                21846.0
                            ],
                            [
                                6.0,
                                18919.0
                            ],
                            [
                                7.0,
                                16794.0
                            ],
                            [
                                8.0,
                                15422.0
                            ],
                            [
                                9.0,
                                15451.0
                            ],
                            [
                                10.0,
                                15711.0
                            ],
                            [
                                11.0,
                                16643.0
                            ],
                            [
                                12.0,
                                16190.0
                            ],
                            [
                                13.0,
                                16557.0
                            ],
                            [
                                14.0,
                                16750.0
                            ],
                            [
                                15.0,
                                17765.0
                            ],
                            [
                                16.0,
                                19611.0
                            ],
                            [
                                17.0,
                                22322.0
                            ],
                            [
                                18.0,
                                24206.0
                            ],
                            [
                                19.0,
                                27050.0
                            ],
                            [
                                20.0,
                                30474.0
                            ],
                            [
                                21.0,
                                33610.0
                            ],
                            [
                                22.0,
                                38660.0
                            ],
                            [
                                23.0,
                                43059.0
                            ],
                            [
                                24.0,
                                49792.0
                            ],
                            [
                                25.0,
                                57961.0
                            ],
                            [
                                26.0,
                                67627.0
                            ],
                            [
                                27.0,
                                78115.0
                            ],
                            [
                                28.0,
                                93462.0
                            ],
                            [
                                29.0,
                                111017.0
                            ],
                            [
                                30.0,
                                146614.0
                            ],
                            [
                                31.0,
                                190551.0
                            ],
                            [
                                32.0,
                                266215.0
                            ],
                            [
                                33.0,
                                414787.0
                            ],
                            [
                                34.0,
                                730804.0
                            ],
                            [
                                35.0,
                                1346704.0
                            ],
                            [
                                36.0,
                                2009745.0
                            ],
                            [
                                37.0,
                                1194263.0
                            ],
                            [
                                38.0,
                                2378934.0
                            ],
                            [
                                39.0,
                                10821673.0
                            ],
                            [
                                40.0,
                                83149.0
                            ]
                        ],
                        "color": "#5cb85c"
                    },
                    {
                        "name": "SRR1810069.trim",
                        "data": [
                            [
                                12.0,
                                1.0
                            ],
                            [
                                13.0,
                                3.0
                            ],
                            [
                                14.0,
                                11.0
                            ],
                            [
                                15.0,
                                31.0
                            ],
                            [
                                16.0,
                                82.0
                            ],
                            [
                                17.0,
                                290.0
                            ],
                            [
                                18.0,
                                1095.0
                            ],
                            [
                                19.0,
                                3293.0
                            ],
                            [
                                20.0,
                                6908.0
                            ],
                            [
                                21.0,
                                12469.0
                            ],
                            [
                                22.0,
                                18059.0
                            ],
                            [
                                23.0,
                                23500.0
                            ],
                            [
                                24.0,
                                29474.0
                            ],
                            [
                                25.0,
                                35685.0
                            ],
                            [
                                26.0,
                                43446.0
                            ],
                            [
                                27.0,
                                52583.0
                            ],
                            [
                                28.0,
                                63801.0
                            ],
                            [
                                29.0,
                                77050.0
                            ],
                            [
                                30.0,
                                101010.0
                            ],
                            [
                                31.0,
                                136981.0
                            ],
                            [
                                32.0,
                                190794.0
                            ],
                            [
                                33.0,
                                296302.0
                            ],
                            [
                                34.0,
                                519141.0
                            ],
                            [
                                35.0,
                                917403.0
                            ],
                            [
                                36.0,
                                1426385.0
                            ],
                            [
                                37.0,
                                964705.0
                            ],
                            [
                                38.0,
                                2721403.0
                            ],
                            [
                                39.0,
                                7229674.0
                            ],
                            [
                                40.0,
                                68633.0
                            ]
                        ],
                        "color": "#5cb85c"
                    },
                    {
                        "name": "SRR1810070",
                        "data": [
                            [
                                2.0,
                                710366.0
                            ],
                            [
                                3.0,
                                95951.0
                            ],
                            [
                                4.0,
                                144976.0
                            ],
                            [
                                5.0,
                                95008.0
                            ],
                            [
                                6.0,
                                75139.0
                            ],
                            [
                                7.0,
                                62082.0
                            ],
                            [
                                8.0,
                                55757.0
                            ],
                            [
                                9.0,
                                51010.0
                            ],
                            [
                                10.0,
                                48075.0
                            ],
                            [
                                11.0,
                                46556.0
                            ],
                            [
                                12.0,
                                46139.0
                            ],
                            [
                                13.0,
                                46658.0
                            ],
                            [
                                14.0,
                                48345.0
                            ],
                            [
                                15.0,
                                52154.0
                            ],
                            [
                                16.0,
                                57888.0
                            ],
                            [
                                17.0,
                                64781.0
                            ],
                            [
                                18.0,
                                72334.0
                            ],
                            [
                                19.0,
                                80076.0
                            ],
                            [
                                20.0,
                                89140.0
                            ],
                            [
                                21.0,
                                102784.0
                            ],
                            [
                                22.0,
                                121110.0
                            ],
                            [
                                23.0,
                                141982.0
                            ],
                            [
                                24.0,
                                166070.0
                            ],
                            [
                                25.0,
                                193159.0
                            ],
                            [
                                26.0,
                                225948.0
                            ],
                            [
                                27.0,
                                262957.0
                            ],
                            [
                                28.0,
                                310427.0
                            ],
                            [
                                29.0,
                                368826.0
                            ],
                            [
                                30.0,
                                443676.0
                            ],
                            [
                                31.0,
                                549786.0
                            ],
                            [
                                32.0,
                                688629.0
                            ],
                            [
                                33.0,
                                884491.0
                            ],
                            [
                                34.0,
                                1188250.0
                            ],
                            [
                                35.0,
                                1660461.0
                            ],
                            [
                                36.0,
                                2430029.0
                            ],
                            [
                                37.0,
                                3755417.0
                            ],
                            [
                                38.0,
                                7099892.0
                            ],
                            [
                                39.0,
                                31871750.0
                            ],
                            [
                                40.0,
                                14328.0
                            ]
                        ],
                        "color": "#5cb85c"
                    },
                    {
                        "name": "SRR1810070.trim",
                        "data": [
                            [
                                13.0,
                                1.0
                            ],
                            [
                                14.0,
                                16.0
                            ],
                            [
                                15.0,
                                73.0
                            ],
                            [
                                16.0,
                                275.0
                            ],
                            [
                                17.0,
                                622.0
                            ],
                            [
                                18.0,
                                1927.0
                            ],
                            [
                                19.0,
                                5355.0
                            ],
                            [
                                20.0,
                                11345.0
                            ],
                            [
                                21.0,
                                19186.0
                            ],
                            [
                                22.0,
                                27291.0
                            ],
                            [
                                23.0,
                                34719.0
                            ],
                            [
                                24.0,
                                41772.0
                            ],
                            [
                                25.0,
                                47722.0
                            ],
                            [
                                26.0,
                                53371.0
                            ],
                            [
                                27.0,
                                59897.0
                            ],
                            [
                                28.0,
                                68523.0
                            ],
                            [
                                29.0,
                                81489.0
                            ],
                            [
                                30.0,
                                101116.0
                            ],
                            [
                                31.0,
                                127473.0
                            ],
                            [
                                32.0,
                                163726.0
                            ],
                            [
                                33.0,
                                213408.0
                            ],
                            [
                                34.0,
                                296617.0
                            ],
                            [
                                35.0,
                                428641.0
                            ],
                            [
                                36.0,
                                661921.0
                            ],
                            [
                                37.0,
                                1117156.0
                            ],
                            [
                                38.0,
                                3313295.0
                            ],
                            [
                                39.0,
                                6751241.0
                            ],
                            [
                                40.0,
                                11023.0
                            ]
                        ],
                        "color": "#5cb85c"
                    }
                ]
            ],
            "config": {
                "id": "fastqc_per_sequence_quality_scores_plot",
                "title": "FastQC: Per Sequence Quality Scores",
                "ylab": "Count",
                "xlab": "Mean Sequence Quality (Phred Score)",
                "ymin": 0,
                "xmin": 0,
                "xDecimals": false,
                "colors": {
                    "SRR1810068.trim": "#5cb85c",
                    "SRR1810067.trim": "#5cb85c",
                    "SRR1810067": "#5cb85c",
                    "SRR1810068": "#5cb85c",
                    "SRR1810070": "#5cb85c",
                    "SRR1810069.trim": "#5cb85c",
                    "SRR1810069": "#5cb85c",
                    "SRR1810070.trim": "#5cb85c"
                },
                "tt_label": "<b>Phred {point.x}</b>: {point.y} reads",
                "xPlotBands": [
                    {
                        "from": 28,
                        "to": 100,
                        "color": "#c3e6c3"
                    },
                    {
                        "from": 20,
                        "to": 28,
                        "color": "#e6dcc3"
                    },
                    {
                        "from": 0,
                        "to": 20,
                        "color": "#e6c3c3"
                    }
                ]
            }
        },
        "fastqc_per_sequence_gc_content_plot": {
            "plot_type": "xy_line",
            "datasets": [
                [
                    {
                        "name": "SRR1810067",
                        "data": [
                            [
                                0.0,
                                0.0007805650148889551
                            ],
                            [
                                1.0,
                                0.0006370313654568951
                            ],
                            [
                                2.0,
                                0.0004934977160248353
                            ],
                            [
                                3.0,
                                0.0005515562708512865
                            ],
                            [
                                4.0,
                                0.0006096148256777377
                            ],
                            [
                                5.0,
                                0.0007397089948258968
                            ],
                            [
                                6.0,
                                0.000869803163974056
                            ],
                            [
                                7.0,
                                0.0011079507546047772
                            ],
                            [
                                8.0,
                                0.0013460983452354984
                            ],
                            [
                                9.0,
                                0.0017127273673803107
                            ],
                            [
                                10.0,
                                0.0020793563895251227
                            ],
                            [
                                11.0,
                                0.0026158604424584403
                            ],
                            [
                                12.0,
                                0.003152364495391758
                            ],
                            [
                                13.0,
                                0.004131296239271088
                            ],
                            [
                                14.0,
                                0.005110227983150418
                            ],
                            [
                                15.0,
                                0.006898216440120572
                            ],
                            [
                                16.0,
                                0.008686204897090728
                            ],
                            [
                                17.0,
                                0.01200306863115743
                            ],
                            [
                                18.0,
                                0.015319932365224134
                            ],
                            [
                                19.0,
                                0.02147843981051881
                            ],
                            [
                                20.0,
                                0.027636947255813487
                            ],
                            [
                                21.0,
                                0.038672910885741416
                            ],
                            [
                                22.0,
                                0.049708874515669355
                            ],
                            [
                                23.0,
                                0.06870316079051195
                            ],
                            [
                                24.0,
                                0.08769744706535455
                            ],
                            [
                                25.0,
                                0.11838354360797942
                            ],
                            [
                                26.0,
                                0.1490696401506043
                            ],
                            [
                                27.0,
                                0.19400266095258673
                            ],
                            [
                                28.0,
                                0.23893568175456908
                            ],
                            [
                                29.0,
                                0.3026689227360946
                            ],
                            [
                                30.0,
                                0.36640216371762
                            ],
                            [
                                31.0,
                                0.4502199016146181
                            ],
                            [
                                32.0,
                                0.5340376395116162
                            ],
                            [
                                33.0,
                                0.6348272906903355
                            ],
                            [
                                34.0,
                                0.7356169418690548
                            ],
                            [
                                35.0,
                                0.8571571506061169
                            ],
                            [
                                36.0,
                                0.9786973593431789
                            ],
                            [
                                37.0,
                                1.1122185959637327
                            ],
                            [
                                38.0,
                                1.2457398325842866
                            ],
                            [
                                39.0,
                                1.3980139824137843
                            ],
                            [
                                40.0,
                                1.5502881322432818
                            ],
                            [
                                41.0,
                                1.7282854473361655
                            ],
                            [
                                42.0,
                                1.9062827624290493
                            ],
                            [
                                43.0,
                                2.1239695506963483
                            ],
                            [
                                44.0,
                                2.3416563389636478
                            ],
                            [
                                45.0,
                                2.5872424131419023
                            ],
                            [
                                46.0,
                                2.832828487320157
                            ],
                            [
                                47.0,
                                3.1867437611163987
                            ],
                            [
                                48.0,
                                3.540659034912641
                            ],
                            [
                                49.0,
                                3.90421041607244
                            ],
                            [
                                50.0,
                                4.2677617972322395
                            ],
                            [
                                51.0,
                                4.596653296319069
                            ],
                            [
                                52.0,
                                4.9255447954059
                            ],
                            [
                                53.0,
                                4.782440134184502
                            ],
                            [
                                54.0,
                                4.639335472963104
                            ],
                            [
                                55.0,
                                4.516150271839293
                            ],
                            [
                                56.0,
                                4.392965070715481
                            ],
                            [
                                57.0,
                                4.168253197314181
                            ],
                            [
                                58.0,
                                3.943541323912881
                            ],
                            [
                                59.0,
                                3.6217636105299253
                            ],
                            [
                                60.0,
                                3.2999858971469695
                            ],
                            [
                                61.0,
                                2.9417517119666927
                            ],
                            [
                                62.0,
                                2.5835175267864163
                            ],
                            [
                                63.0,
                                2.231521410774715
                            ],
                            [
                                64.0,
                                1.8795252947630139
                            ],
                            [
                                65.0,
                                1.5722143755368603
                            ],
                            [
                                66.0,
                                1.2649034563107062
                            ],
                            [
                                67.0,
                                1.0478101554927441
                            ],
                            [
                                68.0,
                                0.830716854674782
                            ],
                            [
                                69.0,
                                0.6710794823873407
                            ],
                            [
                                70.0,
                                0.5114421100998996
                            ],
                            [
                                71.0,
                                0.41414618621578303
                            ],
                            [
                                72.0,
                                0.31685026233166663
                            ],
                            [
                                73.0,
                                0.25519584016045493
                            ],
                            [
                                74.0,
                                0.19354141798924324
                            ],
                            [
                                75.0,
                                0.15808215562898817
                            ],
                            [
                                76.0,
                                0.12262289326873307
                            ],
                            [
                                77.0,
                                0.10471881763452053
                            ],
                            [
                                78.0,
                                0.08681474200030795
                            ],
                            [
                                79.0,
                                0.06884615686073264
                            ],
                            [
                                80.0,
                                0.05087757172115736
                            ],
                            [
                                81.0,
                                0.04041305479290089
                            ],
                            [
                                82.0,
                                0.029948537864644416
                            ],
                            [
                                83.0,
                                0.0231535366331042
                            ],
                            [
                                84.0,
                                0.016358535401563984
                            ],
                            [
                                85.0,
                                0.013044897142765416
                            ],
                            [
                                86.0,
                                0.009731258883966849
                            ],
                            [
                                87.0,
                                0.007182058263716556
                            ],
                            [
                                88.0,
                                0.0046328576434662636
                            ],
                            [
                                89.0,
                                0.0034899642401233443
                            ],
                            [
                                90.0,
                                0.002347070836780426
                            ],
                            [
                                91.0,
                                0.0018713132347303392
                            ],
                            [
                                92.0,
                                0.0013955556326802532
                            ],
                            [
                                93.0,
                                0.0010848348485164678
                            ],
                            [
                                94.0,
                                0.0007741140643526828
                            ],
                            [
                                95.0,
                                0.0006606848507565605
                            ],
                            [
                                96.0,
                                0.0005472556371604382
                            ],
                            [
                                97.0,
                                0.0005198390973812807
                            ],
                            [
                                98.0,
                                0.0004924225576021232
                            ],
                            [
                                99.0,
                                0.0004569423296526253
                            ],
                            [
                                100.0,
                                0.0004214621017031273
                            ]
                        ],
                        "color": "#5cb85c"
                    },
                    {
                        "name": "SRR1810067.trim",
                        "data": [
                            [
                                0.0,
                                0.00015618711961115102
                            ],
                            [
                                1.0,
                                0.0001693941186959175
                            ],
                            [
                                2.0,
                                0.00030433519630113987
                            ],
                            [
                                3.0,
                                0.00044099892596089705
                            ],
                            [
                                4.0,
                                0.0004697097935364763
                            ],
                            [
                                5.0,
                                0.0006184320875779767
                            ],
                            [
                                6.0,
                                0.0009566461076183001
                            ],
                            [
                                7.0,
                                0.0012690203468406023
                            ],
                            [
                                8.0,
                                0.0015653165002205798
                            ],
                            [
                                9.0,
                                0.002240021888246692
                            ],
                            [
                                10.0,
                                0.0032517928616101043
                            ],
                            [
                                11.0,
                                0.00429399735460363
                            ],
                            [
                                12.0,
                                0.005273612156282394
                            ],
                            [
                                13.0,
                                0.007453341222620369
                            ],
                            [
                                14.0,
                                0.01009531525692517
                            ],
                            [
                                15.0,
                                0.01335686981351097
                            ],
                            [
                                16.0,
                                0.017000278908851973
                            ],
                            [
                                17.0,
                                0.02353889189051439
                            ],
                            [
                                18.0,
                                0.03168129393494866
                            ],
                            [
                                19.0,
                                0.042397338148857856
                            ],
                            [
                                20.0,
                                0.05493594823646481
                            ],
                            [
                                21.0,
                                0.07397642139523745
                            ],
                            [
                                22.0,
                                0.09648574157449158
                            ],
                            [
                                23.0,
                                0.1287205810362974
                            ],
                            [
                                24.0,
                                0.16162093840850517
                            ],
                            [
                                25.0,
                                0.21015206630620978
                            ],
                            [
                                26.0,
                                0.2634044092680426
                            ],
                            [
                                27.0,
                                0.3347084231093451
                            ],
                            [
                                28.0,
[truncated: 397,126 more chars]
