# Supplementary material for: Combining signal and sequence to detect RNA polymerase initiation in ATAC-seq data
Source: PLoS One. 2020 Apr 30;15(4):e0232332. doi: 10.1371/journal.pone.0232332 (PMC7192442; doi:10.1371/journal.pone.0232332)
Supplement: S1 File — (ZIP) [file pone.0232332.s011.zip › multiqc_reports/CD4+_Nascent_MultiQC/multiqc_data/multiqc_rseqc_read_distribution.txt]

Sample	total_reads	total_tags	total_assigned_tags	cds_exons_total_bases	cds_exons_tag_count	cds_exons_tags_kb	5_utr_exons_total_bases	5_utr_exons_tag_count	5_utr_exons_tags_kb	3_utr_exons_total_bases	3_utr_exons_tag_count	3_utr_exons_tags_kb	introns_total_bases	introns_tag_count	introns_tags_kb	tss_up_1kb_total_bases	tss_up_1kb_tag_count	tss_up_1kb_tags_kb	tss_up_5kb_total_bases	tss_up_5kb_tag_count	tss_up_5kb_tags_kb	tss_up_10kb_total_bases	tss_up_10kb_tag_count	tss_up_10kb_tags_kb	tes_down_1kb_total_bases	tes_down_1kb_tag_count	tes_down_1kb_tags_kb	tes_down_5kb_total_bases	tes_down_5kb_tag_count	tes_down_5kb_tags_kb	tes_down_10kb_total_bases	tes_down_10kb_tag_count	tes_down_10kb_tags_kb	other_intergenic_tag_count	cds_exons_tag_pct	5_utr_exons_tag_pct	3_utr_exons_tag_pct	introns_tag_pct	tss_up_1kb_tag_pct	tss_up_5kb_tag_pct	tss_up_10kb_tag_pct	tes_down_1kb_tag_pct	tes_down_5kb_tag_pct	tes_down_10kb_tag_pct	other_intergenic_tag_pct
SRR1810067.read_dist	28829929	28856190	25283998	38499087	1577872	1577872.0	15936999	3574409	3574409.0	44223425	1593628	1593628.0	1344309357	14407459	14407459.0	21187215	1254956	1254956.0	95986367	1588970	1588970.0	176004635	1803149	1803149.0	22427490	541013	541013.0	97337365	1788352	1788352.0	173705276	2327481	2327481.0	3572192	5.468053821381131	12.386974857041071	5.522655624321852	49.92848674755746	4.34900102889536	5.506513507153924	6.248742470852874	1.8748594322396686	6.1974640449761385	8.065794548760595	12.379291930085017
SRR1810068.read_dist	20426368	20447800	17877173	38499087	1054591	1054591.0	15936999	2796424	2796424.0	44223425	1038597	1038597.0	1344309357	10044192	10044192.0	21187215	1025328	1025328.0	95986367	1297897	1297897.0	176004635	1471918	1471918.0	22427490	349590	349590.0	97337365	1125292	1125292.0	173705276	1471451	1471451.0	2570627	5.157479044200354	13.675916235487437	5.079260360527782	49.121137726307964	5.014368293899588	6.347367442952298	7.198417433660345	1.709670477997633	5.503242402605659	7.196133569381546	12.57165563043457
SRR1810069.read_dist	11095454	11106098	9705844	38499087	581926	581926.0	15936999	1554070	1554070.0	44223425	561776	561776.0	1344309357	5411973	5411973.0	21187215	561750	561750.0	95986367	709354	709354.0	176004635	802735	802735.0	22427490	189032	189032.0	97337365	607317	607317.0	173705276	793364	793364.0	1400254	5.239698046964829	13.992943336174415	5.058266188538945	48.729742885395034	5.05803208291517	6.387067717212652	7.227876073126674	1.7020559335961198	5.46832019670635	7.143499003880571	12.607974465919533
SRR1810070.read_dist	11418952	11425007	9975072	38499087	768036	768036.0	15936999	1604080	1604080.0	44223425	601730	601730.0	1344309357	5354147	5354147.0	21187215	574645	574645.0	95986367	734152	734152.0	176004635	821177	821177.0	22427490	208498	208498.0	97337365	641156	641156.0	173705276	825902	825902.0	1449935	6.722411636159173	14.040078925115756	5.266780142891816	46.863402359403366	5.0297124544431355	6.425834137344511	7.187540454023354	1.8249266718173567	5.611865270629593	7.228897102645101	12.69088937976143
