# Supplementary material for: Combining signal and sequence to detect RNA polymerase initiation in ATAC-seq data
Source: PLoS One. 2020 Apr 30;15(4):e0232332. doi: 10.1371/journal.pone.0232332 (PMC7192442; doi:10.1371/journal.pone.0232332)
Supplement: S1 File — (ZIP) [file pone.0232332.s011.zip › multiqc_reports/CD4+_Nascent_MultiQC/multiqc_data/multiqc_hisat2.txt]

Sample	unpaired_total	unpaired_aligned_none	unpaired_aligned_one	unpaired_aligned_multi	overall_alignment_rate
SRR1810067.hisat2_mapstats	34191557	5361628	26747665	2082264	84.32
SRR1810068.hisat2_mapstats	23750152	3323784	18898786	1527582	86.01
SRR1810069.hisat2_mapstats	14940212	3844758	10260601	834853	74.27
SRR1810070.hisat2_mapstats	13639201	2220249	10380869	1038083	83.72
