# Supplementary material for: Combining signal and sequence to detect RNA polymerase initiation in ATAC-seq data
Source: PLoS One. 2020 Apr 30;15(4):e0232332. doi: 10.1371/journal.pone.0232332 (PMC7192442; doi:10.1371/journal.pone.0232332)
Supplement: S1 File — (ZIP) [file pone.0232332.s011.zip › multiqc_reports/CD4+_Nascent_MultiQC/multiqc_data/multiqc_general_stats.txt]

Sample	Samtools Flagstat_mqc-generalstats-samtools_flagstat-mapped_passed	Picard_mqc-generalstats-picard-PERCENT_DUPLICATION	FastQC_mqc-generalstats-fastqc-percent_duplicates	FastQC_mqc-generalstats-fastqc-percent_gc	FastQC_mqc-generalstats-fastqc-avg_sequence_length	FastQC_mqc-generalstats-fastqc-percent_fails	FastQC_mqc-generalstats-fastqc-total_sequences	HISAT2_mqc-generalstats-hisat2-overall_alignment_rate
SRR1810067	34302394	0.573915	47.10278208409401	52.0	50.0	18.181818181818183	46505054.0
SRR1810067.hisat2_mapstats								84.32
SRR1810067.trim			46.2033857473828	51.0	41.542830354288924	18.181818181818183	34191557.0
SRR1810068	24600575	0.660179	61.46078654573493	51.0	51.0	18.181818181818183	34205109.0
SRR1810068.hisat2_mapstats								86.01
SRR1810068.trim			59.96585967113573	50.0	40.76639538980635	9.090909090909092	23750152.0
SRR1810069	13364847	0.541596	48.38079139336997	52.0	51.0	27.27272727272727	20854010.0
SRR1810069.hisat2_mapstats								74.27
SRR1810069.trim			46.313750338171936	51.0	41.86586442013005	18.181818181818183	14940212.0
SRR1810070	14290409	0.742974	82.86648103557636	52.0	51.0	36.36363636363637	54422407.0
SRR1810070.hisat2_mapstats								83.72
SRR1810070.trim			69.40058296663584	54.0	37.566564859627775	18.181818181818183	13639201.0
