# Supplementary material for: Combining signal and sequence to detect RNA polymerase initiation in ATAC-seq data
Source: PLoS One. 2020 Apr 30;15(4):e0232332. doi: 10.1371/journal.pone.0232332 (PMC7192442; doi:10.1371/journal.pone.0232332)
Supplement: S1 File — (ZIP) [file pone.0232332.s011.zip › multiqc_reports/CD4+_Nascent_MultiQC/multiqc_data/multiqc_picard_dups.txt]

Sample	LIBRARY	UNPAIRED_READS_EXAMINED	READ_PAIRS_EXAMINED	SECONDARY_OR_SUPPLEMENTARY_RDS	UNMAPPED_READS	UNPAIRED_READ_DUPLICATES	READ_PAIR_DUPLICATES	READ_PAIR_OPTICAL_DUPLICATES	PERCENT_DUPLICATION	ESTIMATED_LIBRARY_SIZE
SRR1810067	Unknown Library	28829929.0	0.0	5472465.0	5361628.0	16545939.0	0.0	0.0	0.573915
SRR1810068	Unknown Library	20426368.0	0.0	4174207.0	3323784.0	13485054.0	0.0	0.0	0.660179
SRR1810069	Unknown Library	11095454.0	0.0	2269393.0	3844758.0	6009250.0	0.0	0.0	0.541596
SRR1810070	Unknown Library	11418952.0	0.0	2871457.0	2220249.0	8483980.0	0.0	0.0	0.742974
