# Supplementary material for: Combining signal and sequence to detect RNA polymerase initiation in ATAC-seq data
Source: PLoS One. 2020 Apr 30;15(4):e0232332. doi: 10.1371/journal.pone.0232332 (PMC7192442; doi:10.1371/journal.pone.0232332)
Supplement: S1 File — (ZIP) [file pone.0232332.s011.zip › multiqc_reports/CD4+_Nascent_MultiQC/multiqc_data/multiqc_samtools_flagstat.txt]

Sample	total_passed	total_failed	secondary_passed	secondary_failed	supplementary_passed	supplementary_failed	duplicates_passed	duplicates_failed	mapped_passed	mapped_failed	mapped_passed_pct	mapped_failed_pct	paired in sequencing_passed	paired in sequencing_failed	read1_passed	read1_failed	read2_passed	read2_failed	properly paired_passed	properly paired_failed	properly paired_passed_pct	properly paired_failed_pct	with itself and mate mapped_passed	with itself and mate mapped_failed	singletons_passed	singletons_failed	singletons_passed_pct	singletons_failed_pct	with mate mapped to a different chr_passed	with mate mapped to a different chr_failed	with mate mapped to a different chr (mapQ >= 5)_passed	with mate mapped to a different chr (mapQ >= 5)_failed	flagstat_total
SRR1810067	39664022	0	5472465	0	0	0	0	0	34302394	0	86.48	nan	0	0	0	0	0	0	0	0	nan	nan	0	0	0	0	nan	nan	0	0	0	0	39664022
SRR1810068	27924359	0	4174207	0	0	0	0	0	24600575	0	88.1	nan	0	0	0	0	0	0	0	0	nan	nan	0	0	0	0	nan	nan	0	0	0	0	27924359
SRR1810069	17209605	0	2269393	0	0	0	0	0	13364847	0	77.66	nan	0	0	0	0	0	0	0	0	nan	nan	0	0	0	0	nan	nan	0	0	0	0	17209605
SRR1810070	16510658	0	2871457	0	0	0	0	0	14290409	0	86.55	nan	0	0	0	0	0	0	0	0	nan	nan	0	0	0	0	nan	nan	0	0	0	0	16510658
