# Supplementary material for: Combining signal and sequence to detect RNA polymerase initiation in ATAC-seq data
Source: PLoS One. 2020 Apr 30;15(4):e0232332. doi: 10.1371/journal.pone.0232332 (PMC7192442; doi:10.1371/journal.pone.0232332)
Supplement: S1 File — (ZIP) [file pone.0232332.s011.zip › multiqc_reports/CD4+_Nascent_MultiQC/multiqc_data/multiqc_picard_gcbias.txt]

Sample	ACCUMULATION_LEVEL	READS_USED	WINDOW_SIZE	TOTAL_CLUSTERS	ALIGNED_READS	AT_DROPOUT	GC_DROPOUT	GC_NC_0_19	GC_NC_20_39	GC_NC_40_59	GC_NC_60_79	GC_NC_80_100	SAMPLE	LIBRARY	READ_GROUP
SRR1810067	All Reads	ALL	100.0	39664022.0	34302394.0	35.901626	3.5e-05	0.035165	0.355786	1.217813	5.380706	13.840811
SRR1810068	All Reads	ALL	100.0	27924359.0	24600575.0	33.759653	5.3e-05	0.080142	0.407309	1.157587	5.361433	17.798847
SRR1810069	All Reads	ALL	100.0	17209605.0	13364847.0	34.621839	5.3e-05	0.076171	0.395696	1.150812	5.520944	19.22333
SRR1810070	All Reads	ALL	100.0	16510658.0	14290409.0	44.843228	4e-05	0.035244	0.244116	1.16843	6.767047	26.760797
