# Supplementary material for: Combining signal and sequence to detect RNA polymerase initiation in ATAC-seq data
Source: PLoS One. 2020 Apr 30;15(4):e0232332. doi: 10.1371/journal.pone.0232332 (PMC7192442; doi:10.1371/journal.pone.0232332)
Supplement: S1 File — (ZIP) [file pone.0232332.s011.zip › multiqc_reports/CD4+_Nascent_MultiQC/multiqc_data/multiqc_rseqc_infer_experiment.txt]

Sample	se_sense	se_antisense	failed
SRR1810067.infer_experiment	0.1771	0.7943	0.0286
SRR1810068.infer_experiment	0.1822	0.7787	0.0391
SRR1810069.infer_experiment	0.1523	0.8195	0.0282
SRR1810070.infer_experiment	0.1659	0.8011	0.0331
