# Supplementary material for: Combining signal and sequence to detect RNA polymerase initiation in ATAC-seq data
Source: PLoS One. 2020 Apr 30;15(4):e0232332. doi: 10.1371/journal.pone.0232332 (PMC7192442; doi:10.1371/journal.pone.0232332)
Supplement: S1 File — (ZIP) [file pone.0232332.s011.zip › multiqc_reports/CD4+_Nascent_MultiQC/multiqc_data/multiqc_sources.txt]

Module	Section	Sample Name	Source
Preseq	all_sections	SRR1810070.lc_extrap	/scratch/Shares/dowell/itripodi/Nascent/CD4+/temp/d1/20cb319aefaa1e990c89b33cf9f4b7/qc/preseq/SRR1810070.lc_extrap.txt
Preseq	all_sections	SRR1810067.lc_extrap	/scratch/Shares/dowell/itripodi/Nascent/CD4+/temp/d1/20cb319aefaa1e990c89b33cf9f4b7/qc/preseq/SRR1810067.lc_extrap.txt
Preseq	all_sections	SRR1810068.lc_extrap	/scratch/Shares/dowell/itripodi/Nascent/CD4+/temp/d1/20cb319aefaa1e990c89b33cf9f4b7/qc/preseq/SRR1810068.lc_extrap.txt
Preseq	all_sections	SRR1810067.c_curve	/scratch/Shares/dowell/itripodi/Nascent/CD4+/temp/d1/20cb319aefaa1e990c89b33cf9f4b7/qc/preseq/SRR1810067.c_curve.txt
Preseq	all_sections	SRR1810069.lc_extrap	/scratch/Shares/dowell/itripodi/Nascent/CD4+/temp/d1/20cb319aefaa1e990c89b33cf9f4b7/qc/preseq/SRR1810069.lc_extrap.txt
Preseq	all_sections	SRR1810068.c_curve	/scratch/Shares/dowell/itripodi/Nascent/CD4+/temp/d1/20cb319aefaa1e990c89b33cf9f4b7/qc/preseq/SRR1810068.c_curve.txt
Preseq	all_sections	SRR1810069.c_curve	/scratch/Shares/dowell/itripodi/Nascent/CD4+/temp/d1/20cb319aefaa1e990c89b33cf9f4b7/qc/preseq/SRR1810069.c_curve.txt
Preseq	all_sections	SRR1810070.c_curve	/scratch/Shares/dowell/itripodi/Nascent/CD4+/temp/d1/20cb319aefaa1e990c89b33cf9f4b7/qc/preseq/SRR1810070.c_curve.txt
RSeQC	read_distribution	SRR1810069.read_dist	/scratch/Shares/dowell/itripodi/Nascent/CD4+/temp/d1/20cb319aefaa1e990c89b33cf9f4b7/qc/rseqc/SRR1810069.read_dist.txt
RSeQC	read_distribution	SRR1810070.read_dist	/scratch/Shares/dowell/itripodi/Nascent/CD4+/temp/d1/20cb319aefaa1e990c89b33cf9f4b7/qc/rseqc/SRR1810070.read_dist.txt
RSeQC	read_distribution	SRR1810067.read_dist	/scratch/Shares/dowell/itripodi/Nascent/CD4+/temp/d1/20cb319aefaa1e990c89b33cf9f4b7/qc/rseqc/SRR1810067.read_dist.txt
RSeQC	read_distribution	SRR1810068.read_dist	/scratch/Shares/dowell/itripodi/Nascent/CD4+/temp/d1/20cb319aefaa1e990c89b33cf9f4b7/qc/rseqc/SRR1810068.read_dist.txt
RSeQC	read_duplication	SRR1810068.read_duplication	/scratch/Shares/dowell/itripodi/Nascent/CD4+/temp/d1/20cb319aefaa1e990c89b33cf9f4b7/qc/rseqc/SRR1810068.read_duplication.pos.DupRate.xls
RSeQC	read_duplication	SRR1810070.read_duplication	/scratch/Shares/dowell/itripodi/Nascent/CD4+/temp/d1/20cb319aefaa1e990c89b33cf9f4b7/qc/rseqc/SRR1810070.read_duplication.pos.DupRate.xls
RSeQC	read_duplication	SRR1810069.read_duplication	/scratch/Shares/dowell/itripodi/Nascent/CD4+/temp/d1/20cb319aefaa1e990c89b33cf9f4b7/qc/rseqc/SRR1810069.read_duplication.pos.DupRate.xls
RSeQC	read_duplication	SRR1810067.read_duplication	/scratch/Shares/dowell/itripodi/Nascent/CD4+/temp/d1/20cb319aefaa1e990c89b33cf9f4b7/qc/rseqc/SRR1810067.read_duplication.pos.DupRate.xls
RSeQC	infer_experiment	SRR1810070.infer_experiment	/scratch/Shares/dowell/itripodi/Nascent/CD4+/temp/d1/20cb319aefaa1e990c89b33cf9f4b7/qc/rseqc/SRR1810070.infer_experiment.txt
RSeQC	infer_experiment	SRR1810069.infer_experiment	/scratch/Shares/dowell/itripodi/Nascent/CD4+/temp/d1/20cb319aefaa1e990c89b33cf9f4b7/qc/rseqc/SRR1810069.infer_experiment.txt
RSeQC	infer_experiment	SRR1810067.infer_experiment	/scratch/Shares/dowell/itripodi/Nascent/CD4+/temp/d1/20cb319aefaa1e990c89b33cf9f4b7/qc/rseqc/SRR1810067.infer_experiment.txt
RSeQC	infer_experiment	SRR1810068.infer_experiment	/scratch/Shares/dowell/itripodi/Nascent/CD4+/temp/d1/20cb319aefaa1e990c89b33cf9f4b7/qc/rseqc/SRR1810068.infer_experiment.txt
Picard	GcBiasSummaryMetrics	SRR1810069	/scratch/Shares/dowell/itripodi/Nascent/CD4+/temp/d1/20cb319aefaa1e990c89b33cf9f4b7/qc/picard/SRR1810069.summary_metrics.txt
Picard	GcBiasSummaryMetrics	SRR1810067	/scratch/Shares/dowell/itripodi/Nascent/CD4+/temp/d1/20cb319aefaa1e990c89b33cf9f4b7/qc/picard/SRR1810067.summary_metrics.txt
Picard	GcBiasSummaryMetrics	SRR1810070	/scratch/Shares/dowell/itripodi/Nascent/CD4+/temp/d1/20cb319aefaa1e990c89b33cf9f4b7/qc/picard/SRR1810070.summary_metrics.txt
Picard	GcBiasSummaryMetrics	SRR1810068	/scratch/Shares/dowell/itripodi/Nascent/CD4+/temp/d1/20cb319aefaa1e990c89b33cf9f4b7/qc/picard/SRR1810068.summary_metrics.txt
Picard	GcBiasDetailMetrics	SRR1810067	/scratch/Shares/dowell/itripodi/Nascent/CD4+/temp/d1/20cb319aefaa1e990c89b33cf9f4b7/qc/picard/SRR1810067.gc_bias_metrics.txt
Picard	GcBiasDetailMetrics	SRR1810070	/scratch/Shares/dowell/itripodi/Nascent/CD4+/temp/d1/20cb319aefaa1e990c89b33cf9f4b7/qc/picard/SRR1810070.gc_bias_metrics.txt
Picard	GcBiasDetailMetrics	SRR1810068	/scratch/Shares/dowell/itripodi/Nascent/CD4+/temp/d1/20cb319aefaa1e990c89b33cf9f4b7/qc/picard/SRR1810068.gc_bias_metrics.txt
Picard	GcBiasDetailMetrics	SRR1810069	/scratch/Shares/dowell/itripodi/Nascent/CD4+/temp/d1/20cb319aefaa1e990c89b33cf9f4b7/qc/picard/SRR1810069.gc_bias_metrics.txt
Picard	DuplicationMetrics	SRR1810069	/scratch/Shares/dowell/itripodi/Nascent/CD4+/temp/d1/20cb319aefaa1e990c89b33cf9f4b7/qc/picard/SRR1810069.marked_dup_metrics.txt
Picard	DuplicationMetrics	SRR1810068	/scratch/Shares/dowell/itripodi/Nascent/CD4+/temp/d1/20cb319aefaa1e990c89b33cf9f4b7/qc/picard/SRR1810068.marked_dup_metrics.txt
Picard	DuplicationMetrics	SRR1810070	/scratch/Shares/dowell/itripodi/Nascent/CD4+/temp/d1/20cb319aefaa1e990c89b33cf9f4b7/qc/picard/SRR1810070.marked_dup_metrics.txt
Picard	DuplicationMetrics	SRR1810067	/scratch/Shares/dowell/itripodi/Nascent/CD4+/temp/d1/20cb319aefaa1e990c89b33cf9f4b7/qc/picard/SRR1810067.marked_dup_metrics.txt
Samtools	flagstat	SRR1810070	/scratch/Shares/dowell/itripodi/Nascent/CD4+/temp/d1/20cb319aefaa1e990c89b33cf9f4b7/qc/mapstats/SRR1810070.flagstat
Samtools	flagstat	SRR1810069	/scratch/Shares/dowell/itripodi/Nascent/CD4+/temp/d1/20cb319aefaa1e990c89b33cf9f4b7/qc/mapstats/SRR1810069.flagstat
Samtools	flagstat	SRR1810068	/scratch/Shares/dowell/itripodi/Nascent/CD4+/temp/d1/20cb319aefaa1e990c89b33cf9f4b7/qc/mapstats/SRR1810068.flagstat
Samtools	flagstat	SRR1810067	/scratch/Shares/dowell/itripodi/Nascent/CD4+/temp/d1/20cb319aefaa1e990c89b33cf9f4b7/qc/mapstats/SRR1810067.flagstat
BBTools	all_sections	SRR1810068.trimstats	/scratch/Shares/dowell/itripodi/Nascent/CD4+/temp/d1/20cb319aefaa1e990c89b33cf9f4b7/qc/trimstats/SRR1810068.trimstats.txt
BBTools	all_sections	SRR1810070.trimstats	/scratch/Shares/dowell/itripodi/Nascent/CD4+/temp/d1/20cb319aefaa1e990c89b33cf9f4b7/qc/trimstats/SRR1810070.trimstats.txt
BBTools	all_sections	SRR1810067.trimstats	/scratch/Shares/dowell/itripodi/Nascent/CD4+/temp/d1/20cb319aefaa1e990c89b33cf9f4b7/qc/trimstats/SRR1810067.trimstats.txt
BBTools	all_sections	SRR1810069.trimstats	/scratch/Shares/dowell/itripodi/Nascent/CD4+/temp/d1/20cb319aefaa1e990c89b33cf9f4b7/qc/trimstats/SRR1810069.trimstats.txt
HISAT2	all_sections	SRR1810068.hisat2_mapstats	/scratch/Shares/dowell/itripodi/Nascent/CD4+/temp/d1/20cb319aefaa1e990c89b33cf9f4b7/qc/hisat2_mapstats/SRR1810068.hisat2_mapstats.txt
HISAT2	all_sections	SRR1810069.hisat2_mapstats	/scratch/Shares/dowell/itripodi/Nascent/CD4+/temp/d1/20cb319aefaa1e990c89b33cf9f4b7/qc/hisat2_mapstats/SRR1810069.hisat2_mapstats.txt
HISAT2	all_sections	SRR1810067.hisat2_mapstats	/scratch/Shares/dowell/itripodi/Nascent/CD4+/temp/d1/20cb319aefaa1e990c89b33cf9f4b7/qc/hisat2_mapstats/SRR1810067.hisat2_mapstats.txt
HISAT2	all_sections	SRR1810070.hisat2_mapstats	/scratch/Shares/dowell/itripodi/Nascent/CD4+/temp/d1/20cb319aefaa1e990c89b33cf9f4b7/qc/hisat2_mapstats/SRR1810070.hisat2_mapstats.txt
FastQC	all_sections	SRR1810068.trim	/scratch/Shares/dowell/itripodi/Nascent/CD4+/temp/d1/20cb319aefaa1e990c89b33cf9f4b7/qc/fastqc/SRR1810068.trim_fastqc.zip
FastQC	all_sections	SRR1810067.trim	/scratch/Shares/dowell/itripodi/Nascent/CD4+/temp/d1/20cb319aefaa1e990c89b33cf9f4b7/qc/fastqc/SRR1810067.trim_fastqc.zip
FastQC	all_sections	SRR1810067	/scratch/Shares/dowell/itripodi/Nascent/CD4+/temp/d1/20cb319aefaa1e990c89b33cf9f4b7/qc/fastqc/SRR1810067_fastqc.zip
FastQC	all_sections	SRR1810068	/scratch/Shares/dowell/itripodi/Nascent/CD4+/temp/d1/20cb319aefaa1e990c89b33cf9f4b7/qc/fastqc/SRR1810068_fastqc.zip
FastQC	all_sections	SRR1810070	/scratch/Shares/dowell/itripodi/Nascent/CD4+/temp/d1/20cb319aefaa1e990c89b33cf9f4b7/qc/fastqc/SRR1810070_fastqc.zip
FastQC	all_sections	SRR1810069.trim	/scratch/Shares/dowell/itripodi/Nascent/CD4+/temp/d1/20cb319aefaa1e990c89b33cf9f4b7/qc/fastqc/SRR1810069.trim_fastqc.zip
FastQC	all_sections	SRR1810069	/scratch/Shares/dowell/itripodi/Nascent/CD4+/temp/d1/20cb319aefaa1e990c89b33cf9f4b7/qc/fastqc/SRR1810069_fastqc.zip
FastQC	all_sections	SRR1810070.trim	/scratch/Shares/dowell/itripodi/Nascent/CD4+/temp/d1/20cb319aefaa1e990c89b33cf9f4b7/qc/fastqc/SRR1810070.trim_fastqc.zip
