# Supplementary material for: Combining signal and sequence to detect RNA polymerase initiation in ATAC-seq data
Source: PLoS One. 2020 Apr 30;15(4):e0232332. doi: 10.1371/journal.pone.0232332 (PMC7192442; doi:10.1371/journal.pone.0232332)
Supplement: S1 File — (ZIP) [file pone.0232332.s011.zip › multiqc_reports/CD4+_Nascent_MultiQC/multiqc_data/multiqc_fastqc.txt]

Sample	Filename	File type	Encoding	Total Sequences	Sequences flagged as poor quality	Sequence length	%GC	total_deduplicated_percentage	avg_sequence_length	basic_statistics	per_base_sequence_quality	per_tile_sequence_quality	per_sequence_quality_scores	per_base_sequence_content	per_sequence_gc_content	per_base_n_content	sequence_length_distribution	sequence_duplication_levels	overrepresented_sequences	adapter_content
SRR1810067	SRR1810067.fastq.gz	Conventional base calls	Sanger / Illumina 1.9	46505054.0	0.0	50.0	52.0	52.89721791590599	50.0	pass	pass	fail	pass	warn	pass	warn	pass	warn	warn	fail
SRR1810067.trim	SRR1810067.trim.fastq.gz	Conventional base calls	Sanger / Illumina 1.9	34191557.0	0.0	25-50	51.0	53.7966142526172	41.542830354288924	pass	pass	fail	pass	fail	pass	warn	warn	warn	pass	pass
SRR1810068	SRR1810068.fastq.gz	Conventional base calls	Sanger / Illumina 1.9	34205109.0	0.0	51.0	51.0	38.53921345426507	51.0	pass	pass	pass	pass	warn	pass	pass	pass	fail	warn	fail
SRR1810068.trim	SRR1810068.trim.fastq.gz	Conventional base calls	Sanger / Illumina 1.9	23750152.0	0.0	25-51	50.0	40.03414032886427	40.76639538980635	pass	pass	pass	pass	warn	pass	pass	warn	fail	pass	pass
SRR1810069	SRR1810069.fastq.gz	Conventional base calls	Sanger / Illumina 1.9	20854010.0	0.0	51.0	52.0	51.61920860663003	51.0	pass	pass	fail	pass	fail	pass	pass	pass	warn	warn	fail
SRR1810069.trim	SRR1810069.trim.fastq.gz	Conventional base calls	Sanger / Illumina 1.9	14940212.0	0.0	25-51	51.0	53.686249661828064	41.86586442013005	pass	pass	fail	pass	fail	pass	pass	warn	warn	pass	pass
SRR1810070	SRR1810070.fastq.gz	Conventional base calls	Sanger / Illumina 1.9	54422407.0	0.0	51.0	52.0	17.133518964423644	51.0	pass	pass	pass	pass	warn	fail	pass	pass	fail	fail	fail
SRR1810070.trim	SRR1810070.trim.fastq.gz	Conventional base calls	Sanger / Illumina 1.9	13639201.0	0.0	25-51	54.0	30.599417033364162	37.566564859627775	pass	pass	pass	pass	fail	pass	pass	warn	fail	pass	pass
