# Supplementary material for: Combining signal and sequence to detect RNA polymerase initiation in ATAC-seq data
Source: PLoS One. 2020 Apr 30;15(4):e0232332. doi: 10.1371/journal.pone.0232332 (PMC7192442; doi:10.1371/journal.pone.0232332)
Supplement: S1 File — (ZIP) [file pone.0232332.s011.zip › multiqc_reports/A549_ATAC_MultiQC/multiqc_data/multiqc_picard_dups.txt]

Sample	LIBRARY	UNPAIRED_READS_EXAMINED	READ_PAIRS_EXAMINED	SECONDARY_OR_SUPPLEMENTARY_RDS	UNMAPPED_READS	UNPAIRED_READ_DUPLICATES	READ_PAIR_DUPLICATES	READ_PAIR_OPTICAL_DUPLICATES	PERCENT_DUPLICATION	ESTIMATED_LIBRARY_SIZE
SRR7140571	Unknown Library	62003394.0	0.0	12947012.0	4405789.0	32677802.0	0.0	0.0	0.527032
SRR7140572	Unknown Library	68665870.0	0.0	13116962.0	3735739.0	35860111.0	0.0	0.0	0.522241
SRR7140573	Unknown Library	78964818.0	0.0	14985060.0	4560414.0	47499487.0	0.0	0.0	0.601527
