# Supplementary material for: Combining signal and sequence to detect RNA polymerase initiation in ATAC-seq data
Source: PLoS One. 2020 Apr 30;15(4):e0232332. doi: 10.1371/journal.pone.0232332 (PMC7192442; doi:10.1371/journal.pone.0232332)
Supplement: S1 File — (ZIP) [file pone.0232332.s011.zip › multiqc_reports/A549_ATAC_MultiQC/multiqc_data/multiqc_hisat2.txt]

Sample	unpaired_total	unpaired_aligned_none	unpaired_aligned_one	unpaired_aligned_multi	overall_alignment_rate
SRR7140571.hisat2_mapstats	66409183	4405789	54572488	7430906	93.37
SRR7140572.hisat2_mapstats	72401609	3735739	62072030	6593840	94.84
SRR7140573.hisat2_mapstats	83525232	4560414	71587798	7377020	94.54
