# Supplementary material for: Combining signal and sequence to detect RNA polymerase initiation in ATAC-seq data
Source: PLoS One. 2020 Apr 30;15(4):e0232332. doi: 10.1371/journal.pone.0232332 (PMC7192442; doi:10.1371/journal.pone.0232332)
Supplement: S1 File — (ZIP) [file pone.0232332.s011.zip › multiqc_reports/A549_ATAC_MultiQC/multiqc_data/multiqc_rseqc_read_distribution.txt]

Sample	total_reads	total_tags	total_assigned_tags	cds_exons_total_bases	cds_exons_tag_count	cds_exons_tags_kb	5_utr_exons_total_bases	5_utr_exons_tag_count	5_utr_exons_tags_kb	3_utr_exons_total_bases	3_utr_exons_tag_count	3_utr_exons_tags_kb	introns_total_bases	introns_tag_count	introns_tags_kb	tss_up_1kb_total_bases	tss_up_1kb_tag_count	tss_up_1kb_tags_kb	tss_up_5kb_total_bases	tss_up_5kb_tag_count	tss_up_5kb_tags_kb	tss_up_10kb_total_bases	tss_up_10kb_tag_count	tss_up_10kb_tags_kb	tes_down_1kb_total_bases	tes_down_1kb_tag_count	tes_down_1kb_tags_kb	tes_down_5kb_total_bases	tes_down_5kb_tag_count	tes_down_5kb_tags_kb	tes_down_10kb_total_bases	tes_down_10kb_tag_count	tes_down_10kb_tags_kb	other_intergenic_tag_count	cds_exons_tag_pct	5_utr_exons_tag_pct	3_utr_exons_tag_pct	introns_tag_pct	tss_up_1kb_tag_pct	tss_up_5kb_tag_pct	tss_up_10kb_tag_pct	tes_down_1kb_tag_pct	tes_down_5kb_tag_pct	tes_down_10kb_tag_pct	other_intergenic_tag_pct
SRR7140571.read_dist	62003394	62140847	40032309	38499087	1408058	1408058.0	15936999	4396907	4396907.0	44223425	1013251	1013251.0	1344309357	19245395	19245395.0	21187215	2374087	2374087.0	95986367	3810090	3810090.0	176004635	8206290	8206290.0	22427490	2192748	2192748.0	97337365	4875050	4875050.0	173705276	5762408	5762408.0	22108538	2.265913755568861	7.075711407667167	1.6305715948802566	30.97060295943504	3.820493467042701	6.131377642792671	13.205951312507857	3.528674142468641	7.845161814418139	9.273140419215721	35.5781085507251
SRR7140572.read_dist	68665870	68806307	45818834	38499087	1873150	1873150.0	15936999	4090003	4090003.0	44223425	1353345	1353345.0	1344309357	25409053	25409053.0	21187215	2925401	2925401.0	95986367	4556029	4556029.0	176004635	7782186	7782186.0	22427490	1621265	1621265.0	97337365	4080695	4080695.0	173705276	5311097	5311097.0	22987473	2.722352182046335	5.944226886061477	1.9668909130670245	36.92837780118035	4.251646582340191	6.621528168922072	11.31028002999783	2.3562738223982866	5.930699056410628	7.71891012839855	33.40896205924844
SRR7140573.read_dist	78964818	79113698	53534916	38499087	2432322	2432322.0	15936999	4956943	4956943.0	44223425	1584667	1584667.0	1344309357	29262421	29262421.0	21187215	3953825	3953825.0	95986367	5824910	5824910.0	176004635	9440070	9440070.0	22427490	1789149	1789149.0	97337365	4474894	4474894.0	173705276	5858493	5858493.0	25578782	3.0744637926039053	6.265593854556009	2.0030248112027325	36.987805828517835	4.997649079682763	7.362707277316249	11.932282573872351	2.2614907977124266	5.65628217758194	7.405156310605022	32.33167282864214
