# Supplementary material for: Combining signal and sequence to detect RNA polymerase initiation in ATAC-seq data
Source: PLoS One. 2020 Apr 30;15(4):e0232332. doi: 10.1371/journal.pone.0232332 (PMC7192442; doi:10.1371/journal.pone.0232332)
Supplement: S1 File — (ZIP) [file pone.0232332.s011.zip › multiqc_reports/A549_ATAC_MultiQC/multiqc_data/multiqc_data.json]

{
    "report_data_sources": {
        "Preseq": {
            "all_sections": {
                "SRR7140573.lc_extrap": "/scratch/Shares/dowell/itripodi/ATAC/A549/temp/37/24c2647d1a7e9d457652aa1c7abe5a/qc/preseq/SRR7140573.lc_extrap.txt",
                "SRR7140573.c_curve": "/scratch/Shares/dowell/itripodi/ATAC/A549/temp/37/24c2647d1a7e9d457652aa1c7abe5a/qc/preseq/SRR7140573.c_curve.txt",
                "SRR7140572.c_curve": "/scratch/Shares/dowell/itripodi/ATAC/A549/temp/37/24c2647d1a7e9d457652aa1c7abe5a/qc/preseq/SRR7140572.c_curve.txt",
                "SRR7140571.c_curve": "/scratch/Shares/dowell/itripodi/ATAC/A549/temp/37/24c2647d1a7e9d457652aa1c7abe5a/qc/preseq/SRR7140571.c_curve.txt",
                "SRR7140571.lc_extrap": "/scratch/Shares/dowell/itripodi/ATAC/A549/temp/37/24c2647d1a7e9d457652aa1c7abe5a/qc/preseq/SRR7140571.lc_extrap.txt",
                "SRR7140572.lc_extrap": "/scratch/Shares/dowell/itripodi/ATAC/A549/temp/37/24c2647d1a7e9d457652aa1c7abe5a/qc/preseq/SRR7140572.lc_extrap.txt"
            }
        },
        "RSeQC": {
            "read_distribution": {
                "SRR7140571.read_dist": "/scratch/Shares/dowell/itripodi/ATAC/A549/temp/37/24c2647d1a7e9d457652aa1c7abe5a/qc/rseqc/SRR7140571.read_dist.txt",
                "SRR7140572.read_dist": "/scratch/Shares/dowell/itripodi/ATAC/A549/temp/37/24c2647d1a7e9d457652aa1c7abe5a/qc/rseqc/SRR7140572.read_dist.txt",
                "SRR7140573.read_dist": "/scratch/Shares/dowell/itripodi/ATAC/A549/temp/37/24c2647d1a7e9d457652aa1c7abe5a/qc/rseqc/SRR7140573.read_dist.txt"
            },
            "read_duplication": {
                "SRR7140571.read_duplication": "/scratch/Shares/dowell/itripodi/ATAC/A549/temp/37/24c2647d1a7e9d457652aa1c7abe5a/qc/rseqc/SRR7140571.read_duplication.pos.DupRate.xls",
                "SRR7140572.read_duplication": "/scratch/Shares/dowell/itripodi/ATAC/A549/temp/37/24c2647d1a7e9d457652aa1c7abe5a/qc/rseqc/SRR7140572.read_duplication.pos.DupRate.xls",
                "SRR7140573.read_duplication": "/scratch/Shares/dowell/itripodi/ATAC/A549/temp/37/24c2647d1a7e9d457652aa1c7abe5a/qc/rseqc/SRR7140573.read_duplication.pos.DupRate.xls"
            },
            "infer_experiment": {
                "SRR7140571.infer_experiment": "/scratch/Shares/dowell/itripodi/ATAC/A549/temp/37/24c2647d1a7e9d457652aa1c7abe5a/qc/rseqc/SRR7140571.infer_experiment.txt",
                "SRR7140573.infer_experiment": "/scratch/Shares/dowell/itripodi/ATAC/A549/temp/37/24c2647d1a7e9d457652aa1c7abe5a/qc/rseqc/SRR7140573.infer_experiment.txt",
                "SRR7140572.infer_experiment": "/scratch/Shares/dowell/itripodi/ATAC/A549/temp/37/24c2647d1a7e9d457652aa1c7abe5a/qc/rseqc/SRR7140572.infer_experiment.txt"
            }
        },
        "Picard": {
            "GcBiasDetailMetrics": {
                "SRR7140572": "/scratch/Shares/dowell/itripodi/ATAC/A549/temp/37/24c2647d1a7e9d457652aa1c7abe5a/qc/picard/SRR7140572.gc_bias_metrics.txt",
                "SRR7140573": "/scratch/Shares/dowell/itripodi/ATAC/A549/temp/37/24c2647d1a7e9d457652aa1c7abe5a/qc/picard/SRR7140573.gc_bias_metrics.txt",
                "SRR7140571": "/scratch/Shares/dowell/itripodi/ATAC/A549/temp/37/24c2647d1a7e9d457652aa1c7abe5a/qc/picard/SRR7140571.gc_bias_metrics.txt"
            },
            "GcBiasSummaryMetrics": {
                "SRR7140573": "/scratch/Shares/dowell/itripodi/ATAC/A549/temp/37/24c2647d1a7e9d457652aa1c7abe5a/qc/picard/SRR7140573.summary_metrics.txt",
                "SRR7140571": "/scratch/Shares/dowell/itripodi/ATAC/A549/temp/37/24c2647d1a7e9d457652aa1c7abe5a/qc/picard/SRR7140571.summary_metrics.txt",
                "SRR7140572": "/scratch/Shares/dowell/itripodi/ATAC/A549/temp/37/24c2647d1a7e9d457652aa1c7abe5a/qc/picard/SRR7140572.summary_metrics.txt"
            },
            "DuplicationMetrics": {
                "SRR7140571": "/scratch/Shares/dowell/itripodi/ATAC/A549/temp/37/24c2647d1a7e9d457652aa1c7abe5a/qc/picard/SRR7140571.marked_dup_metrics.txt",
                "SRR7140573": "/scratch/Shares/dowell/itripodi/ATAC/A549/temp/37/24c2647d1a7e9d457652aa1c7abe5a/qc/picard/SRR7140573.marked_dup_metrics.txt",
                "SRR7140572": "/scratch/Shares/dowell/itripodi/ATAC/A549/temp/37/24c2647d1a7e9d457652aa1c7abe5a/qc/picard/SRR7140572.marked_dup_metrics.txt"
            }
        },
        "Samtools": {
            "flagstat": {
                "SRR7140573": "/scratch/Shares/dowell/itripodi/ATAC/A549/temp/37/24c2647d1a7e9d457652aa1c7abe5a/qc/samtools_mapstats/SRR7140573.flagstat",
                "SRR7140572": "/scratch/Shares/dowell/itripodi/ATAC/A549/temp/37/24c2647d1a7e9d457652aa1c7abe5a/qc/samtools_mapstats/SRR7140572.flagstat",
                "SRR7140571": "/scratch/Shares/dowell/itripodi/ATAC/A549/temp/37/24c2647d1a7e9d457652aa1c7abe5a/qc/samtools_mapstats/SRR7140571.flagstat"
            }
        },
        "BBTools": {
            "all_sections": {
                "SRR7140572.trimstats": "/scratch/Shares/dowell/itripodi/ATAC/A549/temp/37/24c2647d1a7e9d457652aa1c7abe5a/qc/trimstats/SRR7140572.trimstats.txt",
                "SRR7140571.trimstats": "/scratch/Shares/dowell/itripodi/ATAC/A549/temp/37/24c2647d1a7e9d457652aa1c7abe5a/qc/trimstats/SRR7140571.trimstats.txt",
                "SRR7140573.trimstats": "/scratch/Shares/dowell/itripodi/ATAC/A549/temp/37/24c2647d1a7e9d457652aa1c7abe5a/qc/trimstats/SRR7140573.trimstats.txt"
            }
        },
        "HISAT2": {
            "all_sections": {
                "SRR7140573.hisat2_mapstats": "/scratch/Shares/dowell/itripodi/ATAC/A549/temp/37/24c2647d1a7e9d457652aa1c7abe5a/qc/hisat2_mapstats/SRR7140573.hisat2_mapstats.txt",
                "SRR7140571.hisat2_mapstats": "/scratch/Shares/dowell/itripodi/ATAC/A549/temp/37/24c2647d1a7e9d457652aa1c7abe5a/qc/hisat2_mapstats/SRR7140571.hisat2_mapstats.txt",
                "SRR7140572.hisat2_mapstats": "/scratch/Shares/dowell/itripodi/ATAC/A549/temp/37/24c2647d1a7e9d457652aa1c7abe5a/qc/hisat2_mapstats/SRR7140572.hisat2_mapstats.txt"
            }
        },
        "FastQC": {
            "all_sections": {
                "SRR7140573.trim": "/scratch/Shares/dowell/itripodi/ATAC/A549/temp/37/24c2647d1a7e9d457652aa1c7abe5a/qc/fastqc/SRR7140573.trim_fastqc.zip",
                "SRR7140573": "/scratch/Shares/dowell/itripodi/ATAC/A549/temp/37/24c2647d1a7e9d457652aa1c7abe5a/qc/fastqc/SRR7140573_fastqc.zip",
                "SRR7140572": "/scratch/Shares/dowell/itripodi/ATAC/A549/temp/37/24c2647d1a7e9d457652aa1c7abe5a/qc/fastqc/SRR7140572_fastqc.zip",
                "SRR7140571": "/scratch/Shares/dowell/itripodi/ATAC/A549/temp/37/24c2647d1a7e9d457652aa1c7abe5a/qc/fastqc/SRR7140571_fastqc.zip",
                "SRR7140572.trim": "/scratch/Shares/dowell/itripodi/ATAC/A549/temp/37/24c2647d1a7e9d457652aa1c7abe5a/qc/fastqc/SRR7140572.trim_fastqc.zip",
                "SRR7140571.trim": "/scratch/Shares/dowell/itripodi/ATAC/A549/temp/37/24c2647d1a7e9d457652aa1c7abe5a/qc/fastqc/SRR7140571.trim_fastqc.zip"
            }
        }
    },
    "report_general_stats_data": [
        {
            "SRR7140571": {
                "LIBRARY": "Unknown Library",
                "UNPAIRED_READS_EXAMINED": 62003394.0,
                "READ_PAIRS_EXAMINED": 0.0,
                "SECONDARY_OR_SUPPLEMENTARY_RDS": 12947012.0,
                "UNMAPPED_READS": 4405789.0,
                "UNPAIRED_READ_DUPLICATES": 32677802.0,
                "READ_PAIR_DUPLICATES": 0.0,
                "READ_PAIR_OPTICAL_DUPLICATES": 0.0,
                "PERCENT_DUPLICATION": 0.527032,
                "ESTIMATED_LIBRARY_SIZE": ""
            },
            "SRR7140573": {
                "LIBRARY": "Unknown Library",
                "UNPAIRED_READS_EXAMINED": 78964818.0,
                "READ_PAIRS_EXAMINED": 0.0,
                "SECONDARY_OR_SUPPLEMENTARY_RDS": 14985060.0,
                "UNMAPPED_READS": 4560414.0,
                "UNPAIRED_READ_DUPLICATES": 47499487.0,
                "READ_PAIR_DUPLICATES": 0.0,
                "READ_PAIR_OPTICAL_DUPLICATES": 0.0,
                "PERCENT_DUPLICATION": 0.601527,
                "ESTIMATED_LIBRARY_SIZE": ""
            },
            "SRR7140572": {
                "LIBRARY": "Unknown Library",
                "UNPAIRED_READS_EXAMINED": 68665870.0,
                "READ_PAIRS_EXAMINED": 0.0,
                "SECONDARY_OR_SUPPLEMENTARY_RDS": 13116962.0,
                "UNMAPPED_READS": 3735739.0,
                "UNPAIRED_READ_DUPLICATES": 35860111.0,
                "READ_PAIR_DUPLICATES": 0.0,
                "READ_PAIR_OPTICAL_DUPLICATES": 0.0,
                "PERCENT_DUPLICATION": 0.522241,
                "ESTIMATED_LIBRARY_SIZE": ""
            }
        },
        {
            "SRR7140573": {
                "total_passed": 98510292,
                "total_failed": 0,
                "secondary_passed": 14985060,
                "secondary_failed": 0,
                "supplementary_passed": 0,
                "supplementary_failed": 0,
                "duplicates_passed": 0,
                "duplicates_failed": 0,
                "mapped_passed": 93949878,
                "mapped_failed": 0,
                "mapped_passed_pct": 95.37,
                "mapped_failed_pct": NaN,
                "paired in sequencing_passed": 0,
                "paired in sequencing_failed": 0,
                "read1_passed": 0,
                "read1_failed": 0,
                "read2_passed": 0,
                "read2_failed": 0,
                "properly paired_passed": 0,
                "properly paired_failed": 0,
                "properly paired_passed_pct": NaN,
                "properly paired_failed_pct": NaN,
                "with itself and mate mapped_passed": 0,
                "with itself and mate mapped_failed": 0,
                "singletons_passed": 0,
                "singletons_failed": 0,
                "singletons_passed_pct": NaN,
                "singletons_failed_pct": NaN,
                "with mate mapped to a different chr_passed": 0,
                "with mate mapped to a different chr_failed": 0,
                "with mate mapped to a different chr (mapQ >= 5)_passed": 0,
                "with mate mapped to a different chr (mapQ >= 5)_failed": 0,
                "flagstat_total": 98510292
            },
            "SRR7140572": {
                "total_passed": 85518571,
                "total_failed": 0,
                "secondary_passed": 13116962,
                "secondary_failed": 0,
                "supplementary_passed": 0,
                "supplementary_failed": 0,
                "duplicates_passed": 0,
                "duplicates_failed": 0,
                "mapped_passed": 81782832,
                "mapped_failed": 0,
                "mapped_passed_pct": 95.63,
                "mapped_failed_pct": NaN,
                "paired in sequencing_passed": 0,
                "paired in sequencing_failed": 0,
                "read1_passed": 0,
                "read1_failed": 0,
                "read2_passed": 0,
                "read2_failed": 0,
                "properly paired_passed": 0,
                "properly paired_failed": 0,
                "properly paired_passed_pct": NaN,
                "properly paired_failed_pct": NaN,
                "with itself and mate mapped_passed": 0,
                "with itself and mate mapped_failed": 0,
                "singletons_passed": 0,
                "singletons_failed": 0,
                "singletons_passed_pct": NaN,
                "singletons_failed_pct": NaN,
                "with mate mapped to a different chr_passed": 0,
                "with mate mapped to a different chr_failed": 0,
                "with mate mapped to a different chr (mapQ >= 5)_passed": 0,
                "with mate mapped to a different chr (mapQ >= 5)_failed": 0,
                "flagstat_total": 85518571
            },
            "SRR7140571": {
                "total_passed": 79356195,
                "total_failed": 0,
                "secondary_passed": 12947012,
                "secondary_failed": 0,
                "supplementary_passed": 0,
                "supplementary_failed": 0,
                "duplicates_passed": 0,
                "duplicates_failed": 0,
                "mapped_passed": 74950406,
                "mapped_failed": 0,
                "mapped_passed_pct": 94.45,
                "mapped_failed_pct": NaN,
                "paired in sequencing_passed": 0,
                "paired in sequencing_failed": 0,
                "read1_passed": 0,
                "read1_failed": 0,
                "read2_passed": 0,
                "read2_failed": 0,
                "properly paired_passed": 0,
                "properly paired_failed": 0,
                "properly paired_passed_pct": NaN,
                "properly paired_failed_pct": NaN,
                "with itself and mate mapped_passed": 0,
                "with itself and mate mapped_failed": 0,
                "singletons_passed": 0,
                "singletons_failed": 0,
                "singletons_passed_pct": NaN,
                "singletons_failed_pct": NaN,
                "with mate mapped to a different chr_passed": 0,
                "with mate mapped to a different chr_failed": 0,
                "with mate mapped to a different chr (mapQ >= 5)_passed": 0,
                "with mate mapped to a different chr (mapQ >= 5)_failed": 0,
                "flagstat_total": 79356195
            }
        },
        {
            "SRR7140573.hisat2_mapstats": {
                "unpaired_total": 83525232,
                "unpaired_aligned_none": 4560414,
                "unpaired_aligned_one": 71587798,
                "unpaired_aligned_multi": 7377020,
                "overall_alignment_rate": 94.54
            },
            "SRR7140571.hisat2_mapstats": {
                "unpaired_total": 66409183,
                "unpaired_aligned_none": 4405789,
                "unpaired_aligned_one": 54572488,
                "unpaired_aligned_multi": 7430906,
                "overall_alignment_rate": 93.37
            },
            "SRR7140572.hisat2_mapstats": {
                "unpaired_total": 72401609,
                "unpaired_aligned_none": 3735739,
                "unpaired_aligned_one": 62072030,
                "unpaired_aligned_multi": 6593840,
                "overall_alignment_rate": 94.84
            }
        },
        {
            "SRR7140573.trim": {
                "percent_gc": 52.0,
                "avg_sequence_length": 50.77377348679499,
                "total_sequences": 83525232.0,
                "percent_duplicates": 58.21778061463103,
                "percent_fails": 20.0
            },
            "SRR7140573": {
                "percent_gc": 52.0,
                "avg_sequence_length": 51.0,
                "total_sequences": 84182195.0,
                "percent_duplicates": 58.532357348204265,
                "percent_fails": 20.0
            },
            "SRR7140572": {
                "percent_gc": 50.0,
                "avg_sequence_length": 51.0,
                "total_sequences": 72551981.0,
                "percent_duplicates": 50.68292023115439,
                "percent_fails": 20.0
            },
            "SRR7140571": {
                "percent_gc": 49.0,
                "avg_sequence_length": 51.0,
                "total_sequences": 66520652.0,
                "percent_duplicates": 50.561087450014696,
                "percent_fails": 20.0
            },
            "SRR7140572.trim": {
                "percent_gc": 50.0,
                "avg_sequence_length": 50.86749088683927,
                "total_sequences": 72401609.0,
                "percent_duplicates": 50.592751150848784,
                "percent_fails": 20.0
            },
            "SRR7140571.trim": {
                "percent_gc": 49.0,
                "avg_sequence_length": 50.58377658403055,
                "total_sequences": 66409183.0,
                "percent_duplicates": 50.501718220678185,
                "percent_fails": 20.0
            }
        }
    ],
    "report_general_stats_headers": [
        {
            "PERCENT_DUPLICATION": {
                "title": "% Dups",
                "description": "MarkDuplicates - Percent Duplication",
                "max": 100,
                "min": 0,
                "suffix": "%",
                "scale": "OrRd",
                "modify": 100.0,
                "namespace": "Picard",
                "rid": "mqc-generalstats-picard-PERCENT_DUPLICATION",
                "format": "{:,.1f}",
                "colour": "55,126,184",
                "hidden": null,
                "ceiling": null,
                "floor": null,
                "minRange": null,
                "shared_key": null,
                "placement": 1000.0,
                "dmax": 100.0,
                "dmin": 0.0
            }
        },
        {
            "mapped_passed": {
                "title": "M Reads Mapped",
                "description": "Reads Mapped in the bam file (millions)",
                "min": 0,
                "modify": 1e-06,
                "shared_key": "read_count",
                "placement": 100.0,
                "namespace": "Samtools Flagstat",
                "rid": "mqc-generalstats-samtools_flagstat-mapped_passed",
                "scale": "GnBu",
                "format": "{:,.1f}",
                "colour": "77,175,74",
                "hidden": null,
                "max": null,
                "ceiling": null,
                "floor": null,
                "minRange": null,
                "dmax": 93.949878,
                "dmin": 0.0
            }
        },
        {
            "overall_alignment_rate": {
                "title": "% Aligned",
                "description": "overall alignment rate",
                "max": 100,
                "min": 0,
                "suffix": "%",
                "scale": "YlGn",
                "namespace": "HISAT2",
                "rid": "mqc-generalstats-hisat2-overall_alignment_rate",
                "format": "{:,.1f}",
                "colour": "152,78,163",
                "hidden": null,
                "ceiling": null,
                "floor": null,
                "minRange": null,
                "shared_key": null,
                "modify": null,
                "placement": 1000.0,
                "dmax": 100.0,
                "dmin": 0.0
            }
        },
        {
            "percent_duplicates": {
                "title": "% Dups",
                "description": "% Duplicate Reads",
                "max": 100,
                "min": 0,
                "suffix": "%",
                "scale": "RdYlGn-rev",
                "namespace": "FastQC",
                "rid": "mqc-generalstats-fastqc-percent_duplicates",
                "format": "{:,.1f}",
                "colour": "255,127,0",
                "hidden": null,
                "ceiling": null,
                "floor": null,
                "minRange": null,
                "shared_key": null,
                "modify": null,
                "placement": 1000.0,
                "dmax": 100.0,
                "dmin": 0.0
            },
            "percent_gc": {
                "title": "% GC",
                "description": "Average % GC Content",
                "max": 100,
                "min": 0,
                "suffix": "%",
                "scale": "Set1",
                "format": "{:,.0f}",
                "namespace": "FastQC",
                "rid": "mqc-generalstats-fastqc-percent_gc",
                "colour": "255,127,0",
                "hidden": null,
                "ceiling": null,
                "floor": null,
                "minRange": null,
                "shared_key": null,
                "modify": null,
                "placement": 1000.0,
                "dmax": 100.0,
                "dmin": 0.0
            },
            "avg_sequence_length": {
                "title": "Length",
                "description": "Average Sequence Length (bp)",
                "min": 0,
                "suffix": " bp",
                "scale": "RdYlGn",
                "format": "{:,.0f}",
                "hidden": true,
                "namespace": "FastQC",
                "rid": "mqc-generalstats-fastqc-avg_sequence_length",
                "colour": "255,127,0",
                "max": null,
                "ceiling": null,
                "floor": null,
                "minRange": null,
                "shared_key": null,
                "modify": null,
                "placement": 1000.0,
                "dmax": 51.0,
                "dmin": 0.0
            },
            "percent_fails": {
                "title": "% Failed",
                "description": "Percentage of modules failed in FastQC report (includes those not plotted here)",
                "max": 100,
                "min": 0,
                "suffix": "%",
                "scale": "Reds",
                "format": "{:,.0f}",
                "hidden": true,
                "namespace": "FastQC",
                "rid": "mqc-generalstats-fastqc-percent_fails",
                "colour": "255,127,0",
                "ceiling": null,
                "floor": null,
                "minRange": null,
                "shared_key": null,
                "modify": null,
                "placement": 1000.0,
                "dmax": 100.0,
                "dmin": 0.0
            },
            "total_sequences": {
                "title": "M Seqs",
                "description": "Total Sequences (millions)",
                "min": 0,
                "scale": "Blues",
                "modify": 1e-06,
                "shared_key": "read_count",
                "namespace": "FastQC",
                "rid": "mqc-generalstats-fastqc-total_sequences",
                "format": "{:,.1f}",
                "colour": "255,127,0",
                "hidden": null,
                "max": null,
                "ceiling": null,
                "floor": null,
                "minRange": null,
                "placement": 1000.0,
                "dmax": 93.949878,
                "dmin": 0.0
            }
        }
    ],
    "report_multiqc_command": "/Users/magr0763/.local/bin/multiqc . -f --config multiqc_config.yaml",
    "report_plot_data": {
        "preseq_plot": {
            "plot_type": "xy_line",
            "datasets": [
                [
                    {
                        "name": "SRR7140571.c_curve",
                        "data": [
                            [
                                0.0,
                                0.0
                            ],
                            [
                                1.0,
                                0.7184659999999999
                            ],
                            [
                                2.0,
                                1.4037
                            ],
                            [
                                3.0,
                                2.07403
                            ],
                            [
                                4.0,
                                2.73106
                            ],
                            [
                                5.0,
                                3.37579
                            ],
                            [
                                6.0,
                                4.00899
                            ],
                            [
                                7.0,
                                4.63132
                            ],
                            [
                                8.0,
                                5.24329
                            ],
                            [
                                9.0,
                                5.8454
                            ],
                            [
                                10.0,
                                6.43807
                            ],
                            [
                                11.0,
                                7.02166
                            ],
                            [
                                12.0,
                                7.59654
                            ],
                            [
                                13.0,
                                8.162989999999999
                            ],
                            [
                                14.0,
                                8.72132
                            ],
                            [
                                15.0,
                                9.27178
                            ],
                            [
                                16.0,
                                9.81462
                            ],
                            [
                                17.0,
                                10.3501
                            ],
                            [
                                18.0,
                                10.8783
                            ],
                            [
                                19.0,
                                11.3996
                            ],
                            [
                                20.0,
                                11.9141
                            ],
                            [
                                21.0,
                                12.421899999999999
                            ],
                            [
                                22.0,
                                12.9233
                            ],
                            [
                                23.0,
                                13.4184
                            ],
                            [
                                24.0,
                                13.907399999999999
                            ],
                            [
                                25.0,
                                14.3903
                            ],
                            [
                                26.0,
                                14.8674
                            ],
                            [
                                27.0,
                                15.338799999999999
                            ],
                            [
                                28.0,
                                15.804499999999999
                            ],
                            [
                                29.0,
                                16.264699999999998
                            ],
                            [
                                30.0,
                                16.7196
                            ],
                            [
                                31.0,
                                17.1692
                            ],
                            [
                                32.0,
                                17.613699999999998
                            ],
                            [
                                33.0,
                                18.0531
                            ],
                            [
                                34.0,
                                18.4875
                            ],
                            [
                                35.0,
                                18.917099999999998
                            ],
                            [
                                36.0,
                                19.3419
                            ],
                            [
                                37.0,
                                19.762
                            ],
                            [
                                38.0,
                                20.177599999999998
                            ],
                            [
                                39.0,
                                20.5886
                            ],
                            [
                                40.0,
                                20.9952
                            ],
                            [
                                41.0,
                                21.397399999999998
                            ],
                            [
                                42.0,
                                21.795299999999997
                            ],
                            [
                                43.0,
                                22.1891
                            ],
                            [
                                44.0,
                                22.578699999999998
                            ],
                            [
                                45.0,
                                22.964299999999998
                            ],
                            [
                                46.0,
                                23.3458
                            ],
                            [
                                47.0,
                                23.723399999999998
                            ],
                            [
                                48.0,
                                24.097199999999997
                            ],
                            [
                                49.0,
                                24.4672
                            ],
                            [
                                50.0,
                                24.833399999999997
                            ],
                            [
                                51.0,
                                25.195899999999998
                            ],
                            [
                                52.0,
                                25.5549
                            ],
                            [
                                53.0,
                                25.9102
                            ],
                            [
                                54.0,
                                26.2621
                            ],
                            [
                                55.0,
                                26.6104
                            ],
                            [
                                56.0,
                                26.955399999999997
                            ],
                            [
                                57.0,
                                27.296999999999997
                            ],
                            [
                                58.0,
                                27.635299999999997
                            ],
                            [
                                59.0,
                                27.970399999999998
                            ],
                            [
                                60.0,
                                28.3022
                            ],
                            [
                                61.0,
                                28.6309
                            ],
                            [
                                62.0,
                                28.9565
                            ]
                        ]
                    },
                    {
                        "name": "SRR7140571.lc_extrap",
                        "data": [
                            [
                                0.0,
                                0.0
                            ],
                            [
                                1.0,
                                0.7179905
                            ],
                            [
                                2.0,
                                1.4028075
                            ],
                            [
                                3.0,
                                2.0727249999999997
                            ],
                            [
                                4.0,
                                2.7293555
                            ],
                            [
                                5.0,
                                3.3737105
                            ],
                            [
                                6.0,
                                4.0065645
                            ],
                            [
                                7.0,
                                4.6285345
                            ],
                            [
                                8.0,
                                5.2401735
                            ],
                            [
                                9.0,
                                5.841971
                            ],
                            [
                                10.0,
                                6.4343354999999995
                            ],
                            [
                                11.0,
                                7.0176475
                            ],
                            [
                                12.0,
                                7.5922434999999995
                            ],
                            [
                                13.0,
                                8.1584265
                            ],
                            [
                                14.0,
                                8.716493
                            ],
                            [
                                15.0,
                                9.266700499999999
                            ],
                            [
                                16.0,
                                9.809287
                            ],
                            [
                                17.0,
                                10.34449
                            ],
                            [
                                18.0,
                                10.872511
                            ],
                            [
                                19.0,
                                11.3935555
                            ],
                            [
                                20.0,
                                11.907810999999999
                            ],
                            [
                                21.0,
                                12.415446999999999
                            ],
                            [
                                22.0,
                                12.916634
                            ],
                            [
                                23.0,
                                13.411532
                            ],
                            [
                                24.0,
                                13.9002895
                            ],
                            [
                                25.0,
                                14.3830505
                            ],
                            [
                                26.0,
                                14.859952999999999
                            ],
                            [
                                27.0,
                                15.331095
                            ],
                            [
                                28.0,
                                15.796628499999999
                            ],
                            [
                                29.0,
                                16.2566755
                            ],
                            [
                                30.0,
                                16.711350499999998
                            ],
                            [
                                31.0,
                                17.160762
                            ],
                            [
                                32.0,
                                17.60502
                            ],
                            [
                                33.0,
                                18.044221999999998
                            ],
                            [
                                34.0,
                                18.478471
                            ],
                            [
                                35.0,
                                18.9078575
                            ],
                            [
                                36.0,
                                19.3324765
                            ],
                            [
                                37.0,
                                19.752416999999998
                            ],
                            [
                                38.0,
                                20.167765
                            ],
                            [
                                39.0,
                                20.5786435
                            ],
                            [
                                40.0,
                                20.9850975
                            ],
                            [
                                41.0,
                                21.387200999999997
                            ],
                            [
                                42.0,
                                21.785027499999998
                            ],
                            [
                                43.0,
                                22.178656999999998
                            ],
                            [
                                44.0,
                                22.5681545
                            ],
                            [
                                45.0,
                                22.953594499999998
                            ],
                            [
                                46.0,
                                23.335044
                            ],
                            [
                                47.0,
                                23.712564999999998
                            ],
                            [
                                48.0,
                                24.086223999999998
                            ],
                            [
                                49.0,
                                24.4560845
                            ],
                            [
                                50.0,
                                24.822205999999998
                            ],
                            [
                                51.0,
                                25.184648499999998
                            ],
                            [
                                52.0,
                                25.543466499999997
                            ],
                            [
                                53.0,
                                25.898722
                            ],
                            [
                                54.0,
                                26.2504645
                            ],
                            [
                                55.0,
                                26.598751999999998
                            ],
                            [
                                56.0,
                                26.943634
                            ],
                            [
                                57.0,
                                27.285163999999998
                            ],
                            [
                                58.0,
                                27.623389999999997
                            ],
                            [
                                59.0,
                                27.9583615
                            ],
                            [
                                60.0,
                                28.2901265
                            ],
                            [
                                61.0,
                                28.618731999999998
                            ],
                            [
                                62.0,
                                28.9442235
                            ],
                            [
                                63.0,
                                29.2666451
                            ],
                            [
                                64.0,
                                29.586042699999997
                            ],
                            [
                                65.0,
                                29.902457899999998
                            ],
                            [
                                66.0,
                                30.2159328
                            ],
                            [
                                67.0,
                                30.5264793
                            ],
                            [
                                68.0,
                                30.8341246
                            ],
                            [
                                69.0,
                                31.1389508
                            ],
                            [
                                70.0,
                                31.4409966
                            ],
                            [
                                71.0,
                                31.7403001
                            ],
                            [
                                72.0,
                                32.0368986
                            ],
                            [
                                73.0,
                                32.3308287
                            ],
                            [
                                74.0,
                                32.6221262
                            ],
                            [
                                75.0,
                                32.9108263
                            ],
                            [
                                76.0,
                                33.1969636
                            ],
                            [
                                77.0,
                                33.4805718
                            ],
                            [
                                78.0,
                                33.7616844
                            ],
                            [
                                79.0,
                                34.040334
                            ],
                            [
                                80.0,
                                34.3165525
                            ],
                            [
                                81.0,
                                34.5903716
                            ],
                            [
                                82.0,
                                34.861822
                            ],
                            [
                                83.0,
                                35.1309342
                            ],
                            [
                                84.0,
                                35.3977381
                            ],
                            [
                                85.0,
                                35.66226279999999
                            ],
                            [
                                86.0,
                                35.9245373
                            ],
                            [
                                87.0,
                                36.1845899
                            ],
                            [
                                88.0,
                                36.442448299999995
                            ],
                            [
                                89.0,
                                36.698139899999994
                            ],
                            [
                                90.0,
                                36.9516917
                            ],
                            [
                                91.0,
                                37.20313
                            ],
                            [
                                92.0,
                                37.4524809
                            ],
                            [
                                93.0,
                                37.6997699
                            ],
                            [
                                94.0,
                                37.945022200000004
                            ],
                            [
                                95.0,
                                38.1882625
                            ],
                            [
                                96.0,
                                38.42946
                            ],
                            [
                                97.0,
                                38.6686852
                            ],
                            [
                                98.0,
                                38.905967399999994
                            ],
                            [
                                99.0,
                                39.141329799999994
                            ],
                            [
                                100.0,
                                39.374795299999995
                            ],
                            [
                                101.0,
                                39.6063863
                            ],
                            [
                                102.0,
                                39.836124899999994
                            ],
                            [
                                103.0,
                                40.064032999999995
                            ],
                            [
                                104.0,
                                40.2901318
                            ],
                            [
                                105.0,
                                40.5144883
                            ],
                            [
                                106.0,
                                40.73711539999999
                            ],
                            [
                                107.0,
                                40.957997399999996
                            ],
                            [
                                108.0,
                                41.177154200000004
                            ],
                            [
                                109.0,
                                41.394605799999994
                            ],
                            [
                                110.0,
                                41.610371799999996
                            ],
                            [
                                111.0,
                                41.82447129999999
                            ],
                            [
                                112.0,
                                42.0369234
                            ],
                            [
                                113.0,
                                42.247746799999994
                            ],
                            [
                                114.0,
                                42.456959899999994
                            ],
                            [
                                115.0,
                                42.664580799999996
                            ],
                            [
                                116.0,
                                42.8706275
                            ],
                            [
                                117.0,
                                43.0751176
                            ],
                            [
                                118.0,
                                43.278068499999996
                            ],
                            [
                                119.0,
                                43.4794973
                            ],
                            [
                                120.0,
                                43.679420799999995
                            ],
                            [
                                121.0,
                                43.87785579999999
                            ],
                            [
                                122.0,
                                44.0748187
                            ],
                            [
                                123.0,
                                44.2703257
                            ],
                            [
                                124.0,
                                44.4643926
                            ],
                            [
                                125.0,
                                44.6570352
                            ],
                            [
                                126.0,
                                44.848269099999996
                            ],
                            [
                                127.0,
                                45.0381096
                            ],
                            [
                                128.0,
                                45.2265717
                            ],
                            [
                                129.0,
                                45.4136702
                            ],
                            [
                                130.0,
                                45.599419999999995
                            ],
                            [
                                131.0,
                                45.783835399999994
                            ],
                            [
                                132.0,
                                45.96693079999999
                            ],
                            [
                                133.0,
                                46.1487201
                            ],
                            [
                                134.0,
                                46.3292174
                            ],
                            [
                                135.0,
                                46.50843629999999
                            ],
                            [
                                136.0,
                                46.68639029999999
                            ],
                            [
                                137.0,
                                46.8630928
                            ],
                            [
                                138.0,
                                47.038556899999996
                            ],
                            [
                                139.0,
                                47.2127956
                            ],
                            [
                                140.0,
                                47.3858217
                            ],
                            [
                                141.0,
                                47.5576479
                            ],
                            [
                                142.0,
                                47.7281512
                            ],
                            [
                                143.0,
                                47.8974025
                            ],
                            [
                                144.0,
                                48.065523799999994
                            ],
                            [
                                145.0,
                                48.2325649
                            ],
                            [
                                146.0,
                                48.39845939999999
                            ],
                            [
                                147.0,
                                48.563218899999995
                            ],
                            [
                                148.0,
                                48.726854700000004
                            ],
                            [
                                149.0,
                                48.889378
                            ],
                            [
                                150.0,
                                49.05079979999999
                            ],
                            [
                                151.0,
                                49.211131099999996
                            ],
                            [
                                152.0,
                                49.3703827
                            ],
                            [
                                153.0,
                                49.5285652
                            ],
                            [
                                154.0,
                                49.685688999999996
                            ],
                            [
                                155.0,
                                49.8418194
                            ],
                            [
                                156.0,
                                49.996986299999996
                            ],
                            [
                                157.0,
                                50.1511275
                            ],
                            [
                                158.0,
                                50.3042229
                            ],
                            [
                                159.0,
                                50.4562327
                            ],
                            [
                                160.0,
                                50.60724629999999
                            ],
                            [
                                161.0,
                                50.757273399999995
                            ],
                            [
                                162.0,
                                50.9063233
                            ],
                            [
                                163.0,
                                51.054405499999994
                            ],
                            [
                                164.0,
                                51.2015293
                            ],
                            [
                                165.0,
                                51.3477038
                            ],
                            [
                                166.0,
                                51.492938099999996
                            ],
                            [
                                167.0,
                                51.6372412
                            ],
                            [
                                168.0,
                                51.7806217
                            ],
                            [
                                169.0,
                                51.9230885
                            ],
                            [
                                170.0,
                                52.0647237
                            ],
                            [
                                171.0,
                                52.205478799999995
                            ],
                            [
                                172.0,
                                52.3453456
                            ],
                            [
                                173.0,
                                52.4843325
                            ],
                            [
                                174.0,
                                52.6224476
                            ],
                            [
                                175.0,
                                52.7596989
                            ],
                            [
                                176.0,
                                52.8960945
                            ],
                            [
                                177.0,
                                53.031642299999994
                            ],
                            [
                                178.0,
                                53.16634989999999
                            ],
                            [
                                179.0,
                                53.3002252
                            ],
                            [
                                180.0,
                                53.4332756
                            ],
                            [
                                181.0,
                                53.5655087
                            ],
                            [
                                182.0,
                                53.696931899999996
                            ],
                            [
                                183.0,
                                53.8275526
                            ],
                            [
                                184.0,
                                53.957378
                            ],
                            [
                                185.0,
                                54.086415099999996
                            ],
                            [
                                186.0,
                                54.2146712
                            ],
                            [
                                187.0,
                                54.3421532
                            ],
                            [
                                188.0,
                                54.468868
                            ],
                            [
                                189.0,
                                54.5948224
                            ],
                            [
                                190.0,
                                54.7200232
                            ],
                            [
                                191.0,
                                54.8443111
                            ],
                            [
                                192.0,
                                54.96767729999999
                            ],
                            [
                                193.0,
                                55.090307700000004
                            ],
                            [
                                194.0,
                                55.21220879999999
                            ],
                            [
                                195.0,
                                55.333386999999995
                            ],
                            [
                                196.0,
                                55.4538486
                            ],
                            [
                                197.0,
                                55.5736
                            ],
                            [
                                198.0,
                                55.6927715
                            ],
                            [
                                199.0,
                                55.8114
                            ],
                            [
                                200.0,
                                55.9293389
                            ],
                            [
                                201.0,
                                56.0465124
                            ],
                            [
                                202.0,
                                56.16347389999999
                            ],
                            [
                                203.0,
                                56.2797681
                            ],
                            [
                                204.0,
                                56.3945127
                            ],
                            [
                                205.0,
                                56.508714899999994
                            ],
                            [
                                206.0,
                                56.6225542
                            ],
                            [
                                207.0,
                                56.7360973
                            ],
                            [
                                208.0,
                                56.849199
                            ],
                            [
                                209.0,
                                56.961668599999996
                            ],
                            [
                                210.0,
                                57.073204999999994
                            ],
                            [
                                211.0,
                                57.1838316
                            ],
                            [
                                212.0,
                                57.293833899999996
                            ],
                            [
                                213.0,
                                57.4032171
                            ],
                            [
                                214.0,
                                57.5119862
                            ],
                            [
                                215.0,
                                57.620146399999996
                            ],
                            [
                                216.0,
                                57.727702799999996
                            ],
                            [
                                217.0,
                                57.834660299999996
                            ],
                            [
                                218.0,
                                57.9410239
                            ],
                            [
                                219.0,
                                58.04679839999999
                            ],
                            [
                                220.0,
                                58.152005499999994
                            ],
                            [
                                221.0,
                                58.257068499999995
                            ],
                            [
                                222.0,
                                58.3616835
                            ],
                            [
                                223.0,
                                58.4655076
                            ],
                            [
                                224.0,
                                58.568551
                            ],
                            [
                                225.0,
                                58.6707556
                            ],
                            [
                                226.0,
                                58.77240329999999
                            ],
                            [
                                227.0,
                                58.8734985
                            ],
                            [
                                228.0,
                                58.9741197
                            ],
                            [
                                229.0,
                                59.0744026
                            ],
                            [
                                230.0,
                                59.1736115
                            ],
                            [
                                231.0,
                                59.2722417
                            ],
                            [
                                232.0,
                                59.37033879999999
                            ],
                            [
                                233.0,
                                59.468197399999994
                            ],
                            [
                                234.0,
                                59.5661267
                            ],
                            [
                                235.0,
                                59.6638684
                            ],
                            [
                                236.0,
                                59.761208999999994
                            ],
                            [
                                237.0,
                                59.857496999999995
                            ],
                            [
                                238.0,
                                59.9535252
                            ],
                            [
                                239.0,
                                60.0492321
                            ],
                            [
                                240.0,
                                60.14411429999999
                            ],
                            [
                                241.0,
                                60.238507399999996
                            ],
                            [
                                242.0,
                                60.3324152
                            ],
                            [
                                243.0,
                                60.4257227
                            ],
                            [
                                244.0,
                                60.5182022
                            ],
                            [
                                245.0,
                                60.6106765
                            ],
                            [
                                246.0,
                                60.70216679999999
                            ],
                            [
                                247.0,
                                60.7927797
                            ],
                            [
                                248.0,
                                60.8833641
                            ],
                            [
                                249.0,
                                60.9734837
                            ],
                            [
                                250.0,
                                61.0633062
                            ],
                            [
                                251.0,
                                61.1523427
                            ],
                            [
                                252.0,
                                61.241089099999996
                            ],
                            [
                                253.0,
                                61.32951
                            ],
                            [
                                254.0,
                                61.4175657
                            ],
                            [
                                255.0,
                                61.5051797
                            ],
                            [
                                256.0,
                                61.5923552
                            ],
                            [
                                257.0,
                                61.6790956
                            ],
                            [
                                258.0,
                                61.7654041
                            ],
                            [
                                259.0,
                                61.8511152
                            ],
                            [
                                260.0,
                                61.93621889999999
                            ],
                            [
                                261.0,
                                62.02089829999999
                            ],
                            [
                                262.0,
                                62.1051566
                            ],
                            [
                                263.0,
                                62.18899679999999
                            ],
                            [
                                264.0,
                                62.272031899999995
                            ],
                            [
                                265.0,
                                62.3542584
                            ],
                            [
                                266.0,
                                62.4360705
                            ],
                            [
                                267.0,
                                62.5174712
                            ],
                            [
                                268.0,
                                62.598586999999995
                            ],
                            [
                                269.0,
                                62.6800821
                            ],
                            [
                                270.0,
                                62.7612964
                            ],
                            [
                                271.0,
                                62.8421625
                            ],
                            [
                                272.0,
                                62.9236742
                            ],
                            [
                                273.0,
                                63.0048045
                            ],
                            [
                                274.0,
                                63.085122999999996
                            ],
                            [
                                275.0,
                                63.164229399999996
                            ],
                            [
                                276.0,
                                63.242954299999994
                            ],
                            [
                                277.0,
                                63.3213005
                            ],
                            [
                                278.0,
                                63.3992706
                            ],
                            [
                                279.0,
                                63.476867299999995
                            ],
                            [
                                280.0,
                                63.55409329999999
                            ],
                            [
                                281.0,
                                63.6309512
                            ],
                            [
                                282.0,
                                63.7074436
                            ],
                            [
                                283.0,
                                63.783572899999996
                            ],
                            [
                                284.0,
                                63.8593419
                            ],
                            [
                                285.0,
                                63.934753
                            ],
                            [
                                286.0,
                                64.0098087
                            ],
                            [
                                287.0,
                                64.0845114
                            ],
                            [
                                288.0,
                                64.1588637
                            ],
                            [
                                289.0,
                                64.2326967
                            ],
                            [
                                290.0,
                                64.305763
                            ],
                            [
                                291.0,
                                64.3791265
                            ],
                            [
                                292.0,
                                64.4525481
                            ],
                            [
                                293.0,
                                64.52563939999999
                            ],
                            [
                                294.0,
                                64.59840249999999
                            ],
                            [
                                295.0,
                                64.67083989999999
                            ],
                            [
                                296.0,
                                64.7429537
                            ],
                            [
                                297.0,
                                64.81474639999999
                            ],
                            [
                                298.0,
                                64.88622
                            ],
                            [
                                299.0,
                                64.95732199999999
                            ],
                            [
                                300.0,
                                65.027374
                            ],
                            [
                                301.0,
                                65.0971045
                            ],
                            [
                                302.0,
                                65.1665156
                            ],
                            [
                                303.0,
                                65.2356094
                            ],
                            [
                                304.0,
                                65.304388
                            ],
                            [
                                305.0,
                                65.3728537
                            ],
                            [
                                306.0,
                                65.4410084
                            ],
                            [
                                307.0,
                                65.5088543
                            ],
                            [
                                308.0,
                                65.5761747
                            ],
                            [
                                309.0,
                                65.6428191
                            ],
                            [
                                310.0,
                                65.70916
                            ],
                            [
                                311.0,
                                65.7751993
                            ],
                            [
                                312.0,
                                65.84093899999999
                            ],
                            [
                                313.0,
                                65.9063812
                            ],
                            [
                                314.0,
                                65.9715277
                            ],
                            [
                                315.0,
                                66.036787
                            ],
                            [
                                316.0,
                                66.10198679999999
                            ],
                            [
                                317.0,
                                66.1668983
                            ],
                            [
                                318.0,
                                66.2315234
                            ],
                            [
                                319.0,
                                66.2958641
                            ],
                            [
                                320.0,
                                66.359922
                            ],
                            [
                                321.0,
                                66.4236992
                            ],
                            [
                                322.0,
                                66.4871974
                            ],
                            [
                                323.0,
                                66.5504184
                            ],
                            [
                                324.0,
                                66.6133639
                            ],
                            [
                                325.0,
                                66.6759058
                            ],
                            [
                                326.0,
                                66.7378755
                            ],
                            [
                                327.0,
                                66.79957429999999
                            ],
                            [
                                328.0,
                                66.861004
                            ],
                            [
                                329.0,
                                66.9221663
                            ],
                            [
                                330.0,
                                66.9830628
                            ],
                            [
                                331.0,
                                67.0437388
                            ],
                            [
                                332.0,
                                67.1043871
                            ],
                            [
                                333.0,
                                67.1656608
                            ],
                            [
                                334.0,
                                67.2267627
                            ],
                            [
                                335.0,
                                67.28760859999998
                            ],
                            [
                                336.0,
                                67.3482002
                            ],
                            [
                                337.0,
                                67.40853909999998
                            ],
                            [
                                338.0,
                                67.4684335
                            ],
                            [
                                339.0,
                                67.52771299999999
                            ],
                            [
                                340.0,
                                67.5867439
                            ],
                            [
                                341.0,
                                67.6455278
                            ],
                            [
                                342.0,
                                67.7040662
                            ],
                            [
                                343.0,
                                67.7623605
                            ],
                            [
                                344.0,
                                67.82041240000001
                            ],
                            [
                                345.0,
                                67.87797909999999
                            ],
                            [
                                346.0,
                                67.9352174
                            ],
                            [
                                347.0,
                                67.9922175
                            ],
                            [
                                348.0,
                                68.04898109999999
                            ],
                            [
                                349.0,
                                68.1055095
                            ],
                            [
                                350.0,
                                68.1618042
                            ],
                            [
                                351.0,
                                68.2178667
                            ],
                            [
                                352.0,
                                68.27369829999999
                            ],
                            [
                                353.0,
                                68.32930040000001
                            ],
                            [
                                354.0,
                                68.3846745
                            ],
                            [
                                355.0,
                                68.4398219
                            ],
                            [
                                356.0,
                                68.494744
                            ],
                            [
                                357.0,
                                68.5494421
                            ],
                            [
                                358.0,
                                68.6039177
                            ],
                            [
                                359.0,
                                68.65817209999999
                            ],
                            [
                                360.0,
                                68.7122065
                            ],
                            [
                                361.0,
                                68.76602229999999
                            ],
                            [
                                362.0,
                                68.8196209
                            ],
                            [
                                363.0,
                                68.8730035
                            ],
                            [
                                364.0,
                                68.9261714
                            ],
                            [
                                365.0,
                                68.9791259
                            ],
                            [
                                366.0,
                                69.0318682
                            ],
                            [
                                367.0,
                                69.0843997
                            ],
                            [
                                368.0,
                                69.1367215
                            ],
                            [
                                369.0,
                                69.188835
                            ],
                            [
                                370.0,
                                69.2407412
                            ],
                            [
                                371.0,
                                69.29244159999999
                            ],
                            [
                                372.0,
                                69.3439372
                            ],
                            [
                                373.0,
                                69.39523009999999
                            ],
                            [
                                374.0,
                                69.4465674
                            ],
                            [
                                375.0,
                                69.4977471
                            ],
                            [
                                376.0,
                                69.5487273
                            ],
                            [
                                377.0,
                                69.5995092
                            ],
                            [
                                378.0,
                                69.6500938
                            ],
                            [
                                379.0,
                                69.70048229999999
                            ],
                            [
                                380.0,
                                69.7506759
                            ],
                            [
                                381.0,
                                69.8006757
                            ],
                            [
                                382.0,
                                69.8504827
                            ],
                            [
                                383.0,
                                69.9000981
                            ],
                            [
                                384.0,
                                69.9495231
                            ],
                            [
                                385.0,
                                69.99875859999999
                            ],
                            [
                                386.0,
                                70.0475891
                            ],
                            [
                                387.0,
                                70.09616849999999
                            ],
                            [
                                388.0,
                                70.14456159999999
                            ],
                            [
                                389.0,
                                70.1927693
                            ],
                            [
                                390.0,
                                70.2409093
                            ],
                            [
                                391.0,
                                70.2889542
                            ],
                            [
                                392.0,
                                70.3368165
                            ],
                            [
                                393.0,
                                70.3844974
                            ],
                            [
                                394.0,
                                70.43199779999999
                            ],
                            [
                                395.0,
                                70.4793187
                            ],
                            [
                                396.0,
                                70.52651159999999
                            ],
                            [
                                397.0,
                                70.57377799999999
                            ],
                            [
                                398.0,
                                70.6208686
                            ],
                            [
                                399.0,
                                70.6677843
                            ],
                            [
                                400.0,
                                70.71452609999999
                            ],
                            [
                                401.0,
                                70.7610949
                            ],
                            [
                                402.0,
                                70.8074918
                            ],
                            [
                                403.0,
                                70.8537177
                            ],
                            [
                                404.0,
                                70.8996362
                            ],
                            [
                                405.0,
                                70.9453002
                            ],
                            [
                                406.0,
                                70.99079590000001
                            ],
                            [
                                407.0,
                                71.0361242
                            ],
                            [
                                408.0,
                                71.08128599999999
                            ],
                            [
                                409.0,
                                71.1262822
                            ],
                            [
                                410.0,
                                71.1711138
                            ],
                            [
                                411.0,
                                71.2157817
                            ],
                            [
                                412.0,
                                71.26028659999999
                            ],
                            [
                                413.0,
                                71.30462959999998
                            ],
                            [
                                414.0,
                                71.3488115
                            ],
                            [
                                415.0,
                                71.3928332
                            ],
                            [
                                416.0,
                                71.4366501
                            ],
                            [
                                417.0,
                                71.4801647
                            ],
                            [
                                418.0,
                                71.5235214
                            ],
                            [
                                419.0,
                                71.5667211
                            ],
                            [
                                420.0,
                                71.60976459999999
                            ],
                            [
                                421.0,
                                71.6526529
                            ],
                            [
                                422.0,
                                71.69538659999999
                            ],
                            [
                                423.0,
                                71.7379666
                            ],
                            [
                                424.0,
                                71.7803938
                            ],
                            [
                                425.0,
                                71.82266899999999
                            ],
                            [
                                426.0,
                                71.8647929
                            ],
                            [
                                427.0,
                                71.90676640000001
                            ],
                            [
                                428.0,
                                71.9485904
                            ],
                            [
                                429.0,
                                71.9902654
                            ],
                            [
                                430.0,
                                72.0317925
                            ],
                            [
                                431.0,
                                72.0731723
                            ],
                            [
                                432.0,
                                72.1144056
                            ],
                            [
                                433.0,
                                72.1554932
                            ],
                            [
                                434.0,
                                72.19643579999999
                            ],
                            [
                                435.0,
                                72.2372343
                            ],
                            [
                                436.0,
                                72.2777379
                            ],
                            [
                                437.0,
                                72.3179948
                            ],
                            [
                                438.0,
                                72.3581097
                            ],
                            [
                                439.0,
                                72.3980834
                            ],
                            [
                                440.0,
                                72.4379167
                            ],
                            [
                                441.0,
                                72.4776103
                            ],
                            [
                                442.0,
                                72.5171649
                            ],
                            [
                                443.0,
                                72.5565812
                            ],
                            [
                                444.0,
                                72.59586
                            ],
                            [
                                445.0,
                                72.6350019
                            ],
                            [
                                446.0,
                                72.6740077
                            ],
                            [
                                447.0,
                                72.7130306
                            ],
                            [
                                448.0,
                                72.7522027
                            ],
                            [
                                449.0,
                                72.7912408
                            ],
                            [
                                450.0,
                                72.8301454
                            ],
                            [
                                451.0,
                                72.86885009999999
                            ],
                            [
                                452.0,
                                72.9069674
                            ],
                            [
                                453.0,
                                72.9449534
                            ],
                            [
                                454.0,
                                72.982809
                            ],
                            [
                                455.0,
                                73.0206683
                            ],
                            [
                                456.0,
                                73.0588032
                            ],
                            [
                                457.0,
                                73.097066
                            ],
                            [
                                458.0,
                                73.1352014
                            ],
                            [
                                459.0,
                                73.17321
                            ],
                            [
                                460.0,
                                73.2110924
                            ],
                            [
                                461.0,
                                73.2488492
                            ],
                            [
                                462.0,
                                73.28648109999999
                            ],
                            [
                                463.0,
                                73.3239888
                            ],
                            [
                                464.0,
                                73.3613727
                            ],
                            [
                                465.0,
                                73.3986335
                            ],
                            [
                                466.0,
                                73.4357719
                            ],
                            [
                                467.0,
                                73.4727885
                            ],
                            [
                                468.0,
                                73.5096837
                            ],
                            [
                                469.0,
                                73.5464584
                            ],
                            [
                                470.0,
                                73.5831129
                            ],
                            [
                                471.0,
                                73.619648
                            ],
                            [
                                472.0,
                                73.6560641
                            ],
                            [
                                473.0,
                                73.69209699999999
                            ],
                            [
                                474.0,
                                73.7276404
                            ],
                            [
                                475.0,
                                73.76306629999999
                            ],
                            [
                                476.0,
                                73.7983754
                            ],
                            [
                                477.0,
                                73.8335681
                            ],
                            [
                                478.0,
                                73.8686451
                            ],
                            [
                                479.0,
                                73.9036069
                            ],
                            [
                                480.0,
                                73.93845409999999
                            ],
                            [
                                481.0,
                                73.97318729999999
                            ],
                            [
                                482.0,
                                74.0078069
                            ],
                            [
                                483.0,
                                74.04231359999999
                            ],
                            [
                                484.0,
                                74.0767079
                            ],
                            [
                                485.0,
                                74.1109904
                            ],
                            [
                                486.0,
                                74.14577
                            ],
                            [
                                487.0,
                                74.18054629999999
                            ],
                            [
                                488.0,
                                74.21521209999999
                            ],
                            [
                                489.0,
                                74.24976790000001
                            ],
                            [
                                490.0,
                                74.2842144
                            ],
                            [
                                491.0,
                                74.31845359999998
                            ],
                            [
                                492.0,
                                74.3524942
                            ],
                            [
                                493.0,
                                74.3864105
                            ],
                            [
                                494.0,
                                74.42000490000001
                            ],
                            [
                                495.0,
                                74.4537658
                            ],
                            [
                                496.0,
                                74.4872448
                            ],
                            [
                                497.0,
                                74.5205507
                            ],
                            [
                                498.0,
                                74.5535891
                            ],
                            [
                                499.0,
                                74.5865228
                            ],
                            [
                                500.0,
                                74.61935229999999
                            ],
                            [
                                501.0,
                                74.6520781
                            ],
                            [
                                502.0,
                                74.6847007
                            ],
                            [
                                503.0,
                                74.71722059999999
                            ],
                            [
                                504.0,
                                74.74971649999999
                            ],
                            [
                                505.0,
                                74.7821249
                            ],
                            [
                                506.0,
                                74.81443229999999
                            ],
                            [
                                507.0,
                                74.8466389
                            ],
                            [
                                508.0,
                                74.8787454
                            ],
                            [
                                509.0,
                                74.9107521
                            ],
                            [
                                510.0,
                                74.94265959999998
                            ],
                            [
                                511.0,
                                74.9744682
                            ],
                            [
                                512.0,
                                75.00617849999999
                            ],
                            [
                                513.0,
                                75.0377909
                            ],
                            [
                                514.0,
                                75.0693059
                            ],
                            [
                                515.0,
                                75.1007239
                            ],
                            [
                                516.0,
                                75.13204529999999
                            ],
                            [
                                517.0,
                                75.16327059999999
                            ],
                            [
                                518.0,
                                75.1944003
                            ],
                            [
                                519.0,
                                75.2254347
                            ],
                            [
                                520.0,
                                75.2563744
                            ],
                            [
                                521.0,
                                75.28721959999999
                            ]
                        ]
                    },
                    {
                        "name": "SRR7140572.c_curve",
                        "data": [
                            [
                                0.0,
                                0.0
                            ],
                            [
                                1.0,
                                0.8449949999999999
                            ],
                            [
                                2.0,
                                1.6502299999999999
                            ],
                            [
                                3.0,
                                2.43275
                            ],
                            [
                                4.0,
                                3.19506
                            ],
                            [
                                5.0,
                                3.93876
                            ],
                            [
                                6.0,
                                4.665109999999999
                            ],
                            [
                                7.0,
                                5.37516
                            ],
                            [
                                8.0,
                                6.069789999999999
                            ],
                            [
                                9.0,
                                6.749759999999999
                            ],
                            [
                                10.0,
                                7.41578
                            ],
                            [
                                11.0,
                                8.06845
                            ],
                            [
                                12.0,
                                8.708309999999999
                            ],
                            [
                                13.0,
                                9.33587
                            ],
                            [
                                14.0,
                                9.951609999999999
                            ],
                            [
                                15.0,
                                10.5559
                            ],
                            [
                                16.0,
                                11.1493
                            ],
                            [
                                17.0,
                                11.7319
                            ],
                            [
                                18.0,
                                12.3043
                            ],
                            [
                                19.0,
                                12.8667
                            ],
                            [
                                20.0,
                                13.4194
                            ],
                            [
                                21.0,
                                13.9628
                            ],
                            [
                                22.0,
                                14.497
                            ],
                            [
                                23.0,
                                15.0224
                            ],
                            [
                                24.0,
                                15.5391
                            ],
                            [
                                25.0,
                                16.0475
                            ],
                            [
                                26.0,
                                16.5477
                            ],
                            [
                                27.0,
                                17.04
                            ],
                            [
                                28.0,
                                17.5245
                            ],
                            [
                                29.0,
                                18.0015
                            ],
                            [
                                30.0,
                                18.4711
                            ],
                            [
                                31.0,
                                18.9335
                            ],
                            [
                                32.0,
                                19.3889
                            ],
                            [
                                33.0,
                                19.8375
                            ],
                            [
                                34.0,
                                20.2794
                            ],
                            [
                                35.0,
                                20.7147
                            ],
                            [
                                36.0,
                                21.1437
                            ],
                            [
                                37.0,
                                21.566399999999998
                            ],
                            [
                                38.0,
                                21.983
                            ],
                            [
                                39.0,
                                22.3936
                            ],
                            [
                                40.0,
                                22.798399999999997
                            ],
                            [
                                41.0,
                                23.197499999999998
                            ],
                            [
                                42.0,
                                23.590999999999998
                            ],
                            [
                                43.0,
                                23.9789
                            ],
                            [
                                44.0,
                                24.3616
                            ],
                            [
                                45.0,
                                24.738899999999997
                            ],
                            [
                                46.0,
                                25.1111
                            ],
                            [
                                47.0,
                                25.478299999999997
                            ],
                            [
                                48.0,
                                25.8405
                            ],
                            [
                                49.0,
                                26.197899999999997
                            ],
                            [
                                50.0,
                                26.5505
                            ],
                            [
                                51.0,
                                26.8985
                            ],
                            [
                                52.0,
                                27.241899999999998
                            ],
                            [
                                53.0,
                                27.5808
                            ],
                            [
                                54.0,
                                27.915399999999998
                            ],
                            [
                                55.0,
                                28.2456
                            ],
                            [
                                56.0,
                                28.5716
                            ],
                            [
                                57.0,
                                28.8934
                            ],
                            [
                                58.0,
                                29.211199999999998
                            ],
                            [
                                59.0,
                                29.5249
                            ],
                            [
                                60.0,
                                29.834799999999998
                            ],
                            [
                                61.0,
                                30.1408
                            ],
                            [
                                62.0,
                                30.442999999999998
                            ],
                            [
                                63.0,
                                30.7415
                            ],
                            [
                                64.0,
                                31.036299999999997
                            ],
                            [
                                65.0,
                                31.3276
                            ],
                            [
                                66.0,
                                31.615299999999998
                            ],
                            [
                                67.0,
                                31.8996
                            ],
                            [
                                68.0,
                                32.180499999999995
                            ]
                        ]
                    },
                    {
                        "name": "SRR7140572.lc_extrap",
                        "data": [
                            [
                                0.0,
                                0.0
                            ],
                            [
                                1.0,
                                0.8447264999999999
                            ],
                            [
                                2.0,
                                1.6496324999999998
                            ],
                            [
                                3.0,
                                2.4319474999999997
                            ],
                            [
                                4.0,
                                3.1940505
                            ],
                            [
                                5.0,
                                3.9375194999999996
                            ],
                            [
                                6.0,
                                4.663634
                            ],
                            [
                                7.0,
                                5.37345
                            ],
                            [
                                8.0,
                                6.06785
                            ],
                            [
                                9.0,
                                6.747611999999999
                            ],
                            [
                                10.0,
                                7.4134139999999995
                            ],
                            [
                                11.0,
                                8.06587
                            ],
                            [
                                12.0,
                                8.7055315
                            ],
                            [
                                13.0,
                                9.332905
                            ],
                            [
                                14.0,
                                9.9484515
                            ],
                            [
                                15.0,
                                10.552596999999999
                            ],
                            [
                                16.0,
                                11.145733499999999
                            ],
                            [
                                17.0,
                                11.728237
                            ],
                            [
                                18.0,
                                12.300445999999999
                            ],
                            [
                                19.0,
                                12.862686499999999
                            ],
                            [
                                20.0,
                                13.415258999999999
                            ],
                            [
                                21.0,
                                13.9584555
                            ],
                            [
                                22.0,
                                14.492536999999999
                            ],
                            [
                                23.0,
                                15.017767
                            ],
                            [
                                24.0,
                                15.5343945
                            ],
                            [
                                25.0,
                                16.042644499999998
                            ],
                            [
                                26.0,
                                16.5427395
                            ],
                            [
                                27.0,
                                17.034898
                            ],
                            [
                                28.0,
                                17.519313999999998
                            ],
                            [
                                29.0,
                                17.996184
                            ],
                            [
                                30.0,
                                18.465695
                            ],
                            [
                                31.0,
                                18.928024
                            ],
                            [
                                32.0,
                                19.3833445
                            ],
                            [
                                33.0,
                                19.831822
                            ],
                            [
                                34.0,
                                20.273611499999998
                            ],
                            [
                                35.0,
                                20.708872
                            ],
                            [
                                36.0,
                                21.1377565
                            ],
                            [
                                37.0,
                                21.5604075
                            ],
                            [
                                38.0,
                                21.976952999999998
                            ],
                            [
                                39.0,
                                22.387529
                            ],
                            [
                                40.0,
                                22.7922625
                            ],
                            [
                                41.0,
                                23.191281
                            ],
                            [
                                42.0,
                                23.584702999999998
                            ],
                            [
                                43.0,
                                23.9726455
                            ],
                            [
                                44.0,
                                24.3552265
                            ],
                            [
                                45.0,
                                24.7325515
                            ],
                            [
                                46.0,
                                25.104727
                            ],
                            [
                                47.0,
                                25.4718625
                            ],
                            [
                                48.0,
                                25.8340535
                            ],
                            [
                                49.0,
                                26.191401499999998
                            ],
                            [
                                50.0,
                                26.543999
                            ],
                            [
                                51.0,
                                26.8919405
                            ],
                            [
                                52.0,
                                27.235317499999997
                            ],
                            [
                                53.0,
                                27.5742175
                            ],
                            [
                                54.0,
                                27.908723499999997
                            ],
                            [
                                55.0,
                                28.238920999999998
                            ],
                            [
                                56.0,
                                28.564890499999997
                            ],
                            [
                                57.0,
                                28.886713
                            ],
                            [
                                58.0,
                                29.204462
                            ],
                            [
                                59.0,
                                29.518216499999998
                            ],
                            [
                                60.0,
                                29.828046999999998
                            ],
                            [
                                61.0,
                                30.134027
                            ],
                            [
                                62.0,
                                30.436224499999998
                            ],
                            [
                                63.0,
                                30.7347105
                            ],
                            [
                                64.0,
                                31.029548499999997
                            ],
                            [
                                65.0,
                                31.3208035
                            ],
                            [
                                66.0,
                                31.608527
                            ],
                            [
                                67.0,
                                31.892791499999998
                            ],
                            [
                                68.0,
                                32.1736605
                            ],
                            [
                                69.0,
                                32.4511912
                            ],
                            [
                                70.0,
                                32.7254739
                            ],
                            [
                                71.0,
                                32.9965538
                            ],
                            [
                                72.0,
                                33.2644677
                            ],
                            [
                                73.0,
                                33.5292697
                            ],
                            [
                                74.0,
                                33.7909662
                            ],
                            [
                                75.0,
                                34.0496336
                            ],
                            [
                                76.0,
                                34.305364299999994
                            ],
                            [
                                77.0,
                                34.5581955
                            ],
                            [
                                78.0,
                                34.8081664
                            ],
                            [
                                79.0,
                                35.055324399999996
                            ],
                            [
                                80.0,
                                35.299716
                            ],
                            [
                                81.0,
                                35.5413865
                            ],
                            [
                                82.0,
                                35.7803804
                            ],
                            [
                                83.0,
                                36.0167412
                            ],
                            [
                                84.0,
                                36.2505115
                            ],
                            [
                                85.0,
                                36.4817332
                            ],
                            [
                                86.0,
                                36.710446999999995
                            ],
                            [
                                87.0,
                                36.9366931
                            ],
                            [
                                88.0,
                                37.1605107
                            ],
                            [
                                89.0,
                                37.381938399999996
                            ],
                            [
                                90.0,
                                37.6010137
                            ],
                            [
                                91.0,
                                37.8177736
                            ],
                            [
                                92.0,
                                38.0322545
                            ],
                            [
                                93.0,
                                38.244516
                            ],
                            [
                                94.0,
                                38.4545494
                            ],
                            [
                                95.0,
                                38.6623742
                            ],
                            [
                                96.0,
                                38.8680861
                            ],
                            [
                                97.0,
                                39.0716901
                            ],
                            [
                                98.0,
                                39.2732179
                            ],
                            [
                                99.0,
                                39.472701
                            ],
                            [
                                100.0,
                                39.6701705
                            ],
                            [
                                101.0,
                                39.8656567
                            ],
                            [
                                102.0,
                                40.059189399999994
                            ],
                            [
                                103.0,
                                40.250797799999994
                            ],
                            [
                                104.0,
                                40.4405108
                            ],
                            [
                                105.0,
                                40.62835629999999
                            ],
                            [
                                106.0,
                                40.8143622
                            ],
                            [
                                107.0,
                                40.998555499999995
                            ],
                            [
                                108.0,
                                41.180962799999996
                            ],
                            [
                                109.0,
                                41.361610399999996
                            ],
                            [
                                110.0,
                                41.540541399999995
                            ],
                            [
                                111.0,
                                41.717772499999995
                            ],
                            [
                                112.0,
                                41.8933195
                            ],
                            [
                                113.0,
                                42.067206799999994
                            ],
                            [
                                114.0,
                                42.2394581
                            ],
                            [
                                115.0,
                                42.4100969
                            ],
                            [
                                116.0,
                                42.5791461
                            ],
                            [
                                117.0,
                                42.7466283
                            ],
                            [
                                118.0,
                                42.9125656
                            ],
                            [
                                119.0,
                                43.0769798
                            ],
                            [
                                120.0,
                                43.239892299999994
                            ],
                            [
                                121.0,
                                43.4013241
                            ],
                            [
                                122.0,
                                43.5612957
                            ],
                            [
                                123.0,
                                43.7198276
                            ],
                            [
                                124.0,
                                43.8769395
                            ],
                            [
                                125.0,
                                44.032651
                            ],
                            [
                                126.0,
                                44.186981499999995
                            ],
                            [
                                127.0,
                                44.3399496
                            ],
                            [
                                128.0,
                                44.4915741
                            ],
                            [
                                129.0,
                                44.6419117
                            ],
                            [
                                130.0,
                                44.790952
                            ],
                            [
                                131.0,
                                44.938666999999995
                            ],
                            [
                                132.0,
                                45.0850522
                            ],
                            [
                                133.0,
                                45.230186399999994
                            ],
                            [
                                134.0,
                                45.3740866
                            ],
                            [
                                135.0,
                                45.5167692
                            ],
                            [
                                136.0,
                                45.65825029999999
                            ],
                            [
                                137.0,
                                45.7985457
                            ],
                            [
                                138.0,
                                45.937670399999995
                            ],
                            [
                                139.0,
                                46.0756397
                            ],
                            [
                                140.0,
                                46.2125315
                            ],
                            [
                                141.0,
                                46.348296999999995
                            ],
                            [
                                142.0,
                                46.4829057
                            ],
                            [
                                143.0,
                                46.616399200000004
                            ],
                            [
                                144.0,
                                46.7487924
                            ],
                            [
                                145.0,
                                46.8799905
                            ],
                            [
                                146.0,
                                47.0101232
                            ],
                            [
                                147.0,
                                47.139210299999995
                            ],
                            [
                                148.0,
                                47.267265200000004
                            ],
                            [
                                149.0,
                                47.3943007
                            ],
                            [
                                150.0,
                                47.52032979999999
                            ],
                            [
                                151.0,
                                47.6453912
                            ],
                            [
                                152.0,
                                47.7695936
                            ],
                            [
                                153.0,
                                47.892832299999995
                            ],
                            [
                                154.0,
                                48.015119299999995
                            ],
                            [
                                155.0,
                                48.13661
                            ],
                            [
                                156.0,
                                48.2574777
                            ],
                            [
                                157.0,
                                48.377781799999994
                            ],
                            [
                                158.0,
                                48.4971136
                            ],
                            [
                                159.0,
                                48.6150431
                            ],
                            [
                                160.0,
                                48.7320867
                            ],
                            [
                                161.0,
                                48.848255099999996
                            ],
                            [
                                162.0,
                                48.963558899999995
                            ],
                            [
                                163.0,
                                49.0778834
                            ],
                            [
                                164.0,
                                49.1912296
                            ],
                            [
                                165.0,
                                49.303742899999996
                            ],
                            [
                                166.0,
                                49.415521399999996
                            ],
                            [
                                167.0,
                                49.52660279999999
                            ],
                            [
                                168.0,
                                49.636884099999996
                            ],
                            [
                                169.0,
                                49.746286299999994
                            ],
                            [
                                170.0,
                                49.8548498
                            ],
                            [
                                171.0,
                                49.962432899999996
                            ],
                            [
                                172.0,
                                50.069235899999995
                            ],
                            [
                                173.0,
                                50.175276399999994
                            ],
                            [
                                174.0,
                                50.2805633
                            ],
                            [
                                175.0,
                                50.385363
                            ],
                            [
                                176.0,
                                50.4895306
                            ],
                            [
                                177.0,
                                50.5929782
                            ],
                            [
                                178.0,
                                50.6957141
                            ],
                            [
                                179.0,
                                50.797746599999996
                            ],
                            [
                                180.0,
                                50.89857479999999
                            ],
                            [
                                181.0,
                                50.9985607
                            ],
                            [
                                182.0,
                                51.0981306
                            ],
                            [
                                183.0,
                                51.197218
                            ],
                            [
                                184.0,
                                51.2955383
                            ],
                            [
                                185.0,
                                51.3931736
                            ],
                            [
                                186.0,
                                51.490154399999994
                            ],
                            [
                                187.0,
                                51.5866776
                            ],
                            [
                                188.0,
                                51.6826545
                            ],
                            [
                                189.0,
                                51.77842879999999
                            ],
                            [
                                190.0,
                                51.873240499999994
                            ],
                            [
                                191.0,
                                51.9670702
                            ],
                            [
                                192.0,
                                52.0602851
                            ],
                            [
                                193.0,
                                52.1528894
                            ],
                            [
                                194.0,
                                52.244831299999994
                            ],
                            [
                                195.0,
                                52.3359177
                            ],
                            [
                                196.0,
                                52.426671299999995
                            ],
                            [
                                197.0,
                                52.516901
                            ],
                            [
                                198.0,
                                52.606643399999996
                            ],
                            [
                                199.0,
                                52.6960892
                            ],
                            [
                                200.0,
                                52.7847932
                            ],
                            [
                                201.0,
                                52.8723712
                            ],
                            [
                                202.0,
                                52.9593021
                            ],
                            [
                                203.0,
                                53.046098
                            ],
                            [
                                204.0,
                                53.13246829999999
                            ],
                            [
                                205.0,
                                53.218194399999994
                            ],
                            [
                                206.0,
                                53.3030237
                            ],
                            [
                                207.0,
                                53.3872199
                            ],
                            [
                                208.0,
                                53.4712038
                            ],
                            [
                                209.0,
                                53.5550405
                            ],
                            [
                                210.0,
                                53.63842029999999
                            ],
                            [
                                211.0,
                                53.720684999999996
                            ],
                            [
                                212.0,
                                53.8024455
                            ],
                            [
                                213.0,
                                53.88374579999999
                            ],
                            [
                                214.0,
                                53.9649569
                            ],
                            [
                                215.0,
                                54.04532939999999
                            ],
                            [
                                216.0,
                                54.1252139
                            ],
                            [
                                217.0,
                                54.2047261
                            ],
                            [
                                218.0,
                                54.2837968
                            ],
                            [
                                219.0,
                                54.3623982
                            ],
                            [
                                220.0,
                                54.4405747
                            ],
                            [
                                221.0,
                                54.5188242
                            ],
                            [
                                222.0,
                                54.596734
                            ],
                            [
                                223.0,
                                54.67417
                            ],
                            [
                                224.0,
                                54.75072839999999
                            ],
                            [
                                225.0,
                                54.827231399999995
                            ],
                            [
                                226.0,
                                54.903050799999995
                            ],
                            [
                                227.0,
                                54.978440799999994
                            ],
                            [
                                228.0,
                                55.0527431
                            ],
                            [
                                229.0,
                                55.12746129999999
                            ],
                            [
                                230.0,
                                55.2020139
                            ],
                            [
                                231.0,
                                55.2758712
                            ],
                            [
                                232.0,
                                55.349069799999995
                            ],
                            [
                                233.0,
                                55.4217686
                            ],
                            [
                                234.0,
                                55.494063399999995
                            ],
                            [
                                235.0,
                                55.56595779999999
                            ],
                            [
                                236.0,
                                55.637455599999996
                            ],
                            [
                                237.0,
                                55.708560399999996
                            ],
                            [
                                238.0,
                                55.7792757
                            ],
                            [
                                239.0,
                                55.849605
                            ],
                            [
                                240.0,
                                55.919551799999994
                            ],
                            [
                                241.0,
                                55.9891196
                            ],
                            [
                                242.0,
                                56.0583117
                            ],
                            [
                                243.0,
                                56.127057799999996
                            ],
                            [
                                244.0,
                                56.1951688
                            ],
                            [
                                245.0,
                                56.2629122
                            ],
                            [
                                246.0,
                                56.33029129999999
                            ],
                            [
                                247.0,
                                56.3973091
                            ],
                            [
                                248.0,
                                56.4639689
                            ],
                            [
                                249.0,
                                56.5302739
                            ],
                            [
                                250.0,
                                56.5962269
                            ],
                            [
                                251.0,
                                56.6618312
                            ],
                            [
                                252.0,
                                56.727089799999995
                            ],
                            [
                                253.0,
                                56.792005399999994
                            ],
                            [
                                254.0,
                                56.856581299999995
                            ],
                            [
                                255.0,
                                56.9208201
                            ],
                            [
                                256.0,
                                56.9848441
                            ],
                            [
                                257.0,
                                57.048317999999995
                            ],
                            [
                                258.0,
                                57.1114641
                            ],
                            [
                                259.0,
                                57.174521999999996
                            ],
                            [
                                260.0,
                                57.237598799999994
                            ],
                            [
                                261.0,
                                57.300360999999995
                            ],
                            [
                                262.0,
                                57.3628114
                            ],
                            [
                                263.0,
                                57.4253662
                            ],
                            [
                                264.0,
                                57.487865
                            ],
                            [
                                265.0,
                                57.5490395
                            ],
                            [
                                266.0,
                                57.6096854
                            ],
                            [
                                267.0,
                                57.6705415
                            ],
                            [
                                268.0,
                                57.7312964
                            ],
                            [
                                269.0,
                                57.7917602
                            ],
                            [
                                270.0,
                                57.851935399999995
                            ],
                            [
                                271.0,
                                57.91182439999999
                            ],
                            [
                                272.0,
                                57.9714297
                            ],
                            [
                                273.0,
                                58.0304442
                            ],
                            [
                                274.0,
                                58.0889835
                            ],
                            [
                                275.0,
                                58.1473879
                            ],
                            [
                                276.0,
                                58.205622
                            ],
                            [
                                277.0,
                                58.263577399999996
                            ],
                            [
                                278.0,
                                58.321256399999996
                            ],
                            [
                                279.0,
                                58.3786612
                            ],
                            [
                                280.0,
                                58.43579389999999
                            ],
                            [
                                281.0,
                                58.491814999999995
                            ],
                            [
                                282.0,
                                58.5470466
                            ],
                            [
                                283.0,
                                58.6034657
                            ],
                            [
                                284.0,
                                58.6596214
                            ],
                            [
                                285.0,
                                58.715515999999994
                            ],
                            [
                                286.0,
                                58.7710958
                            ],
                            [
                                287.0,
                                58.826417899999996
                            ],
                            [
                                288.0,
                                58.8814849
                            ],
                            [
                                289.0,
                                58.9362986
                            ],
                            [
                                290.0,
                                58.990860999999995
                            ],
                            [
                                291.0,
                                59.045173999999996
                            ],
                            [
                                292.0,
                                59.0992396
                            ],
                            [
                                293.0,
                                59.1530595
                            ],
                            [
                                294.0,
                                59.2066356
                            ],
                            [
                                295.0,
                                59.2599697
                            ],
                            [
                                296.0,
                                59.3130637
                            ],
                            [
                                297.0,
                                59.365919299999995
                            ],
                            [
                                298.0,
                                59.418538399999996
                            ],
                            [
                                299.0,
                                59.4709226
                            ],
                            [
                                300.0,
                                59.5230736
                            ],
                            [
                                301.0,
                                59.574993299999996
                            ],
                            [
                                302.0,
                                59.6266832
                            ],
                            [
                                303.0,
                                59.6781452
                            ],
                            [
                                304.0,
                                59.7293807
                            ],
                            [
                                305.0,
                                59.7803915
                            ],
                            [
                                306.0,
                                59.8310662
                            ],
                            [
                                307.0,
                                59.8811469
                            ],
                            [
                                308.0,
                                59.9310045
                            ],
                            [
                                309.0,
                                59.9806406
                            ],
                            [
                                310.0,
                                60.0300568
                            ],
                            [
                                311.0,
                                60.0792546
                            ],
                            [
                                312.0,
                                60.1282357
                            ],
                            [
                                313.0,
                                60.177001499999996
                            ],
                            [
                                314.0,
                                60.2255827
                            ],
                            [
                                315.0,
                                60.2744448
                            ],
                            [
                                316.0,
                                60.32310029999999
                            ],
                            [
                                317.0,
                                60.3715507
                            ],
                            [
                                318.0,
                                60.419797499999994
                            ],
                            [
                                319.0,
                                60.4678421
                            ],
                            [
                                320.0,
                                60.51568579999999
                            ],
                            [
                                321.0,
                                60.5633301
                            ],
                            [
                                322.0,
                                60.6107763
                            ],
                            [
                                323.0,
                                60.6580258
                            ],
                            [
                                324.0,
                                60.705079999999995
                            ],
                            [
                                325.0,
                                60.7519402
                            ],
                            [
                                326.0,
                                60.7983262
                            ],
                            [
                                327.0,
                                60.8444242
                            ],
                            [
                                328.0,
                                60.8903307
                            ],
                            [
                                329.0,
                                60.936208799999996
                            ],
                            [
                                330.0,
                                60.982442899999995
                            ],
                            [
                                331.0,
                                61.0284924
                            ],
                            [
                                332.0,
                                61.074358399999994
                            ],
                            [
                                333.0,
                                61.1197317
                            ],
                            [
                                334.0,
                                61.164806799999994
                            ],
                            [
                                335.0,
                                61.209699
                            ],
                            [
                                336.0,
                                61.254409700000004
                            ],
                            [
                                337.0,
                                61.298940099999996
                            ],
                            [
                                338.0,
                                61.3432911
                            ],
                            [
                                339.0,
                                61.3874047
                            ],
                            [
                                340.0,
                                61.4312505
                            ],
                            [
                                341.0,
                                61.4749191
                            ],
                            [
                                342.0,
                                61.5184116
                            ],
                            [
                                343.0,
                                61.5617292
                            ],
                            [
                                344.0,
                                61.6048729
                            ],
                            [
                                345.0,
                                61.6478439
                            ],
                            [
                                346.0,
                                61.69064329999999
                            ],
                            [
                                347.0,
                                61.7332721
                            ],
                            [
                                348.0,
                                61.775574399999996
                            ],
                            [
                                349.0,
                                61.817697700000004
                            ],
                            [
                                350.0,
                                61.8596515
                            ],
                            [
                                351.0,
                                61.90143679999999
                            ],
                            [
                                352.0,
                                61.94305479999999
                            ],
                            [
                                353.0,
                                61.98450629999999
                            ],
                            [
                                354.0,
                                62.0259819
                            ],
                            [
                                355.0,
                                62.0674672
                            ],
                            [
                                356.0,
                                62.1087929
                            ],
                            [
                                357.0,
                                62.1499602
                            ],
                            [
                                358.0,
                                62.19097
                            ],
                            [
                                359.0,
                                62.231823299999995
                            ],
                            [
                                360.0,
                                62.272521
                            ],
                            [
                                361.0,
                                62.3128861
                            ],
                            [
                                362.0,
                                62.3527971
                            ],
                            [
                                363.0,
                                62.39255229999999
                            ],
                            [
                                364.0,
                                62.4321526
                            ],
                            [
                                365.0,
                                62.4715989
                            ],
                            [
                                366.0,
                                62.5108922
                            ],
                            [
                                367.0,
                                62.5500334
                            ],
                            [
                                368.0,
                                62.589023499999996
                            ],
                            [
                                369.0,
                                62.627863299999994
                            ],
                            [
                                370.0,
                                62.6665537
                            ],
                            [
                                371.0,
                                62.7050956
                            ],
                            [
                                372.0,
                                62.7435906
                            ],
                            [
                                373.0,
                                62.782332499999995
                            ],
                            [
                                374.0,
                                62.820932299999996
                            ],
                            [
                                375.0,
                                62.85939079999999
                            ],
                            [
                                376.0,
                                62.897709
                            ],
                            [
                                377.0,
                                62.9358876
                            ],
                            [
                                378.0,
                                62.973927399999994
                            ],
                            [
                                379.0,
                                63.011829299999995
                            ],
                            [
                                380.0,
                                63.0495942
                            ],
                            [
                                381.0,
                                63.0872227
                            ],
                            [
                                382.0,
                                63.1247158
                            ],
                            [
                                383.0,
                                63.1620741
                            ],
                            [
                                384.0,
                                63.1992985
                            ],
                            [
                                385.0,
                                63.23638979999999
                            ],
                            [
                                386.0,
                                63.273348799999994
                            ],
                            [
                                387.0,
                                63.3101761
                            ],
                            [
                                388.0,
                                63.3468726
                            ],
                            [
                                389.0,
                                63.38312929999999
                            ],
                            [
                                390.0,
                                63.4189961
                            ],
                            [
                                391.0,
                                63.4547321
                            ],
                            [
                                392.0,
                                63.49033779999999
                            ],
                            [
                                393.0,
                                63.525814
                            ],
                            [
                                394.0,
                                63.5611615
                            ],
                            [
                                395.0,
                                63.596380999999994
                            ],
                            [
                                396.0,
                                63.631524999999996
                            ],
                            [
                                397.0,
                                63.66655479999999
                            ],
                            [
                                398.0,
                                63.701457899999994
                            ],
                            [
                                399.0,
                                63.7362352
                            ],
                            [
                                400.0,
                                63.77088729999999
                            ],
                            [
                                401.0,
                                63.805414899999995
                            ],
                            [
                                402.0,
                                63.8398187
                            ],
                            [
                                403.0,
                                63.8740994
                            ],
                            [
                                404.0,
                                63.9082577
                            ],
                            [
                                405.0,
                                63.94229429999999
                            ],
                            [
                                406.0,
                                63.97620979999999
                            ],
                            [
                                407.0,
                                64.01000479999999
                            ],
                            [
                                408.0,
                                64.0436801
                            ],
                            [
                                409.0,
                                64.0772363
                            ],
                            [
                                410.0,
                                64.1106741
                            ],
                            [
                                411.0,
                                64.14399399999999
                            ],
                            [
                                412.0,
                                64.17719679999999
                            ],
                            [
                                413.0,
                                64.210283
                            ],
                            [
                                414.0,
                                64.24325329999999
                            ],
                            [
                                415.0,
                                64.27610829999999
                            ],
                            [
                                416.0,
                                64.3088487
                            ],
                            [
                                417.0,
                                64.341475
                            ],
                            [
                                418.0,
                                64.3739878
                            ],
                            [
                                419.0,
                                64.40638779999999
                            ],
                            [
                                420.0,
                                64.4386756
                            ],
                            [
                                421.0,
                                64.47085179999999
                            ],
                            [
                                422.0,
                                64.5029169
                            ],
                            [
                                423.0,
                                64.5348716
                            ],
                            [
                                424.0,
                                64.5667163
                            ],
                            [
                                425.0,
                                64.59845179999999
                            ],
                            [
                                426.0,
                                64.6300786
                            ],
                            [
                                427.0,
                                64.6615972
                            ],
                            [
                                428.0,
                                64.69300829999999
                            ],
                            [
                                429.0,
                                64.7243123
                            ],
                            [
                                430.0,
                                64.7555098
                            ],
                            [
                                431.0,
                                64.7866015
                            ],
                            [
                                432.0,
                                64.8175878
                            ],
                            [
                                433.0,
                                64.84846929999999
                            ],
                            [
                                434.0,
                                64.8792466
                            ],
                            [
                                435.0,
                                64.9099201
                            ],
                            [
                                436.0,
                                64.9404904
                            ],
                            [
                                437.0,
                                64.970958
                            ],
                            [
                                438.0,
                                65.00132359999999
                            ],
                            [
                                439.0,
                                65.0315875
                            ],
                            [
                                440.0,
                                65.0617503
                            ],
                            [
                                441.0,
                                65.0918125
                            ],
                            [
                                442.0,
                                65.1217747
                            ],
                            [
                                443.0,
                                65.1516374
                            ],
                            [
                                444.0,
                                65.1814009
                            ],
                            [
                                445.0,
                                65.211066
                            ],
                            [
                                446.0,
                                65.240633
                            ],
                            [
                                447.0,
                                65.2701024
                            ],
                            [
                                448.0,
                                65.2994748
                            ],
                            [
                                449.0,
                                65.32875059999999
                            ],
                            [
                                450.0,
                                65.35793029999999
                            ],
                            [
                                451.0,
                                65.3870144
                            ],
                            [
                                452.0,
                                65.4160034
                            ],
                            [
                                453.0,
                                65.4448977
                            ],
                            [
                                454.0,
                                65.4736978
                            ],
                            [
                                455.0,
                                65.5024042
                            ],
                            [
                                456.0,
                                65.5310174
                            ],
                            [
                                457.0,
                                65.5595377
                            ],
                            [
                                458.0,
                                65.58796579999999
                            ],
                            [
                                459.0,
                                65.6163019
                            ],
                            [
                                460.0,
                                65.6445466
                            ],
                            [
                                461.0,
                                65.6727004
                            ],
                            [
                                462.0,
                                65.7007636
                            ],
                            [
                                463.0,
                                65.7287367
                            ],
                            [
                                464.0,
                                65.7566202
                            ],
                            [
                                465.0,
                                65.7844145
                            ],
                            [
                                466.0,
                                65.8121199
                            ],
                            [
                                467.0,
                                65.8397371
                            ],
                            [
                                468.0,
                                65.8672663
                            ],
                            [
                                469.0,
                                65.894708
                            ],
                            [
                                470.0,
                                65.9220627
                            ],
                            [
                                471.0,
                                65.9493307
                            ],
                            [
                                472.0,
                                65.9765125
                            ],
                            [
                                473.0,
                                66.00360839999999
                            ],
                            [
                                474.0,
                                66.030619
                            ],
                            [
                                475.0,
                                66.05754449999999
                            ],
                            [
                                476.0,
                                66.0843855
                            ],
                            [
                                477.0,
                                66.1111423
                            ],
                            [
                                478.0,
                                66.1378152
                            ],
                            [
                                479.0,
                                66.1644048
                            ],
                            [
                                480.0,
                                66.19091139999999
                            ],
                            [
                                481.0,
                                66.2173354
                            ],
                            [
                                482.0,
                                66.2436772
                            ],
                            [
                                483.0,
                                66.2699372
                            ],
                            [
                                484.0,
                                66.2961157
                            ],
                            [
                                485.0,
                                66.3222132
                            ],
                            [
                                486.0,
                                66.34822989999999
                            ],
                            [
                                487.0,
                                66.3741664
                            ],
                            [
                                488.0,
                                66.40002299999999
                            ],
                            [
                                489.0,
                                66.4258
                            ],
                            [
                                490.0,
                                66.45149789999999
                            ],
                            [
                                491.0,
                                66.4771169
                            ],
                            [
                                492.0,
                                66.5026575
                            ],
                            [
                                493.0,
                                66.52812
                            ],
                            [
                                494.0,
                                66.5535048
                            ],
                            [
                                495.0,
                                66.5788123
                            ],
                            [
                                496.0,
                                66.6040427
                            ],
                            [
                                497.0,
                                66.62919649999999
                            ],
                            [
                                498.0,
                                66.654274
                            ],
                            [
                                499.0,
                                66.6792756
                            ],
                            [
                                500.0,
                                66.7042015
                            ],
                            [
                                501.0,
                                66.7290522
                            ],
                            [
                                502.0,
                                66.753828
                            ],
                            [
                                503.0,
                                66.77852929999999
                            ],
                            [
                                504.0,
                                66.8031563
                            ],
                            [
                                505.0,
                                66.82770939999999
                            ],
                            [
                                506.0,
                                66.852189
                            ],
                            [
                                507.0,
                                66.87659529999999
                            ],
                            [
                                508.0,
                                66.90092879999999
                            ],
                            [
                                509.0,
                                66.9251897
                            ],
                            [
                                510.0,
                                66.94937829999999
                            ],
                            [
                                511.0,
                                66.9734951
                            ],
                            [
                                512.0,
                                66.9975402
                            ],
                            [
                                513.0,
                                67.0215141
                            ],
                            [
                                514.0,
                                67.0454171
                            ],
                            [
                                515.0,
                                67.06924939999999
                            ],
                            [
                                516.0,
                                67.0930114
                            ],
                            [
                                517.0,
                                67.1167034
                            ],
                            [
                                518.0,
                                67.1403258
                            ],
                            [
                                519.0,
                                67.1638787
                            ],
                            [
                                520.0,
                                67.18736259999999
                            ],
                            [
                                521.0,
                                67.2107777
                            ]
                        ]
                    },
                    {
                        "name": "SRR7140573.c_curve",
                        "data": [
                            [
                                0.0,
                                0.0
                            ],
                            [
                                1.0,
                                0.8541869999999999
                            ],
                            [
                                2.0,
                                1.6609699999999998
                            ],
                            [
                                3.0,
                                2.43828
                            ],
                            [
                                4.0,
                                3.18964
                            ],
                            [
                                5.0,
                                3.91744
                            ],
                            [
                                6.0,
                                4.62357
                            ],
                            [
                                7.0,
                                5.30955
                            ],
                            [
                                8.0,
                                5.97669
                            ],
                            [
                                9.0,
                                6.6261
                            ],
                            [
                                10.0,
                                7.258769999999999
                            ],
                            [
                                11.0,
                                7.87557
                            ],
                            [
                                12.0,
                                8.47729
                            ],
                            [
                                13.0,
                                9.06463
                            ],
                            [
                                14.0,
                                9.638219999999999
                            ],
                            [
                                15.0,
                                10.198699999999999
                            ],
                            [
                                16.0,
                                10.7465
                            ],
                            [
                                17.0,
                                11.2823
                            ],
                            [
                                18.0,
                                11.8064
                            ],
                            [
                                19.0,
                                12.3193
                            ],
                            [
                                20.0,
                                12.821399999999999
                            ],
                            [
                                21.0,
                                13.313099999999999
                            ],
                            [
                                22.0,
                                13.794699999999999
                            ],
                            [
                                23.0,
                                14.266599999999999
                            ],
                            [
                                24.0,
                                14.729099999999999
                            ],
                            [
                                25.0,
                                15.1825
                            ],
                            [
                                26.0,
                                15.627099999999999
                            ],
                            [
                                27.0,
                                16.0632
                            ],
                            [
                                28.0,
                                16.4909
                            ],
                            [
                                29.0,
                                16.9107
                            ],
                            [
                                30.0,
                                17.322599999999998
                            ],
                            [
                                31.0,
                                17.7269
                            ],
                            [
                                32.0,
                                18.1239
                            ],
                            [
                                33.0,
                                18.5137
                            ],
                            [
                                34.0,
                                18.8965
                            ],
                            [
                                35.0,
                                19.2726
                            ],
                            [
                                36.0,
                                19.6421
                            ],
                            [
                                37.0,
                                20.0052
                            ],
                            [
                                38.0,
                                20.362
                            ],
                            [
                                39.0,
                                20.712699999999998
                            ],
                            [
                                40.0,
                                21.057499999999997
                            ],
                            [
                                41.0,
                                21.3965
                            ],
                            [
                                42.0,
                                21.7299
                            ],
                            [
                                43.0,
                                22.0577
                            ],
                            [
                                44.0,
                                22.3802
                            ],
                            [
                                45.0,
                                22.6974
                            ],
                            [
                                46.0,
                                23.0096
                            ],
                            [
                                47.0,
                                23.316699999999997
                            ],
                            [
                                48.0,
                                23.619
                            ],
                            [
                                49.0,
                                23.9165
                            ],
                            [
                                50.0,
                                24.2094
                            ],
                            [
                                51.0,
                                24.4977
                            ],
                            [
                                52.0,
                                24.781599999999997
                            ],
                            [
                                53.0,
                                25.0611
                            ],
                            [
                                54.0,
                                25.336399999999998
                            ],
                            [
                                55.0,
                                25.607499999999998
                            ],
                            [
                                56.0,
                                25.874599999999997
                            ],
                            [
                                57.0,
                                26.1377
                            ],
                            [
                                58.0,
                                26.3969
                            ],
                            [
                                59.0,
                                26.6523
                            ],
                            [
                                60.0,
                                26.904
                            ],
                            [
                                61.0,
                                27.151999999999997
                            ],
                            [
                                62.0,
                                27.3965
                            ],
                            [
                                63.0,
                                27.6375
                            ],
                            [
                                64.0,
                                27.8751
                            ],
                            [
                                65.0,
                                28.109299999999998
                            ],
                            [
                                66.0,
                                28.3402
                            ],
                            [
                                67.0,
                                28.567899999999998
                            ],
                            [
                                68.0,
                                28.7925
                            ],
                            [
                                69.0,
                                29.014
                            ],
                            [
                                70.0,
                                29.232499999999998
                            ],
                            [
                                71.0,
                                29.448
                            ],
                            [
                                72.0,
                                29.6606
                            ],
                            [
                                73.0,
                                29.8703
                            ],
                            [
                                74.0,
                                30.077299999999997
                            ],
                            [
                                75.0,
                                30.281499999999998
                            ],
                            [
                                76.0,
                                30.482999999999997
                            ],
                            [
                                77.0,
                                30.6819
                            ],
                            [
                                78.0,
                                30.8782
                            ]
                        ]
                    },
                    {
                        "name": "SRR7140573.lc_extrap",
                        "data": [
                            [
                                0.0,
                                0.0
                            ],
                            [
                                1.0,
                                0.853869
                            ],
                            [
                                2.0,
                                1.6603614999999998
                            ],
                            [
                                3.0,
                                2.4373579999999997
                            ],
                            [
                                4.0,
                                3.1884505
                            ],
                            [
                                5.0,
                                3.9159995
                            ],
                            [
                                6.0,
                                4.6218835
                            ],
                            [
                                7.0,
                                5.3076355
                            ],
                            [
                                8.0,
                                5.974557
                            ],
                            [
                                9.0,
                                6.623761
                            ],
                            [
                                10.0,
                                7.2562365
                            ],
                            [
                                11.0,
                                7.8728535
                            ],
                            [
                                12.0,
                                8.474393
                            ],
                            [
                                13.0,
                                9.0615595
                            ],
                            [
                                14.0,
                                9.635000999999999
                            ],
                            [
                                15.0,
                                10.1953025
                            ],
                            [
                                16.0,
                                10.743006999999999
                            ],
                            [
                                17.0,
                                11.2786175
                            ],
                            [
                                18.0,
                                11.802596999999999
                            ],
                            [
                                19.0,
                                12.31538
                            ],
                            [
                                20.0,
                                12.817373
                            ],
                            [
                                21.0,
                                13.308956
                            ],
                            [
                                22.0,
                                13.790485499999999
                            ],
                            [
                                23.0,
                                14.2622965
                            ],
                            [
                                24.0,
                                14.7247135
                            ],
                            [
                                25.0,
                                15.178035999999999
                            ],
                            [
                                26.0,
                                15.622543499999999
                            ],
                            [
                                27.0,
                                16.05851
                            ],
                            [
                                28.0,
                                16.4862005
                            ],
                            [
                                29.0,
                                16.905855499999998
                            ],
                            [
                                30.0,
                                17.317709
                            ],
                            [
                                31.0,
                                17.7219895
                            ],
                            [
                                32.0,
                                18.118904
                            ],
                            [
                                33.0,
                                18.508667499999998
                            ],
                            [
                                34.0,
                                18.891467
                            ],
                            [
                                35.0,
                                19.2674955
                            ],
                            [
                                36.0,
                                19.6369355
                            ],
                            [
                                37.0,
                                19.999959
                            ],
                            [
                                38.0,
                                20.3567335
                            ],
                            [
                                39.0,
                                20.707418999999998
                            ],
                            [
                                40.0,
                                21.052172
                            ],
                            [
                                41.0,
                                21.391143
                            ],
                            [
                                42.0,
                                21.72446
                            ],
                            [
                                43.0,
                                22.052269499999998
                            ],
                            [
                                44.0,
                                22.3747135
                            ],
                            [
                                45.0,
                                22.691919
                            ],
                            [
                                46.0,
                                23.004013
                            ],
                            [
                                47.0,
                                23.311116
                            ],
                            [
                                48.0,
                                23.613353999999998
                            ],
                            [
                                49.0,
                                23.910843999999997
                            ],
                            [
                                50.0,
                                24.203685
                            ],
                            [
                                51.0,
                                24.491982
                            ],
                            [
                                52.0,
                                24.7758355
                            ],
                            [
                                53.0,
                                25.055349999999997
                            ],
                            [
                                54.0,
                                25.3306225
                            ],
                            [
                                55.0,
                                25.601743
                            ],
                            [
                                56.0,
                                25.868803999999997
                            ],
                            [
                                57.0,
                                26.1318925
                            ],
                            [
                                58.0,
                                26.3910985
                            ],
                            [
                                59.0,
                                26.646503499999998
                            ],
                            [
                                60.0,
                                26.898186
                            ],
                            [
                                61.0,
                                27.146227
                            ],
                            [
                                62.0,
                                27.390703499999997
                            ],
                            [
                                63.0,
                                27.631687499999998
                            ],
                            [
                                64.0,
                                27.8692535
                            ],
                            [
                                65.0,
                                28.1034725
                            ],
                            [
                                66.0,
                                28.3344095
                            ],
                            [
                                67.0,
                                28.5621355
                            ],
                            [
                                68.0,
                                28.7867125
                            ],
                            [
                                69.0,
                                29.008205
                            ],
                            [
                                70.0,
                                29.226672999999998
                            ],
                            [
                                71.0,
                                29.442178499999997
                            ],
                            [
                                72.0,
                                29.654777499999998
                            ],
                            [
                                73.0,
                                29.8645295
                            ],
                            [
                                74.0,
                                30.0714905
                            ],
                            [
                                75.0,
                                30.275709
                            ],
                            [
                                76.0,
                                30.477244
                            ],
                            [
                                77.0,
                                30.676144999999998
                            ],
                            [
                                78.0,
                                30.87246
                            ],
                            [
                                79.0,
                                31.0662395
                            ],
                            [
                                80.0,
                                31.2575325
                            ],
                            [
                                81.0,
                                31.4463847
                            ],
                            [
                                82.0,
                                31.632841399999997
                            ],
                            [
                                83.0,
                                31.8169471
                            ],
                            [
                                84.0,
                                31.998745
                            ],
                            [
                                85.0,
                                32.1782776
                            ],
                            [
                                86.0,
                                32.355586100000004
                            ],
                            [
                                87.0,
                                32.5307111
                            ],
                            [
                                88.0,
                                32.7036918
                            ],
                            [
                                89.0,
                                32.8745669
                            ],
                            [
                                90.0,
                                33.0433741
                            ],
                            [
                                91.0,
                                33.2101502
                            ],
                            [
                                92.0,
                                33.3749311
                            ],
                            [
                                93.0,
                                33.5377521
                            ],
                            [
                                94.0,
                                33.6986475
                            ],
                            [
                                95.0,
                                33.857651
                            ],
                            [
                                96.0,
                                34.0147955
                            ],
                            [
                                97.0,
                                34.1701132
                            ],
                            [
                                98.0,
                                34.3236355
                            ],
                            [
                                99.0,
                                34.47539329999999
                            ],
                            [
                                100.0,
                                34.6254166
                            ],
                            [
                                101.0,
                                34.773734999999995
                            ],
                            [
                                102.0,
                                34.9203773
                            ],
                            [
                                103.0,
                                35.0653717
                            ],
                            [
                                104.0,
                                35.208746
                            ],
                            [
                                105.0,
                                35.350527
                            ],
                            [
                                106.0,
                                35.4907415
                            ],
                            [
                                107.0,
                                35.629415200000004
                            ],
                            [
                                108.0,
                                35.7665736
                            ],
                            [
                                109.0,
                                35.902241599999996
                            ],
                            [
                                110.0,
                                36.0364436
                            ],
                            [
                                111.0,
                                36.169203399999994
                            ],
                            [
                                112.0,
                                36.3005445
                            ],
                            [
                                113.0,
                                36.4304897
                            ],
                            [
                                114.0,
                                36.5590615
                            ],
                            [
                                115.0,
                                36.686282
                            ],
                            [
                                116.0,
                                36.8121727
                            ],
                            [
                                117.0,
                                36.936754799999996
                            ],
                            [
                                118.0,
                                37.060049
                            ],
                            [
                                119.0,
                                37.1820756
                            ],
                            [
                                120.0,
                                37.302854599999996
                            ],
                            [
                                121.0,
                                37.422405399999995
                            ],
                            [
                                122.0,
                                37.5407246
                            ],
                            [
                                123.0,
                                37.657829899999996
                            ],
                            [
                                124.0,
                                37.773762299999994
                            ],
                            [
                                125.0,
                                37.8885398
                            ],
                            [
                                126.0,
                                38.0021802
                            ],
                            [
                                127.0,
                                38.114703399999996
                            ],
                            [
                                128.0,
                                38.22615929999999
                            ],
                            [
                                129.0,
                                38.3365662
                            ],
                            [
                                130.0,
                                38.4459442
                            ],
                            [
                                131.0,
                                38.554272
                            ],
                            [
                                132.0,
                                38.6615656
                            ],
                            [
                                133.0,
                                38.7678405
                            ],
                            [
                                134.0,
                                38.873062899999994
                            ],
                            [
                                135.0,
                                38.977279700000004
                            ],
                            [
                                136.0,
                                39.0805216
                            ],
                            [
                                137.0,
                                39.1828034
                            ],
                            [
                                138.0,
                                39.284139499999995
                            ],
                            [
                                139.0,
                                39.384544
                            ],
                            [
                                140.0,
                                39.484031
                            ],
                            [
                                141.0,
                                39.5826144
                            ],
                            [
                                142.0,
                                39.680307799999994
                            ],
                            [
                                143.0,
                                39.7771247
                            ],
                            [
                                144.0,
                                39.8730787
                            ],
                            [
                                145.0,
                                39.9681831
                            ],
                            [
                                146.0,
                                40.062329299999995
                            ],
                            [
                                147.0,
                                40.1556265
                            ],
                            [
                                148.0,
                                40.2481045
                            ],
                            [
                                149.0,
                                40.339775700000004
                            ],
                            [
                                150.0,
                                40.4306491
                            ],
                            [
                                151.0,
                                40.5207367
                            ],
                            [
                                152.0,
                                40.6100539
                            ],
                            [
                                153.0,
                                40.6986147
                            ],
                            [
                                154.0,
                                40.7864186
                            ],
                            [
                                155.0,
                                40.873467
                            ],
                            [
                                156.0,
                                40.9597531
                            ],
                            [
                                157.0,
                                41.045260799999994
                            ],
                            [
                                158.0,
                                41.1299741
                            ],
                            [
                                159.0,
                                41.2139034
                            ],
                            [
                                160.0,
                                41.2971051
                            ],
                            [
                                161.0,
                                41.379653899999994
                            ],
                            [
                                162.0,
                                41.4615945
                            ],
                            [
                                163.0,
                                41.5429336
                            ],
                            [
                                164.0,
                                41.624424999999995
                            ],
                            [
                                165.0,
                                41.705341999999995
                            ],
                            [
                                166.0,
                                41.7854035
                            ],
                            [
                                167.0,
                                41.864728799999995
                            ],
                            [
                                168.0,
                                41.942732799999995
                            ],
                            [
                                169.0,
                                42.0207187
                            ],
                            [
                                170.0,
                                42.0979524
                            ],
                            [
                                171.0,
                                42.174493899999995
                            ],
                            [
                                172.0,
                                42.2504562
                            ],
                            [
                                173.0,
                                42.32551479999999
                            ],
                            [
                                174.0,
                                42.4000529
                            ],
                            [
                                175.0,
                                42.4740586
                            ],
                            [
                                176.0,
                                42.5474476
                            ],
                            [
                                177.0,
                                42.6204178
                            ],
                            [
                                178.0,
                                42.6928397
                            ],
                            [
                                179.0,
                                42.764398899999996
                            ],
                            [
                                180.0,
                                42.8353584
                            ],
                            [
                                181.0,
                                42.905782200000004
                            ],
                            [
                                182.0,
                                42.975677
                            ],
                            [
                                183.0,
                                43.045286
                            ],
                            [
                                184.0,
                                43.11464539999999
                            ],
                            [
                                185.0,
                                43.183507999999996
                            ],
                            [
                                186.0,
                                43.2517195
                            ],
                            [
                                187.0,
                                43.319072299999995
                            ],
                            [
                                188.0,
                                43.3861087
                            ],
                            [
                                189.0,
                                43.4528515
                            ],
                            [
                                190.0,
                                43.5190851
                            ],
                            [
                                191.0,
                                43.5848137
                            ],
                            [
                                192.0,
                                43.6500531
                            ],
                            [
                                193.0,
                                43.714954799999994
                            ],
                            [
                                194.0,
                                43.7794063
                            ],
                            [
                                195.0,
                                43.843413
                            ],
                            [
                                196.0,
                                43.906980299999994
                            ],
                            [
                                197.0,
                                43.970113399999995
                            ],
                            [
                                198.0,
                                44.0328174
                            ],
                            [
                                199.0,
                                44.0949351
                            ],
                            [
                                200.0,
                                44.15649689999999
                            ],
                            [
                                201.0,
                                44.217640700000004
                            ],
                            [
                                202.0,
                                44.27821279999999
                            ],
                            [
                                203.0,
                                44.3383407
                            ],
                            [
                                204.0,
                                44.3983425
                            ],
                            [
                                205.0,
                                44.45794789999999
                            ],
                            [
                                206.0,
                                44.517474
                            ],
                            [
                                207.0,
                                44.576611299999996
                            ],
                            [
                                208.0,
                                44.6353228
                            ],
                            [
                                209.0,
                                44.693577999999995
                            ],
                            [
                                210.0,
                                44.7512922
                            ],
                            [
                                211.0,
                                44.8085906
                            ],
                            [
                                212.0,
                                44.8657665
                            ],
                            [
                                213.0,
                                44.9225194
                            ],
                            [
                                214.0,
                                44.9788411
                            ],
                            [
                                215.0,
                                45.034805299999995
                            ],
                            [
                                216.0,
                                45.090415899999996
                            ],
                            [
                                217.0,
                                45.1456768
                            ],
                            [
                                218.0,
                                45.2005916
                            ],
                            [
                                219.0,
                                45.2551643
                            ],
                            [
                                220.0,
                                45.309557299999994
                            ],
                            [
                                221.0,
                                45.362855700000004
                            ],
                            [
                                222.0,
                                45.416151799999994
                            ],
                            [
                                223.0,
                                45.469139299999995
                            ],
                            [
                                224.0,
                                45.5221922
                            ],
                            [
                                225.0,
                                45.5747675
                            ],
                            [
                                226.0,
                                45.6268727
                            ],
                            [
                                227.0,
                                45.679064499999996
                            ],
                            [
                                228.0,
                                45.7309492
                            ],
                            [
                                229.0,
                                45.7825301
                            ],
                            [
                                230.0,
                                45.833810299999996
                            ],
                            [
                                231.0,
                                45.8845658
                            ],
                            [
                                232.0,
                                45.935066899999995
                            ],
                            [
                                233.0,
                                45.98527489999999
                            ],
                            [
                                234.0,
                                46.0351929
                            ],
                            [
                                235.0,
                                46.084823799999995
                            ],
                            [
                                236.0,
                                46.13393729999999
                            ],
                            [
                                237.0,
                                46.1830839
                            ],
                            [
                                238.0,
                                46.2320145
                            ],
                            [
                                239.0,
                                46.280668299999995
                            ],
                            [
                                240.0,
                                46.329048
                            ],
                            [
                                241.0,
                                46.3771562
                            ],
                            [
                                242.0,
                                46.4249958
                            ],
                            [
                                243.0,
                                46.4725692
                            ],
                            [
                                244.0,
                                46.5201026
                            ],
                            [
                                245.0,
                                46.567497499999995
                            ],
                            [
                                246.0,
                                46.614639
                            ],
                            [
                                247.0,
                                46.6615297
                            ],
                            [
                                248.0,
                                46.708171899999996
                            ],
                            [
                                249.0,
                                46.7545682
                            ],
                            [
                                250.0,
                                46.800720899999995
                            ],
                            [
                                251.0,
                                46.8466326
                            ],
                            [
                                252.0,
                                46.8923055
                            ],
                            [
                                253.0,
                                46.937673399999994
                            ],
                            [
                                254.0,
                                46.9822164
                            ],
                            [
                                255.0,
                                47.026660299999996
                            ],
                            [
                                256.0,
                                47.071146799999994
                            ],
                            [
                                257.0,
                                47.11540779999999
                            ],
                            [
                                258.0,
                                47.1594455
                            ],
                            [
                                259.0,
                                47.2030901
                            ],
                            [
                                260.0,
                                47.246365999999995
                            ],
                            [
                                261.0,
                                47.2896418
                            ],
                            [
                                262.0,
                                47.3331369
                            ],
                            [
                                263.0,
                                47.3758869
                            ],
                            [
                                264.0,
                                47.418436299999996
                            ],
                            [
                                265.0,
                                47.4609938
                            ],
                            [
                                266.0,
                                47.5033435
                            ],
                            [
                                267.0,
                                47.545487200000004
                            ],
                            [
                                268.0,
                                47.587427
                            ],
                            [
                                269.0,
                                47.6289826
                            ],
                            [
                                270.0,
                                47.670215299999995
                            ],
                            [
                                271.0,
                                47.7112421
                            ],
                            [
                                272.0,
                                47.75206489999999
                            ],
                            [
                                273.0,
                                47.7926855
                            ],
                            [
                                274.0,
                                47.833105599999996
                            ],
                            [
                                275.0,
                                47.873326999999996
                            ],
                            [
                                276.0,
                                47.9133515
                            ],
                            [
                                277.0,
                                47.953180700000004
                            ],
                            [
                                278.0,
                                47.9928162
                            ],
                            [
                                279.0,
                                48.0322599
                            ],
                            [
                                280.0,
                                48.0715132
                            ],
                            [
                                281.0,
                                48.1110727
                            ],
                            [
                                282.0,
                                48.150583899999994
                            ],
                            [
                                283.0,
                                48.1899205
                            ],
                            [
                                284.0,
                                48.2290251
                            ],
                            [
                                285.0,
                                48.267760700000004
                            ],
                            [
                                286.0,
                                48.306324599999996
                            ],
                            [
                                287.0,
                                48.3447186
                            ],
                            [
                                288.0,
                                48.382944200000004
                            ],
                            [
                                289.0,
                                48.4210027
                            ],
                            [
                                290.0,
                                48.458895899999995
                            ],
                            [
                                291.0,
                                48.496624999999995
                            ],
                            [
                                292.0,
                                48.5341917
                            ],
                            [
                                293.0,
                                48.5715972
                            ],
                            [
                                294.0,
                                48.6088431
                            ],
                            [
                                295.0,
                                48.645930799999995
                            ],
                            [
                                296.0,
                                48.6828616
                            ],
                            [
                                297.0,
                                48.7192928
                            ],
                            [
                                298.0,
                                48.7552821
                            ],
                            [
                                299.0,
                                48.791111
                            ],
                            [
                                300.0,
                                48.826780799999995
                            ],
                            [
                                301.0,
                                48.8622927
                            ],
                            [
                                302.0,
                                48.897648
                            ],
                            [
                                303.0,
                                48.932848
                            ],
                            [
                                304.0,
                                48.967894
                            ],
                            [
                                305.0,
                                49.002787
                            ],
                            [
                                306.0,
                                49.0375285
                            ],
                            [
                                307.0,
                                49.0721195
                            ],
                            [
                                308.0,
                                49.106561299999996
                            ],
                            [
                                309.0,
                                49.140854899999994
                            ],
                            [
                                310.0,
                                49.1750017
                            ],
                            [
                                311.0,
                                49.2090027
                            ],
                            [
                                312.0,
                                49.242858999999996
                            ],
                            [
                                313.0,
                                49.27657179999999
                            ],
                            [
                                314.0,
                                49.3101422
                            ],
                            [
                                315.0,
                                49.343571299999994
                            ],
                            [
                                316.0,
                                49.3768601
                            ],
                            [
                                317.0,
                                49.4100098
                            ],
                            [
                                318.0,
                                49.4430214
                            ],
                            [
                                319.0,
                                49.4758959
                            ],
                            [
                                320.0,
                                49.5086344
                            ],
                            [
                                321.0,
                                49.541158499999995
                            ],
                            [
                                322.0,
                                49.5733731
                            ],
                            [
                                323.0,
                                49.6054525
                            ],
                            [
                                324.0,
                                49.6373977
                            ],
                            [
                                325.0,
                                49.6693231
                            ],
                            [
                                326.0,
                                49.7012881
                            ],
                            [
                                327.0,
                                49.7331254
                            ],
                            [
                                328.0,
                                49.764835899999994
                            ],
                            [
                                329.0,
                                49.7964207
                            ],
                            [
                                330.0,
                                49.8278805
                            ],
                            [
                                331.0,
                                49.859216499999995
                            ],
                            [
                                332.0,
                                49.890429399999995
                            ],
                            [
                                333.0,
                                49.9215202
                            ],
                            [
                                334.0,
                                49.95254
                            ],
                            [
                                335.0,
                                49.9838236
                            ],
                            [
                                336.0,
                                50.0149919
                            ],
                            [
                                337.0,
                                50.0457341
                            ],
                            [
                                338.0,
                                50.0762966
                            ],
                            [
                                339.0,
                                50.10674229999999
                            ],
                            [
                                340.0,
                                50.137071999999996
                            ],
                            [
                                341.0,
                                50.16728679999999
                            ],
                            [
                                342.0,
                                50.1977357
                            ],
                            [
                                343.0,
                                50.22826729999999
                            ],
                            [
                                344.0,
                                50.258691299999995
                            ],
                            [
                                345.0,
                                50.289008499999994
                            ],
                            [
                                346.0,
                                50.3192196
                            ],
                            [
                                347.0,
                                50.3493255
                            ],
                            [
                                348.0,
                                50.379326999999996
                            ],
                            [
                                349.0,
                                50.409133999999995
                            ],
                            [
                                350.0,
                                50.438804
                            ],
                            [
                                351.0,
                                50.4683705
                            ],
                            [
                                352.0,
                                50.497834299999994
                            ],
                            [
                                353.0,
                                50.527195899999995
                            ],
                            [
                                354.0,
                                50.556456299999994
                            ],
                            [
                                355.0,
                                50.585616099999996
                            ],
                            [
                                356.0,
                                50.614675999999996
                            ],
                            [
                                357.0,
                                50.6436367
                            ],
                            [
                                358.0,
                                50.672498899999994
                            ],
                            [
                                359.0,
                                50.701098200000004
                            ],
                            [
                                360.0,
                                50.729541399999995
                            ],
                            [
                                361.0,
                                50.7578866
                            ],
                            [
                                362.0,
                                50.786134499999996
                            ],
                            [
                                363.0,
                                50.8142857
                            ],
                            [
                                364.0,
                                50.842340799999995
                            ],
                            [
                                365.0,
                                50.8703007
                            ],
                            [
                                366.0,
                                50.898165799999994
                            ],
                            [
                                367.0,
                                50.925936799999995
                            ],
                            [
                                368.0,
                                50.9536144
                            ],
                            [
                                369.0,
                                50.9811992
                            ],
                            [
                                370.0,
                                51.008691799999994
                            ],
                            [
                                371.0,
                                51.03609279999999
                            ],
                            [
                                372.0,
                                51.06340279999999
                            ],
                            [
                                373.0,
                                51.090622399999994
                            ],
                            [
                                374.0,
                                51.117585899999995
                            ],
                            [
                                375.0,
                                51.14435039999999
                            ],
                            [
                                376.0,
                                51.1710235
                            ],
                            [
                                377.0,
                                51.197638
                            ],
                            [
                                378.0,
                                51.22452979999999
                            ],
                            [
                                379.0,
                                51.251336099999996
                            ],
                            [
                                380.0,
                                51.278057399999994
                            ],
                            [
                                381.0,
                                51.3046942
                            ],
                            [
                                382.0,
                                51.3312472
                            ],
                            [
                                383.0,
                                51.35771679999999
                            ],
                            [
                                384.0,
                                51.3841037
                            ],
                            [
                                385.0,
                                51.41040829999999
                            ],
                            [
                                386.0,
                                51.4365172
                            ],
                            [
                                387.0,
                                51.4625316
                            ],
                            [
                                388.0,
                                51.488464
                            ],
                            [
                                389.0,
                                51.514314899999995
                            ],
                            [
                                390.0,
                                51.5400849
                            ],
                            [
                                391.0,
                                51.565774299999994
                            ],
                            [
                                392.0,
                                51.591383799999996
                            ],
                            [
                                393.0,
                                51.61691379999999
                            ],
                            [
                                394.0,
                                51.642364799999996
                            ],
                            [
                                395.0,
                                51.66773729999999
                            ],
                            [
                                396.0,
                                51.69303179999999
                            ],
                            [
                                397.0,
                                51.718248700000004
                            ],
                            [
                                398.0,
                                51.743388599999996
                            ],
                            [
                                399.0,
                                51.768451899999995
                            ],
                            [
                                400.0,
                                51.793439
                            ],
                            [
                                401.0,
                                51.8183505
                            ],
                            [
                                402.0,
                                51.8431868
                            ],
                            [
                                403.0,
                                51.867948299999995
                            ],
                            [
                                404.0,
                                51.8926355
                            ],
                            [
                                405.0,
                                51.917248799999996
                            ],
                            [
                                406.0,
                                51.941788700000004
                            ],
                            [
                                407.0,
                                51.9662556
                            ],
                            [
                                408.0,
                                51.990649999999995
                            ],
                            [
                                409.0,
                                52.0149723
                            ],
                            [
                                410.0,
                                52.0392228
                            ],
                            [
                                411.0,
                                52.0634021
                            ],
                            [
                                412.0,
                                52.0875105
                            ],
                            [
                                413.0,
                                52.1115485
                            ],
                            [
                                414.0,
                                52.13551639999999
                            ],
                            [
                                415.0,
                                52.1594147
                            ],
                            [
                                416.0,
                                52.18324379999999
                            ],
                            [
                                417.0,
                                52.207004
                            ],
                            [
                                418.0,
                                52.23069579999999
                            ],
                            [
                                419.0,
                                52.254451700000004
                            ],
                            [
                                420.0,
                                52.2782139
                            ],
                            [
                                421.0,
                                52.3019104
                            ],
                            [
                                422.0,
                                52.3255415
                            ],
                            [
                                423.0,
                                52.3491077
                            ],
                            [
                                424.0,
                                52.3726092
                            ],
                            [
                                425.0,
                                52.3960465
                            ],
                            [
                                426.0,
                                52.419419899999994
                            ],
                            [
                                427.0,
                                52.442729899999996
                            ],
                            [
                                428.0,
                                52.4659767
                            ],
                            [
                                429.0,
                                52.4891607
                            ],
                            [
                                430.0,
                                52.512282299999995
                            ],
                            [
                                431.0,
                                52.5353418
                            ],
                            [
                                432.0,
                                52.5583396
                            ],
                            [
                                433.0,
                                52.581275999999995
                            ],
                            [
                                434.0,
                                52.6041514
                            ],
                            [
                                435.0,
                                52.626965999999996
                            ],
                            [
                                436.0,
                                52.6497204
                            ],
                            [
                                437.0,
                                52.6724147
                            ],
                            [
                                438.0,
                                52.6950492
                            ],
                            [
                                439.0,
                                52.7176245
                            ],
                            [
                                440.0,
                                52.7401407
                            ],
                            [
                                441.0,
                                52.7625981
                            ],
                            [
                                442.0,
                                52.7849972
                            ],
                            [
                                443.0,
                                52.807338200000004
                            ],
                            [
                                444.0,
                                52.82962139999999
                            ],
                            [
                                445.0,
                                52.8518472
                            ],
                            [
                                446.0,
                                52.874015799999995
                            ],
                            [
                                447.0,
                                52.8961276
                            ],
                            [
                                448.0,
                                52.9181828
                            ],
                            [
                                449.0,
                                52.9401818
                            ],
                            [
                                450.0,
                                52.9621249
                            ],
                            [
                                451.0,
                                52.9840124
                            ],
                            [
                                452.0,
                                53.005844499999995
                            ],
                            [
                                453.0,
                                53.027621499999995
                            ],
                            [
                                454.0,
                                53.049343799999995
                            ],
                            [
                                455.0,
                                53.0710117
                            ],
                            [
                                456.0,
                                53.092625299999995
                            ],
                            [
                                457.0,
                                53.114185
                            ],
                            [
                                458.0,
                                53.135691200000004
                            ],
                            [
                                459.0,
                                53.157143899999994
                            ],
                            [
                                460.0,
                                53.1785436
                            ],
                            [
                                461.0,
                                53.199890499999995
                            ],
                            [
                                462.0,
                                53.2211849
                            ],
                            [
                                463.0,
                                53.242427
                            ],
                            [
                                464.0,
                                53.2636171
                            ],
                            [
                                465.0,
                                53.284755499999996
                            ],
                            [
                                466.0,
                                53.305842399999996
                            ],
                            [
                                467.0,
                                53.3268781
                            ],
                            [
                                468.0,
                                53.347862899999996
                            ],
                            [
                                469.0,
                                53.368797
                            ],
                            [
                                470.0,
                                53.3896807
                            ],
                            [
                                471.0,
                                53.4105142
                            ],
                            [
                                472.0,
                                53.4312977
                            ],
                            [
                                473.0,
                                53.4520316
                            ],
                            [
                                474.0,
                                53.472716
                            ],
                            [
                                475.0,
                                53.49335129999999
                            ],
                            [
                                476.0,
                                53.5139376
                            ],
                            [
                                477.0,
                                53.5344752
                            ],
                            [
                                478.0,
                                53.554964299999995
                            ],
                            [
                                479.0,
                                53.5754052
                            ],
                            [
                                480.0,
                                53.595798099999996
                            ],
                            [
                                481.0,
                                53.61601579999999
                            ],
                            [
                                482.0,
                                53.6359728
                            ],
                            [
                                483.0,
                                53.655879799999994
                            ],
                            [
                                484.0,
                                53.6757371
                            ],
                            [
                                485.0,
                                53.695544999999996
                            ],
                            [
                                486.0,
                                53.7153036
                            ],
                            [
                                487.0,
                                53.73501329999999
                            ],
                            [
                                488.0,
                                53.754674200000004
                            ],
                            [
                                489.0,
                                53.774286499999995
                            ],
                            [
                                490.0,
                                53.7938505
                            ],
                            [
                                491.0,
                                53.8133664
                            ],
                            [
                                492.0,
                                53.832834399999996
                            ],
                            [
                                493.0,
                                53.8522548
                            ],
                            [
                                494.0,
                                53.8716277
                            ],
                            [
                                495.0,
                                53.890953399999994
                            ],
                            [
                                496.0,
                                53.910232
                            ],
                            [
                                497.0,
                                53.92946379999999
                            ],
                            [
                                498.0,
                                53.9486491
                            ],
                            [
                                499.0,
                                53.9677879
                            ],
                            [
                                500.0,
                                53.9868805
                            ],
                            [
                                501.0,
                                54.0059272
                            ],
                            [
                                502.0,
                                54.0249281
                            ],
                            [
                                503.0,
                                54.0438834
                            ],
                            [
                                504.0,
                                54.062793299999996
                            ],
                            [
                                505.0,
                                54.0820072
                            ],
                            [
                                506.0,
                                54.101399799999996
                            ],
                            [
                                507.0,
                                54.120751899999995
                            ],
                            [
                                508.0,
                                54.140063899999994
                            ],
                            [
                                509.0,
                                54.159335799999994
                            ],
                            [
                                510.0,
                                54.178568
                            ],
                            [
                                511.0,
                                54.197760499999994
                            ],
                            [
                                512.0,
                                54.2169136
                            ],
                            [
                                513.0,
                                54.2360274
                            ],
                            [
                                514.0,
                                54.2551022
                            ],
                            [
                                515.0,
                                54.2741381
                            ],
                            [
                                516.0,
                                54.293135299999996
                            ],
                            [
                                517.0,
                                54.312093999999995
                            ],
                            [
                                518.0,
                                54.33101429999999
                            ],
                            [
                                519.0,
                                54.3498965
                            ],
                            [
                                520.0,
                                54.3687408
                            ],
                            [
                                521.0,
                                54.3875472
                            ]
                        ]
                    },
                    {
                        "name": "a perfect library where each read is unique",
                        "data": [
                            [
                                0,
                                0
                            ],
                            [
                                75.27137016,
                                75.27137016
                            ]
                        ],
                        "dashStyle": "Dash",
                        "lineWidth": 1,
                        "color": "#000000",
                        "marker": {
                            "enabled": false
                        },
                        "showInLegend": false
                    }
                ]
            ],
            "config": {
                "id": "preseq_plot",
                "title": "Preseq: Complexity curve",
                "xlab": "Total molecules (including duplicates)",
                "ylab": "Unique molecules",
                "xmin": 0,
                "ymin": 0,
                "tt_label": "<b>{point.y:,.2f} M unique molecules</b>: {point.x:,.2f} M total molecules",
                "xLabelFormat": "{value:,.2f} M",
                "yLabelFormat": "{value:,.2f} M",
                "extra_series": [
                    {
                        "name": "a perfect library where each read is unique",
                        "data": [
                            [
                                0,
                                0
                            ],
                            [
                                75.27137016,
                                75.27137016
                            ]
                        ],
                        "dashStyle": "Dash",
                        "lineWidth": 1,
                        "color": "#000000",
                        "marker": {
                            "enabled": false
                        },
                        "showInLegend": false
                    }
                ],
                "xmax": 521.0
            }
        },
        "rseqc_read_distribution_plot": {
            "plot_type": "bar_graph",
            "samples": [
                [
                    "SRR7140571.read_dist",
                    "SRR7140572.read_dist",
                    "SRR7140573.read_dist"
                ]
            ],
            "datasets": [
                [
                    {
                        "name": "CDS_Exons",
                        "data": [
                            1408058.0,
                            1873150.0,
                            2432322.0
                        ]
                    },
                    {
                        "name": "5'UTR_Exons",
                        "data": [
                            4396907.0,
                            4090003.0,
                            4956943.0
                        ]
                    },
                    {
                        "name": "3'UTR_Exons",
                        "data": [
                            1013251.0,
                            1353345.0,
                            1584667.0
                        ]
                    },
                    {
                        "name": "Introns",
                        "data": [
                            19245395.0,
                            25409053.0,
                            29262421.0
                        ]
                    },
                    {
                        "name": "TSS_up_1kb",
                        "data": [
                            2374087.0,
                            2925401.0,
                            3953825.0
                        ]
                    },
                    {
                        "name": "TSS_up_5kb",
                        "data": [
                            3810090.0,
                            4556029.0,
                            5824910.0
                        ]
                    },
                    {
                        "name": "TSS_up_10kb",
                        "data": [
                            8206290.0,
                            7782186.0,
                            9440070.0
                        ]
                    },
                    {
                        "name": "TES_down_1kb",
                        "data": [
                            2192748.0,
                            1621265.0,
                            1789149.0
                        ]
                    },
                    {
                        "name": "TES_down_5kb",
                        "data": [
                            4875050.0,
                            4080695.0,
                            4474894.0
                        ]
                    },
                    {
                        "name": "TES_down_10kb",
                        "data": [
                            5762408.0,
                            5311097.0,
                            5858493.0
                        ]
                    },
                    {
                        "name": "Other_intergenic",
                        "data": [
                            22108538.0,
                            22987473.0,
                            25578782.0
                        ]
                    }
                ]
            ],
            "config": {
                "id": "rseqc_read_distribution_plot",
                "title": "RSeQC: Read Distribution",
                "ylab": "# Tags",
                "cpswitch_counts_label": "Number of Tags",
                "cpswitch_c_active": false,
                "stacking": "percent"
            }
        },
        "rseqc_read_dups_plot": {
            "plot_type": "xy_line",
            "datasets": [
                [
                    {
                        "name": "SRR7140571.read_duplication",
                        "data": [
                            [
                                4,
                                26125006
                            ],
                            [
                                8,
                                391683
                            ],
                            [
                                12,
                                60320
                            ],
                            [
                                16,
                                19070
                            ],
                            [
                                20,
                                8321
                            ],
                            [
                                24,
                                4308
                            ],
                            [
                                28,
                                2573
                            ],
                            [
                                32,
                                1727
                            ],
                            [
                                36,
                                1278
                            ],
                            [
                                40,
                                959
                            ],
                            [
                                44,
                                734
                            ],
                            [
                                48,
                                682
                            ],
                            [
                                52,
                                568
                            ],
                            [
                                56,
                                499
                            ],
                            [
                                60,
                                419
                            ],
                            [
                                64,
                                353
                            ],
                            [
                                68,
                                343
                            ],
                            [
                                72,
                                287
                            ],
                            [
                                76,
                                265
                            ],
                            [
                                80,
                                246
                            ],
                            [
                                84,
                                239
                            ],
                            [
                                88,
                                218
                            ],
                            [
                                92,
                                195
                            ],
                            [
                                96,
                                162
                            ],
                            [
                                100,
                                153
                            ],
                            [
                                104,
                                139
                            ],
                            [
                                108,
                                133
                            ],
                            [
                                112,
                                121
                            ],
                            [
                                116,
                                135
                            ],
                            [
                                120,
                                128
                            ],
                            [
                                124,
                                120
                            ],
                            [
                                128,
                                119
                            ],
                            [
                                132,
                                110
                            ],
                            [
                                136,
                                90
                            ],
                            [
                                140,
                                107
                            ],
                            [
                                144,
                                123
                            ],
                            [
                                148,
                                84
                            ],
                            [
                                152,
                                73
                            ],
                            [
                                156,
                                79
                            ],
                            [
                                160,
                                94
                            ],
                            [
                                164,
                                81
                            ],
                            [
                                168,
                                95
                            ],
                            [
                                172,
                                72
                            ],
                            [
                                176,
                                74
                            ],
                            [
                                180,
                                59
                            ],
                            [
                                184,
                                65
                            ],
                            [
                                188,
                                65
                            ],
                            [
                                192,
                                62
                            ],
                            [
                                196,
                                76
                            ],
                            [
                                200,
                                61
                            ],
                            [
                                204,
                                53
                            ],
                            [
                                208,
                                53
                            ],
                            [
                                212,
                                64
                            ],
                            [
                                216,
                                53
                            ],
                            [
                                220,
                                49
                            ],
                            [
                                224,
                                57
                            ],
                            [
                                228,
                                41
                            ],
                            [
                                232,
                                44
                            ],
                            [
                                236,
                                57
                            ],
                            [
                                240,
                                35
                            ],
                            [
                                244,
                                64
                            ],
                            [
                                248,
                                61
                            ],
                            [
                                252,
                                53
                            ],
                            [
                                256,
                                45
                            ],
                            [
                                260,
                                38
                            ],
                            [
                                264,
                                53
                            ],
                            [
                                268,
                                57
                            ],
                            [
                                272,
                                45
                            ],
                            [
                                276,
                                35
                            ],
                            [
                                280,
                                36
                            ],
                            [
                                284,
                                50
                            ],
                            [
                                288,
                                41
                            ],
                            [
                                292,
                                47
                            ],
                            [
                                296,
                                40
                            ],
                            [
                                300,
                                35
                            ],
                            [
                                304,
                                39
                            ],
                            [
                                308,
                                36
                            ],
                            [
                                312,
                                36
                            ],
                            [
                                316,
                                32
                            ],
                            [
                                320,
                                48
                            ],
                            [
                                324,
                                29
                            ],
                            [
                                328,
                                40
                            ],
                            [
                                332,
                                38
                            ],
                            [
                                336,
                                34
                            ],
                            [
                                340,
                                43
                            ],
                            [
                                344,
                                39
                            ],
                            [
                                348,
                                29
                            ],
                            [
                                352,
                                31
                            ],
                            [
                                356,
                                23
                            ],
                            [
                                360,
                                22
                            ],
                            [
                                364,
                                35
                            ],
                            [
                                368,
                                40
                            ],
                            [
                                372,
                                34
                            ],
                            [
                                376,
                                34
                            ],
                            [
                                380,
                                29
                            ],
                            [
                                384,
                                37
                            ],
                            [
                                388,
                                33
                            ],
                            [
                                392,
                                17
                            ],
                            [
                                396,
                                20
                            ],
                            [
                                400,
                                27
                            ],
                            [
                                404,
                                25
                            ],
                            [
                                408,
                                25
                            ],
                            [
                                412,
                                28
                            ],
                            [
                                416,
                                40
                            ],
                            [
                                420,
                                27
                            ],
                            [
                                424,
                                20
                            ],
                            [
                                428,
                                26
                            ],
                            [
                                432,
                                23
                            ],
                            [
                                436,
                                26
                            ],
                            [
                                440,
                                33
                            ],
                            [
                                444,
                                22
                            ],
                            [
                                448,
                                23
                            ],
                            [
                                452,
                                28
                            ],
                            [
                                456,
                                26
                            ],
                            [
                                460,
                                24
                            ],
                            [
                                464,
                                22
                            ],
                            [
                                468,
                                25
                            ],
                            [
                                472,
                                27
                            ],
                            [
                                476,
                                17
                            ],
                            [
                                480,
                                23
                            ],
                            [
                                484,
                                26
                            ],
                            [
                                488,
                                30
                            ],
                            [
                                492,
                                18
                            ],
                            [
                                496,
                                33
                            ],
                            [
                                500,
                                20
                            ]
                        ]
                    },
                    {
                        "name": "SRR7140572.read_duplication",
                        "data": [
                            [
                                4,
                                27945226
                            ],
                            [
                                8,
                                835822
                            ],
                            [
                                12,
                                113516
                            ],
                            [
                                16,
                                34608
                            ],
                            [
                                20,
                                14047
                            ],
                            [
                                24,
                                6504
                            ],
                            [
                                28,
                                3584
                            ],
                            [
                                32,
                                2025
                            ],
                            [
                                36,
                                1267
                            ],
                            [
                                40,
                                847
                            ],
                            [
                                44,
                                636
                            ],
                            [
                                48,
                                450
                            ],
                            [
                                52,
                                314
                            ],
                            [
                                56,
                                270
                            ],
                            [
                                60,
                                212
                            ],
                            [
                                64,
                                172
                            ],
                            [
                                68,
                                179
                            ],
                            [
                                72,
                                148
                            ],
                            [
                                76,
                                128
                            ],
                            [
                                80,
                                128
                            ],
                            [
                                84,
                                138
                            ],
                            [
                                88,
                                109
                            ],
                            [
                                92,
                                102
                            ],
                            [
                                96,
                                87
                            ],
                            [
                                100,
                                79
                            ],
                            [
                                104,
                                88
                            ],
                            [
                                108,
                                64
                            ],
                            [
                                112,
                                73
                            ],
                            [
                                116,
                                79
                            ],
                            [
                                120,
                                77
                            ],
                            [
                                124,
                                68
                            ],
                            [
                                128,
                                81
                            ],
                            [
                                132,
                                68
                            ],
                            [
                                136,
                                75
                            ],
                            [
                                140,
                                62
                            ],
                            [
                                144,
                                55
                            ],
                            [
                                148,
                                48
                            ],
                            [
                                152,
                                67
                            ],
                            [
                                156,
                                55
                            ],
                            [
                                160,
                                58
                            ],
                            [
                                164,
                                55
                            ],
                            [
                                168,
                                60
                            ],
                            [
                                172,
                                52
                            ],
                            [
                                176,
                                56
                            ],
                            [
                                180,
                                43
                            ],
                            [
                                184,
                                57
                            ],
                            [
                                188,
                                46
                            ],
                            [
                                192,
                                40
                            ],
                            [
                                196,
                                35
                            ],
                            [
                                200,
                                42
                            ],
                            [
                                204,
                                45
                            ],
                            [
                                208,
                                43
                            ],
                            [
                                212,
                                40
                            ],
                            [
                                216,
                                45
                            ],
                            [
                                220,
                                46
                            ],
                            [
                                224,
                                35
                            ],
                            [
                                228,
                                47
                            ],
                            [
                                232,
                                40
                            ],
                            [
                                236,
                                39
                            ],
                            [
                                240,
                                34
                            ],
                            [
                                244,
                                36
                            ],
                            [
                                248,
                                35
                            ],
                            [
                                252,
                                30
                            ],
                            [
                                256,
                                38
                            ],
                            [
                                260,
                                41
                            ],
                            [
                                264,
                                20
                            ],
                            [
                                268,
                                28
                            ],
                            [
                                272,
                                33
                            ],
                            [
                                276,
                                42
                            ],
                            [
                                280,
                                24
                            ],
                            [
                                284,
                                43
                            ],
                            [
                                288,
                                29
                            ],
                            [
                                292,
                                31
                            ],
                            [
                                296,
                                29
                            ],
                            [
                                300,
                                36
                            ],
                            [
                                304,
                                41
                            ],
                            [
                                308,
                                39
                            ],
                            [
                                312,
                                27
                            ],
                            [
                                316,
                                39
                            ],
                            [
                                320,
                                32
                            ],
                            [
                                324,
                                36
                            ],
                            [
                                328,
                                25
                            ],
                            [
                                332,
                                29
                            ],
                            [
                                336,
                                33
                            ],
                            [
                                340,
                                21
                            ],
                            [
                                344,
                                31
                            ],
                            [
                                348,
                                31
                            ],
                            [
                                352,
                                33
                            ],
                            [
                                356,
                                30
                            ],
                            [
                                360,
                                32
                            ],
                            [
                                364,
                                38
                            ],
                            [
                                368,
                                27
                            ],
                            [
                                372,
                                18
                            ],
                            [
                                376,
                                31
                            ],
                            [
                                380,
                                31
                            ],
                            [
                                384,
                                23
                            ],
                            [
                                388,
                                22
                            ],
                            [
                                392,
                                22
                            ],
                            [
                                396,
                                20
                            ],
                            [
                                400,
                                26
                            ],
                            [
                                404,
                                33
                            ],
                            [
                                408,
                                32
                            ],
                            [
                                412,
                                22
                            ],
                            [
                                416,
                                22
                            ],
                            [
                                420,
                                28
                            ],
                            [
                                424,
                                30
                            ],
                            [
                                428,
                                20
                            ],
                            [
                                432,
                                24
                            ],
                            [
                                436,
                                22
                            ],
                            [
                                440,
                                13
                            ],
                            [
                                444,
                                28
                            ],
                            [
                                448,
                                16
                            ],
                            [
                                452,
                                16
                            ],
                            [
                                456,
                                12
                            ],
                            [
                                460,
                                18
                            ],
                            [
                                464,
                                20
                            ],
                            [
                                468,
                                34
                            ],
                            [
                                472,
                                21
                            ],
                            [
                                476,
                                22
                            ],
                            [
                                480,
                                28
                            ],
                            [
                                484,
                                22
                            ],
                            [
                                488,
                                16
                            ],
                            [
                                492,
                                19
                            ],
                            [
                                496,
                                23
                            ],
                            [
                                500,
                                21
                            ]
                        ]
                    },
                    {
                        "name": "SRR7140573.read_duplication",
                        "data": [
                            [
                                4,
                                25003755
                            ],
                            [
                                8,
                                1578357
                            ],
                            [
                                12,
                                225641
                            ],
                            [
                                16,
                                74012
                            ],
                            [
                                20,
                                31880
                            ],
                            [
                                24,
                                15777
                            ],
                            [
                                28,
                                8641
                            ],
                            [
                                32,
                                5163
                            ],
                            [
                                36,
                                3167
                            ],
                            [
                                40,
                                2136
                            ],
                            [
                                44,
                                1410
                            ],
                            [
                                48,
                                1070
                            ],
                            [
                                52,
                                747
                            ],
                            [
                                56,
                                543
                            ],
                            [
                                60,
                                425
                            ],
                            [
                                64,
                                382
                            ],
                            [
                                68,
                                311
                            ],
                            [
                                72,
                                249
                            ],
                            [
                                76,
                                202
                            ],
                            [
                                80,
                                162
                            ],
                            [
                                84,
                                168
                            ],
                            [
                                88,
                                136
                            ],
                            [
                                92,
                                143
                            ],
                            [
                                96,
                                139
                            ],
                            [
                                100,
                                106
                            ],
                            [
                                104,
                                99
                            ],
                            [
                                108,
                                89
                            ],
                            [
                                112,
                                94
                            ],
                            [
                                116,
                                74
                            ],
                            [
                                120,
                                88
                            ],
                            [
                                124,
                                78
                            ],
                            [
                                128,
                                72
                            ],
                            [
                                132,
                                80
                            ],
                            [
                                136,
                                71
                            ],
                            [
                                140,
                                69
                            ],
                            [
                                144,
                                62
                            ],
                            [
                                148,
                                77
                            ],
                            [
                                152,
                                60
                            ],
                            [
                                156,
                                62
                            ],
                            [
                                160,
                                56
                            ],
                            [
                                164,
                                59
                            ],
                            [
                                168,
                                56
                            ],
                            [
                                172,
                                56
                            ],
                            [
                                176,
                                50
                            ],
                            [
                                180,
                                45
                            ],
                            [
                                184,
                                48
                            ],
                            [
                                188,
                                42
                            ],
                            [
                                192,
                                48
                            ],
                            [
                                196,
                                56
                            ],
                            [
                                200,
                                47
                            ],
                            [
                                204,
                                45
                            ],
                            [
                                208,
                                48
                            ],
                            [
                                212,
                                43
                            ],
                            [
                                216,
                                47
                            ],
                            [
                                220,
                                42
                            ],
                            [
                                224,
                                39
                            ],
                            [
                                228,
                                51
                            ],
                            [
                                232,
                                42
                            ],
                            [
                                236,
                                49
                            ],
                            [
                                240,
                                42
                            ],
                            [
                                244,
                                36
                            ],
                            [
                                248,
                                46
                            ],
                            [
                                252,
                                41
                            ],
                            [
                                256,
                                38
                            ],
                            [
                                260,
                                39
                            ],
                            [
                                264,
                                27
                            ],
                            [
                                268,
                                35
                            ],
                            [
                                272,
                                29
                            ],
                            [
                                276,
                                33
                            ],
                            [
                                280,
                                38
                            ],
                            [
                                284,
                                34
                            ],
                            [
                                288,
                                49
                            ],
                            [
                                292,
                                29
                            ],
                            [
                                296,
                                34
                            ],
                            [
                                300,
                                39
                            ],
                            [
                                304,
                                39
                            ],
                            [
                                308,
                                30
                            ],
                            [
                                312,
                                47
                            ],
                            [
                                316,
                                35
                            ],
                            [
                                320,
                                34
                            ],
                            [
                                324,
                                32
                            ],
                            [
                                328,
                                43
                            ],
                            [
                                332,
                                30
                            ],
                            [
                                336,
                                34
                            ],
                            [
                                340,
                                34
                            ],
                            [
                                344,
                                29
                            ],
                            [
                                348,
                                35
                            ],
                            [
                                352,
                                24
                            ],
                            [
                                356,
                                26
                            ],
                            [
                                360,
                                31
                            ],
                            [
                                364,
                                36
                            ],
                            [
                                368,
                                26
                            ],
                            [
                                372,
                                28
                            ],
                            [
                                376,
                                21
                            ],
                            [
                                380,
                                19
                            ],
                            [
                                384,
                                26
                            ],
                            [
                                388,
                                17
                            ],
                            [
                                392,
                                17
                            ],
                            [
                                396,
                                20
                            ],
                            [
                                400,
                                23
                            ],
                            [
                                404,
                                19
                            ],
                            [
                                408,
                                26
                            ],
                            [
                                412,
                                30
                            ],
                            [
                                416,
                                24
                            ],
                            [
                                420,
                                30
                            ],
                            [
                                424,
                                22
                            ],
                            [
                                428,
                                18
                            ],
                            [
                                432,
                                23
                            ],
                            [
                                436,
                                18
                            ],
                            [
                                440,
                                32
                            ],
                            [
                                444,
                                26
                            ],
                            [
                                448,
                                32
                            ],
                            [
                                452,
                                29
                            ],
                            [
                                456,
                                22
                            ],
                            [
                                460,
                                26
                            ],
                            [
                                464,
                                21
                            ],
                            [
                                468,
                                27
                            ],
                            [
                                472,
                                33
                            ],
                            [
                                476,
                                22
                            ],
                            [
                                480,
                                27
                            ],
                            [
                                484,
                                21
                            ],
                            [
                                488,
                                20
                            ],
                            [
                                492,
                                24
                            ],
                            [
                                496,
                                26
                            ],
                            [
                                500,
                                20
                            ]
                        ]
                    }
                ]
            ],
            "config": {
                "smooth_points": 200,
                "id": "rseqc_read_dups_plot",
                "title": "RSeQC: Read Duplication",
                "ylab": "Number of Reads (log10)",
                "xlab": "Occurrence of read",
                "yLog": true,
                "tt_label": "<strong>{point.x} occurrences</strong>: {point.y} reads"
            }
        },
        "rseqc_infer_experiment_plot": {
            "plot_type": "bar_graph",
            "samples": [
                [
                    "SRR7140571.infer_experiment",
                    "SRR7140572.infer_experiment",
                    "SRR7140573.infer_experiment"
                ]
            ],
            "datasets": [
                [
                    {
                        "name": "Sense",
                        "data": [
                            47.75,
                            47.5,
                            47.72
                        ]
                    },
                    {
                        "name": "Antisense",
                        "data": [
                            50.83,
                            51.31,
                            51.580000000000005
                        ]
                    },
                    {
                        "name": "Undetermined",
                        "data": [
                            1.4200000000000002,
                            1.1900000000000002,
                            0.7000000000000001
                        ]
                    }
                ]
            ],
            "config": {
                "id": "rseqc_infer_experiment_plot",
                "title": "RSeQC: Infer experiment",
                "ylab": "% Tags",
                "ymin": 0,
                "ymax": 100,
                "tt_percentages": false,
                "ylab_format": "{value}%",
                "cpswitch": false
            }
        },
        "picard_gcbias_plot": {
            "plot_type": "xy_line",
            "datasets": [
                [
                    {
                        "name": "SRR7140571",
                        "data": [
                            [
                                0,
                                8.906588
                            ],
                            [
                                1,
                                0.0
                            ],
                            [
                                2,
                                0.000349
                            ],
                            [
                                3,
                                0.000822
                            ],
                            [
                                4,
                                0.002031
                            ],
                            [
                                5,
                                0.001489
                            ],
                            [
                                6,
                                0.001533
                            ],
                            [
                                7,
                                0.002241
                            ],
                            [
                                8,
                                0.002145
                            ],
                            [
                                9,
                                0.002847
                            ],
                            [
                                10,
                                0.005642
                            ],
                            [
                                11,
                                0.009003
                            ],
                            [
                                12,
                                0.009835
                            ],
                            [
                                13,
                                0.015281
                            ],
                            [
                                14,
                                0.021714
                            ],
                            [
                                15,
                                0.029947
                            ],
                            [
                                16,
                                0.034089
                            ],
                            [
                                17,
                                0.045282
                            ],
                            [
                                18,
                                0.054533
                            ],
                            [
                                19,
                                0.07094
                            ],
                            [
                                20,
                                0.082828
                            ],
                            [
                                21,
                                0.100276
                            ],
                            [
                                22,
                                0.111974
                            ],
                            [
                                23,
                                0.123582
                            ],
                            [
                                24,
                                0.147312
                            ],
                            [
                                25,
                                0.161856
                            ],
                            [
                                26,
                                0.170492
                            ],
                            [
                                27,
                                0.182749
                            ],
                            [
                                28,
                                0.215843
                            ],
                            [
                                29,
                                0.230437
                            ],
                            [
                                30,
                                0.261012
                            ],
                            [
                                31,
                                0.285597
                            ],
                            [
                                32,
                                0.334092
                            ],
                            [
                                33,
                                0.379894
                            ],
                            [
                                34,
                                0.41796
                            ],
                            [
                                35,
                                0.469615
                            ],
                            [
                                36,
                                0.55074
                            ],
                            [
                                37,
                                0.585774
                            ],
                            [
                                38,
                                0.642127
                            ],
                            [
                                39,
                                0.703992
                            ],
                            [
                                40,
                                0.805687
                            ],
                            [
                                41,
                                0.948104
                            ],
                            [
                                42,
                                1.127516
                            ],
                            [
                                43,
                                1.285189
                            ],
                            [
                                44,
                                1.326841
                            ],
                            [
                                45,
                                1.38601
                            ],
                            [
                                46,
                                1.412243
                            ],
                            [
                                47,
                                1.522756
                            ],
                            [
                                48,
                                1.469374
                            ],
                            [
                                49,
                                1.545243
                            ],
                            [
                                50,
                                1.554065
                            ],
                            [
                                51,
                                1.500992
                            ],
                            [
                                52,
                                1.376321
                            ],
                            [
                                53,
                                1.395055
                            ],
                            [
                                54,
                                1.40277
                            ],
                            [
                                55,
                                1.404918
                            ],
                            [
                                56,
                                1.408803
                            ],
                            [
                                57,
                                1.511233
                            ],
                            [
                                58,
                                1.578637
                            ],
                            [
                                59,
                                1.710374
                            ],
                            [
                                60,
                                1.844919
                            ],
                            [
                                61,
                                2.053092
                            ],
                            [
                                62,
                                2.249604
                            ],
                            [
                                63,
                                2.529575
                            ],
                            [
                                64,
                                2.8785
                            ],
                            [
                                65,
                                3.247103
                            ],
                            [
                                66,
                                3.679434
                            ],
                            [
                                67,
                                4.180494
                            ],
                            [
                                68,
                                4.958592
                            ],
                            [
                                69,
                                5.734904
                            ],
                            [
                                70,
                                6.6433
                            ],
                            [
                                71,
                                7.63238
                            ],
                            [
                                72,
                                8.979654
                            ],
                            [
                                73,
                                10.385968
                            ],
                            [
                                74,
                                12.366417
                            ],
                            [
                                75,
                                14.252683
                            ],
                            [
                                76,
                                15.44212
                            ],
                            [
                                77,
                                17.276747
                            ],
                            [
                                78,
                                17.340039
                            ],
                            [
                                79,
                                17.381193
                            ],
                            [
                                80,
                                17.051665
                            ],
                            [
                                81,
                                17.683072
                            ],
                            [
                                82,
                                19.541848
                            ],
                            [
                                83,
                                19.354888
                            ],
                            [
                                84,
                                20.985058
                            ],
                            [
                                85,
                                22.081775
                            ],
                            [
                                86,
                                25.889233
                            ],
                            [
                                87,
                                31.967047
                            ],
                            [
                                88,
                                31.220327
                            ],
                            [
                                89,
                                33.833147
                            ],
                            [
                                90,
                                32.234983
                            ],
                            [
                                91,
                                31.782612
                            ],
                            [
                                92,
                                27.951601
                            ],
                            [
                                93,
                                34.85062
                            ],
                            [
                                94,
                                25.434607
                            ],
                            [
                                95,
                                16.741823
                            ],
                            [
                                96,
                                4.846805
                            ],
                            [
                                97,
                                19.16914
                            ],
                            [
                                98,
                                25.437733
                            ],
                            [
                                99,
                                10.308348
                            ],
                            [
                                100,
                                12.132834
                            ]
                        ]
                    },
                    {
                        "name": "SRR7140572",
                        "data": [
                            [
                                0,
                                4.708339
                            ],
                            [
                                1,
                                0.0
                            ],
                            [
                                2,
                                0.00032
                            ],
                            [
                                3,
                                0.0
                            ],
                            [
                                4,
                                0.0
                            ],
                            [
                                5,
                                0.000227
                            ],
                            [
                                6,
                                0.001004
                            ],
                            [
                                7,
                                0.001867
                            ],
                            [
                                8,
                                0.003112
                            ],
                            [
                                9,
                                0.003913
                            ],
                            [
                                10,
                                0.004432
                            ],
                            [
                                11,
                                0.006841
                            ],
                            [
                                12,
                                0.010707
                            ],
                            [
                                13,
                                0.01371
                            ],
                            [
                                14,
                                0.019732
                            ],
                            [
                                15,
                                0.033806
                            ],
                            [
                                16,
                                0.04278
                            ],
                            [
                                17,
                                0.053412
                            ],
                            [
                                18,
                                0.068952
                            ],
                            [
                                19,
                                0.088209
                            ],
                            [
                                20,
                                0.105691
                            ],
                            [
                                21,
                                0.125508
                            ],
                            [
                                22,
                                0.141763
                            ],
                            [
                                23,
                                0.160143
                            ],
                            [
                                24,
                                0.181968
                            ],
                            [
                                25,
                                0.202101
                            ],
                            [
                                26,
                                0.216931
                            ],
                            [
                                27,
                                0.232212
                            ],
                            [
                                28,
                                0.2627
                            ],
                            [
                                29,
                                0.281428
                            ],
                            [
                                30,
                                0.310607
                            ],
                            [
                                31,
                                0.334499
                            ],
                            [
                                32,
                                0.373224
                            ],
                            [
                                33,
                                0.409292
                            ],
                            [
                                34,
                                0.445494
                            ],
                            [
                                35,
                                0.487978
                            ],
                            [
                                36,
                                0.547971
                            ],
                            [
                                37,
                                0.575563
                            ],
                            [
                                38,
                                0.616873
                            ],
                            [
                                39,
                                0.666173
                            ],
                            [
                                40,
                                0.739048
                            ],
                            [
                                41,
                                0.83989
                            ],
                            [
                                42,
                                0.958336
                            ],
                            [
                                43,
                                1.063424
                            ],
                            [
                                44,
                                1.118195
                            ],
                            [
                                45,
                                1.172522
                            ],
                            [
                                46,
                                1.213275
                            ],
                            [
                                47,
                                1.297601
                            ],
                            [
                                48,
                                1.285803
                            ],
                            [
                                49,
                                1.347214
                            ],
                            [
                                50,
                                1.381456
                            ],
                            [
                                51,
                                1.382164
                            ],
                            [
                                52,
                                1.352289
                            ],
                            [
                                53,
                                1.404268
                            ],
                            [
                                54,
                                1.458185
                            ],
                            [
                                55,
                                1.517733
                            ],
                            [
                                56,
                                1.576992
                            ],
                            [
                                57,
                                1.706909
                            ],
                            [
                                58,
                                1.811231
                            ],
                            [
                                59,
                                1.981948
                            ],
                            [
                                60,
                                2.184101
                            ],
                            [
                                61,
                                2.448485
                            ],
                            [
                                62,
                                2.727897
                            ],
                            [
                                63,
                                3.089015
                            ],
                            [
                                64,
                                3.498359
                            ],
                            [
                                65,
                                3.967601
                            ],
                            [
                                66,
                                4.467668
                            ],
                            [
                                67,
                                5.074253
                            ],
                            [
                                68,
                                5.988404
                            ],
                            [
                                69,
                                6.964286
                            ],
                            [
                                70,
                                8.025673
                            ],
                            [
                                71,
                                9.157975
                            ],
                            [
                                72,
                                10.680374
                            ],
                            [
                                73,
                                12.401124
                            ],
                            [
                                74,
                                14.853614
                            ],
                            [
                                75,
                                16.981179
                            ],
                            [
                                76,
                                18.319584
                            ],
                            [
                                77,
                                20.518606
                            ],
                            [
                                78,
                                20.582773
                            ],
                            [
                                79,
                                20.19653
                            ],
                            [
                                80,
                                19.690763
                            ],
                            [
                                81,
                                20.325635
                            ],
                            [
                                82,
                                22.447004
                            ],
                            [
                                83,
                                21.946874
                            ],
                            [
                                84,
                                24.1312
                            ],
                            [
                                85,
                                24.69075
                            ],
                            [
                                86,
                                28.32519
                            ],
                            [
                                87,
                                34.058978
                            ],
                            [
                                88,
                                32.216973
                            ],
                            [
                                89,
                                36.043754
                            ],
                            [
                                90,
                                34.911844
                            ],
                            [
                                91,
                                34.24092
                            ],
                            [
                                92,
                                28.484792
                            ],
                            [
                                93,
                                37.890544
                            ],
                            [
                                94,
                                26.710567
                            ],
                            [
                                95,
                                17.661924
                            ],
                            [
                                96,
                                4.441194
                            ],
                            [
                                97,
                                15.273867
                            ],
                            [
                                98,
                                24.840988
                            ],
                            [
                                99,
                                5.937285
                            ],
                            [
                                100,
                                4.764635
                            ]
                        ]
                    },
                    {
                        "name": "SRR7140573",
                        "data": [
                            [
                                0,
                                4.89146
                            ],
                            [
                                1,
                                0.0
                            ],
                            [
                                2,
                                0.0
                            ],
                            [
                                3,
                                0.0
                            ],
                            [
                                4,
                                0.00081
                            ],
                            [
                                5,
                                0.000396
                            ],
                            [
                                6,
                                0.000874
                            ],
                            [
                                7,
                                0.000488
                            ],
                            [
                                8,
                                0.001283
                            ],
                            [
                                9,
                                0.002145
                            ],
                            [
                                10,
                                0.002465
                            ],
                            [
                                11,
                                0.00254
                            ],
                            [
                                12,
                                0.004895
                            ],
                            [
                                13,
                                0.006704
                            ],
                            [
                                14,
                                0.008159
                            ],
                            [
                                15,
                                0.011664
                            ],
                            [
                                16,
                                0.01664
                            ],
                            [
                                17,
                                0.021291
                            ],
                            [
                                18,
                                0.030368
                            ],
                            [
                                19,
                                0.042139
                            ],
                            [
                                20,
                                0.053245
                            ],
                            [
                                21,
                                0.066891
                            ],
                            [
                                22,
                                0.079775
                            ],
                            [
                                23,
                                0.092877
                            ],
                            [
                                24,
                                0.108398
                            ],
                            [
                                25,
                                0.125533
                            ],
                            [
                                26,
                                0.140185
                            ],
                            [
                                27,
                                0.155128
                            ],
                            [
                                28,
                                0.177511
                            ],
                            [
                                29,
                                0.196661
                            ],
                            [
                                30,
                                0.221709
                            ],
                            [
                                31,
                                0.246107
                            ],
                            [
                                32,
                                0.282152
                            ],
                            [
                                33,
                                0.317327
                            ],
                            [
                                34,
                                0.352041
                            ],
                            [
                                35,
                                0.392973
                            ],
                            [
                                36,
                                0.448489
                            ],
                            [
                                37,
                                0.481009
                            ],
                            [
                                38,
                                0.528027
                            ],
                            [
                                39,
                                0.58233
                            ],
                            [
                                40,
                                0.657648
                            ],
                            [
                                41,
                                0.755068
                            ],
                            [
                                42,
                                0.876768
                            ],
                            [
                                43,
                                0.991705
                            ],
                            [
                                44,
                                1.05679
                            ],
                            [
                                45,
                                1.132678
                            ],
                            [
                                46,
                                1.183429
                            ],
                            [
                                47,
                                1.281452
                            ],
                            [
                                48,
                                1.29022
                            ],
                            [
                                49,
                                1.362375
                            ],
                            [
                                50,
                                1.411637
                            ],
                            [
                                51,
                                1.432671
                            ],
                            [
                                52,
                                1.423593
                            ],
                            [
                                53,
                                1.497058
                            ],
                            [
                                54,
                                1.568974
                            ],
                            [
                                55,
                                1.648568
                            ],
                            [
                                56,
                                1.729118
                            ],
                            [
                                57,
                                1.879032
                            ],
                            [
                                58,
                                2.007273
                            ],
                            [
                                59,
                                2.221523
                            ],
                            [
                                60,
                                2.474478
                            ],
                            [
                                61,
                                2.793371
                            ],
                            [
                                62,
                                3.133043
                            ],
                            [
                                63,
                                3.58181
                            ],
                            [
                                64,
                                4.078945
                            ],
                            [
                                65,
                                4.649744
                            ],
                            [
                                66,
                                5.287697
                            ],
                            [
                                67,
                                6.007839
                            ],
                            [
                                68,
                                7.131762
                            ],
                            [
                                69,
                                8.330431
                            ],
                            [
                                70,
                                9.700334
                            ],
                            [
                                71,
                                11.105014
                            ],
                            [
                                72,
                                12.978394
                            ],
                            [
                                73,
                                15.03184
                            ],
                            [
                                74,
                                17.81435
                            ],
                            [
                                75,
                                20.502687
                            ],
                            [
                                76,
                                21.921094
                            ],
                            [
                                77,
                                24.422353
                            ],
                            [
                                78,
                                24.481107
                            ],
                            [
                                79,
                                24.169688
                            ],
                            [
                                80,
                                23.707095
                            ],
                            [
                                81,
                                24.023449
                            ],
                            [
                                82,
                                26.05545
                            ],
                            [
                                83,
                                25.091703
                            ],
                            [
                                84,
                                27.606805
                            ],
                            [
                                85,
                                27.757363
                            ],
                            [
                                86,
                                31.353371
                            ],
                            [
                                87,
                                37.630062
                            ],
                            [
                                88,
                                35.777126
                            ],
                            [
                                89,
                                36.449755
                            ],
                            [
                                90,
                                34.717331
                            ],
                            [
                                91,
                                33.164306
                            ],
                            [
                                92,
                                27.063457
                            ],
                            [
                                93,
                                35.216724
                            ],
                            [
                                94,
                                26.883597
                            ],
                            [
                                95,
                                17.505549
                            ],
                            [
                                96,
                                5.07026
                            ],
                            [
                                97,
                                23.932705
                            ],
                            [
                                98,
                                38.008979
                            ],
                            [
                                99,
                                9.632064
                            ],
                            [
                                100,
                                10.876007
                            ]
                        ]
                    }
                ]
            ],
            "config": {
                "id": "picard_gcbias_plot",
                "title": "Picard: GC Coverage Bias",
                "ylab": "Normalized Coverage",
                "xlab": "% GC",
                "xmin": 0,
                "xmax": 100,
                "xDecimals": false,
                "ymin": 0,
                "yCeiling": 10,
                "tt_label": "<b>{point.x} %GC</b>: {point.y:.2f}",
                "yPlotLines": [
                    {
                        "value": 1,
                        "color": "#999999",
                        "width": 2,
                        "dashStyle": "LongDash"
                    }
                ]
            }
        },
        "picard_deduplication": {
            "plot_type": "bar_graph",
            "samples": [
                [
                    "SRR7140571",
                    "SRR7140572",
                    "SRR7140573"
                ]
            ],
            "datasets": [
                [
                    {
                        "name": "Unpaired Read Unique",
                        "data": [
                            29325592.0,
                            32805759.0,
                            31465331.0
                        ]
                    },
                    {
                        "name": "Unpaired Read Duplicates",
                        "data": [
                            32677802.0,
                            35860111.0,
                            47499487.0
                        ]
                    },
                    {
                        "name": "Unmapped Reads",
                        "data": [
                            4405789.0,
                            3735739.0,
                            4560414.0
                        ]
                    }
                ]
            ],
            "config": {
                "id": "picard_deduplication",
                "title": "Picard: Deduplication Stats",
                "ylab": "# Reads",
                "cpswitch_counts_label": "Number of Reads",
                "cpswitch_c_active": false,
                "stacking": "percent"
            }
        },
        "samtools-flagstat-dp": {
            "plot_type": "beeswarm",
            "samples": [
                [
                    "SRR7140573",
                    "SRR7140572",
                    "SRR7140571"
                ],
                [
                    "SRR7140573",
                    "SRR7140572",
                    "SRR7140571"
                ],
                [
                    "SRR7140573",
                    "SRR7140572",
                    "SRR7140571"
                ],
                [
                    "SRR7140573",
                    "SRR7140572",
                    "SRR7140571"
                ],
                [
                    "SRR7140573",
                    "SRR7140572",
                    "SRR7140571"
                ],
                [
                    "SRR7140573",
                    "SRR7140572",
                    "SRR7140571"
                ],
                [
                    "SRR7140573",
                    "SRR7140572",
                    "SRR7140571"
                ],
                [
                    "SRR7140573",
                    "SRR7140572",
                    "SRR7140571"
                ],
                [
                    "SRR7140573",
                    "SRR7140572",
                    "SRR7140571"
                ],
                [
                    "SRR7140573",
                    "SRR7140572",
                    "SRR7140571"
                ],
                [
                    "SRR7140573",
                    "SRR7140572",
                    "SRR7140571"
                ]
            ],
            "datasets": [
                [
                    98.510292,
                    85.518571,
                    79.356195
                ],
                [
                    98.510292,
                    85.518571,
                    79.356195
                ],
                [
                    93.949878,
                    81.782832,
                    74.950406
                ],
                [
                    14.98506,
                    13.116962,
                    12.947012
                ],
                [
                    0.0,
                    0.0,
                    0.0
                ],
                [
                    0.0,
                    0.0,
                    0.0
                ],
                [
                    0.0,
                    0.0,
                    0.0
                ],
                [
                    0.0,
                    0.0,
                    0.0
                ],
                [
                    0.0,
                    0.0,
                    0.0
                ],
                [
                    0.0,
                    0.0,
                    0.0
                ],
                [
                    0.0,
                    0.0,
                    0.0
                ]
            ],
            "categories": [
                {
                    "namespace": "",
                    "title": "Total Reads",
                    "description": "Total Reads",
                    "max": 98.510292,
                    "min": 0.0,
                    "suffix": "M reads",
                    "decimalPlaces": 2,
                    "bordercol": "rgb(55,126,184)"
                },
                {
                    "namespace": "",
                    "title": "Total Passed QC",
                    "description": "Total Passed QC",
                    "max": 98.510292,
                    "min": 0.0,
                    "suffix": "M reads",
                    "decimalPlaces": 2,
                    "bordercol": "rgb(55,126,184)"
                },
                {
                    "namespace": "",
                    "title": "Mapped",
                    "description": "Mapped",
                    "max": 98.510292,
                    "min": 0.0,
                    "suffix": "M reads",
                    "decimalPlaces": 2,
                    "bordercol": "rgb(55,126,184)"
                },
                {
                    "namespace": "",
                    "title": "Secondary Alignments",
                    "description": "Secondary Alignments",
                    "max": 98.510292,
                    "min": 0.0,
                    "suffix": "M reads",
                    "decimalPlaces": 2,
                    "bordercol": "rgb(55,126,184)"
                },
                {
                    "namespace": "",
                    "title": "Duplicates",
                    "description": "Duplicates",
                    "max": 98.510292,
                    "min": 0.0,
                    "suffix": "M reads",
                    "decimalPlaces": 2,
                    "bordercol": "rgb(55,126,184)"
                },
                {
                    "namespace": "",
                    "title": "Paired in Sequencing",
                    "description": "Paired in Sequencing",
                    "max": 98.510292,
                    "min": 0.0,
                    "suffix": "M reads",
                    "decimalPlaces": 2,
                    "bordercol": "rgb(55,126,184)"
                },
                {
                    "namespace": "",
                    "title": "Properly Paired",
                    "description": "Properly Paired",
                    "max": 98.510292,
                    "min": 0.0,
                    "suffix": "M reads",
                    "decimalPlaces": 2,
                    "bordercol": "rgb(55,126,184)"
                },
                {
                    "namespace": "",
                    "title": "Self and mate mapped",
                    "description": "Reads with itself and mate mapped",
                    "max": 98.510292,
                    "min": 0.0,
                    "suffix": "M reads",
                    "decimalPlaces": 2,
                    "bordercol": "rgb(55,126,184)"
                },
                {
                    "namespace": "",
                    "title": "Singletons",
                    "description": "Singletons",
                    "max": 98.510292,
                    "min": 0.0,
                    "suffix": "M reads",
                    "decimalPlaces": 2,
                    "bordercol": "rgb(55,126,184)"
                },
                {
                    "namespace": "",
                    "title": "Mate mapped to diff chr",
                    "description": "Mate mapped to different chromosome",
                    "max": 98.510292,
                    "min": 0.0,
                    "suffix": "M reads",
                    "decimalPlaces": 2,
                    "bordercol": "rgb(55,126,184)"
                },
                {
                    "namespace": "",
                    "title": "Diff chr (mapQ >= 5)",
                    "description": "Mate mapped to different chromosome (mapQ >= 5)",
                    "max": 98.510292,
                    "min": 0.0,
                    "suffix": "M reads",
                    "decimalPlaces": 2,
                    "bordercol": "rgb(55,126,184)"
                }
            ]
        },
        "hisat2_se_plot": {
            "plot_type": "bar_graph",
            "samples": [
                [
                    "SRR7140571.hisat2_mapstats",
                    "SRR7140572.hisat2_mapstats",
                    "SRR7140573.hisat2_mapstats"
                ]
            ],
            "datasets": [
                [
                    {
                        "name": "SE mapped uniquely",
                        "data": [
                            54572488.0,
                            62072030.0,
                            71587798.0
                        ],
                        "color": "#20568f"
                    },
                    {
                        "name": "SE multimapped",
                        "data": [
                            7430906.0,
                            6593840.0,
                            7377020.0
                        ],
                        "color": "#f7a35c"
                    },
                    {
                        "name": "SE not aligned",
                        "data": [
                            4405789.0,
                            3735739.0,
                            4560414.0
                        ],
                        "color": "#981919"
                    }
                ]
            ],
            "config": {
                "id": "hisat2_se_plot",
                "title": "HISAT2: SE Alignment Scores",
                "ylab": "# Reads",
                "cpswitch_counts_label": "Number of Reads"
            }
        },
        "fastqc_sequence_counts_plot": {
            "plot_type": "bar_graph",
            "samples": [
                [
                    "SRR7140571",
                    "SRR7140571.trim",
                    "SRR7140572",
                    "SRR7140572.trim",
                    "SRR7140573",
                    "SRR7140573.trim"
                ]
            ],
            "datasets": [
                [
                    {
                        "name": "Unique Reads",
                        "data": [
                            32887087.0,
                            32871405.0,
                            35780519.0,
                            35771644.0,
                            34908372.0,
                            34898696.0
                        ]
                    },
                    {
                        "name": "Duplicate Reads",
                        "data": [
                            33633565.0,
                            33537778.0,
                            36771462.0,
                            36629965.0,
                            49273823.0,
                            48626536.0
                        ]
                    }
                ]
            ],
            "config": {
                "id": "fastqc_sequence_counts_plot",
                "title": "FastQC: Sequence Counts",
                "ylab": "Number of reads",
                "cpswitch_counts_label": "Number of reads",
                "hide_zero_cats": false
            }
        },
        "fastqc_per_base_sequence_quality_plot": {
            "plot_type": "xy_line",
            "datasets": [
                [
                    {
                        "name": "SRR7140571",
                        "data": [
                            [
                                1,
                                31.530107131240985
                            ],
                            [
                                2,
                                31.57538126655764
                            ],
                            [
                                3,
                                35.47081677732203
                            ],
                            [
                                4,
                                35.998833099230595
                            ],
                            [
                                5,
                                36.24735288222972
                            ],
                            [
                                6,
                                39.55544242109954
                            ],
                            [
                                7,
                                39.81410119070992
                            ],
                            [
                                8,
                                39.90249865560548
                            ],
                            [
                                9,
                                39.92095847166381
                            ],
                            [
                                10,
                                39.851997015904175
                            ],
                            [
                                11,
                                39.94828517315194
                            ],
                            [
                                12,
                                39.89309990527453
                            ],
                            [
                                13,
                                39.93317660205736
                            ],
                            [
                                14,
                                39.88301808887862
                            ],
                            [
                                15,
                                39.91807162383195
                            ],
                            [
                                16,
                                39.911208011009876
                            ],
                            [
                                17,
                                39.886799470937234
                            ],
                            [
                                18,
                                39.87115831336109
                            ],
                            [
                                19,
                                39.85408772000611
                            ],
                            [
                                20,
                                39.83581590571301
                            ],
                            [
                                21,
                                39.83974420455169
                            ],
                            [
                                22,
                                39.81886885293908
                            ],
                            [
                                23,
                                39.82152508066217
                            ],
                            [
                                24,
                                39.811991981076794
                            ],
                            [
                                25,
                                39.80563491770947
                            ],
                            [
                                26,
                                39.736838899294014
                            ],
                            [
                                27,
                                39.657820356300775
                            ],
                            [
                                28,
                                39.66495265259878
                            ],
                            [
                                29,
                                39.6763934454521
                            ],
                            [
                                30,
                                39.66057852229109
                            ],
                            [
                                31,
                                39.65940941168165
                            ],
                            [
                                32,
                                39.64300369455188
                            ],
                            [
                                33,
                                39.617143695464684
                            ],
                            [
                                34,
                                39.619702134007944
                            ],
                            [
                                35,
                                39.59488435260677
                            ],
                            [
                                36,
                                39.59291730934928
                            ],
                            [
                                37,
                                39.57473665471589
                            ],
                            [
                                38,
                                39.551118876585875
                            ],
                            [
[truncated: 365,323 more chars]
