# Supplementary material for: Combining signal and sequence to detect RNA polymerase initiation in ATAC-seq data
Source: PLoS One. 2020 Apr 30;15(4):e0232332. doi: 10.1371/journal.pone.0232332 (PMC7192442; doi:10.1371/journal.pone.0232332)
Supplement: S1 File — (ZIP) [file pone.0232332.s011.zip › multiqc_reports/A549_ATAC_MultiQC/multiqc_data/multiqc_general_stats.txt]

Sample	Samtools Flagstat_mqc-generalstats-samtools_flagstat-mapped_passed	Picard_mqc-generalstats-picard-PERCENT_DUPLICATION	FastQC_mqc-generalstats-fastqc-percent_duplicates	FastQC_mqc-generalstats-fastqc-percent_gc	FastQC_mqc-generalstats-fastqc-avg_sequence_length	FastQC_mqc-generalstats-fastqc-percent_fails	FastQC_mqc-generalstats-fastqc-total_sequences	HISAT2_mqc-generalstats-hisat2-overall_alignment_rate
SRR7140571	74950406	0.527032	50.561087450014696	49.0	51.0	20.0	66520652.0
SRR7140571.hisat2_mapstats								93.37
SRR7140571.trim			50.501718220678185	49.0	50.58377658403055	20.0	66409183.0
SRR7140572	81782832	0.522241	50.68292023115439	50.0	51.0	20.0	72551981.0
SRR7140572.hisat2_mapstats								94.84
SRR7140572.trim			50.592751150848784	50.0	50.86749088683927	20.0	72401609.0
SRR7140573	93949878	0.601527	58.532357348204265	52.0	51.0	20.0	84182195.0
SRR7140573.hisat2_mapstats								94.54
SRR7140573.trim			58.21778061463103	52.0	50.77377348679499	20.0	83525232.0
