# Supplementary material for: Combining signal and sequence to detect RNA polymerase initiation in ATAC-seq data
Source: PLoS One. 2020 Apr 30;15(4):e0232332. doi: 10.1371/journal.pone.0232332 (PMC7192442; doi:10.1371/journal.pone.0232332)
Supplement: S1 File — (ZIP) [file pone.0232332.s011.zip › multiqc_reports/A549_ATAC_MultiQC/multiqc_data/multiqc_sources.txt]

Module	Section	Sample Name	Source
Preseq	all_sections	SRR7140573.lc_extrap	/scratch/Shares/dowell/itripodi/ATAC/A549/temp/37/24c2647d1a7e9d457652aa1c7abe5a/qc/preseq/SRR7140573.lc_extrap.txt
Preseq	all_sections	SRR7140573.c_curve	/scratch/Shares/dowell/itripodi/ATAC/A549/temp/37/24c2647d1a7e9d457652aa1c7abe5a/qc/preseq/SRR7140573.c_curve.txt
Preseq	all_sections	SRR7140572.c_curve	/scratch/Shares/dowell/itripodi/ATAC/A549/temp/37/24c2647d1a7e9d457652aa1c7abe5a/qc/preseq/SRR7140572.c_curve.txt
Preseq	all_sections	SRR7140571.c_curve	/scratch/Shares/dowell/itripodi/ATAC/A549/temp/37/24c2647d1a7e9d457652aa1c7abe5a/qc/preseq/SRR7140571.c_curve.txt
Preseq	all_sections	SRR7140571.lc_extrap	/scratch/Shares/dowell/itripodi/ATAC/A549/temp/37/24c2647d1a7e9d457652aa1c7abe5a/qc/preseq/SRR7140571.lc_extrap.txt
Preseq	all_sections	SRR7140572.lc_extrap	/scratch/Shares/dowell/itripodi/ATAC/A549/temp/37/24c2647d1a7e9d457652aa1c7abe5a/qc/preseq/SRR7140572.lc_extrap.txt
RSeQC	read_distribution	SRR7140571.read_dist	/scratch/Shares/dowell/itripodi/ATAC/A549/temp/37/24c2647d1a7e9d457652aa1c7abe5a/qc/rseqc/SRR7140571.read_dist.txt
RSeQC	read_distribution	SRR7140572.read_dist	/scratch/Shares/dowell/itripodi/ATAC/A549/temp/37/24c2647d1a7e9d457652aa1c7abe5a/qc/rseqc/SRR7140572.read_dist.txt
RSeQC	read_distribution	SRR7140573.read_dist	/scratch/Shares/dowell/itripodi/ATAC/A549/temp/37/24c2647d1a7e9d457652aa1c7abe5a/qc/rseqc/SRR7140573.read_dist.txt
RSeQC	read_duplication	SRR7140571.read_duplication	/scratch/Shares/dowell/itripodi/ATAC/A549/temp/37/24c2647d1a7e9d457652aa1c7abe5a/qc/rseqc/SRR7140571.read_duplication.pos.DupRate.xls
RSeQC	read_duplication	SRR7140572.read_duplication	/scratch/Shares/dowell/itripodi/ATAC/A549/temp/37/24c2647d1a7e9d457652aa1c7abe5a/qc/rseqc/SRR7140572.read_duplication.pos.DupRate.xls
RSeQC	read_duplication	SRR7140573.read_duplication	/scratch/Shares/dowell/itripodi/ATAC/A549/temp/37/24c2647d1a7e9d457652aa1c7abe5a/qc/rseqc/SRR7140573.read_duplication.pos.DupRate.xls
RSeQC	infer_experiment	SRR7140571.infer_experiment	/scratch/Shares/dowell/itripodi/ATAC/A549/temp/37/24c2647d1a7e9d457652aa1c7abe5a/qc/rseqc/SRR7140571.infer_experiment.txt
RSeQC	infer_experiment	SRR7140573.infer_experiment	/scratch/Shares/dowell/itripodi/ATAC/A549/temp/37/24c2647d1a7e9d457652aa1c7abe5a/qc/rseqc/SRR7140573.infer_experiment.txt
RSeQC	infer_experiment	SRR7140572.infer_experiment	/scratch/Shares/dowell/itripodi/ATAC/A549/temp/37/24c2647d1a7e9d457652aa1c7abe5a/qc/rseqc/SRR7140572.infer_experiment.txt
Picard	GcBiasDetailMetrics	SRR7140572	/scratch/Shares/dowell/itripodi/ATAC/A549/temp/37/24c2647d1a7e9d457652aa1c7abe5a/qc/picard/SRR7140572.gc_bias_metrics.txt
Picard	GcBiasDetailMetrics	SRR7140573	/scratch/Shares/dowell/itripodi/ATAC/A549/temp/37/24c2647d1a7e9d457652aa1c7abe5a/qc/picard/SRR7140573.gc_bias_metrics.txt
Picard	GcBiasDetailMetrics	SRR7140571	/scratch/Shares/dowell/itripodi/ATAC/A549/temp/37/24c2647d1a7e9d457652aa1c7abe5a/qc/picard/SRR7140571.gc_bias_metrics.txt
Picard	GcBiasSummaryMetrics	SRR7140573	/scratch/Shares/dowell/itripodi/ATAC/A549/temp/37/24c2647d1a7e9d457652aa1c7abe5a/qc/picard/SRR7140573.summary_metrics.txt
Picard	GcBiasSummaryMetrics	SRR7140571	/scratch/Shares/dowell/itripodi/ATAC/A549/temp/37/24c2647d1a7e9d457652aa1c7abe5a/qc/picard/SRR7140571.summary_metrics.txt
Picard	GcBiasSummaryMetrics	SRR7140572	/scratch/Shares/dowell/itripodi/ATAC/A549/temp/37/24c2647d1a7e9d457652aa1c7abe5a/qc/picard/SRR7140572.summary_metrics.txt
Picard	DuplicationMetrics	SRR7140571	/scratch/Shares/dowell/itripodi/ATAC/A549/temp/37/24c2647d1a7e9d457652aa1c7abe5a/qc/picard/SRR7140571.marked_dup_metrics.txt
Picard	DuplicationMetrics	SRR7140573	/scratch/Shares/dowell/itripodi/ATAC/A549/temp/37/24c2647d1a7e9d457652aa1c7abe5a/qc/picard/SRR7140573.marked_dup_metrics.txt
Picard	DuplicationMetrics	SRR7140572	/scratch/Shares/dowell/itripodi/ATAC/A549/temp/37/24c2647d1a7e9d457652aa1c7abe5a/qc/picard/SRR7140572.marked_dup_metrics.txt
Samtools	flagstat	SRR7140573	/scratch/Shares/dowell/itripodi/ATAC/A549/temp/37/24c2647d1a7e9d457652aa1c7abe5a/qc/samtools_mapstats/SRR7140573.flagstat
Samtools	flagstat	SRR7140572	/scratch/Shares/dowell/itripodi/ATAC/A549/temp/37/24c2647d1a7e9d457652aa1c7abe5a/qc/samtools_mapstats/SRR7140572.flagstat
Samtools	flagstat	SRR7140571	/scratch/Shares/dowell/itripodi/ATAC/A549/temp/37/24c2647d1a7e9d457652aa1c7abe5a/qc/samtools_mapstats/SRR7140571.flagstat
BBTools	all_sections	SRR7140572.trimstats	/scratch/Shares/dowell/itripodi/ATAC/A549/temp/37/24c2647d1a7e9d457652aa1c7abe5a/qc/trimstats/SRR7140572.trimstats.txt
BBTools	all_sections	SRR7140571.trimstats	/scratch/Shares/dowell/itripodi/ATAC/A549/temp/37/24c2647d1a7e9d457652aa1c7abe5a/qc/trimstats/SRR7140571.trimstats.txt
BBTools	all_sections	SRR7140573.trimstats	/scratch/Shares/dowell/itripodi/ATAC/A549/temp/37/24c2647d1a7e9d457652aa1c7abe5a/qc/trimstats/SRR7140573.trimstats.txt
HISAT2	all_sections	SRR7140573.hisat2_mapstats	/scratch/Shares/dowell/itripodi/ATAC/A549/temp/37/24c2647d1a7e9d457652aa1c7abe5a/qc/hisat2_mapstats/SRR7140573.hisat2_mapstats.txt
HISAT2	all_sections	SRR7140571.hisat2_mapstats	/scratch/Shares/dowell/itripodi/ATAC/A549/temp/37/24c2647d1a7e9d457652aa1c7abe5a/qc/hisat2_mapstats/SRR7140571.hisat2_mapstats.txt
HISAT2	all_sections	SRR7140572.hisat2_mapstats	/scratch/Shares/dowell/itripodi/ATAC/A549/temp/37/24c2647d1a7e9d457652aa1c7abe5a/qc/hisat2_mapstats/SRR7140572.hisat2_mapstats.txt
FastQC	all_sections	SRR7140573.trim	/scratch/Shares/dowell/itripodi/ATAC/A549/temp/37/24c2647d1a7e9d457652aa1c7abe5a/qc/fastqc/SRR7140573.trim_fastqc.zip
FastQC	all_sections	SRR7140573	/scratch/Shares/dowell/itripodi/ATAC/A549/temp/37/24c2647d1a7e9d457652aa1c7abe5a/qc/fastqc/SRR7140573_fastqc.zip
FastQC	all_sections	SRR7140572	/scratch/Shares/dowell/itripodi/ATAC/A549/temp/37/24c2647d1a7e9d457652aa1c7abe5a/qc/fastqc/SRR7140572_fastqc.zip
FastQC	all_sections	SRR7140571	/scratch/Shares/dowell/itripodi/ATAC/A549/temp/37/24c2647d1a7e9d457652aa1c7abe5a/qc/fastqc/SRR7140571_fastqc.zip
FastQC	all_sections	SRR7140572.trim	/scratch/Shares/dowell/itripodi/ATAC/A549/temp/37/24c2647d1a7e9d457652aa1c7abe5a/qc/fastqc/SRR7140572.trim_fastqc.zip
FastQC	all_sections	SRR7140571.trim	/scratch/Shares/dowell/itripodi/ATAC/A549/temp/37/24c2647d1a7e9d457652aa1c7abe5a/qc/fastqc/SRR7140571.trim_fastqc.zip
