# Supplementary material for: Combining signal and sequence to detect RNA polymerase initiation in ATAC-seq data
Source: PLoS One. 2020 Apr 30;15(4):e0232332. doi: 10.1371/journal.pone.0232332 (PMC7192442; doi:10.1371/journal.pone.0232332)
Supplement: S1 File — (ZIP) [file pone.0232332.s011.zip › multiqc_reports/A549_ATAC_MultiQC/multiqc_data/multiqc_picard_gcbias.txt]

Sample	ACCUMULATION_LEVEL	READS_USED	WINDOW_SIZE	TOTAL_CLUSTERS	ALIGNED_READS	AT_DROPOUT	GC_DROPOUT	GC_NC_0_19	GC_NC_20_39	GC_NC_40_59	GC_NC_60_79	GC_NC_80_100	SAMPLE	LIBRARY	READ_GROUP
SRR7140571	All Reads	ALL	100.0	79356195.0	74950406.0	30.486267	0.0	0.102203	0.399714	1.328426	3.679675	20.378686
SRR7140572	All Reads	ALL	100.0	85518571.0	81782832.0	30.328648	0.0	0.08581	0.419057	1.228517	4.425509	23.01786
SRR7140573	All Reads	ALL	100.0	98510292.0	93949878.0	35.492183	0.0	0.055935	0.331214	1.234547	5.209401	26.443433
