# Supplementary material for: Combining signal and sequence to detect RNA polymerase initiation in ATAC-seq data
Source: PLoS One. 2020 Apr 30;15(4):e0232332. doi: 10.1371/journal.pone.0232332 (PMC7192442; doi:10.1371/journal.pone.0232332)
Supplement: S1 File — (ZIP) [file pone.0232332.s011.zip › multiqc_reports/A549_ATAC_MultiQC/multiqc_data/multiqc_fastqc.txt]

Sample	Filename	File type	Encoding	Total Sequences	Sequences flagged as poor quality	Sequence length	%GC	total_deduplicated_percentage	avg_sequence_length	basic_statistics	per_base_sequence_quality	per_sequence_quality_scores	per_base_sequence_content	per_sequence_gc_content	per_base_n_content	sequence_length_distribution	sequence_duplication_levels	overrepresented_sequences	adapter_content
SRR7140571	SRR7140571.fastq.gz	Conventional base calls	Sanger / Illumina 1.9	66520652.0	0.0	51.0	49.0	49.438912549985304	51.0	pass	pass	pass	fail	warn	pass	pass	fail	pass	pass
SRR7140571.trim	SRR7140571.trim.fastq.gz	Conventional base calls	Sanger / Illumina 1.9	66409183.0	0.0	20-51	49.0	49.498281779321815	50.58377658403055	pass	pass	pass	fail	warn	pass	warn	fail	pass	pass
SRR7140572	SRR7140572.fastq.gz	Conventional base calls	Sanger / Illumina 1.9	72551981.0	0.0	51.0	50.0	49.31707976884561	51.0	pass	pass	pass	fail	warn	pass	pass	fail	pass	pass
SRR7140572.trim	SRR7140572.trim.fastq.gz	Conventional base calls	Sanger / Illumina 1.9	72401609.0	0.0	20-51	50.0	49.407248849151216	50.86749088683927	pass	pass	pass	fail	warn	pass	warn	fail	pass	pass
SRR7140573	SRR7140573.fastq.gz	Conventional base calls	Sanger / Illumina 1.9	84182195.0	0.0	51.0	52.0	41.467642651795735	51.0	pass	pass	pass	fail	pass	pass	pass	fail	warn	pass
SRR7140573.trim	SRR7140573.trim.fastq.gz	Conventional base calls	Sanger / Illumina 1.9	83525232.0	0.0	20-51	52.0	41.78221938536897	50.77377348679499	pass	pass	pass	fail	pass	pass	warn	fail	pass	pass
