# Supplementary material for: Combining signal and sequence to detect RNA polymerase initiation in ATAC-seq data
Source: PLoS One. 2020 Apr 30;15(4):e0232332. doi: 10.1371/journal.pone.0232332 (PMC7192442; doi:10.1371/journal.pone.0232332)
Supplement: S1 File — (ZIP) [file pone.0232332.s011.zip › multiqc_reports/A549_ATAC_MultiQC/multiqc_data/multiqc_rseqc_infer_experiment.txt]

Sample	se_sense	se_antisense	failed
SRR7140571.infer_experiment	0.4775	0.5083	0.0142
SRR7140572.infer_experiment	0.475	0.5131	0.0119
SRR7140573.infer_experiment	0.4772	0.5158	0.007
