# Supplementary material for: Combining signal and sequence to detect RNA polymerase initiation in ATAC-seq data
Source: PLoS One. 2020 Apr 30;15(4):e0232332. doi: 10.1371/journal.pone.0232332 (PMC7192442; doi:10.1371/journal.pone.0232332)
Supplement: S1 File — (ZIP) [file pone.0232332.s011.zip › multiqc_reports/all_other_ATAC_samples_MultiQC/multiqc_data/multiqc_rseqc_infer_experiment.txt]

Sample	pe_sense	pe_antisense	failed
SRR1822165.infer_experiment	0.4995	0.4959	0.0046
SRR1822165_001.infer_experiment	0.4953	0.4848	0.02
SRR1822165_002.infer_experiment	0.4933	0.4863	0.0204
SRR1822165_003.infer_experiment	0.4853	0.4857	0.029
SRR1822165_004.infer_experiment	0.4852	0.4853	0.0294
SRR1822165_005.infer_experiment	0.4858	0.4854	0.0288
SRR1822165_006.infer_experiment	0.4859	0.4851	0.029
SRR1822165_007.infer_experiment	0.4867	0.4842	0.0292
SRR1822165_008.infer_experiment	0.4861	0.4849	0.029
SRR1822165_009.infer_experiment	0.4869	0.4853	0.0278
SRR1822165_01.infer_experiment	0.4866	0.484	0.0294
SRR1822165_02.infer_experiment	0.4857	0.4878	0.0266
SRR1822165_03.infer_experiment	0.4884	0.4882	0.0234
SRR1822165_04.infer_experiment	0.4865	0.4871	0.0264
SRR1822165_05.infer_experiment	0.485	0.4872	0.0278
SRR1822165_06.infer_experiment	0.4831	0.4881	0.0287
SRR1822165_07.infer_experiment	0.4844	0.4906	0.025
SRR1822165_08.infer_experiment	0.4871	0.4915	0.0214
SRR1822165_09.infer_experiment	0.4874	0.4922	0.0203
SRR1822165_1.infer_experiment	0.4881	0.4924	0.0195
SRR1822165_2.infer_experiment	0.4882	0.4936	0.0183
SRR1822165_3.infer_experiment	0.4893	0.4922	0.0186
SRR1822165_4.infer_experiment	0.491	0.4927	0.0163
SRR1822165_5.infer_experiment	0.4933	0.4929	0.0138
SRR1822165_6.infer_experiment	0.4934	0.4938	0.0129
SRR1822165_7.infer_experiment	0.4956	0.4954	0.009
SRR1822165_8.infer_experiment	0.4961	0.4956	0.0083
SRR1822165_9.infer_experiment	0.4989	0.4957	0.0054
SRR1822166.infer_experiment	0.4892	0.491	0.0198
SRR1822166_001.infer_experiment	0.4954	0.4845	0.0201
SRR1822166_002.infer_experiment	0.4947	0.4865	0.0188
SRR1822166_003.infer_experiment	0.4946	0.4872	0.0182
SRR1822166_004.infer_experiment	0.4929	0.489	0.0182
SRR1822166_005.infer_experiment	0.4926	0.489	0.0183
SRR1822166_006.infer_experiment	0.4919	0.4895	0.0186
SRR1822166_007.infer_experiment	0.4897	0.4917	0.0186
SRR1822166_008.infer_experiment	0.4904	0.4898	0.0198
SRR1822166_009.infer_experiment	0.4896	0.4885	0.0219
SRR1822166_01.infer_experiment	0.4893	0.4864	0.0244
SRR1822166_02.infer_experiment	0.4854	0.4855	0.0291
SRR1822166_03.infer_experiment	0.4835	0.4866	0.0298
SRR1822166_04.infer_experiment	0.4835	0.4861	0.0303
SRR1822166_05.infer_experiment	0.4831	0.4862	0.0307
SRR1822166_06.infer_experiment	0.4855	0.4865	0.028
SRR1822166_07.infer_experiment	0.4869	0.4867	0.0264
SRR1822166_08.infer_experiment	0.487	0.4859	0.0271
SRR1822166_09.infer_experiment	0.4865	0.4887	0.0249
SRR1822166_1.infer_experiment	0.485	0.4898	0.0252
SRR1822166_2.infer_experiment	0.4843	0.4863	0.0294
SRR1822166_3.infer_experiment	0.4857	0.4912	0.0231
SRR1822166_4.infer_experiment	0.4877	0.4915	0.0208
SRR1822166_5.infer_experiment	0.49	0.4908	0.0192
SRR1822166_6.infer_experiment	0.4889	0.4892	0.0219
SRR1822166_7.infer_experiment	0.4883	0.4916	0.0201
SRR1822166_8.infer_experiment	0.4896	0.491	0.0194
SRR1822166_9.infer_experiment	0.4899	0.4913	0.0188
SRR1822167.infer_experiment	0.4895	0.4876	0.0229
SRR1822168.infer_experiment	0.4886	0.4879	0.0234
SRR1822168_001.infer_experiment	0.4884	0.4976	0.014
SRR1822168_002.infer_experiment	0.4871	0.4994	0.0135
SRR1822168_003.infer_experiment	0.491	0.4956	0.0134
SRR1822168_004.infer_experiment	0.4931	0.4938	0.0131
SRR1822168_005.infer_experiment	0.4934	0.4937	0.0129
SRR1822168_006.infer_experiment	0.4949	0.4922	0.0129
SRR1822168_007.infer_experiment	0.495	0.4922	0.0128
SRR1822168_008.infer_experiment	0.4949	0.492	0.0131
SRR1822168_009.infer_experiment	0.4944	0.492	0.0136
SRR1822168_01.infer_experiment	0.4932	0.4915	0.0154
SRR1822168_02.infer_experiment	0.4844	0.4858	0.0298
SRR1822168_03.infer_experiment	0.4839	0.4865	0.0297
SRR1822168_04.infer_experiment	0.4842	0.4851	0.0307
SRR1822168_05.infer_experiment	0.4838	0.4857	0.0305
SRR1822168_06.infer_experiment	0.4831	0.4857	0.0312
SRR1822168_07.infer_experiment	0.4827	0.4843	0.033
SRR1822168_08.infer_experiment	0.4838	0.4844	0.0318
SRR1822168_09.infer_experiment	0.4825	0.487	0.0305
SRR1822168_1.infer_experiment	0.4836	0.487	0.0294
SRR1822168_2.infer_experiment	0.4873	0.486	0.0267
SRR1822168_3.infer_experiment	0.4856	0.4827	0.0317
SRR1822168_4.infer_experiment	0.4859	0.4829	0.0312
SRR1822168_5.infer_experiment	0.4888	0.4855	0.0257
SRR1822168_6.infer_experiment	0.4892	0.486	0.0248
SRR1822168_7.infer_experiment	0.4923	0.4894	0.0184
SRR1822168_8.infer_experiment	0.4908	0.4894	0.0198
SRR1822168_9.infer_experiment	0.4894	0.4888	0.0218
SRR3622817.infer_experiment	0.498	0.4916	0.0104
SRR3622817_001.infer_experiment	0.4928	0.4875	0.0197
SRR3622817_002.infer_experiment	0.4956	0.4847	0.0198
SRR3622817_003.infer_experiment	0.4954	0.4842	0.0204
SRR3622817_004.infer_experiment	0.4926	0.4869	0.0204
SRR3622817_005.infer_experiment	0.4919	0.4878	0.0203
SRR3622817_006.infer_experiment	0.4914	0.4876	0.021
SRR3622817_007.infer_experiment	0.4879	0.4875	0.0247
SRR3622817_008.infer_experiment	0.4849	0.4871	0.028
SRR3622817_009.infer_experiment	0.485	0.4869	0.0281
SRR3622817_01.infer_experiment	0.484	0.4876	0.0284
SRR3622817_02.infer_experiment	0.4849	0.4869	0.0283
SRR3622817_03.infer_experiment	0.4824	0.4887	0.0289
SRR3622817_04.infer_experiment	0.4838	0.4872	0.029
SRR3622817_05.infer_experiment	0.4883	0.4867	0.025
SRR3622817_06.infer_experiment	0.4896	0.4869	0.0235
SRR3622817_07.infer_experiment	0.4889	0.487	0.0241
SRR3622817_08.infer_experiment	0.4899	0.486	0.0241
SRR3622817_09.infer_experiment	0.4904	0.4849	0.0247
SRR3622817_1.infer_experiment	0.4899	0.4838	0.0263
SRR3622817_2.infer_experiment	0.4928	0.489	0.0182
SRR3622817_3.infer_experiment	0.4952	0.4891	0.0157
SRR3622817_4.infer_experiment	0.4949	0.4901	0.015
SRR3622817_5.infer_experiment	0.4964	0.4897	0.0139
SRR3622817_6.infer_experiment	0.4964	0.4913	0.0122
SRR3622817_7.infer_experiment	0.4977	0.4906	0.0117
SRR3622817_8.infer_experiment	0.4978	0.4908	0.0114
SRR3622817_9.infer_experiment	0.4981	0.4918	0.0101
SRR3622818.infer_experiment	0.493	0.4942	0.0128
SRR3622818_001.infer_experiment	0.4986	0.4809	0.0205
SRR3622818_002.infer_experiment	0.4906	0.4893	0.0201
SRR3622818_003.infer_experiment	0.4896	0.4898	0.0206
SRR3622818_004.infer_experiment	0.4906	0.4886	0.0209
SRR3622818_005.infer_experiment	0.4872	0.492	0.0207
SRR3622818_006.infer_experiment	0.4881	0.4912	0.0207
SRR3622818_007.infer_experiment	0.4889	0.4904	0.0207
SRR3622818_008.infer_experiment	0.4892	0.4901	0.0207
SRR3622818_009.infer_experiment	0.4892	0.4901	0.0207
SRR3622818_01.infer_experiment	0.4896	0.4897	0.0207
SRR3622818_02.infer_experiment	0.484	0.4881	0.0279
SRR3622818_03.infer_experiment	0.484	0.4882	0.0278
SRR3622818_04.infer_experiment	0.4832	0.4883	0.0285
SRR3622818_05.infer_experiment	0.4839	0.4875	0.0286
SRR3622818_06.infer_experiment	0.483	0.4867	0.0303
SRR3622818_07.infer_experiment	0.4837	0.488	0.0283
SRR3622818_08.infer_experiment	0.4857	0.4879	0.0264
SRR3622818_09.infer_experiment	0.487	0.488	0.025
SRR3622818_1.infer_experiment	0.4869	0.4884	0.0246
SRR3622818_2.infer_experiment	0.4869	0.4881	0.025
SRR3622818_3.infer_experiment	0.4852	0.4902	0.0246
SRR3622818_4.infer_experiment	0.4887	0.4935	0.0178
SRR3622818_5.infer_experiment	0.4906	0.4943	0.0151
SRR3622818_6.infer_experiment	0.4899	0.4932	0.017
SRR3622818_7.infer_experiment	0.4916	0.4933	0.0151
SRR3622818_8.infer_experiment	0.4933	0.4933	0.0134
SRR3622818_9.infer_experiment	0.4929	0.4934	0.0136
SRR3622819.infer_experiment	0.4946	0.4945	0.0109
SRR3622819_001.infer_experiment	0.4912	0.4895	0.0193
SRR3622819_002.infer_experiment	0.4925	0.487	0.0205
SRR3622819_003.infer_experiment	0.4929	0.4866	0.0206
SRR3622819_004.infer_experiment	0.4929	0.487	0.0201
SRR3622819_005.infer_experiment	0.4915	0.4886	0.02
SRR3622819_006.infer_experiment	0.4904	0.4892	0.0205
SRR3622819_007.infer_experiment	0.4892	0.4868	0.0241
SRR3622819_008.infer_experiment	0.4862	0.4866	0.0272
SRR3622819_009.infer_experiment	0.4862	0.4862	0.0275
SRR3622819_01.infer_experiment	0.4866	0.4859	0.0275
SRR3622819_02.infer_experiment	0.4859	0.4863	0.0278
SRR3622819_03.infer_experiment	0.4854	0.4858	0.0287
SRR3622819_04.infer_experiment	0.4849	0.4866	0.0285
SRR3622819_05.infer_experiment	0.485	0.4901	0.025
SRR3622819_06.infer_experiment	0.4871	0.4896	0.0233
SRR3622819_07.infer_experiment	0.4866	0.49	0.0233
SRR3622819_08.infer_experiment	0.4874	0.4891	0.0234
SRR3622819_09.infer_experiment	0.4883	0.487	0.0247
SRR3622819_1.infer_experiment	0.4879	0.4862	0.0259
SRR3622819_2.infer_experiment	0.4915	0.4911	0.0173
SRR3622819_3.infer_experiment	0.4922	0.4921	0.0156
SRR3622819_4.infer_experiment	0.493	0.492	0.015
SRR5007258.infer_experiment	0.4959	0.4986	0.0055
SRR5007258_001.infer_experiment	0.4915	0.4805	0.028
SRR5007258_002.infer_experiment	0.4859	0.4851	0.0289
SRR5007258_003.infer_experiment	0.4874	0.4834	0.0292
SRR5007258_004.infer_experiment	0.4855	0.4852	0.0292
SRR5007258_005.infer_experiment	0.4853	0.4856	0.0292
SRR5007258_006.infer_experiment	0.4847	0.483	0.0323
SRR5007258_007.infer_experiment	0.4829	0.4819	0.0352
SRR5007258_008.infer_experiment	0.4829	0.4821	0.035
SRR5007258_009.infer_experiment	0.4818	0.4828	0.0354
SRR5007258_01.infer_experiment	0.4814	0.483	0.0356
SRR5007258_02.infer_experiment	0.4826	0.4819	0.0356
SRR5007258_03.infer_experiment	0.48	0.4839	0.0361
SRR5007258_04.infer_experiment	0.4852	0.4837	0.0312
SRR5007258_05.infer_experiment	0.4865	0.4839	0.0296
SRR5007258_06.infer_experiment	0.4852	0.4849	0.0299
SRR5007258_07.infer_experiment	0.4839	0.486	0.03
SRR5007258_08.infer_experiment	0.483	0.4858	0.0312
SRR5007258_09.infer_experiment	0.4832	0.4861	0.0307
SRR5007258_1.infer_experiment	0.4819	0.487	0.0311
SRR5007258_2.infer_experiment	0.4903	0.4912	0.0184
SRR5007258_3.infer_experiment	0.493	0.493	0.014
SRR5007258_4.infer_experiment	0.4939	0.4924	0.0137
SRR5007258_5.infer_experiment	0.493	0.4948	0.0123
SRR5007258_6.infer_experiment	0.4927	0.4945	0.0128
SRR5007258_7.infer_experiment	0.4927	0.4943	0.0131
SRR5007258_8.infer_experiment	0.4936	0.4956	0.0108
SRR5007258_9.infer_experiment	0.4956	0.499	0.0055
SRR5007259.infer_experiment	0.4918	0.4967	0.0114
SRR5007259_001.infer_experiment	0.488	0.4835	0.0284
SRR5007259_002.infer_experiment	0.4883	0.4835	0.0282
SRR5007259_003.infer_experiment	0.4864	0.4852	0.0284
SRR5007259_004.infer_experiment	0.4879	0.4845	0.0276
SRR5007259_005.infer_experiment	0.4884	0.4837	0.028
SRR5007259_006.infer_experiment	0.4884	0.4838	0.0279
SRR5007259_007.infer_experiment	0.4886	0.4838	0.0276
SRR5007259_008.infer_experiment	0.4862	0.4824	0.0314
SRR5007259_009.infer_experiment	0.4833	0.4813	0.0355
SRR5007259_01.infer_experiment	0.482	0.4808	0.0372
SRR5007259_02.infer_experiment	0.4831	0.4798	0.0371
SRR5007259_03.infer_experiment	0.4821	0.4815	0.0363
SRR5007259_04.infer_experiment	0.4811	0.481	0.0379
SRR5007259_05.infer_experiment	0.4827	0.4823	0.035
SRR5007259_06.infer_experiment	0.4833	0.4837	0.033
SRR5007259_07.infer_experiment	0.4832	0.4845	0.0323
SRR5007259_08.infer_experiment	0.4829	0.4843	0.0328
SRR5007259_09.infer_experiment	0.4826	0.485	0.0325
SRR5007259_1.infer_experiment	0.4831	0.4847	0.0322
SRR5007259_2.infer_experiment	0.4878	0.4905	0.0217
SRR5007259_3.infer_experiment	0.4885	0.493	0.0184
SRR5007259_4.infer_experiment	0.4898	0.4935	0.0167
SRR5007259_5.infer_experiment	0.4897	0.4946	0.0157
SRR5007259_6.infer_experiment	0.4905	0.496	0.0136
SRR5007259_7.infer_experiment	0.4905	0.497	0.0124
SRR5007259_8.infer_experiment	0.4904	0.4956	0.0139
SRR5007259_9.infer_experiment	0.4914	0.4961	0.0125
SRR5063984.infer_experiment	0.4972	0.4865	0.0163
SRR5063984_001.infer_experiment	0.4963	0.4688	0.0349
SRR5063984_002.infer_experiment	0.4876	0.4776	0.0348
SRR5063984_003.infer_experiment	0.4849	0.4804	0.0348
SRR5063984_004.infer_experiment	0.4844	0.4807	0.0348
SRR5063984_005.infer_experiment	0.4819	0.4832	0.0349
SRR5063984_006.infer_experiment	0.4819	0.4827	0.0354
SRR5063984_007.infer_experiment	0.4818	0.4824	0.0358
SRR5063984_008.infer_experiment	0.4803	0.481	0.0387
SRR5063984_009.infer_experiment	0.4802	0.4803	0.0395
SRR5063984_01.infer_experiment	0.4795	0.4808	0.0397
SRR5063984_02.infer_experiment	0.4795	0.482	0.0385
SRR5063984_03.infer_experiment	0.4823	0.4798	0.0379
SRR5063984_04.infer_experiment	0.4836	0.4787	0.0377
SRR5063984_05.infer_experiment	0.4854	0.4788	0.0357
SRR5063984_06.infer_experiment	0.4862	0.4804	0.0334
SRR5063984_07.infer_experiment	0.4861	0.4807	0.0332
SRR5063984_08.infer_experiment	0.4837	0.4828	0.0335
SRR5063984_09.infer_experiment	0.4849	0.4822	0.0329
SRR5063984_1.infer_experiment	0.4843	0.481	0.0347
SRR5063984_2.infer_experiment	0.4849	0.4831	0.032
SRR5063984_3.infer_experiment	0.4879	0.4844	0.0278
SRR5063984_4.infer_experiment	0.4903	0.482	0.0277
SRR5063984_5.infer_experiment	0.4913	0.4844	0.0244
SRR5063984_6.infer_experiment	0.4896	0.4855	0.0249
SRR5063984_7.infer_experiment	0.4888	0.4847	0.0265
SRR5063984_8.infer_experiment	0.4906	0.4854	0.0241
SRR5063984_9.infer_experiment	0.4952	0.487	0.0178
SRR5063985.infer_experiment	0.4933	0.4917	0.015
SRR5063985_001.infer_experiment	0.4904	0.4797	0.0299
SRR5063985_002.infer_experiment	0.4878	0.4838	0.0284
SRR5063985_003.infer_experiment	0.4885	0.4837	0.0277
SRR5063985_004.infer_experiment	0.488	0.4839	0.0281
SRR5063985_005.infer_experiment	0.4888	0.4837	0.0275
SRR5063985_006.infer_experiment	0.4871	0.4855	0.0273
SRR5063985_007.infer_experiment	0.4866	0.4858	0.0276
SRR5063985_008.infer_experiment	0.4874	0.485	0.0276
SRR5063985_009.infer_experiment	0.4872	0.4853	0.0275
SRR5063985_01.infer_experiment	0.4852	0.4851	0.0297
SRR5063985_02.infer_experiment	0.4837	0.4844	0.0318
SRR5063985_03.infer_experiment	0.4876	0.4812	0.0312
SRR5063985_04.infer_experiment	0.4855	0.4824	0.0321
SRR5063985_05.infer_experiment	0.4853	0.4831	0.0316
SRR5063985_06.infer_experiment	0.4871	0.484	0.0288
SRR5063985_07.infer_experiment	0.4868	0.4848	0.0284
SRR5063985_08.infer_experiment	0.4869	0.487	0.026
SRR5063985_09.infer_experiment	0.4882	0.4857	0.0261
SRR5063985_1.infer_experiment	0.4878	0.4857	0.0265
SRR5063985_2.infer_experiment	0.4857	0.4856	0.0288
SRR5063985_3.infer_experiment	0.4887	0.4882	0.0231
SRR5063985_4.infer_experiment	0.4904	0.4867	0.0229
SRR5063985_5.infer_experiment	0.4917	0.4868	0.0215
SRR5063985_6.infer_experiment	0.4911	0.4889	0.02
SRR5063985_7.infer_experiment	0.4915	0.4886	0.0199
SRR5063985_8.infer_experiment	0.4909	0.4868	0.0223
SRR5063985_9.infer_experiment	0.4926	0.4907	0.0167
SRR5063986.infer_experiment	0.4963	0.4906	0.0132
SRR5128074.infer_experiment	0.4863	0.4954	0.0183
SRR5128074_001.infer_experiment	0.4881	0.4975	0.0145
SRR5128074_002.infer_experiment	0.4916	0.4932	0.0153
SRR5128074_003.infer_experiment	0.492	0.4931	0.0148
SRR5128074_004.infer_experiment	0.4931	0.4917	0.0152
SRR5128074_005.infer_experiment	0.4966	0.4879	0.0154
SRR5128074_006.infer_experiment	0.4971	0.4879	0.015
SRR5128074_007.infer_experiment	0.4947	0.4905	0.0148
SRR5128074_008.infer_experiment	0.4951	0.49	0.0148
SRR5128074_009.infer_experiment	0.4963	0.4889	0.0147
SRR5128074_01.infer_experiment	0.4971	0.488	0.0149
SRR5128074_02.infer_experiment	0.4945	0.4864	0.0192
SRR5128074_03.infer_experiment	0.4858	0.486	0.0281
SRR5128074_04.infer_experiment	0.4866	0.4852	0.0282
SRR5128074_05.infer_experiment	0.4848	0.4872	0.028
SRR5128074_06.infer_experiment	0.4843	0.4879	0.0278
SRR5128074_07.infer_experiment	0.486	0.4872	0.0268
SRR5128074_08.infer_experiment	0.4862	0.488	0.0258
SRR5128074_09.infer_experiment	0.4861	0.4868	0.0271
SRR5128074_1.infer_experiment	0.486	0.4864	0.0276
SRR5128074_2.infer_experiment	0.4879	0.4894	0.0228
SRR5128074_3.infer_experiment	0.4859	0.49	0.0241
SRR5128074_4.infer_experiment	0.4837	0.4901	0.0262
SRR5128074_5.infer_experiment	0.4845	0.4917	0.0238
SRR5128074_6.infer_experiment	0.4857	0.495	0.0193
SRR5128074_7.infer_experiment	0.4866	0.4973	0.0162
SRR5128074_8.infer_experiment	0.4852	0.4976	0.0173
SRR5128074_9.infer_experiment	0.4857	0.4955	0.0188
SRR5876158.infer_experiment	0.4923	0.4922	0.0155
SRR5876158_001.infer_experiment	0.5021	0.4805	0.0174
SRR5876158_002.infer_experiment	0.499	0.4837	0.0173
SRR5876158_003.infer_experiment	0.4963	0.4865	0.0172
SRR5876158_004.infer_experiment	0.496	0.4874	0.0166
SRR5876158_005.infer_experiment	0.4951	0.4883	0.0165
SRR5876158_006.infer_experiment	0.4956	0.4879	0.0165
SRR5876158_007.infer_experiment	0.4944	0.4892	0.0164
SRR5876158_008.infer_experiment	0.4951	0.4881	0.0169
SRR5876158_009.infer_experiment	0.4948	0.4885	0.0168
SRR5876158_01.infer_experiment	0.4957	0.4873	0.017
SRR5876158_02.infer_experiment	0.4823	0.4881	0.0296
SRR5876158_03.infer_experiment	0.4813	0.4878	0.0309
SRR5876158_04.infer_experiment	0.4811	0.4871	0.0318
SRR5876158_05.infer_experiment	0.4791	0.489	0.0319
SRR5876158_06.infer_experiment	0.4788	0.4899	0.0313
SRR5876158_07.infer_experiment	0.4786	0.4886	0.0328
SRR5876158_08.infer_experiment	0.4813	0.4869	0.0318
SRR5876158_09.infer_experiment	0.4826	0.4874	0.0301
SRR5876158_1.infer_experiment	0.485	0.4883	0.0267
SRR5876158_2.infer_experiment	0.4877	0.4899	0.0224
SRR5876158_3.infer_experiment	0.4883	0.4864	0.0253
SRR5876158_4.infer_experiment	0.4874	0.4875	0.025
SRR5876158_5.infer_experiment	0.4915	0.4899	0.0186
SRR5876158_6.infer_experiment	0.4944	0.4924	0.0131
SRR5876158_7.infer_experiment	0.4934	0.4922	0.0144
SRR5876158_8.infer_experiment	0.4944	0.49	0.0156
SRR5876158_9.infer_experiment	0.4918	0.4914	0.0169
SRR5876159.infer_experiment	0.4887	0.4912	0.02
SRR5876159_001.infer_experiment	0.4998	0.483	0.0172
SRR5876159_002.infer_experiment	0.4958	0.487	0.0172
SRR5876159_003.infer_experiment	0.5003	0.4834	0.0163
SRR5876159_004.infer_experiment	0.5002	0.4828	0.017
SRR5876159_005.infer_experiment	0.4986	0.4849	0.0165
SRR5876159_006.infer_experiment	0.4973	0.486	0.0168
SRR5876159_007.infer_experiment	0.4977	0.4858	0.0165
SRR5876159_008.infer_experiment	0.4978	0.4855	0.0168
SRR5876159_009.infer_experiment	0.4962	0.4869	0.0169
SRR5876159_01.infer_experiment	0.4955	0.4877	0.0167
SRR5876159_02.infer_experiment	0.491	0.489	0.0199
SRR5876159_03.infer_experiment	0.4819	0.4875	0.0306
SRR5876159_04.infer_experiment	0.481	0.486	0.033
SRR5876159_05.infer_experiment	0.481	0.4851	0.0339
SRR5876159_06.infer_experiment	0.482	0.4832	0.0348
SRR5876159_07.infer_experiment	0.4826	0.4818	0.0356
SRR5876159_08.infer_experiment	0.4819	0.4828	0.0353
SRR5876159_09.infer_experiment	0.4838	0.4819	0.0342
SRR5876159_1.infer_experiment	0.4826	0.4834	0.0341
SRR5876159_2.infer_experiment	0.4824	0.4863	0.0313
SRR5876159_3.infer_experiment	0.4866	0.4873	0.0261
SRR5876159_4.infer_experiment	0.4849	0.4864	0.0287
SRR5876159_5.infer_experiment	0.4833	0.4858	0.0308
SRR5876159_6.infer_experiment	0.4824	0.4848	0.0329
SRR5876159_7.infer_experiment	0.4856	0.4857	0.0287
SRR5876159_8.infer_experiment	0.4876	0.487	0.0254
SRR5876159_9.infer_experiment	0.4882	0.4903	0.0215
SRR891275.infer_experiment	0.4852	0.489	0.0258
SRR891275_001.infer_experiment	0.4888	0.4896	0.0215
SRR891275_002.infer_experiment	0.4886	0.4915	0.0199
SRR891275_003.infer_experiment	0.488	0.4943	0.0177
SRR891275_004.infer_experiment	0.4897	0.4927	0.0176
SRR891275_005.infer_experiment	0.4941	0.4894	0.0164
SRR891275_006.infer_experiment	0.4938	0.4894	0.0168
SRR891275_007.infer_experiment	0.4928	0.4904	0.0168
SRR891275_008.infer_experiment	0.4941	0.4885	0.0174
SRR891275_009.infer_experiment	0.4931	0.4893	0.0176
SRR891275_01.infer_experiment	0.4916	0.4906	0.0178
SRR891275_02.infer_experiment	0.4917	0.4895	0.0188
SRR891275_03.infer_experiment	0.492	0.4886	0.0194
SRR891275_04.infer_experiment	0.4908	0.4899	0.0193
SRR891275_05.infer_experiment	0.4908	0.4901	0.0191
SRR891275_06.infer_experiment	0.4903	0.4882	0.0215
SRR891275_07.infer_experiment	0.4882	0.487	0.0249
SRR891275_08.infer_experiment	0.4853	0.4864	0.0282
SRR891275_09.infer_experiment	0.4855	0.4846	0.0299
SRR891275_1.infer_experiment	0.4855	0.4847	0.0299
SRR891275_2.infer_experiment	0.4875	0.4829	0.0296
SRR891275_3.infer_experiment	0.4853	0.4839	0.0308
SRR891275_4.infer_experiment	0.4845	0.4844	0.0311
SRR891275_5.infer_experiment	0.4842	0.4882	0.0276
SRR891275_6.infer_experiment	0.4851	0.4874	0.0275
SRR891275_7.infer_experiment	0.4863	0.4884	0.0253
SRR891275_8.infer_experiment	0.4854	0.4884	0.0262
SRR891275_9.infer_experiment	0.4854	0.4894	0.0252
SRR891276.infer_experiment	0.4828	0.4891	0.0281
SRR891276_001.infer_experiment	0.513	0.4696	0.0174
SRR891276_002.infer_experiment	0.4968	0.4851	0.0181
SRR891276_003.infer_experiment	0.491	0.491	0.0181
SRR891276_004.infer_experiment	0.4897	0.492	0.0183
SRR891276_005.infer_experiment	0.4899	0.4921	0.018
SRR891276_006.infer_experiment	0.4869	0.495	0.0181
SRR891276_007.infer_experiment	0.4873	0.4945	0.0182
SRR891276_008.infer_experiment	0.4892	0.4925	0.0183
SRR891276_009.infer_experiment	0.4894	0.4924	0.0182
SRR891276_01.infer_experiment	0.4899	0.4916	0.0185
SRR891276_02.infer_experiment	0.4892	0.4925	0.0183
SRR891276_03.infer_experiment	0.4902	0.4917	0.0181
SRR891276_04.infer_experiment	0.4918	0.4901	0.0181
SRR891276_05.infer_experiment	0.4872	0.4898	0.023
SRR891276_06.infer_experiment	0.486	0.4864	0.0275
SRR891276_07.infer_experiment	0.4831	0.4873	0.0297
SRR891276_08.infer_experiment	0.4827	0.4875	0.0297
SRR891276_09.infer_experiment	0.4824	0.4878	0.0298
SRR891276_1.infer_experiment	0.4822	0.4884	0.0294
SRR891276_2.infer_experiment	0.4809	0.4877	0.0313
SRR891276_3.infer_experiment	0.4832	0.4872	0.0296
SRR891276_4.infer_experiment	0.4817	0.4906	0.0277
SRR891276_5.infer_experiment	0.4838	0.4905	0.0257
SRR891276_6.infer_experiment	0.482	0.4915	0.0265
SRR891276_7.infer_experiment	0.483	0.4908	0.0262
SRR891276_8.infer_experiment	0.4832	0.4893	0.0275
SRR891276_9.infer_experiment	0.4831	0.4888	0.0281
