# Supplementary material for: Combining signal and sequence to detect RNA polymerase initiation in ATAC-seq data
Source: PLoS One. 2020 Apr 30;15(4):e0232332. doi: 10.1371/journal.pone.0232332 (PMC7192442; doi:10.1371/journal.pone.0232332)
Supplement: S1 File — (ZIP) [file pone.0232332.s011.zip › multiqc_reports/all_other_ATAC_samples_MultiQC/multiqc_data/multiqc_hisat2.txt]

Sample	paired_total	paired_aligned_none	paired_aligned_one	paired_aligned_multi	paired_aligned_discord_one	unpaired_total	unpaired_aligned_none	unpaired_aligned_one	unpaired_aligned_multi	overall_alignment_rate
SRR1822165.hisat2_mapstats	190940761	9757878	152217105	18581229	10384549	19515756	9027802	6593769	3894185	97.64
SRR1822165_001.hisat2_mapstats	191055	9742	152307	18639	10367	19484	8969	6598	3917	97.65
SRR1822165_002.hisat2_mapstats	382360	19540	304937	37140	20743	39080	18021	13149	7910	97.64
SRR1822165_003.hisat2_mapstats	573261	29314	457287	55544	31116	58628	27084	19787	11757	97.64
SRR1822165_004.hisat2_mapstats	763883	39165	609445	74023	41250	78330	36202	26390	15738	97.63
SRR1822165_005.hisat2_mapstats	954990	48893	761821	92657	51619	97786	45181	32985	19620	97.63
SRR1822165_006.hisat2_mapstats	1145789	58697	914066	111059	61967	117394	54190	39652	23552	97.64
SRR1822165_007.hisat2_mapstats	1336770	68428	1066254	129603	72485	136856	63258	46241	27357	97.63
SRR1822165_008.hisat2_mapstats	1527857	78444	1218606	148004	82803	156888	72565	53026	31297	97.63
SRR1822165_009.hisat2_mapstats	1718373	88091	1370715	166462	93105	176182	81571	59467	35144	97.63
SRR1822165_01.hisat2_mapstats	1909413	97968	1522933	185194	103318	195936	90732	66138	39066	97.62
SRR1822165_02.hisat2_mapstats	3821266	195154	3047898	370942	207272	390308	181022	131615	77671	97.63
SRR1822165_03.hisat2_mapstats	5729313	291999	4569209	556817	311288	583998	270673	197116	116209	97.64
SRR1822165_04.hisat2_mapstats	7640485	389119	6093213	743038	415115	778238	360410	262748	155080	97.64
SRR1822165_05.hisat2_mapstats	9551579	486876	7616681	928856	519166	973752	451310	328859	193583	97.64
SRR1822165_06.hisat2_mapstats	11461355	584090	9139245	1114982	623038	1168180	541360	394587	232233	97.64
SRR1822165_07.hisat2_mapstats	13369905	681389	10660352	1300897	727267	1362778	631669	460294	270815	97.64
SRR1822165_08.hisat2_mapstats	15281627	779388	12183953	1486572	831714	1558776	722231	526600	309945	97.64
SRR1822165_09.hisat2_mapstats	17191996	877483	13706901	1672386	935226	1754966	812519	593065	349382	97.64
SRR1822165_1.hisat2_mapstats	19100662	975541	15228644	1857771	1038706	1951082	902962	659476	388644	97.64
SRR1822165_2.hisat2_mapstats	38193067	1950803	30451625	3714474	2076165	3901606	1806459	1317823	777324	97.64
SRR1822165_3.hisat2_mapstats	57287526	2926225	45673990	5572928	3114383	5852450	2709288	1977193	1165969	97.64
SRR1822165_4.hisat2_mapstats	76382106	3900271	60897216	7431593	4153026	7800542	3609061	2636099	1555382	97.64
SRR1822165_5.hisat2_mapstats	95470538	4876705	76112585	9289303	5191945	9753410	4511384	3296409	1945617	97.64
SRR1822165_6.hisat2_mapstats	114561319	5851707	91331603	11147076	6230933	11703414	5412746	3955200	2335468	97.64
SRR1822165_7.hisat2_mapstats	133654480	6829634	106551965	13005262	7267619	13659268	6317945	4615959	2725364	97.64
SRR1822165_8.hisat2_mapstats	152751556	7807491	121773384	14864073	8306608	15614982	7223171	5276316	3115495	97.64
SRR1822165_9.hisat2_mapstats	171841530	8783312	136990257	16722926	9345035	17566624	8126288	5935456	3504880	97.64
SRR1822166.hisat2_mapstats	55788662	2304211	45311543	5565480	2607428	4608422	1848337	1753701	1006384	98.34
SRR1822166_001.hisat2_mapstats	55812	2309	45440	5439	2624	4618	1771	1819	1028	98.41
SRR1822166_002.hisat2_mapstats	111907	4669	91195	10817	5226	9338	3620	3601	2117	98.38
SRR1822166_003.hisat2_mapstats	167565	6969	136277	16365	7954	13938	5445	5336	3157	98.38
SRR1822166_004.hisat2_mapstats	223162	9213	181477	21927	10545	18426	7313	7013	4100	98.36
SRR1822166_005.hisat2_mapstats	279080	11425	226939	27529	13187	22850	9099	8695	5056	98.37
SRR1822166_006.hisat2_mapstats	334673	13763	272026	33061	15823	27526	10982	10447	6097	98.36
SRR1822166_007.hisat2_mapstats	390467	16106	317245	38640	18476	32212	12849	12237	7126	98.35
SRR1822166_008.hisat2_mapstats	446045	18377	362377	44275	21016	36754	14679	13988	8087	98.35
SRR1822166_009.hisat2_mapstats	501610	20688	407460	49858	23604	41376	16556	15753	9067	98.35
SRR1822166_01.hisat2_mapstats	557580	22892	452937	55477	26274	45784	18298	17437	10049	98.36
SRR1822166_02.hisat2_mapstats	1115765	45718	906322	111307	52418	91436	36564	34879	19993	98.36
SRR1822166_03.hisat2_mapstats	1673285	68563	1359249	167278	78195	137126	54694	52237	30195	98.37
SRR1822166_04.hisat2_mapstats	2231959	91377	1813315	222855	104412	182754	73087	69585	40082	98.36
SRR1822166_05.hisat2_mapstats	2789675	114258	2266177	278499	130741	228516	91574	87007	49935	98.36
SRR1822166_06.hisat2_mapstats	3347620	137379	2719274	333996	156971	274758	109997	104599	60162	98.36
SRR1822166_07.hisat2_mapstats	3905566	160344	3173079	389353	182790	320688	128527	121941	70220	98.35
SRR1822166_08.hisat2_mapstats	4464124	183653	3626508	444786	209177	367306	147223	139566	80517	98.35
SRR1822166_09.hisat2_mapstats	5021676	206559	4079240	500423	235454	413118	165614	156867	90637	98.35
SRR1822166_1.hisat2_mapstats	5578310	229595	4531776	555750	261189	459190	183886	174500	100804	98.35
SRR1822166_2.hisat2_mapstats	11158074	460595	9063979	1111859	521641	921190	369224	350421	201545	98.35
SRR1822166_3.hisat2_mapstats	16738325	690594	13595555	1669952	782224	1381188	552852	525835	302501	98.35
SRR1822166_4.hisat2_mapstats	22316955	921784	18125615	2226608	1042948	1843568	738354	701543	403671	98.35
SRR1822166_5.hisat2_mapstats	27891708	1151653	22653178	2782772	1304105	2303306	922807	876252	504247	98.35
SRR1822166_6.hisat2_mapstats	33468703	1382091	27183044	3338283	1565285	2764182	1108040	1051647	604495	98.34
SRR1822166_7.hisat2_mapstats	39048797	1613013	31714082	3895938	1825764	3226026	1293636	1227463	704927	98.34
SRR1822166_8.hisat2_mapstats	44632091	1843435	36248568	4453663	2086425	3686870	1478162	1402556	806152	98.34
SRR1822166_9.hisat2_mapstats	50208689	2073756	40779494	5008380	2347059	4147512	1663138	1578037	906337	98.34
SRR1822167.hisat2_mapstats	84170039	3994826	67314419	9417466	3443328	7989652	2824544	3315809	1849299	98.32
SRR1822168.hisat2_mapstats	61943683	2556639	49885680	6936076	2565288	5113278	1709947	2139233	1264098	98.62
SRR1822168_001.hisat2_mapstats	61954	2706	49740	6979	2529	5412	1809	2268	1335	98.54
SRR1822168_002.hisat2_mapstats	124289	5277	99862	14008	5142	10554	3559	4403	2592	98.57
SRR1822168_003.hisat2_mapstats	186076	7835	149608	20943	7690	15670	5246	6566	3858	98.59
SRR1822168_004.hisat2_mapstats	247840	10372	199354	27835	10279	20744	6906	8706	5132	98.61
SRR1822168_005.hisat2_mapstats	309848	12912	249422	34798	12716	25824	8567	10881	6376	98.62
SRR1822168_006.hisat2_mapstats	371492	15476	299104	41654	15258	30952	10248	13033	7671	98.62
SRR1822168_007.hisat2_mapstats	433369	17976	349037	48608	17748	35952	11898	15170	8884	98.63
SRR1822168_008.hisat2_mapstats	495064	20556	398747	55501	20260	41112	13635	17256	10221	98.62
SRR1822168_009.hisat2_mapstats	556806	23121	448517	62310	22858	46242	15268	19430	11544	98.63
SRR1822168_01.hisat2_mapstats	618903	25552	498618	69331	25402	51104	16799	21560	12745	98.64
SRR1822168_02.hisat2_mapstats	1238665	50883	997718	139054	51010	101766	33877	42738	25151	98.63
SRR1822168_03.hisat2_mapstats	1857841	76238	1496584	208413	76606	152476	50926	63943	37607	98.63
SRR1822168_04.hisat2_mapstats	2478012	101838	1995586	278112	102476	203676	68094	85379	50203	98.63
SRR1822168_05.hisat2_mapstats	3097231	127403	2494447	347400	127981	254806	85293	106744	62769	98.62
SRR1822168_06.hisat2_mapstats	3716954	152942	2993737	416749	153526	305884	102155	128082	75647	98.63
SRR1822168_07.hisat2_mapstats	4336729	178489	3492588	486340	179312	356978	119346	149409	88223	98.62
SRR1822168_08.hisat2_mapstats	4957022	204054	3992165	555841	204962	408108	136595	170687	100826	98.62
SRR1822168_09.hisat2_mapstats	5576012	229669	4490302	625389	230652	459338	153712	192238	113388	98.62
SRR1822168_1.hisat2_mapstats	6194198	255393	4987688	694924	256193	510786	170865	213908	126013	98.62
SRR1822168_2.hisat2_mapstats	12389425	510655	9976390	1389517	512863	1021310	341348	427192	252770	98.62
SRR1822168_3.hisat2_mapstats	18583966	766571	14965785	2082768	768842	1533142	512861	641240	379041	98.62
SRR1822168_4.hisat2_mapstats	24777933	1022654	19954568	2775558	1025153	2045308	684474	855220	505614	98.62
SRR1822168_5.hisat2_mapstats	30969333	1277720	24940280	3469631	1281702	2555440	855152	1068985	631303	98.62
SRR1822168_6.hisat2_mapstats	37161629	1533444	29929169	4161027	1537989	3066888	1026143	1282954	757791	98.62
SRR1822168_7.hisat2_mapstats	43356566	1788469	34917519	4855411	1795167	3576938	1196349	1496461	884128	98.62
SRR1822168_8.hisat2_mapstats	49555500	2044431	39909397	5549472	2052200	4088862	1366940	1710437	1011485	98.62
SRR1822168_9.hisat2_mapstats	55748309	2300190	44896270	6242943	2308906	4600380	1538037	1924643	1137700	98.62
SRR3622817.hisat2_mapstats	66805517	4387170	53903969	7085427	1428951	8774340	5816300	2043241	914799	95.65
SRR3622817_001.hisat2_mapstats	66800	4328	54056	6953	1463	8656	5743	1976	937	95.7
SRR3622817_002.hisat2_mapstats	133930	8710	108247	14073	2900	17420	11497	4049	1874	95.71
SRR3622817_003.hisat2_mapstats	200696	13034	162099	21224	4339	26068	17225	6057	2786	95.71
SRR3622817_004.hisat2_mapstats	267272	17391	215895	28273	5713	34782	23022	8068	3692	95.69
SRR3622817_005.hisat2_mapstats	334115	21732	269967	35318	7098	43464	28817	10048	4599	95.69
SRR3622817_006.hisat2_mapstats	400538	26044	323548	42374	8572	52088	34477	12105	5506	95.7
SRR3622817_007.hisat2_mapstats	467456	30480	377707	49359	9910	60960	40355	14151	6454	95.68
SRR3622817_008.hisat2_mapstats	534037	34784	431540	56376	11337	69568	46036	16189	7343	95.69
SRR3622817_009.hisat2_mapstats	600678	39114	485340	63457	12767	78228	51740	18200	8288	95.69
SRR3622817_01.hisat2_mapstats	667654	43432	539292	70689	14241	86864	57473	20204	9187	95.7
SRR3622817_02.hisat2_mapstats	1336577	87513	1079177	141385	28502	175026	116117	40687	18222	95.66
SRR3622817_03.hisat2_mapstats	2004348	131510	1617891	212009	42938	263020	174364	61388	27268	95.65
SRR3622817_04.hisat2_mapstats	2673292	175670	2157582	282734	57306	351340	233007	81910	36423	95.64
SRR3622817_05.hisat2_mapstats	3341368	219396	2696706	353647	71619	438792	290816	102401	45575	95.65
SRR3622817_06.hisat2_mapstats	4009395	262944	3235518	424818	86115	525888	348520	122681	54687	95.65
SRR3622817_07.hisat2_mapstats	4677813	307093	3774573	495752	100395	614186	406893	143403	63890	95.65
SRR3622817_08.hisat2_mapstats	5346758	350814	4314430	566926	114588	701628	464918	163936	72774	95.65
SRR3622817_09.hisat2_mapstats	6014562	395038	4852909	637736	128879	790076	523699	184421	81956	95.65
SRR3622817_1.hisat2_mapstats	6681216	438829	5390534	708773	143080	877658	581413	204931	91314	95.65
SRR3622817_2.hisat2_mapstats	13360708	877761	10780801	1415812	286334	1755522	1163518	409214	182790	95.65
SRR3622817_3.hisat2_mapstats	20041328	1315324	16172238	2124862	428904	2630648	1744249	612690	273709	95.65
SRR3622817_4.hisat2_mapstats	26721659	1754099	21561639	2834039	571882	3508198	2325809	816915	365474	95.65
SRR3622817_5.hisat2_mapstats	33399470	2193672	26948028	3542835	714935	4387344	2908869	1021747	456728	95.65
SRR3622817_6.hisat2_mapstats	40077185	2632183	32335947	4251078	857977	5264366	3490289	1225738	548339	95.65
SRR3622817_7.hisat2_mapstats	46758681	3070782	37726569	4960095	1001235	6141564	4071645	1429540	640379	95.65
SRR3622817_8.hisat2_mapstats	53444186	3509680	43122632	5668190	1143684	7019360	4653021	1634416	731923	95.65
SRR3622817_9.hisat2_mapstats	60123400	3948710	48512245	6376342	1286103	7897420	5235546	1838808	823066	95.65
SRR3622818.hisat2_mapstats	35152994	3095746	27753811	3439300	864137	6191492	4092340	1506878	592274	94.18
SRR3622818_001.hisat2_mapstats	35145	3095	27835	3350	865	6190	4147	1478	565	94.1
SRR3622818_002.hisat2_mapstats	70400	6192	55795	6749	1664	12384	8245	2976	1163	94.14
SRR3622818_003.hisat2_mapstats	105599	9266	83617	10253	2463	18532	12297	4481	1754	94.18
SRR3622818_004.hisat2_mapstats	140839	12399	111256	13815	3369	24798	16492	5956	2350	94.15
SRR3622818_005.hisat2_mapstats	176201	15601	139037	17303	4260	31202	20733	7519	2950	94.12
SRR3622818_006.hisat2_mapstats	211415	18673	166795	20838	5109	37346	24808	8997	3541	94.13
SRR3622818_007.hisat2_mapstats	246462	21733	194559	24208	5962	43466	28908	10475	4083	94.14
SRR3622818_008.hisat2_mapstats	281539	24853	222216	27607	6863	49706	33042	11965	4699	94.13
SRR3622818_009.hisat2_mapstats	316589	27919	249906	31013	7751	55838	37085	13484	5269	94.14
SRR3622818_01.hisat2_mapstats	351998	31078	277722	34545	8653	62156	41237	15037	5882	94.14
SRR3622818_02.hisat2_mapstats	704340	62075	555893	69162	17210	124150	82193	30185	11772	94.17
SRR3622818_03.hisat2_mapstats	1055824	93256	833116	103626	25826	186512	123535	45227	17750	94.15
SRR3622818_04.hisat2_mapstats	1407811	124382	1111395	137585	34449	248764	164780	60324	23660	94.15
SRR3622818_05.hisat2_mapstats	1759402	155338	1388887	172181	42996	310676	205806	75152	29718	94.15
SRR3622818_06.hisat2_mapstats	2110981	186295	1666442	206600	51644	372590	246835	90134	35621	94.15
SRR3622818_07.hisat2_mapstats	2463041	217281	1944418	241139	60203	434562	287960	105177	41425	94.15
SRR3622818_08.hisat2_mapstats	2815658	248129	2222987	275656	68886	496258	328823	120150	47285	94.16
SRR3622818_09.hisat2_mapstats	3166708	278914	2500485	309864	77445	557828	369487	135189	53152	94.17
SRR3622818_1.hisat2_mapstats	3517377	309660	2777344	344232	86141	619320	410013	150156	59151	94.17
SRR3622818_2.hisat2_mapstats	7035034	619285	5553259	689397	173093	1238570	819698	300360	118512	94.17
SRR3622818_3.hisat2_mapstats	10549543	929527	8328009	1032597	259410	1859054	1229666	451380	178008	94.17
SRR3622818_4.hisat2_mapstats	14065083	1239264	11104017	1376060	345742	2478528	1638942	602311	237275	94.17
SRR3622818_5.hisat2_mapstats	17578604	1548852	13878083	1719770	431899	3097704	2047957	753338	296409	94.17
SRR3622818_6.hisat2_mapstats	21091401	1857782	16652497	2063003	518119	3715564	2455976	903805	355783	94.18
SRR3622818_7.hisat2_mapstats	24605966	2167686	19426357	2407193	604730	4335372	2865597	1055002	414773	94.18
SRR3622818_8.hisat2_mapstats	28122689	2476518	22202779	2751880	691512	4953036	3274263	1205122	473651	94.18
SRR3622818_9.hisat2_mapstats	31636526	2786157	24977187	3095333	777849	5572314	3683236	1356166	532912	94.18
SRR3622819.hisat2_mapstats	63883160	3768942	52094934	6561814	1457470	7537884	4872870	1802633	862381	96.19
SRR3622819_001.hisat2_mapstats	63893	3670	52178	6603	1442	7340	4771	1745	824	96.27
SRR3622819_002.hisat2_mapstats	128135	7463	104395	13275	3002	14926	9613	3610	1703	96.25
SRR3622819_003.hisat2_mapstats	191940	11245	156391	19842	4462	22490	14485	5415	2590	96.23
SRR3622819_004.hisat2_mapstats	255635	14942	208457	26297	5939	29884	19233	7223	3428	96.24
SRR3622819_005.hisat2_mapstats	319491	18667	260546	32913	7365	37334	24046	9008	4280	96.24
SRR3622819_006.hisat2_mapstats	383020	22305	312418	39493	8804	44610	28766	10722	5122	96.24
SRR3622819_007.hisat2_mapstats	446933	26165	364405	46124	10239	52330	33818	12526	5986	96.22
SRR3622819_008.hisat2_mapstats	510537	29942	416213	52760	11622	59884	38650	14334	6900	96.21
SRR3622819_009.hisat2_mapstats	574179	33694	468259	59171	13055	67388	43517	16110	7761	96.21
SRR3622819_01.hisat2_mapstats	638214	37448	520403	65817	14546	74896	48339	17922	8635	96.21
SRR3622819_02.hisat2_mapstats	1277644	75312	1042114	131255	28963	150624	97059	36258	17307	96.2
SRR3622819_03.hisat2_mapstats	1916032	112884	1562600	197010	43538	225768	145469	54330	25969	96.2
SRR3622819_04.hisat2_mapstats	2555644	150532	2084795	262191	58126	301064	194216	72299	34549	96.2
SRR3622819_05.hisat2_mapstats	3194361	188169	2605909	327595	72688	376338	242843	90187	43308	96.2
SRR3622819_06.hisat2_mapstats	3833346	225452	3127215	393330	87349	450904	291034	108122	51748	96.2
SRR3622819_07.hisat2_mapstats	4472642	263575	3648024	459021	102022	527150	340196	126441	60513	96.2
SRR3622819_08.hisat2_mapstats	5112510	301322	4170046	524726	116416	602644	389289	144199	69156	96.19
SRR3622819_09.hisat2_mapstats	5750883	339339	4690741	589797	131006	678678	438201	162487	77990	96.19
SRR3622819_1.hisat2_mapstats	6388532	377125	5210475	655318	145614	754250	486954	180644	86652	96.19
SRR3622819_2.hisat2_mapstats	12776399	753319	10419229	1312417	291434	1506638	973334	360051	173253	96.19
SRR3622819_3.hisat2_mapstats	19165304	1130309	15629734	1968024	437237	2260618	1461375	539785	259458	96.19
SRR3622819_4.hisat2_mapstats	25553087	1506877	20839752	2623318	583140	3013754	1948029	720211	345514	96.19
SRR5007258.hisat2_mapstats	56870838	5295093	45591859	5044662	939224	10590186	6711938	3147065	731183	94.1
SRR5007258_001.hisat2_mapstats	56939	5293	45644	5077	925	10586	6664	3212	710	94.15
SRR5007258_002.hisat2_mapstats	114149	10662	91439	10132	1916	21324	13456	6403	1465	94.11
SRR5007258_003.hisat2_mapstats	170875	15829	137076	15162	2808	31658	20091	9424	2143	94.12
SRR5007258_004.hisat2_mapstats	227570	21208	182368	20252	3742	42416	26885	12660	2871	94.09
SRR5007258_005.hisat2_mapstats	284542	26646	227923	25303	4670	53292	33774	15900	3618	94.07
SRR5007258_006.hisat2_mapstats	341164	31975	273246	30345	5598	63950	40585	19059	4306	94.05
SRR5007258_007.hisat2_mapstats	397985	37256	318910	35294	6525	74512	47214	22243	5055	94.07
SRR5007258_008.hisat2_mapstats	454642	42626	364214	40315	7487	85252	54021	25425	5806	94.06
SRR5007258_009.hisat2_mapstats	511296	47965	409618	45283	8430	95930	60789	28617	6524	94.06
SRR5007258_01.hisat2_mapstats	568357	53296	455340	50345	9376	106592	67547	31795	7250	94.06
SRR5007258_02.hisat2_mapstats	1137282	106085	911695	100712	18790	212170	134401	63393	14376	94.09
SRR5007258_03.hisat2_mapstats	1705541	158952	1367208	151089	28292	317904	201114	95084	21706	94.1
SRR5007258_04.hisat2_mapstats	2275171	211670	1824044	201683	37774	423340	267958	126412	28970	94.11
SRR5007258_05.hisat2_mapstats	2843540	264612	2279775	251919	47234	529224	335140	157785	36299	94.11
SRR5007258_06.hisat2_mapstats	3412367	317783	2735517	302465	56602	635566	402312	189580	43674	94.11
SRR5007258_07.hisat2_mapstats	3981243	370322	3192021	353081	65819	740644	468951	220869	50824	94.11
SRR5007258_08.hisat2_mapstats	4550632	422914	3648917	403441	75360	845828	535710	251997	58121	94.11
SRR5007258_09.hisat2_mapstats	5118866	475709	4104385	453966	84806	951418	602617	283249	65552	94.11
SRR5007258_1.hisat2_mapstats	5686278	528443	4559558	503958	94319	1056886	669581	314603	72702	94.11
SRR5007258_2.hisat2_mapstats	11374738	1057028	9120177	1009133	188400	2114056	1339491	628614	145951	94.11
SRR5007258_3.hisat2_mapstats	17062948	1586579	13679931	1514276	282162	3173158	2010931	943523	218704	94.11
SRR5007258_4.hisat2_mapstats	22749690	2116797	18239215	2017977	375701	4233594	2683010	1258826	291758	94.1
SRR5007258_5.hisat2_mapstats	28432534	2645601	22795086	2522219	469628	5291202	3354693	1571717	364792	94.1
SRR5007258_6.hisat2_mapstats	34117365	3175154	27350922	3027562	563727	6350308	4025315	1886654	438339	94.1
SRR5007258_7.hisat2_mapstats	39805838	3705990	31909743	3532535	657570	7411980	4697948	2202219	511813	94.1
SRR5007258_8.hisat2_mapstats	45497128	4236786	36472065	4036428	751849	8473572	5370568	2517888	585116	94.1
SRR5007258_9.hisat2_mapstats	51182704	4765054	41031760	4540289	845601	9530108	6040647	2830926	658535	94.1
SRR5007259.hisat2_mapstats	51410492	4592693	41269678	4662392	885729	9185386	5501883	2927472	756031	94.65
SRR5007259_001.hisat2_mapstats	51378	4573	41335	4575	895	9146	5502	2924	720	94.65
SRR5007259_002.hisat2_mapstats	103141	9273	82755	9338	1775	18546	11181	5931	1434	94.58
SRR5007259_003.hisat2_mapstats	154383	13819	124005	13940	2619	27638	16614	8840	2184	94.62
SRR5007259_004.hisat2_mapstats	205763	18361	165319	18552	3531	36722	22083	11704	2935	94.63
SRR5007259_005.hisat2_mapstats	257481	23031	206849	23166	4435	46062	27655	14738	3669	94.63
SRR5007259_006.hisat2_mapstats	308697	27547	248039	27808	5303	55094	32973	17706	4415	94.66
SRR5007259_007.hisat2_mapstats	360048	32134	289190	32516	6208	64268	38457	20666	5145	94.66
SRR5007259_008.hisat2_mapstats	411267	36675	330250	37244	7098	73350	44008	23460	5882	94.65
SRR5007259_009.hisat2_mapstats	462569	41243	371388	41957	7981	82486	49554	26352	6580	94.64
SRR5007259_01.hisat2_mapstats	514162	45901	412684	46736	8841	91802	55163	29305	7334	94.64
SRR5007259_02.hisat2_mapstats	1028805	91390	826370	93378	17667	182780	109794	58099	14887	94.66
SRR5007259_03.hisat2_mapstats	1542634	137303	1238850	139900	26581	274606	165051	87249	22306	94.65
SRR5007259_04.hisat2_mapstats	2057198	183040	1652398	186385	35375	366080	219555	116653	29872	94.66
SRR5007259_05.hisat2_mapstats	2571109	228847	2065234	232874	44154	457694	274417	145901	37376	94.66
SRR5007259_06.hisat2_mapstats	3085109	274828	2477782	279368	53131	549656	329467	175196	44993	94.66
SRR5007259_07.hisat2_mapstats	3598938	320694	2889902	326408	61934	641388	384440	204381	52567	94.66
SRR5007259_08.hisat2_mapstats	4113882	366848	3303133	373177	70724	733696	439884	233641	60171	94.65
SRR5007259_09.hisat2_mapstats	4627591	412801	3715388	419814	79588	825602	495218	262768	67616	94.65
SRR5007259_1.hisat2_mapstats	5140989	458914	4126852	466836	88387	917828	550429	292108	75291	94.65
SRR5007259_2.hisat2_mapstats	10283609	918547	8254806	933040	177216	1837094	1100371	585674	151049	94.65
SRR5007259_3.hisat2_mapstats	15425739	1377538	12383238	1399247	265716	2755076	1650325	877747	227004	94.65
SRR5007259_4.hisat2_mapstats	20566242	1837275	16509527	1865141	354299	3674550	2201746	1170768	302036	94.65
SRR5007259_5.hisat2_mapstats	25703533	2296189	20633931	2330678	442735	4592378	2751208	1463375	377795	94.65
SRR5007259_6.hisat2_mapstats	30842343	2754384	24759486	2797406	531067	5508768	3300395	1755079	453294	94.65
SRR5007259_7.hisat2_mapstats	35983923	3214411	28886904	3262974	619634	6428822	3851252	2048730	528840	94.65
SRR5007259_8.hisat2_mapstats	41128806	3674426	33016672	3729337	708371	7348852	4402193	2341922	604737	94.65
SRR5007259_9.hisat2_mapstats	46268446	4133776	37143553	4194446	796671	8267552	4952481	2634530	680541	94.65
SRR5063984.hisat2_mapstats	32977004	1739751	27840255	1758584	1638414	3479502	1530105	1656793	292604	97.68
SRR5063984_001.hisat2_mapstats	32981	1791	27683	1836	1671	3582	1615	1664	303	97.55
SRR5063984_002.hisat2_mapstats	66067	3546	55593	3585	3343	7092	3189	3310	593	97.59
SRR5063984_003.hisat2_mapstats	99134	5331	83452	5332	5019	10662	4734	5057	871	97.61
SRR5063984_004.hisat2_mapstats	132185	7125	111351	7026	6683	14250	6319	6731	1200	97.61
SRR5063984_005.hisat2_mapstats	165293	8882	139203	8819	8389	17764	7867	8407	1490	97.62
SRR5063984_006.hisat2_mapstats	198328	10623	167113	10543	10049	21246	9376	10062	1808	97.64
SRR5063984_007.hisat2_mapstats	231218	12318	194949	12294	11657	24636	10829	11688	2119	97.66
SRR5063984_008.hisat2_mapstats	264067	14092	222694	14061	13220	28184	12359	13387	2438	97.66
SRR5063984_009.hisat2_mapstats	296902	15815	250363	15847	14877	31630	13908	14987	2735	97.66
SRR5063984_01.hisat2_mapstats	330104	17545	278366	17664	16529	35090	15467	16587	3036	97.66
SRR5063984_02.hisat2_mapstats	660871	35074	557610	35326	32861	70148	30894	33283	5971	97.66
SRR5063984_03.hisat2_mapstats	990586	52534	836013	52923	49116	105068	46179	49887	9002	97.67
SRR5063984_04.hisat2_mapstats	1320591	70111	1114421	70365	65694	140222	61724	66558	11940	97.66
SRR5063984_05.hisat2_mapstats	1650339	87485	1392788	87905	82161	174970	76888	83169	14913	97.67
SRR5063984_06.hisat2_mapstats	1980127	104913	1671127	105539	98548	209826	92080	99915	17831	97.67
SRR5063984_07.hisat2_mapstats	2310569	122421	1950279	123030	114839	244842	107691	116419	20732	97.67
SRR5063984_08.hisat2_mapstats	2641306	139845	2229420	140677	131364	279690	122969	133148	23573	97.67
SRR5063984_09.hisat2_mapstats	2970597	157137	2507561	158195	147704	314274	138164	149569	26541	97.67
SRR5063984_1.hisat2_mapstats	3299604	174573	2785297	175846	163888	349146	153531	166201	29414	97.67
SRR5063984_2.hisat2_mapstats	6599688	348745	5571154	352004	327785	697490	306944	331664	58882	97.67
SRR5063984_3.hisat2_mapstats	9896839	522260	8355281	527914	491384	1044520	459794	496559	88167	97.68
SRR5063984_4.hisat2_mapstats	13194929	696373	11139797	703527	655232	1392746	612597	662660	117489	97.68
SRR5063984_5.hisat2_mapstats	16491083	870462	13921727	879438	819456	1740924	765841	828309	146774	97.68
SRR5063984_6.hisat2_mapstats	19786413	1044042	16703510	1055172	983689	2088084	918219	993705	176160	97.68
SRR5063984_7.hisat2_mapstats	23082812	1218021	19485793	1230699	1148299	2436042	1070727	1159885	205430	97.68
SRR5063984_8.hisat2_mapstats	26382044	1391959	22271756	1406495	1311834	2783918	1223527	1326102	234289	97.68
SRR5063984_9.hisat2_mapstats	29677888	1565853	25053961	1582703	1475371	3131706	1376905	1491447	263354	97.68
SRR5063985.hisat2_mapstats	29638732	1738404	24433157	1730250	1736921	3476808	1944002	1193559	339247	96.72
SRR5063985_001.hisat2_mapstats	29530	1736	24312	1742	1740	3472	1974	1142	356	96.66
SRR5063985_002.hisat2_mapstats	59318	3483	48841	3467	3527	6966	3926	2331	709	96.69
SRR5063985_003.hisat2_mapstats	88991	5215	73299	5180	5297	10430	5923	3477	1030	96.67
SRR5063985_004.hisat2_mapstats	118728	6934	97850	6918	7026	13868	7840	4661	1367	96.7
SRR5063985_005.hisat2_mapstats	148532	8658	122513	8568	8793	17316	9782	5825	1709	96.71
SRR5063985_006.hisat2_mapstats	178176	10415	146962	10310	10489	20830	11757	7034	2039	96.7
SRR5063985_007.hisat2_mapstats	207722	12146	171363	12027	12186	24292	13694	8208	2390	96.7
SRR5063985_008.hisat2_mapstats	237163	13873	195667	13729	13894	27746	15580	9445	2721	96.72
SRR5063985_009.hisat2_mapstats	266644	15587	219899	15486	15672	31174	17472	10627	3075	96.72
SRR5063985_01.hisat2_mapstats	296502	17291	244666	17220	17325	34582	19398	11759	3425	96.73
SRR5063985_02.hisat2_mapstats	593879	34719	489902	34602	34656	69438	38961	23631	6846	96.72
SRR5063985_03.hisat2_mapstats	890426	52173	734675	51810	51768	104346	58510	35623	10213	96.71
SRR5063985_04.hisat2_mapstats	1187391	69522	979887	68994	68988	139044	77769	47553	13722	96.73
SRR5063985_05.hisat2_mapstats	1483785	86793	1224450	86411	86131	173586	97060	59541	16985	96.73
SRR5063985_06.hisat2_mapstats	1780331	104404	1468795	103730	103402	208808	116564	71717	20527	96.73
SRR5063985_07.hisat2_mapstats	2077397	121987	1713578	120960	120872	243974	135925	84049	24000	96.73
SRR5063985_08.hisat2_mapstats	2374619	139336	1958386	138428	138469	278672	155409	96006	27257	96.73
SRR5063985_09.hisat2_mapstats	2670522	156718	2202177	155848	155779	313436	174878	107874	30684	96.73
SRR5063985_1.hisat2_mapstats	2965960	174147	2445380	173300	173133	348294	194306	119871	34117	96.72
SRR5063985_2.hisat2_mapstats	5931747	348116	4890135	346532	346964	696232	389086	238986	68160	96.72
SRR5063985_3.hisat2_mapstats	8894662	521937	7331440	519877	521408	1043874	584039	358091	101744	96.72
SRR5063985_4.hisat2_mapstats	11858988	696451	9774779	692964	694794	1392902	779202	478103	135597	96.71
SRR5063985_5.hisat2_mapstats	14821229	869789	12217578	865120	868742	1739578	973222	596791	169565	96.72
SRR5063985_6.hisat2_mapstats	17782478	1043857	14658171	1038105	1042345	2087714	1167289	716788	203637	96.72
SRR5063985_7.hisat2_mapstats	20745798	1217990	17101071	1211039	1215698	2435980	1362215	836342	237423	96.72
SRR5063985_8.hisat2_mapstats	23711069	1391178	19546226	1383767	1389898	2782356	1555761	955541	271054	96.72
SRR5063985_9.hisat2_mapstats	26673690	1564816	21989212	1556526	1563136	3129632	1749901	1074643	305088	96.72
SRR5063986.hisat2_mapstats	47112405	2212511	39874883	2814446	2210565	4425022	2336057	1647770	441195	97.52
SRR5128074.hisat2_mapstats	36637974	5400780	26070218	4622427	544549	10801560	8759327	1310814	731419	88.05
SRR5128074_001.hisat2_mapstats	36637	5515	25955	4597	570	11030	8958	1323	749	87.77
SRR5128074_002.hisat2_mapstats	73421	10990	52132	9198	1101	21980	17850	2665	1465	87.84
SRR5128074_003.hisat2_mapstats	110067	16289	78269	13837	1672	32578	26494	3920	2164	87.96
SRR5128074_004.hisat2_mapstats	146787	21726	104368	18475	2218	43452	35344	5242	2866	87.96
SRR5128074_005.hisat2_mapstats	183695	27170	130603	23167	2755	54340	44135	6582	3623	87.99
SRR5128074_006.hisat2_mapstats	220368	32566	156806	27717	3279	65132	52861	7894	4377	88.01
SRR5128074_007.hisat2_mapstats	256922	37901	182807	32348	3866	75802	61545	9183	5074	88.02
SRR5128074_008.hisat2_mapstats	293445	43315	208817	36928	4385	86630	70359	10503	5768	88.01
SRR5128074_009.hisat2_mapstats	329983	48787	234740	41548	4908	97574	79246	11847	6481	87.99
SRR5128074_01.hisat2_mapstats	366826	54133	260952	46282	5459	108266	87921	13154	7191	88.02
SRR5128074_02.hisat2_mapstats	733996	108217	522124	92716	10939	216434	175673	26348	14413	88.03
SRR5128074_03.hisat2_mapstats	1100084	162531	782594	138680	16279	325062	263663	39626	21773	88.02
SRR5128074_04.hisat2_mapstats	1467050	216721	1043440	185069	21820	433442	351321	52964	29157	88.03
SRR5128074_05.hisat2_mapstats	1833422	271106	1303660	231347	27309	542212	439430	66346	36436	88.02
SRR5128074_06.hisat2_mapstats	2199768	325116	1564180	277695	32777	650232	526985	79435	43812	88.02
SRR5128074_07.hisat2_mapstats	2566725	379132	1825330	323790	38473	758264	614755	92446	51063	88.02
SRR5128074_08.hisat2_mapstats	2934126	432892	2087010	370361	43863	865784	702279	105210	58295	88.03
SRR5128074_09.hisat2_mapstats	3300097	486738	2347369	416571	49419	973476	789935	118026	65515	88.03
SRR5128074_1.hisat2_mapstats	3665657	540761	2607549	462495	54852	1081522	877331	131335	72856	88.03
SRR5128074_2.hisat2_mapstats	7331994	1080485	5217169	925245	109095	2160970	1752727	262468	145775	88.05
SRR5128074_3.hisat2_mapstats	10995236	1619592	7824352	1387597	163695	3239184	2626827	393141	219216	88.05
SRR5128074_4.hisat2_mapstats	14658733	2159163	10431692	1849888	217990	4318326	3501871	523826	292629	88.06
SRR5128074_5.hisat2_mapstats	18320465	2697882	13039023	2311316	272244	5395764	4375429	654781	365554	88.06
SRR5128074_6.hisat2_mapstats	21981487	3238318	15643768	2772538	326863	6476636	5252029	785876	438731	88.05
SRR5128074_7.hisat2_mapstats	25644277	3779261	18248249	3235607	381160	7558522	6129716	917131	511675	88.05
SRR5128074_8.hisat2_mapstats	29310113	4320033	20856835	3697692	435553	8640066	7007061	1048444	584561	88.05
SRR5128074_9.hisat2_mapstats	32972792	4860460	23462084	4160249	489999	9720920	7883169	1179923	657828	88.05
SRR5876158.hisat2_mapstats	44595565	3890527	34884855	5220158	600025	7781054	4969040	1921581	890433	94.43
SRR5876158_001.hisat2_mapstats	44604	3696	35115	5206	587	7392	4756	1783	853	94.67
SRR5876158_002.hisat2_mapstats	89489	7561	70342	10427	1159	15122	9693	3673	1756	94.58
SRR5876158_003.hisat2_mapstats	134029	11360	105263	15664	1742	22720	14508	5526	2686	94.59
SRR5876158_004.hisat2_mapstats	178749	15208	140256	20977	2308	30416	19484	7400	3532	94.55
SRR5876158_005.hisat2_mapstats	223643	19136	175241	26380	2886	38272	24483	9316	4473	94.53
SRR5876158_006.hisat2_mapstats	268051	23039	209877	31665	3470	46078	29468	11258	5352	94.5
SRR5876158_007.hisat2_mapstats	312549	26887	244601	36973	4088	53774	34390	13156	6228	94.5
SRR5876158_008.hisat2_mapstats	356929	30779	279353	42069	4728	61558	39399	15071	7088	94.48
SRR5876158_009.hisat2_mapstats	401431	34719	313992	47367	5353	69438	44383	17038	8017	94.47
SRR5876158_01.hisat2_mapstats	446238	38542	349230	52532	5934	77084	49292	18907	8885	94.48
SRR5876158_02.hisat2_mapstats	892911	77588	698347	105160	11816	155176	99465	38047	17664	94.43
SRR5876158_03.hisat2_mapstats	1338441	116619	1046780	157302	17740	233238	149180	57397	26661	94.43
SRR5876158_04.hisat2_mapstats	1784536	155795	1395396	209672	23673	311590	199105	76860	35625	94.42
SRR5876158_05.hisat2_mapstats	2230521	194696	1744205	261979	29641	389392	248596	96197	44599	94.43
SRR5876158_06.hisat2_mapstats	2676192	233409	2093058	314036	35689	466818	298158	115240	53420	94.43
SRR5876158_07.hisat2_mapstats	3122235	272446	2441722	366455	41612	544892	348010	134449	62433	94.43
SRR5876158_08.hisat2_mapstats	3569249	311387	2791332	418812	47718	622774	397712	153833	71229	94.43
SRR5876158_09.hisat2_mapstats	4014961	349954	3140034	471232	53741	699908	447070	172742	80096	94.43
SRR5876158_1.hisat2_mapstats	4460456	389001	3488505	523136	59814	778002	496987	192115	88900	94.43
SRR5876158_2.hisat2_mapstats	8922848	778178	6979868	1045154	119648	1556356	994127	384030	178199	94.43
SRR5876158_3.hisat2_mapstats	13382551	1166841	10469034	1566586	180090	2333682	1490500	576130	267052	94.43
SRR5876158_4.hisat2_mapstats	17841064	1555792	13956018	2088929	240325	3111584	1987255	768163	356166	94.43
SRR5876158_5.hisat2_mapstats	22297074	1944696	17442292	2610076	300010	3889392	2484208	959800	445384	94.43
SRR5876158_6.hisat2_mapstats	26754545	2334623	20927249	3132628	360045	4669246	2981739	1152507	535000	94.43
SRR5876158_7.hisat2_mapstats	31213239	2724288	24413870	3655268	419813	5448576	3479231	1345366	623979	94.43
SRR5876158_8.hisat2_mapstats	35676439	3113217	27905943	4177482	479797	6226434	3975990	1537942	712502	94.43
SRR5876158_9.hisat2_mapstats	40134435	3501654	31394534	4698520	539727	7003308	4472237	1729676	801395	94.43
SRR5876159.hisat2_mapstats	31627766	1744407	25030187	4248980	604192	3488814	2131996	836166	520652	96.63
SRR5876159_001.hisat2_mapstats	31552	1788	24873	4288	603	3576	2133	902	541	96.62
SRR5876159_002.hisat2_mapstats	63296	3519	50085	8508	1184	7038	4288	1715	1035	96.61
SRR5876159_003.hisat2_mapstats	95012	5292	75246	12712	1762	10584	6469	2536	1579	96.6
SRR5876159_004.hisat2_mapstats	126774	7077	100259	17095	2343	14154	8654	3396	2104	96.59
SRR5876159_005.hisat2_mapstats	158568	8837	125503	21275	2953	17674	10807	4209	2658	96.59
SRR5876159_006.hisat2_mapstats	190238	10529	150644	25542	3523	21058	12803	5077	3178	96.64
SRR5876159_007.hisat2_mapstats	221755	12212	175530	29865	4148	24424	14819	5891	3714	96.66
SRR5876159_008.hisat2_mapstats	253204	13948	200463	34037	4756	27896	16949	6712	4235	96.65
SRR5876159_009.hisat2_mapstats	284696	15705	225252	38379	5360	31410	19102	7540	4768	96.65
SRR5876159_01.hisat2_mapstats	316534	17415	250470	42686	5963	34830	21189	8341	5300	96.65
SRR5876159_02.hisat2_mapstats	633708	35024	501063	85559	12062	70048	42544	16931	10573	96.64
SRR5876159_03.hisat2_mapstats	950119	52506	751068	128390	18155	105012	63752	25325	15935	96.65
SRR5876159_04.hisat2_mapstats	1266805	70091	1001738	170830	24146	140182	85074	33834	21274	96.64
SRR5876159_05.hisat2_mapstats	1583115	87651	1252087	213217	30160	175302	106441	42312	26549	96.64
SRR5876159_06.hisat2_mapstats	1899438	104987	1502136	256113	36202	209974	127544	50664	31766	96.64
SRR5876159_07.hisat2_mapstats	2216359	122503	1752634	298930	42292	245006	148831	59182	36993	96.64
SRR5876159_08.hisat2_mapstats	2533655	139884	2003906	341446	48419	279768	170038	67507	42223	96.64
SRR5876159_09.hisat2_mapstats	2849319	157380	2253313	383997	54629	314760	191460	75955	47345	96.64
SRR5876159_1.hisat2_mapstats	3164898	174657	2503207	426356	60678	349314	212492	84253	52569	96.64
SRR5876159_2.hisat2_mapstats	6329494	349068	5007285	852003	121138	698136	425362	168005	104769	96.64
SRR5876159_3.hisat2_mapstats	9491617	524017	7508854	1277221	181525	1048034	639459	251630	156945	96.63
SRR5876159_4.hisat2_mapstats	12654844	698940	10011033	1702702	242169	1397880	853524	335516	208840	96.63
SRR5876159_5.hisat2_mapstats	15815693	873032	12513556	2126356	302749	1746064	1066286	418907	260871	96.63
SRR5876159_6.hisat2_mapstats	18975557	1047904	15014149	2550490	363014	2095808	1280497	502295	313016	96.63
SRR5876159_7.hisat2_mapstats	22137600	1221894	17517082	2975102	423522	2443788	1493057	585652	365079	96.63
SRR5876159_8.hisat2_mapstats	25302168	1395957	20022789	3399711	483711	2791914	1705834	669061	417019	96.63
SRR5876159_9.hisat2_mapstats	28463398	1570438	22524494	3824576	543890	3140876	1919528	752575	468773	96.63
SRR891275.hisat2_mapstats	8021923	388318	6640389	835492	157724	776636	458203	231783	86650	97.14
SRR891275_001.hisat2_mapstats	7962	389	6544	873	156	778	473	225	80	97.03
SRR891275_002.hisat2_mapstats	16029	791	13211	1710	317	1582	926	479	177	97.11
SRR891275_003.hisat2_mapstats	24047	1171	19819	2568	489	2342	1389	707	246	97.11
SRR891275_004.hisat2_mapstats	31907	1537	26318	3397	655	3074	1811	908	355	97.16
SRR891275_005.hisat2_mapstats	39954	1941	32957	4241	815	3882	2284	1155	443	97.14
SRR891275_006.hisat2_mapstats	48025	2322	39650	5090	963	4644	2733	1384	527	97.15
SRR891275_007.hisat2_mapstats	56097	2709	46301	5952	1135	5418	3180	1624	614	97.17
SRR891275_008.hisat2_mapstats	63977	3081	52829	6770	1297	6162	3623	1846	693	97.17
SRR891275_009.hisat2_mapstats	71964	3476	59447	7603	1438	6952	4070	2110	772	97.17
SRR891275_01.hisat2_mapstats	79958	3840	66121	8412	1585	7680	4508	2319	853	97.18
SRR891275_02.hisat2_mapstats	160492	7763	132692	16804	3233	15526	9151	4671	1704	97.15
SRR891275_03.hisat2_mapstats	240397	11571	198704	25265	4857	23142	13615	6935	2592	97.17
SRR891275_04.hisat2_mapstats	320409	15354	265081	33630	6344	30708	18126	9200	3382	97.17
SRR891275_05.hisat2_mapstats	400532	19191	331497	41906	7938	38382	22691	11492	4199	97.17
SRR891275_06.hisat2_mapstats	480400	23075	397721	50125	9479	46150	27245	13839	5066	97.16
SRR891275_07.hisat2_mapstats	560790	26895	464375	58486	11034	53790	31764	16070	5956	97.17
SRR891275_08.hisat2_mapstats	641206	30770	530844	66935	12657	61540	36401	18273	6866	97.16
SRR891275_09.hisat2_mapstats	721275	34642	597263	75147	14223	69284	40920	20627	7737	97.16
SRR891275_1.hisat2_mapstats	801372	38513	663635	83453	15771	77026	45492	22930	8604	97.16
SRR891275_2.hisat2_mapstats	1603969	77437	1328210	166793	31529	154874	91395	46144	17335	97.15
SRR891275_3.hisat2_mapstats	2405028	116158	1991419	250136	47315	232316	137024	69384	25908	97.15
SRR891275_4.hisat2_mapstats	3207871	155028	2656199	333549	63095	310056	182857	92631	34568	97.15
SRR891275_5.hisat2_mapstats	4010340	193757	3320750	416895	78938	387514	228716	115771	43027	97.15
SRR891275_6.hisat2_mapstats	4810408	232754	3982646	500408	94600	465508	274714	139113	51681	97.14
SRR891275_7.hisat2_mapstats	5612274	271630	4646272	584126	110246	543260	320586	162323	60351	97.14
SRR891275_8.hisat2_mapstats	6416136	310630	5311762	667593	126151	621260	366635	185352	69273	97.14
SRR891275_9.hisat2_mapstats	7218248	349593	5974884	751739	142032	699186	412650	208506	78030	97.14
SRR891276.hisat2_mapstats	11164713	613349	9166862	1161928	222574	1226698	777160	327534	122004	96.52
SRR891276_001.hisat2_mapstats	11050	614	9087	1150	199	1228	752	341	135	96.6
SRR891276_002.hisat2_mapstats	22306	1239	18258	2384	425	2478	1507	706	265	96.62
SRR891276_003.hisat2_mapstats	33445	1870	27405	3521	649	3740	2307	1031	402	96.55
SRR891276_004.hisat2_mapstats	44496	2446	36482	4710	858	4892	3016	1343	533	96.61
SRR891276_005.hisat2_mapstats	55738	3057	45736	5854	1091	6114	3796	1664	654	96.59
SRR891276_006.hisat2_mapstats	66862	3649	54914	6988	1311	7298	4535	1989	774	96.61
SRR891276_007.hisat2_mapstats	78030	4264	64089	8124	1553	8528	5307	2334	887	96.6
SRR891276_008.hisat2_mapstats	89162	4841	73270	9270	1781	9682	6056	2627	999	96.6
SRR891276_009.hisat2_mapstats	100292	5484	82380	10437	1991	10968	6875	2969	1124	96.57
SRR891276_01.hisat2_mapstats	111430	6154	91489	11567	2220	12308	7714	3334	1260	96.54
SRR891276_02.hisat2_mapstats	223755	12241	183726	23333	4455	24482	15356	6594	2532	96.57
SRR891276_03.hisat2_mapstats	335312	18368	275219	35031	6694	36736	23086	9914	3736	96.56
SRR891276_04.hisat2_mapstats	446915	24450	366698	46815	8952	48900	30707	13208	4985	96.56
SRR891276_05.hisat2_mapstats	558356	30688	458217	58313	11138	61376	38611	16548	6217	96.54
SRR891276_06.hisat2_mapstats	669761	36759	549901	69802	13299	73518	46275	19823	7420	96.55
SRR891276_07.hisat2_mapstats	781531	42853	641827	81364	15487	85706	54025	23080	8601	96.54
SRR891276_08.hisat2_mapstats	893525	49000	733660	93109	17756	98000	61786	26426	9788	96.54
SRR891276_09.hisat2_mapstats	1005235	55004	825544	104773	19914	110008	69336	29636	11036	96.55
SRR891276_1.hisat2_mapstats	1116617	61129	917085	116355	22048	122258	77112	32898	12248	96.55
SRR891276_2.hisat2_mapstats	2233666	122566	1834222	232396	44482	245132	154992	65772	24368	96.53
SRR891276_3.hisat2_mapstats	3350062	184048	2750777	348370	66867	368096	232899	98560	36637	96.52
SRR891276_4.hisat2_mapstats	4467802	245130	3668518	465292	88862	490260	310350	131140	48770	96.53
SRR891276_5.hisat2_mapstats	5583795	306500	4584114	582031	111150	613000	388168	163826	61006	96.52
SRR891276_6.hisat2_mapstats	6698165	367399	5498904	698282	133580	734798	465261	196436	73101	96.53
SRR891276_7.hisat2_mapstats	7813581	428716	6414925	814306	155634	857432	543123	229060	85249	96.52
SRR891276_8.hisat2_mapstats	8930333	490711	7331278	930349	177995	981422	621888	261942	97592	96.52
SRR891276_9.hisat2_mapstats	10046400	552031	8248372	1045657	200340	1104062	699718	294736	109608	96.52
