# Supplementary material for: Combining signal and sequence to detect RNA polymerase initiation in ATAC-seq data
Source: PLoS One. 2020 Apr 30;15(4):e0232332. doi: 10.1371/journal.pone.0232332 (PMC7192442; doi:10.1371/journal.pone.0232332)
Supplement: S1 File — (ZIP) [file pone.0232332.s011.zip › multiqc_reports/all_other_ATAC_samples_MultiQC/multiqc_data/mqc_rseqc_infer_experiment_plot_1.txt]

Sample	Sense	Antisense	Undetermined
SRR1822165.infer_experiment	49.95	49.59	0.45999999999999996
SRR1822165_001.infer_experiment	49.53	48.480000000000004	2.0
SRR1822165_002.infer_experiment	49.33	48.63	2.04
SRR1822165_003.infer_experiment	48.53	48.57	2.9000000000000004
SRR1822165_004.infer_experiment	48.52	48.53	2.94
SRR1822165_005.infer_experiment	48.58	48.54	2.88
SRR1822165_006.infer_experiment	48.59	48.51	2.9000000000000004
SRR1822165_007.infer_experiment	48.67	48.42	2.92
SRR1822165_008.infer_experiment	48.61	48.49	2.9000000000000004
SRR1822165_009.infer_experiment	48.69	48.53	2.78
SRR1822165_01.infer_experiment	48.66	48.4	2.94
SRR1822165_02.infer_experiment	48.57	48.78	2.6599999999999997
SRR1822165_03.infer_experiment	48.84	48.82	2.34
SRR1822165_04.infer_experiment	48.65	48.71	2.64
SRR1822165_05.infer_experiment	48.5	48.72	2.78
SRR1822165_06.infer_experiment	48.309999999999995	48.809999999999995	2.87
SRR1822165_07.infer_experiment	48.44	49.059999999999995	2.5
SRR1822165_08.infer_experiment	48.71	49.15	2.1399999999999997
SRR1822165_09.infer_experiment	48.74	49.220000000000006	2.03
SRR1822165_1.infer_experiment	48.809999999999995	49.24	1.95
SRR1822165_2.infer_experiment	48.82	49.36	1.83
SRR1822165_3.infer_experiment	48.93	49.220000000000006	1.8599999999999999
SRR1822165_4.infer_experiment	49.1	49.27	1.63
SRR1822165_5.infer_experiment	49.33	49.29	1.38
SRR1822165_6.infer_experiment	49.34	49.38	1.29
SRR1822165_7.infer_experiment	49.559999999999995	49.54	0.8999999999999999
SRR1822165_8.infer_experiment	49.61	49.559999999999995	0.83
SRR1822165_9.infer_experiment	49.89	49.57	0.54
SRR1822166.infer_experiment	48.92	49.1	1.9800000000000002
SRR1822166_001.infer_experiment	49.54	48.449999999999996	2.01
SRR1822166_002.infer_experiment	49.47	48.65	1.8800000000000001
SRR1822166_003.infer_experiment	49.46	48.72	1.82
SRR1822166_004.infer_experiment	49.29	48.9	1.82
SRR1822166_005.infer_experiment	49.26	48.9	1.83
SRR1822166_006.infer_experiment	49.19	48.949999999999996	1.8599999999999999
SRR1822166_007.infer_experiment	48.97	49.17	1.8599999999999999
SRR1822166_008.infer_experiment	49.04	48.980000000000004	1.9800000000000002
SRR1822166_009.infer_experiment	48.96	48.85	2.19
SRR1822166_01.infer_experiment	48.93	48.64	2.44
SRR1822166_02.infer_experiment	48.54	48.55	2.91
SRR1822166_03.infer_experiment	48.35	48.66	2.98
SRR1822166_04.infer_experiment	48.35	48.61	3.0300000000000002
SRR1822166_05.infer_experiment	48.309999999999995	48.620000000000005	3.0700000000000003
SRR1822166_06.infer_experiment	48.55	48.65	2.8000000000000003
SRR1822166_07.infer_experiment	48.69	48.67	2.64
SRR1822166_08.infer_experiment	48.699999999999996	48.59	2.71
SRR1822166_09.infer_experiment	48.65	48.870000000000005	2.4899999999999998
SRR1822166_1.infer_experiment	48.5	48.980000000000004	2.52
SRR1822166_2.infer_experiment	48.43	48.63	2.94
SRR1822166_3.infer_experiment	48.57	49.120000000000005	2.31
SRR1822166_4.infer_experiment	48.77	49.15	2.08
SRR1822166_5.infer_experiment	49.0	49.08	1.92
SRR1822166_6.infer_experiment	48.89	48.92	2.19
SRR1822166_7.infer_experiment	48.83	49.16	2.01
SRR1822166_8.infer_experiment	48.96	49.1	1.94
SRR1822166_9.infer_experiment	48.99	49.13	1.8800000000000001
SRR1822167.infer_experiment	48.949999999999996	48.76	2.29
SRR1822168.infer_experiment	48.86	48.79	2.34
SRR1822168_001.infer_experiment	48.84	49.76	1.4000000000000001
SRR1822168_002.infer_experiment	48.71	49.94	1.35
SRR1822168_003.infer_experiment	49.1	49.559999999999995	1.34
SRR1822168_004.infer_experiment	49.309999999999995	49.38	1.31
SRR1822168_005.infer_experiment	49.34	49.370000000000005	1.29
SRR1822168_006.infer_experiment	49.49	49.220000000000006	1.29
SRR1822168_007.infer_experiment	49.5	49.220000000000006	1.28
SRR1822168_008.infer_experiment	49.49	49.2	1.31
SRR1822168_009.infer_experiment	49.44	49.2	1.3599999999999999
SRR1822168_01.infer_experiment	49.32	49.15	1.54
SRR1822168_02.infer_experiment	48.44	48.58	2.98
SRR1822168_03.infer_experiment	48.39	48.65	2.97
SRR1822168_04.infer_experiment	48.42	48.51	3.0700000000000003
SRR1822168_05.infer_experiment	48.38	48.57	3.05
SRR1822168_06.infer_experiment	48.309999999999995	48.57	3.1199999999999997
SRR1822168_07.infer_experiment	48.27	48.43	3.3000000000000003
SRR1822168_08.infer_experiment	48.38	48.44	3.18
SRR1822168_09.infer_experiment	48.25	48.699999999999996	3.05
SRR1822168_1.infer_experiment	48.36	48.699999999999996	2.94
SRR1822168_2.infer_experiment	48.730000000000004	48.6	2.67
SRR1822168_3.infer_experiment	48.559999999999995	48.27	3.17
SRR1822168_4.infer_experiment	48.59	48.29	3.1199999999999997
SRR1822168_5.infer_experiment	48.88	48.55	2.5700000000000003
SRR1822168_6.infer_experiment	48.92	48.6	2.48
SRR1822168_7.infer_experiment	49.230000000000004	48.94	1.8399999999999999
SRR1822168_8.infer_experiment	49.08	48.94	1.9800000000000002
SRR1822168_9.infer_experiment	48.94	48.88	2.18
SRR3622817.infer_experiment	49.8	49.16	1.04
SRR3622817_001.infer_experiment	49.28	48.75	1.97
SRR3622817_002.infer_experiment	49.559999999999995	48.47	1.9800000000000002
SRR3622817_003.infer_experiment	49.54	48.42	2.04
SRR3622817_004.infer_experiment	49.26	48.69	2.04
SRR3622817_005.infer_experiment	49.19	48.78	2.03
SRR3622817_006.infer_experiment	49.14	48.76	2.1
SRR3622817_007.infer_experiment	48.79	48.75	2.4699999999999998
SRR3622817_008.infer_experiment	48.49	48.71	2.8000000000000003
SRR3622817_009.infer_experiment	48.5	48.69	2.81
SRR3622817_01.infer_experiment	48.4	48.76	2.8400000000000003
SRR3622817_02.infer_experiment	48.49	48.69	2.83
SRR3622817_03.infer_experiment	48.24	48.870000000000005	2.8899999999999997
SRR3622817_04.infer_experiment	48.38	48.72	2.9000000000000004
SRR3622817_05.infer_experiment	48.83	48.67	2.5
SRR3622817_06.infer_experiment	48.96	48.69	2.35
SRR3622817_07.infer_experiment	48.89	48.699999999999996	2.41
SRR3622817_08.infer_experiment	48.99	48.6	2.41
SRR3622817_09.infer_experiment	49.04	48.49	2.4699999999999998
SRR3622817_1.infer_experiment	48.99	48.38	2.63
SRR3622817_2.infer_experiment	49.28	48.9	1.82
SRR3622817_3.infer_experiment	49.519999999999996	48.91	1.5699999999999998
SRR3622817_4.infer_experiment	49.49	49.01	1.5
SRR3622817_5.infer_experiment	49.64	48.97	1.39
SRR3622817_6.infer_experiment	49.64	49.13	1.22
SRR3622817_7.infer_experiment	49.769999999999996	49.059999999999995	1.17
SRR3622817_8.infer_experiment	49.78	49.08	1.1400000000000001
SRR3622817_9.infer_experiment	49.81	49.18	1.01
SRR3622818.infer_experiment	49.3	49.419999999999995	1.28
SRR3622818_001.infer_experiment	49.86	48.089999999999996	2.0500000000000003
SRR3622818_002.infer_experiment	49.059999999999995	48.93	2.01
SRR3622818_003.infer_experiment	48.96	48.980000000000004	2.06
SRR3622818_004.infer_experiment	49.059999999999995	48.86	2.09
SRR3622818_005.infer_experiment	48.72	49.2	2.07
SRR3622818_006.infer_experiment	48.809999999999995	49.120000000000005	2.07
SRR3622818_007.infer_experiment	48.89	49.04	2.07
SRR3622818_008.infer_experiment	48.92	49.01	2.07
SRR3622818_009.infer_experiment	48.92	49.01	2.07
SRR3622818_01.infer_experiment	48.96	48.97	2.07
SRR3622818_02.infer_experiment	48.4	48.809999999999995	2.79
SRR3622818_03.infer_experiment	48.4	48.82	2.78
SRR3622818_04.infer_experiment	48.32	48.83	2.85
SRR3622818_05.infer_experiment	48.39	48.75	2.86
SRR3622818_06.infer_experiment	48.3	48.67	3.0300000000000002
SRR3622818_07.infer_experiment	48.370000000000005	48.8	2.83
SRR3622818_08.infer_experiment	48.57	48.79	2.64
SRR3622818_09.infer_experiment	48.699999999999996	48.8	2.5
SRR3622818_1.infer_experiment	48.69	48.84	2.46
SRR3622818_2.infer_experiment	48.69	48.809999999999995	2.5
SRR3622818_3.infer_experiment	48.52	49.02	2.46
SRR3622818_4.infer_experiment	48.870000000000005	49.35	1.78
SRR3622818_5.infer_experiment	49.059999999999995	49.43	1.51
SRR3622818_6.infer_experiment	48.99	49.32	1.7000000000000002
SRR3622818_7.infer_experiment	49.16	49.33	1.51
SRR3622818_8.infer_experiment	49.33	49.33	1.34
SRR3622818_9.infer_experiment	49.29	49.34	1.3599999999999999
SRR3622819.infer_experiment	49.46	49.45	1.09
SRR3622819_001.infer_experiment	49.120000000000005	48.949999999999996	1.9300000000000002
SRR3622819_002.infer_experiment	49.25	48.699999999999996	2.0500000000000003
SRR3622819_003.infer_experiment	49.29	48.66	2.06
SRR3622819_004.infer_experiment	49.29	48.699999999999996	2.01
SRR3622819_005.infer_experiment	49.15	48.86	2.0
SRR3622819_006.infer_experiment	49.04	48.92	2.0500000000000003
SRR3622819_007.infer_experiment	48.92	48.68	2.41
SRR3622819_008.infer_experiment	48.620000000000005	48.66	2.7199999999999998
SRR3622819_009.infer_experiment	48.620000000000005	48.620000000000005	2.75
SRR3622819_01.infer_experiment	48.66	48.59	2.75
SRR3622819_02.infer_experiment	48.59	48.63	2.78
SRR3622819_03.infer_experiment	48.54	48.58	2.87
SRR3622819_04.infer_experiment	48.49	48.66	2.85
SRR3622819_05.infer_experiment	48.5	49.01	2.5
SRR3622819_06.infer_experiment	48.71	48.96	2.33
SRR3622819_07.infer_experiment	48.66	49.0	2.33
SRR3622819_08.infer_experiment	48.74	48.91	2.34
SRR3622819_09.infer_experiment	48.83	48.699999999999996	2.4699999999999998
SRR3622819_1.infer_experiment	48.79	48.620000000000005	2.59
SRR3622819_2.infer_experiment	49.15	49.11	1.73
SRR3622819_3.infer_experiment	49.220000000000006	49.21	1.5599999999999998
SRR3622819_4.infer_experiment	49.3	49.2	1.5
SRR5007258.infer_experiment	49.59	49.86	0.5499999999999999
SRR5007258_001.infer_experiment	49.15	48.05	2.8000000000000003
SRR5007258_002.infer_experiment	48.59	48.51	2.8899999999999997
SRR5007258_003.infer_experiment	48.74	48.339999999999996	2.92
SRR5007258_004.infer_experiment	48.55	48.52	2.92
SRR5007258_005.infer_experiment	48.53	48.559999999999995	2.92
SRR5007258_006.infer_experiment	48.47	48.3	3.2300000000000004
SRR5007258_007.infer_experiment	48.29	48.19	3.52
SRR5007258_008.infer_experiment	48.29	48.209999999999994	3.5000000000000004
SRR5007258_009.infer_experiment	48.18	48.28	3.54
SRR5007258_01.infer_experiment	48.14	48.3	3.56
SRR5007258_02.infer_experiment	48.26	48.19	3.56
SRR5007258_03.infer_experiment	48.0	48.39	3.61
SRR5007258_04.infer_experiment	48.52	48.370000000000005	3.1199999999999997
SRR5007258_05.infer_experiment	48.65	48.39	2.96
SRR5007258_06.infer_experiment	48.52	48.49	2.9899999999999998
SRR5007258_07.infer_experiment	48.39	48.6	3.0
SRR5007258_08.infer_experiment	48.3	48.58	3.1199999999999997
SRR5007258_09.infer_experiment	48.32	48.61	3.0700000000000003
SRR5007258_1.infer_experiment	48.19	48.699999999999996	3.11
SRR5007258_2.infer_experiment	49.03	49.120000000000005	1.8399999999999999
SRR5007258_3.infer_experiment	49.3	49.3	1.4000000000000001
SRR5007258_4.infer_experiment	49.39	49.24	1.37
SRR5007258_5.infer_experiment	49.3	49.480000000000004	1.23
SRR5007258_6.infer_experiment	49.27	49.45	1.28
SRR5007258_7.infer_experiment	49.27	49.43	1.31
SRR5007258_8.infer_experiment	49.36	49.559999999999995	1.08
SRR5007258_9.infer_experiment	49.559999999999995	49.9	0.5499999999999999
SRR5007259.infer_experiment	49.18	49.669999999999995	1.1400000000000001
SRR5007259_001.infer_experiment	48.8	48.35	2.8400000000000003
SRR5007259_002.infer_experiment	48.83	48.35	2.82
SRR5007259_003.infer_experiment	48.64	48.52	2.8400000000000003
SRR5007259_004.infer_experiment	48.79	48.449999999999996	2.76
SRR5007259_005.infer_experiment	48.84	48.370000000000005	2.8000000000000003
SRR5007259_006.infer_experiment	48.84	48.38	2.79
SRR5007259_007.infer_experiment	48.86	48.38	2.76
SRR5007259_008.infer_experiment	48.620000000000005	48.24	3.1399999999999997
SRR5007259_009.infer_experiment	48.33	48.13	3.55
SRR5007259_01.infer_experiment	48.199999999999996	48.08	3.7199999999999998
SRR5007259_02.infer_experiment	48.309999999999995	47.980000000000004	3.71
SRR5007259_03.infer_experiment	48.209999999999994	48.15	3.63
SRR5007259_04.infer_experiment	48.11	48.1	3.7900000000000005
SRR5007259_05.infer_experiment	48.27	48.230000000000004	3.5000000000000004
SRR5007259_06.infer_experiment	48.33	48.370000000000005	3.3000000000000003
SRR5007259_07.infer_experiment	48.32	48.449999999999996	3.2300000000000004
SRR5007259_08.infer_experiment	48.29	48.43	3.2800000000000002
SRR5007259_09.infer_experiment	48.26	48.5	3.25
SRR5007259_1.infer_experiment	48.309999999999995	48.47	3.2199999999999998
SRR5007259_2.infer_experiment	48.78	49.05	2.17
SRR5007259_3.infer_experiment	48.85	49.3	1.8399999999999999
SRR5007259_4.infer_experiment	48.980000000000004	49.35	1.67
SRR5007259_5.infer_experiment	48.97	49.46	1.5699999999999998
SRR5007259_6.infer_experiment	49.05	49.6	1.3599999999999999
SRR5007259_7.infer_experiment	49.05	49.7	1.24
SRR5007259_8.infer_experiment	49.04	49.559999999999995	1.39
SRR5007259_9.infer_experiment	49.14	49.61	1.25
SRR5063984.infer_experiment	49.72	48.65	1.63
SRR5063984_001.infer_experiment	49.63	46.88	3.49
SRR5063984_002.infer_experiment	48.76	47.760000000000005	3.4799999999999995
SRR5063984_003.infer_experiment	48.49	48.04	3.4799999999999995
SRR5063984_004.infer_experiment	48.44	48.07	3.4799999999999995
SRR5063984_005.infer_experiment	48.19	48.32	3.49
SRR5063984_006.infer_experiment	48.19	48.27	3.54
SRR5063984_007.infer_experiment	48.18	48.24	3.58
SRR5063984_008.infer_experiment	48.03	48.1	3.8699999999999997
SRR5063984_009.infer_experiment	48.02	48.03	3.95
SRR5063984_01.infer_experiment	47.949999999999996	48.08	3.9699999999999998
SRR5063984_02.infer_experiment	47.949999999999996	48.199999999999996	3.85
SRR5063984_03.infer_experiment	48.230000000000004	47.980000000000004	3.7900000000000005
SRR5063984_04.infer_experiment	48.36	47.870000000000005	3.7699999999999996
SRR5063984_05.infer_experiment	48.54	47.88	3.5700000000000003
SRR5063984_06.infer_experiment	48.620000000000005	48.04	3.34
SRR5063984_07.infer_experiment	48.61	48.07	3.32
SRR5063984_08.infer_experiment	48.370000000000005	48.28	3.35
SRR5063984_09.infer_experiment	48.49	48.22	3.29
SRR5063984_1.infer_experiment	48.43	48.1	3.47
SRR5063984_2.infer_experiment	48.49	48.309999999999995	3.2
SRR5063984_3.infer_experiment	48.79	48.44	2.78
SRR5063984_4.infer_experiment	49.03	48.199999999999996	2.77
SRR5063984_5.infer_experiment	49.13	48.44	2.44
SRR5063984_6.infer_experiment	48.96	48.55	2.4899999999999998
SRR5063984_7.infer_experiment	48.88	48.47	2.65
SRR5063984_8.infer_experiment	49.059999999999995	48.54	2.41
SRR5063984_9.infer_experiment	49.519999999999996	48.699999999999996	1.78
SRR5063985.infer_experiment	49.33	49.17	1.5
SRR5063985_001.infer_experiment	49.04	47.97	2.9899999999999998
SRR5063985_002.infer_experiment	48.78	48.38	2.8400000000000003
SRR5063985_003.infer_experiment	48.85	48.370000000000005	2.77
SRR5063985_004.infer_experiment	48.8	48.39	2.81
SRR5063985_005.infer_experiment	48.88	48.370000000000005	2.75
SRR5063985_006.infer_experiment	48.71	48.55	2.73
SRR5063985_007.infer_experiment	48.66	48.58	2.76
SRR5063985_008.infer_experiment	48.74	48.5	2.76
SRR5063985_009.infer_experiment	48.72	48.53	2.75
SRR5063985_01.infer_experiment	48.52	48.51	2.97
SRR5063985_02.infer_experiment	48.370000000000005	48.44	3.18
SRR5063985_03.infer_experiment	48.76	48.120000000000005	3.1199999999999997
SRR5063985_04.infer_experiment	48.55	48.24	3.2099999999999995
SRR5063985_05.infer_experiment	48.53	48.309999999999995	3.16
SRR5063985_06.infer_experiment	48.71	48.4	2.88
SRR5063985_07.infer_experiment	48.68	48.480000000000004	2.8400000000000003
SRR5063985_08.infer_experiment	48.69	48.699999999999996	2.6
SRR5063985_09.infer_experiment	48.82	48.57	2.6100000000000003
SRR5063985_1.infer_experiment	48.78	48.57	2.65
SRR5063985_2.infer_experiment	48.57	48.559999999999995	2.88
SRR5063985_3.infer_experiment	48.870000000000005	48.82	2.31
SRR5063985_4.infer_experiment	49.04	48.67	2.29
SRR5063985_5.infer_experiment	49.17	48.68	2.15
SRR5063985_6.infer_experiment	49.11	48.89	2.0
SRR5063985_7.infer_experiment	49.15	48.86	1.9900000000000002
SRR5063985_8.infer_experiment	49.09	48.68	2.23
SRR5063985_9.infer_experiment	49.26	49.07	1.67
SRR5063986.infer_experiment	49.63	49.059999999999995	1.32
SRR5128074.infer_experiment	48.63	49.54	1.83
SRR5128074_001.infer_experiment	48.809999999999995	49.75	1.4500000000000002
SRR5128074_002.infer_experiment	49.16	49.32	1.53
SRR5128074_003.infer_experiment	49.2	49.309999999999995	1.48
SRR5128074_004.infer_experiment	49.309999999999995	49.17	1.52
SRR5128074_005.infer_experiment	49.66	48.79	1.54
SRR5128074_006.infer_experiment	49.71	48.79	1.5
SRR5128074_007.infer_experiment	49.47	49.05	1.48
SRR5128074_008.infer_experiment	49.51	49.0	1.48
SRR5128074_009.infer_experiment	49.63	48.89	1.47
SRR5128074_01.infer_experiment	49.71	48.8	1.49
SRR5128074_02.infer_experiment	49.45	48.64	1.92
SRR5128074_03.infer_experiment	48.58	48.6	2.81
SRR5128074_04.infer_experiment	48.66	48.52	2.82
SRR5128074_05.infer_experiment	48.480000000000004	48.72	2.8000000000000003
SRR5128074_06.infer_experiment	48.43	48.79	2.78
SRR5128074_07.infer_experiment	48.6	48.72	2.68
SRR5128074_08.infer_experiment	48.620000000000005	48.8	2.58
SRR5128074_09.infer_experiment	48.61	48.68	2.71
SRR5128074_1.infer_experiment	48.6	48.64	2.76
SRR5128074_2.infer_experiment	48.79	48.94	2.2800000000000002
SRR5128074_3.infer_experiment	48.59	49.0	2.41
SRR5128074_4.infer_experiment	48.370000000000005	49.01	2.62
SRR5128074_5.infer_experiment	48.449999999999996	49.17	2.3800000000000003
SRR5128074_6.infer_experiment	48.57	49.5	1.9300000000000002
SRR5128074_7.infer_experiment	48.66	49.730000000000004	1.6199999999999999
SRR5128074_8.infer_experiment	48.52	49.76	1.73
SRR5128074_9.infer_experiment	48.57	49.55	1.8800000000000001
SRR5876158.infer_experiment	49.230000000000004	49.220000000000006	1.55
SRR5876158_001.infer_experiment	50.21	48.05	1.7399999999999998
SRR5876158_002.infer_experiment	49.9	48.370000000000005	1.73
SRR5876158_003.infer_experiment	49.63	48.65	1.72
SRR5876158_004.infer_experiment	49.6	48.74	1.66
SRR5876158_005.infer_experiment	49.51	48.83	1.6500000000000001
SRR5876158_006.infer_experiment	49.559999999999995	48.79	1.6500000000000001
SRR5876158_007.infer_experiment	49.44	48.92	1.6400000000000001
SRR5876158_008.infer_experiment	49.51	48.809999999999995	1.69
SRR5876158_009.infer_experiment	49.480000000000004	48.85	1.68
SRR5876158_01.infer_experiment	49.57	48.730000000000004	1.7000000000000002
SRR5876158_02.infer_experiment	48.230000000000004	48.809999999999995	2.96
SRR5876158_03.infer_experiment	48.13	48.78	3.09
SRR5876158_04.infer_experiment	48.11	48.71	3.18
SRR5876158_05.infer_experiment	47.910000000000004	48.9	3.19
SRR5876158_06.infer_experiment	47.88	48.99	3.1300000000000003
SRR5876158_07.infer_experiment	47.86	48.86	3.2800000000000002
SRR5876158_08.infer_experiment	48.13	48.69	3.18
SRR5876158_09.infer_experiment	48.26	48.74	3.01
SRR5876158_1.infer_experiment	48.5	48.83	2.67
SRR5876158_2.infer_experiment	48.77	48.99	2.2399999999999998
SRR5876158_3.infer_experiment	48.83	48.64	2.53
SRR5876158_4.infer_experiment	48.74	48.75	2.5
SRR5876158_5.infer_experiment	49.15	48.99	1.8599999999999999
SRR5876158_6.infer_experiment	49.44	49.24	1.31
SRR5876158_7.infer_experiment	49.34	49.220000000000006	1.44
SRR5876158_8.infer_experiment	49.44	49.0	1.5599999999999998
SRR5876158_9.infer_experiment	49.18	49.14	1.69
SRR5876159.infer_experiment	48.870000000000005	49.120000000000005	2.0
SRR5876159_001.infer_experiment	49.980000000000004	48.3	1.72
SRR5876159_002.infer_experiment	49.58	48.699999999999996	1.72
SRR5876159_003.infer_experiment	50.029999999999994	48.339999999999996	1.63
SRR5876159_004.infer_experiment	50.019999999999996	48.28	1.7000000000000002
SRR5876159_005.infer_experiment	49.86	48.49	1.6500000000000001
SRR5876159_006.infer_experiment	49.730000000000004	48.6	1.68
SRR5876159_007.infer_experiment	49.769999999999996	48.58	1.6500000000000001
SRR5876159_008.infer_experiment	49.78	48.55	1.68
SRR5876159_009.infer_experiment	49.62	48.69	1.69
SRR5876159_01.infer_experiment	49.55	48.77	1.67
SRR5876159_02.infer_experiment	49.1	48.9	1.9900000000000002
SRR5876159_03.infer_experiment	48.19	48.75	3.06
SRR5876159_04.infer_experiment	48.1	48.6	3.3000000000000003
SRR5876159_05.infer_experiment	48.1	48.51	3.39
SRR5876159_06.infer_experiment	48.199999999999996	48.32	3.4799999999999995
SRR5876159_07.infer_experiment	48.26	48.18	3.56
SRR5876159_08.infer_experiment	48.19	48.28	3.53
SRR5876159_09.infer_experiment	48.38	48.19	3.42
SRR5876159_1.infer_experiment	48.26	48.339999999999996	3.4099999999999997
SRR5876159_2.infer_experiment	48.24	48.63	3.1300000000000003
SRR5876159_3.infer_experiment	48.66	48.730000000000004	2.6100000000000003
SRR5876159_4.infer_experiment	48.49	48.64	2.87
SRR5876159_5.infer_experiment	48.33	48.58	3.08
SRR5876159_6.infer_experiment	48.24	48.480000000000004	3.29
SRR5876159_7.infer_experiment	48.559999999999995	48.57	2.87
SRR5876159_8.infer_experiment	48.76	48.699999999999996	2.54
SRR5876159_9.infer_experiment	48.82	49.03	2.15
SRR891275.infer_experiment	48.52	48.9	2.58
SRR891275_001.infer_experiment	48.88	48.96	2.15
SRR891275_002.infer_experiment	48.86	49.15	1.9900000000000002
SRR891275_003.infer_experiment	48.8	49.43	1.77
SRR891275_004.infer_experiment	48.97	49.27	1.76
SRR891275_005.infer_experiment	49.41	48.94	1.6400000000000001
SRR891275_006.infer_experiment	49.38	48.94	1.68
SRR891275_007.infer_experiment	49.28	49.04	1.68
SRR891275_008.infer_experiment	49.41	48.85	1.7399999999999998
SRR891275_009.infer_experiment	49.309999999999995	48.93	1.76
SRR891275_01.infer_experiment	49.16	49.059999999999995	1.78
SRR891275_02.infer_experiment	49.17	48.949999999999996	1.8800000000000001
SRR891275_03.infer_experiment	49.2	48.86	1.94
SRR891275_04.infer_experiment	49.08	48.99	1.9300000000000002
SRR891275_05.infer_experiment	49.08	49.01	1.91
SRR891275_06.infer_experiment	49.03	48.82	2.15
SRR891275_07.infer_experiment	48.82	48.699999999999996	2.4899999999999998
SRR891275_08.infer_experiment	48.53	48.64	2.82
SRR891275_09.infer_experiment	48.55	48.46	2.9899999999999998
SRR891275_1.infer_experiment	48.55	48.47	2.9899999999999998
SRR891275_2.infer_experiment	48.75	48.29	2.96
SRR891275_3.infer_experiment	48.53	48.39	3.08
SRR891275_4.infer_experiment	48.449999999999996	48.44	3.11
SRR891275_5.infer_experiment	48.42	48.82	2.76
SRR891275_6.infer_experiment	48.51	48.74	2.75
SRR891275_7.infer_experiment	48.63	48.84	2.53
SRR891275_8.infer_experiment	48.54	48.84	2.62
SRR891275_9.infer_experiment	48.54	48.94	2.52
SRR891276.infer_experiment	48.28	48.91	2.81
SRR891276_001.infer_experiment	51.300000000000004	46.96	1.7399999999999998
SRR891276_002.infer_experiment	49.68	48.51	1.81
SRR891276_003.infer_experiment	49.1	49.1	1.81
SRR891276_004.infer_experiment	48.97	49.2	1.83
SRR891276_005.infer_experiment	48.99	49.21	1.7999999999999998
SRR891276_006.infer_experiment	48.69	49.5	1.81
SRR891276_007.infer_experiment	48.730000000000004	49.45	1.82
SRR891276_008.infer_experiment	48.92	49.25	1.83
SRR891276_009.infer_experiment	48.94	49.24	1.82
SRR891276_01.infer_experiment	48.99	49.16	1.8499999999999999
SRR891276_02.infer_experiment	48.92	49.25	1.83
SRR891276_03.infer_experiment	49.02	49.17	1.81
SRR891276_04.infer_experiment	49.18	49.01	1.81
SRR891276_05.infer_experiment	48.72	48.980000000000004	2.3
SRR891276_06.infer_experiment	48.6	48.64	2.75
SRR891276_07.infer_experiment	48.309999999999995	48.730000000000004	2.97
SRR891276_08.infer_experiment	48.27	48.75	2.97
SRR891276_09.infer_experiment	48.24	48.78	2.98
SRR891276_1.infer_experiment	48.22	48.84	2.94
SRR891276_2.infer_experiment	48.089999999999996	48.77	3.1300000000000003
SRR891276_3.infer_experiment	48.32	48.72	2.96
SRR891276_4.infer_experiment	48.17	49.059999999999995	2.77
SRR891276_5.infer_experiment	48.38	49.05	2.5700000000000003
SRR891276_6.infer_experiment	48.199999999999996	49.15	2.65
SRR891276_7.infer_experiment	48.3	49.08	2.62
SRR891276_8.infer_experiment	48.32	48.93	2.75
SRR891276_9.infer_experiment	48.309999999999995	48.88	2.81
