# Supplementary material for: Combining signal and sequence to detect RNA polymerase initiation in ATAC-seq data
Source: PLoS One. 2020 Apr 30;15(4):e0232332. doi: 10.1371/journal.pone.0232332 (PMC7192442; doi:10.1371/journal.pone.0232332)
Supplement: S1 File — (ZIP) [file pone.0232332.s011.zip › multiqc_reports/all_other_ATAC_samples_MultiQC/multiqc_data/mqc_fastqc_per_sequence_gc_content_plot_Percentages.txt]

Sample	0.0	1.0	2.0	3.0	4.0	5.0	6.0	7.0	8.0	9.0	10.0	11.0	12.0	13.0	14.0	15.0	16.0	17.0	18.0	19.0	20.0	21.0	22.0	23.0	24.0	25.0	26.0	27.0	28.0	29.0	30.0	31.0	32.0	33.0	34.0	35.0	36.0	37.0	38.0	39.0	40.0	41.0	42.0	43.0	44.0	45.0	46.0	47.0	48.0
SRR1822165_001_1	0.0010361298477925254	0.000777097385844394	0.0005180649238962627	0.0005180649238962627	0.0005180649238962627	0.0006475811548703284	0.000777097385844394	0.0018132272336369194	0.002849357081429445	0.004403551853118233	0.005957746624807021	0.009843233554028991	0.013728720483250962	0.01644856133370634	0.019168402184161718	0.026550827349683462	0.03393325251520521	0.049086651539170884	0.06424005056313657	0.0859987773667796	0.10775750417042264	0.1606001264078414	0.21344274864526022	0.2902458736128812	0.3670489985805021	0.42118678312766156	0.475324567674821	0.607560639499342	0.7397967113238632	0.8866681172484536	1.0335395231730442	1.2131785355340732	1.3928175478951021	1.6796959995026575	1.9665744511102132	2.3047413301834987	2.642908209256784	2.8239719001585275	3.0050355910602717	3.1915389636629268	3.3780423362655805	3.6220509154207208	3.86605949457586	3.953612466714328	4.041165438852797	4.280122884999948	4.5190803311471	4.261343031508709	4.003605731870318
SRR1822165_001_1.trim	0.0007613121468621885	0.0006344267890518238	0.000507541431241459	0.000507541431241459	0.000507541431241459	0.0007613121468621885	0.001141968220293283	0.002157051082776201	0.003172133945259119	0.004567872881173132	0.005963611817087143	0.01040459934044991	0.014718701506002312	0.017256408662209607	0.02030165724965836	0.027787893360469884	0.035527900186902134	0.05100791383976663	0.06699546892387259	0.0885659797516346	0.11013649057939662	0.16393588229099126	0.21646642042448228	0.2912018961747871	0.3708859008796962	0.42379709508661834	0.4735361553482813	0.6028323349570429	0.7358081899423052	0.8845178292960528	1.0389373097512666	1.220637142135709	1.4019563184467203	1.6703188502156419	1.9502279495453065	2.294848581358257	2.6336324867119307	2.7989641079388363	2.978253118524882	3.1628713141389624	3.340891471146904	3.5532975601214547	3.7714134901974714	3.856553565288227	3.9216457538449436	4.144456442159944	4.387568787724603	4.140776766783443	3.8612483235272097
SRR1822165_001_2	0.0015542028234684624	0.0019427535293355782	0.002331304235202694	0.0027198549410698096	0.003108405646936925	0.003237922548892631	0.003367439450848336	0.004533091568449683	0.00569874368605103	0.008418598627120839	0.011138453568190649	0.011915554979924881	0.012692656391659113	0.019686569097267195	0.026680481802875276	0.031602124077192074	0.03652376635150887	0.058541639683978755	0.08055951301644865	0.10011656521176013	0.11967361740707162	0.17018520916979665	0.2206968009325217	0.30682554073306567	0.39295428053360965	0.43465872296334673	0.4763631653930838	0.6209040279756508	0.7654448905582178	0.9063592798860252	1.0472736692138325	1.217070327677762	1.3868669861416916	1.7284030565988862	2.069939127056081	2.3560419634762337	2.6421447998963865	2.829426240124336	3.016707680352286	3.200362647325476	3.3840176142986658	3.6556145576997796	3.927211501100894	3.9759098562362385	4.024608211371584	4.195829555757026	4.367050900142468	4.182230281051677	3.997409661960886
SRR1822165_001_2.trim	0.0012625895965142427	0.0006312947982571213	0.0005050358386056971	0.0017676254351199395	0.0025251791930284853	0.0020201433544227883	0.0018938843947713638	0.002777697112331334	0.0037877687895427276	0.005176617345708395	0.006439206942222638	0.00921690405455397	0.01212086012653673	0.01805503123015367	0.023862943374119185	0.0301758913566904	0.03762516997612443	0.059467969995820824	0.08181580585412292	0.10125968564044226	0.11893593999164165	0.16754563945744	0.21691289268114688	0.302642726284464	0.39001392636324955	0.42940672177449396	0.4700621067822526	0.6131135080673162	0.7574274989488942	0.8999738643953521	1.0495907315822899	1.2197878091924097	1.3896061099235755	1.7137128593487816	2.050698022658433	2.3461439882427655	2.630984201216379	2.80219135050371	2.989054610787818	3.1680898155735373	3.341695885094246	3.5839868286653287	3.8319594254207265	3.8708471849933654	3.89256372605341	4.049251094980828	4.226392415371776	4.056195337761656	3.859105101745783
SRR1822165_002_1	0.0007765331676729243	0.0006471109730607702	0.0005176887784486161	0.0006471109730607702	0.0007765331676729243	0.0011000886542033093	0.0014236441407336944	0.0019413329191823106	0.0024590216976309266	0.0036238214491403128	0.0047886212006497	0.00821830935787178	0.011647997515093864	0.01585421883998887	0.020060440164883876	0.026790394284715885	0.033520348404547894	0.04762736761727268	0.06173438682999748	0.0864540260009189	0.11117366517184031	0.16093649900021353	0.21069933282858677	0.2948237593264869	0.37894818582438705	0.42884044184737247	0.47873269787035777	0.6069253816336964	0.735118065397035	0.8864126108986431	1.0377071564002511	1.2130742300997197	1.3884413037991885	1.6891537729805284	1.9898662421618682	2.328046436683427	2.6662266312049856	2.8098852672244763	2.9535439032439674	3.163337280710269	3.3731306581765708	3.636893090796141	3.9006555234157108	3.9631017323160744	4.0255479412164386	4.276044598888264	4.526541256560088	4.278180065099364	4.02981887363864
SRR1822165_002_1.trim	0.0006340997274005272	0.0005706897546604745	0.0005072797819204218	0.0005706897546604745	0.0006340997274005272	0.0010779695365808963	0.001585249318501318	0.0021559390731617925	0.0028534487733023724	0.004058238255363374	0.005072797819204218	0.008687166265387222	0.012364944684310281	0.0163597729669336	0.020798471058737292	0.028344257814803566	0.036016864516349945	0.05022069841012176	0.06429771235841346	0.08782281224497301	0.11242588166811347	0.16473910917865697	0.21565731728891932	0.29713913225988703	0.3820450857588176	0.43004643512303753	0.477477094732597	0.602648380921461	0.7304194759926673	0.8830472803779741	1.0385285335365835	1.2151887175903704	1.397682619136242	1.6848663856759407	1.9780106896532046	2.3169369939487865	2.6529464394983258	2.782429603833513	2.924087482934791	3.1363840716684876	3.3431005828010596	3.5718837644471693	3.805676333939744	3.863315999160452	3.906625010541908	4.141685779489284	4.387716473720689	4.151387505318511	3.8832901405735685
SRR1822165_002_2	0.0012942278086846568	0.0017472075417242867	0.0022001872747639166	0.002847301179106245	0.0034944150834485734	0.0034297036930143405	0.003364992302580108	0.004918065673001696	0.006471139043423285	0.008218346585147572	0.009965554126871858	0.012359875572938474	0.01475419701900509	0.019801685472875252	0.024849173926745412	0.032161561045813726	0.03947394816488203	0.05642833245865104	0.07338271675242004	0.09629054896613846	0.11919838117985689	0.1646904886551226	0.21018259613038828	0.3036905553078547	0.3971985144853212	0.44294946752232384	0.4887004205593264	0.6239472265668731	0.7591940325744198	0.9077066736209841	1.0562193146675485	1.2316518941347536	1.407084473601959	1.7230054817018836	2.0389264898018085	2.3516119283800214	2.6642973669582344	2.8335176529437534	3.0027379389292723	3.18095310818515	3.359168277441027	3.6429924358855716	3.926816594330117	3.9725028359766856	4.018189077623254	4.207016914910346	4.395844752197437	4.2037166339982	4.011588515798962
SRR1822165_002_2.trim	0.0008834067191915063	0.0008834067191915063	0.001135808638960508	0.001829913918325263	0.002145416318036515	0.0017037129584407619	0.0017037129584407619	0.0027764211174590193	0.003975330236361777	0.005174239355264536	0.006310047994225044	0.009843674870991068	0.013503502707641593	0.01817293822336813	0.022589971819325656	0.030982335651644963	0.040384307163040284	0.05716903482767889	0.07407996345220202	0.09578652855233617	0.11686208885304782	0.16292543921089064	0.2095566938882137	0.30105238980447685	0.3941886981992385	0.4398103451974856	0.48606299699515515	0.6180061005544009	0.752599424271221	0.9023999636541236	1.0541566179152357	1.2300176555142879	1.4133876502264675	1.714566240990829	2.023443090308145	2.343930427934835	2.6562778036489743	2.8053842377525124	2.9674893707241536	3.147704341439221	3.325269091996714	3.574389786808718	3.8273596108972003	3.863263783984341	3.8862323586833205	4.065816324598965	4.253287850507391	4.070485760114692	3.86408409022359
SRR1822165_003_1	0.0008632455096126704	0.0006042718567288692	0.0003452982038450681	0.0006042718567288692	0.0008632455096126704	0.001079056887015838	0.0012948682644190056	0.0018559778456672415	0.002417087426915477	0.0034961443139313155	0.004575201200947153	0.007596560484591499	0.010617919768235845	0.01497730959177983	0.019336699415323816	0.027019584450876585	0.03470246948642935	0.05002507728205425	0.06534768507767916	0.08813736653145365	0.11092704798522815	0.16021836658411162	0.2095096851829951	0.2961795343481072	0.3828493835132193	0.4287740446246134	0.4746987057360074	0.6022432297812794	0.7297877538265515	0.8831864808847231	1.0365852079428945	1.2118240463942667	1.3870628848456388	1.6904505191990118	1.9938381535523848	2.3296838190671942	2.6655294845820037	2.8200072685271906	2.974485052472378	3.1775635586087594	3.3806420647451394	3.6352994900808775	3.8899569154166156	3.9461973603678806	4.002437805319146	4.262447352814482	4.522456900309819	4.274144329469734	4.025831758629649
SRR1822165_003_1.trim	0.0009304139200072404	0.0007189562109146858	0.0004652069600036202	0.0005920815854591529	0.0007612477527331967	0.001099580087281284	0.0014802039636478824	0.002029994007288524	0.002706658676384699	0.003933113389121516	0.004990401934584289	0.008119976029154097	0.011291841665542417	0.015478704305574997	0.020257648531066732	0.028589082269313386	0.03704739063301557	0.05235692877131652	0.06745500920052493	0.0891082786116025	0.11164967040086884	0.16307618525217812	0.2145449916453059	0.29929724144960185	0.38540282059209	0.4300203972106191	0.4748917230800591	0.600032395321033	0.7272030615692953	0.8813557314977677	1.0389340163135392	1.2129214193548934	1.3913917258290094	1.6830341982094605	1.9814856088226924	2.31897211253441	2.6562471585370337	2.795132581869024	2.9443371414047306	3.1509313231881566	3.3485174065642394	3.5684334240204967	3.795961919004085	3.8473461423135755	3.8886649786702607	4.1301496824539585	4.379542904557717	4.1437252673777	3.876315848459256
SRR1822165_003_2	0.00189915405635567	0.002028641832925375	0.00215812960949508	0.002805568492343604	0.0034530073751921275	0.0037551455205214385	0.00405728366585075	0.005179511062788191	0.006301738459725633	0.007898754370751992	0.009495770281778351	0.012301338774121956	0.015106907266465559	0.019638979446405226	0.02417105162634489	0.032415106734616096	0.0406591618428873	0.056154532439061974	0.07164990303523665	0.09633890576786036	0.12102790850048407	0.1672550447358687	0.2134821809712533	0.3063249167717316	0.39916765257220993	0.4416396432870731	0.4841116340019363	0.6234836441831285	0.7628556543643208	0.9123708737101398	1.061886093055959	1.2370398921625796	1.4121936912692004	1.7240865824334293	2.035979473597658	2.3573681350436653	2.678756796489673	2.8345305917030275	2.9903043869163826	3.1826800603067738	3.3750557336971654	3.639210797899363	3.903365862101561	3.951362664616731	3.999359467131902	4.200195008591514	4.401030550051126	4.211374119968698	4.0217176898862705
SRR1822165_003_2.trim	0.0013468529308151111	0.00113640716037525	0.0010943180062872777	0.0017256553176068614	0.0021465468584865835	0.0018940119339587499	0.0018940119339587499	0.0027357950157181946	0.003619667251565611	0.005008609336468695	0.006439640575459751	0.009764683748409556	0.013258083537711251	0.01738282063833253	0.02138129027668989	0.03144059810371525	0.04225751070432411	0.05715707125146628	0.07201454264452047	0.09524775570108114	0.11877559283625762	0.1657891779525226	0.21326574376375526	0.30405204913151135	0.39589058335146676	0.43882152052119844	0.48217334923180977	0.6165219290806171	0.7540271954860224	0.9058006851272502	1.0600153457055803	1.2356533857146885	1.4161316784439135	1.7141649785408448	2.0208265552258102	2.348448530646586	2.671819501504477	2.8087776089067384	2.956636807217785	3.150120648560193	3.336323066245382	3.5664244716443263	3.8038073007004893	3.844086621162679	3.875022149417339	4.062950222420135	4.2558869047594	4.076502930036462	3.874264544643755
SRR1822165_004_1	0.0007774286547244988	0.000583071491043374	0.0003887143273622494	0.0006154643516568948	0.0008422143759515402	0.0010689644002461857	0.0012957144245408312	0.001781607333743643	0.0022675002429464546	0.0035956075281008064	0.004923714813255159	0.0076771079654044255	0.01043050111755369	0.014997894464060121	0.019565287810566552	0.02704803861228985	0.03453078941401315	0.049496291017459754	0.06446179262090636	0.08742833079589259	0.11039486897087882	0.15940526707913577	0.2084156651873927	0.29574681740144476	0.3830779696154967	0.42868711735933396	0.4742962651031713	0.6007903857989699	0.7272845064947685	0.8778789154870267	1.0284733244792847	1.2093226652845714	1.3901720060898577	1.6972563247060348	2.004340643322212	2.338051893362703	2.671763143403194	2.819928087849438	2.9680930322956818	3.171552589809206	3.37501214732273	3.633733925042921	3.8924557027631113	3.947620744387937	4.002785786012763	4.260892099381296	4.51899841274983	4.2797771371189794	4.040555861488128
SRR1822165_004_1.trim	0.0008251403770066382	0.0006664595352745924	0.00047604252519613743	0.0006029871985817741	0.0007616680403138198	0.0011107658921243207	0.0014915999122812307	0.0019993786058237774	0.0026023658044055514	0.003967021043301145	0.005236467777157512	0.008219667601719974	0.011361548268014481	0.01586808417320458	0.020691981761858776	0.02849907917507543	0.03646485743002413	0.05160300973126131	0.06667768969580566	0.08870259052821361	0.11129874239085695	0.16156883305156905	0.2123467024058237	0.29873255264474946	0.3865147942909172	0.4310723746492756	0.47496349547235955	0.5983854541715448	0.7246319318535605	0.8765847058961674	1.0318063052784547	1.211623435129209	1.3964231434103498	1.6900779091196736	1.9907146318652078	2.3275623226939945	2.663330983799004	2.794496567574712	2.9347069593291484	3.1412142067592326	3.3412790120149958	3.567748309334972	3.800850465839347	3.849089441725889	3.8861890225228417	4.128494667847675	4.3808924147066675	4.151059083541972	3.8894578478625217
SRR1822165_004_2	0.0015548663754315563	0.0019759760187776027	0.0023970856621236495	0.002915374453934168	0.003433663245744687	0.0037899867901144187	0.004146310334484151	0.0053772462150341324	0.006608182095584114	0.008163048471015672	0.009717914846447228	0.012536110151916923	0.01535430545738662	0.01937104359391814	0.023387781730449662	0.03158322325095349	0.03977866477145732	0.05568365207014261	0.07158863936882791	0.09484684890132494	0.11810505843382196	0.16620873692373575	0.21431241541364954	0.3063410690095048	0.39836972260535997	0.4424890560082304	0.48660838941110085	0.622043729321087	0.7574790692310732	0.9103418697656881	1.063204670300303	1.2386778193776518	1.4141509684550004	1.7215610080976145	2.0289710477402285	2.3488848044852713	2.668798561230314	2.830990560017518	2.9931825588047225	3.1791510559162344	3.3651195530277462	3.627665219129262	3.8902108852307777	3.942784804550057	3.995358723869337	4.201508090811971	4.407657457754604	4.225155016938325	4.042652576122046
SRR1822165_004_2.trim	0.0010739045305189453	0.000915977393677924	0.000915977393677924	0.0015476859410420095	0.0019898819241968694	0.0018003693599876437	0.0018003693599876437	0.002653175898929159	0.003632324147343492	0.005369522652594727	0.00701196487574135	0.009949409620984347	0.013234294067277592	0.017308814197775944	0.021320163473537886	0.03076420625663097	0.04077678673235172	0.05641157327961284	0.07182526183529653	0.09358762129198928	0.11569742044973226	0.16380202633150737	0.21301212217116963	0.3046730323936985	0.39693406573622314	0.44109049319697274	0.48537326236719514	0.6156315648336695	0.7491431663190691	0.9041960292695838	1.0625969475211283	1.2398227804841224	1.4209020355860376	1.7134778492977139	2.0150555098093283	2.340290655419728	2.661482866326997	2.805038633715485	2.9577857604681212	3.1438239276668445	3.326040258154015	3.5579088804640024	3.793504583203438	3.83639759356946	3.870794123973434	4.0666553590836685	4.269718071633854	4.091070894439291	3.889082086419624
SRR1822165_005_1	0.0007254919742450349	0.0005441189806837762	0.00036274598712251744	0.0005700294083353846	0.0007773128295482518	0.0010364171060643357	0.0012955213825804196	0.0019173716462190207	0.0025392219098576223	0.0036533702988767827	0.0047675186878959434	0.007980411716695385	0.011193304745494825	0.015053958465584475	0.018914612185674126	0.026972755185324333	0.03503089818497454	0.049281633393359156	0.06353236860174377	0.0864630970734172	0.10939382554509061	0.15921957791913355	0.2090453302931765	0.29742579901281274	0.3858062677324489	0.4306831284250347	0.47555998911762043	0.6016142196426952	0.72766845016777	0.8801513168974854	1.0326341836272008	1.2125043723846662	1.3923745611421317	1.6978585031545947	2.0033424451670574	2.334788635686432	2.6662348262058067	2.8180958426718834	2.96995685913796	3.1718509113992925	3.373744963660625	3.6331342548808765	3.8925235461011285	3.952609827825208	4.012696109549288	4.263457228361554	4.51421834717382	4.2770861133063	4.03995387943878
SRR1822165_005_1.trim	0.0008123468599239847	0.0006346459843156129	0.0004315592693346168	0.0005331026268251149	0.0007108035024334865	0.0011423627717681035	0.0015485362017300958	0.0021324105073004594	0.0027924423309886974	0.003960190942129425	0.0051787112320154025	0.008681957065437585	0.012210588738232393	0.016145393840989192	0.020410214855590116	0.02863522681232046	0.0370633254840318	0.05125400969332891	0.06539392222388077	0.08780961838990821	0.11093611805836916	0.16165702512487293	0.21321566489067334	0.30092373992309107	0.3891141459035886	0.4328539471426207	0.4761621891123181	0.5985980924064862	0.7246895565703122	0.8798224209764206	1.0373161684441832	1.2144331697469843	1.3966273389243107	1.6904684296624395	1.9907829094405873	2.324276681278756	2.657161192971981	2.7926708035430505	2.9375731746819915	3.141979953310364	3.3385171217332235	3.566481959299391	3.803179525609743	3.8557789847898203	3.8940608305637383	4.12893061643926	4.37547788842619	4.146523003124489	3.88682586634254
SRR1822165_005_2	0.0013473492199625333	0.0019692027060990874	0.002591056192235641	0.002901982935303918	0.003212909678372195	0.0037311209168193232	0.004249332155266451	0.0054930391275395596	0.006736746099812667	0.00800636363400813	0.009275981168203596	0.01264435421810993	0.01601272726801626	0.0197956693086803	0.023578611349344334	0.03129995880220655	0.039021306255068756	0.05511176520885208	0.07120222416263541	0.0947549249500574	0.11830762573747937	0.1669676610276647	0.21562769631785003	0.3071956221514576	0.39876354798506514	0.443536998986897	0.48831044998872886	0.6225789818703799	0.7568475137520307	0.908217016502437	1.059586519252843	1.235441503019876	1.4112964867869089	1.719398978605649	2.0275014704243888	2.352160811311515	2.6768201521986406	2.8309361745128165	2.9850521968269925	3.1770494606716535	3.369046724516315	3.62465441788036	3.8802621112444062	3.9417996958100034	4.003337280375599	4.211062255307131	4.418787230238662	4.226504950212855	4.034222670187048
SRR1822165_005_2.trim	0.0009095286771865448	0.0009095286771865448	0.001111646161005777	0.0016674692415086655	0.0020211748381923217	0.001995910152714918	0.002172762951056746	0.0031833503701529067	0.00426973184568128	0.0055582308050288855	0.00672040633698947	0.009777433279755356	0.013213430504682305	0.017407368293931372	0.021500247341270824	0.030443946000271848	0.040044526481685376	0.055784425534108076	0.07132220710271156	0.09317616004066603	0.11543434794625898	0.16452363182885502	0.21480035592888902	0.30572795896206606	0.3970597969628817	0.44165196683049973	0.4861683426416856	0.6156751203988586	0.7489716009776423	0.9036420054703098	1.0609146725671497	1.236529501320585	1.4160098269520633	1.7103939421347751	2.0137217559764875	2.343021666488972	2.6690371678893934	2.8051127638706914	2.9501320585109903	3.1415373156878035	3.328041223882	3.5541601589047658	3.7865952652968824	3.8384131352110384	3.877346015531718	4.07226306398989	4.278625014969326	4.0906557550174405	3.8777755151848337
SRR1822165_006_1	0.0006478780589832504	0.0005830902530849254	0.0005183024471866004	0.0006910699295821338	0.0008638374119776672	0.0010366048943732007	0.001209372376768734	0.0018788463710514261	0.002548320365334118	0.0037145008715039687	0.00488068137767382	0.007860920448996772	0.010841159520319724	0.014728427874219227	0.018615696228118726	0.026670980094810472	0.034726263961502225	0.049519479641619776	0.06431269532173732	0.08726917454504383	0.11022565376835035	0.16013386024536005	0.21004206672236977	0.2965769794672326	0.3831118922120954	0.43114125231805367	0.479170612424012	0.6026777664015189	0.7261849203790259	0.8756503885864618	1.0251158567938976	1.208141408456666	1.3911669601194343	1.695928799065155	2.000690638010876	2.3327497391750915	2.6648088403393064	2.820709897265976	2.9766109541926458	3.175487922365204	3.374364890537763	3.635870071078702	3.8973752516196414	3.9573039720755916	4.017232692531542	4.266579361498897	4.515926030466249	4.276664663283736	4.037403296101221
SRR1822165_006_1.trim	0.0007193393756430418	0.0006770252947228628	0.0006135541733425945	0.0006770252947228628	0.0008039675374833997	0.0011636372253049205	0.0015233069131264415	0.0021157040460089466	0.0027715723002717197	0.003998680646956909	0.005246946034102188	0.008462816184035786	0.011784471536269832	0.015973565547367546	0.020268444760765707	0.028329277176059795	0.03666515111733504	0.05134813719663713	0.06609459439731949	0.08843642912317395	0.11156107434605175	0.1620417728838252	0.21303024039264082	0.2992028661865852	0.3863275588012336	0.4329576759752708	0.4790165530568856	0.5995270555175551	0.7236130978159798	0.8757956898454035	1.0300305147994555	1.2099499868720565	1.3954760746665809	1.689410837778604	1.9903274242424562	2.3246721346332504	2.6564780001688333	2.7951200863037995	2.9441079652237496	3.145480676322881	3.3407178456885864	3.569954379073656	3.804649428897428	3.857859385654553	3.89966569760369	4.134254962225162	4.377835969042172	4.1468010872179955	3.887161886691777
SRR1822165_006_2	0.0014685327975204256	0.0020516267024182416	0.002634720607316058	0.003023449877247935	0.003412179147179812	0.003887292699318773	0.004362406251457734	0.005399017637942741	0.006435629024427747	0.007817777539741088	0.009199926055054432	0.01230976021450945	0.015419594373964469	0.019350079214386785	0.0232805640548091	0.03094716910068779	0.038613774146566485	0.05494040348370534	0.07126703282084419	0.09484994186337807	0.11843285090591196	0.1687516952915383	0.21907053967716467	0.3096228635007403	0.40017518732431595	0.44472788087261944	0.489280574420923	0.6252062424737694	0.7611319105266159	0.9093889348645235	1.0576459592024312	1.232682111024535	1.4077182628466385	1.720558940859593	2.0333996188725467	2.355699375787177	2.6779991327018067	2.8308561200672417	2.9837131074326764	3.173974488993778	3.364235870554881	3.6237774464460646	3.883319022337248	3.94041903287613	3.9975190434150125	4.210413106914371	4.423307170413729	4.22466651347854	4.02602585654335
SRR1822165_006_2.trim	0.000926555328409113	0.0010107876309917595	0.0012213683874483761	0.0016425299003616093	0.0019373429594008724	0.0019162848837552108	0.0020847494889205042	0.0028849563634556472	0.0037483374649277747	0.005096054306250121	0.00635953884498982	0.009476134040547746	0.012950716522081919	0.01726762202944256	0.021416062931637905	0.030091990097650508	0.03942071760867862	0.055466971250672806	0.07132370221185604	0.09339256548850945	0.11596682258065874	0.16589551993652255	0.2170455856798347	0.30753213672924284	0.39881889465318615	0.4435462473245715	0.48772609002916967	0.6191284820580985	0.7543423857788919	0.9062553434866951	1.0598318891705056	1.2327186902213878	1.4106594294272288	1.7109686462100098	2.021196216621897	2.347322634146259	2.6683319392887253	2.8044092241109913	2.950299572184135	3.140074949902838	3.3259756417027395	3.553423916751531	3.785504968442368	3.836844556866491	3.8765600875342088	4.074737637435531	4.2822017986965895	4.088446444680857	3.871169220168919
SRR1822165_007_1	0.0006663718588202367	0.0005923305411735438	0.0005182892235268508	0.00068488218823191	0.0008514751529369693	0.0010921094352887215	0.0013327437176404735	0.0019065639294023442	0.0024803841411642144	0.0036650452235113024	0.0048497063058583895	0.007737317694079416	0.01062492908230044	0.014623160235221862	0.018621391388143282	0.026784446658691185	0.03494750192923909	0.04999639974092943	0.06504529755261977	0.0874427961407444	0.10984029472886903	0.16002179776391517	0.21020330079896135	0.2957950639985384	0.3813868271981155	0.42958772498611264	0.4777886227741097	0.6022890983970239	0.7267895740199382	0.8786298061838939	1.0304700383478493	1.2116861632881304	1.3929022882284114	1.6960089323445608	1.9991155764607103	2.3322274645531818	2.6653393526456535	2.819641458621362	2.9739435645970698	3.1758727481490134	3.377801931700957	3.6347808349232165	3.8917597381454763	3.9533436040981127	4.01492747005075	4.263243539108346	4.511559608165943	4.275849073437696	4.040138538709448
SRR1822165_007_1.trim	0.0007253296351193004	0.0006709299124853529	0.0005983969489734228	0.0006709299124853529	0.0007978625986312305	0.001178660657068863	0.001559458715506496	0.002103455941845971	0.002738119372575359	0.0040437127157901	0.005385572540760806	0.00845009024913985	0.011550874439274859	0.015739653082088818	0.020146030615438567	0.028269722528774733	0.036574746850890724	0.05158907029786024	0.06660339374482976	0.08825448335314089	0.11081223500535112	0.1618391748359939	0.21330131244770828	0.2984912780924701	0.3845516392993751	0.4309727359470103	0.47690423509094	0.5988140135136165	0.7245861722433031	0.8795709820274197	1.0364053823810904	1.2135127460363455	1.3957155503783136	1.6884585911124634	1.9889989254241454	2.3236478858273126	2.6555224603761487	2.7935526899393515	2.9417194011533465	3.14535569621309	3.3431168212283673	3.569020736086274	3.800908620433914	3.8549456782503015	3.896507066342638	4.130117608573687	4.373628900324113	4.1465463248091385	3.8895439018454923
SRR1822165_007_2	0.0015918989373704384	0.002128702067413958	0.002665505197457478	0.0030172037998997844	0.00336890240234209	0.0038131532685850037	0.004257404134827916	0.005553135828036413	0.006848867521244909	0.008015026045132555	0.009181184569020203	0.01223540927444023	0.015289633979860258	0.01899172453188453	0.02269381508390881	0.03052373660144015	0.03835365811897149	0.0551611492251617	0.07196864033135192	0.09547691533670606	0.1189851903420602	0.1693706427551106	0.21975609516816097	0.3089394565664258	0.39812281796469057	0.446231484688246	0.4943401514118015	0.6272266917767129	0.7601132321416242	0.9072713315845893	1.0544294310275542	1.2321297775247193	1.4098301240218845	1.7187880910410704	2.027746058060256	2.3556402182530465	2.6835343784458363	2.835375622437112	2.987216866428388	3.173191385309327	3.3591659041902666	3.621662634781548	3.8841593653728292	3.9408013508188002	3.997443336264772	4.211109492474853	4.424775648684935	4.220438760665955	4.016101872646974
SRR1822165_007_2.trim	0.0010107028012169583	0.0011189923870616326	0.0012814267658286436	0.0016423920519775574	0.0019672608095115795	0.0019311642808966883	0.0020394538667413624	0.0028877222891913095	0.0038262320331784853	0.0050896105346996835	0.0063710373005283275	0.00949338702571643	0.012814267658286436	0.017037561506228725	0.02117061403263379	0.02977963610728538	0.03898425090408268	0.0553901231595508	0.07159746450763703	0.09334562299810908	0.11561718115349706	0.16602598336419286	0.2177523088693322	0.3069648793410362	0.39693547691365294	0.4448175221213064	0.49230250551419596	0.6214378366339699	0.7543091584653849	0.905156551547016	1.0571048887514012	1.231667701133016	1.411879620242861	1.7086652785144978	2.015305289098	2.345931442946098	2.6719913859244113	2.8082557814456264	2.952696040698114	3.1371673501845168	3.3194367714254103	3.552421815370227	3.788998463912225	3.8369887987057227	3.8741682231790606	4.074377619141556	4.284675994851913	4.087191886799842	3.86364608508782
SRR1822165_008_1	0.0006477700273893361	0.0005991872753351359	0.0005506045232809358	0.000680158528758803	0.0008097125342366702	0.001085014795877138	0.001360317057517606	0.0019109215807985417	0.0024615261040794776	0.00375706615885815	0.005052606213636823	0.007854211582095701	0.010655816950554581	0.014607214117629531	0.01855861128470448	0.026817679133918516	0.03507674698313255	0.049943069111717815	0.06480939124030308	0.08746514794824511	0.11012090465618715	0.1597238945035256	0.20932688435086397	0.29501066472378845	0.38069444509671285	0.42968205341803145	0.47866966173935	0.603494946017275	0.7283202302952001	0.8798498339522506	1.031379437609301	1.2100020226619106	1.38862460771452	1.6919591172902613	1.9952936268660029	2.3315996308358615	2.66790563480572	2.8242611251668213	2.9806166155279223	3.175514422518689	3.370412229509455	3.629261132454234	3.8881100353990123	3.9527574841324684	4.017404932865924	4.260124362128708	4.502843791391493	4.2678976024573805	4.032951413523269
SRR1822165_008_1.trim	0.0007615579508315974	0.0007456921601892726	0.0006980947882622977	0.0007298263695469476	0.0008091553227585724	0.0011740685075320462	0.0015865790642324948	0.0021736133179985177	0.0028717081062608154	0.004315495054712386	0.0056958188405946564	0.008615124318782447	0.011566161378254886	0.01562780378269007	0.019959164628044784	0.028256973133980734	0.036808634290193876	0.05169074591269468	0.06650939437262618	0.08822966176196904	0.11082254763663975	0.16129162766987543	0.2122842787943078	0.29772156140322764	0.38406319407876	0.43145431072738466	0.4781156010064623	0.6001076652552988	0.7258123245144393	0.8799802121859108	1.0363217131753808	1.2111627260538018	1.3914615709131826	1.6859147794440914	1.9881422253897392	2.3242748659380355	2.656932898335663	2.7969643665448225	2.9478639013439754	3.14525020272514	3.335687287804966	3.5636628335445333	3.7982702797725927	3.854546239180919	3.8984627476788747	4.127326777694411	4.365805476839198	4.139241986466797	3.8832791860341693
SRR1822165_008_2	0.0015870476185540765	0.0021376559760116136	0.00268826433346915	0.002995957239107185	0.0033036501447452206	0.0037894810483842236	0.004275311952023227	0.005587055391848534	0.006898798831673844	0.007902849365861116	0.00890689990004839	0.012048606410247275	0.015190312920446161	0.01896359960537575	0.02273688629030534	0.03078548492725816	0.038834083564210975	0.05554666664939268	0.07225924973457437	0.0958544372879753	0.11944962484137622	0.16978170645837692	0.22011378807537765	0.30958764616222734	0.39906150424907705	0.4478875100647968	0.4967135158805167	0.6270943360537705	0.7574751562270243	0.9059936634694674	1.0545121707119107	1.2331359996165174	1.4117598285211241	1.7192422074342493	2.0267245863473744	2.354223198490426	2.681721810633478	2.8356330409063144	2.9895442711791507	3.1726215500337815	3.355698828888412	3.618857235026206	3.8820156411639988	3.940720208687045	3.999424776210091	4.211101300925605	4.422777825641119	4.218162043391825	4.013546261142531
SRR1822165_008_2.trim	0.0010106482850798782	0.001089605182351744	0.001279101735804221	0.0016738862221635485	0.0019897138112510105	0.0020370879496141294	0.002179210364703488	0.0029371965785133965	0.0038057224485039173	0.005053241425399392	0.00631655178174924	0.009348496636988874	0.01253835528677224	0.016849401877816094	0.021223613986677443	0.030082577860580755	0.039415283118115256	0.055917274647935146	0.07222976962430255	0.09395870775351994	0.1162877183020035	0.16642534806963807	0.21774733129635068	0.3070317907313762	0.3974216467282078	0.44620121786276623	0.49442809071642174	0.6218645229132127	0.7526329361748763	0.9037090634148638	1.0561432492879272	1.2321065905480066	1.4138022025500236	1.7094799914537055	2.015722213212363	2.346235785192392	2.6714434536757516	2.8089074118260693	2.954472347636481	3.1372733562003035	3.3168371319759795	3.5492704461648974	3.7863938000517643	3.8365630125783077	3.875994087075877	4.076355109592963	4.286680492545758	4.086793211412303	3.8611659817682207
SRR1822165_009_1	0.0005759639584793343	0.0005759639584793343	0.0005759639584793343	0.000691156750175201	0.0008063495418710679	0.0010799324221487515	0.0013535153024264353	0.001871882865057836	0.002390250427689237	0.0037005684332297225	0.005010886438770208	0.007861908033242913	0.010712929627715617	0.014701480040185004	0.018690030452654393	0.026998310553718787	0.035306590654783185	0.05019525898147398	0.06508392730816476	0.08799289375668028	0.1109018602051958	0.15990199397282515	0.2089021277404545	0.29626146114280755	0.3836207945451605	0.4309794310311238	0.4783380675170871	0.6022567131839158	0.7261753588507445	0.8779130637121251	1.0296507685735057	1.2091931335304762	1.3887354984874467	1.6941691856690377	1.9996028728506285	2.3352602687534225	2.6709176646562165	2.828530201894086	2.986142739131956	3.17507331661214	3.364003894092323	3.6269602393360634	3.8899165845798036	3.953747790278275	4.017578995976748	4.259023087371284	4.500467178765821	4.269678420603153	4.038889662440483
SRR1822165_009_1.trim	0.0007053510327538216	0.0007335650740639745	0.0007335650740639745	0.0007617791153741274	0.0008182071979944331	0.0011567756937162675	0.001565879292713484	0.002158374160226694	0.0028214041310152863	0.00423210619652293	0.005614594220720421	0.008633496640906776	0.011765255226333744	0.015813970154340683	0.019961434226933153	0.02842564661997901	0.037186106446781476	0.0521959764237828	0.06707888321488843	0.08890244416829168	0.11174171060886041	0.16139842331472945	0.2114783466402508	0.2983493798342115	0.3862643325566478	0.43239429009874775	0.4779881808559548	0.5994637357168179	0.7241556912870385	0.8780209655719571	1.0343408614508591	1.2104670143294884	1.3917281227265654	1.6883564460408576	1.992969343045923	2.3288292908019828	2.66056998852676	2.801513231891629	2.953459951367457	3.144299726789331	3.329341516721968	3.561853431158938	3.801009752324449	3.8559565977759718	3.897487666584517	4.12603550821741	4.365403434692746	4.141807157309786	3.8872177555476215
SRR1822165_009_2	0.0016991066442845362	0.002131082909780605	0.0025630591752766737	0.0028942409788236595	0.003225422782370645	0.0038301895540651413	0.0044349563257596375	0.005702086704548105	0.0069692170833365735	0.007919564867427923	0.008869912651519275	0.011807351256892541	0.014744789862265807	0.018805366757928852	0.022865943653591896	0.03090070219181877	0.03893546073004565	0.0551921675215477	0.07144887431304975	0.09594192856667683	0.12043498282030393	0.17058742724439746	0.22073987166849104	0.3092086108420859	0.3976773500156808	0.44696584190878214	0.4962543338018836	0.6272583359179913	0.758262338034099	0.9056670390302075	1.0530717400263159	1.2343577794461662	1.4156438188660163	1.720921445692088	2.0261990725181596	2.3537522754349784	2.6813054783517973	2.8355642027604437	2.9898229271690897	3.1719153222845327	3.354007717399975	3.62050827479335	3.8870088321867247	3.9438281103083077	4.00064738842989	4.210415062954781	4.4201827374796725	4.215843564691181	4.011504391902691
SRR1822165_009_2.trim	0.0009548133192526451	0.0010531029256462998	0.001291806255459461	0.0016990060533760305	0.0019657921278730933	0.001993874872556994	0.002134288595976501	0.002920605447125738	0.0037911705323266797	0.005054894043102239	0.006388824415587553	0.009309429862713289	0.012356407660916583	0.016807522693314945	0.021356927332106958	0.030202991907535878	0.03948433902556527	0.05561787584646658	0.07161099894394839	0.09404911194638554	0.11725950042763	0.1677803581139685	0.219143698140824	0.30698652351206734	0.39589649318129894	0.44467622069723556	0.4932453276280429	0.6217238845568915	0.7532494192839434	0.9031831931512926	1.054815973072018	1.2336749739637853	1.4178696963454942	1.7115169161327084	2.01558283419765	2.345976325403749	2.6711323847263007	2.8092714058264114	2.9554842160231436	3.1367442915853845	3.315673499338862	3.5509788170452716	3.7908054566457885	3.839374563576596	3.8757838420592736	4.075789149698019	4.287771747944449	4.086601006401321	3.857558140759422
SRR1822165_01_1	0.0005701656175619304	0.0005442489985818426	0.0005183323796017548	0.0006608737839922374	0.00080341518838272	0.0010755396876736413	0.0013476641869645627	0.0018530382570762735	0.0023584123271879844	0.003719034823642591	0.0050796573200971975	0.007787944003516367	0.010496230686935535	0.014642889723749573	0.018789548760563615	0.027303158095522438	0.03581676743048126	0.05038190729729057	0.06494704716409988	0.08866075353088017	0.11237445989766046	0.16033316332031283	0.20829186674296518	0.2956049560868808	0.38291804543079644	0.43063054097313797	0.47834303651547944	0.6006953947204737	0.723047752925468	0.8774071355708705	1.0317665182162732	1.2111354381774604	1.3905043581386478	1.695115339321109	1.9997263205035702	2.3341932467510924	2.668660172998615	2.8287212118196368	2.988782250640659	3.174604408727888	3.360426566815117	3.6271992842866503	3.8939720017581836	3.9578823841630797	4.021792766567976	4.260964284825716	4.500135803083456	4.270475683991408	4.0408155648993604
SRR1822165_01_1.trim	0.0007109542046466443	0.0006982585938493829	0.0006601717614575982	0.0007236498154439059	0.0008125190910247364	0.0011426049717535355	0.0015488645172659036	0.0021074713923454097	0.002754947543005747	0.004291116449474389	0.005763807301956724	0.008645710952935086	0.011616483879494278	0.015806035442590575	0.020122543113659488	0.028742862845000047	0.037642486013880365	0.052344003317109186	0.06696934695555445	0.08960562100707171	0.11327023953316717	0.16181825522189514	0.21064557434816292	0.29755972586621515	0.38555300430203465	0.4320951134847954	0.4781420938464629	0.598356832485732	0.7214026923327905	0.8773809665879454	1.0366600996503883	1.2125704828572437	1.3927973737351682	1.6892652770728187	1.994924802627687	2.3286289324337055	2.656899340818496	2.8006644374866854	2.956287234639517	3.144474273487324	3.325704117618232	3.561677435506932	3.8056235969763117	3.859960811188591	3.901043807728529	4.127190722860148	4.363608387126752	4.143022149524334	3.8907349717611526
SRR1822165_01_2	0.0016586758660976889	0.0021381368586415525	0.0026175978511854153	0.002993391602098173	0.003369185353010931	0.0038356879403509056	0.004302190527690881	0.005636906263691365	0.006971621999691849	0.007852793553556246	0.008733965107420643	0.011662564683499375	0.01459116425957811	0.019061814054919538	0.023532463850260962	0.03164442550789497	0.039756387165528984	0.05569522556631147	0.07163406396709394	0.09600882415560763	0.12038358434412134	0.1711416575277514	0.22189973071138147	0.3096670091573162	0.39743428760325095	0.447609232552706	0.49778417750216114	0.6279902329908297	0.7581962884794983	0.9070754058669698	1.0559545232544412	1.2354413937334967	1.414928264212552	1.7217832994406244	2.0286383346686967	2.3529742585168147	2.6773101823649323	2.8352731418003296	2.9932361012357265	3.174925900599443	3.356615699963159	3.623040510955101	3.8894653219470414	3.9441368335022458	3.99880834505745	4.210198809148478	4.421589273239507	4.215239628772792	4.008889984306076
SRR1822165_01_2.trim	0.0010109262169182294	0.0010993822608985743	0.0013015675042822204	0.0017185745687609898	0.0020218524338364587	0.0020218524338364587	0.0021355816332397594	0.0029822323399087765	0.003942612245981095	0.005117813973148535	0.006305652278027455	0.009110972529975543	0.012093204869884319	0.016945650711091817	0.02191182575170262	0.030795339882871562	0.04000740503453892	0.05590421979557808	0.07171257851263689	0.09402877475110681	0.11707789249684243	0.16823075907290486	0.2202681860887707	0.30770066727448603	0.3961440746771196	0.4457931885055162	0.4951895707796832	0.6229200982873014	0.7533169436920416	0.9043240473442021	1.058010105471196	1.2352001981415384	1.4168889124771673	1.7122183701721165	2.0188322917634154	2.3459301058250204	2.6669497260074038	2.8083024842879953	2.9583365714563716	3.1403412002347877	3.3183779436117993	3.5526980041157334	3.793323716897695	3.8398389594536444	3.8750571015355337	4.076875884165547	4.288172100079168	4.085342391232237	3.855533588971301
SRR1822165_02_1	0.0005439154765709704	0.0005568658450607553	0.0005698162135505403	0.0006863695299586055	0.0008029228463666705	0.0010748805846521557	0.0013468383229376408	0.0018907537995086112	0.0024346692760795815	0.003716755756568297	0.004998842237057013	0.007724894804156757	0.010450947371256502	0.014718093788640663	0.018985240206024823	0.027415930092874862	0.03584661997972491	0.05026685529310051	0.06468709060647612	0.08784882465045661	0.11101055869443709	0.15915355355521285	0.20729654841598863	0.29451080501044574	0.3817250616049029	0.43151275326388133	0.4813004449228598	0.6047109814462661	0.7281215179696723	0.8788638071907698	1.0296060964118674	1.2087355933625734	1.3878650903132796	1.697832160116284	2.0077992299192884	2.337975349750602	2.6681514695819155	2.830717445234187	2.993283420886458	3.170962476566308	3.3486415322461585	3.621868406643643	3.895095281041127	3.9554051470980554	4.015715013154984	4.255400433163925	4.495085853172866	4.271329386406361	4.0475729196398555
SRR1822165_02_1.trim	0.0006851070416316712	0.000691450625350483	0.0006851070416316712	0.0007612300462574125	0.0008500402183207773	0.001186250155417801	0.0015668651785465074	0.002093382627207884	0.0027277409990890612	0.004256544675322698	0.0058487841887444525	0.008678022527334503	0.011532635200799798	0.015744774790090815	0.020039380967726384	0.028508065232340098	0.037357364520082516	0.052074478747725826	0.06689943389858893	0.08943184326780834	0.11244636499965743	0.1610826213717873	0.21028345669489137	0.29670209769626416	0.38390099949505074	0.4321249229254578	0.480716774211556	0.6027292634591815	0.7264545203108864	0.8779773610184243	1.0338963052430987	1.2101781532051592	1.3907292330099799	1.6931151817182992	2.0030880565543177	2.3335316760509413	2.6612094930461634	2.8062745655279513	2.9590978408978454	3.137644348247522	3.3139832884630507	3.5575007802607974	3.804044161492417	3.853549488834024	3.893444286841631	4.120709517151782	4.357851707312122	4.144275930667168	3.900580818525294
SRR1822165_02_2	0.0013727471487167567	0.0019231410526833806	0.0024735349566500048	0.003043354527815451	0.003613174098980897	0.004124716668549877	0.004636259238118857	0.0058471258268454306	0.007057992415572004	0.007737890767530775	0.008417789119489545	0.011571222428098321	0.014724655736707098	0.019820655765198075	0.02491665579368905	0.03308191123959391	0.04124716668549877	0.056548117215770924	0.07184906774604308	0.09573616317819456	0.11962325861034605	0.17077104034484444	0.22191882207934283	0.30991061926760705	0.39790241645587116	0.4474831943696646	0.497063972283458	0.6265684202756049	0.7560728682677517	0.9031381194076337	1.0502033705475156	1.2332514325620156	1.4162994945765155	1.7203953641292753	2.024491233682035	2.3524353473325483	2.680379460983062	2.8395533780102094	2.998727295037357	3.175067026645864	3.3514067582543707	3.6209184649708273	3.8904301716872842	3.9476322863654154	4.0048344010435475	4.212106270054978	4.419378139066408	4.216872033741089	4.014365928415769
SRR1822165_02_2.trim	0.0009598202206209923	0.0010419101079109456	0.0011303146019155108	0.001300808983210029	0.001483932577933771	0.0017175730263744072	0.002064876395678056	0.0029173483021506475	0.0038582247026278044	0.005127460652264775	0.006339865141470239	0.009465595465203076	0.012768134776945043	0.01764932576733996	0.022719954959173227	0.03139622458504983	0.04030613465936707	0.05563168515572988	0.07103932553938265	0.09394240409327963	0.11705386466875879	0.16810745995639512	0.22043029119366842	0.3082854144140623	0.3969488072939264	0.4454197284352866	0.49437055968695715	0.6222476602645606	0.7521264911706959	0.8999451197530434	1.0512115236015689	1.2328764441742353	1.4186458591113997	1.712306644374421	2.01543933970936	2.3451817877396732	2.672145808815557	2.813441448661711	2.960647560392741	3.1375954697495927	3.314132929669994	3.5544352881945462	3.795697466939719	3.840714298208186	3.8785135340018524	4.07804879157687	4.285786723274168	4.0884868364761235	3.8645835115894185
SRR1822165_03_1	0.0005096295584798407	0.0005139484530432292	0.0005182673476066176	0.0006953420247055453	0.000872416701804473	0.0011272314810443934	0.0013820462602843137	0.001943502553524816	0.0025049588467653183	0.0036710603788802083	0.0048371619109950975	0.007592616642436949	0.0103480713738788	0.01474470603940827	0.019141340704937743	0.027710027518700487	0.036278714332463234	0.05011213361899654	0.06394555290552983	0.08754399279988449	0.11114243269423915	0.15950541401506335	0.20786839533588752	0.29564560844219506	0.3834228215485025	0.431911050811665	0.4803992800748274	0.6054917422088113	0.7305842043427953	0.8806571526314182	1.0307301009200411	1.2107373074275096	1.390744513934978	1.7024218589964712	2.014099204057964	2.3420501438343053	2.6700010836106456	2.8315709292270093	2.993140774843372	3.1689241024678467	3.344707430092321	3.6180545859037414	3.8914017417151614	3.9543885000276195	4.017375258340077	4.250604202552181	4.483833146764287	4.264830641243984	4.0458281357236805
SRR1822165_03_1.trim	0.000719272326572653	0.0006981172581440455	0.0006600381349725522	0.0007869685455441968	0.0009392850382301703	0.0012143009278020671	0.001527395940545457	0.002098582788117858	0.0027290038272903597	0.004116776316207008	0.005593400092523807	0.008428179261957203	0.011322192622990702	0.015790143075112593	0.020342713800948913	0.028927440569277815	0.037842186405092994	0.05189761386905977	0.06610535782571253	0.08918976849500897	0.11277343877922055	0.16141317211027478	0.21069601952155864	0.297829515365307	0.3853903435913132	0.43219804799645	0.47983926209767397	0.604027975800971	0.729799088622728	0.8806643436144991	1.0355998337719343	1.2122150380550063	1.3933108858312575	1.6966237949332597	2.007159044396788	2.3364292224606915	2.6637954443660203	2.8079122325290657	2.959488297820038	3.1358411792545957	3.3093931296292047	3.5537426320069927	3.8024077683442155	3.8535311067087887	3.8950119648836017	4.116433604098464	4.3450564286064255	4.1356212511632116	3.899890323663239
SRR1822165_03_2	0.0013647792288202676	0.0018484984491616283	0.0023322176695029888	0.0029627802245908337	0.0035933427796786795	0.004163440432223854	0.004733538084769029	0.005903965841130714	0.0070743935974924	0.007851799487326729	0.008629205377161058	0.011583347758531511	0.014537490139901965	0.019409233716197096	0.024280977292492227	0.03306566384762015	0.04185035040274808	0.05725162486468818	0.0726528993266283	0.09581959484369132	0.11898629036075435	0.16934491633557813	0.21970354231040193	0.30956734425364024	0.3994311461968786	0.4490425987331394	0.4986540512694001	0.6277941263357129	0.7569342014020256	0.9037645793836795	1.0505949573653335	1.2333414874573334	1.4160880175493333	1.7205763099893894	2.0250646024294454	2.350884048702233	2.6767034949750212	2.841349424598712	3.0059953542224025	3.1791020512804566	3.352208748338511	3.620176239642794	3.8881437309470774	3.9500641100723812	4.011984489197686	4.218187082554632	4.424389675911577	4.219327277859722	4.014264879807867
SRR1822165_03_2.trim	0.0009518406935397687	0.001023439329779486	0.0010866145970498246	0.0012298118695292589	0.0014109143023708962	0.0017310023232072786	0.002126900664768067	0.002939755770313091	0.0037905160362203183	0.00506244475059647	0.006359643571880755	0.009383633031887632	0.01261820671612897	0.01741110365970533	0.022313504399883607	0.03134756761954203	0.04060485011688899	0.05600276859291285	0.07154809602590084	0.09398373927584044	0.11668893033280016	0.16712385203695382	0.21882227908651425	0.3081858004826506	0.3982653082411841	0.4465101540132994	0.4954667744633272	0.623476712690972	0.7532302882952782	0.9006013400990394	1.0516660391958732	1.233101195111801	1.4186258966623622	1.7129215617145077	2.0154931867790675	2.3428379399825694	2.6689149761561803	2.8152794353681005	2.967666603393127	3.1420134943213225	3.314237696269235	3.552854892433789	3.7952331228431704	3.8454700953765437	3.8869004356524317	4.084234700498062	4.287338973087715	4.0876040480858125	3.865517713523664
SRR1822165_04_1	0.0005311510194812267	0.0005117186651099623	0.000492286310738698	0.0006833711287227978	0.0008744559467068977	0.0011465089079045992	0.0014185618691023006	0.001965906517226248	0.0025132511653501947	0.0036338502674264413	0.004754449369502688	0.0074328755470086305	0.010111301724514571	0.014739440790604042	0.01936757985669351	0.027908099602864212	0.036448619349034914	0.05049173410800198	0.06453484886696904	0.087536278991089	0.11053770911520897	0.15959468772546592	0.20865166633572285	0.2966025022200655	0.38455333810440817	0.4324119881951038	0.48027063828579947	0.6063963343324911	0.7325220303791825	0.8813317614285967	1.0301414924780108	1.2120639553760595	1.3939864182741082	1.7042498656171727	2.014513312960237	2.3426253777933077	2.6707374426263786	2.8317798407525037	2.9928222388786287	3.168192759627833	3.3435632803770368	3.61523407193877	3.886904863500504	3.9514332349160153	4.015961606331527	4.248683482281789	4.4814053582320525	4.266214704650398	4.051024051068746
SRR1822165_04_1.trim	0.0007043264968294361	0.0006789453618085556	0.0006472189430324548	0.0007836425437696881	0.0009295840701397513	0.001218294481002268	0.001560939803784156	0.002125670057998749	0.0027538531497655434	0.004108571231505044	0.005504533657653477	0.008201279253622039	0.01095830504526519	0.01561574332159678	0.02046036746870736	0.02921051376715594	0.03818274499703723	0.052323209845545324	0.0666476879229548	0.08922738016590569	0.11211799131286236	0.161135308321938	0.21101241127984594	0.2985233921899646	0.3865134420236024	0.4327102804034827	0.4794877122469655	0.604404140894107	0.7313478877010412	0.8813884673769768	1.0351949729616354	1.2136592512190796	1.396866629083551	1.6994351396674685	2.0089549086052294	2.3370219419594993	2.6631219373496506	2.8074168625852343	2.9592531575638974	3.134903302475901	3.308300871654802	3.551493389499247	3.7974968680472543	3.850353081728238	3.895011188797478	4.1152940596437	4.34292159643659	4.136772845155121	3.902825405742031
SRR1822165_04_2	0.0013991387135269314	0.0018298920674599912	0.002260645421393051	0.002982886007310888	0.0037051265932287252	0.004268668575065962	0.004832210556903198	0.005930145797379193	0.007028081037855187	0.007844245287412564	0.008660409536969942	0.011701592990677785	0.014742776444385628	0.01958794198937704	0.02443310753436845	0.033304035627771844	0.04217496372117523	0.057186556168391266	0.0721981486156073	0.09523535618347087	0.11827256375133445	0.16933464930102335	0.22039673485071223	0.3103108296769499	0.40022492450318753	0.4492077344647184	0.49819054442624916	0.6272319420259101	0.7562733396255711	0.9027586286860099	1.0492439177464488	1.23285172517366	1.4164595326008713	1.7209827213494122	2.0255059100979533	2.352651746795535	2.6797975834931167	2.842696842461321	3.005596101429525	3.180112745965833	3.354629390502141	3.6206341609174046	3.8866389313326684	3.9454999197114615	4.004360908090254	4.214941000717124	4.425521093343993	4.222380402626779	4.019239711909566
SRR1822165_04_2.trim	0.0009790184966912017	0.001054813477080198	0.0010895528430918213	0.0012032453136753157	0.001399049013013556	0.0017559170456784134	0.002188580058732267	0.0030160085946454762	0.003928706483496306	0.00516353303900037	0.006341513359212687	0.009385945071504037	0.012613547986402128	0.01744547798620064	0.02241952357422852	0.031445442488884826	0.04085665255385186	0.05598722551400524	0.07107358473559837	0.09348679206146114	0.11620633743306277	0.16716898737211414	0.21939488698431545	0.3090287675426693	0.3992626916957693	0.44666297755653783	0.49458119578329784	0.6223399514773168	0.752464142184309	0.9003148839297778	1.0514311260803388	1.2326695566871606	1.4186072760780999	1.7140592677585904	2.016989697504128	2.344676662719222	2.6715330412742198	2.8167341168302564	2.9675534953076275	3.142636741882026	3.316156716985901	3.55320867627667	3.792973464240528	3.8406106094150125	3.880835637132289	4.081812343882079	4.2881862848604015	4.089805556188935	3.8681399779171324
SRR1822165_05_1	0.0005233256745570793	0.000510372068751211	0.0004974184629453427	0.0006865411077110198	0.000875663752476697	0.0011761874071728416	0.0014767110618689862	0.0020155810633931074	0.002554451064917229	0.0036762333277054232	0.0047980155904936185	0.007572677954110608	0.010347340317727598	0.014818925041913334	0.019290509766099074	0.027870978251906233	0.036451446737713396	0.05050092759475816	0.0645504084518029	0.08741611342032163	0.11028181838884037	0.159357849344953	0.20843388030106566	0.2965054461751642	0.38457701204926276	0.43286287305121746	0.48114873405317216	0.6070681453708567	0.7329875566885412	0.8808348319143997	1.028682107140258	1.2093460473147033	1.3900099874891485	1.7026633986619082	2.0153168098346677	2.344778819901122	2.674240829967576	2.832640112482895	2.991039394998214	3.1670452185248688	3.3430510420515236	3.6141441043567353	3.885237166661947	3.9508756780014433	4.016514189340939	4.245909594557061	4.475304999773182	4.264687141533248	4.0540692832933125
SRR1822165_05_1.trim	0.000669982130764473	0.0006547552641561895	0.0006369905864465254	0.0007714945748196961	0.0009136119964970085	0.0012359140063723422	0.001611510049376668	0.002182517547187298	0.00280428126702554	0.004149321150757247	0.005540041634313805	0.008298642301514494	0.011143528546162124	0.015696361662038884	0.020383698766288812	0.029121382388342148	0.03807985557621559	0.052185009677688854	0.06662007922234159	0.08921674926903427	0.11193269643749183	0.16087945914981908	0.21082611943609025	0.29862677011055416	0.3868512352389486	0.43339976646047124	0.48038733900253267	0.6048187551143238	0.7315291255951548	0.8808919979669088	1.0340945785350517	1.2115104148214664	1.3930679588253345	1.6978996770787642	2.01033467739193	2.338760425454895	2.664985891292963	2.8075880348906392	2.9577071749706043	3.133699299229145	3.307201830797231	3.550037361655035	3.7960121648452456	3.849638651228519	3.895250730153632	4.11289341020803	4.336796870249534	4.134259241870553	3.9057090497024216
SRR1822165_05_2	0.0014093615858861972	0.0018083352701260395	0.002207308954365882	0.0030104377992642667	0.0038135666441626507	0.004347258715288674	0.004880950786414697	0.005893929426270401	0.006906908066126106	0.007777396104467581	0.008647884142809056	0.011645368251026572	0.014642852359244092	0.019471988381471798	0.0243011244036995	0.03328062303730531	0.042260121670911116	0.05728381254692961	0.07230750342294809	0.0951578144294118	0.11800812543587551	0.1692917882899514	0.22057545114402724	0.3099636915812174	0.39935193201840763	0.44869772269189	0.4980435133653723	0.6266581210303251	0.7552727286952781	0.9021572222125644	1.0490417157298508	1.2328079583954388	1.4165742010610265	1.720545515164018	2.02451682926701	2.3518151502069857	2.6791134711469615	2.8414957606325775	3.0038780501181934	3.1783409518740062	3.3528038536298195	3.6201913534785857	3.887578853327351	3.946199486790305	4.004820120253259	4.217817662134939	4.430815204016619	4.224846334896904	4.01887746577719
SRR1822165_05_2.trim	0.0009700772595802455	0.0010332333311675011	0.001066074488392874	0.0011873341458404048	0.0013793286034656615	0.0017380550900812732	0.002167516376874611	0.0029986502789628947	0.003910623952682865	0.005156061684383545	0.006371184501722342	0.009367308537821745	0.012509954660003583	0.017287079914863595	0.022251147141621883	0.031418882493227905	0.04089734571704322	0.055933543240537016	0.07096468827830385	0.09334467380596373	0.11607075460592178	0.16714885906283058	0.21949766368007498	0.3089291872904924	0.3987825934591126	0.4463012217213637	0.49440593832794455	0.6216073189904042	0.7514183085308493	0.8999209690182586	1.051563749384986	1.2327130463972797	1.4181620087632332	1.7133307511762945	2.01667441549561	2.3442295914186158	2.6704231224382	2.8150505263730157	2.9654251328222707	3.140723651362721	3.3143573758561313	3.552784177312338	3.794017634589883	3.840977963179303	3.8808269181079975	4.084146522490281	4.2921169399842505	4.091166951407921	3.8682613861049973
SRR1822165_06_1	0.0004749963948853166	0.0004749963948853166	0.0004749963948853166	0.0006779493999726791	0.0008809024050600415	0.0012004454343465273	0.001519988463633013	0.002023052827307007	0.002526117190981002	0.003644517793483702	0.004762918395986401	0.007561078976765357	0.010359239557544312	0.014964545513409675	0.01956985146927504	0.02795785598804529	0.03634586050681554	0.05031507266548826	0.06428428482416097	0.08703661213916764	0.1097889394541743	0.15898561151715984	0.20818228358014543	0.2964776361657592	0.38477298875137284	0.4323913773386258	0.48000976592587885	0.6066071005354268	0.7332044351449746	0.8811744484498396	1.0291444617547045	1.2105175169926181	1.391890572230532	1.7033694581765784	2.0148483441226244	2.344493683098512	2.6741390220743995	2.832837476680106	2.9915359312858123	3.167487550398467	3.343439169511121	3.6143188181416064	3.885198466772091	3.950281609169468	4.015364751566846	4.245932319793223	4.4764998880196	4.265387740312821	4.054275592606042
SRR1822165_06_1.trim	0.000638712274840176	0.0006239076856882514	0.0006048732139214912	0.0007529191054407373	0.0009178845274193258	0.0012626199605284274	0.0016517691610933027	0.00219319413579226	0.002802297232328587	0.004151629786461144	0.005549605990664311	0.008341328516455809	0.011204959046699513	0.015891668983937356	0.02069893057569802	0.029152350981446973	0.03785321952016381	0.05198737227763697	0.06643242140730056	0.08895231644868531	0.11159910796851513	0.16063825206361168	0.21061008527527952	0.298515505776793	0.38690524783770514	0.4329263706871165	0.47945719439161555	0.6044417658947779	0.7316427958881142	0.8813193071553794	1.0348555863086821	1.2130838052260875	1.3952563896818273	1.6984480306893213	2.009344402879738	2.3383467876029584	2.6650079322988676	2.807918746323703	2.95839682034648	3.133858696033783	3.3074530785466365	3.550011467211769	3.795425026641916	3.849186834676476	3.8950260725734496	4.1141932103785415	4.338941678293909	4.135532968170387	3.9060829857286294
SRR1822165_06_2	0.0014293170854670083	0.0018093167939899591	0.00218931650251291	0.0029406795625469264	0.0036920426225809425	0.004298746702665881	0.00490545078275082	0.005823063715263628	0.006740676647776435	0.007686357740577869	0.008632038833379303	0.011723854643634223	0.014815670453889141	0.019626121309509224	0.024436572165129306	0.03329963354857654	0.04216269493202377	0.057038819884996116	0.07191494483796845	0.09501719984476148	0.11811945485155452	0.16900055218707646	0.21988164952259837	0.30966737610741035	0.3994531026922224	0.4486760194814623	0.4978989362707023	0.6272629279517314	0.7566269196327605	0.902887943807543	1.0491489679823256	1.2324707591843609	1.415792550386396	1.7200967487894256	2.024400947192455	2.351673537068594	2.6789461269447323	2.8418213429211288	3.004696558897526	3.1776719943993226	3.350647429901119	3.6182449519143836	3.8858424739276476	3.9470504951601315	4.008258516392615	4.220464603620901	4.432670690849186	4.227503234585587	4.022335778321988
SRR1822165_06_2.trim	0.0010189713946939381	0.0010463404610803453	0.001069498901868844	0.0012231867361925167	0.0014252967648921407	0.001791621191910209	0.0022168943772990016	0.002985333548917364	0.0038253533557001764	0.0050801197838770094	0.006351728714445478	0.009383379144939839	0.012532927092175647	0.017307776520204265	0.02227631472573669	0.03138179258121455	0.040796751418138696	0.05568131290674644	0.07058692752334371	0.09332220043925246	0.1163816915262002	0.16708183435062046	0.21891884608647616	0.3086156978859291	0.39893361696107366	0.4464231577670884	0.49439270989126477	0.6220315089534743	0.7524998484174785	0.9006296569519113	1.051679534338494	1.2323343203039734	1.4173239453225002	1.712880387916515	2.016565443227293	2.344166851934193	2.670147169785898	2.8153779625961706	2.9666910040826227	3.1401140405836934	3.312343364727758	3.551256366465904	3.7923841572685504	3.8421369093334414	3.885198977323255	4.087755332336257	4.29421704259132	4.093980742282765	3.871522865381247
SRR1822165_07_1	0.00047752493716660246	0.0004886301682635002	0.0004997353993603979	0.0006996295591045571	0.0008995237188487163	0.0011901105992175403	0.0014806974795863643	0.0019933889818931428	0.0025060804841999214	0.00363881405608349	0.004771547627967059	0.007484925759309071	0.010198303890651083	0.014908772747585205	0.019619241604519326	0.028022199801171942	0.03642515799782456	0.05038258261477552	0.06434000723172649	0.08712979231441012	0.10991957739709375	0.15920459300512588	0.20848960861315802	0.2965892577766972	0.3846889069402364	0.4324265936821008	0.48016428042396514	0.6063696792246595	0.7325750780253537	0.8812204471291792	1.029865816233005	1.2109477144990195	1.3920296127650338	1.703844142375578	2.0156586719861216	2.3453859393559617	2.675113206725802	2.8330036807177947	2.990894154709788	3.1672970489403087	3.343699943170831	3.6139586980167837	3.8842174528627362	3.951106110631201	4.0179947683996655	4.246623713607047	4.475252658814429	4.264614187984021	4.053975717153613
SRR1822165_07_1.trim	0.0006526920819766026	0.0006418138806103258	0.0006218705114388185	0.0007632871292004157	0.0009282731832556126	0.00125643225780496	0.001624478070697322	0.002175640273255342	0.0027830065162057914	0.004137342586307242	0.005556947864606352	0.008296441575347037	0.011124773930578981	0.01595832140432793	0.020857138086274544	0.029260548641723304	0.03795223153337839	0.052059445671878236	0.06646399731438965	0.08902719998160859	0.11174813656863855	0.16074355552234884	0.21061829575316648	0.29842351111463	0.3867454410409917	0.43301768358601067	0.47972686721924185	0.6041481083795928	0.73105864461926	0.8814751609778901	1.0354524752504148	1.213825969120376	1.3962098932273714	1.699254826889108	2.0100105922859735	2.33900003620628	2.6653080034897996	2.8076583335353353	2.9581473712364073	3.1338520797045093	3.3077020548396603	3.5494809584065266	3.793964908046473	3.8495035651219993	3.8969579055488204	4.1146379670222615	4.338092540387635	4.1349874557114425	3.9060738382937594
SRR1822165_07_2	0.0014177775459647739	0.0018305247949858502	0.0022432720440069267	0.00295586258603883	0.003668453128070733	0.004303306520062792	0.004938159912054852	0.005883961904206286	0.006829763896357722	0.007758907927786333	0.008688051959214946	0.011723502579818378	0.014758953200421811	0.01968600780532811	0.024613062410234414	0.03336034267424162	0.04210762293824883	0.05683696198627451	0.07156630103430019	0.09482821774146112	0.11809013444862207	0.16914308229502723	0.22019603014143238	0.30944012927169806	0.39868422840196366	0.4484989345013056	0.4983136406006476	0.6275368454656901	0.7567600503307327	0.9030076910545011	1.0492553317782696	1.2318950640278334	1.4145347962773975	1.7198215406755382	2.025108285073679	2.352655617651086	2.680202950228493	2.84346021973479	3.006717489241086	3.179149593336608	3.3515816974321306	3.617322443074288	3.883063188716445	3.945425041009123	4.007786893301801	4.220286945589288	4.432786997876776	4.228186520740956	4.023586043605136
SRR1822165_07_2.trim	0.001053981180191456	0.0010720288031399398	0.001086466901498727	0.001238066934265991	0.0014311764998147683	0.0017867146718998997	0.0022054195243047248	0.002988686360268923	0.0038441436880270576	0.005105672532126078	0.0063708109008147945	0.009361302023378567	0.012492564604940512	0.01737444661250539	0.02240973341513238	0.03137579249593915	0.040677537363587715	0.05546756436987022	0.07029549138434454	0.09317987728302204	0.11639453468165681	0.1671805456586903	0.21904399972574834	0.30825159519780904	0.39806559080093884	0.4461173869012771	0.494649249772045	0.6222387249686464	0.7529468294107456	0.9010005042686329	1.0517017654130625	1.231927132938917	1.4167149395461482	1.7130839797946755	2.0173073455503827	2.3449673544669913	2.6707197296379452	2.816371265881389	2.9686390606977477	3.1414053456589937	3.3130292160876005	3.5502814626060744	3.7896813762554173	3.8404998729537585	3.8842418966939984	4.087326383446403	4.294765761616276	4.094734932666755	3.872653517998777
SRR1822165_08_1	0.00046312661962746805	0.00047122323885172453	0.00047931985807598095	0.0006979285771309047	0.0009165372961858284	0.0012063962644142088	0.0014962552326425892	0.001973955766873719	0.0024516563011048485	0.0035981375832595595	0.0047446188654142706	0.007400309970970382	0.010056001076526492	0.014845961009596599	0.019635920942666706	0.028100126679704383	0.036564332416742056	0.05041602858559997	0.06426772475445787	0.08730746441900199	0.11034720408354609	0.15937709145795337	0.20840697883236065	0.29589580752198597	0.3833846362116113	0.43233193806993114	0.48127923992825095	0.6068561847726235	0.7324331296169959	0.8809882798198082	1.0295434300226205	1.2116104871946298	1.3936775443666396	1.7049132066709018	2.016148868975164	2.346027806705199	2.6759067444352342	2.8333600791655043	2.9908134138957743	3.1667254211335036	3.342637428371234	3.6126677761194106	3.882698123867587	3.9496798353860147	4.0166615469044435	4.246163457463682	4.475665368022921	4.264469913529726	4.0532744590365315
SRR1822165_08_1.trim	0.000628146233394871	0.0006170426383601132	0.0005980079040148141	0.0007550444623635319	0.0009422193500923066	0.0012816721125834744	0.0016433320651441576	0.0021525112088809093	0.0027346568342746405	0.004079778061342446	0.005485175947170364	0.008211901642134464	0.0110226974137903	0.015920969051980607	0.020884276032517354	0.029330939398243838	0.0380615375512877	0.05208537808018683	0.06642805040936972	0.08924117952221072	0.11216534458539931	0.1608609537242608	0.21045912651666185	0.2977492457684794	0.38559771722775904	0.43285144523996416	0.48051442004059314	0.6044876448315264	0.7309226952644515	0.8812336474778302	1.0350961638744696	1.2143081877354607	1.3976428178100713	1.7004933723830908	2.010675472134775	2.3396623031917523	2.666384000861639	2.808346635836742	2.958108753209831	3.1329285121206447	3.306060524586175	3.54809986160955	3.792942063265271	3.8482570012727098	3.8955329364749844	4.11434672514137	4.338341134005402	4.134485474078698	3.9052644444090188
SRR1822165_08_2	0.0014314923160034833	0.0018330874453800262	0.002234682574756569	0.0029277580399709254	0.0036208335051852816	0.004265328914426669	0.004909824323668056	0.0058312260519553655	0.006752627780242677	0.007737183581294845	0.008721739382347014	0.011730464182272887	0.01473918898219876	0.01970730937303438	0.02467542976387	0.03347165856537557	0.042267887366881134	0.056850000834767295	0.07143211430265346	0.09482826925923528	0.1182244242158171	0.16938408116095063	0.22054373810608416	0.30946143388860825	0.39837912967113226	0.4485509921448154	0.4987228546184986	0.6275911690979933	0.7564594835774878	0.9032554580462071	1.0500514325149262	1.232626618207737	1.4152018039005478	1.7194716491408448	2.0237414943811416	2.3511726909741513	2.6786038875671605	2.843359908729086	3.0081159298910123	3.1794966513524514	3.3508773728138914	3.6162426898958357	3.8816080069777805	3.944865717195382	4.0081234274129836	4.220907311244986	4.433691195076988	4.228570005407122	4.0234488157372565
SRR1822165_08_2.trim	0.0010674031116537602	0.0010579291195384902	0.001056350120852612	0.0012189869854980814	0.0014132038238611176	0.0017747945229272585	0.0022011241681144113	0.0029590435373360157	0.003776964856620998	0.00507174377904124	0.006377575692262631	0.009286091271650539	0.012335137734081621	0.017348458561745363	0.022514942261939303	0.03149470778852945	0.04080764203783992	0.05548285582439324	0.07020859756889467	0.09328408436432079	0.11667694989560845	0.1675286025743205	0.21944607936600047	0.3082410704663691	0.39767555603451843	0.44608291874749084	0.4948360821726706	0.6220449533030876	0.7525002457316705	0.9011929729821483	1.0525005220564405	1.2326216391506408	1.417195532539018	1.7127461905669827	2.0161271030782184	2.3437314344295137	2.669706239136983	2.8166099608763604	2.969777570402617	3.141466834514227	3.31215501345899	3.5493237740752894	3.7885531279766593	3.8399179552282816	3.884464666154282	4.087833380900669	4.295223805299988	4.09461360125783	3.872361641227024
SRR1822165_09_1	0.00045197575515684544	0.0004778851933505499	0.0005037946315442545	0.0007009942444630055	0.0008981938573817566	0.0011889553304444405	0.0014797168035071246	0.001963359649789609	0.002447002496072093	0.0036201242809537145	0.004793246065835336	0.007404341670467557	0.01001543727509978	0.014853305151157604	0.019691173027215434	0.02805416391085006	0.03641715479448468	0.050334841344202956	0.06425252789392123	0.08726586666286278	0.1102792054318043	0.15926387716346868	0.20824854889513303	0.2957346457826423	0.38322074267015155	0.43224427855910647	0.4812678144480614	0.6067011623967169	0.7321345103453724	0.8806027882614642	1.029071066177556	1.2113914645069557	1.3937118628363554	1.7050857333953644	2.0164596039543734	2.3461730385148263	2.6758864730752787	2.8344709471927794	2.9930554213102796	3.1683399677568556	3.343624514203432	3.611333784339884	3.8790430544763352	3.9483939840414846	4.017744913606633	4.246790104891914	4.475835296177193	4.263868742901264	4.051902189625334
SRR1822165_09_1.trim	0.0006175664927709401	0.0006189764619325176	0.0006133365852862077	0.0007571534397671115	0.000929169677479565	0.00126333236877343	0.0016256944432988445	0.0021502029714056702	0.0027437999884297928	0.00408750059941314	0.0054791401618901215	0.008193330797926786	0.01099916942946599	0.01592419171085616	0.02092535232697151	0.029303389085064947	0.037971879490443346	0.052088490736157164	0.06646312633843966	0.08922284854462349	0.11210382809870297	0.16075340404977265	0.2103307397091603	0.29755566195182853	0.385386870933975	0.43273081544142394	0.4803905930410661	0.6042042150266702	0.73058821079383	0.8809261726470298	1.03473265863771	1.2141202151268908	1.3977461389157735	1.7008457996109245	2.011148992752575	2.3399411115099915	2.6665830272960016	2.8093268952449453	2.959731125648739	3.1340343333412712	3.3066060989033863	3.5464644127943026	3.789715112487974	3.8472404443111743	3.8962805817200006	4.115117665380958	4.339043327746048	4.133940753688018	3.9033318374970496
SRR1822165_09_2	0.0013789672856420905	0.001792081702113155	0.0022051961185842197	0.0029321047608068247	0.0036590134030294297	0.004267889354831731	0.0048767653066340315	0.005832542214427715	0.006788319122221396	0.007800233529117419	0.008812147936013443	0.011742813273766362	0.01467347861151928	0.019649564108872836	0.024625649606226388	0.03345507061888671	0.04228449163154702	0.056877362552047554	0.07147023347254809	0.09487525232906206	0.11828027118557605	0.16948630690523336	0.22069234262489074	0.30954217005030166	0.3983919974757126	0.44857316398098873	0.4987543304862649	0.6273667803527793	0.7559792302192937	0.9023167355716084	1.048654240923923	1.2318093091490492	1.4149643773741754	1.7194368994286195	2.0239094214830637	2.351712112395219	2.679514803307374	2.8446742045125655	3.009833605717757	3.181480486626903	3.35312736753605	3.61735074215717	3.8815741167782907	3.944530162886984	4.007486208995678	4.220480517128278	4.433474825260879	4.228362797771467	4.023250770282058
SRR1822165_09_2.trim	0.0010582781867236979	0.0010470497709494414	0.0010498568748930055	0.0012365292871400239	0.0014484656348791199	0.0017867216600786044	0.0021825233161211544	0.0029235987572220996	0.0037376589008557134	0.0050654190661615734	0.006394582783439216	0.009292917605169237	0.012345643143795288	0.01737597341066231	0.022536834010905067	0.0314928991428466	0.040756342156608415	0.05543047802159019	0.07018601990093534	0.09335164519519878	0.11688500110606914	0.16774130325162148	0.21958289888136484	0.308249487594755	0.39763750202164116	0.44607969477572834	0.4947941766123412	0.6217945767790439	0.7520301642407042	0.9001947245899091	1.0510302443414155	1.2317179109807548	1.4168871190659946	1.7126997326387883	2.016332937798352	2.344229345894113	2.6706786919069665	2.8181779686215465	2.9715511103380345	3.143094635881214	3.3137019922592144	3.5499464565976044	3.7887734565640736	3.839427647225689	3.8828058244655863	4.087501247582259	4.296426976341882	4.09500744352735	3.8713177515765502
SRR1822165_1	0.00046318342124133043	0.0005008964530211925	0.0005386094848010547	0.0007540014395025351	0.0009693933942040156	0.0012183512431700467	0.001467309092136078	0.0020248398918507405	0.0025823706915654027	0.0036690503186243163	0.00475572994568323	0.007415989063708072	0.010076248181732915	0.014772751819775606	0.019469255457818295	0.028026873720663155	0.036584491983508015	0.05069758974225442	0.06481068750100082	0.08743448902945011	0.11005829055789942	0.1582613770846941	0.2064644636114888	0.2939104868671534	0.38135651012281796	0.4316119113275023	0.4818673125321866	0.6074693336935676	0.7330713548549483	0.8809406533165091	1.0288099517780698	1.2109587113529097	1.3931074709277496	1.7029447802263613	2.012782089524973	2.34593434673857	2.6790866039521672	2.8365075376997737	2.9939284714473806	3.1663142213209405	3.338699971194501	3.6102216177930573	3.8817432643916128	3.951102454560579	4.020461644729545	4.247888851696553	4.475316058663561	4.264025234170582	4.052734409677602
SRR1822165_1.trim	0.0006517914319926571	0.0006361758600925603	0.0006275428609933199	0.0008159453707473329	0.0010143773941607578	0.001275398661043676	0.0015813623055902877	0.0022081434313689684	0.0028830408315390047	0.0041131162473116685	0.005412890435223788	0.008155264163792815	0.010965305370595596	0.01582149431978748	0.020839805913828332	0.029411866195897717	0.03812015012551835	0.05221542549306504	0.06655648742320189	0.08907249167684304	0.11181600084792301	0.15980887413450662	0.20874096694073996	0.29595558642907877	0.3838044774394736	0.4322853690869025	0.4810148403260418	0.6047512355478485	0.7313714333364087	0.8813355146010535	1.0341920314315511	1.2139072049743462	1.3982094210238274	1.698778837647974	2.006417284019838	2.3395393280857073	2.6705377813290325	2.811668908000594	2.9607616911355614	3.1320595636007273	3.3016197910854332	3.5463127558190912	3.7939479228192923	3.8502118440222937	3.8983778851143382	4.1160480391969445	4.338028725903322	4.133312894792604	3.9034650067894345
SRR1822165_1_1	0.0004430840927874577	0.0004858378210388791	0.0005285915492903004	0.0007319956503652444	0.0009353997514401885	0.0011958088235170276	0.0014562178955938667	0.001949829121769368	0.002443440347944869	0.00361463338852926	0.004785826429113651	0.007391212717404814	0.009996599005695975	0.014893844241767876	0.01979108947783978	0.028178593620254985	0.0365660977626702	0.05038980323062976	0.06421350869858934	0.08734975352022215	0.11048599834185494	0.1591462189295863	0.20780643951731764	0.29543992232502647	0.38307340513273536	0.4324306410477171	0.481787876962699	0.607211768842096	0.732635660721493	0.8803070381019024	1.0279784154823117	1.2106638007331125	1.393349185983913	1.7048075051604723	2.0162658243370313	2.345970916504288	2.6756760086715445	2.8338544386616213	2.992032868651698	3.167618543877717	3.343204219103736	3.6114747949087462	3.879745370713756	3.948580168766067	4.017414966818378	4.245828703352881	4.474242439887384	4.263478219715582	4.052713999543779
SRR1822165_1_1.trim	0.0006142394122733944	0.0006269303092211918	0.0006383521164742094	0.0007893737901529985	0.0009632390783378231	0.0012741660535588594	0.0016180893608441689	0.002154914301735999	0.0027475791891981376	0.004077585189327306	0.005463431136026782	0.008172937634381528	0.010970011321676076	0.015920730221011845	0.02098439810318301	0.029414960945604824	0.03809807263728781	0.05214055011002563	0.06644319097019331	0.08931726362890335	0.11230809253953314	0.1606375662961352	0.20990743551656904	0.29733756276933493	0.3853400494744465	0.43294233483593975	0.48083651082723233	0.6046615923468917	0.7311441476874198	0.880683524602706	1.0336519818732874	1.2136317442075606	1.3978781860956833	1.700851776199535	2.0108104359834544	2.339366336154676	2.665990681810443	2.808746774307132	2.9592316230450293	3.1334928672146245	3.3061753638039146	3.546779540857816	3.790561518507446	3.84743323499961	3.895639607055819	4.1140930925770345	4.337725733142647	4.13364976477359	3.90401432995167
SRR1822165_1_2	0.0013551729867953032	0.0017827132216351217	0.0022102534564749404	0.0029189337851336693	0.003627614113792399	0.004253377548421587	0.004879140983050776	0.005804182582067837	0.0067292241810848995	0.00780973495640735	0.0088902457317298	0.011741809540464467	0.014593373349199135	0.01965259946147032	0.024711825573741502	0.03344141982328907	0.04217101407283663	0.05690301410424141	0.07163501413564619	0.09476364526401114	0.11789227639237611	0.16939273662000529	0.22089319684763442	0.3093331333654239	0.3977730698832133	0.4482370689354732	0.49870106798773317	0.6271471102983067	0.7555931526088803	0.9019621997945269	1.048331246980173	1.2314480251385367	1.4145648032969	1.7199567930429822	2.0253487827890644	2.3528938345821957	2.6804388863753266	2.844216594577769	3.007994302780211	3.1808242037730348	3.3536541047658583	3.618266529567037	3.8828789543682163	3.945639269689763	4.00839958501131	4.220340348456692	4.432281111902075	4.228014047883832	4.02374698386559
SRR1822165_1_2.trim	0.0010460182066290723	0.0010498081276675833	0.0010662311188344648	0.0012380408725803029	0.0014313268455443705	0.0017597866688820016	0.0021501485358486486	0.002896762980435341	0.0037191758457922565	0.005058281279399523	0.00638854356391693	0.009257513790069857	0.012294503848930109	0.017389421031701907	0.02260940560874457	0.031492980523014656	0.04067848581335281	0.05547686416172594	0.0703548308519078	0.09328890636295148	0.11658555098667941	0.16763831398945003	0.21970930244456727	0.3080548884662874	0.3970839235819524	0.4457048205850117	0.4945480596223303	0.6213929268602594	0.7515577649279241	0.8998182126474668	1.0507935071375962	1.2316156931130136	1.4168632435543993	1.7133854023004973	2.0177185883069666	2.3453218894898944	2.6713435302927504	2.817782289299782	2.9703341909419323	3.142616421510571	3.3141457210995595	3.5511610663129813	3.790462997219638	3.840568279962781	3.883241527549403	4.087265610122586	4.295713793854724	4.094880824795967	3.871750486960638
SRR1822165_2	0.0013182797911637453	0.0017467336831798032	0.002175187575195861	0.0028413258102117527	0.0035074640452276446	0.004213129938157903	0.004918795831088163	0.0057497838394387265	0.00658077184778929	0.007841898533575212	0.009103025219361134	0.01196741962992947	0.014831814040497805	0.01972844846337824	0.024625082886258674	0.033660198293334144	0.04269531370040961	0.05724019582411263	0.07178507794781565	0.09502280484071925	0.11826053173362285	0.1693460768221509	0.22043162191067894	0.30898446194464757	0.39753730197861614	0.44751646144217716	0.4974956209057382	0.6272265605705967	0.7569575002354553	0.9020197280181951	1.047081955800935	1.2296427118588116	1.4122034679166884	1.7197435503614813	2.027283632806274	2.35550004991112	2.683716467015966	2.846735785792007	3.0097551045680473	3.1820430759300544	3.354331047292061	3.616921832343177	3.879512617394293	3.943526557796144	4.007540498197995	4.219998419515758	4.432456340833521	4.229395374991348	4.026334409149175
SRR1822165_2.trim	0.0009827264344640138	0.0009784295339017998	0.0009928367887280468	0.0011901150763049921	0.0013951025090082625	0.0017159798774630118	0.0021061131726263877	0.002827234190508546	0.003617990273384232	0.0049943886270040335	0.006436377903911749	0.009447367783169097	0.012547202400521634	0.017520991180712698	0.022670952883954543	0.03175182032505244	0.041006964997776604	0.055563473928846516	0.07036642274510223	0.09343256410135214	0.11682097299976814	0.16772117240375772	0.21958552046625113	0.30787709580377076	0.3968782916311972	0.44500092396000035	0.4934149872504641	0.6212043044529969	0.7520982586911574	0.8995193562858765	1.0498423783132296	1.2300289856273985	1.4144380560205125	1.7123018569611848	2.0183805735002407	2.348502091617452	2.6764527902947473	2.8210144269447412	2.972374013043014	3.1440704503639614	3.314296968554346	3.5498737836011625	3.7887793064099826	3.840254784971595	3.8834268823350144	4.086891442927265	4.294711544136461	4.095333841496589	3.8739269407096724
SRR1822165_2_1	0.00045872257179984977	0.0004943577998351488	0.0005299930278704479	0.0007444523093192478	0.0009589115907680477	0.0012167810590962118	0.0014746505274243758	0.0019865019846586718	0.002498353441892967	0.003684682578849923	0.00487101171580688	0.007390746294521027	0.009910480873235173	0.014743913621295736	0.0195773463693563	0.028142759362568187	0.03670817235578007	0.0504387496743993	0.06416932699301853	0.08740673523821854	0.11064414348341857	0.158833986312172	0.20702382914092543	0.29501109463950087	0.38299836013807625	0.43246977534962644	0.4819411905611766	0.607802224328905	0.7336632580966331	0.8804603122917181	1.0272573664868032	1.2112323301344972	1.395207293782191	1.7041012253510075	2.012995156919824	2.3440885397281574	2.675181922536491	2.8345659871868807	2.9939500518372704	3.167215009677264	3.3404799675172585	3.6116361925966936	3.8827924176761277	3.951570351523966	4.020348285371805	4.246913825654051	4.473479365936297	4.264123697055389	4.054768028174481
SRR1822165_2_1.trim	0.0006626343462575212	0.0006518443233778489	0.0006378807643570966	0.0008073475942907729	0.0009977597627555779	0.0012833780154527853	0.0016146951885815458	0.002190374644573473	0.002809848899312305	0.004154158808673827	0.005573998878193057	0.008166777905455483	0.010817949997713785	0.01578326464404768	0.02086473071314511	0.02942693122177917	0.03820937513860419	0.052046627420941564	0.06615997734755291	0.08921444799804328	0.11248344969167065	0.16051301506523305	0.20936071805596587	0.2969744344244484	0.3852875981584249	0.4330258329142362	0.48099256227220516	0.6050689394872413	0.7319405673353409	0.8809050843831835	1.0330704299829196	1.2144183445215717	1.4000695740675282	1.6997834048889569	2.0066833909482473	2.3378907597265264	2.66690140678795	2.8097340173039975	2.960539185313667	3.1327536628382906	3.3030341874385396	3.5470778472731417	3.794586373866575	3.8500762880005883	3.8973384923352374	4.115219520222775	4.336953220985585	4.133483855421919	3.905405621205863
SRR1822165_2_2	0.0013256393381646473	0.0017629836945972654	0.0022003280510298835	0.002934418652271597	0.0036685092535133105	0.004276255929563378	0.004884002605613447	0.005751564225262744	0.006619125844912041	0.007784729544500604	0.008950333244089169	0.01186596228697329	0.014781591329857412	0.019727146104153968	0.02467270087845052	0.03358351115106948	0.04249432142368844	0.05715669592157015	0.07181907041945185	0.09507153599523527	0.11832400157101867	0.16972200617411015	0.22112001077720161	0.30946162702389524	0.39780324327058886	0.44810950677651146	0.49841577028243417	0.6268997671915564	0.7553837641006785	0.9013634790198007	1.047343193938923	1.2299652388338826	1.4125872837288425	1.7189628793902358	2.0253384750516297	2.353602669814302	2.6818668645769743	2.8468111266261453	3.011755388675316	3.1824019732148026	3.3530485577542892	3.6172751720541854	3.881501786354081	3.944354973507882	4.0072081606616825	4.219128389932237	4.431048619202792	4.227975056365913	4.0249014935290335
SRR1822165_2_2.trim	0.0010159598959687394	0.0010090099215560179	0.00100964173741172	0.001180232018451247	0.0013748313020074483	0.001697057388415444	0.0020774105335480196	0.002810948742017986	0.003628518459296312	0.005026095132109031	0.006465371651398079	0.009421638040227514	0.012492263098939001	0.017516462783480926	0.02270493459050536	0.03170262419155686	0.04087848586391632	0.055590949879791976	0.07050622678534796	0.09357508730873765	0.11704009637365247	0.16819506713056104	0.22027438448436157	0.3082926513422006	0.3970014929303218	0.44545860998338294	0.4942088895934899	0.6208999731629897	0.7508284811771063	0.8991491487507066	1.0502131607697651	1.230292052330224	1.414782282195194	1.711934124553802	2.017028524034439	2.3468048099180736	2.674612989411196	2.8211500408241497	2.9740008280831334	3.1441134563357496	3.3134154648455003	3.550511946487926	3.7903726224990484	3.8396454138218212	3.88135852843112	4.086152160819072	4.294541457241824	4.094418207659221	3.87263694235901
SRR1822165_3_1	0.0004561429976160179	0.0004937229604877921	0.0005313029233595663	0.0007451199534920746	0.000958936983624583	0.0012194050021496388	0.0014798730206746942	0.0019999451505323513	0.002520017280390008	0.0036737653359130984	0.004827513391436189	0.0073643768620790615	0.009901240332721932	0.014712771441097712	0.019524302549473495	0.02803422034874732	0.03654413814802116	0.05043058235953607	0.06431702657105098	0.08736391069775802	0.11041079482446506	0.1586120646738721	0.2068133345232791	0.29466535278477396	0.3825173710462688	0.4319730341391199	0.4814286972319709	0.6075984551075962	0.7337682129832215	0.8805533881923903	1.0273385634015593	1.2109745638120708	1.3946105642225821	1.703624551566834	2.0126385389110863	2.3450721863355897	2.6775058337600925	2.835668234740292	2.993830635720492	3.166793494721823	3.3397563537231543	3.6109026971005447	3.8820490404779355	3.9522924703892244	4.022535900300514	4.2490774194706855	4.475618938640858	4.263854983951218	4.052091029261578
SRR1822165_3_1.trim	0.0006592653565783301	0.0006453014562143476	0.0006351458923132693	0.0008086367756233562	0.0009994767472644517	0.0012893334669410604	0.001618119848238469	0.0021952943966164168	0.0028156300915739467	0.004111310785953181	0.0054865433975575285	0.008118950190416188	0.010807635733226658	0.015753818501547646	0.020841332867491975	0.02935254171358731	0.038041472927951514	0.05198760105510723	0.06620962200157558	0.08906810374891923	0.1121517004960701	0.16017186125382277	0.2091039070201931	0.2966892984395549	0.38488233109899783	0.43259190086077587	0.48052658562236117	0.6047985284858722	0.7318484412248242	0.8809050377889167	1.0332249555532225	1.2143248951161922	1.3997925734536174	1.6995196549450822	2.0062726940621096	2.338725233927808	2.6690396044438325	2.810818893175811	2.9605521041848126	3.1325602751653423	3.3026960140516106	3.5465526838897894	3.793734031460084	3.8507219782909843	3.899666295363735	4.117377889087083	4.33896933136914	4.133519311610856	3.9028932257933024
SRR1822165_3_2	0.0013330176998530782	0.001777500918631049	0.0022219841374090197	0.0028811497271613844	0.0035403153169137488	0.004201208732589449	0.0048621021482651485	0.005750204672859423	0.006638307197453696	0.007797246435530756	0.008956185673607817	0.011900833003451768	0.014845480333295719	0.01976028117222259	0.02467508201114946	0.03366539224674315	0.042655702482336834	0.05720745240866558	0.07175920233499432	0.0949310757928422	0.11810294925069006	0.16950317873102616	0.22090340821136226	0.3092428281066808	0.39758224800199937	0.44765205152136733	0.49772185504073535	0.6269770567135923	0.7562322583864491	0.9015415546259746	1.0468508508655001	1.230422420220802	1.4139939895761038	1.720078351894928	2.026162714213752	2.354246620101441	2.6823305259891304	2.8469063771432856	3.0114822282974405	3.182035493233373	3.352588758169307	3.616530150348544	3.880471542527781	3.9432685117984354	4.006065481069091	4.218997996339627	4.4319305116101635	4.228903622358107	4.025876733106052
SRR1822165_3_2.trim	0.0010252644710562026	0.0010105215554904808	0.0010130489124446046	0.0011941761608234736	0.0013837279323827552	0.0017017536824433274	0.0020871756179472	0.0028095784806675727	0.0036065383735345963	0.004989845079758331	0.006424962603541602	0.009403874000135466	0.012508310792117477	0.017541542166254934	0.02269187441260012	0.03173349391597785	0.04101226374688419	0.055609856287743974	0.07036709354287257	0.09337067531314795	0.11680769880105556	0.16802922096412265	0.22013616051345108	0.30814167823915334	0.3968552771381692	0.4450161700297925	0.49350056461154357	0.6207925825106225	0.7512349508530166	0.8991451467838372	1.0498973556095699	1.231025025214598	1.4164593110694528	1.7128593101259062	2.017362436803439	2.3471033287986933	2.6747342989634126	2.8210939614028785	2.973921130287947	3.143914107605424	3.31288771761807	3.5497469778707997	3.7896559155148375	3.8393488079468194	3.8812009966547905	4.086205449857744	4.295026633287582	4.095391971159825	3.8736265078632814
SRR1822165_4_1	0.00046587367300152593	0.0004934114074974437	0.0005209491419933614	0.0007383352578376062	0.0009557213736818508	0.0012200836248426612	0.0014844458760034714	0.002008634751466941	0.00253282362693041	0.0036498837274236383	0.004766943827916865	0.007323417509179065	0.009879891190441262	0.014689599500163552	0.019499307809885843	0.027951772433397536	0.036404237056909226	0.05044653780974521	0.0644888385625812	0.0874255035842516	0.11036216860592198	0.15857523416137476	0.20678829971682755	0.29441239896279675	0.38203649820876595	0.43173562950695726	0.4814347608051485	0.6073690323084915	0.7333033038118344	0.8806865547273742	1.028069805642914	1.2114264090638387	1.394783012484763	1.7037622250492064	2.01274143761365	2.346004072403287	2.679266707192925	2.836634816663337	2.9940029261337497	3.1664895758157683	3.3389762254977864	3.611445261720848	3.8839142979439094	3.9527592821303976	4.021604266316886	4.24894737900816	4.4762904916994355	4.263887733878911	4.0514849760583855
SRR1822165_4_1.trim	0.0006556807806757532	0.0006321956026651017	0.0006147404027923205	0.0008016697250662888	0.001000659003615997	0.001287559016070441	0.0016204772827349448	0.002206337263919572	0.002834089724798875	0.004094989890154522	0.005434914505843308	0.00807414072660786	0.010764780445179511	0.01573348243078435	0.02084912546259096	0.0292936337937722	0.03791745463273747	0.05199269307560758	0.06633737633105935	0.08913259789583024	0.11212204823009461	0.16012479998205478	0.20906315044719603	0.29641468322146175	0.3844104715546683	0.4324367084846391	0.480629245864307	0.6046189258042705	0.7314325397163796	0.8809445781757833	1.0337293079276983	1.2147057723105072	1.3999943057964344	1.6996502609506363	2.0065882081244926	2.3399812562255358	2.670813150454337	2.8115007919598733	2.960427287805363	3.1320810886197545	3.301936051745438	3.5473859944801642	3.795680817426883	3.851155981560746	3.898909917372701	4.117122766225939	4.339304292795706	4.133235502544868	3.902098506338553
SRR1822165_4_2	0.0013354268930671623	0.0017656663190723037	0.0021959057450774444	0.0028781980878235494	0.003560490430569654	0.00423662723935936	0.0049127640481490655	0.00577745458128741	0.006642145114425755	0.00782173980575461	0.009001334497083464	0.011908366401860672	0.014815398306637879	0.019684749641620765	0.02455410097660365	0.033626710077392784	0.04269931917818192	0.05729344223786083	0.07188756529753974	0.09504241621321251	0.11819726712888527	0.16941843710649435	0.22063960708410338	0.30909722184132604	0.39755483659854873	0.4475928481546437	0.49763085971073856	0.6269359498516812	0.756241039992624	0.9012540808638824	1.0462671217351407	1.2298219045602408	1.4133766873853408	1.7201467934156767	2.0269168994460127	2.3553891503783113	2.6838614013106095	2.847338128271822	3.0108148552330345	3.182351119996002	3.353887384758968	3.617435923151243	3.880984461543517	3.9442141063436464	4.007443751143775	4.220368206352211	4.433292661560647	4.229552910966101	4.0258131603715555
SRR1822165_4_2.trim	0.0010115975009358856	0.001005594892404411	0.0010185478897618036	0.0011995739260004866	0.0013875503510650874	0.0017088478708813884	0.0021040722536642717	0.0028284923253838177	0.0036167296035958837	0.004994486224951723	0.006433216711916752	0.00942915022265223	0.012528391785482037	0.01747738455630048	0.022572651419228013	0.03170483048295465	0.041062897183523635	0.05568272415207736	0.07046809674539387	0.09349852604683803	0.11694913794548542	0.16795930524595698	0.21982405444525166	0.3079249717152347	0.39679327509695206	0.4449199788149621	0.4933518677877829	0.6207180589494954	0.7512359355169967	0.898825546674777	1.0492667128117723	1.2303805766910738	1.4157547129938979	1.7128948927386616	2.0183281500598045	2.3486757079809806	2.676558089356309	2.821453161136987	2.9732559716303326	3.144239327869094	3.313915695081817	3.5505543197307885	3.7902599614125787	3.840554554590746	3.882819553114388	4.087127496359307	4.295590824341831	4.0956057070198675	3.873545838860024
SRR1822165_5_1	0.0004738136271826608	0.0004963638381043739	0.0005189140490260869	0.0007345666408291361	0.0009502192326321852	0.0012122682354120924	0.0014743172381919993	0.002018373476406663	0.0025624297146213267	0.0036715372150122488	0.00478064471540317	0.007334780099570534	0.009888915483737897	0.014691332816582723	0.019493750149427547	0.027952930421163497	0.03641211069289945	0.05051143567333053	0.06461076065376162	0.08740306234559975	0.11019536403743786	0.15845981375122437	0.20672426346501088	0.29421752665429746	0.3817107898435841	0.43166728296997914	0.4816237760963742	0.607373083317607	0.7331223905388398	0.880787651599884	1.0284529126609285	1.2113053154859525	1.3941577183109766	1.7034735183697542	2.012789318428532	2.345645205909138	2.678501093389744	2.8359510724081987	2.9934010514266527	3.165945675080014	3.338490298733375	3.610857707795839	3.8832251168583034	3.9520719475936	4.020918778328896	4.248781661351487	4.476644544374077	4.264624091716384	4.052603639058691
SRR1822165_5_1.trim	0.0006601704791236766	0.0006312245427313307	0.0006083724876847419	0.0007962671625122499	0.0009943183062493526	0.0012720977309267766	0.0016011673235976553	0.002213856310568975	0.002863870320783057	0.004120733348345441	0.005454023804452528	0.008095975279560933	0.01079784992123595	0.015765632776641614	0.02087205143266325	0.029314616213764112	0.037927301849100696	0.05203133631213257	0.0664141658467328	0.08907197842542562	0.11195856546630704	0.16004335187189372	0.209009973690556	0.2961981810449744	0.3840394493502799	0.4322979113742207	0.48079301912375494	0.6046663921796307	0.7313564079758598	0.881187176447433	1.0341311565515199	1.2145448302919426	1.399360317657784	1.6992412343293777	2.0064241443235247	2.3394372399602763	2.670093273074834	2.811004376638278	2.959832701628474	3.131480834876471	3.3015785831454183	3.54698070840939	3.795050176320744	3.8506212959595927	3.898399864827555	4.116866018896389	4.339557771855061	4.134110687457991	3.903395831884185
SRR1822165_5_2	0.0013385062296397171	0.0017594462213002323	0.0021803862129607474	0.0028452329362422877	0.0035100796595238285	0.00420343832805331	0.004896796996582791	0.005748267361487221	0.006599737726391649	0.00780475621237055	0.009009774698349451	0.01192162190667102	0.014833469114992589	0.019699680570309408	0.024565892025626226	0.03359329229012895	0.04262069255463167	0.057236434087730895	0.07185217562083011	0.09500750395519	0.11816283228954991	0.1693627691692871	0.22056270604902434	0.30898913464198496	0.3974155632349456	0.44751312463159654	0.4976106860282474	0.6270015223564366	0.7563923586846257	0.901369120282851	1.046345881881076	1.2297194209452016	1.4130929600093272	1.7200567097406991	2.0270204594720713	2.355238049989268	2.6834556405064642	2.847472938340767	3.01149023617507	3.1824260871235364	3.3533619380720032	3.616675973224795	3.8799900083775873	3.9437284619793602	4.007466915581133	4.2207279716516615	4.43398902772219	4.230019496208961	4.026049964695732
SRR1822165_5_2.trim	0.0010009237413995628	0.000992582710221233	0.0010059789118106717	0.0011945367681450339	0.001387138760808283	0.0017114279426809192	0.002111544680720189	0.0028364561176732056	0.0036167216706278643	0.004963671826667832	0.0063851857462716545	0.009393517657922564	0.012498656082946208	0.01746788859706626	0.022578918641217915	0.03166154331885728	0.04097266169907877	0.05560080831770459	0.07040158900586979	0.09343926436189585	0.11687073749294728	0.1678235693761578	0.2196989698593957	0.30784572355938106	0.39669565146355174	0.44483325894481573	0.4933462128291045	0.620862633690806	0.75143364127342	0.898944019386619	1.0493542960061504	1.2302932522554098	1.4154631333802468	1.7126945156274225	2.0182494887150093	2.3484908809882055	2.6763998176337163	2.821709427308439	2.9737168850193605	3.144196946446556	3.313494350756072	3.5499102636479645	3.789260450204984	3.840136949014987	3.8831685816225106	4.087692435424798	4.29629555899033	4.096165659309378	3.873813988776753
SRR1822165_6_1	0.00045965655145048317	0.0004944331984352237	0.0005292098454199642	0.0007419738036806437	0.0009547377619413232	0.001207894471668751	0.0014610511813961786	0.0020192055653003365	0.002577359949204495	0.0036776844196409427	0.0047780088900773905	0.00735104875891111	0.00992408862774483	0.014691513320913823	0.019458938014082813	0.027960424175731365	0.036461910337379916	0.050622269776706925	0.06478262921603394	0.08739932997713488	0.11001603073823585	0.15838105852121273	0.20674608630418959	0.2941959612216626	0.3816458361391355	0.43182486566980094	0.4820038952004663	0.6075875515588092	0.7331712079171521	0.880766969788706	1.02836273166026	1.21096194473602	1.39356115781178	1.7031067965988438	2.012652435385908	2.34580709739524	2.6789617594045723	2.836627196612366	2.9942926338201596	3.166556918624914	3.3388212034296685	3.6104929136101647	3.8821646237906613	3.9515220021153272	4.020879380439993	4.248433781862078	4.475988183284161	4.264121721720511	4.052255260156859
SRR1822165_6_1.trim	0.0006500371766460475	0.0006324743232405716	0.0006193550833473245	0.0008021780392790254	0.0009955810273826996	0.0012613514355426722	0.0015749435891199645	0.002196414678901684	0.0028654959134572834	0.004120922530983651	0.005451044175644151	0.008105574247592284	0.010815966889408436	0.015757265115006906	0.02085239700838587	0.02936234008559098	0.0380278096357241	0.052170561841287856	0.06656448401061427	0.08903964635353742	0.11175158981646933	0.15992924751605445	0.2090197503914374	0.296212969530322	0.38404183700209876	0.4324744734770285	0.48114240986746276	0.6048265831687706	0.7313542459166181	0.8811482458132088	1.0339592476839596	1.2140781589931475	1.3986434346229288	1.698803179354684	2.0062843063494444	2.339562725789128	2.6706303417061554	2.8119423298104755	2.96104630000881	3.1322942775430853	3.3018481803259836	3.5465306799614225	3.7940905251463506	3.8500068415778044	3.8982839515798053	4.116569482546814	4.33875100456083	4.133483145178218	3.9032366762401494
SRR1822165_6_2	0.0013461459295543087	0.0017690845897063202	0.0021920232498583315	0.002849975833526885	0.003507928417195438	0.004206706029857214	0.00490548364251899	0.005764537294931937	0.006623590947344884	0.007831925403366516	0.009040259859388146	0.01193451680901879	0.014828773758649437	0.019687384219731763	0.02454599468081409	0.0336080710900875	0.04267014749936091	0.0573014922818209	0.0719328370642809	0.09505449184466476	0.11817614662504865	0.1693031232784501	0.22043009993185156	0.3088335681377316	0.39723703634361157	0.44734230724496044	0.4974475781463093	0.6269882032125824	0.7565288282788556	0.9015939806402183	1.0466591330015809	1.2296766579509766	1.4126941829003723	1.7200902348055647	2.027486286710757	2.3553585747186614	2.6832308627265657	2.847014830894932	3.0107987990632985	3.1820833402833086	3.3533678815033183	3.6165715955424025	3.8797753095814866	3.9435945501428926	4.007413790704298	4.2206809340941165	4.433948077483936	4.229837404882597	4.025726732281258
SRR1822165_6_2.trim	0.0009942198962063918	0.0009853730242486232	0.0009965369341000932	0.0011869553210006394	0.0013849567410078446	0.0017093420461260316	0.002109768322119326	0.00284553317327376	0.0036326941377066596	0.0049746803577767704	0.0063893373117856955	0.009388426905469299	0.012495153441305756	0.017466463562146234	0.02258522154894952	0.031701291182004654	0.0410176792729607	0.05565482892708907	0.07050935886360835	0.09352997289676519	0.11689034894106208	0.16776028397784937	0.21957999391124572	0.30766029368202535	0.3964761476641509	0.44471266381484237	0.49324386505765094	0.6208675760815717	0.7515750539022004	0.8991307674469741	1.049580461320981	1.2301657606802756	1.4149832350723202	1.7126381378497262	2.0186550197456916	2.348588577420251	2.6763053617499635	2.8215008562402897	2.9733437218078365	3.144133638151605	3.3135067911432787	3.54968751900366	3.7890387972618593	3.839843433958006	3.8829015810560836	4.087605349130532	4.296236496434806	4.096060641684266	3.873726321636835
SRR1822165_7_1	0.0004661994174673498	0.0004989703852559601	0.0005317413530445705	0.0007435491900511822	0.0009553570270577938	0.0012125258081785838	0.0014696945892993737	0.002028282215391111	0.002586869841482848	0.003689233356812713	0.004791596872142579	0.007394759624164396	0.009997922376186215	0.014737863316051833	0.01947780425591745	0.02803602580993285	0.03659424736394825	0.05068354175252267	0.06477283614109709	0.08732018771321437	0.10986753928533166	0.15817361212613937	0.20647968496694707	0.29401667947835614	0.38155367398976525	0.4317423185846667	0.4819309631795682	0.6074915376612987	0.7330521121430295	0.8808889834124564	1.028725854681883	1.2111122130426175	1.3934985714033519	1.702864838929814	2.0122311064562757	2.345499444036829	2.678767781617381	2.836455753921433	2.9941437262254844	3.1665310513297684	3.3389183764340524	3.610553595793052	3.882188815152051	3.9518950705456644	4.021601325939277	4.248820404848648	4.476039483758019	4.2640203943545325	4.0520013049510455
SRR1822165_7_1.trim	0.000656205353142624	0.000637705368062318	0.0006244651826617067	0.0008085581714510277	0.0010040776216134787	0.0012681558400147118	0.0015763075522837327	0.0021966011696822334	0.002868948666669438	0.004132570196615447	0.005469284804868941	0.008155772834373791	0.010898123563925055	0.015804428430663896	0.020864174350127627	0.029425858621851663	0.03814098394630059	0.05221475690994213	0.06653410810690458	0.08896334492034556	0.11161820900280517	0.159711822177505	0.2087349689162888	0.29600411422256434	0.38389935706312633	0.4323448326991575	0.48108340613802947	0.6047733995229427	0.7312688612335635	0.8812431618523285	1.0342068424131876	1.214165265909463	1.39862625930396	1.6986633702740312	2.0059181960114625	2.339153711580546	2.6701717681536308	2.811602521740947	2.960978293430643	3.132362699331807	3.3019654841207773	3.546545987854187	3.794103900951109	3.8506476543698422	3.8993383454943893	4.11705396893275	4.33878753520919	4.133383289096967	3.9030348964347983
SRR1822165_7_2	0.0013426927162162085	0.001763348790574072	0.0021840048649319358	0.002851648264639002	0.003519291664346069	0.004225445831423926	0.004931599998501783	0.005780688359859689	0.006629776721217595	0.00785767772700164	0.009085578732785685	0.011955926937349927	0.014826275141914168	0.019704182243600907	0.024582089345287647	0.03362600979606166	0.04266993024683567	0.05725940119900349	0.0718488721511713	0.09502754026246572	0.11820620837376015	0.1693079600476783	0.2204097117215965	0.3089222669732768	0.39743482222495713	0.44731755999325373	0.4972002977615504	0.6270171322017637	0.756833966641977	0.9018594066790117	1.0468848467160463	1.2295051273633746	1.4121254080107029	1.719582044048849	2.0270386800869953	2.3548317785157193	2.6826248769444434	2.846434869506181	3.0102448620679194	3.182028249806691	3.3538116375454634	3.6170068118160077	3.8802019860865524	3.944161149920553	4.008120313754553	4.220894154957371	4.433667996160188	4.2299954712633605	4.026322946366534
SRR1822165_7_2.trim	0.0009930181435969954	0.00098796277850232	0.0009998789962254839	0.0011901773822893444	0.0013925725348297503	0.0017229767535174778	0.002125239376050952	0.002857184022258628	0.003647445915808455	0.005004991992482239	0.00642753562037328	0.009423381085228725	0.01252556976582574	0.01749228542259115	0.022615717397291502	0.031710319202612934	0.04100785780673491	0.05560558561511751	0.07041762479376368	0.09346431206537627	0.11684790331079832	0.16772437542860016	0.21953861777146436	0.3077374059932292	0.39668095782269175	0.44469609329690724	0.4930428968310841	0.6210053814000335	0.7520081264271702	0.8994254613679652	1.0497286875828065	1.229898469130731	1.4143254097346327	1.7121533973985308	2.0183066686295925	2.347995553156424	2.675389301930272	2.8207157017581586	2.972854928246134	3.144119864728541	3.3139044819819747	3.54991763185322	3.7892734613445658	3.8406226100987197	3.8838539258033453	4.087810283414239	4.295919623450409	4.096096929548179	3.8742705785226206
SRR1822165_8_1	0.00046655680107195575	0.0005002525700382636	0.0005339483390045716	0.0007473008761614346	0.0009606534133182977	0.0012190416416897455	0.0014774298700611932	0.0020249861157636967	0.0025725423614662004	0.003670732831767168	0.004768923302068136	0.007403511238121337	0.010038099174174536	0.014763606773920699	0.01948911437366686	0.028035041778857447	0.03658096918404803	0.05067616854087744	0.06477136789770686	0.08732987522620371	0.10988838255470054	0.15822382914464442	0.2065592757345883	0.29393256666311396	0.38130585759163965	0.43149959344029754	0.4816933292889554	0.6074380011256428	0.7331826729623302	0.8809347319062479	1.028686790850166	1.2109541711411638	1.3932215514321615	1.7027534771388944	2.012285402845627	2.3458328538908706	2.6793803049361147	2.83657349714728	2.993766689358445	3.166208027021311	3.3386493646841773	3.6103375398650717	3.8820257150459656	3.951839136373035	4.021652557700104	4.248696430982869	4.475740304265633	4.26419648470737	4.0526526651491075
SRR1822165_8_1.trim	0.0006576412180569108	0.0006374866730054562	0.0006232039245437956	0.0008072926824940891	0.0010034424280342296	0.0012749733460109124	0.0015906220870136143	0.002208271609377875	0.002872260715639968	0.004117081592676264	0.005433792303636251	0.008151323244274896	0.010936776588708992	0.015840520227212503	0.020892487055307024	0.029435316304636548	0.03812208391901859	0.05219360640065185	0.06651063345862054	0.08893629421268427	0.11159762031636541	0.1597336565762646	0.20881378250947955	0.29593315242063545	0.38366065002184785	0.4321117002339292	0.4808558641838849	0.6047342677192016	0.7314650948195169	0.8813333396389024	1.0341206608494409	1.2139220551059542	1.3982871048903782	1.6985820499939999	2.0060107518626054	2.339482617276203	2.670762715589756	2.8117001164932707	2.9606463305508526	3.1320180466652943	3.301652663172387	3.546513563643816	3.7941800720047305	3.8507240448895996	3.899360136042862	4.116884966839108	4.338633523749878	4.1336189523312	3.903457539182102
SRR1822165_8_2	0.0013348794628712018	0.0017554312936495558	0.0021759831244279105	0.002847472854233873	0.0035189625840398356	0.004217992302764257	0.004917022021488679	0.005762661681220193	0.0066083013409517066	0.007853756839805322	0.00909921233865894	0.011966287185005363	0.014833362031351787	0.019705348070962043	0.0245773341105723	0.03359927248032474	0.042621210850077175	0.057232956970602766	0.07184470309112838	0.09505216575290955	0.11825962841469072	0.16935780985380447	0.22045599129291824	0.3088647017190213	0.39727341214512446	0.44717668206504674	0.4970799519849689	0.6269455797296377	0.7568112074743063	0.9017591911501366	1.0467071748259669	1.2295846892397129	1.4124622036534584	1.7196600880431738	2.026857972432889	2.3552125623095694	2.6835671521862494	2.846674194555238	3.009781236924226	3.1821083435832445	3.3544354502422635	3.6172020985102193	3.8799687467781756	3.9438676770665237	4.007766607354872	4.220572637725982	4.433378668097092	4.22988309797964	4.026387527862187
SRR1822165_8_2.trim	0.0009952520128332155	0.0009884590229043537	0.0009995173786025006	0.0011903530026505203	0.0013919310293767399	0.0017157828748224687	0.0021080385490867344	0.0028419974144237377	0.003639778789790045	0.005003432023881524	0.006432013603572121	0.009431829551459412	0.012530696771100103	0.017481522617160444	0.02260106737587251	0.03169024587719934	0.04097168179116396	0.05559177588317392	0.07042940362941742	0.09347865036408483	0.11685222287372789	0.16771860539057368	0.21956144071556583	0.30768958466335733	0.3965158268087218	0.44454937454872234	0.49293015465764467	0.6209053456220985	0.7519637641317057	0.899313036302803	1.049509361136643	1.2299457074861253	1.4146325698129556	1.7122216103581354	2.0180922534856576	2.3482786410283047	2.6762550951729325	2.821018291875763	2.972535616286002	3.1441341247615253	3.3143893589727442	3.5502359661954404	3.7892566374565257	3.8404565083859254	3.8834953128100933	4.0874785319006595	4.295751129190027	4.0959871467278335	3.8740920770069387
SRR1822165_9_1	0.00046195811832114563	0.000499830619916676	0.0005377031215122063	0.0007534179785088012	0.0009691328355053959	0.0012254562303344605	0.0014817796251635252	0.0020327309221388067	0.0025836822191140883	0.0036685925880141856	0.004753502956914282	0.007402850045714917	0.010052197134515552	0.014786259833956844	0.019520322533398138	0.02807691585965826	0.03663350918591838	0.05071775972223944	0.06480201025856051	0.08739864553562904	0.10999528081269756	0.15828675240040055	0.20657822398810352	0.2940023578613083	0.381426491734513	0.43163218067472314	0.48183786961493336	0.6074325890315876	0.7330273084482418	0.8808262579448247	1.0286252074414075	1.2108653810885839	1.3931055547357607	1.7027273674661274	2.012349180196494	2.3458961897998245	2.679443199403155	2.8366935700773843	2.9939439407516133	3.1663816165713716	3.3388192923911304	3.6106636447847236	3.882507997178317	3.951868819815248	4.021229642452178	4.248165992069812	4.475102341687446	4.263714453998618	4.052326566309788
SRR1822165_9_1.trim	0.0006542713007893174	0.0006367789244853339	0.000625775655519925	0.0008124080252793614	0.001010043664004207	0.0012793416185550494	0.0015930758516200434	0.002215606953470681	0.0028841260768946945	0.004113670850003726	0.005414313668735402	0.008144817182766885	0.01094684194507353	0.015847105458553157	0.02090254327795522	0.029463086533043394	0.03816300452836008	0.052223066252890145	0.06652237854364244	0.0890007874320154	0.11173001442577936	0.1598361652749965	0.20888309562075608	0.29606002068797954	0.3838378935217753	0.432280913682395	0.4810174954163097	0.6047416372845882	0.7313040582757389	0.8812046948776235	1.034020774552689	1.2138244873786828	1.3982113438638708	1.698559112759589	2.005936418781144	2.3394536830406385	2.670904730883	2.8118661989233456	2.9608465108235595	3.132254024091192	3.3018224396985416	3.5468463365063867	3.7948026044935137	3.850893460855296	3.898946147102745	4.116218106769219	4.33784157717641	4.133126181277629	3.9031629383324122
SRR1822165_9_2	0.0013360583797779582	0.0017542426366086536	0.002172426893439349	0.002848232236864436	0.0035240375802895233	0.004222883378636412	0.0049217291769833	0.005757233673585124	0.006592738170186946	0.007842394844008149	0.009092051517829353	0.01196332420961559	0.014834596901401828	0.01972709350120309	0.024619590101004358	0.033631000026607405	0.042642409952210455	0.05724890634988645	0.07185540274756244	0.0950680850699043	0.11828076739224616	0.1693940005964569	0.2205072338006676	0.3090175733912975	0.39752791298192736	0.44745830683159005	0.49738870068125285	0.6271224462065966	0.7568561917319405	0.9018582707225892	1.0468603497132376	1.229619254192772	1.4123781586723063	1.7197627398210211	2.027147320969736	2.3552570793262975	2.6833668376828594	2.846561515876919	3.0097561940709787	3.1821608621114987	3.3545655301520183	3.616849140805524	3.8791327514590286	3.943599656324542	4.008066561190056	4.220392129447992	4.432717697705928	4.229484468971508	4.026251240237088
SRR1822165_9_2.trim	0.0009914137878681887	0.0009842520168793392	0.0009956265943322179	0.0011916625217917069	0.0013959836352971198	0.0017192463179702886	0.0021123011610642063	0.002835078323409471	0.0036262433773541418	0.005000601272802579	0.006437870411447184	0.009457610084863266	0.012568908085430913	0.017523589767775575	0.02265197950332037	0.031722994381667896	0.040975019511086536	0.05559261537997482	0.070448515667845	0.09349340958737716	0.11686016192076114	0.16776083431486458	0.21963929908926919	0.307895066826801	0.39684384122766575	0.4448880904122753	0.4932690832602429	0.621090125039115	0.7519959241378315	0.8993796944399514	1.0496012111762412	1.2299489282174498	1.4145872482153903	1.7123684901371146	2.018305584946317	2.348270842703756	2.6761214120431345	2.8208789187955783	2.9724627167154534	3.144218836253921	3.314482218035301	3.5498945453796593	3.788602551220828	3.840307869649561	3.883754121432447	4.087172009231972	4.294958577334695	4.095535132197481	3.8739989467843414
SRR1822166_001_1	0.0008826943361917918	0.0013240415042876878	0.0017653886723835836	0.0008826943361917918	0.0	0.0008826943361917918	0.0017653886723835836	0.0008826943361917918	0.0	0.0017653886723835836	0.003530777344767167	0.0057375131852466475	0.007944249025726127	0.007944249025726127	0.007944249025726127	0.01632984521954815	0.02471544141337017	0.036190467783863464	0.04766549415435676	0.06664342238248028	0.0856213506106038	0.12445990140304264	0.1632984521954815	0.2471544141337017	0.33101037607192196	0.3702902740324566	0.40957017199299145	0.5503599186155822	0.691149665238173	0.8504759929207915	1.00980232060341	1.17001134262222	1.3302203646410302	1.6563759218638971	1.9825314790867645	2.3713583341792486	2.7601851892717333	2.918187475450064	3.0761897616283944	3.22404106294052	3.371892364252645	3.641996831127333	3.9121012980020216	4.021996742857899	4.1318921877137775	4.352565771761725	4.573239355809673	4.3812533376879585	4.189267319566245
SRR1822166_001_1.trim	0.00261591786017919	0.00261591786017919	0.0021799315501493254	0.0008719726200597301	0.0	0.0008719726200597301	0.0017439452401194601	0.001307958930089595	0.00043598631002986503	0.001307958930089595	0.0030519041702090554	0.005667822030388246	0.00784775358053757	0.00784775358053757	0.008719726200597301	0.01787543871122447	0.026159178601791903	0.039238767902687856	0.05319032982364354	0.07150175484489787	0.0898131798661522	0.126000043598631	0.16131493471105007	0.2485121967170231	0.3374534039631156	0.3784361171059229	0.4181108713186406	0.5550105726680182	0.7006300002179932	0.8632528938591328	1.0206439517799142	1.1780350097006955	1.3424018485819544	1.6593638959736665	1.9815577790857366	2.364789745601988	2.7406099448477317	2.891461208118065	3.0619318553397425	3.214527063850195	3.3453229568591545	3.602118893466745	3.8794061866457397	3.957883722451115	4.014561942754997	4.2408388376604975	4.493710897477819	4.29969698951453	4.07167614936891
SRR1822166_001_2	0.001765404255506958	0.000882702127753479	0.0	0.0022067553193836974	0.004413510638767395	0.005737563830397614	0.007061617022027832	0.005296212766520874	0.003530808511013916	0.006178914894274353	0.00882702127753479	0.012357829788548706	0.01588863829956262	0.01632998936343936	0.016771340427316102	0.02515701064097415	0.033542680854632204	0.042369702132166995	0.05119672340970178	0.07017481915640157	0.08915291490310137	0.13902558512117294	0.18889825533924448	0.2815819787533598	0.37426570216747507	0.4122218936608747	0.45017808515427427	0.5909690745309542	0.731760063907634	0.8473940426433398	0.9630280213790455	1.150160872462783	1.3372937235465205	1.6581559469849103	1.9790181704232999	2.3912400640841747	2.803461957745049	2.8992351386063016	2.995008319467554	3.1711073939543732	3.347206468441192	3.63717411740821	3.927141766375228	4.0396862876637964	4.152230808952365	4.414834691959025	4.677438574965685	4.393649840892942	4.109861106820198
SRR1822166_001_2.trim	0.0008678935788893566	0.0004339467894446783	0.0004339467894446783	0.001301840368334035	0.0017357871577787132	0.0017357871577787132	0.0021697339472233914	0.0034715743155574264	0.0039055211050021046	0.00520736147333614	0.0065092018416701754	0.009546829367782922	0.01258445689389567	0.013452350472785028	0.01735787157778713	0.02473496699834666	0.029074434892793447	0.03948915783946572	0.05033782757558268	0.06856359273225918	0.09069487899393777	0.14016481299063108	0.1857292258823223	0.2798956791918175	0.3757979196590914	0.4074760352885529	0.43698441697079105	0.5858281657503157	0.7433508503187339	0.856610962363795	0.9711729147771899	1.152128725975621	1.3378579518579432	1.6533372677842242	1.9688165837105052	2.38106603368295	2.7946173240237284	2.8827085222809976	2.9803465499060504	3.15652894642059	3.3196929392517887	3.5913436294441574	3.8729750957937537	3.961934187629913	4.031365673941061	4.28262086502953	4.569893639641907	4.300412683396762	3.998385717943266
SRR1822166_002_1	0.0004402774628570925	0.000880554925714185	0.0013208323885712777	0.0006604161942856388	0.0	0.000880554925714185	0.00176110985142837	0.0013208323885712777	0.000880554925714185	0.0013208323885712777	0.00176110985142837	0.004622913359999471	0.007484716868570573	0.009025687988570397	0.010566659108570221	0.01827151470856934	0.02597637030856846	0.037863861805709956	0.04975135330285146	0.06494092577142115	0.08013049823999084	0.1232776895999859	0.16642488095998098	0.2527192636799711	0.33901364639996123	0.3823809764913849	0.42574830658280843	0.5488058574513659	0.6718634083199232	0.8268410752456199	0.9818187421713164	1.1552880625370108	1.3287573829027053	1.634089803394099	1.9394222238854928	2.310355986342593	2.681289748799694	2.873250722605386	3.0652116964110783	3.225912970353917	3.386614244296756	3.648799473428154	3.9109847025595528	4.01753184857097	4.124078994582385	4.373936454753786	4.623793914925186	4.421266282010923	4.218738649096661
SRR1822166_002_1.trim	0.001304407375119299	0.0015218086043058488	0.0017392098334923986	0.0010870061459327491	0.00043480245837309965	0.001304407375119299	0.0019566110626789484	0.0021740122918654983	0.0021740122918654983	0.0019566110626789484	0.002391413521052048	0.005000228271290646	0.007391641792342693	0.008261246709088893	0.009565654084208192	0.018696505710043283	0.02826215979425148	0.041523634774631016	0.05413290606745091	0.06848138719376319	0.08456907815356789	0.12804932399087784	0.17000776122388198	0.25566384552338256	0.34240693596881594	0.38501757688937976	0.4300196313309955	0.5511121159879038	0.6759004215409834	0.8348207200763513	0.9893929940279883	1.163313977377228	1.3441918000604374	1.6363790520871606	1.937914556968905	2.314670887149196	2.6846877792247037	2.854695540448586	3.0460086221327494	3.221234012857109	3.3710234597666413	3.6051645836005557	3.857132608227767	3.940397279006216	4.0138788944712696	4.274542968265942	4.547164109665876	4.346067972668317	4.1143182623554555
SRR1822166_002_2	0.0008805607410799197	0.0013208411116198797	0.0017611214821598394	0.003081962593779719	0.004402803705399598	0.005503504631749498	0.006604205558099398	0.004402803705399598	0.002201401852699799	0.0048430840759395586	0.007484766299179318	0.012107710189848896	0.016730654080518475	0.016070233524708533	0.015409812968898595	0.02773766334401747	0.040065513719136345	0.04799056038885562	0.05591560705857491	0.07176570039801346	0.08761579373745201	0.13648691486738757	0.1853580359973231	0.274514811031665	0.36367158606600686	0.40858018386108275	0.45348878165615863	0.5794089676305871	0.7053291536050157	0.8327903208763341	0.9602514881476525	1.141867140995386	1.3234827938431193	1.6539132119333593	1.984343630023599	2.347574935719066	2.7108062414145326	2.868866894438378	3.0269275474622237	3.217348807720757	3.407770067979289	3.6723785706738052	3.9369870733683214	4.039352259518862	4.141717445669403	4.410728752069318	4.679740058469233	4.416452396886338	4.1531647353034415
SRR1822166_002_2.trim	0.001298243260494674	0.0015146171372437862	0.0017309910139928985	0.0017309910139928985	0.0015146171372437862	0.0015146171372437862	0.0021637387674911233	0.00281286039773846	0.002596486520989348	0.0036783559047349093	0.0049765991652295834	0.008222207316466269	0.011900563221201178	0.012982432604946739	0.015362545249186975	0.025315743579646142	0.0350525680333562	0.04500576636381536	0.053444347557030744	0.06945601443646506	0.0878477939601396	0.13631554235194077	0.1828359258529999	0.27284745858063064	0.3652391039525016	0.40440277564409094	0.44378282121242935	0.5744726427688932	0.7084080724765938	0.8345540426213263	0.9619982560265534	1.140506704344571	1.3229098824440728	1.6496344363352324	1.9843648236661091	2.3526331618930985	2.7185213874758474	2.8557024253347847	3.0080296345661597	3.2099064615730812	3.3884149098910994	3.6199349580126494	3.8648701864926442	3.954448971466777	4.036671044631439	4.294588705716381	4.573278258969237	4.321202692556522	4.0394839050291775
SRR1822166_003_1	0.00029410769929840607	0.0007352692482460152	0.0011764307971936243	0.0005882153985968121	0.0	0.0007352692482460152	0.0014705384964920304	0.0014705384964920304	0.0014705384964920304	0.0023528615943872485	0.0032351846922824665	0.005440992437020512	0.007646800181758558	0.009264392527899791	0.010881984874041024	0.019705215852993205	0.028528446831945393	0.03911632400668801	0.04970420118143063	0.06440958614635092	0.07911497111127123	0.12411344910392738	0.1691119270965835	0.25219735214838324	0.3352827772001829	0.37557553200406457	0.4158682868079462	0.5440992437020512	0.6723302005961563	0.8195311040950085	0.9667320075938608	1.1452553810679933	1.3237787545421258	1.64406203907809	1.9643453236140542	2.325509578352497	2.6866738330909397	2.870932306701391	3.0551907803118428	3.189450945041565	3.323711109771287	3.621053993761976	3.918396877752664	4.024716811049038	4.131036744345412	4.401174666150998	4.671312587956584	4.445731982594706	4.2201513772328285
SRR1822166_003_1.trim	0.0008709726587166217	0.001161296878288829	0.0014516210978610363	0.0008709726587166217	0.00029032421957220727	0.0010161347685027256	0.0017419453174332435	0.002322593756577658	0.0026129179761498656	0.0029032421957220726	0.003774214854438695	0.005806484391444145	0.00754842970887739	0.00885488869695232	0.010451671904599462	0.01974204693091009	0.02961307039636514	0.04166152550861174	0.05312933218171393	0.06706489472117987	0.08216175413893465	0.1273071702824129	0.17201710009653282	0.25504982689418404	0.338953526350552	0.3793085928710888	0.42155076681884496	0.5472611538936107	0.6758747831640985	0.8281498363297212	0.9769409988604774	1.15418393490931	1.3394107869963783	1.6458480007548428	1.9588175094536826	2.3259324851027383	2.6911603533245754	2.853451592065439	3.0315655007729885	3.1797760148646	3.310276751562307	3.5753427640317326	3.8499894757470408	3.943183550229719	4.035506652053681	4.308846904780914	4.579283915312425	4.355298779912467	4.107216734288016
SRR1822166_003_2	0.0008823295853933278	0.001029384516292216	0.0011764394471911039	0.0023528788943822077	0.0035293183415733113	0.005146922581461079	0.0067645268213488464	0.005293977512359967	0.003823428203371087	0.005293977512359967	0.0067645268213488464	0.011176174748315486	0.015587822675282125	0.015440767744383238	0.015293712813484349	0.025146393183709842	0.03499907355393534	0.04573408350955416	0.05646909346517298	0.07499801475843287	0.09352693605169275	0.14249622804102244	0.19146552003035214	0.28043375322417935	0.3694019864180066	0.4073421585899197	0.4452823307618327	0.5677790882006065	0.6902758456393802	0.8257134369972559	0.9611510283551318	1.1446755821169439	1.3282001358787563	1.6655441473608052	2.002888158842854	2.3436144337355773	2.684340708628301	2.861836010223259	3.039331311818217	3.227561623368793	3.4157919349193695	3.6771085471266938	3.9384251593340176	4.031069765800317	4.123714372266616	4.387383863368323	4.6510533544700285	4.404442235352594	4.157831116235158
SRR1822166_003_2.trim	0.0014449342771644031	0.0015894277048808436	0.0015894277048808436	0.0013004408494479629	0.0010114539940150823	0.0015894277048808436	0.002745375126612366	0.0028898685543288062	0.0024563882711794854	0.0033233488374781275	0.00447929625920965	0.008236125379837098	0.011848461072748107	0.01300440849447963	0.014882823054793352	0.02311894843463045	0.03178855409761687	0.043059041459499216	0.05331807482736648	0.07282468756908592	0.09507667543741773	0.144059947433291	0.18971987059168613	0.277282887787849	0.3673022932551913	0.4024141961902863	0.4382485662639635	0.564391328660416	0.6935684530389136	0.8296812619478002	0.9672390051338514	1.1469888292131032	1.330350988985266	1.6616744187390637	1.9983441053183695	2.3433944107052294	2.692490532068149	2.8511443157008003	3.0158668232975425	3.210643963859304	3.392850176209735	3.616526002314785	3.8501718749322684	3.9436591226648057	4.032233593854984	4.281484756665844	4.541139446272286	4.305904145949921	4.041770160084269
SRR1822166_004_1	0.0002208287925412867	0.0006624863776238601	0.0011041439627064334	0.0005520719813532167	0.0	0.0006624863776238601	0.0013249727552477203	0.0013249727552477203	0.0013249727552477203	0.0020978735291422236	0.002870774303036727	0.005631134209802811	0.008391494116568895	0.009274809286734041	0.010158124456899188	0.017887132195844223	0.025616139934789256	0.0356638499954178	0.045711560056046346	0.063157034666808	0.08060250927756965	0.12410578140820312	0.16760905353883662	0.2508615083269017	0.3341139631149668	0.37430480335748095	0.41449564359999513	0.5450054599918955	0.675515276383796	0.8158519740437837	0.9561886717037714	1.1367162096062733	1.3172437475087753	1.6406475141854897	1.964051280862204	2.324775113478396	2.6854989460945875	2.869007672696397	3.0525163992982063	3.197711330394102	3.3429062614899983	3.6369397987587213	3.930973336027445	4.037744057221157	4.144514778414869	4.407521870331541	4.670528962248214	4.437885829305968	4.205242696363723
SRR1822166_004_1.trim	0.0006539174559995291	0.0009808761839992938	0.0013078349119990582	0.0007629036986661174	0.0002179724853331764	0.0008718899413327056	0.0015258073973322347	0.0019617523679985875	0.002179724853331764	0.0025066835813315285	0.003269587279997646	0.005776270861329175	0.008282954442660704	0.009481803111993174	0.010898624266658821	0.018963606223986348	0.027464533151980223	0.038254171175972455	0.04828090550129857	0.06506478687195315	0.08348346188260657	0.12718694519190843	0.1706724560158771	0.2547008491118166	0.3391651871784225	0.37807327581039446	0.4180712268690323	0.5460210757596068	0.677785443143512	0.8228461321327408	0.9651821650553051	1.1438106167858433	1.3294141880470427	1.6427496357134839	1.9636051341239196	2.3252214872916595	2.6846581156060667	2.8519519980992802	3.0334140921391493	3.185340914416373	3.324625332544273	3.59207757204808	3.8634533162878846	3.9567455400104845	4.049601818762418	4.315528250868892	4.580800765519368	4.352147628404866	4.097882724263716
SRR1822166_004_2	0.0006624900350457229	0.0008833200467276305	0.0011041500584095382	0.00231871512266003	0.003533280186910522	0.0049686752628429216	0.006404070338775321	0.005631165297888644	0.004858260257001967	0.006845730362139136	0.008833200467276306	0.01214565064250492	0.015458100817733534	0.015347685811892579	0.015237270806051625	0.024843376314214606	0.03444948182237759	0.04504932238310915	0.05564916294384072	0.07453012894264383	0.09341109494144692	0.14033747242385228	0.18726384990625766	0.2754854395731798	0.36370702924010184	0.40334601633700423	0.44298500343390673	0.5648831698823197	0.6867813363307327	0.8260146586961755	0.9652479810616182	1.1469910806758281	1.328734180290038	1.6650582880815834	2.001382395873129	2.3371544286354693	2.6729264613978096	2.8434072304162425	3.013887999434675	3.212966254965915	3.4120445104971546	3.6841070848892645	3.956169659281375	4.048476604164413	4.14078354904745	4.391536027312256	4.642288505577062	4.401804622855464	4.161320740133867
SRR1822166_004_2.trim	0.0010848634428141358	0.0011933497870955493	0.0011933497870955493	0.0009763770985327221	0.000759404409969895	0.0016272951642212036	0.00303761763987958	0.0032545903284424073	0.00303761763987958	0.004339453771256543	0.005641289902633506	0.00846193485395026	0.011716525182392667	0.013235334002332455	0.01486262916655366	0.023216077676222503	0.031678012530172765	0.04263513330259553	0.053483767730736896	0.07203493260285862	0.09232187898348296	0.14027284315586774	0.18616256678690568	0.2731686149005994	0.362778335277047	0.399229746955602	0.43557267228987556	0.5601149955249383	0.6882373681212878	0.8299205337528138	0.9717121857286215	1.1483279542187628	1.3300425808901304	1.6612513899812862	1.9984269480079193	2.335277047001709	2.674839304602533	2.828347481760733	2.9899921347400396	3.193078571234846	3.3854248596457923	3.626698489327656	3.8728540045021833	3.9632231292886013	4.051639499877953	4.294323452035475	4.542431721407068	4.30777575872637	4.047950964172385
SRR1822166_005_1	0.00017659373639676375	0.000618078077388673	0.0010595624183805824	0.0005297812091902912	0.0	0.0005297812091902912	0.0010595624183805824	0.0011478592865789643	0.001236156154777346	0.0022957185731579286	0.003355280991538511	0.00565099956469644	0.007946718137854369	0.009536061765425242	0.011125405392996114	0.01854234232166019	0.025959279250324273	0.03514215354295598	0.0443250278355877	0.062337588948057604	0.0803501500605275	0.12193797498196536	0.16352579990340324	0.24829079337384982	0.33305578684429643	0.37596806478871	0.4188803427331236	0.5477054734345627	0.676530604136002	0.8184236713308016	0.9603167385256012	1.1414136152004823	1.3225104918753636	1.6453238420086478	1.968137192141932	2.3260043989499737	2.6838716057580156	2.867352497874253	3.0508333899904905	3.1850446296520305	3.3192558693135714	3.625381111357361	3.931506353401151	4.033577533038481	4.13564871267581	4.396565958202029	4.657483203728248	4.433915533449944	4.210347863171641
SRR1822166_005_1.trim	0.0005228448335959176	0.000871408055993196	0.0012199712783904746	0.0006971264447945568	0.0001742816111986392	0.0006971264447945568	0.0012199712783904746	0.0016556753063870725	0.0019170977231850314	0.002614224167979588	0.0036599138351714232	0.0058384339751544135	0.008104094920736724	0.009585488615925156	0.011415445533510867	0.01978096287104555	0.028146480208580234	0.03712198318531015	0.045836063745242114	0.06343850647630467	0.08295804693055227	0.12600560489661614	0.1684431772234848	0.25314404026602344	0.3382806073365587	0.3804567572466294	0.42306861118469663	0.5495970609149087	0.6802211285082889	0.8257462738591524	0.9693543214868313	1.1496486482718236	1.3353457050039736	1.646786944215942	1.965548011098253	2.3252652566122443	2.684982502126236	2.850027187931347	3.0254416296027773	3.1697468036752503	3.3037693626870044	3.5840141934944163	3.8701845990825814	3.95619257420911	4.036013552138087	4.298830221825635	4.568705296766728	4.343010610264489	4.088036613080881
SRR1822166_005_2	0.0008829741394534037	0.0012361637952347652	0.0015893534510161265	0.00238403017652419	0.003178706902032253	0.00467976293910304	0.006180818976173825	0.005651034492501783	0.0051212500088297416	0.00715209052957257	0.009182931050315398	0.01209674571051163	0.015010560370707861	0.0146573707149265	0.01430418105914514	0.023663706937351217	0.0330232328155573	0.04344232766110746	0.053861422506657625	0.07390493547224988	0.09394844843784216	0.14030459075914584	0.18666073308044956	0.2734570909887191	0.3602534488969887	0.40254791017680674	0.4448423714566248	0.5684587509801012	0.6920751305035778	0.8245212514215884	0.9569673723395989	1.1377121786857105	1.3184569850318224	1.6636115761441579	2.0087661672564936	2.3471218574950377	2.685477547733582	2.859864940275629	3.0342523328176765	3.2161450055450778	3.3980376782724786	3.6719362563309246	3.94583483438937	4.036957765580961	4.128080696772553	4.3814942747956795	4.634907852818807	4.408954770532681	4.183001688246555
SRR1822166_005_2.trim	0.0010410476409426685	0.0011278016110212244	0.0011278016110212244	0.0008675397007855572	0.00060727779054989	0.0013880635212568915	0.0026026191023566718	0.0029496349826708948	0.00303638895274945	0.0039906826236135624	0.00485822232439912	0.007981365247227125	0.011625031990526467	0.013099849481861913	0.014314405062961695	0.022035508399953153	0.030190381587337393	0.041208135787313964	0.0523126439573691	0.07191904119512268	0.09282674798405462	0.13976064579655328	0.18487271023740223	0.27041212473485815	0.35881442024490645	0.39872124648104207	0.4382810568368635	0.5648550991814763	0.6939450066583672	0.8276328745494216	0.9634895916924399	1.1423762779944218	1.3247331230995458	1.6608180031838706	2.0034094310240875	2.3458273509241465	2.6924962153580556	2.8468315281278063	3.005244277491249	3.193500392561715	3.3734281265046393	3.6186815999167163	3.8699210972642137	3.9527711386892346	4.029114632358363	4.275929677231854	4.535584309676972	4.309590217622334	4.0557481011724805
SRR1822166_006_1	0.0001472824546093885	0.000589129818437554	0.0010309771822657196	0.0005154885911328598	0.0	0.0004418473638281656	0.0008836947276563312	0.0012519008641798024	0.0016201070007032736	0.0025038017283596048	0.0033874964560159358	0.0054494508205473755	0.007511405185078815	0.009573359549610255	0.011635313914141694	0.018189383144259483	0.024743452374377275	0.03483230051512038	0.044921148655863496	0.06347873793664645	0.0820363272174294	0.12253900223501124	0.1630416772525931	0.24706631760724926	0.3310909579619054	0.37527569434472197	0.4194604307275385	0.5453869294185657	0.6713134281095928	0.8132200731257387	0.9551267181418845	1.1376833206302217	1.3202399231185586	1.6449977355322603	1.969755547945962	2.330965767875487	2.692175987805013	2.8675893912447945	3.0430027946845764	3.187928730020215	3.332854665355853	3.634047285032052	3.935239904708252	4.031341706340878	4.127443507973504	4.395129369226067	4.662815230478631	4.431949982878415	4.201084735278198
SRR1822166_006_1.trim	0.00043602686506857976	0.0007993825859590629	0.001162738306849546	0.0006540402976028697	0.00014534228835619324	0.000581369153424773	0.001017396018493353	0.0016714363160962222	0.0022528054695209955	0.002906845767123865	0.003851570641439121	0.005886362678425827	0.007921154715412533	0.009955946752399239	0.012208752221920234	0.019475866639729895	0.026888323345895748	0.036335572089048314	0.045710149688022776	0.06438663374179361	0.08437119839077019	0.12601176400481956	0.16757965847469083	0.25151483000039243	0.3363220552562312	0.3800700840514453	0.4225827033956319	0.5453969370566152	0.6741702045402024	0.8214746137892044	0.9654361504060137	1.1456605879676933	1.3340241936773198	1.6479635365266971	1.9683706112079251	2.3304182515032026	2.6890503480221097	2.847982140339607	3.0199947386091615	3.1742029065550827	3.317147047153399	3.5887917840911236	3.8676309643024807	3.9529468875675664	4.030777682982308	4.297989480125168	4.572395720541662	4.341010797478602	4.083318920223071
SRR1822166_006_2	0.0007364160691877626	0.0011782657107004201	0.0016201153522130774	0.0022828898144820636	0.00294566427675105	0.004271213201289023	0.0055967621258269954	0.0055967621258269954	0.0055967621258269954	0.00765872711955273	0.009720692113278464	0.01237178996235441	0.015022887811430354	0.015170171025267909	0.01531745423910546	0.02474357992470882	0.034169705610312184	0.042712132012890223	0.051254558415468277	0.0719478499596444	0.09264114150382052	0.14006633635951243	0.18749153121520434	0.272179379171797	0.35686722712838975	0.4014203993142494	0.44597357150010897	0.5650520498877702	0.6841305282754314	0.8186001025091169	0.9530696767428022	1.1361427115428802	1.3192157463429577	1.66930794563482	2.0194001449266823	2.356973271042353	2.6945463971580232	2.870034346445467	3.045522295732911	3.220126545737329	3.3947307957417476	3.6748634684607726	3.954996141179797	4.0371801745011515	4.119364207822506	4.387419657006852	4.655475106191197	4.412089595324642	4.168704084458086
SRR1822166_006_2.trim	0.0008679896275239511	0.0009403220964842804	0.0009403220964842804	0.0007233246896032926	0.0005063272827223049	0.0013019844412859266	0.002459303944651195	0.0029656312273734996	0.0032549611032148167	0.004195283199699097	0.005207937765143706	0.008679896275239511	0.012441184661176632	0.013815501571422887	0.014972821074788156	0.022712395253543384	0.03103062918398125	0.04057851508674472	0.0501987334584685	0.07037949229840036	0.09157290570377684	0.14003565990719746	0.18697943226245112	0.26951077934618684	0.3550800901262563	0.39739458446804893	0.438262429430635	0.5608659643183931	0.6870861226541676	0.822926499361666	0.9592732033518866	1.1387300588424636	1.3256371586359543	1.6689270563216771	2.016267572269178	2.3551451893483204	2.6966991077789952	2.85373289789187	3.0167702829284524	3.1991927696464026	3.3725013652753515	3.619661411712797	3.8724633907291475	3.9483401506685327	4.019732297532378	4.281792832575651	4.55397991327337	4.309930163001219	4.041215040813595
SRR1822166_007_1	0.00012624804078821702	0.0005049921631528681	0.0008837362855175191	0.0005681161835469766	0.00025249608157643403	0.0005681161835469766	0.0008837362855175191	0.0013256044282762786	0.0017674725710350382	0.002651208856552557	0.0035349451420700765	0.005554913794681549	0.007574882447293022	0.010036719242663252	0.012498556038033484	0.018747834057050227	0.024997112076066967	0.03534945142070076	0.04570179076533456	0.06444962482238478	0.08319745887943501	0.12353370791127036	0.1638699569431057	0.24656242365938782	0.32925489037566996	0.3767872777324337	0.42431966508919744	0.5489896053675617	0.673659545645926	0.8131636307169059	0.9526677157878857	1.135664250910406	1.3186607860329267	1.6421082665323388	1.9655557470317508	2.3270670118288104	2.6885782766258695	2.8694285950549907	3.050278913484111	3.195148540288591	3.3400181670930693	3.6419403566380906	3.9438625461831114	4.02895372567437	4.114044905165628	4.3918537189201	4.669662532674571	4.430296247340112	4.190929962005653
SRR1822166_007_1.trim	0.0004983321446035301	0.0007474982169052951	0.0009966642892070602	0.0006229151807544127	0.00024916607230176504	0.0005606236626789713	0.0008720812530561776	0.0015572879518860314	0.0023047861687913265	0.003176867421847504	0.004048948674903682	0.005917694217166919	0.007973314313656481	0.010589558072825014	0.013268093350068988	0.019995577302216645	0.026972227326666064	0.0366897041464349	0.046282597930052856	0.06497005335268523	0.08527708824527909	0.12732386294620193	0.16918376309289845	0.25140856695248087	0.3343185775108932	0.38097492454939874	0.42657231578062177	0.5479161929915813	0.6741811001305008	0.819631794836656	0.9636497846270763	1.144855810708535	1.3329761952963675	1.6446829517458756	1.9638646903644368	2.327273406816561	2.6865085915576308	2.847968206409174	3.0225713315746363	3.1804803298958797	3.3249966518309035	3.596525379121752	3.878892830557727	3.9542655674290113	4.020045410516677	4.291013514144846	4.571823677628935	4.337545278147202	4.0748619464230655
SRR1822166_007_2	0.0007574920700048921	0.0011993624441744126	0.0016412328183439328	0.002524973566682974	0.0034087143150220147	0.004418703741695204	0.005428693168368394	0.005428693168368394	0.005428693168368394	0.00725929900421355	0.009089904840058706	0.01161487840674168	0.014139851973424654	0.015023592721763696	0.015907333470102734	0.02524973566682974	0.03459213786355674	0.04286142629444348	0.05113071472533022	0.07177237363296353	0.09241403254059684	0.13931541654173307	0.18621680054286932	0.2702352959742452	0.35425379140562124	0.3981252071267378	0.44199662284785457	0.5655940789369861	0.6891915350261177	0.8230151340603153	0.9568387330945128	1.138447456878186	1.3200561806618587	1.6666088026890968	2.013161424716335	2.3592721763694033	2.7053829280224724	2.879227358088595	3.0530717881547176	3.216500702258273	3.3799296163618284	3.6632316505436586	3.946533684725488	4.030110309782694	4.113686934839901	4.382091624978301	4.650496315116701	4.411444442690991	4.17239257026528
SRR1822166_007_2.trim	0.0008679597613854622	0.0009919540130119567	0.0009919540130119567	0.0007439655097589675	0.0005579741323192257	0.0011779453904516987	0.002107902277650408	0.0026038792841563867	0.00297586203903587	0.003967816052047827	0.005145761442499525	0.008617600488041374	0.012089439533583223	0.013701364804727653	0.015499281453311824	0.023372916431594233	0.031246551409876637	0.04042212603023724	0.049907686279664076	0.06993275791734295	0.0908257893164073	0.13887356182167393	0.18605337456555512	0.2677035892616018	0.3518336889901784	0.3942397230464396	0.435219823208996	0.5606400087291953	0.6897800217981894	0.8262976928389599	0.9633113408862365	1.1432889971220934	1.3303343257006606	1.6666687332375272	2.0087068763492124	2.3581846745584873	2.708282444025895	2.860175402268351	3.01919802997933	3.194153919024314	3.35770233691966	3.6069307826889143	3.865520794455969	3.942769213219275	4.0135699308980035	4.271725962784365	4.542281419833376	4.307808290007675	4.046862387459718
SRR1822166_008_1	0.00011051341771032774	0.0004973103796964749	0.0008841073416826219	0.0005525670885516388	0.00022102683542065549	0.0004973103796964749	0.0007735939239722943	0.0013814177213790969	0.0019892415187858998	0.002652322025047866	0.0033154025313098323	0.005580927594371551	0.007846452657433271	0.010056721011639826	0.01226698936584638	0.018566254175335063	0.024865518984823747	0.03514326683188423	0.04542101467894471	0.06442932252512108	0.08343763037129745	0.12471439188610486	0.1659911534009123	0.2465554349117412	0.32711971642257015	0.3774585781896244	0.42779743995667874	0.550246306779722	0.6726951736027651	0.8134892677657226	0.9542833619286801	1.1339781791256731	1.3136729963226659	1.6419531036311947	1.9702332109397234	2.3288492514097365	2.68746529187975	2.866110231608495	3.04475517133724	3.190025058917466	3.335294946497692	3.643682638618361	3.9520703307390312	4.035176420857197	4.118282510975364	4.393626691200645	4.668970871425928	4.434074602082625	4.199178332739324
SRR1822166_008_1.trim	0.0005453181167766029	0.0007089135518095836	0.0008725089868425644	0.0005453181167766029	0.0002181272467106411	0.0004907863050989425	0.0007634453634872439	0.001581422538652148	0.0024539315254947128	0.003108313265626636	0.003762695005758559	0.005889435661187311	0.008234303563326703	0.010579171465466095	0.012869507555927825	0.019631452203957702	0.02666605591037588	0.036481782012354726	0.04635203992601124	0.06527457857815935	0.08561494433392663	0.12825882106585698	0.170793634174432	0.2516097790807245	0.33275311485708303	0.381559086308589	0.4297652078316407	0.5495715980874603	0.6741222559592364	0.8201584476320106	0.964722280389488	1.1418961365302063	1.3261591281890204	1.6442977175164903	1.9696345059854115	2.329326335811259	2.6845465570795377	2.8449791470352146	3.0186629672285625	3.1758781802952574	3.3210963947928662	3.5985542526088015	3.886155027396782	3.960045632220012	4.023575192824486	4.293344065193871	4.573037727288591	4.341441123093568	4.083178462988169
SRR1822166_008_2	0.0006630834374466425	0.0011051390624110709	0.0015471946873754992	0.0023760489841838026	0.0032049032809921057	0.004254785390282623	0.00530466749957314	0.005359924452693694	0.0054151814058142475	0.007293917811913068	0.009172654218011889	0.01121716148347237	0.013261668748932849	0.014643092576946688	0.016024516404960526	0.024589344138646326	0.033154171872332126	0.04287939562154955	0.05260461937076698	0.07255237944728679	0.09250013952380663	0.1389159801450716	0.18533182076633659	0.2693776464626985	0.35342347215906045	0.3948661869994756	0.4363089018398908	0.5636761787827667	0.6910434557256426	0.8234391154024889	0.9558347750793351	1.1413323667050335	1.3268299583307317	1.6683179286157523	2.0098058989007734	2.358753557857069	2.7077012168133647	2.873527333128146	3.039353449442927	3.2116446292728127	3.383935809102699	3.6673487216580183	3.9507616342133374	4.032265640066154	4.11376964591897	4.380771243397485	4.647772840876	4.4100574285513785	4.172342016226757
SRR1822166_008_2.trim	0.0007598066617677228	0.0008683504705916832	0.0008683504705916832	0.0006512628529437624	0.0004884471397078217	0.0010311661838276237	0.001953788558831287	0.0026050514117750495	0.003039226647070891	0.004178936639722475	0.005318646632374059	0.00819505756620901	0.011342828022103861	0.013459432294171089	0.015630308470650296	0.022957015566267624	0.030337994566296933	0.04048684069133723	0.05117840586049732	0.07125901049293	0.0918280622650705	0.1383390843461375	0.1841445716698488	0.26636650685399876	0.350759318214628	0.3906491679574335	0.4293993077075873	0.5581322649728043	0.6913155183998038	0.8276465422826981	0.9635433909302965	1.145788445945726	1.3356315675788326	1.6682097978154473	2.006378034206496	2.3575172557520077	2.7081680301578115	2.853236830651035	3.0063921449016426	3.188745743725897	3.3615474873736417	3.613640483367289	3.8735486335962626	3.9464900731259642	4.0134073312659355	4.272284315311081	4.540930242150383	4.305932896046509	4.046621736766067
SRR1822166_009_1	9.827241999273767e-05	0.0004422258899673195	0.0007861793599419014	0.000589634519956426	0.0003930896799709507	0.0005404983099600571	0.0006879069399491637	0.0013266776699019586	0.0019654483998547533	0.0026533553398039172	0.003341262279753081	0.00550325551959331	0.007665248759433537	0.01017119546924835	0.012677142179063157	0.019064849478591106	0.025452556778119056	0.03591856950734562	0.04638458223657218	0.06451584372523228	0.08264710521389237	0.12618178727067517	0.16971646932745796	0.24961194678155368	0.3295074242356494	0.37766091003209085	0.4258143958285323	0.5484583759794689	0.6711023561304055	0.8134990926998825	0.9558958292693592	1.1349973147061236	1.3140988001428882	1.6413459587187045	1.968593117294521	2.328024493417959	2.687455869541397	2.8648375876282883	3.04221930571518	3.188055576984403	3.3338918482536255	3.643253426390763	3.952615004527902	4.030692442212132	4.108769879896362	4.384276609346002	4.659783338795642	4.429973284642625	4.200163230489608
SRR1822166_009_1.trim	0.00048488069268116235	0.0006788329697536273	0.0008727852468260922	0.0006788329697536273	0.0004363926234130461	0.0005818568312173948	0.0007758091082898597	0.0016001062858478356	0.002424403463405812	0.003103236433159439	0.0038305574721811822	0.005818568312173948	0.008000531429239179	0.010715863308253687	0.013382707118000079	0.020025572607732006	0.02686239037453639	0.03699639685157269	0.04742133174421768	0.06560435771976127	0.08495109735773963	0.12970558529221093	0.1744600732266822	0.2545138755883421	0.3351980228504875	0.3815041290015385	0.4268404737672272	0.5470423974828873	0.6719961519868229	0.8200302274623819	0.9677248864530638	1.1443669227968112	1.3268275274527326	1.6442789169510899	1.9679367793157654	2.328154645908601	2.685269276068277	2.8448920000989157	3.016345813030975	3.1716530988967513	3.3185719487791436	3.5991724056337318	3.8860278234239076	3.9550748340617052	4.016266777478068	4.2855695141931855	4.5645213766926584	4.33948824721933	4.085459252323669
SRR1822166_009_2	0.0005896368377579846	0.001031864466076473	0.0014740920943949612	0.0023094109478854394	0.0031447298013759176	0.004127457864305892	0.005110185927235866	0.005306731539821861	0.005503277152407855	0.007370460471974807	0.009237643791541758	0.011399645529987701	0.013561647268433645	0.014986602959682108	0.01641155865093057	0.025010429201567843	0.03360929975220512	0.04279780714060038	0.05198631452899564	0.07203396701276711	0.09208161949653858	0.13939997572661686	0.18671833195669513	0.26902180722708047	0.35132528249746575	0.3944670444600917	0.4376088064227175	0.5642824537343912	0.6909561010460649	0.8276044381964778	0.9642527753468907	1.1496935608217769	1.335134346296663	1.6704902977715166	2.0058462492463702	2.3544690295707786	2.703091809895187	2.875118357311079	3.047144904726971	3.219810225383768	3.392475546040564	3.66857299532074	3.9446704446009164	4.022453370781824	4.1002362969627315	4.37756215632157	4.6548880156804096	4.40984477318882	4.164801530697231
SRR1822166_009_2.trim	0.0008686478916467923	0.0010616807564571907	0.0010616807564571907	0.0008203896754441928	0.0006273568106337945	0.0010616807564571907	0.001930328648103983	0.0025576854587377774	0.002943751188358574	0.004101948377220964	0.005453178430893752	0.008348671403049726	0.0113406808076109	0.013512300536727882	0.01582869491445266	0.023356976642058193	0.03083700015346113	0.04044038517777845	0.05086415987753995	0.07113261068263177	0.0914010614877236	0.1383080476366504	0.18473245162355115	0.26542018911429766	0.3483278045503637	0.39055374372763835	0.43181451858086095	0.5596505333015472	0.6918780456966701	0.8323094548462349	0.9726926057795969	1.1548191137282078	1.3435087390803722	1.6689621491507038	2.0007373855435757	2.3533119131197684	2.7043421777774777	2.8555834273564247	3.015945479797663	3.19633469196298	3.36953342991411	3.6169050461686356	3.8673169300439243	3.934202817700728	3.9979036630881595	4.269790453173606	4.550894562553748	4.307238828946822	4.037813207887709
SRR1822166_01_1	0.0001768116787650058	0.0004862321166037659	0.0007956525544425261	0.0006630437953687717	0.0005304350362950173	0.0006188408756775202	0.0007072467150600232	0.001281884671046292	0.0018565226270325608	0.002563769342092584	0.003271016057152607	0.005481162041715179	0.007691308026277752	0.01007826568960533	0.01246522335293291	0.019449284664150635	0.026433345975368363	0.036246394146826184	0.046059442318284	0.06466887150830086	0.08327830069831774	0.12739281455018667	0.1715073284020556	0.252266062677972	0.33302479695388837	0.3789958334327899	0.4249668699116914	0.5459060581869554	0.6668452464622193	0.8102837208603303	0.9537221952584413	1.1322577878914057	1.3107933805243703	1.6410775964574014	1.971361812390432	2.3286982151745086	2.6860346179585854	2.86563108066414	3.0452275433696947	3.1934841360141517	3.341740728658609	3.646519859929788	3.9512989912009666	4.031085261243676	4.110871531286384	4.384531807094922	4.65819208290346	4.431652119485796	4.205112156068132
SRR1822166_01_1.trim	0.0005234731922834817	0.0006979642563779755	0.0008724553204724695	0.0006979642563779755	0.00047985042625985823	0.0005670959583071052	0.0006979642563779755	0.0015267968108268215	0.002399252131299291	0.00314083915370089	0.0037951806440552423	0.005758205115118298	0.007982966182323095	0.01055670937771688	0.01308682980708704	0.02019734066893767	0.02765683365897728	0.037602824312363434	0.04750519219972596	0.06591399946169506	0.08545699864027838	0.1307810525388232	0.17627959750146246	0.25685084634709504	0.3382073049811528	0.38235354419705975	0.42593268745465956	0.5451537069972225	0.668257152715888	0.8164000661321132	0.9652409438047165	1.1422185055625569	1.3235583439227598	1.6447527701546993	1.9735375576747496	2.330851634174249	2.684370530029694	2.845600273253006	3.0189135226648625	3.1761735941800247	3.325494322278888	3.6018009222725196	3.8836912363171745	3.9570647287689087	4.023022350996627	4.286940085439549	4.559931355215385	4.339112913603803	4.090288656205055
SRR1822166_01_2	0.0005304366775745076	0.0009282641857553883	0.0013260916939362689	0.0021659497667625726	0.0030058078395888764	0.004110884251202434	0.005215960662815991	0.005348569832209618	0.005481179001603245	0.0072935043166494785	0.009105829631695712	0.011050764116135574	0.012995698600575437	0.014719617802692585	0.016443537004809737	0.02462110245075006	0.032798667896690385	0.042700152544747856	0.05260163719280534	0.07271402788417208	0.09282641857553882	0.1403447042749218	0.18786298997430476	0.2681799435703781	0.3484968971664515	0.3935398117038201	0.43858272624118866	0.5646498432780633	0.690716960314938	0.8273486078468382	0.9639802553787383	1.150693965884965	1.3374076763911917	1.6732624994087841	2.0091173224263765	2.356730158463537	2.704342994500698	2.8740385282680756	3.0437340620354534	3.2164354036424205	3.389136745249387	3.6685884682182235	3.9480401911870597	4.021947701595774	4.095855212004489	4.376986651118978	4.658118090233467	4.416680995824137	4.175243901414808
SRR1822166_01_2.trim	0.0007815233975079824	0.0009551952636208674	0.0009986132301490886	0.0008249413640362036	0.0006512694979233187	0.0011288671297337524	0.0020406444268263988	0.002648495958221496	0.003039257656975487	0.004254960719765682	0.005644335648668761	0.008249413640362037	0.010854491632055312	0.01324247979110748	0.015847557782800753	0.022881268360372596	0.029958396904472658	0.04016161903860465	0.05101611067065996	0.0715093908719804	0.09204608903982904	0.1387638210241951	0.18500395537675074	0.26415490835769806	0.34560701356464113	0.39002359332301145	0.4334849778177609	0.5604825299128081	0.6915179528949797	0.8314540590154369	0.9721716885334017	1.156307284579588	1.345870126441802	1.6723732347340259	2.006561323101745	2.3572048207836596	2.7047656428420703	2.853645850067341	3.0124687716275744	3.192305988987467	3.365326585602429	3.616152178235963	3.870017028526472	3.9352308142518604	3.997405342320273	4.2701570080505595	4.551548849119961	4.3126631972816885	4.048117527225236
SRR1822166_02_1	0.0003092396614002416	0.0003755053031288648	0.000441770944857488	0.0004638594921003624	0.00048594803934323683	0.0006184793228004832	0.0007510106062577295	0.0013474013818153385	0.0019437921573729473	0.0027831569526021744	0.0036225217478314015	0.005345428432775605	0.007068335117719808	0.010226997373450848	0.013385659629181887	0.02063070312484469	0.027875746620507496	0.037108759368028994	0.04634177211555049	0.06498450598853649	0.08362723986152248	0.12802521981970003	0.17242319977787757	0.25328937123404077	0.3341555426902039	0.3799892782191683	0.4258230137481327	0.547818060170528	0.6698131065929233	0.8125051217818918	0.9551971369708605	1.1323031087642275	1.3094090805575944	1.6416208310904254	1.9738325816232565	2.321528403773342	2.6692242259234282	2.855828273031231	3.042432320139034	3.202353402177445	3.3622744842158556	3.65901202787663	3.955749571537405	4.0303646841238345	4.104979796710264	4.385879851997898	4.666779907285531	4.427803914664874	4.188827922044216
SRR1822166_02_1.trim	0.0004795960231897757	0.0004795960231897757	0.0005449954808974724	0.0006103949386051691	0.0005885951193692702	0.0006757943963128658	0.0007411938540205625	0.0014387880695693272	0.002223581562061687	0.0030301748737899467	0.0038367681855182058	0.00573335245904141	0.007760735647980007	0.010899909617949448	0.014169882503334282	0.021996017609021985	0.029865752353181486	0.03876007860142824	0.04761080521120319	0.06620605101942495	0.08576048887402626	0.1306463166807421	0.1756629434028733	0.25708526824895567	0.33935778604523814	0.383153622890159	0.4268186608196645	0.5465432680632212	0.6702572422269474	0.818474213211824	0.9663205872696904	1.1410897380838918	1.3211998446108886	1.644948960083223	1.975957415361112	2.3250597206047967	2.6701508591090763	2.836832276986759	3.0144790039400995	3.181749016937151	3.3444410678946648	3.6155872195507754	3.890330341380809	3.957451984808142	4.016529494937428	4.284253074973502	4.5633125610122445	4.333978462650587	4.075432606512827
SRR1822166_02_2	0.0007951913893142181	0.0011044324851586362	0.0014136735810030543	0.0020542444223950636	0.002694815263787072	0.0036667158507266728	0.004638616437666273	0.00519083268024559	0.005743048922824909	0.0068695700576867184	0.007996091192548526	0.010271222111975318	0.012546353031402108	0.015506232091627253	0.0184661111518524	0.025512390407164496	0.03255866966247659	0.04395641290931373	0.05535415615615085	0.07251703697551605	0.08967991779488127	0.13902596123176914	0.188372004668657	0.26729475005809317	0.3462174954475293	0.39172011383606514	0.43722273222460095	0.5634151879788267	0.6896076437330525	0.8307541153363261	0.9719005869395999	1.1602284143088506	1.3485562416781012	1.6713597684402675	1.9941632952024335	2.351314672253033	2.708466049303633	2.874594783721195	3.040723518138757	3.2156877124375884	3.3906519067364194	3.66934440004135	3.94803689334628	4.0230941250376615	4.098151356729042	4.362265341229878	4.626379325730714	4.395309961185824	4.164240596640935
SRR1822166_02_2.trim	0.000737831530492624	0.0008029343125949144	0.0008680370946972047	0.000933139876799495	0.000933139876799495	0.0013454574967806674	0.0020181862451710015	0.0025173075746218938	0.0028428214851333455	0.0037108585798305504	0.004752503093467197	0.0072047078859868	0.009787118242710984	0.013020556420458072	0.01638420016240974	0.023610608975763968	0.030858718716485628	0.04218660280228415	0.05416551470910558	0.07167816309462169	0.08899550313383092	0.13684604797901434	0.1848050974610349	0.26388327678795026	0.34469753030426004	0.3888155156422455	0.4321088657402685	0.5577789361250564	0.6880713040391068	0.8335326201829909	0.9791024409637121	1.1638207347152774	1.3532698306329423	1.6683672960080276	1.9913638989448577	2.350709555222133	2.7071038853774376	2.8536936497444283	3.009831822153088	3.1909260610342924	3.3678754227883174	3.619107058921056	3.872942806337886	3.9400854756127144	4.0026926510677505	4.254683819658349	4.514118406335976	4.2883636589326	4.037674545984048
SRR1822166_03_1	0.00029456794614708806	0.00029456794614708806	0.00029456794614708806	0.0005007655084500498	0.0007069630707530114	0.0006775062761383026	0.0006480494815235938	0.0012960989630471877	0.0019441484445707816	0.0028573090776267546	0.0037704697106827278	0.0054495070037211294	0.007128544296759532	0.01023623612861131	0.013343927960463091	0.020325188284149077	0.027306448607835064	0.037645783517597856	0.047985118427360654	0.06633670147232423	0.08468828451728783	0.12763629106553326	0.17058429761377872	0.25129591485808084	0.332007532102383	0.3784167120178567	0.4248258919333304	0.5457018486347881	0.6665778053362457	0.8092812468472025	0.9519846883581593	1.1351764940670335	1.3183682997759074	1.6447790409014957	1.971189782027084	2.3243914778547503	2.677593173682416	2.858340065438269	3.0390869571941224	3.2089937485317632	3.378900539869403	3.6707731893092452	3.9626458387490877	4.041324937164975	4.120004035580862	4.390785620076573	4.661567204572284	4.420448612253584	4.179330019934886
SRR1822166_03_1.trim	0.0004942410020881683	0.0004506315019039181	0.0004360950018425014	0.0006396060027023353	0.0008140440034393359	0.000755898003193669	0.0006832155028865855	0.0013518945057117543	0.0021368655090282566	0.0031108110131431764	0.004128366017442347	0.006134403025917853	0.008067757534086277	0.011004130546492451	0.014318452560495461	0.02179021359206365	0.029058463622772007	0.0389723566646582	0.0493223447083869	0.06762379828571055	0.08641949286512236	0.12981094554845124	0.17328961723214864	0.2547376270762665	0.3371741189245606	0.38158312661218874	0.42545428379754435	0.5445518288007315	0.667675984320931	0.8150760949436965	0.9628396180679973	1.1430486093293803	1.328476204112812	1.6472761869597417	1.9739549528399598	2.3286891638387117	2.6782483808155995	2.839923334498676	3.01234076172714	3.188683043972186	3.361972661204334	3.627845247327646	3.89610181946103	3.9669381842603135	4.031160441531653	4.2908986246290475	4.558588273260035	4.324812279272332	4.061861529661365
SRR1822166_03_2	0.0007953370859497224	0.0012519194871430813	0.0017085018883364405	0.002135627360420551	0.002562752832504661	0.003623202280437624	0.004683651728370587	0.005169691058673195	0.005655730388975803	0.006406882081261652	0.007158033773547501	0.009897528180707656	0.01263702258786781	0.01573000014433895	0.018822977700810095	0.025229859782071748	0.0316367418633334	0.043610983546243105	0.05558522522915282	0.07365705123767706	0.09172887724620131	0.1386390368526803	0.1855491964591593	0.2673952739892076	0.34924135151925584	0.39308799049837295	0.43693462947749	0.5647924302761852	0.6926502310748803	0.8345295301295781	0.9764088291842757	1.1622378664699728	1.34806690375567	1.6765853056465694	2.0051037075374687	2.3555086077565397	2.705913507975611	2.873449792284464	3.0409860765933177	3.2145168459759037	3.3880476153584893	3.6714527303185736	3.954857845278658	4.0306652523413105	4.106472659403963	4.369979618750749	4.6334865780975365	4.4028682801012256	4.1722499821049155
SRR1822166_03_2.trim	0.0006367357452593938	0.0006801495460725343	0.0007814484146365288	0.0009116898170759503	0.0009261610840136638	0.0012590002235810741	0.0018233796341519007	0.0024022303116604405	0.0028508395867295586	0.0036901730691169415	0.004601862886192892	0.007076449532541901	0.009652335047454903	0.012893898841502726	0.016367002906553966	0.0230527282317776	0.029666097222312667	0.04156147864511316	0.054151480880923905	0.0722695070869412	0.09035859075908308	0.13644957595570054	0.1825839749531312	0.26443346075283874	0.347860314648757	0.39034795437788383	0.43195284682381013	0.5592999958756889	0.6913358354153868	0.837712700490359	0.9845960599081509	1.1664420002474587	1.352745090803582	1.6733704810755625	2.002418148705292	2.35577754479038	2.704969215997407	2.852952391702465	3.0101248219129713	3.188758140992107	3.3647576894885782	3.6201321371384085	3.8777496311635837	3.944968666089263	4.008439642878074	4.262916871977766	4.523254964187232	4.296128429599818	4.041014464754868
SRR1822166_04_1	0.0003533216207216064	0.0003533216207216064	0.0003533216207216064	0.0005410237317299598	0.0007287258427383132	0.0007397671433858634	0.0007508084440334136	0.0012476669731731726	0.0017445255023129315	0.0027272012599448997	0.003709877017576867	0.00553169162442265	0.007353506231268433	0.010257368301574137	0.01316123037187984	0.020095167178541363	0.027029103985202887	0.03783853731915454	0.048647970653106186	0.06706486013321991	0.08548174961333364	0.12763743548568032	0.169793121358027	0.25197352207774315	0.33415392279745926	0.38104632664760496	0.42793873049775066	0.5474387274061865	0.6669387243146223	0.8099456503016924	0.9529525762887627	1.1367902320704735	1.3206278878521844	1.6435969730936755	1.9665660583351663	2.3212899242390113	2.6760137901428567	2.8540878869865463	3.032161983830236	3.205521445297422	3.378880906764607	3.672579503989443	3.9662781012142783	4.041634978133808	4.116991855053338	4.386178764840612	4.655365674627887	4.41751397607836	4.179662277528833
SRR1822166_04_1.trim	0.0005667460656106661	0.0004904533260092303	0.0004359585120082048	0.0006321398424118968	0.0008174222100153838	0.000828321172815589	0.0008065232472151787	0.0013405724244252297	0.002016308118037947	0.003051709584057433	0.004108908975677329	0.006136116056515481	0.008108828323352607	0.010931659688605735	0.014048763049464397	0.02127477538600039	0.02835910120613372	0.03880030756873022	0.049753765182936366	0.0685653749760904	0.08762766091364915	0.13000282828084664	0.17236709668524394	0.2549485378223981	0.3390994296027819	0.38448271070283596	0.4288087924112702	0.5465393885790859	0.6684660854249805	0.8157328707813521	0.9636099980545352	1.144423790909938	1.3296625626622243	1.6449259606209576	1.9689521246710555	2.325282814460962	2.6762839114415673	2.8374359754054006	3.009236326025034	3.1863008756771665	3.3621447414956753	3.630978557925535	3.8997251826529933	3.9665140266926495	4.0268288868289845	4.285428577189452	4.552344176166475	4.322256172491345	4.063787269684481
SRR1822166_04_2	0.0007287285784161637	0.001159340920207533	0.0015899532619989025	0.002130979024762418	0.0026720047875259333	0.0036878082604696765	0.00470361173341342	0.005200472127788077	0.0056973325221627335	0.006713135995106477	0.00772893946805022	0.009915125203298712	0.012101310938547202	0.01564558175175309	0.019189852564958976	0.02551654158666294	0.03184323060836691	0.04409912033627511	0.05635501006418332	0.07446281110361527	0.09257061214304721	0.13920924116168168	0.18584787018031615	0.2668802798317741	0.34791268948323206	0.3913382879515771	0.4347638864199221	0.5636384313786109	0.6925129763372997	0.8351891989175069	0.9778654214977139	1.161803139495212	1.3457408574927099	1.6755788699628016	2.0054168824328937	2.354764946388763	2.7041130103446336	2.871047061512421	3.0379811126802085	3.215437562866642	3.3928940130530743	3.678953104107711	3.9650121951623465	4.034892849295617	4.104773503428889	4.3641677533187515	4.6235620032086135	4.394873725691105	4.1661854481735965
SRR1822166_04_2.trim	0.0006075930688820667	0.0006401426975721774	0.0007377915836425095	0.0008571402221729155	0.0008788399746329894	0.0012802853951443549	0.0018661787115663475	0.0024412221517583037	0.0029294665821099643	0.003797456680512917	0.004763095664986202	0.007106668930674173	0.009439392320132108	0.012781154198983473	0.016394162983585765	0.023240434884739054	0.030075856909662305	0.04220601853484356	0.05478102508545634	0.07283521913223774	0.09100876181754956	0.13659994173616463	0.1823647196744603	0.26382559040957737	0.3467837440644396	0.3893369586386443	0.4315104275447978	0.5597017152026839	0.6918749074369934	0.838435035552332	0.9856570061177027	1.1658192009174655	1.3502128474469428	1.6721612248208277	2.0027569535500525	2.3543797424130886	2.7019229778136307	2.8506530811749764	3.0085513299507034	3.189364517324269	3.3696243610101018	3.629044901670284	3.888259294682096	3.9489860519416125	4.0050799120509035	4.257350384275491	4.516293530381552	4.289227320639339	4.036262456336029
SRR1822166_05_1	0.00030036357243598836	0.000344534686029516	0.0003887057996230437	0.000556556031278449	0.0007244062629338542	0.0007685773765273819	0.0008127484901209096	0.0012897965169310088	0.0017668445437411077	0.002756277488236128	0.0037457104327311484	0.005450715417441318	0.007155720402151487	0.010336040580885482	0.013516360759619477	0.020451225593803322	0.02738609042798717	0.03801366035858993	0.0486412302891927	0.06697224243050669	0.08530325457182068	0.12684176979517414	0.1683802850185276	0.25190786082388844	0.33543543662924935	0.3808168387352397	0.42619824084123004	0.5467942151742794	0.6673901895073286	0.8119622442989447	0.956534299090561	1.1394115435904844	1.3222887880904077	1.6458686978311543	1.9694486075719004	2.3212096877853177	2.672970767998735	2.8511305375668696	3.029290307135004	3.2077681087210124	3.38624591030702	3.675310511885784	3.964375113464548	4.040570284413383	4.116765455362219	4.383956521489467	4.651147587616716	4.415583038822433	4.18001849002815
SRR1822166_05_1.trim	0.0005057647149409785	0.0004708843897726352	0.0004534442271884635	0.0006191257717380944	0.0007760872349956395	0.0008284077227481545	0.0008720081292085837	0.0013777728441495623	0.0020143387784718283	0.0030956288586904725	0.004211799264077459	0.006086616741875914	0.007970154300966455	0.011091943403533184	0.014361973888065373	0.021556040954036192	0.028706507613546574	0.03899620353820787	0.049774224015225965	0.0685921594435472	0.08764553706675475	0.1292490449112963	0.17107055478813996	0.2551670187690158	0.34030989250494187	0.3839974997782919	0.42715318209282477	0.5462084519736726	0.6690482371352858	0.8172983391820371	0.966612291146423	1.1470569333235552	1.3317656952525174	1.647781441277708	1.9723690272130192	2.3251137556404755	2.6733240417960475	2.835404192772047	3.0071810741448455	3.18805300030529	3.3679046769545606	3.633727635062505	3.8995593132517414	3.966538257656253	4.027160262798834	4.283155689290598	4.5477055155298975	4.319256825839833	4.063610202599753
SRR1822166_05_2	0.0008127524391407441	0.001263299986925287	0.0017138475347098297	0.0022527377389227146	0.0027916279431355988	0.003728060101276021	0.004664492259416444	0.005168045401057992	0.00567159854269954	0.006758213216768142	0.007844827890836747	0.009929714582545612	0.012014601274254477	0.015521804734459644	0.019029008194664812	0.025495690645219424	0.031962373095774044	0.043711946400743495	0.05546151970571295	0.07379262091459385	0.09212372212347476	0.13830042863856898	0.1844771351536632	0.2668389937418062	0.34920085232994924	0.3933633462784773	0.4375258402270053	0.5649159507966741	0.6923060613663429	0.8361190717660404	0.9799320821657379	1.161741269095265	1.3435504560247926	1.6729890561117216	2.002427656198651	2.352149730201527	2.7018718042044036	2.8720639318136043	3.0422560594228045	3.2172540275417063	3.3922519956606085	3.678906247239292	3.965560498817975	4.036261126757577	4.106961754697179	4.36380919399694	4.620656633296701	4.39507366010693	4.169490686917159
SRR1822166_05_2.trim	0.0006944710899498053	0.0006684284240766877	0.0006857902013254328	0.0008160035306910213	0.0008767697510616293	0.00128477151640714	0.001840348388366984	0.002387244371702456	0.0029341403550379275	0.0038890381037189102	0.004878659406897383	0.007248542001351093	0.009609743707180431	0.012804310720949537	0.016215899950327954	0.02303039752046042	0.02988829953371475	0.04166826539698832	0.05387359480285615	0.07186907692118048	0.08996004881437292	0.1354045007629633	0.1813784869176404	0.26458480438225146	0.3486939342637973	0.3914820342933297	0.43426145343423767	0.5607680433572191	0.690990053611432	0.838530436671268	0.9871993352522727	1.1659909173598502	1.3488277935663853	1.670506802431135	2.0006149541501506	2.3518176652263914	2.69993866084098	2.852340341530465	3.0127544824202457	3.190078994350304	3.3673861445031137	3.629661832511282	3.8914513907564854	3.9514970973712704	4.006733591688153	4.255553902328544	4.511952628738013	4.288576002655657	4.040528291102836
SRR1822166_06_1	0.00032390299576408495	0.00035334872265172906	0.0003827944495393731	0.0005447459474214156	0.0007066974453034581	0.0007508660356349243	0.0007950346259663903	0.0012661662561686956	0.001737297886371001	0.002753175463994722	0.003769053041618443	0.005513712359711355	0.007258371677804267	0.010379618727894542	0.013500865777984813	0.02024393723525531	0.026987008692525807	0.03774206043823781	0.048497112183949816	0.0663927526999155	0.08428839321588119	0.1265062041410409	0.1687240150662006	0.25096593026339054	0.33320784546058047	0.3786573249116591	0.42410680436273773	0.5462403180609635	0.6683738317591893	0.8125327491693729	0.9566916665795564	1.1394539319394414	1.3222161972993263	1.6462737831295715	1.9703313689598163	2.3233046585937283	2.6762779482276398	2.8543804273075546	3.0324829063874703	3.2080972215453794	3.3837115367032893	3.674870884168314	3.9660302316333382	4.042670097290154	4.11930996294697	4.385676008372598	4.652042053798226	4.417256550459596	4.182471047120966
SRR1822166_06_1.trim	0.0004941610152450854	0.0004650927202306685	0.0004505585727234602	0.0006104341953027525	0.0007557756703748364	0.00081391226040367	0.0008647817766788994	0.0013662098656775888	0.00199117820848755	0.003095773419035387	0.004229436924597643	0.00614794439554915	0.008080986014007866	0.01110408869550721	0.014279799925832245	0.02128525902430669	0.028305252270288343	0.03880617384424641	0.04969225032714549	0.06785993471115599	0.08631103497155704	0.12875074569260553	0.1714738722900446	0.25415863745855316	0.3379116624688415	0.38181205501436444	0.42528369020842477	0.5462950023534419	0.670663702572624	0.8181126290332532	0.9671239763509072	1.1475508835053922	1.3315023214303752	1.647452887015825	1.9724582264982655	2.3270478232316285	2.6777059330642916	2.8397035411796367	3.0103198987667557	3.1880507215586538	3.3653818552941037	3.633529609728344	3.901437550728717	3.967989412164224	4.029577862226019	4.286069230359479	4.54961692710769	4.320754973385432	4.064292673546987
SRR1822166_06_2	0.0007950383131171531	0.0011999189355379255	0.001604799557958698	0.0022231626903831503	0.0028415258228076026	0.0037175402604089102	0.004593554698010218	0.005256086625607846	0.005918618553205473	0.006949223773912894	0.007979828994620315	0.010158822889830289	0.012337816785040265	0.01590076626234306	0.019463715739645858	0.025765130517685517	0.032066545295725175	0.044014204390069055	0.05596186348441294	0.07369563474644278	0.09142940600847262	0.13798331612099923	0.18453722623352586	0.26712551174150123	0.3497137972494766	0.39341882007333345	0.43712384289719025	0.5639471767711006	0.6907705106450109	0.8356809661423363	0.980591421639662	1.1630085457048756	1.345425669770089	1.6744611094126574	2.003496549055226	2.351355256907429	2.699213964759632	2.871531157661913	3.043848350564194	3.2189555390282467	3.3940627274922996	3.6810126668006946	3.967962606109089	4.038949221418243	4.109935836727399	4.3648781224669655	4.619820408206532	4.3929473917995185	4.166074375392504
SRR1822166_06_2.trim	0.0006366344032890848	0.0006149309577224114	0.0006438688851446426	0.0008247309315335871	0.0009694205686447429	0.0013528481069893052	0.0018158549457450034	0.002394613494189626	0.0030095444519120376	0.00395002709313455	0.004897744216212618	0.007335764601535591	0.009781019468714122	0.013007598376292893	0.016458446221393953	0.023172045383351575	0.029907347990875868	0.04176466375213508	0.054106689797716656	0.07152008762404423	0.08907817508748297	0.1351907624348083	0.1818459359213004	0.2652161048247483	0.3493024874318964	0.3916603786961872	0.43424977337985593	0.559840378392339	0.688751610576523	0.8374853230449355	0.987774449112293	1.1673125853216704	1.350562010722949	1.6718815223375478	2.001788363914694	2.3514742788849348	2.698599187278308	2.852679181837978	3.0135523548600163	3.190681408611493	3.3686858346674926	3.6319196914638177	3.894799058649221	3.954664396003962	4.009841789116301	4.257188723757822	4.511806312664177	4.286741582137775	4.035994441024142
SRR1822166_07_1	0.00029024565129988404	0.00034072315587377696	0.00039120066044766983	0.0005426331741693485	0.0006940656878910271	0.0007382335043931834	0.0007824013208953397	0.0012619376143473222	0.0017414739077993044	0.0027636433754206356	0.0037858128430419665	0.0055335964389130075	0.0072813800347840485	0.01048039188715451	0.013679403739524972	0.020184692141485414	0.026689980543445863	0.03737228244889594	0.04805458435434603	0.06630220225780831	0.08454982016127058	0.1267111558566146	0.16887249155195863	0.251630360300856	0.3343882290497534	0.378139606139175	0.42189098322859675	0.5446522743523042	0.6674135654760117	0.8113627891446108	0.9553120128132097	1.1399524148564382	1.3245928168996666	1.6482861246678266	1.9719794324359865	2.3226403470227486	2.6733012616095104	2.849038693783519	3.0247761259575268	3.205706431414574	3.3866367368716213	3.677525976354822	3.968415215838024	4.041960940002186	4.115506664166348	4.384772602627708	4.654038541089067	4.418674556637148	4.1833105721852295
SRR1822166_07_1.trim	0.00046095258218161627	0.0004547234932332161	0.0004547234932332161	0.0005979925390464211	0.0007412615848596262	0.0008097815632920286	0.0008658433638276306	0.0013392541239060473	0.0019123303071588676	0.003002420873128906	0.004154802328582947	0.006110736258380617	0.008079128366075087	0.011168756484481596	0.014463944538185312	0.021309713292477155	0.028099420246233398	0.038470853345319765	0.049247177226052145	0.067766258669646	0.08654073276012426	0.12891722487609095	0.17161140052842608	0.2550562760811954	0.3393483077309472	0.38154415626741034	0.42369017209228615	0.5450452829850193	0.6691661093708421	0.8162971903320554	0.9655897651583635	1.1481955076807158	1.334127583701514	1.6495437316927077	1.9741664731496367	2.3262345805132174	2.673985929235556	2.834073515209442	3.0031247601800755	3.185767877236118	3.3679811871547214	3.6357697210464472	3.9031222187117844	3.966814653209177	4.026165412709534	4.285507301987229	4.551526774617608	4.323012646545546	4.066791530831
SRR1822166_07_2	0.0008959807942099954	0.0012619447805774584	0.0016279087669449212	0.002290429776748087	0.0029529507865512523	0.0037353565505092766	0.004517762314467301	0.005186593048173354	0.005855423781879407	0.006883908778050035	0.007912393774220663	0.010114487416328328	0.012316581058435994	0.015969911198207735	0.019623241337979477	0.025806770762809024	0.03199030018763857	0.043839961677260904	0.055689623166883244	0.0736344779466947	0.09157933272650616	0.13811354651029992	0.1846477602940937	0.2671726392199566	0.34969751814581945	0.3936762937489439	0.4376550693520683	0.5647076698606068	0.6917602703691453	0.8363160449842931	0.9808718195994411	1.1643712101432093	1.3478706006869776	1.6755787310312347	2.003286861375492	2.3515583819192587	2.699829902463026	2.872407160930896	3.0449844193987667	3.218167411361314	3.3913504033238615	3.679862528783383	3.9683746542429046	4.03680991969362	4.1052451851443355	4.362946928786059	4.620648672427781	4.391839154537379	4.163029636646978
SRR1822166_07_2.trim	0.0007069212864851222	0.0006573127751528329	0.0006449106473197607	0.0008247415008993093	0.0009921702266457856	0.0013766361894710277	0.001823112791461631	0.002375007480033349	0.002988912807770429	0.003950077714833534	0.004917443685813175	0.007360662868928423	0.009816284179876742	0.013146255503056658	0.01668086193548227	0.02334080458184211	0.03006895893128384	0.04179517079745372	0.05385003905120001	0.07121301801750127	0.08886744698787971	0.13512738380523948	0.18200742701425285	0.2654985515864957	0.3495291687194772	0.3921862874013295	0.4349984326810951	0.5603839450734562	0.6891738415559958	0.8374722851199581	0.9874884233888008	1.1682866429393293	1.3525326540274516	1.67237732977847	2.0015049982125435	2.351951924391668	2.698684413284787	2.8529854867199567	3.0147774453663017	3.1899761042001975	3.3661111236854904	3.6305492933422583	3.894776626825865	3.9533704797732145	4.006972476267753	4.256044409539345	4.512414995040699	4.2853258333532285	4.033140965995536
SRR1822166_08_1	0.0003091298122748493	0.000358811389247593	0.0004084929662203366	0.0005630578723577612	0.000717622778495186	0.0007893850563447044	0.000861147334194223	0.0012917210012913345	0.001722294668388446	0.0027435270839392878	0.003764759499490129	0.005426332240467444	0.00708790498144476	0.01042761098905697	0.013767316996669181	0.02020384130224908	0.026640365607828974	0.03743782833657193	0.04823529106531488	0.06642426841255825	0.08461324575980161	0.12676530373356498	0.16891736170732838	0.252078801384482	0.3352402410616357	0.3787171410880055	0.4221940411143754	0.544703289753942	0.6672125383935087	0.8123600256069887	0.9575075128204689	1.1394304073442176	1.3213533018679664	1.6466517073598343	1.971950112851702	2.323723278694823	2.675496444537944	2.8493543630664506	3.0232122815949576	3.2039372980961414	3.3846623145973256	3.6757908354823834	3.9669193563674416	4.042197985831588	4.1174766152957325	4.386264987068714	4.655053358841696	4.41908794892204	4.183122539002384
SRR1822166_08_1.trim	0.00047955465067468165	0.0004632061966744084	0.00045230722734089296	0.000599443313343352	0.0007465793993458111	0.0008337711540139351	0.0009155134240153013	0.0013569216820226786	0.0018909711793649376	0.0029917670820500024	0.00415795680073616	0.006021680556767309	0.007923550705465762	0.011160544597519863	0.01452832612157615	0.02129658607768927	0.028097542941802937	0.03861504834864539	0.04947587128949358	0.06787878100913448	0.08657596290078032	0.12897840309282232	0.17152252988620004	0.2551012762202636	0.3398189648496795	0.3819816277163842	0.42414429058308883	0.545411672872449	0.6691367727465168	0.8169812917556545	0.967032852054829	1.1474107945245104	1.3313254525429177	1.6481584910682128	1.973901437023657	2.327273270239563	2.676939453882074	2.8348709690093803	3.000938564744156	3.1841665876945515	3.3668387632089374	3.6337109263093983	3.9010408461218664	3.966799777595632	4.0278013089553175	4.286929754344316	4.552750166904092	4.322999893353585	4.06563163151195
SRR1822166_08_2	0.0009053138833637755	0.0012696475193516364	0.0016339811553394972	0.0023129665678623284	0.0029919519803851603	0.0037758213184196487	0.0045596906564541375	0.0051834740029182026	0.005807257349382267	0.00688369763752822	0.007960137925674172	0.010228942840689488	0.0124977477557048	0.01592579605795422	0.01935384436020364	0.025702081956961817	0.03205031955372	0.04366483425248453	0.055279348951249065	0.07330282351943643	0.09132629808762378	0.13787268018837595	0.1844190622891281	0.26832620269845364	0.3522333431077792	0.39479965624569424	0.4373659693836093	0.5646067316490668	0.6918474939145243	0.8362450583110465	0.9806426227075686	1.1650285637570614	1.3494145048065544	1.6780158434345753	2.0066171820625964	2.3539430614977515	2.701268940932906	2.8725167902604123	3.043764639587919	3.2203063670504606	3.396848094513003	3.6834848225231496	3.970121550533296	4.037120298108821	4.104119045684347	4.36082521347743	4.6175313812705125	4.39035831881887	4.163185256367227
SRR1822166_08_2.trim	0.0007377786959023771	0.0006781054190279201	0.0006347066722101332	0.0008028768161290575	0.0009873214901046517	0.0013453611513513937	0.0017522244027681458	0.0022947087379904816	0.002913140880143945	0.00392216174365749	0.004936607450523258	0.007388636645728218	0.009867790057694293	0.013128120912380534	0.016605445501155707	0.023288852511094887	0.030042782484612975	0.04148377711445204	0.05330451077894675	0.07100034979389935	0.08892945707299757	0.13533899195126842	0.1821716646110127	0.26670157372535713	0.352045209342535	0.3934693131801126	0.4350507374749047	0.560722658572511	0.6895084397542937	0.8371238522116434	0.986475214541705	1.1684570096353897	1.3541927963288132	1.6746003192411814	2.0043222981893174	2.3544688123585744	2.7008884591448536	2.853760544810508	3.013598129340417	3.1923358681094727	3.3717191632374424	3.6331694885978476	3.895466089521199	3.953869953051236	4.006724201831948	4.254579869751681	4.510068292267992	4.284215788984877	4.032720051175803
SRR1822166_09_1	0.00028462586518902003	0.0003533286602346456	0.00042203145528027107	0.000583973757887817	0.0007459160604953628	0.0008195261980442473	0.0008931363355931317	0.0013004457633636261	0.0017077551911341203	0.002674501664276137	0.0036412481374181525	0.005329373958539237	0.0070174997796603215	0.010413380791915526	0.013809261804170731	0.020291861250975825	0.02677446069778092	0.03755098483493761	0.0483275089720943	0.06651902763167529	0.08471054629125628	0.12690387713427687	0.16909720797729744	0.25262017738276504	0.33614314678823265	0.37889591467662476	0.4216486825650169	0.5444402066815628	0.6672317307981086	0.8121651842893589	0.9570986377806092	1.1388666041013211	1.3206345704220335	1.6476009867291717	1.9745674030363103	2.325623963691947	2.6766805243475833	2.849688884299978	3.022697244252373	3.2022716284741284	3.3818460126958843	3.6736562273096753	3.965466441923466	4.04175598847913	4.118045535034795	4.388783620939591	4.659521706844388	4.421491058723812	4.183460410603236
SRR1822166_09_1.trim	0.0004941336645126961	0.00047475587374749226	0.0004553780829822885	0.0005910226183387148	0.0007363560490777431	0.0008477783459776649	0.0009543561951862856	0.0013806675920207685	0.0018748012565334646	0.002950268644002273	0.0041177805376058	0.005973204003374061	0.007862538602981427	0.011161607480757368	0.014635076475420143	0.02140761434785886	0.028165618877223676	0.038716825948877126	0.049611988806612946	0.06805480116739562	0.08682703597118678	0.1292062643746874	0.1717744262381488	0.2556124379838029	0.34039996147695195	0.3819992338021531	0.42353552830736746	0.5449180096606038	0.669066670645573	0.8167932585441039	0.9666271811883507	1.1468309464093633	1.3304645805958166	1.648914349583484	1.9764232357538842	2.3291087165759756	2.6779961504080867	2.835663544969167	3.0014017893839546	3.183349555773836	3.3650986998083727	3.6320665231805855	3.8998046137357143	3.9670213254525146	4.028235766479794	4.289244919191706	4.557622476842087	4.32504538763042	4.064617568641464
SRR1822166_09_2	0.0009127708567772721	0.0013151752129909081	0.0017175795692045443	0.0023849819160954525	0.0030523842629863614	0.0038228413840295425	0.004593298505072724	0.005147831337415905	0.005702364169759087	0.006835966685434086	0.007969569201109085	0.010271125823843175	0.012572682446577265	0.01592441629162499	0.019276150136672714	0.025680268244706803	0.03208438635274089	0.043606891577004515	0.05512939680126814	0.07327685179246358	0.09142430678365904	0.1379363615177181	0.18444841625177713	0.26862944462359073	0.3528104729954043	0.39505802302763837	0.43730557305987244	0.5642886842962632	0.691271795532654	0.8347044116718266	0.9781370278109993	1.16471524272859	1.3512934576461808	1.6789340288974421	2.0065746001487033	2.3532165088055645	2.6998584174624254	2.8719353534457324	3.044012289429039	3.22013780582547	3.396263322221902	3.6836487357412064	3.9710341492605106	4.038971782277847	4.106909415295183	4.361204431571212	4.615499447847242	4.389421810208145	4.163344172569047
SRR1822166_09_2.trim	0.0007137321929243194	0.0006655070447537573	0.0006462169854855324	0.0008391175781677809	0.0010320181708500294	0.0013503041487757394	0.0017216377896890679	0.00226658196401642	0.0028935088902337274	0.003901414486998476	0.004899675054129112	0.007325400007108387	0.009823462682343504	0.013199223054282852	0.016748593959636227	0.0233265041701009	0.03002497725099198	0.04139646718961053	0.053091065620971836	0.07086685523664105	0.08888377059316305	0.13531976576659732	0.18226694751063954	0.2671962559538165	0.35283447407510077	0.3939078327719685	0.43501977158737265	0.5602411913270543	0.6887805012608706	0.83559714235133	0.9840437934499543	1.1680468462947342	1.355753590519013	1.6752934222971576	2.00425644802783	2.3536572915531866	2.69946053902502	2.8530431684038087	3.0132808682301353	3.1920418474687753	3.3720277454709473	3.6345413395374027	3.897884406152391	3.9568878749390737	4.009361658663462	4.254760147644185	4.50827975157683	4.282957391779512	4.031824932681309
SRR1822166_1	0.00028887680779183616	0.00032642195865163136	0.0003639671095114266	0.0005273989426658293	0.0006908307758202321	0.0008582379778892013	0.0010256451799581707	0.0013927042430698154	0.0017597633061814607	0.0026718896182458974	0.0035840159303103343	0.005442721751698785	0.007301427573087234	0.010656638936981405	0.014011850300875574	0.020647182726944324	0.027282515153013075	0.03766397021957504	0.048045425286137006	0.0655207053269144	0.08299598536769179	0.1268535803561615	0.17071117534463123	0.25427873042070626	0.33784628549678125	0.3786834835254948	0.41952068155420824	0.5436502507885773	0.6677798200229464	0.8128688592978819	0.9579578985728174	1.1409732824156893	1.3239886662585612	1.65241641938142	1.9808441725042787	2.3326417943529028	2.684439416201527	2.8459100673580764	3.0073807185146264	3.1901805490207975	3.3729803795269686	3.6687875804598655	3.964594781392763	4.039225265441234	4.113855749489708	4.3866888517576665	4.659521954025627	4.422475564434252	4.185429174842878
SRR1822166_1.trim	0.0004535060654212326	0.000431702889199058	0.0004238537457590751	0.0005677547088254278	0.0007112196083673369	0.0008795401288025251	0.001079257222997645	0.0015044191593300506	0.0019714431940090313	0.002993576095304579	0.004072833318302224	0.00603119460657795	0.008058889995240192	0.01156920136701031	0.01521948913012679	0.021890388927063343	0.02861318028340867	0.03905908201145254	0.04970906146893597	0.06728678213925317	0.08508297063531656	0.12906739015535834	0.17367014775306103	0.25714927674547444	0.3413383171556818	0.381225919863577	0.4212787906472362	0.5442569897472657	0.669948812159907	0.817643527888918	0.9673393391316003	1.1483200918719565	1.333791862850556	1.65473592503154	1.9817547881715465	2.3330327373033937	2.6830700857081986	2.832045083944976	2.9882997266588123	3.172897190270903	3.3563329806538764	3.6276569383249107	3.901083158247287	3.964018898539643	4.020285919352685	4.284669926032201	4.5579491925468405	4.327012566382713	4.067797220658425
SRR1822166_1_1	0.0002915628084601985	0.0003445742281802346	0.0003975856479002707	0.0005522022887503759	0.0007068189296004811	0.0007775008225605293	0.0008481827155205775	0.0012811093099008722	0.001714035904281167	0.0026859119324818283	0.00365778796068249	0.005327647681863627	0.006997507403044764	0.01035489731864705	0.013712287234249335	0.02032987946263384	0.026947471691018347	0.037752966077285705	0.04855846046355306	0.06659117840498534	0.08462389634641761	0.1272009016182266	0.16977790689003558	0.25297933014063223	0.3361807533912289	0.3788858695940279	0.4215909857968271	0.5444714567078707	0.6673519276189144	0.8120289272715128	0.9567059269241113	1.1391226397990655	1.3215393526740198	1.647877652470562	1.9742159522671041	2.326649123420834	2.679082294574564	2.8515814543435614	3.0240806141125587	3.20261865811133	3.381156702110102	3.672927138630871	3.9646975751516393	4.04015933112311	4.115621087094582	4.387406218380897	4.6591913496672115	4.419509050639689	4.179826751612166
SRR1822166_1_1.trim	0.0004971643533333103	0.0004666367176023176	0.00044047017269003815	0.0005713028972514357	0.0007064967126315463	0.000806801801461951	0.000911467981111069	0.0013824657895321	0.0019057966877776898	0.002961180665906296	0.004125591914502734	0.005996499875730718	0.007871768927777413	0.011155670314268491	0.01465762624169523	0.02147837228216275	0.028246785232805716	0.038844235922278904	0.04982110151298015	0.06812023858830095	0.0867682629291188	0.1295680082239706	0.17258580805975812	0.2561312248738478	0.3404703602169433	0.38191380626717536	0.4233180025000389	0.5449226588890392	0.6693402188561094	0.8165750059866874	0.9659946996174408	1.1469930518664966	1.3312971109561373	1.6491116043698653	1.975979722323242	2.330069769167027	2.6805706382670107	2.837670212829518	3.0026153897748906	3.1838623242006134	3.3650394811732363	3.6316286018303585	3.8990114410164867	3.9655093538202264	4.025775267844025	4.28747560569337	4.557379155372714	4.324091324207285	4.062731151441801
SRR1822166_1_2	0.0008923640233813511	0.0013120401729913923	0.0017317163226014335	0.0024031981619774996	0.0030746800013535663	0.0037903382775306893	0.004505996553707812	0.005173060749403773	0.005840124945099733	0.006948953508806263	0.008057782072512794	0.010213592188404374	0.012369402304295956	0.015788658512697763	0.019207914721099575	0.025719521505575375	0.032231128290051175	0.04386720174344958	0.05550327519684799	0.07343449089439703	0.09136570659194605	0.1378437357503381	0.18432176490873015	0.2689240590264344	0.3535263531441386	0.39518031540385523	0.43683427766357186	0.563938721627573	0.6910431655915742	0.8348418850226947	0.9786406044538154	1.16481777970819	1.3509949549625644	1.6798310975785924	2.00866724019462	2.353671958679835	2.6986766771650497	2.8714463038503033	3.044215930535557	3.2206566191189787	3.3970973077024	3.6839304942079836	3.9707636807135662	4.038137164478858	4.105510648244151	4.358853678010852	4.612196707777554	4.387422579690095	4.162648451602637
SRR1822166_1_2.trim	0.0006685668145921393	0.0006555427857364483	0.0006902735293516244	0.0008856339621869897	0.0010549463373109732	0.0013631816868956608	0.0017148304659993182	0.0022401329631788563	0.0028696276912039227	0.003937598057370587	0.00499254439468156	0.007267408101475591	0.009624757324355668	0.01311953840063276	0.01677929050908194	0.023382473138917288	0.03006814128483868	0.04157704145031765	0.05342456636604458	0.07107646680845782	0.08904094394340764	0.13535873189719683	0.18219313966226175	0.2676003795549316	0.3536631622333379	0.3940940891443547	0.43466393902983225	0.5600679715383292	0.6886498670876149	0.8356260327240881	0.9842345433104746	1.1678169127173434	1.3551849331782664	1.6763270953589438	2.0066815872835466	2.354245162669469	2.698695995158882	2.853056785156532	3.013404287084848	3.192619265482108	3.373318983168917	3.6349196267643267	3.8975187792386734	3.955966279400063	4.008032005422164	4.252692728819271	4.505276403103591	4.281176279926668	4.031727055253618
SRR1822166_2	0.000978829827846007	0.0013374985192769447	0.0016961672107078823	0.0023627079192907454	0.0030292486278736086	0.0036913722343452533	0.0043534958408168985	0.005092035313812622	0.005830574786808346	0.006927782951235007	0.00802499111566167	0.010029030343521476	0.012033069571381285	0.01567011144975855	0.019307153328135818	0.02604941799069965	0.03279168265326349	0.044131708903394594	0.0554717351535257	0.07316399594980005	0.0908562567460744	0.137822861784449	0.1847894668228236	0.270338575382269	0.3558876839417145	0.3963156527248524	0.43674362150799034	0.5653223719940814	0.6939011224801724	0.8372952751575014	0.9806894278348302	1.1635901417948968	1.3464908557549633	1.6759037547726678	2.005316653790372	2.3530357907978106	2.7007549278052485	2.871354012385572	3.041953096965895	3.21959260060129	3.397232104236684	3.6846264360010004	3.9720207677653177	4.040761919371154	4.1095030709769915	4.361724902050098	4.613946733123204	4.391221868238604	4.168497003354003
SRR1822166_2.trim	0.0007058718973956418	0.0006932825462120787	0.0007119495152083965	0.0008651923072014231	0.0010101869035914258	0.0012767338562365207	0.001601452293660838	0.0021875082970336033	0.002823053474024513	0.0038679696222602513	0.0050031818065712	0.007186783063582318	0.009402942987447479	0.013085979381976769	0.0168627847370457	0.023599389966926124	0.030513114344492543	0.041804894125032535	0.053366259667124015	0.07107904266683925	0.08912913345516237	0.13599538087154533	0.18353233682512154	0.26922067036714875	0.3555067810326161	0.3946991677292803	0.4339887963109485	0.5614442559244575	0.6919133457419767	0.8378139413016378	0.9857240577795304	1.16609820391981	1.3507661870448007	1.6726472451816778	2.0018101576893508	2.3506884282660416	2.6979695877046526	2.8531281316553714	3.014370805152215	3.1943815965704037	3.37390661267913	3.6359826091918275	3.9006468026616425	3.9581931610372676	4.008737235461482	4.25260425489161	4.504709485266925	4.282554755472864	4.036719456102522
SRR1822166_2_1	0.0002826813920115122	0.0003533517400143903	0.0004240220880172683	0.0005587374388977546	0.0006934527897782409	0.0007707484829063887	0.0008480441760345366	0.0012963591961777942	0.0017446742163210519	0.0027031408111100855	0.003661607405899119	0.005399656277094901	0.007137705148290684	0.010556383232929909	0.013975061317569136	0.0206114486847144	0.027247836051859667	0.03789697411654336	0.04854611218122704	0.06584709675168163	0.0831480813221362	0.12695044639367006	0.1707528114652039	0.25431608108185705	0.3378793506985101	0.37912212410331475	0.42036489750811934	0.5446364960228053	0.6689080945374913	0.8134709167225036	0.9580337389075159	1.140628250559952	1.3232227622123882	1.6506053577840958	1.9779879533558036	2.328817645325841	2.6796473372958785	2.8447288533338515	3.0098103693718246	3.193787369707067	3.3777643700423097	3.6704853683669802	3.9632063666916517	4.040579355512928	4.117952344334204	4.387243913847545	4.656535483360887	4.419167035109471	4.181798586858053
SRR1822166_2_1.trim	0.00045349881970391324	0.00045349881970391324	0.0004622199508520654	0.0005777749385650817	0.0006998707746392123	0.0008088849139911144	0.0009135384877689406	0.001377938721408044	0.0018815840452138324	0.002901956389547637	0.004077128811761144	0.006015400209437964	0.007960212455475901	0.011413780390144162	0.015033049816627316	0.021746140517917453	0.028513738288883546	0.039173140834712544	0.05004403081088424	0.0675560621563738	0.08532972743630794	0.12915995230413374	0.1733935294875616	0.25709458568195215	0.34162196905263004	0.3819724625923432	0.4224886576238711	0.545349772956252	0.6708468501781618	0.817804450872887	0.96686166389153	1.148017000100947	1.3329311438352178	1.6524908313658098	1.9796488044092293	2.3307484627371142	2.679495595937784	2.8312738018746506	2.9900223718816776	3.17514146219793	3.3609844063994787	3.6300378431683344	3.8996363506339495	3.9655397584377488	4.024335444355804	4.2847680429847115	4.554639085798707	4.323415735667748	4.064088540411868
SRR1822166_2_2	0.0010114754540415036	0.0013449531692385933	0.0016784308844356827	0.0023277186213094864	0.0029770063581832902	0.0037411341029395355	0.004505261847695781	0.005139090352739255	0.00577291885778273	0.006950028938577756	0.008127139019372781	0.010114754540415036	0.012102370061457294	0.015710996462994013	0.01931962286453073	0.025964884089882005	0.03261014531523328	0.04378496146687085	0.054959777618508426	0.07325246579716732	0.09154515397582623	0.137677710219217	0.18381026646260776	0.2701500762349933	0.35648988600737885	0.39676560184876514	0.43704131769015137	0.5648847480035893	0.6927281783170272	0.8373470836280617	0.9819659889390964	1.164786864564563	1.3476077401900297	1.677028511262503	2.0064492823349767	2.3510267259862423	2.6956041696375075	2.869471941571524	3.0433397135055404	3.2208426133813743	3.3983455132572082	3.6862803314821493	3.9742151497070908	4.041096203528473	4.107977257349854	4.359262653828467	4.610548050307079	4.38812945657907	4.1657108628510615
SRR1822166_2_2.trim	0.0007075775412197018	0.000683702225411675	0.000683702225411675	0.0008508294360678623	0.001011445196958224	0.0012784146373570685	0.0016061576089036176	0.002133585039935481	0.0027413203514125256	0.003950279524600789	0.00518745498010763	0.007325380986553661	0.009526251007402672	0.013155299010222736	0.016990542922293943	0.02363222168343593	0.03022397932970659	0.04139545664460783	0.05309653187379621	0.07135463701717085	0.08976033502190418	0.13565303297144216	0.1821057156008411	0.26888163614674193	0.35636947520037304	0.3953947641302204	0.4345828393042134	0.5609396924933121	0.69040684818722	0.8377718088041269	0.9867103697811084	1.1669690041317102	1.3512300096050396	1.6733970096687867	2.0044369452800987	2.3504553858360646	2.6935306510978774	2.8512878855410415	3.014733956596282	3.19390083786948	3.374680388201348	3.6379100859513542	3.9024919947693957	3.9587530912293833	4.0072699034345485	4.250257674345858	4.502094505488925	4.280499017541607	4.034815506427246
SRR1822166_3_1	0.00026205273266528535	0.000331246431739827	0.00040044013081436857	0.0005550217989596212	0.0007096034671048738	0.0008421020398008045	0.0009746006124967355	0.0013559020605883585	0.0017372035086799815	0.002764803550255089	0.0037924035918301966	0.005588495355041703	0.00738458711825321	0.010764772928362733	0.014144958738472258	0.02068891602328795	0.02723287330810364	0.037913730473758955	0.048594587639414266	0.06600637229802285	0.08341815695663145	0.1271942131690037	0.17097026938137594	0.2543310102898392	0.33769175119830236	0.37857933852590336	0.4194669258535043	0.5441289440776524	0.6687909623018006	0.8139961481192712	0.9592013339367416	1.140500603162947	1.3217998723891524	1.6503536386905253	1.9789074049918987	2.330002122921576	2.681096840851253	2.8443350824126403	3.0075733239740265	3.1920584477703877	3.376543571566749	3.6699778550718833	3.9634121385770182	4.04158776867398	4.119763398770943	4.387787400445725	4.655811402120507	4.419685695719089	4.183559989317671
SRR1822166_3_1.trim	0.0004505437932781831	0.000451997160353274	0.0004621707298789104	0.0005944271337121835	0.0007295902716956384	0.0008647534096790934	0.0010144502184134575	0.0014402867714150948	0.0019024575012940054	0.003017190047888736	0.0042569121629412844	0.006211690878938564	0.008172283063236205	0.011606589461676033	0.015258900921379498	0.0219443894667977	0.028657491986642625	0.03930485917875866	0.050149884293087046	0.06773853263583728	0.08554663940692624	0.12941652456854547	0.1738270622820985	0.25722417178496526	0.3412389622947457	0.3810917408608136	0.42124391304435027	0.5444283995949059	0.6703306825758816	0.8181134068723509	0.9678232959103907	1.1478039143884242	1.3320501652318495	1.6530727915120804	1.9805309272008143	2.3309537160430596	2.6803053733509623	2.8312637047065055	2.9888261360512614	3.173860111849386	3.359112092708774	3.628793073694344	3.8993388080895928	3.9664989006295435	4.02702582583878	4.286057986265158	4.553977486355717	4.32374815462349	4.0659295557048125
SRR1822166_3_2	0.000971661907412663	0.0013514933803103403	0.0017313248532080175	0.0023805716731610245	0.0030298184931140306	0.0037673982137409155	0.0045049779343678	0.005149808109287114	0.005794638284206426	0.00697093807818024	0.008147237872154055	0.010161228007518485	0.012175218142882912	0.015733561825028983	0.019291905507175054	0.025980178303198886	0.032668451099222715	0.04375128570377199	0.054834120308321285	0.07288053191599464	0.09092694352366801	0.13742979908343134	0.18393265464319464	0.2701705933560909	0.35640853206898726	0.39656466871533236	0.4367208053616775	0.5655425632744394	0.6943643211872013	0.8381570335491744	0.9819497459111473	1.1639552711046401	1.345960796298133	1.6749287127727799	2.0038966292474267	2.3514807045390937	2.6990647798307603	2.8715112129563285	3.0439576460818962	3.2205292256689346	3.3971008052559726	3.6856917528325894	3.9742827004092067	4.041443677006567	4.108604653603928	4.360153199282955	4.611701744961981	4.388681781770595	4.165661818579209
SRR1822166_3_2.trim	0.0007002632932109474	0.0007046037681688665	0.000727752967944435	0.0008738822915277111	0.0010142243151670953	0.001270312337684322	0.0015799328846825508	0.0021167049544785457	0.002730158748531111	0.003877490962407725	0.005065334275891584	0.007251486829696834	0.00952010840770255	0.013158873247424725	0.016949554710674067	0.023662822645588933	0.03040358025523729	0.04150072789765044	0.05301022066106591	0.07095085048713151	0.08919097308529352	0.13568180035956495	0.1826862505038568	0.26898357361720426	0.35601877747339794	0.3949803275206657	0.4339722608926389	0.5613536263076766	0.691806601167935	0.8383063119476203	0.9866796610841407	1.1664288568664722	1.3504230371576487	1.6720464442395098	2.001478365770667	2.3497349271943198	2.696142446285899	2.85337904528649	3.016067280834228	3.1941396064578167	3.373291263520941	3.6370040537142456	3.902334394241868	3.9590803170167166	4.008574752961868	4.251202962634587	4.50235586512466	4.27991231083125	4.033923126716115
SRR1822166_4_1	0.00028488796548871605	0.0003423072453546588	0.0003997265252206016	0.0005432747248854585	0.0006868229245503153	0.0008104952196461921	0.0009341675147420688	0.0013338940399626703	0.0017336205651832719	0.0027472916982012614	0.003760962831219251	0.005579608099280938	0.007398253367342626	0.010650172198211884	0.013902091029081144	0.02048653652601608	0.027070982022951016	0.0377244668719244	0.04837795172089778	0.06573734592806098	0.08309674013522418	0.12678729102860412	0.1704778419219841	0.25405822906838677	0.3376386162147894	0.37884247060320586	0.4200463249916223	0.5444186936150953	0.6687910622385684	0.8138277463122577	0.9588644303859473	1.1399615264323693	1.3210586224787912	1.650205810574944	1.9793529986710972	2.330994189654733	2.682635380638369	2.845105441452895	3.007575502267421	3.191111813491225	3.3746481247150295	3.668537666539652	3.9624272083642755	4.040774711524434	4.119122214684593	4.388768674019662	4.6584151333547315	4.42110124966879	4.183787365982849
SRR1822166_4_1.trim	0.00047091293951247566	0.0004600121770237609	0.0004578320245260179	0.0005766503356530083	0.0007020091042732275	0.0008502594741197476	0.0010115907589527255	0.0014421708772569565	0.001903273130529589	0.0030195112093739755	0.004264378285585196	0.006211254466069643	0.008165761180296192	0.011540637246802267	0.015086655284381162	0.02171431887751971	0.028427008418070228	0.03909013428453096	0.0499440234945442	0.06745282820391776	0.08518291839181225	0.12910100038259495	0.17353577851534274	0.2570639611613681	0.3413006933691599	0.38141222909888345	0.42172760908714596	0.5447383534672959	0.6705745754845209	0.8182809972828541	0.9677686036718434	1.1471951542360876	1.3309929105583063	1.6526973032015038	1.9806565533607257	2.3317199696147783	2.6818404699135576	2.831984302204367	2.9885966469559806	3.1728609559127166	3.3571917595206333	3.62747071504707	3.898932403303533	3.965702843775657	4.026347055729124	4.287587098999919	4.557137883592109	4.325286295990889	4.065878670894447
SRR1822166_4_2	0.0009938011103629385	0.0013361103817101727	0.001678419653057407	0.0023310157155290697	0.002983611778000733	0.003712399258933554	0.004441186739866376	0.0051500981985919386	0.005859009657317502	0.006988630252763375	0.008118250848209248	0.010088185493639783	0.01205812013907032	0.015693223756086755	0.01932832737310319	0.026008879281654056	0.03268943119020492	0.04378908536950298	0.054888739548801045	0.07287764386982619	0.09086654819085133	0.13757409615445348	0.18428164411805562	0.2702045838965793	0.35612752367510303	0.39614237327213875	0.43615722286917447	0.5649549509956673	0.69375267912216	0.8376197447521229	0.9814868103820855	1.1635876131746226	1.3456884159671596	1.6746840651058983	2.003679714244637	2.3519937527453756	2.700307791246114	2.8716556660245236	3.0430035408029337	3.220213737909029	3.3974239350151243	3.6855445444846353	3.973665153954147	4.041561645814143	4.109458137674139	4.361172499800688	4.612886861927237	4.389703425455751	4.166519988984266
SRR1822166_4_2.trim	0.0007248891874487043	0.0007162078798145881	0.0007205485336316461	0.0008583642923232413	0.0010005207048318942	0.0012772373856693487	0.0016168935468541458	0.0021855191968887583	0.0028203398176335067	0.003944569156251557	0.0051035237254060725	0.0072217627881304295	0.009401856167747864	0.01308924158533873	0.016939401521069274	0.02365222264914964	0.030449686526662637	0.0416138481441361	0.05309270716334627	0.07086442905383643	0.0890061916822308	0.13576479976303504	0.18305730826333738	0.2691444102535966	0.35589888776822853	0.39455783582640236	0.4333198744127313	0.560792940221731	0.6913565515484762	0.8380782467092202	0.9865481401947842	1.1661025408277559	1.3499324854705295	1.6715412932474532	2.0009285526645453	2.350101597343242	2.6974841223224026	2.853587055545263	3.014944350213673	3.193695729890489	3.373462822560496	3.6368873362466645	3.9021902678721645	3.9590181076450897	4.008860750262913	4.252408324957319	4.504212908375222	4.28108919505353	4.0343610062746755
SRR1822166_5_1	0.0002827225934836171	0.0003304320311339775	0.0003781414687843378	0.0005327553870956909	0.000687369305407044	0.0008251965697303072	0.0009630238340535706	0.0013614859892445434	0.0017599481444355162	0.0027538947621513574	0.0037478413798671985	0.005597023842870982	0.007446206305874764	0.010675428428320453	0.01390465055076614	0.020598107951490776	0.027291565352215406	0.037784991110980784	0.04827841686974616	0.06564553568258198	0.08301265449541778	0.1266977127291598	0.17038277096290183	0.25408456177993594	0.33778635259697	0.37908240491577544	0.4203784572345809	0.5444521508929709	0.6685258445513609	0.8136650219485942	0.9588041993458276	1.1403969211403548	1.321989642934882	1.6507739314537129	1.9795582199725437	2.3307624101546254	2.6819666003367066	2.8446778704270517	3.0073891405173963	3.189527870320589	3.3716666001237816	3.6674315402480397	3.9631964803722974	4.039887634379043	4.116578788385787	4.387552491093951	4.658526193802115	4.421683292684156	4.184840391566198
SRR1822166_5_1.trim	0.00045354461953650777	0.0004404616016652623	0.0004387171992824296	0.0005739083839519655	0.0007169493793442488	0.000879178800947692	0.001048385832082466	0.0014740200134936501	0.0019397754497099868	0.003032643542554687	0.004238897790283515	0.0062231555007557365	0.008221368430290619	0.011577598614860777	0.01508820841031163	0.021777119347283703	0.028559355811737328	0.039105140417152545	0.04983583167514804	0.06729468292372934	0.08500298371305572	0.12897936778426866	0.17350349420369104	0.25712491122954323	0.3414467058121028	0.38173106224005027	0.4221977087170038	0.5448536178635037	0.6702735325856022	0.8182154264724539	0.9680063868851084	1.1476728547073476	1.331777082191513	1.6531893266367819	1.9807218068422197	2.331425183898824	2.6812424045449497	2.831387478641319	2.9881630261948358	3.171687239886709	3.354641906200588	3.625897348932268	3.8988474785788694	3.964709134945102	4.024611912771578	4.286871472414989	4.557235525529041	4.326052494335795	4.067205857954395
SRR1822166_5_2	0.001000137121273164	0.0013296876038128196	0.0016592380863524752	0.002327174185011938	0.002995110283671401	0.0037010374567255154	0.0044069646297796305	0.005171203684462746	0.005935442739145862	0.006978872014961769	0.008022301290777675	0.010083537955027049	0.012144774619276424	0.015768062900496607	0.01939135118171679	0.02605745946794119	0.03272356775416559	0.04386732173881083	0.05501107572345608	0.0729879220189906	0.0909647683145251	0.13782896736372335	0.18469316641292163	0.2704558080754535	0.3562184497379853	0.3961391173065424	0.4360597848750995	0.565326624286298	0.6945934636974963	0.838149364647874	0.9817052655982517	1.1637434743703376	1.3457816831424239	1.6745096147457672	2.0032375463491108	2.35141072344901	2.6995839005489093	2.871112717927405	3.0426415353059006	3.220193263245986	3.3977449911860704	3.684572301785545	3.9713996123850195	4.040268595128944	4.109137577872867	4.361885127713623	4.614632677554378	4.391170944991751	4.167709212429124
SRR1822166_5_2.trim	0.0007554131998193469	0.0007337059239624691	0.0007293644687910934	0.000865686161172286	0.001005481017690579	0.0012755195293501385	0.0015993920851347552	0.0021837519512019053	0.00284886288345664	0.003950724205951757	0.005093395207057803	0.007283225195499633	0.009498235623935442	0.013117272654794107	0.01691083618354207	0.02364269657227701	0.030471805556850758	0.041622399019011734	0.05308470896247748	0.0709671628133734	0.08920301111521929	0.1361219854433092	0.18361142698091787	0.26945154692038964	0.35600540209003556	0.39460788489183846	0.43322773351432686	0.561087061475474	0.6920349006455379	0.838379276435368	0.9866147900978494	1.166299805021775	1.3501474071640158	1.6714585043975205	2.0002421142719973	2.349431431742973	2.697301815132885	2.8534335674610642	3.0149530656569206	3.194418402949175	3.374053925284147	3.6354928825402455	3.8993613181102464	3.9576401440397575	4.009292172795681	4.25365618686276	4.5059572492741475	4.2825971953261845	4.035535401015612
SRR1822166_6_1	0.000288625932339072	0.00033353966160612144	0.0003784533908731709	0.000535283297985983	0.000692113205098795	0.0008518882747864955	0.0010116633444741962	0.0013864352821287564	0.0017612072197833169	0.00273016570692163	0.003699124194059943	0.005572247591689022	0.007445370989318101	0.010654861905302833	0.013864352821287566	0.020655161428336698	0.027445970035385837	0.037718697096596886	0.04799142415780794	0.06539586239411146	0.08280030063041499	0.126583823759351	0.17036734688828703	0.25408727453271096	0.3378072021771349	0.37877809504705234	0.41974898791696985	0.5442108220411137	0.6686726561652576	0.81343991366197	0.9582071711586827	1.1407085878555103	1.3232100045523378	1.6514461646517289	1.9796823247511197	2.3305122995437677	2.6813422743364157	2.8437216040309616	3.0061009337255076	3.1894004894801298	3.372700045234752	3.668217657999063	3.963735270763374	4.039514303815255	4.115293336867136	4.387203262721784	4.659113188576433	4.42240752727007	4.185701865963708
SRR1822166_6_1.trim	0.0004550175765803122	0.0004455683297823185	0.00044266086922908963	0.0005734965941243871	0.0007145084309559854	0.0008831411430432577	0.001069218618449903	0.001488619803253162	0.001950179166078239	0.003029573896464443	0.004192558117755976	0.006183441731579419	0.008212122332594836	0.011565878080744293	0.015069368047385037	0.021846658596961444	0.028687186413570577	0.03904864896013983	0.049630351643616163	0.06716233877958602	0.08492546902953757	0.12890080989712366	0.17342348021385506	0.25701805917515214	0.34137148534084194	0.38143774549461185	0.42166755030450087	0.5447563465557201	0.6704931125057925	0.8178890058471431	0.967325209631722	1.1480587725415325	1.3332102217619746	1.6538980327271464	1.9806624362485667	2.3310099791823644	2.680266497543563	2.8301300980294664	2.986968696382566	3.1717029250136197	3.355480599122661	3.626606383767218	3.8997223251604596	3.96440096576245	4.022971758607245	4.286250307218636	4.55777223336357	4.326534626913898	4.067312712639399
SRR1822166_6_2	0.0009954708066294792	0.0013245946605964741	0.001653718514563469	0.0023259558270284945	0.00299819313949352	0.003703563725847841	0.0044089343122021615	0.005173944791557212	0.005938955270912262	0.007009528165024143	0.008080101059136023	0.010066624902543076	0.01205314874595013	0.01570296293859978	0.019352777131249433	0.026056742881516746	0.032760708631784055	0.04387581757917949	0.05499092652657492	0.07302058158717852	0.0910502366477821	0.13784693639404677	0.1846436361403114	0.27022688259635985	0.35581012905240833	0.39606190276307424	0.4363136764737402	0.5651432083050716	0.693972740136403	0.8377365429521024	0.9815003457678018	1.1636177538477983	1.3457351619277949	1.6750151104295574	2.0042950589313198	2.351877827929528	2.699460596927737	2.8707353252012053	3.0420100534746743	3.219828971488766	3.397647889502858	3.6843950224604205	3.971142155417983	4.040160237519334	4.109178319620686	4.361691417700854	4.614204515781021	4.391194757361832	4.168184998942643
SRR1822166_6_2.trim	0.0007207128718631488	0.0007163712280567443	0.0007322905886802275	0.0008733940123883741	0.0010087085776879813	0.001269207206072252	0.0015948304915525903	0.0021918065149332104	0.0028640376976248423	0.003948725041924903	0.005091300970310356	0.007270082553824353	0.009458994639553294	0.013094397720116004	0.016887547192311413	0.023625778379851213	0.030489193630475676	0.04166458478816089	0.05312869525897199	0.07100613723914363	0.089245382869849	0.13602008241814798	0.18341563703076283	0.26913994677361774	0.35552635719694936	0.3945070825054512	0.4335261590009096	0.5610301070927952	0.6915167644796806	0.8378504217599425	0.9862543195285582	1.166233545486552	1.3504118646126397	1.6720046574260325	2.000934104664948	2.3496238200814124	2.69683086413799	2.8529505865578875	3.014835288345389	3.1944208719316016	3.373674319766625	3.635071668418821	3.8992701009334496	3.957730334786687	4.00951746210948	4.253650987772809	4.505500338087421	4.282269656530026	4.03544792974323
SRR1822166_7_1	0.00029281559581300205	0.0003281554091007781	0.0003634952223885542	0.0005313593355054907	0.0006992234486224273	0.0008633011531728164	0.0010273788577232054	0.0013971847610560054	0.0017669906643888054	0.0027091753293646934	0.0036513599943405815	0.005523107962403866	0.007394855930467151	0.010608885735371502	0.013822915540275855	0.020635295619589124	0.027447675698902392	0.037739134182778335	0.04803059266665428	0.0653811788547635	0.08273176504287272	0.12661182285249659	0.17049188066212043	0.25415257793998614	0.3378132752178518	0.37871721589416935	0.41962115657048693	0.544204726567503	0.668788296564519	0.8132902688258578	0.9577922410871966	1.1405262117130592	1.323260182338922	1.652127436250211	1.9809946901614999	2.3313731622074396	2.681751634253379	2.844251037499612	3.0067504407458454	3.1894673725331586	3.372184304320472	3.6681653376951076	3.9641463710697433	4.040151581294145	4.116156791518546	4.388253159655401	4.660349527792254	4.422819283459411	4.185289039126569
SRR1822166_7_1.trim	0.0004560304788344324	0.0004342257428245894	0.00042176589367610767	0.0005644311664262237	0.0007139493562080049	0.0008877642518293255	0.001082760891003065	0.0014964278827326596	0.001951835369109668	0.0029990856900395596	0.004113619196371253	0.00610781805258576	0.00815434827522389	0.011508539665995177	0.015006019321974007	0.02180099805509854	0.028670112890656532	0.03905539715591608	0.0496805335172839	0.06718412960107108	0.08488396830894684	0.12891209126002198	0.17353454901547974	0.25710151126943204	0.3413618641284974	0.3813517499705496	0.4215789959388804	0.5448791711424262	0.6707361073912405	0.8177828860944203	0.96694347820564	1.147917803147678	1.3333290803714906	1.6544692323244594	1.9816480501672402	2.331792861960502	2.680882324530888	2.830770571832379	2.9875634445395014	3.1718097258679308	3.3552947104133883	3.6268110211626987	3.900102237423211	3.9645819567666036	4.022934545291231	4.286812345520065	4.5592749818122025	4.3276208434511725	4.067772558436957
SRR1822166_7_2	0.0009945691601495777	0.001332823646088774	0.0016710781320279705	0.0023324413806553547	0.002993804629282739	0.0036564300215143736	0.004319055413746008	0.005114836956226096	0.0059106184987061825	0.006984702705923557	0.008058786913140931	0.010049187377044336	0.012039587840947743	0.015707377154900372	0.019375166468853004	0.02605758578155851	0.032740005094264016	0.043889781694214994	0.055039558294165965	0.07305160967042817	0.09106366104669039	0.1378923441234032	0.18472102720011602	0.2704338304365854	0.3561466336730548	0.39640081071522565	0.4366549877573964	0.565322324277331	0.6939896607972655	0.8375629132834014	0.9811361657695371	1.1639608222042666	1.346785478638996	1.6761399589528183	2.0054944392666405	2.3525227164707863	2.6995509936749316	2.8708529100746536	3.0421548264743756	3.219794596982843	3.3974343674913103	3.684662280726056	3.971890193960802	4.040629058935505	4.1093679239102086	4.3608355224057185	4.612303120901228	4.3897613295279365	4.1672195381546455
SRR1822166_7_2.trim	0.000730598822672868	0.0007188149706942734	0.000730598822672868	0.0008726252491517191	0.0010090698510091308	0.0012683145945382131	0.0015926806253174237	0.0021948974816971816	0.002868437652684223	0.003948830818300637	0.005088143243810024	0.007250790183249999	0.00943080279929001	0.013077594885297193	0.016859591167690362	0.023594372674825056	0.03047304121664575	0.04163917127046775	0.053080051136211726	0.07097662127801842	0.08925089488587584	0.1360408498764609	0.18347643591492577	0.26933358143096636	0.3557606932611295	0.39473113215981337	0.4338863914737406	0.5613647223809132	0.6917145919544485	0.8378597848011865	0.9861025033001143	1.16661871155747	1.351411217677584	1.6729590472257032	2.001805422567722	2.3503041619963594	2.6972598370185357	2.8531608188980786	3.0149084519672114	3.194433576252894	3.3737515528248467	3.635556493246963	3.899792628393083	3.957656303229869	4.008913578525813	4.252211669314178	4.503572395666844	4.281342591810735	4.035406158584636
SRR1822166_8_1	0.00028268876659716407	0.00032078549490811	0.00035888222321905596	0.0005234159194025616	0.0006879496155860672	0.0008491705527860124	0.0010103914899859574	0.0013957757850734975	0.0017811600801610375	0.002707628342563462	0.0036340966049658863	0.005475990599825534	0.007317884594685181	0.010641686108190898	0.013965487621696616	0.02067492881640118	0.027384370011105746	0.037772630057054266	0.04816089010300279	0.06550704826742292	0.08285320643184303	0.1267207608921514	0.17058831535245977	0.2543370709628586	0.33808582657325753	0.3789569905329354	0.4198281544926133	0.5441902309884696	0.6685523074843259	0.8130382905523178	0.9575242736203098	1.1404829831438816	1.3234416926674537	1.6522992769655063	1.9811568612635586	2.3319509834242513	2.6827451055849445	2.844928399269614	3.0071116929542834	3.189689435194746	3.3722671774352087	3.6683466679704213	3.9644261585056344	4.039774861586718	4.115123564667803	4.387925954205027	4.660728343742252	4.423057211099189	4.185386078456126
SRR1822166_8_1.trim	0.0004458584224762659	0.00042678135060992205	0.00041751534427484076	0.000557595557693423	0.0007042164814661804	0.0008737298914785504	0.0010688610837114394	0.0015021831446755368	0.0019802000597264964	0.0030299840715715923	0.004138634476604263	0.0060861309845598845	0.008089768589722176	0.011561250610200583	0.015174448021686117	0.021884126726677357	0.028660847712798893	0.03912598427947897	0.04980750934704301	0.06724558821046989	0.08491150181790051	0.12894083862622605	0.1735501184192884	0.2572216105658766	0.3416158512066011	0.38159757842408465	0.42176844118264306	0.5448940432448113	0.6706114017848214	0.817572987555192	0.966670115256201	1.147818358870256	1.3334300922418394	1.654559348500772	1.9818052590592505	2.3324821743431685	2.681848767319467	2.831315990214683	2.987868437601059	3.1721447759419985	3.355531032615574	3.6270146621087287	3.9004986588518697	3.9642498725556212	4.021647331209488	4.2861869065432945	4.559404914398699	4.327855046913763	4.067995894897565
SRR1822166_8_2	0.0009883122196899467	0.0013339454317155928	0.0016795786437412388	0.002357041824500772	0.0030345050052603055	0.0036738712345345836	0.004313237463808862	0.005092292515195742	0.005871347566582622	0.006935853689243078	0.008000359811903536	0.010026675927133761	0.012052992042363986	0.01569539188219336	0.019337791722022733	0.02602684342120916	0.032715895120395584	0.04396609053291087	0.05521628594542615	0.07305835822435387	0.0909004305032816	0.13787949298191762	0.18485855546055366	0.27054356851847705	0.35622858157640036	0.3965053412422899	0.4367821009081794	0.5654117644954235	0.6940414280826676	0.837473689775994	0.9809059514693205	1.1636288691277732	1.3463517867862258	1.6758191923982955	2.005286598010365	2.353173051470958	2.7010595049315507	2.871284966113645	3.041510427295739	3.219510979359215	3.3975115314226914	3.6845615703991856	3.9716116093756795	4.040462739044705	4.109313868713731	4.361060732647222	4.612807596580713	4.390822733703182	4.16883787082565
SRR1822166_8_2.trim	0.0007195208681237409	0.000712466741965665	0.0007254897441036514	0.0008644017669088382	0.00099843016391228	0.001250208205246681	0.001567643882360096	0.00217375610686554	0.0028466112173281635	0.0039020170155941334	0.005024165699817283	0.007219626810246133	0.009446017550752701	0.013101140150814178	0.01686967139449395	0.02360527662527826	0.03049498738136208	0.04171972997412807	0.05321307198599003	0.07094226152159108	0.08905183124463913	0.13601549007966302	0.18358092013847965	0.2693547532199698	0.35577648065782486	0.3948362624452692	0.43406100225979477	0.5615458833139877	0.6919083052155865	0.837788719414774	0.9857897124620971	1.166200074205066	1.3509123676542834	1.672686332354915	2.001724419123098	2.351017615216562	2.6986742540413524	2.853329458556097	3.013995863807701	3.1942510347751925	3.3741415616828205	3.635709644874453	3.899796593729607	3.9574027584368108	4.008376959305245	4.252442127623424	4.504467605998447	4.2825746414452786	4.036799118846311
SRR1822166_9_1	0.0002885880675665942	0.00032539777006233324	0.0003622074725580723	0.0005295689199053659	0.0006969303672526595	0.0008633102225334001	0.0010296900778141405	0.001404167451204126	0.0017786448245941113	0.0026890714663220573	0.003599498108050003	0.005446854377302827	0.007294210646555651	0.01062916969266961	0.013964128738783567	0.020655151060442377	0.027346173382101185	0.037738779386731515	0.04813138539136183	0.06556838686161007	0.08300538833185829	0.12683838206378437	0.17067137579571043	0.2543300136478598	0.3379886515000091	0.3789220222673375	0.4198553930346659	0.5440017588559286	0.6681481246771912	0.8131572482809721	0.9581663718847531	1.1408838455212025	1.323601319157652	1.6525647224017388	1.9815281256458261	2.332748147406937	2.6839681691680477	2.8456677934754633	3.0073674177828793	3.189945014549845	3.3725226113168105	3.6683710246036645	3.9642194378905176	4.0394088993924475	4.1145983608943775	4.386938625779352	4.659278890664327	4.421982444147362	4.184685997630398
SRR1822166_9_1.trim	0.00045157463785506775	0.0004326782742538364	0.00042347235352503134	0.0005644682973188347	0.0007078868518307446	0.0008755315135237204	0.0010766082031265672	0.0015078329109495395	0.001984602700272916	0.00301227416689373	0.00409372759145651	0.006043444697388691	0.008053242549129916	0.011542286505347022	0.015173779971788795	0.021885380705231283	0.028658515750913677	0.039108689344538254	0.049772052681356205	0.06731756854617135	0.08508935625205764	0.12907233836142634	0.17365903506174724	0.2572517024121586	0.34155031852582624	0.3815495595703405	0.4217048167451008	0.5446024049082171	0.6701866683577136	0.8178181429084108	0.9675388769424034	1.1483329850911181	1.3335367292689302	1.6548136722613533	1.982199470440554	2.3331708375269535	2.682897467226389	2.832045496086621	2.988371720504603	3.172706231956759	3.35597382564866	3.627137127848474	3.9003426908836523	3.963877595054572	4.021052661568318	4.285126920284808	4.557874125372121	4.3265579242637235	4.066944660923555
SRR1822166_9_2	0.0009786529725271155	0.0013369361570530905	0.0016952193415790654	0.0023739941966467687	0.003052769051714472	0.003683936415139683	0.004315103778564894	0.005080750035908073	0.0058463962932512525	0.0069178102546487924	0.007989224216046331	0.010014751205825371	0.01204027819560441	0.015681024309047813	0.01932177042249121	0.02604080712956052	0.03275984383662984	0.044064414506748716	0.0553689851768676	0.07316240787796993	0.09095583057907225	0.13786491541118062	0.18477400024328902	0.27040368134499704	0.3560333624467051	0.3965237794880864	0.4370141965294678	0.5654439942155426	0.6938737919016171	0.8373608085165583	0.9808478251314992	1.1636983845526547	1.3465489439738105	1.6759476326426312	2.005346321311452	2.3531121765754994	2.700878031839547	2.8716191104226074	3.0423601890056684	3.219923862860093	3.397487536714517	3.6849189945032736	3.9723504522920297	4.040739841033678	4.109129229775325	4.361351266502837	4.613573303230348	4.390900304047454	4.168227304864561
SRR1822166_9_2.trim	0.0007090656952936136	0.0007023126886717696	0.0007220893509214555	0.0008692084237544841	0.001009574489965669	0.0012632945959006625	0.0015797211918956357	0.0021763975626971324	0.0028213096950832285	0.003870437509548269	0.0050078367677131265	0.007185681403257797	0.009393914568600765	0.013095526912602936	0.01690181085924369	0.02362925252744779	0.030516354566496914	0.04176589888325723	0.05328845761058637	0.07102619421809117	0.08912376960701708	0.13599156499307738	0.18351488437907243	0.269288680344039	0.3556779646268252	0.3949235449672871	0.43424196130774173	0.5615665246592982	0.6918633756396978	0.8377606366317887	0.9858014948686991	1.166263537897082	1.3509737044482208	1.6727462698996152	2.001756611376779	2.3508441238983	2.6983302091352126	2.8536580438747086	3.014965665977847	3.194723466887095	3.3741426527500193	3.636140497730546	3.9005853428962594	3.957703237619047	4.0081882327663365	4.252432905695652	4.504694362200327	4.2823057952026105	4.03613651538607
SRR1822167_1	0.000107340233711011	0.00014224047363344358	0.00017714071355587612	0.000282134712650253	0.00038712871174462996	0.0004886033589140557	0.0005900780060834813	0.0007950802557118876	0.001000082505340294	0.0014663966353963254	0.0019327107654523571	0.003026935934785095	0.004121161104117833	0.0060427272551411785	0.007964293406164523	0.011594504916751666	0.01522471642733881	0.021295305218552517	0.027365894009766224	0.03793186832645091	0.048497842643135586	0.0868752022674199	0.12525256189170422	0.20842599249272964	0.2915994230937551	0.31742237456375727	0.34324532603375946	0.4637124491455113	0.5841795722572631	0.7278084302251	0.8714372881929368	1.0516586078004535	1.2318799274079701	1.5853527834149648	1.9388256394219598	2.33221703791704	2.7256084364121205	2.8887952128648924	3.051981989317664	3.263221410395065	3.474460831472466	3.8380920035315054	4.201723175590544	4.316413869076143	4.431104562561742	4.733944502424464	5.0367844422871855	4.765995240404995	4.495206038522802
SRR1822167_1.trim	0.00019458384166682867	0.00020120429781821488	0.00020696121621072456	0.0002783470042778452	0.00035606540257672643	0.0004550843989278937	0.0005682078453407097	0.0007705635268374267	0.0009881750420742941	0.0014749224921609915	0.0019985142199597508	0.0031522006658186996	0.004355396609853231	0.006332610231760696	0.008368832267191387	0.011977844407455732	0.015661696486822706	0.021687462968262634	0.027879028699406845	0.038436353493510794	0.04925849653367021	0.08768304834447636	0.12714039131489877	0.2102512950720439	0.2937890743279936	0.318204453076547	0.3430337542575218	0.4618913792351972	0.5842158204688419	0.7316988586155131	0.8826703014621253	1.0610369040172543	1.244868261356473	1.5854135876388324	1.9333136650135425	2.3279248025332375	2.7213508784018345	2.8653895522742667	3.0178206617793	3.2269346776229035	3.436244716537772	3.764746857388921	4.09864438215753	4.199064036753595	4.287868244955012	4.582220058055874	4.879416652380394	4.624787864033769	4.341935207576026
SRR1822167_2	0.0010816220696701047	0.0012156517024898546	0.0013496813353096047	0.0016898878431234122	0.002030094350937219	0.002520460972544707	0.003010827594152195	0.003517324696733613	0.004023821799315031	0.004852928521375061	0.005682035243435089	0.007206805617679904	0.008731575991924718	0.011198659736519328	0.013665743481113936	0.017915098732591745	0.02216445398406955	0.029102613773165448	0.03604077356226134	0.04741980140421644	0.05879882924617153	0.1002653100451186	0.14173179084406567	0.22638866093586457	0.31104553102766347	0.3363504430166212	0.3616553550055789	0.48564772271893253	0.6096400904322862	0.7511396023503272	0.8926391142683683	1.075115033645221	1.2575909530220741	1.605302826992315	1.9530147009625562	2.3362300568378904	2.7194454127132253	2.891415109909549	3.0633848071058725	3.2711500945536534	3.4789153820014342	3.832316036688973	4.185716691376511	4.293977147636726	4.402237603896941	4.6833945268058	4.9645514497146594	4.713328886834276	4.4621063239538925
SRR1822167_2.trim	0.0004140242331686756	0.00040946825811317435	0.0004299701458629299	0.0005290626033200819	0.0006218905950759198	0.0007651190608832402	0.0009712769321446714	0.0013294904708834568	0.001704504167639403	0.002306177623406536	0.002998685831842725	0.0042937217413689535	0.005600432336974904	0.00789664376494753	0.010331242935231008	0.014253652709576611	0.018317012962201784	0.02511025651839511	0.03234514490653108	0.04354600958048089	0.055171149431474255	0.09671053674844782	0.13934335807874168	0.22363345258057019	0.30855768186043625	0.3324173232260963	0.3570261377399453	0.4792136869987561	0.6054708609758933	0.751026575791252	0.8998910674906683	1.080020083763139	1.2652819754325138	1.599638150793167	1.9434798662193737	2.3295039309422614	2.7133676092435186	2.863740413434747	3.0223273559026027	3.2301000355727685	3.439172022379075	3.757955875000025	4.080349483607136	4.17595377266242	4.259646464935097	4.532727053786785	4.80729943972071	4.564527474925742	4.297004321396442
SRR1822168_001_1	0.0	0.0	0.0	0.0	0.0	0.00039813989043190214	0.0007962797808638043	0.00039813989043190214	0.0	0.0007962797808638043	0.0015925595617276086	0.0027869792330233152	0.003981398904319021	0.0055739584660466305	0.007166518027774239	0.010749777041661359	0.014333036055548478	0.019110714740731304	0.02388839342591413	0.035434450248439296	0.046980507070964454	0.08042425786724423	0.11386800866352402	0.2006625047776787	0.28745700089183335	0.2966142183717671	0.30577143585170086	0.4546757548732323	0.6035800738947636	0.7413364759842018	0.8790928780736399	1.0586539686584278	1.2382150592432157	1.5495604535609633	1.8609058478787106	2.324340680341445	2.787775512804179	2.910004459166773	3.0322334055293667	3.214183335456746	3.3961332653841256	3.779143839979615	4.162154414575105	4.325789909542617	4.489425404510128	4.75538285131864	5.02134029812715	4.774095426168938	4.526850554210728
SRR1822168_001_1.trim	0.0	0.0	0.0	0.0	0.0	0.0	0.0	0.00039139402810991906	0.0011741820843297573	0.0023483641686595147	0.0031311522248793524	0.003522546252989272	0.003913940281099191	0.005870910421648787	0.007436486534088463	0.010959032787077735	0.015264367096286846	0.02191806557415547	0.02739758196769434	0.037965220726662155	0.05009843559806964	0.08219274590308301	0.1146784502362063	0.2027421065609381	0.2908057628856699	0.2978508553916484	0.3072443120662865	0.45440846663561607	0.6082263196828143	0.7518679279991546	0.8935525661749454	1.0685056967400792	1.247764161614422	1.54835477520284	1.8606872096345553	2.3240977389166995	2.785159904030184	2.889270715507423	2.9925987389284416	3.179293690336873	3.382035796897811	3.715112114819352	4.045057280516014	4.201614891759982	4.3370372254860134	4.590269161673131	4.879117954418252	4.649369659917729	4.376959416353225
SRR1822168_001_2	0.0007962861215291879	0.0027870014253521575	0.004777716729175127	0.0031851444861167514	0.0015925722430583757	0.003583287546881346	0.005574002850704315	0.004379573668410533	0.0031851444861167514	0.006768432032998096	0.010351719579879442	0.01114800570140863	0.011944291822937818	0.015925722430583756	0.019907153038229698	0.022694154463581855	0.02548115588893401	0.0326477309826967	0.039814306076459395	0.04897159647404505	0.05812888687163071	0.11148005701408631	0.1648312271565419	0.2412746948233439	0.31771816249014595	0.3316531696169067	0.34558817674366754	0.4781698159782773	0.6107514552128871	0.7532866709666117	0.8958218867203364	1.050301394296999	1.2047809018736613	1.5535542231034456	1.9023275443332297	2.3068408940700573	2.7113542438068845	2.9363050731388802	3.161255902470876	3.3173279822905966	3.4734000621103176	3.8420805363783312	4.210761010646345	4.31427820644514	4.417795402243934	4.668625530525628	4.919455658807323	4.717995270060438	4.516534881313554
SRR1822168_001_2.trim	0.0	0.0	0.00038930804388280266	0.0007786160877656053	0.0007786160877656053	0.0011679241316484082	0.0019465402194140135	0.0031144643510624213	0.003893080438828027	0.0031144643510624213	0.0023358482632968164	0.0042823884827108295	0.007396852833773252	0.01012200914095287	0.012457857404249685	0.017518861974726123	0.022190558501319756	0.030755335466741415	0.03893080438828027	0.047106273309819126	0.05528174223135799	0.10900625228718475	0.16428799451854273	0.23553136654909565	0.30677473857964854	0.3242936005543747	0.3445376188362804	0.4761237376686677	0.6119922449837658	0.7552576051326373	0.899690889413157	1.057749955229575	1.2224272577920006	1.5564535594434452	1.8974874058847804	2.3015891554351295	2.7056909049854787	2.91280278433113	3.1210825878084294	3.287317122546386	3.468345362951889	3.785631418716374	4.096299237734851	4.180000467169653	4.246961450717495	4.505461991855675	4.801725413250488	4.6168040924061575	4.376601029330468
SRR1822168_002_1	0.0003968104377017533	0.00019840521885087665	0.0	0.0	0.0	0.00059521565655263	0.00119043131310526	0.0007936208754035066	0.0003968104377017533	0.00119043131310526	0.001984052188508767	0.0029760782827631498	0.003968104377017534	0.006348967003228053	0.008729829629438574	0.011904313131052599	0.015078796632666624	0.018253280134280653	0.02142776363589468	0.03412569764235078	0.04682363164880689	0.08174295016656118	0.11666226868431548	0.19840521885087664	0.28014816901743783	0.30117912221563076	0.3222100754138237	0.4614905390471391	0.6007710026804545	0.7402498715326208	0.8797287403847871	1.0497620129399885	1.2197952854951897	1.5630363141072061	1.9062773427192228	2.331261321497801	2.7562453002763787	2.909810939666957	3.0633765790575356	3.2330130411750346	3.4026495032925346	3.7903333009271476	4.178017098561761	4.312932647380356	4.447848196198953	4.72541709737133	5.002985998543705	4.751606586259645	4.500227173975584
SRR1822168_002_1.trim	0.0003902911181450244	0.0001951455590725122	0.0001951455590725122	0.0003902911181450244	0.0003902911181450244	0.0005854366772175365	0.0007805822362900488	0.0007805822362900488	0.0009757277953625609	0.0015611644725800975	0.002146601149797634	0.003317474504232707	0.004293202299595268	0.00624465789032039	0.008196113481045512	0.012099024662495754	0.016392226962091024	0.02127086593890383	0.02497863156128156	0.03590678286934224	0.048005807531837995	0.08196113481045512	0.11669704432536229	0.19943876137210748	0.28237562397792515	0.2997435787353787	0.3184775524063399	0.4566406082296785	0.5998774485889025	0.7466269090114317	0.8951326794656134	1.0621772780316838	1.2329296422201321	1.5648722382024753	1.9044255109886463	2.327501083057853	2.751162091804277	2.8901057298639055	3.0261221845374466	3.1978502765212573	3.3838239943173614	3.7202549381583725	4.054929571967731	4.189189716609619	4.31583918444768	4.582017727022586	4.862441895409786	4.620656547718944	4.350965385080731
SRR1822168_002_2	0.0011904383987809911	0.0023808767975619823	0.003571315196342973	0.0023808767975619823	0.0011904383987809911	0.003968127995936637	0.006745817593092283	0.005555379194311292	0.004364940795530301	0.0075394431922796105	0.01071394558902892	0.010515539189232087	0.010317132789435256	0.013094822386590902	0.01587251198374655	0.018054982381511698	0.020237452779276847	0.028768927970540616	0.037300403161804385	0.049998412748801624	0.06269642233579886	0.10753626868988286	0.15237611504396686	0.23848449255579185	0.3245928700676169	0.33848131805339515	0.35236976603917336	0.4833179899050824	0.6142662137709914	0.7454128440366973	0.8765594743024031	1.044212882130726	1.2118662899590489	1.5870527919748578	1.9622392939906668	2.3316720104123676	2.7011047268340684	2.89078124503984	3.080457763245611	3.275689660645694	3.470921558045776	3.839957461667884	4.208993365289991	4.31176788038475	4.414542395479509	4.661359956826767	4.908177518174027	4.700446017586743	4.4927145169994605
SRR1822168_002_2.trim	0.0003882447261807008	0.0001941223630903504	0.0003882447261807008	0.0007764894523614016	0.0007764894523614016	0.0011647341785421023	0.002135345993993854	0.0029118354463552555	0.0033000801725359564	0.003688324898716657	0.003494202535626307	0.0038824472618070073	0.00524130380343946	0.008347261612885066	0.011259097059240322	0.014947421957956978	0.018247502130492935	0.02523590720174555	0.03261255699917886	0.04542463296314199	0.05843083129019546	0.1044378313426085	0.15199781029974435	0.2358586711547757	0.31894304255744566	0.3319492408844992	0.3470907852055464	0.4759880342975391	0.6099324648298808	0.7469828531716682	0.8848097309658169	1.0502019843187955	1.2225826427430266	1.5848149722696203	1.9526768503258345	2.324615298006946	2.6996597034975025	2.8753404420942696	3.0477211005185008	3.249996602858646	3.463919446984212	3.7756799621073145	4.081034439248436	4.179066232609062	4.278262760148232	4.523633427094435	4.782980904183143	4.584587849104805	4.346399709592945
SRR1822168_003_1	0.00026492206655107233	0.00013246103327553617	0.0	0.0	0.0	0.0006623051663776809	0.0013246103327553618	0.0010596882662042893	0.0007947661996532171	0.001457071366030898	0.0021193765324085787	0.003576447898439477	0.005033519264470375	0.007682739929981097	0.01033196059549182	0.012716259194451473	0.015100557793411122	0.018014700525472917	0.020928843257534715	0.034307407618363865	0.04768597197919302	0.08477506129634316	0.12186415061349327	0.2065067508765609	0.2911493511396285	0.3119457333638877	0.33274211558814687	0.46652775919643835	0.6003134028047299	0.7401922539436961	0.8800711050826624	1.047766773209491	1.21546244133632	1.564894647117184	1.9143268528980486	2.3261482053516906	2.7379695578053327	2.899969401501313	3.0619692451972944	3.246752386616667	3.43153552803604	3.8090494728713185	4.186563417706597	4.318891989948857	4.451220562191118	4.721043686973385	4.990866811755652	4.749390348094349	4.507913884433047
SRR1822168_003_1.trim	0.0002606848190195644	0.0001303424095097822	0.0001303424095097822	0.0002606848190195644	0.0002606848190195644	0.0005213696380391288	0.0007820544570586932	0.0009123968665684754	0.0011730816855880398	0.0016944513236271685	0.0023461633711760795	0.004170957104313031	0.005865408427940199	0.008081229389606497	0.01003636553225323	0.012382528903429309	0.015250061912644518	0.02007273106450646	0.023983003349799924	0.03675655948175858	0.05031217007077593	0.08589564786694646	0.12239152252968549	0.20867819762516132	0.2952255575396567	0.3119093859569088	0.32976629605974894	0.4620638417121779	0.5993143989259786	0.7477744033576205	0.9000143376650461	1.062812007142764	1.2252186493919526	1.5607200114701318	1.9073004783566427	2.319573519636084	2.729630739953859	2.880436907756677	3.031243075559495	3.2113762855020136	3.4045437363955107	3.7340493476362404	4.057819892858539	4.193767025977242	4.325803886810651	4.5827087759544325	4.851344481954093	4.617510199293544	4.353827504855254
SRR1822168_003_2	0.0013246208603942338	0.001986931290591351	0.0026492417207884676	0.001854469204551927	0.001059696688315387	0.0031790900649461603	0.005298483441576935	0.0051660213555375116	0.005033559269498088	0.007152952646128861	0.009272346022759637	0.009537270194838483	0.00980219436691733	0.013246208603942336	0.016690222840967345	0.01960438873383466	0.02251855462670197	0.03126105230530391	0.04000354998390586	0.050865441039138565	0.06172733209437129	0.10371781336886851	0.1457082946433657	0.2318086505689909	0.31790900649461606	0.33367199473330744	0.3494349829719988	0.48401646238805296	0.6185979418041071	0.7477484756925449	0.8768990095809827	1.056252674078362	1.235606338575741	1.594711053828618	1.9538157690814948	2.336896121907507	2.7199764747335196	2.8799906746691426	3.0400048746047665	3.249294970547055	3.458585066489344	3.837426632562095	4.216268198634846	4.311508438497191	4.406748678359537	4.66081095938315	4.914873240406765	4.687170914504995	4.459468588603227
SRR1822168_003_2.trim	0.00051865874847644	0.00038899406135732995	0.00051865874847644	0.0007779881227146599	0.0007779881227146599	0.00103731749695288	0.0018153056196675396	0.00246362905526309	0.0028526231166204194	0.0036306112393350793	0.0037602759264541894	0.00414926998781152	0.005575581546121729	0.009335857472575919	0.012577474650553668	0.015559762454293198	0.018671714945151838	0.026062602110941108	0.03345348927673038	0.04512331111745028	0.05731179170664661	0.09997147376883381	0.14353880864085475	0.22795051995539534	0.3118435725214595	0.3267550115401572	0.34374108555276056	0.4756100723528954	0.6127953113249138	0.7493322268613366	0.8889810948886181	1.0658437281190842	1.244910661030575	1.5878737584606208	1.939265060553409	2.3324083918985505	2.7260703819921686	2.869479525945904	3.0119810170898056	3.22268613365836	3.447135707061539	3.7737610539145767	4.088586914239776	4.1819454889655345	4.275174399004175	4.522704286714556	4.785923601566349	4.565752962838101	4.3081092295324295
SRR1822168_004_1	0.000397893551538157	0.0001989467757690785	0.0	0.0	0.0	0.0004973669394226963	0.0009947338788453925	0.0008952604909608532	0.000795787103076314	0.0014921008182680886	0.002188414533459863	0.003481568575958874	0.004774722618457884	0.007062610539802287	0.009350498461146689	0.01203627993402925	0.014722061406911808	0.01860152353440884	0.02248098566190587	0.03501463253535781	0.04754827940880976	0.0851492200291656	0.12275016064952143	0.20879464116964788	0.29483912168977433	0.3127443315089914	0.33064954132820845	0.46105915284483945	0.5914687643614704	0.7331188687090543	0.8747689730566381	1.0434758389088166	1.2121827047609952	1.5684963801634149	1.9248100555658347	2.327677276498218	2.730544497430602	2.894675587440092	3.058806677449582	3.247209274102899	3.4356118707562167	3.8121186438991974	4.188625417042179	4.318935555170925	4.449245693299671	4.711457543763317	4.973669394226962	4.741796927068101	4.50992445990924
SRR1822168_004_1.trim	0.0003913913473157892	0.0001956956736578946	9.78478368289473e-05	0.0001956956736578946	0.0001956956736578946	0.0003913913473157892	0.0005870870209736838	0.0007827826946315784	0.0010763262051184204	0.0017612610629210515	0.00254404375755263	0.004207456983644734	0.00577302237290789	0.007534283435828942	0.009002000988263151	0.011448196908986834	0.014383632013855254	0.01996095871310525	0.025049046228210508	0.037475721505486816	0.050685179477394704	0.087280270451421	0.12436460060959202	0.21076424052955248	0.2977509674704866	0.31311307785263137	0.3296493622767235	0.45802572419630233	0.5910987822836706	0.741001668305618	0.8956990983321836	1.0612576382467624	1.2251527649352492	1.5647826065685253	1.9162520364581042	2.3183087979882484	2.7176258200871826	2.8701705977035115	3.021443353441064	3.2097025914999584	3.4135196356146555	3.7444410197701554	4.067436729142511	4.199042069677445	4.326537801065563	4.573701436895484	4.829475682366352	4.603153635780997	4.351391151620115
SRR1822168_004_2	0.0009947388263474484	0.0014921082395211724	0.0019894776526948967	0.0014921082395211724	0.0009947388263474484	0.0025863209485033657	0.004177903070659282	0.004177903070659282	0.004177903070659282	0.006067906840719435	0.007957910610779587	0.0086542277892228	0.009350544967666014	0.013230026390421062	0.017109507813176113	0.019994250409583712	0.022878993005991312	0.03063795585150141	0.038396918697011506	0.049339045786833444	0.06028117287665537	0.1018612558179787	0.14344133875930204	0.2269994001724877	0.3105574615856734	0.33094960752579605	0.3513417534659188	0.4851341256096505	0.6189264977533824	0.7514257094228625	0.8839249210923427	1.0617842232432664	1.2396435253941902	1.5931737042780731	1.9467038831619563	2.3338562343763836	2.7210085855908104	2.8997631526854466	3.0785177197800833	3.2703033654998714	3.462089011219659	3.830639746381389	4.199190481543118	4.291004875214988	4.382819268886857	4.650702434822225	4.918585600757593	4.683230394443787	4.447875188129981
SRR1822168_004_2.trim	0.0003893762581720342	0.0002920321936290257	0.0003893762581720342	0.0006814084518010599	0.0007787525163440684	0.0010707847099730942	0.001752193161774154	0.002238913484489197	0.002628289742661231	0.0033096981944622907	0.0034070422590052997	0.0040884507108063595	0.005548611678951488	0.00876096580887077	0.011681287745161027	0.014504265616908275	0.017813963811370567	0.025601488974811248	0.03358370226733795	0.045751710335214024	0.057530342144918055	0.09841484925298165	0.14017545294193232	0.22223649935168852	0.30458957795507374	0.3233769824118744	0.3449873647404223	0.47912748568068814	0.6170640251381312	0.7553899408537463	0.8974149310219958	1.0728289353284972	1.2492163802804288	1.5861241876637813	1.9338371862114079	2.329638152643281	2.7236869259133796	2.8843046324093433	3.0433648338726194	3.2396104679913247	3.4519178727596267	3.771887812912496	4.079495056868403	4.168954252183427	4.258705479692082	4.516180530408339	4.782611235062554	4.551321737708365	4.292289181959418
SRR1822168_005_1	0.0004773463362475327	0.00023867316812376636	0.0	0.0	0.0	0.0004773463362475327	0.0009546926724950654	0.0008751349497871432	0.0007955772270792213	0.001432039008742598	0.002068500790405975	0.003341424353732729	0.004614347917059483	0.006921521875589224	0.009228695834118965	0.012013216128896241	0.014797736423673514	0.01917341117260923	0.02354908592154495	0.036357879277520405	0.049166672633495875	0.08592234052455588	0.12267800841561591	0.20700919448601338	0.2913403805564108	0.31433256241900026	0.33732474428158976	0.46429886972343354	0.5912729951652772	0.7371023008888984	0.8829316066125198	1.0521508828122699	1.2213701590120203	1.5694351958591795	1.917500232706339	2.3226877144577864	2.727875196209234	2.895980664291073	3.0640861323729127	3.2525583774679805	3.4410306225630474	3.8209983062160835	4.200965989869119	4.317518053636225	4.434070117403331	4.707669125795875	4.9812681341884195	4.737821502702178	4.494374871215936
SRR1822168_005_1.trim	0.00046965408411191547	0.00023482704205595774	7.827568068531925e-05	0.0001565513613706385	0.0001565513613706385	0.000313102722741277	0.000626205445482554	0.00101758384890915	0.001252410890965108	0.0017220649750770234	0.002348270420559577	0.0039137840342659625	0.005322746286601708	0.007201362623049371	0.009001703278811713	0.011741352102797885	0.014794103649525336	0.020429952658868322	0.02590925030684067	0.03858991057786239	0.051740224932996015	0.0879035894096135	0.12461488365102824	0.2090743431104877	0.2948644891415976	0.3160771986073191	0.33697680535029934	0.460965483555845	0.5913727675775868	0.7466717180572602	0.9046320416802345	1.0676020088670692	1.2300240462891066	1.5630087919244546	1.9093786789569922	2.3194649700673797	2.724619893294592	2.8755354056558877	3.0265291936978684	3.215017032788117	3.416968288956241	3.7508140670791272	4.078084688024447	4.195811311775167	4.313303108483831	4.569890789770308	4.828591914435288	4.599244170027303	4.345787515968238
SRR1822168_005_2	0.0009546972297073137	0.0013524877420853611	0.0017502782544634085	0.0015911620495121894	0.0014320458445609705	0.0027845335866463314	0.004137021328731692	0.004296137533682912	0.004455253738634131	0.005807741480719492	0.007160229222804853	0.008114926452512166	0.009069623682219481	0.012411063986195079	0.015752504290170676	0.01949173510652432	0.023230965922877968	0.0302320789407316	0.03723319195858523	0.04773486148536569	0.05823653101214613	0.10143658065640208	0.14463663030065801	0.22864998651490162	0.31266334272914525	0.3333484493728037	0.35403355601646214	0.48737293576558366	0.6207123155147052	0.7494373253202412	0.8781623351257773	1.063214481484045	1.2482666278423127	1.5988791854523237	1.9494917430623346	2.3351894238640893	2.720887104665844	2.8992563704161607	3.077625636166477	3.2730203358465735	3.4684150355266707	3.8398718159852914	4.211328596443912	4.3019452751636305	4.392561953883351	4.653751204310776	4.914940454738202	4.681755656382191	4.44857085802618
SRR1822168_005_2.trim	0.0003114721419316256	0.00023360410644871922	0.0003114721419316256	0.0005450762483803449	0.0007008123193461577	0.0010122844612777833	0.001557360709658128	0.0018688328515897538	0.0021803049935213794	0.0030368533838333496	0.0032704574902820693	0.004204873916076946	0.005762234625735075	0.008565483903119704	0.011368733180504336	0.014639190670786404	0.017831780125585568	0.024839903319047143	0.032315234725406164	0.04399544004784212	0.05551990929931227	0.09858093292135953	0.14249850493371874	0.2245714143327021	0.3070336639091	0.32626706867337785	0.34760291039569424	0.48200313963919067	0.6209975829761786	0.7550863400777434	0.8915890062792784	1.0720871125286553	1.2534417671683444	1.5881964517093592	1.9370452506727798	2.3335492873517394	2.7260041861855875	2.8825968055417124	3.0380214043655935	3.2393102760889065	3.4557055466959037	3.779169366091897	4.0906415080235226	4.180267616864348	4.274799411940596	4.523821389414931	4.774478595634406	4.549284237017841	4.2990942390112625
SRR1822168_006_1	0.0003981671040974713	0.00019908355204873565	0.0	0.00013272236803249044	0.00026544473606498087	0.0005972506561462069	0.0009290565762274331	0.0007963342081949426	0.0006636118401624521	0.0014599460483573946	0.0022562802565523374	0.0032516980167960154	0.004247115777039694	0.0069679243217057475	0.009688732866371803	0.012276819043005366	0.01486490521963893	0.01970927165282483	0.024553638086010732	0.0361004841048374	0.04764733012366407	0.08646862277316752	0.12528991542267098	0.20784322833888003	0.29039654125508907	0.3162774030214247	0.34215826478776035	0.46831087560264245	0.5944634864175247	0.7356137248200783	0.8767639632226318	1.0582618015070626	1.2397596397914932	1.5773389828821327	1.9149183259727718	2.315739877430893	2.716561428889014	2.884919752738228	3.0532780765874423	3.2495080977234796	3.445738118859517	3.8222714769676918	4.198804835075867	4.313211516319875	4.427618197563881	4.6981727447981125	4.968727292032344	4.730888808518122	4.493050325003899
SRR1822168_006_1.trim	0.0003917118985100585	0.00019585594925502925	6.528531641834309e-05	0.00026114126567337235	0.0003917118985100585	0.0004569972149284016	0.0006528531641834309	0.0009139944298568032	0.0010445650626934894	0.0016321329104585771	0.0023502713910603513	0.0036559777194272126	0.004896398731375731	0.007311955438854425	0.00953165619707809	0.012012498220975129	0.01481976682696388	0.02056487467177807	0.02624469720017392	0.03760434225696562	0.049551555161522404	0.08826574779759985	0.12782864954711576	0.21132856924617657	0.2950243448944924	0.3177436350080758	0.3408546370201692	0.4645050263165111	0.5945533766218505	0.7453624575482231	0.8994358042955126	1.0741393110309987	1.2472759701724445	1.5705688570760796	1.9064618100484547	2.3119489103227835	2.714563456674705	2.864197401905548	3.0137007765035535	3.2095567257585826	3.4184697382972806	3.752861128992034	4.080332276146443	4.191839596588973	4.300996645640442	4.559395928024244	4.821320617494637	4.5944541429408945	4.3457170873870075
SRR1822168_006_2	0.0010617852857795096	0.0013935931875856064	0.0017254010893917033	0.0017254010893917033	0.0017254010893917033	0.0031853558573385287	0.0046453106252853545	0.004379864303840478	0.0041144179823956	0.005640734330703645	0.007167050679011691	0.0082288359647912	0.009290621250570709	0.012542338688270458	0.015794056125970207	0.01944394304583727	0.023093829965704336	0.02986271116254871	0.03663159235939309	0.046983998895743305	0.05733640543209353	0.1005377942472473	0.14373918306240113	0.22735477431753748	0.31097036557267393	0.3342632802794619	0.35755619498624985	0.4920047567980803	0.6264533186099107	0.7527394060373112	0.8790254934647116	1.067956912753103	1.2568883320414945	1.5975223240356335	1.9381563160297723	2.3252434142767653	2.7123305125237573	2.8943603274545824	3.076390142385407	3.270165957040167	3.4639417716949277	3.830191333708498	4.196440895722067	4.29020980877247	4.383978721822873	4.657985687134348	4.931992652445823	4.680681347617885	4.429370042789947
SRR1822168_006_2.trim	0.0005195567661228206	0.0003896675745921155	0.0003247229788267629	0.00045461217035746806	0.0005845013618881731	0.0009092243407149361	0.0014287811068377568	0.0017535040856645197	0.002143171660256635	0.0028575622136755136	0.003052396000971571	0.004221398724747918	0.005845013618881732	0.00857268664102654	0.011495193450467405	0.014937257026031091	0.018509209793125484	0.025847949114610327	0.033186688436095166	0.04364276835431693	0.0542287374640694	0.09748183824379422	0.1417091079599993	0.22392896619893568	0.3065384920124642	0.3273857072531423	0.34959675900489295	0.48474646279259165	0.6249618450499879	0.7577085987943685	0.8932479701566594	1.0769112869810764	1.2611591051673816	1.5864665853560327	1.92398364954857	2.3228084121436003	2.7198147260572005	2.877954816745834	3.0356402952641104	3.234046035327262	3.446155085096904	3.770033784178717	4.081767843852409	4.170027549497524	4.261794263313967	4.525339432929767	4.792521499908428	4.550602880682489	4.281277642043572
SRR1822168_007_1	0.000341312266023331	0.0001706561330116655	0.0	0.00011377075534111033	0.00022754151068222065	0.0005119683990349965	0.0007963952873877723	0.000682624532046662	0.0005688537767055517	0.0015359051971049894	0.002502956617504427	0.0034700080379038646	0.004437059458303303	0.007110672208819394	0.009784284959335487	0.012457897709851581	0.015131510460367672	0.019511684541000423	0.023891858621633167	0.03549647566642642	0.04710109271121968	0.08595380566020884	0.12480651860919802	0.2089399921839491	0.2930734657587002	0.31747729277936837	0.3418811198000365	0.46572058698883506	0.5895600541776337	0.7321148106200449	0.8746695670624561	1.0546549020120926	1.2346402369617293	1.5778297204481886	1.9210192039346479	2.319103076873193	2.717186949811738	2.8800497860825374	3.0429126223533367	3.2531040928460384	3.4632955633387392	3.826508699765234	4.189721836191729	4.309693097698929	4.42966435920613	4.703681223445195	4.977698087684259	4.738153762313551	4.498609436942843
SRR1822168_007_1.trim	0.0003357522417058005	0.00016787612085290024	5.595870695096674e-05	0.00022383482780386697	0.0003357522417058005	0.0003917109486567672	0.0005595870695096675	0.0008393806042645011	0.0010072567251174014	0.0017347199154799688	0.0025181418127935033	0.003693274658763805	0.0049243662116850734	0.007330590610576643	0.009512980181664348	0.012087080701408816	0.014996933462859088	0.020257051916249963	0.025517170369640834	0.03698870529458902	0.04907578599599783	0.08813496344777262	0.12792160408991	0.21247521029282074	0.2971407339096334	0.31840504255100077	0.3402289382618778	0.46171529105242654	0.588797514538072	0.7408932800307997	0.8972978659587518	1.0718890316457679	1.2453610231937648	1.57327904592643	1.913284149360504	2.314731913026739	2.712262567206407	2.858986296831842	3.0062136548198355	3.208840132689286	3.4262956679007424	3.7576831304643674	4.079725488967181	4.191027357092654	4.299531289870578	4.559571401071722	4.826158680986127	4.601092761629339	4.35112521767937
SRR1822168_007_2	0.0010239437877614824	0.0013083726176952276	0.001592801447628973	0.001706572979602471	0.0018203445115759689	0.0032424886612446944	0.00466463281091342	0.004380203980979675	0.0040957751510459295	0.005404147768741158	0.006712520386436386	0.007850235706171367	0.008987951025906346	0.012514868517084788	0.01604178600826323	0.01945493196746817	0.02286807792667311	0.029978798675016738	0.03708951942336037	0.04727207153498845	0.05745462364661652	0.10154109228634702	0.1456275609260775	0.22811192160686358	0.3105962822876497	0.335682905087806	0.36076952788796235	0.4928582765091936	0.6249470251304248	0.7536226277924511	0.8822982304544775	1.0697937151468024	1.257289199839127	1.5957026216942969	1.934116043549467	2.3327146058186177	2.731313168087768	2.896964518641181	3.062615869194594	3.259668162572693	3.4567204559507916	3.820903129797959	4.185085803645126	4.284180807994043	4.38327581234296	4.652231713928309	4.9211876155136585	4.684144628646876	4.447101641780092
SRR1822168_007_2.trim	0.0006680402316095482	0.0005567001930079569	0.00038969013510556984	0.00038969013510556984	0.0005010301737071613	0.0009463903281135268	0.0015587605404222794	0.0018927806562270535	0.002282470791332623	0.0030061810422429675	0.0033402011580477417	0.004397931524762859	0.0057340119879819565	0.008573182972322537	0.0116350340338663	0.015030905211214836	0.018705126485067353	0.025830888955569203	0.03301232144537184	0.043589625112523026	0.05461228893408058	0.09925964441331872	0.1444637000855648	0.22496254799451537	0.3055727359420675	0.3281190937588898	0.352057202058232	0.4841064878397193	0.621500095474083	0.7578916427610325	0.8972337010709242	1.0804994046091436	1.2645444884175743	1.5880429705744978	1.924234217132003	2.3317387584138274	2.735513408402499	2.878975048140649	3.0232717381683116	3.220176596435226	3.4306649394115345	3.760175783652944	4.078107263879788	4.166177234413647	4.256084315584433	4.517288046143766	4.784225788691081	4.556034379577119	4.299451260619752
SRR1822168_008_1	0.00029876178179534914	0.00019917452119689943	9.958726059844971e-05	0.00014938089089767457	0.00019917452119689943	0.0004979363029922486	0.0007966980847875977	0.0006473171938899232	0.0004979363029922486	0.001493808908976746	0.002489681514961243	0.0032863795997488407	0.004083077684536439	0.006672346460096132	0.009261615235655824	0.012050058532412417	0.014838501829169008	0.019319928556099247	0.023801355283029485	0.036299556488134925	0.048797757693240365	0.08569483774496599	0.12259191779669162	0.20843613643255526	0.29428035506841893	0.3191771702180314	0.34407398536764383	0.4677613630309184	0.591448740694193	0.7334601743075821	0.8754716079209716	1.0574673266646384	1.2394630454083053	1.5792547785702156	1.919046511732126	2.3169972050835312	2.7149478984349362	2.8783207994466933	3.04169370045845	3.2582461986297786	3.4747986968011078	3.825943377671241	4.177088058541376	4.298933071883578	4.420778085225781	4.704651571561662	4.988525057897544	4.740104636334711	4.491684214771878
SRR1822168_008_1.trim	0.00029389434498297866	0.00019592956332198572	0.00014694717249148933	0.0002449119541524822	0.00029389434498297866	0.0003428767358134751	0.0004898239083049644	0.0007837182532879429	0.0009796478166099287	0.0017143836790673751	0.002449119541524822	0.003477749748965247	0.004604344738066665	0.006955499497930494	0.009110724694472338	0.01195170336264113	0.015086576375792903	0.020131762631334038	0.02532389605936666	0.03781440572114325	0.0507947392912248	0.08797237393157159	0.12578677965271484	0.2117018931694056	0.2982047953760623	0.3203448360314467	0.34277877103181403	0.4636673116014792	0.5893561264725331	0.7408586613112585	0.8969655408880508	1.0738409541769733	1.2508633146383876	1.5764982488795278	1.9121255908500894	2.310989199382822	2.7075996179373516	2.8559182973720945	3.006147290049227	3.21456736303299	3.433175773309495	3.7537655212950947	4.068183488036051	4.181675687590311	4.293355538683843	4.5603585511008795	4.833631309544219	4.6026793367784276	4.343856383630085
SRR1822168_008_2	0.0012946447021893936	0.001493820810218531	0.0016929969182476684	0.0018423789992695215	0.0019917610802913746	0.003385993836495337	0.0047802265926993	0.004431668403648309	0.004083110214597318	0.005527136997808565	0.006971163781019811	0.008116426402187352	0.009261689023354893	0.012896652994886652	0.01653161696641841	0.019569052613862756	0.022606488261307102	0.029229093853275923	0.035851699445244745	0.04625865108976718	0.05666560273428961	0.10033496441967801	0.1440043261050664	0.22656282288314386	0.30912131966122136	0.3348648316239874	0.36060834358675337	0.49405633596627546	0.6275043283457976	0.7554251837275112	0.8833460391092247	1.0690279658193882	1.2547098925295515	1.5958985655834639	1.9370872386373763	2.3352900726146295	2.7334929065918825	2.899008252364096	3.0645235981363093	3.2608614466260315	3.4571992951157537	3.818554549107616	4.179909803099479	4.282634880815507	4.385359958531534	4.658629578747511	4.931899198963487	4.690049609789107	4.448200020614728
SRR1822168_008_2.trim	0.0007797153161916171	0.0006822509016676649	0.0004385898653577846	0.00034112545083383246	0.0004385898653577846	0.0008771797307155692	0.001510698425121258	0.0019980204977410186	0.0025340747776227556	0.003167593472028444	0.0035087189228622767	0.004629559689887726	0.0059453292859610795	0.008820529514417667	0.012036855193708087	0.01559430632383234	0.019297954075742522	0.02573060543432336	0.0321632567929042	0.0425432169397051	0.05321557033007786	0.0969283602440704	0.1412746688524686	0.22241379394365873	0.30457629538735037	0.3281139514948848	0.3520414652605151	0.484544336805828	0.6220178934918624	0.7583706094108714	0.8982807764600047	1.0798569807181275	1.2629438834013715	1.589790797507445	1.927407529418415	2.3317873852782927	2.733974291811381	2.8797323237319516	3.026659928626809	3.2203217202859022	3.426117831553227	3.756132339131329	4.075718154355368	4.1674321684224065	4.260803077536353	4.5227874237767365	4.790522170474032	4.55962897246679	4.300081236589506
SRR1822168_009_1	0.0002656586985291806	0.00022138224877431718	0.00017710579901945373	0.00017710579901945373	0.00017710579901945373	0.00044276449754863435	0.0007084231960778149	0.0006641467463229516	0.000619870296568088	0.0014168463921556298	0.002213822487743172	0.0031879043823501677	0.004161986276957163	0.0065971910134746525	0.009032395749992142	0.011998917883567991	0.014965440017143842	0.01948163789213991	0.023997835767135982	0.035863924301439386	0.04773001283574278	0.0858520360746802	0.12397405931361763	0.2103131363356013	0.296652213357585	0.32025156107692726	0.34385090879626945	0.46516838112459524	0.586485853452921	0.7282147691182389	0.8699436847835569	1.0565246440505514	1.2431056033175458	1.5806692562486246	1.9182329091797037	2.319111885260237	2.7199908613407704	2.8815556264962674	3.043120391651764	3.2583924903599097	3.473664589068056	3.829381586398629	4.185098583729201	4.299597482795278	4.414096381861356	4.702158963966497	4.990221546071638	4.744133038334107	4.498044530596577
SRR1822168_009_1.trim	0.00026129672856495836	0.000217747273804132	0.000217747273804132	0.00026129672856495836	0.00026129672856495836	0.00030484618332578473	0.000435494547608264	0.0007403407309340487	0.0009580880047381807	0.0016113298261505767	0.002308121102323799	0.003396857471344459	0.004529143295125945	0.006837264397449744	0.009014737135491065	0.012150297878270565	0.01546005644009337	0.020424694282827578	0.02560707939936592	0.03740898163954987	0.04986412570114622	0.0881005469811518	0.12677246280876564	0.21304393268996272	0.2999250949378114	0.32100303104205136	0.3423858133296171	0.4615371215552382	0.5851304741664634	0.7355938403651187	0.8909782949517472	1.0727972685781972	1.2550517367522558	1.5790161307180435	1.9119952618193221	2.3109953663380134	2.7089502839424453	2.8581071664982756	3.0086140821516913	3.214951398808487	3.432655123157858	3.7576647040379054	4.077317701982372	4.1849284046963735	4.285614744103404	4.556971396718113	4.837691182106401	4.607532313695432	4.348805002961363
SRR1822168_009_2	0.0012397504736510962	0.0014611344868030777	0.001682518499955059	0.0018596257104766443	0.0020367329209982294	0.003365036999910118	0.004693341078822007	0.004339126657778836	0.003984912236735666	0.0052689395130171585	0.006552966789298651	0.007615610052428162	0.008678253315557672	0.012486058341771753	0.016293863367985835	0.01921613234159199	0.022138401315198147	0.028957028920279175	0.0357756565253602	0.0465349195645465	0.057294182603732806	0.10041978836573878	0.14354539412774475	0.22585597021765147	0.3081665463075582	0.3353967799252519	0.36262701354294563	0.49311075089472345	0.6235944882465013	0.7528384751246281	0.882082462002755	1.0679564794451586	1.2538304968875622	1.5983482981546757	1.9428660994217892	2.3386564381349015	2.734446776848014	2.89711974971209	3.059792722576166	3.2542564397288665	3.448720156881567	3.818077244424333	4.187434331967099	4.285684557003948	4.3839347820407975	4.661019012901817	4.938103243762837	4.694270891677245	4.450438539591653
SRR1822168_009_2.trim	0.0007799369031045388	0.0007366070751542867	0.000563287763353278	0.00043329827950252153	0.0004766281074527737	0.0008665965590050431	0.0014298843223583212	0.0018198527739105906	0.0022964808813633643	0.0029030984726668946	0.0032064072683186595	0.004289652967074963	0.005632877633532781	0.00862263576210018	0.0120456921701701	0.015945376685692795	0.019758401545314986	0.025867907286300538	0.03193408319933584	0.042463231391247115	0.05351233751856141	0.09671217598496282	0.14043197238676725	0.22167539979349002	0.3036121044474169	0.32857008534676213	0.3541780136653611	0.48364753958071455	0.6177100272587948	0.7554122204846961	0.8968841087422694	1.078262768542025	1.261807919739293	1.5921978578599658	1.9322936774414952	2.3333978947769793	2.733245547101906	2.8771872355526438	3.022212169702138	3.21329671096275	3.4170335619848355	3.7565227639750614	4.087259340719336	4.17378900713599	4.256852287316622	4.524067336285828	4.7989517648022275	4.5631941709249055	4.2993155187078695
SRR1822168_01_1	0.00023901592363919272	0.00019917993636599392	0.00015934394909279515	0.00015934394909279515	0.00015934394909279515	0.00047803184727838544	0.0007967197454639757	0.0007170477709175781	0.0006373757963711806	0.0014340955418351562	0.0022308152872991317	0.0032665509564023002	0.004302286625505469	0.006612773887350998	0.008923261149196527	0.012110140131052431	0.015297019112908334	0.0195993057384138	0.023901592363919272	0.035613372622239715	0.047325152880560155	0.08584655257374338	0.12436795226692661	0.21069253668794838	0.29701712110897016	0.3217552692056266	0.346493417302283	0.4656826912236938	0.5848719651451045	0.7294765989468162	0.8740812327485278	1.0622664366271188	1.25045164050571	1.585551965447858	1.9206522903900063	2.317578067580159	2.7145038447703116	2.8797435199795403	3.0449831951887685	3.257906547164016	3.470829899139264	3.8264457575271096	4.1820616159149555	4.295713687605391	4.409365759295827	4.696981587408323	4.984597415520818	4.738809374045181	4.493021332569545
SRR1822168_01_1.trim	0.0002350725041960442	0.0001958937534967035	0.0001958937534967035	0.0002350725041960442	0.0002350725041960442	0.0003526087562940663	0.0005485025097907698	0.0007443962632874732	0.0008619325153854954	0.001567150027973628	0.0023115462912611014	0.0034085513108426412	0.0045839138318228626	0.006895460123083963	0.009050291411547702	0.01238048522099166	0.015828215282533645	0.020333771612957824	0.02519193669967607	0.037063098161576304	0.04963947713606466	0.08811301032281724	0.12689997351516452	0.2132891188072108	0.30038348161184514	0.3230679782667634	0.34575247492168165	0.462387615753619	0.5838025641708757	0.7359336531364157	0.8922960471774843	1.076945499223477	1.262535241286254	1.5843494995306386	1.9152924066879695	2.3108018949978137	2.705488629542972	2.8571495735001196	3.0101425949810454	3.214734031133003	3.4310007349933636	3.755165718279708	4.072474420193668	4.1786488345888815	4.277771073858213	4.548143632434363	4.830113101217519	4.60185769964316	4.3439439837894
SRR1822168_01_2	0.0012747627646576803	0.0014341081102398905	0.0015934534558221004	0.0019121441469865208	0.0022308348381509407	0.0033462522572264113	0.004461669676301881	0.004222651657928566	0.003983633639555251	0.005178723731421827	0.006373813823288402	0.00760874025155053	0.008843666679812658	0.012428936955412384	0.01601420723101211	0.019081605133469653	0.0221490030359272	0.028961016559566677	0.035773030083206155	0.0468076952647742	0.05784236044634224	0.1008257674171434	0.14380917438794458	0.22571268201720054	0.3076161896464565	0.33538211611415664	0.3631480425818567	0.49241695418542464	0.6216858657889925	0.7535441392582714	0.8854024127275502	1.0662195436269628	1.247036674526376	1.5947680549231538	1.9424994353199314	2.3389506551284702	2.7354018749370086	2.8977747820852806	3.0601476892335526	3.255943282617693	3.4517388760018344	3.8179941528225436	4.184249429643254	4.28021516402014	4.376180898397026	4.656788051967298	4.93739520553757	4.692561082050504	4.447726958563438
SRR1822168_01_2.trim	0.0007797149362193181	0.0007017434425973864	0.0005458004553535227	0.0005458004553535227	0.0006627576957864205	0.0010136294170851137	0.0015204441256276705	0.0019882730873592614	0.0024950877959018184	0.0030798739980663066	0.003391759972554034	0.004366403642828182	0.005574961793968125	0.008420921311168637	0.01173470979010074	0.015867198952063125	0.019882730873592616	0.025886535882481368	0.03185135514455915	0.04241649253033091	0.05372235910551102	0.0965287091039516	0.13976390231731278	0.22147802763309732	0.30393288213829023	0.3296244892867168	0.35555001091600913	0.4831893459751115	0.6157408851323957	0.7552318872220316	0.8981146492842217	1.0754218257804946	1.2554190188067242	1.5897997692043788	1.9332641986089885	2.3348953622555593	2.736448554408508	2.8792533449770765	3.022370021520132	3.214959610766304	3.4201026104856065	3.7553800330599127	4.081924648348564	4.165120232043165	4.243403611639584	4.515290209899261	4.797819917038331	4.562696878021395	4.299231201072888
SRR1822168_02_1	0.00031844294139376107	0.00025873488988243087	0.00019902683837110067	0.0002388322060453208	0.00027863757371954093	0.0005373724636019719	0.0007961073534844027	0.0006965939342988524	0.000597080515113302	0.001492701287783255	0.002388322060453208	0.0030849159947520604	0.0037815099290509128	0.00607031857031857	0.008359127211586229	0.011842096883080489	0.01532506655457475	0.02069879119059447	0.02607251582661419	0.03697918656935051	0.047885857312086826	0.08729317130956475	0.12670048530704267	0.21019224400371941	0.2936840027003962	0.32025408562293806	0.34682416854548	0.4660611474136064	0.5852981262817328	0.7261295171131237	0.8669609079445145	1.0569121224858928	1.2468633370272715	1.5874380628478988	1.9280127886685265	2.323220381622021	2.7184279745755155	2.875818398359382	3.0332088221432483	3.244296686919638	3.455384551696027	3.8245395315067445	4.193694511317462	4.293546276128243	4.393398040939025	4.701949348465742	5.010500655992459	4.747805132026444	4.485109608060428
SRR1822168_02_1.trim	0.0003131819046627305	0.0002740341665798892	0.0002740341665798892	0.00033275577370415116	0.0003523296427455718	0.0004110512498698338	0.000508920595076937	0.000685085416449723	0.0009003979759053502	0.0016442049994793353	0.0023097165468876375	0.0029360803562130983	0.0037973305940356074	0.0063810813075031335	0.008827814937680716	0.012429406841302115	0.015991851006840675	0.021315943386107095	0.027090234753326187	0.03814947076172886	0.04961975802000137	0.08892408705517404	0.12871776281638225	0.2124743484446212	0.2970530365725999	0.3215203728743757	0.34565495340244734	0.4618845877704032	0.58308598487488	0.7310252870899372	0.8821942776968289	1.069496630554183	1.2602831321009103	1.587988847592375	1.9242483438549403	2.3176635377184542	2.7075162874164294	2.8524803615371908	3.0035319089298342	3.2032245208904078	3.4107858282056323	3.7520170872047185	4.090273118109509	4.180626097604707	4.260546204900828	4.554154240522137	4.857881966437861	4.609509142171275	4.332578042973255
SRR1822168_02_2	0.0010747521999580447	0.0012737803851354606	0.0014728085703128763	0.0020101846702918987	0.002547560770270921	0.0034431876035692917	0.004338814436867663	0.004577648259080561	0.00481648208129346	0.00545337227386119	0.006090262466428921	0.008080544318203079	0.010070826169977235	0.012299941843964289	0.014529057517951346	0.018589232495570627	0.022649407473189907	0.02985422777661236	0.03705904808003481	0.04862258563884266	0.060186123197650515	0.10393251829964648	0.14767891340164246	0.2293799834169716	0.31108105343230075	0.337014425960918	0.3629477984895353	0.4886340974290733	0.6143203963686114	0.7517294554150992	0.889138514461587	1.0670896148287143	1.2450407151958418	1.5953701267451288	1.945699538294416	2.3426015451752185	2.739503552056021	2.8958799971499163	3.0522564422438117	3.2592059491912884	3.4661554561387655	3.8183955382657557	4.170635620392747	4.272219606107299	4.3738035918218525	4.657697395158919	4.941591198495984	4.691751117642774	4.4419110367895644
SRR1822168_02_2.trim	0.0008571025065378416	0.0007207452895886395	0.0005259492653754937	0.0005843880726394375	0.000701265687167325	0.0007986636992738978	0.0010518985307509873	0.0016557662058117395	0.0023570318929790643	0.003077777182567704	0.00348684883341531	0.004791982195643387	0.006525666811140385	0.008687902679906302	0.010889097753514852	0.015116171478940114	0.01940168401162932	0.025635156786449988	0.0320634255854838	0.043790146243115176	0.05594541815401548	0.10010567684313562	0.14448021115889023	0.2254958776291376	0.3076803202446638	0.33177658843982993	0.3555806625986764	0.479159260359496	0.6083090244128118	0.7533151848370775	0.9004835811301092	1.0750597780299302	1.2544279571253951	1.5923600999303604	1.938162002113537	2.3375717701601713	2.7353452516034147	2.875442552217509	3.020331835027247	3.2204457907014117	3.428858057007057	3.752589569646884	4.072990070272666	4.162829996639768	4.244663806411711	4.519598914986145	4.801507721227409	4.558441242214246	4.288220197425771
SRR1822168_03_1	0.00023886206114072557	0.00021232183212508942	0.00018578160310945324	0.00021232183212508942	0.00023886206114072557	0.0005308045803127235	0.0008227470994847215	0.0008890976720238119	0.0009554482445629023	0.001512793053891262	0.0020701378632196218	0.002879614848196525	0.0036890918331734285	0.006170603246135412	0.008652114659097394	0.011876752484497188	0.015101390309896984	0.020860620006290034	0.026619849702683086	0.03746153325557046	0.048303216808457845	0.08768891666766193	0.12707461652686602	0.21086211952922942	0.2946496225315928	0.31905336311147026	0.34345710369134774	0.4641089847964298	0.5847608659015119	0.7263927980434544	0.8680247301853967	1.0529703160808574	1.2379159019763182	1.5881805744101765	1.938445246844035	2.3261847226479717	2.7139241984519087	2.8738290782711164	3.033733958090324	3.2478870660174928	3.462040173944661	3.826809081535565	4.191577989126468	4.295828008699887	4.400078028273306	4.69977029431787	4.999462560362433	4.742513333147551	4.48556410593267
SRR1822168_03_1.trim	0.0002348909036148666	0.00022184140896959625	0.000247940398260137	0.0003001383768412185	0.0003131878714864888	0.0004436828179391925	0.0005872272590371665	0.0007960191733614925	0.0010439595716216293	0.0015137413788513625	0.001983523186081096	0.00283174033802367	0.0038496009203547584	0.0064855988386993725	0.009017200799881823	0.01239701991300685	0.015750740036841335	0.021505567175405565	0.027717126626554258	0.03866565263393609	0.049875168534223344	0.08929769185758513	0.1293857394078557	0.21308519806261983	0.297606774880036	0.3203650935413875	0.34284937281518835	0.46120828924779056	0.5834559550846834	0.7307586506404953	0.8826808673007329	1.0666917912936902	1.2540825343997728	1.5892196558796066	1.9316644943607915	2.319130089368159	2.7052776854163545	2.8508708971736363	3.002088441123029	3.207122100989517	3.4174147071980494	3.750646602459673	4.085248694659051	4.182506578250251	4.267015105573021	4.553595057477804	4.850823397013127	4.607907054191419	4.332902004036992
SRR1822168_03_2	0.0010350759367536754	0.001353560840370191	0.0016720457439867065	0.0022559347339503183	0.0028398237239139297	0.0035829551656858	0.004326086607457669	0.004684382124026249	0.005042677640594829	0.005600026221923731	0.006157374803252633	0.007935582181778178	0.009713789560303724	0.012036075315840816	0.014358361071377907	0.01839250318385377	0.022426645296329633	0.029605825832018585	0.03678500636770754	0.04761349309066907	0.05844197981363059	0.10226019446953619	0.1460784091254418	0.22864562038802344	0.31121283165060504	0.33697029823059077	0.36272776481057645	0.4872288217159993	0.6117298786214221	0.749355167596709	0.8869804565719958	1.0706002737112343	1.2542200908504728	1.6004529916945773	1.9466858925386816	2.334029886357951	2.7213738801772207	2.8864552218851145	3.0515365635930087	3.264695855542679	3.4778551474923494	3.8243003716055317	4.170745595718714	4.274492053071794	4.3782385104248736	4.6592085464362265	4.94017858244758	4.696484550363677	4.452790518279773
SRR1822168_03_2.trim	0.0006493676003750228	0.0006104055443525213	0.00057144348833002	0.0006753423043900237	0.0007922284724575278	0.0008701525845025306	0.0010130134565850355	0.0014935454808625525	0.002052001617185072	0.0028572174416501	0.003610483858085127	0.004766358186752667	0.006156004851555216	0.008389829396845294	0.010727552758195376	0.014987404216655524	0.01913036950704817	0.02535131111864089	0.03171511360231611	0.042663451344638996	0.0541702452232844	0.09831425469677844	0.1430816570666325	0.22513574705002043	0.3080080402098808	0.3318268437916366	0.3552300521091524	0.47814235150813683	0.6060288067259938	0.7501494519532262	0.8978156442785065	1.0788593312630628	1.2642927432261544	1.5972494866424436	1.9378038309831207	2.3298919880895594	2.7214736384677054	2.868399551728558	3.0191307591276084	3.2252660101906554	3.437713114329348	3.7540979965840666	4.07175563933552	4.166952929550498	4.250838236166945	4.5235596409724455	4.803644874366201	4.5648594203562975	4.298774552426629
SRR1822168_04_1	0.00021887082353430417	0.000228819497331318	0.00023876817112833184	0.0002984602139104148	0.0003581522566924977	0.0005869717540238158	0.0008157912513551337	0.0009252266631222858	0.0010346620748894377	0.0015420444385371432	0.002049426802184848	0.002805526010757899	0.0035616252193309494	0.006207972449336628	0.008854319679342306	0.012017997946792702	0.015181676214243099	0.020862368952337992	0.026543061690432888	0.037735319712073445	0.04892757773371399	0.0880756091249634	0.1272236405162128	0.21038460478545137	0.29354556905469	0.31938227490553484	0.34521898075637975	0.4639265565023487	0.5826341322483177	0.7259945216632869	0.8693549110782562	1.0498039564084929	1.2302530017387296	1.581461084120912	1.932669166503094	2.3202396516133614	2.707810136723629	2.8714359746631155	3.035061812602602	3.2498536798801303	3.464645547157659	3.827762192074866	4.190878836992074	4.298414052063997	4.405949267135919	4.704638300543665	5.003327333951411	4.741358855528443	4.479390377105475
SRR1822168_04_1.trim	0.00021523767277592713	0.00023480473393737504	0.0002837223868409948	0.0003130729785831667	0.0003130729785831667	0.00043047534555185426	0.0005772283042627136	0.0008413836299422605	0.0011153224862025315	0.0015360143011736618	0.002005623769048412	0.002837223868409948	0.0037764428041594483	0.0065256148973428805	0.009196518745880523	0.012562053265649563	0.015927587785418605	0.021602035522238505	0.02767760801286808	0.0387916987525705	0.05019929540969464	0.08967584130291582	0.13008182260130577	0.21330053372094376	0.29682253428858424	0.3208313183336808	0.3447520506035509	0.46096082684139006	0.5811612835561647	0.7303796919733665	0.8836973997038916	1.0626773081476557	1.2456488970683552	1.5824078031874547	1.926651110200808	2.314147405911542	2.700733833278268	2.849101074534947	3.0022720293067615	3.209027381069201	3.4198918156755442	3.7503794786923996	4.083332591415598	4.182850664482722	4.270589366730655	4.558264299926262	4.853609521097156	4.605078493755026	4.328811157216542
SRR1822168_04_2	0.0009749764339242055	0.0013928234770345794	0.0018106705201449533	0.0023280049544720824	0.002845339388799212	0.0036213410402899065	0.0043973426917806	0.0046261636915791386	0.004854984691377676	0.005690678777598424	0.006526372863819172	0.00816791481889564	0.00980945677397211	0.01202802559810576	0.014246594422239411	0.018415116114221475	0.022583637806203535	0.029318934191577897	0.036054230576952256	0.04732615200181067	0.05859807342666909	0.10193478104068786	0.14527148865470663	0.22844294771191437	0.3116144067691221	0.3366553831383795	0.3616963595076369	0.48646349683257023	0.6112306341575034	0.7462748189951276	0.8813190038327516	1.0686338640156592	1.255948724198567	1.5995781734612409	1.943207622723915	2.329726086340133	2.71624454995635	2.8834828545917164	3.0507211592270824	3.264897615038514	3.4790740708499452	3.825897065370677	4.17272005989141	4.278027463494345	4.383334867097282	4.66310335993792	4.942871852778558	4.698122921646218	4.453373990513877
SRR1822168_04_2.trim	0.0006815542123312046	0.0005841893248553181	0.0005062974148746091	0.0006620812348360274	0.000827601543545034	0.0009444394085160978	0.0011196962059726932	0.001635730109594891	0.002219919434450209	0.0030377844892476545	0.0037777576340643913	0.004916926817532262	0.006221616309709139	0.00827601543545034	0.010534880824890906	0.014877354806315437	0.01912246390026408	0.025285661277487687	0.03156569651968236	0.04279186804565206	0.05446591805401083	0.09773487404829474	0.14204563433857062	0.22511735633299687	0.3085785378773267	0.33145928643415995	0.35408688628355595	0.4770490026768529	0.6051227756626338	0.7469055248050196	0.8916092205716819	1.0763590945571762	1.2659772129164648	1.5968425735370222	1.9358573752393107	2.326826080898732	2.7167237727959193	2.8659159898752202	3.018408876639953	3.225416363902436	3.437837338908577	3.754068756941508	4.0732795405312014	4.169982346772252	4.254719008342516	4.526474145776462	4.80524929159742	4.566228229332866	4.301385998909708
SRR1822168_05_1	0.0002069421119238453	0.0002387793599121292	0.0002706166079004131	0.00031837247988283896	0.00036612835186526475	0.0006049077117773939	0.0008436870716895232	0.0009630767516455877	0.0010824664316016524	0.0016157403354054077	0.0021490142392091628	0.0028096371349660533	0.0034702600307229443	0.006104792301753437	0.00873932457278393	0.011923049371612319	0.015106774170440708	0.02110013610423515	0.027093498038029594	0.03783856923407541	0.04858364043012122	0.08781508926368405	0.12704653809724686	0.20995073185873814	0.29285492562022936	0.3190171841546017	0.34517944268897394	0.4645930005810298	0.5840065584730856	0.7271468254284099	0.8702870923837344	1.051942470092885	1.233597847802036	1.5848024896727926	1.9360071315435494	2.3216596757376293	2.7073122199317092	2.871831198911166	3.0363501778906232	3.2505113857958117	3.4646725937010006	3.826200463231958	4.187728332762916	4.299079107601939	4.410429882440962	4.704614013164702	4.998798143888442	4.739642945263811	4.480487746639181
SRR1822168_05_1.trim	0.0002504768256884023	0.00027395902809669	0.0003052686313077403	0.00031309603211050285	0.00032092343291326543	0.00044616184575746654	0.0006027098618127181	0.0008688414891066455	0.001150627918006098	0.001682891172593953	0.0022151544271818077	0.0029117930986276765	0.0037336701829177466	0.006434123459870834	0.009087612332007345	0.01241425767318144	0.015748730415158292	0.021595798814821935	0.027810755052215416	0.038706496969660914	0.049876197915203105	0.08950632817959	0.12999747253228078	0.2126235154062425	0.2957035475267644	0.32041465186108586	0.3447813505600858	0.4614565869260646	0.5827030253608568	0.7317602188478646	0.8844571537081567	1.0641977583419937	1.2483060526237721	1.5858548848421052	1.9305501339933604	2.3158069741045315	2.699600090265586	2.8488216591694515	3.0042738391123165	3.2109407025076564	3.420660252216074	3.748589208847812	4.07940647637577	4.18316650141719	4.275302836266508	4.558388613699219	4.848542534056826	4.603748401351228	4.331073066986192
SRR1822168_05_2	0.0010347175599131314	0.0013849296571144991	0.0017351417543158667	0.0022763786318088894	0.0028176155093019117	0.003685186386459845	0.004552757263617779	0.004703985214682006	0.004855213165746232	0.005762580872131594	0.006669948578516956	0.008245903015923109	0.009821857453329263	0.011923130036537468	0.014024402619745675	0.018569200517517967	0.023113998415290257	0.029489450457524245	0.03586490249975823	0.04700801468343811	0.058151126867117986	0.1012829303838046	0.1444147339004912	0.22801991274147226	0.3116250915824533	0.3355589046798285	0.3594927177772038	0.48493232350205734	0.6103719292269107	0.7465487194773244	0.882725509727738	1.0690224267071744	1.2553193436866112	1.5995300790404825	1.9437408143943542	2.331417646630422	2.719094478866491	2.8861774866949252	3.0532604945233595	3.267860916449343	3.4824613383753262	3.82843109358105	4.174400848786774	4.278286491802053	4.38217213481733	4.660917086092082	4.939662037366835	4.69757792517639	4.455493812985944
SRR1822168_05_2.trim	0.0007010702070400535	0.0005998045104676014	0.0005063284828622609	0.0006465425242702716	0.0008023359036125057	0.0009191809381191813	0.0010983433243627505	0.001534564786521006	0.0020253139314490437	0.00292112586266689	0.0038091481249176245	0.00497759846998438	0.0062551041805906996	0.008280418112039743	0.01050047376766658	0.014925005740986028	0.019302799700502807	0.025316424143113046	0.031407945275394394	0.042438116532824574	0.05393566792828145	0.09698916830950785	0.14098521863575478	0.22451383897009358	0.30873573984250535	0.3310531414332804	0.3526071554652785	0.47589424620775544	0.6048288469513884	0.7475277927599078	0.8927038532999686	1.0761349781375151	1.2646527568105854	1.596344651099169	1.9361066424376805	2.3276855117454187	2.718275093094334	2.868171693028464	3.02183070307371	3.2301576099301457	3.4430414731323413	3.757128715555252	4.074440880930548	4.169840956770765	4.253478632470643	4.523819093974255	4.800905408803385	4.5657041440104145	4.3053889864674755
SRR1822168_06_1	0.00021223248344172111	0.0002321292787643825	0.0002520260740870438	0.0003249809902701355	0.0003979359064532271	0.0005770070643571793	0.0007560782222611316	0.0009351493801650837	0.001114220538069036	0.0015851113607053548	0.0020560021833416734	0.002865138526463235	0.003674274869584797	0.005988935392121068	0.00830359591465734	0.01157993487778891	0.01485627384092048	0.021103867572236146	0.027351461303551813	0.03774422072708859	0.04813698015062537	0.08749284129884953	0.1268487024470737	0.20969232590552803	0.29253594936398236	0.3188063514550029	0.3450767535460234	0.46449068680752936	0.5839046200690353	0.7264518940256888	0.8689991679823422	1.050146224864959	1.2312932817475752	1.5845807794967506	1.9378682772459255	2.3235610223106082	2.709253767375291	2.871339694338798	3.033425621302305	3.2487421080190386	3.4640585947357723	3.8266047345750924	4.189150874414413	4.300533134630671	4.411915394846929	4.706925179096029	5.001934963345129	4.741751203175794	4.481567443006459
SRR1822168_06_1.trim	0.00026089710120492064	0.0002739419562651667	0.00028698681132541276	0.00029350923885553573	0.00030655409391578173	0.00041743536192787305	0.0005674511951207024	0.0008740052890364842	0.001180559382952266	0.001656696592651246	0.0021589235124707183	0.0029872718087963416	0.00391345651807381	0.006294142566568711	0.008616126767292506	0.012053446075667334	0.01556903451440364	0.02156314541458669	0.027889900118806016	0.038638860688448746	0.04953783709128431	0.08907679277889002	0.12964629201625522	0.2123311058156247	0.29535508584656056	0.3200424740480762	0.34482769866254365	0.4619574522484927	0.5828115119541422	0.7305314506563682	0.8820735318912464	1.061733798208485	1.2463184973109662	1.5860130455073032	1.9325104856175581	2.3177707125393345	2.7017003642449655	2.8480897277310464	3.000068811610443	3.2083625347849214	3.420419698644281	3.7504480092409755	4.0833657552335145	4.185833091731747	4.275268618024794	4.558811587614302	4.852164288209114	4.606921013076489	4.331459331196803
SRR1822168_06_2	0.001034640081545556	0.0014524754990927996	0.0018703109166400434	0.002380998649197786	0.0028916863817555283	0.0036676664429146954	0.004443646504073862	0.0045762926683745745	0.004708938832675287	0.005803269688156164	0.00689760054363704	0.008469457590600481	0.010041314637563923	0.011984580944569357	0.01392784725157479	0.018358229139218585	0.022788611026862374	0.02938775770082281	0.035986904374783246	0.04723529910748365	0.05848369384018405	0.1017329757104313	0.14498225758067854	0.22857587032298743	0.31216948306529635	0.3362248649612305	0.3602802468571647	0.4848548920601786	0.6094295372631926	0.7470830942662569	0.884736651269321	1.069108187339096	1.253479723408871	1.5978424305499501	1.9422051376910294	2.3302150651952585	2.718224992699487	2.8863871674917148	3.0545493422839427	3.267068394418329	3.479587446552715	3.826099021555466	4.172610596558217	4.279642786532461	4.386674976506706	4.663679961415883	4.940684946325061	4.697193014826459	4.453701083327856
SRR1822168_06_2.trim	0.0007139967774079996	0.0005971609411048724	0.0005192703835694543	0.000694524138024145	0.0008503052530949813	0.0009931046085765811	0.001200812762004363	0.0015448293911191264	0.0019277912990015988	0.0028300235904535256	0.003758219401083925	0.004939559523704434	0.006211771963449596	0.00826938085834356	0.010547679666254538	0.01496796880638952	0.019329840028372933	0.025418285275724782	0.0315651484412282	0.04265157113043604	0.05423779156382949	0.09732425164050496	0.14148170688329242	0.22509072951776918	0.3091346410984853	0.3314567767121772	0.3533245507402459	0.47628777756949264	0.6041970548022385	0.7474572627492563	0.893625384844263	1.0761359429093371	1.2637548233727753	1.5951272186476226	1.9347430312616347	2.3267597164575995	2.7176210250501227	2.8675798209451866	3.0206607300214614	3.2277652316283434	3.4406401253726413	3.756324064183896	4.074708208989713	4.172162278226111	4.256336007402719	4.524694941631412	4.802303379567437	4.565782210731346	4.30271983441506
SRR1822168_07_1	0.0002046442535353574	0.00021032881613356177	0.00021601337873176612	0.0002955972551066273	0.00037518113148148855	0.0005684562598204371	0.0007617313881593858	0.0009265837035073125	0.0010914360188552395	0.001540516464113385	0.00198959690937153	0.0028650195494950032	0.003740442189618477	0.006008582666302021	0.008276723142985566	0.011522608386560261	0.014768493630134959	0.021044250738552584	0.027320007846970213	0.03767159633830037	0.048023184829630534	0.08740583450999043	0.1267884841903503	0.20931127942848318	0.29183407466661604	0.3181763377466951	0.34451860082677416	0.46441171058550257	0.584304820344231	0.7275046367555973	0.8707044531669637	1.0501263024540881	1.2295481517412128	1.5821729388330263	1.93479772592484	2.322024445551923	2.7092511651790074	2.8725004338742406	3.0357497025694737	3.251274208917794	3.4667987152661146	3.8286893393930015	4.190579963519888	4.301815484441551	4.413051005363214	4.70823897196277	5.003426938562328	4.740424965393804	4.47742299222528
SRR1822168_07_1.trim	0.0002683315746434712	0.0002627413335050655	0.00025156085122825424	0.0002627413335050655	0.00028510229805868816	0.00040249736196520676	0.000559024113840565	0.0008832580998680926	0.001213082327034026	0.0016603016181064778	0.002124291632594147	0.002979598526770211	0.003935529761437578	0.006305792004121573	0.008653693282251946	0.012063740376679392	0.01547378747110684	0.021466525971477694	0.027800269181291297	0.03851117120247652	0.04939537069895232	0.0890581315759404	0.12983894068060964	0.21219996337274008	0.29481813715723715	0.3194711005776061	0.3441911468916359	0.4619551667132893	0.5835429114736121	0.7317234333293308	0.8835432021661513	1.0613575922965583	1.2444379895793434	1.583944514396995	1.929594714225755	2.315572913626973	2.700701396375153	2.848440289180938	3.0029210127996397	3.2127954358588027	3.423888531486139	3.7523040178851943	4.0851134338190365	4.185782496239445	4.273711399105427	4.5590373068096515	4.853385863711263	4.606705292996836	4.330128112674217
SRR1822168_07_2	0.0009777507140422512	0.0014040955021420698	0.0018304402902418887	0.0023534232303109998	0.002876406170380111	0.0035642424285144856	0.00425207868664886	0.0044737779764607655	0.004695477266272671	0.005798289118157536	0.0069011009700424	0.008401834624153762	0.009902568278265123	0.0118467005120003	0.013790832745735473	0.018156603375877618	0.022522374006019762	0.029201775686250257	0.03588117736648075	0.04703435702317201	0.058187536679863275	0.10156669771972617	0.14494585875958907	0.22788413153794046	0.31082240431629193	0.3361700231181198	0.3615176419199477	0.4851348920801965	0.6087521422404453	0.74683100761304	0.8849098729856345	1.0686019460877352	1.2522940191898357	1.59973091390814	1.9471678086264443	2.3323959053619165	2.717624002097389	2.88446124457661	3.0512984870558313	3.2643912967452957	3.4774841064347592	3.824443494990392	4.171402883546024	4.2798365746527445	4.388270265759465	4.6656786078830805	4.9430869500066965	4.6981433423475885	4.453199734688481
SRR1822168_07_2.trim	0.0006342064947418162	0.0005396318420171594	0.000511815767686378	0.0007176547177341604	0.0008734247339865364	0.0010347579651050686	0.0012517233448851636	0.0016022058814530093	0.0019916309220839494	0.0028038602925427665	0.003649468952198521	0.004823307288957497	0.006108409923039598	0.008177925853249736	0.010408775014578405	0.01477033546964493	0.019098516635514515	0.025162420839624864	0.031226325043735213	0.04215804225573231	0.05373509239220354	0.09685557081978087	0.14101080721246328	0.22407516837904276	0.30755677066058396	0.33127275563500813	0.3546827637917938	0.47696222654990894	0.6039370426550599	0.7474624229870258	0.893663709669613	1.0754473186361355	1.262666188526893	1.597065470916681	1.9395814837961909	2.328116410048546	2.715355107237086	2.864538277087933	3.018361168137154	3.2275213574600317	3.4400528549918006	3.755147781796026	4.074036821138971	4.171137173412863	4.255620154370312	4.5260313393695695	4.8049542431140475	4.568111496617176	4.304509686614093
SRR1822168_08_1	0.00020886991974272792	0.00020886991974272792	0.00020886991974272792	0.0002884394129780529	0.00036800890621337785	0.000547040265992859	0.0007260716257723401	0.0008951567988974055	0.001064241972022471	0.0015217665581255893	0.0019792911442287077	0.0029440712497070228	0.003908851355185337	0.005997550552612617	0.008086249750039897	0.01155249579910374	0.015018741848167583	0.021230135413850135	0.027441528979532687	0.03765128958029032	0.04786105018104795	0.08695453682622853	0.12604802347140912	0.20952636806191938	0.29300471265242967	0.31871063206076683	0.344416551469104	0.4640094998017974	0.5836024481344907	0.7279763205166606	0.8723501928988304	1.050914081905554	1.2294779709122776	1.5814983820786825	1.933518793245087	2.3204055617285455	2.707292330212004	2.8720807507023625	3.0368691711927203	3.2506127223961117	3.464356273599504	3.8276506873386884	4.190945101077873	4.302039032914369	4.413132964750863	4.708644116440206	5.004155268129548	4.740417209707736	4.476679151285925
SRR1822168_08_1.trim	0.00027388219749576787	0.00025920993691563746	0.0002445376763355071	0.00026410069044234763	0.00028855445807589834	0.0003961510356635215	0.0005477643949915357	0.0008998986489146659	0.0012373606422576657	0.0016530746920280278	0.0020883517559052303	0.0030273764330335773	0.004078888441276258	0.0063139628029827925	0.008544146411162617	0.012104614978607599	0.015650411285472454	0.021641584355692373	0.02800934544746898	0.03847555799462868	0.049127619175803376	0.0886351261645679	0.12917947290099496	0.21254236676376934	0.29632586542984074	0.32045684333062857	0.34446555239324866	0.46175560347081124	0.5828359885315743	0.7322485087725691	0.8853584386797567	1.0620564728462674	1.2438555629411367	1.582882597412684	1.9285072583917626	2.3139671068458956	2.6984047878129465	2.847636350173453	3.0039057068588955	3.2124327649772355	3.421889066265651	3.75172637486051	4.0861903362916365	4.186059523307057	4.273628465202802	4.559742437268873	4.8538870266258	4.607006679350999	4.330434567415541
SRR1822168_08_2	0.0010145171940025921	0.0014521520620037103	0.0018897869300048284	0.002367206786006048	0.002844626642007268	0.0035159983145089833	0.004187369987010699	0.004426079915011309	0.004664789843011918	0.005743957642514676	0.006823125442017433	0.00835982060352136	0.009896515765025284	0.011855926424030293	0.013815337083035298	0.018107142663546266	0.022398948244057228	0.029142503710074458	0.03588605917609169	0.04705072143362021	0.058215383691148745	0.10128263320125878	0.1443498827113688	0.22758505073108148	0.31082021875079413	0.33602898177235857	0.36123774479392295	0.4857945959752412	0.6103514471565594	0.7486092535804127	0.886867060004266	1.0703952096487348	1.2539233592932038	1.5998737224480877	1.9458240856029718	2.332007017872958	2.718189950142945	2.8830489941683664	3.0479080381937873	3.2613097407028326	3.474711443211878	3.825699580472275	4.176687717732672	4.280998983145437	4.385310248558205	4.664332315649918	4.943354382741631	4.698368372884004	4.453382363026378
SRR1822168_08_2.trim	0.0006035349333076864	0.0005207922408380841	0.0005013233720217072	0.000696012060185477	0.0008468957935123987	0.0010221156128597914	0.0012411403870440324	0.0015867128085347239	0.001946886881637698	0.002701305548272306	0.0035141308213560447	0.0047017318191550405	0.005996411595444109	0.008094182210408729	0.010362305427516648	0.014645456567119583	0.01890913883790614	0.025022363646248515	0.031174526192223637	0.04223284367992576	0.05393363383856833	0.09682355184104681	0.14061390502628274	0.22384331921629433	0.30769573720842996	0.33145262438161394	0.35485420469889906	0.4777660407538911	0.6052384593291193	0.748996586669247	0.8955484966845246	1.077056760659607	1.2638556897355402	1.5969096285773012	1.9383887203993495	2.3280824658451547	2.7162041001340382	2.863052910398766	3.0148370789084447	3.2249743144780094	3.4379004655055208	3.756158064046835	4.079180668230958	4.1729768109710585	4.254118188980513	4.525733245054993	4.805476553860309	4.568988204347778	4.305525737090156
SRR1822168_09_1	0.00019452205555169706	0.00019452205555169706	0.00019452205555169706	0.00028294117171155935	0.00037136028787142163	0.0005481985201911462	0.0007250367525108708	0.0009372426312945402	0.0011494485100782099	0.0015959650466855144	0.002042481583292819	0.0029620403913553865	0.0038815991994179547	0.0059903951198306705	0.008099191040243385	0.011658060465677843	0.015216929891112299	0.021339953685182763	0.02746297747925323	0.03761791297021341	0.0477728484611736	0.08692925405256861	0.12608565964396362	0.209314573685242	0.2925434877265204	0.31787556450632093	0.34320764128612147	0.4631437514011667	0.5830798615162119	0.7272693351939074	0.8714588088716028	1.0506931992392596	1.2299275896069166	1.5829851204332466	1.9360426512595768	2.321355475661025	2.7066683000624723	2.8712295381034	3.035790776144328	3.2492698902007	3.4627490042570708	3.826213465055417	4.189677925853763	4.299803935030871	4.409929944207979	4.709573486962137	5.009217029716295	4.743309800732932	4.47740257174957
SRR1822168_09_1.trim	0.0002521740665407361	0.00024347840907381423	0.00023913058034035327	0.00026956538147458005	0.00029565235387534584	0.00040434807221187	0.0005608699066164649	0.0009304353489606471	0.0012826094763709857	0.0016869575485828558	0.0021217404219289523	0.0030826105720238267	0.004152176440455225	0.006404351724388006	0.008647831350853867	0.012230442227225705	0.01580435744613062	0.02178696978337291	0.028065234474490545	0.03841306686012765	0.049004377654838574	0.0885217930132653	0.1290913829251896	0.2121131725906268	0.29567409301901315	0.3198306294621223	0.34374368749615763	0.46110897632720294	0.5822655718138263	0.7316091409794772	0.8846309732536358	1.0617093419100343	1.2436833657203095	1.5838400945113618	1.9307620448116796	2.314644887175149	2.6975712072172566	2.8464321673934934	3.002858349565952	3.211736737578884	3.4209803432054264	3.7501588044444896	4.0843329208983	4.183811242319887	4.2705417298949655	4.561381037362371	4.860589915141687	4.6106201977688155	4.330250461891586
SRR1822168_09_2	0.0010433521205977117	0.0014323986740409262	0.0018214452274841408	0.002334279320659287	0.0028471134138344334	0.003527944882360059	0.004208776350885684	0.004425404545416565	0.004642032739947446	0.00564117502492661	0.006640317309905774	0.008276081227792017	0.009911845145678262	0.011914550699198445	0.013917256252718628	0.01831171391320221	0.022706171573685794	0.0292845951137256	0.03586301865376541	0.04703042313101041	0.05819782760825541	0.10151020356374602	0.1448225795192366	0.22782212490949694	0.31082167029975727	0.3358974890625972	0.36097330782543713	0.4851189472258792	0.6092645866263213	0.7479773668630747	0.8866901470998282	1.0712485268730148	1.2558069066462016	1.601262562169529	1.946718217692856	2.3320820918290455	2.717445965965235	2.884285043622508	3.051124121279781	3.2627123945501477	3.474300667820514	3.8255566537769945	4.176812639733475	4.280962170483648	4.385111701233821	4.661533698438787	4.937955695643753	4.697290613487068	4.456625531330383
SRR1822168_09_2.trim	0.0006403912409709162	0.0005538518840829545	0.0005365440127053622	0.0007226036300144798	0.0008567396331908203	0.0010341453148111418	0.001259147642719842	0.0015879971988940961	0.0019514624978235352	0.002674066127838015	0.0034399394362964754	0.004673125271949929	0.005984196528802548	0.008160661354534783	0.01049289702266535	0.014789576092152647	0.01906462032241795	0.024953623558643744	0.030946474023135086	0.04212303196521533	0.05388805753413372	0.09712744720320375	0.1412841540552862	0.22424510853593063	0.30788539696814554	0.3314890065593371	0.3547075160123772	0.47723859143004205	0.6043043291486362	0.7483793774635592	0.8952236851988968	1.0773068190590125	1.2647207773034268	1.5981699002962761	1.9398965127754593	2.3283240891992305	2.715336747137884	2.8639291498823582	3.018111995081795	3.22726896674431	3.4384379784544694	3.756258093593353	4.07890277787874	4.172862884619845	4.253954588991709	4.523732380154241	4.802272281201678	4.568451592826095	4.307171966509961
SRR1822168_1	0.0001201810206327811	0.00016315966377298096	0.00020613830691318082	0.00030602385717420086	0.0004059094074352209	0.0005340494360569279	0.0006621894646786349	0.0009148879683270322	0.0011675864719754294	0.0016260253321375613	0.002084464192299693	0.0031840011459698067	0.0042835380996399195	0.006206832380163864	0.008130126660687806	0.011820718665152746	0.015511310669617686	0.02161069644193105	0.027710082214244414	0.03837833652260069	0.049046590830956964	0.08824072567242257	0.12743486051388814	0.21016795265797397	0.2929010448020598	0.319290329640542	0.3456796144790242	0.4649724098202411	0.5842652051614581	0.7265818188130398	0.8688984324646216	1.0504629042615943	1.232027376058567	1.5840702174247374	1.9361130587909077	2.3239407939264876	2.711768529062067	2.878065235833883	3.044361942605699	3.2545688944028193	3.4647758461999385	3.8243176648932753	4.183859483586612	4.296778307379897	4.409697131173183	4.7077066652529345	5.005716199332687	4.739791018257892	4.473865837183099
SRR1822168_1.trim	0.00020273059005865388	0.00021603723110497476	0.0002309093593332158	0.0002986166799512604	0.0003725859492969855	0.0004774735904856327	0.0006058435394030815	0.000890762206512541	0.0011854651685090012	0.0016875951821098754	0.002221034939349152	0.003378712710379071	0.0045618296481151925	0.006542562305039608	0.008619572423652109	0.012314122172983562	0.016052114191613297	0.022146555790828276	0.028419071556986662	0.039047946778633234	0.04997309044945818	0.08927386340797151	0.12962429552196228	0.2124843579456071	0.29576827602375677	0.3209299601269632	0.3461562205764238	0.46386911550295146	0.5852816480121519	0.7318057690347372	0.8815039153186655	1.060943969828303	1.2455023846792281	1.584247588936442	1.9301803362176468	2.3176752026916483	2.703883630073907	2.851984196688686	3.008072661649212	3.2154758395741023	3.423749037000344	3.7515714458175067	4.081824664856395	4.179986581739717	4.269431474622314	4.559915840035295	4.853822751799749	4.6060202202864335	4.329780614113538
SRR1822168_1_1	0.0001830646640506726	0.00019102399727026706	0.0001989833304898615	0.0002865359959054006	0.0003740886613209397	0.0005372549923226262	0.0007004213233243126	0.0009193029868631604	0.001138184650402008	0.001583907310699298	0.0020296299709965876	0.0029250549582009646	0.0038204799454053416	0.00594960158164686	0.008078723217888379	0.011604707834168724	0.015130692450449072	0.021231521363268228	0.02733235027608738	0.037504378130729106	0.047676405985370825	0.08705918675592422	0.1264419675264776	0.20974832866936305	0.29305468981224847	0.3182698574519237	0.343485025091599	0.46324115271361727	0.5829972803356356	0.7271766219419794	0.8713559635483233	1.0514000606421599	1.2314441577359962	1.5828924957137995	1.934340833691603	2.3204003321748123	2.7064598306580225	2.8702231116511783	3.0339863926443345	3.2487331825756027	3.4634799725068715	3.8268195543147483	4.190159136122626	4.301227651535457	4.4122961669482885	4.709354401369993	5.006412635791697	4.742735844892971	4.479059053994247
SRR1822168_1_1.trim	0.00025831784437359664	0.00025440393764066335	0.0002465761241747968	0.00027788737803826307	0.00031311253863466264	0.00041096020695799467	0.0005596886628094594	0.0009158541755063881	0.001260277968004517	0.001690807708627178	0.0021291652627157057	0.003037191624756227	0.0040782908157164805	0.006352270627550717	0.008626250439384954	0.012215302913484775	0.015757388506789396	0.021730010181245586	0.0280235722078023	0.0383484581692803	0.04891209244146723	0.08854039811241672	0.1292176307877923	0.21245859918381738	0.2962396867089872	0.3201575707539425	0.34386801774205233	0.4613047892637155	0.5823384410729443	0.731364353836112	0.8844881269486607	1.0626648170587154	1.2453307581914448	1.5839502270046335	1.9293485822792629	2.3135611506243916	2.697198374679779	2.845273208106844	3.0007179279120217	3.2114035273458206	3.422335702903794	3.751311305527035	4.0853906425300215	4.185207005940019	4.272060510250542	4.560754184778433	4.857631838284888	4.609987217572001	4.331774985274904
SRR1822168_1_2	0.0010108416347044378	0.0014088107822258702	0.0018067799297473023	0.002367916427752522	0.0029290529257577414	0.0035379457214655325	0.004146838517173324	0.004421437228963113	0.0046960359407529	0.005619324363002623	0.0065426127852523455	0.008237961353693648	0.009933309922134948	0.011998769797771182	0.014064229673407414	0.018453829370568813	0.02284342906773021	0.029338285555279984	0.03583314204282976	0.04709566891768629	0.058358195792542825	0.1016413202769738	0.14492444476140476	0.22777366189241652	0.3106228790234283	0.33575861038088195	0.3608943417383356	0.4858964509748175	0.6108985602112993	0.7487152759979713	0.8865319917846433	1.0708474227677194	1.2551628537507955	1.60099804294692	1.9468332321430446	2.332433498559511	2.718033764975977	2.8850733552651477	3.0521129455543186	3.2626107667528297	3.473108587951341	3.8238905336511566	4.174672479350973	4.279477654350742	4.384282829350511	4.662284177351608	4.940285525352704	4.697221888812514	4.454158252272324
SRR1822168_1_2.trim	0.0006232202436580816	0.0005453177132008213	0.0005453177132008213	0.0007361789128211089	0.0008647180880755882	0.0010399987816044236	0.0012737063729762043	0.0016476385191710533	0.0020722073101631213	0.002765539831232737	0.003486138237962394	0.004759844610938598	0.0060802925021891585	0.008226507216286677	0.01053631724434444	0.014758634395127944	0.018988741798957175	0.024936599999368987	0.03097015098328379	0.042172534863037806	0.053959187721221276	0.09708602858236053	0.14112432904984973	0.22413726550510618	0.30779679296315793	0.3313739938060477	0.35474864806974865	0.4783526980197605	0.6061284284757588	0.7489666131956682	0.8949092137542993	1.0769946933185766	1.2641788935012812	1.5981041951798045	1.940368962743777	2.3287520283384477	2.7159159193314624	2.864008629730714	3.0179440299142604	3.2271824364694153	3.4378698300910755	3.755268109933091	4.077815747038331	4.17217908218121	4.253369099423766	4.524220617317569	4.80377774298997	4.5681576444954635	4.304741923133807
SRR1822168_2	0.0011421255003315547	0.0014883447286550573	0.0018345639569785598	0.002445819973880744	0.0030570759907829277	0.0035346197539877595	0.00401216351719259	0.004509604937197623	0.005007046357202655	0.005858666068251271	0.0067102857792998875	0.008374923747204728	0.010039561715109568	0.01240897468687754	0.01477838765864551	0.01886138683404682	0.022944386009448123	0.0295448367232109	0.03614528743697367	0.047712193288066695	0.05927909913915971	0.10137259209998556	0.14346608506081143	0.2279093528020497	0.312352620543288	0.33713913161929876	0.3619256426953095	0.48612323486394204	0.6103208270325745	0.7500775909126924	0.8898343547928104	1.0716965502278342	1.2535587456628579	1.6008516515472995	1.9481445574317409	2.3316472191611886	2.7151498808906367	2.887886215010816	3.0606225491309957	3.2682621589506806	3.4759017687703646	3.8233427132213995	4.170783657672435	4.2736437985948035	4.376503939517172	4.661748390389002	4.9469928412608315	4.692075602977597	4.437158364694362
SRR1822168_2.trim	0.0006543542386399529	0.0006126781055837177	0.0006434483346626202	0.0008163848120174648	0.0009324547900619326	0.00109643284629254	0.001320003877827857	0.0017429971535201125	0.00221662498339284	0.002864747276902888	0.003566620097158361	0.004920510176630074	0.006282579684084784	0.008505436612607529	0.01080502436554222	0.014765035999025792	0.018851244521389924	0.025204323084756754	0.031706578834670665	0.04306118286135632	0.05480762043808471	0.09668940768360665	0.13957181161904883	0.2241817621580478	0.30938024201525216	0.3327909333923083	0.35626900767608155	0.47894484755824795	0.6057477931026934	0.7501485832042769	0.8975500548859092	1.0777560962347874	1.2629570416052835	1.5978609938932002	1.9413813893163507	2.3289137287297383	2.7148763969635317	2.8662826723842687	3.024256249482213	3.2315338604753956	3.439821436076193	3.7555547566548118	4.07493727060356	4.165123254047541	4.245471722607397	4.524657411475122	4.808030577973572	4.562197090951383	4.291194335535794
SRR1822168_2_1	0.0001671338954404381	0.0001830514092919084	0.00019896892314337868	0.00028253587086359775	0.0003661028185838168	0.0005073707540156156	0.0006486386894474145	0.0008834220187566014	0.0011182053480657884	0.0016673595759415137	0.0022165138038172387	0.003087997687185237	0.0039594815705532365	0.0060148305466243375	0.00807017952269544	0.011713300505450705	0.015356421488205967	0.02121605627477847	0.027075691061350972	0.037268868993986265	0.04746204692662155	0.08728965627223167	0.12711726561784178	0.21055289384878623	0.29398852207973064	0.31950628647286894	0.3450240508660073	0.464554631444392	0.5840852120227767	0.726877249405854	0.8696692867889312	1.0501997598246129	1.2307302328602947	1.5830644019625897	1.9353985710648847	2.32484044433342	2.714282317601955	2.87701303077323	3.039743743944505	3.2532294397204247	3.466715135496344	3.8260987735456093	4.185482411594874	4.297310905158379	4.409139398721884	4.707375907310725	5.005612415899567	4.7421079225346325	4.4786034291696994
SRR1822168_2_1.trim	0.0002543803912010371	0.00024459653000099716	0.00022894235208093336	0.00028177520256114874	0.00034830545872142	0.000430489892801755	0.0005439826827222177	0.0008492391521634621	0.0011486253048846827	0.0017063053932869564	0.0022992073820093735	0.0032658528685733145	0.004299028611297526	0.006408429086026126	0.008594143678115037	0.01234527606221033	0.016119889713185717	0.02181605370384894	0.027676586562672835	0.03794181373375468	0.04854947604683793	0.08866526373924147	0.129755524007169	0.21304749117534855	0.29680517013665003	0.32107697300170895	0.34550140410148855	0.46325408718844857	0.584301974727582	0.7311812126070609	0.8817215713475947	1.0606664359240843	1.2447028218690743	1.5840482205034978	1.9300759963375484	2.3183191764775315	2.705996849440152	2.8518272573989862	3.0049505554963307	3.2145423868958254	3.4244512153982005	3.7512517472019327	4.082500022307204	4.181064596808645	4.268904102662603	4.560435771612432	4.8568593711622805	4.608382561809347	4.331199903695498
SRR1822168_2_2	0.001050562561328828	0.0014544720309306312	0.0018583815005324342	0.0024254465194315177	0.002992511538330601	0.003533710433560603	0.004074909328790605	0.004510654027523585	0.004946398726256565	0.005784063192770649	0.006621727659284734	0.008366696156037351	0.010111664652789969	0.012236666197296006	0.014361667741802045	0.018635547252662504	0.022909426763522964	0.02945554575362115	0.036001664743719346	0.0474941824600741	0.05898670017642885	0.1016498866158469	0.14431307305526495	0.22825461346689485	0.3121961538785248	0.3366296922367028	0.3610632305948809	0.48583345236724473	0.6106036741396087	0.7493595100096626	0.8881153458797164	1.0707361480888904	1.2533569502980644	1.601109075712472	1.9488612011268798	2.3320041528260522	2.7151471045252245	2.8870752491499645	3.0590033937747045	3.2669013679140324	3.4747993420533607	3.8215208019246467	4.168242261795933	4.273545240954581	4.378848220113231	4.6612724656486435	4.943696711184057	4.69447461993064	4.445252528677225
SRR1822168_2_2.trim	0.000658225079325859	0.0006056449694388823	0.0006153820268253594	0.0007887016483046536	0.0009230730402380391	0.0010827607813762652	0.001275554517628514	0.0016903531622924428	0.0021596793283206444	0.0027964828813962536	0.0035287095968593394	0.004849054578465649	0.006200558143708685	0.008290130658846694	0.01041475658057602	0.014611428314147695	0.018938576616698163	0.025166398521088987	0.03154611852070885	0.04295600236618284	0.05478068485632076	0.09703756650215455	0.14015325660947558	0.22407305940056804	0.30891398782042123	0.332397822825127	0.35573170714608093	0.4789561157834273	0.6059390285719538	0.7488322931299841	0.8951977923520322	1.0767510695573315	1.263063820413141	1.5986067127741002	1.9429012723140249	2.3294663453801245	2.7143897505708643	2.8660366297193374	3.0234926373045834	3.2294859285499404	3.4371403617854304	3.7526171262843375	4.072625517290911	4.1659668968091585	4.247986025998411	4.524705407276183	4.8070352810200445	4.564935033574153	4.297125059805007
SRR1822168_3_1	0.00014325492160241772	0.00016713074186948734	0.00019100656213655694	0.0002798776709084272	0.00036874877968029744	0.0005106772668234335	0.0006526057539665696	0.0008701410052887595	0.0010876762566109494	0.0016434522950499587	0.0021992283334889683	0.0031423232340382183	0.004085418134587468	0.006018033141760826	0.007950648148934184	0.011644768118033567	0.015338888087132949	0.0212972316782261	0.02725557526931925	0.037612375527390336	0.04796917578546143	0.08754202144367004	0.12711486710187864	0.2108102286136319	0.29450559012538524	0.3200089454739934	0.3455123008226016	0.46483171260728207	0.5841511243919625	0.7275572595227383	0.8709633946535141	1.0502641726869104	1.229564950720307	1.5832202326884384	1.9368755146565702	2.326080566567909	2.7152856184792484	2.8780643288878327	3.040843039296417	3.2530393919199976	3.4652357445435795	3.8255444217594676	4.185853098975356	4.296688635958471	4.407524172941586	4.70598386419009	5.004443555438594	4.741378441301561	4.478313327164528
SRR1822168_3_1.trim	0.00023481758834874785	0.00022829487756128265	0.00021916308245883135	0.0002778674795460183	0.0003496172982081357	0.0004409352492326488	0.0005544304169345435	0.000842734233740506	0.001137560761333934	0.0016893820939534914	0.0022803396912978403	0.003342237007497178	0.004427616082531389	0.006401388366818366	0.00847821948154729	0.01221573276276486	0.015980641429289785	0.02182107666838614	0.027868934110523887	0.038323534960673145	0.049041653326635994	0.08874148026346429	0.12951494539590935	0.2132078475098756	0.2972034034043802	0.3214483194013884	0.34589283034849305	0.4635299194004282	0.5847610220962568	0.7324912896372415	0.883374635572887	1.0606214739693092	1.2432952077409027	1.5841316326869526	1.9316760134068318	2.3195946693589633	2.707039776507925	2.852738871909693	3.005772103320887	3.214505371230561	3.423781328677753	3.751860635865678	4.083359148048393	4.180197921483416	4.266772557223286	4.558524278951502	4.8550075750849455	4.607914245034189	4.33243538217854
SRR1822168_3_2	0.0011248240605384553	0.001481637353327187	0.001838450646115919	0.0024539204150897907	0.0030693901840636627	0.0035707858148225496	0.004072181445581437	0.004515213563765215	0.004958245681948993	0.0057673761971948154	0.00657650671244064	0.00837649049799569	0.010176474283550743	0.012449998387044744	0.014723522490538743	0.018818253475069654	0.022912984459600563	0.029516020041393528	0.036119055623186486	0.047552998314037295	0.058986941004888105	0.10157506141963832	0.14416318183438853	0.22827428855939327	0.31238539528439796	0.3367388973498296	0.3610923994152613	0.4857462507279522	0.610400102040643	0.7493782163601203	0.8883563306795974	1.0709227037884075	1.2534890768972173	1.6010583851601325	1.9486276934230475	2.331277452074006	2.7139272107249637	2.8877655858168603	3.061603960908756	3.268549038508882	3.4754941161090085	3.822749057270099	4.170003998431189	4.27523871737798	4.38047343632477	4.660618296685292	4.940763157045813	4.69000963104073	4.439256105035646
SRR1822168_3_2.trim	0.0006621209767987747	0.0005959088791188972	0.0006011019848192797	0.0007880537900330513	0.0009269693675182845	0.001111324619881865	0.0013385229942736014	0.0017176197104015272	0.002175911288460287	0.0028081719074818617	0.003493661859932358	0.004849062447732202	0.00626288547466135	0.008485534714425081	0.010709482230613906	0.014722454660584519	0.018886027155866226	0.025203440240381594	0.03160394301610308	0.04283403409318034	0.054621085756623625	0.09701110931242125	0.14023462633313027	0.2242551817360446	0.30896642019710974	0.33231592170245483	0.3557069680534029	0.47878876625816963	0.6057627971853731	0.7492846594268455	0.8960444230725064	1.0768644687305513	1.2626296492917857	1.5983003172766876	1.9426902097325318	2.32873789784042	2.713348393945727	2.866478800009332	3.025431975839491	3.231156858160146	3.438617536061153	3.75494128875928	4.07510793967569	4.168012600655533	4.24954176359869	4.524315477588056	4.804466652530167	4.56063086575083	4.2916773249751685
SRR1822168_4_1	0.00012734252671429828	0.00017211138376229377	0.00021688024081028927	0.00030641795490628026	0.0003959556690022712	0.0005322519671261686	0.0006685482652500659	0.0008854285060603552	0.0011023087468706445	0.0016266018060771693	0.0021508948652836945	0.0031427737647692837	0.004134652664254872	0.006024893295170237	0.007915133926085602	0.011650846330868337	0.015386558735651073	0.021433339027600327	0.027480119319549585	0.038095312757374294	0.048710506195199	0.08813993089260357	0.12756935559000812	0.21104337671472062	0.29451739783943304	0.3204405557972024	0.34636371375497166	0.46533545906478474	0.5843072043745978	0.7268124455393072	0.8693176867040165	1.0500376242448948	1.2307575617857731	1.5838644602756629	1.9369713587655528	2.3248775872705942	2.712783815775636	2.876866651173989	3.0409494865723428	3.252468408035262	3.463987329498181	3.8250481615902645	4.186108993682349	4.296963647777615	4.407818301872881	4.705149173661908	5.002480045450936	4.738550720473673	4.47462139549641
SRR1822168_4_1.trim	0.00023091233846520026	0.00023776143325018498	0.00024069675958660703	0.000292554191530063	0.00035517448670706645	0.00045204025580899374	0.0005821730567237039	0.0008561368481230942	0.0011320575237467657	0.001682920432881968	0.0022699857001663754	0.0033550780025303887	0.004454846936576512	0.006386291665942212	0.008432214122428372	0.012195302485721423	0.015984808786042273	0.021938629038418304	0.028089116155334614	0.038759027388228715	0.04974301853911998	0.08930926066986475	0.12988427661822657	0.21342464259490987	0.2973818249113651	0.3220209541792917	0.34670215645804037	0.4640799859988848	0.5851690464710788	0.7320791942826653	0.88203718927357	1.060624400465711	1.2445362936321216	1.5843423900837945	1.9310817273420962	2.3181045047993414	2.7043572483143326	2.8514503648008893	3.006267303320685	3.21419114436114	3.4228527307541485	3.7517051677604067	4.0836573093779265	4.18027944639393	4.26704084380378	4.557849494605785	4.853050372049188	4.605531914056737	4.329575036074916
SRR1822168_4_2	0.0011182342166438518	0.0014704183026686948	0.0018226023886935378	0.002442406585285281	0.003062210781877025	0.0035576561910306173	0.0040531016001842095	0.004503777845860068	0.004954454091535927	0.005766268255932175	0.006578082420328423	0.008356910515843733	0.010135738611359042	0.012435878743815076	0.014736018876271113	0.01880702814184642	0.02287803740742172	0.02955262224680215	0.03622720708618258	0.04772989748906178	0.05923258789194097	0.10163197031625384	0.14403135274056672	0.22844609765358348	0.31286084256660024	0.3371277189121312	0.3613945952576622	0.4855693316904045	0.6097440681231469	0.7493950069349922	0.8890459457468374	1.0708007905040426	1.2525556352612477	1.6010338294204336	1.94951202357962	2.330840835028468	2.712169646477316	2.8868489736644403	3.061528300851564	3.2690890863076345	3.4766498717637053	3.823436786413733	4.17022370106376	4.274575646778861	4.378927592493962	4.660838020042955	4.942748447591948	4.690396611511555	4.438044775431161
SRR1822168_4_2.trim	0.0006543654912879707	0.0005939924846512829	0.0006115201317393535	0.0008062717660512496	0.0009445454264126957	0.0011305332371805564	0.0013496288257814396	0.0017323157872043153	0.0021997197095528654	0.0028258462138656113	0.0035045556594425686	0.004859053276081806	0.0062554224940981	0.008469748576224359	0.010698681030924008	0.014698879599690353	0.018889934770082356	0.02538295425804097	0.03190421273297481	0.043109248013109745	0.05483621767320056	0.09701650039064257	0.14015106611621286	0.2245009202112097	0.3094574256470881	0.3326601353590074	0.3559037429141322	0.4785992200469698	0.6052997645394316	0.7496535709240951	0.8970455028040243	1.0770768348364557	1.2620899136745853	1.5981611239085658	1.9429211783073712	2.328000663557768	2.7116204853089982	2.8655979437031838	3.025711052336366	3.231986140850497	3.4398163211646087	3.755258464534101	4.074670619969042	4.166809565678343	4.248203089964486	4.5253804322243765	4.806926053641884	4.561268289637201	4.290777744741408
SRR1822168_5_1	0.0001337230894421052	0.00017431759873702999	0.0002149121080319548	0.0003040608343266916	0.00039320956062142835	0.0005325044454569546	0.0006717993302924809	0.0008978550291112779	0.0011239107279300746	0.001622984401026503	0.0021220580741229313	0.0031393087188075174	0.004156559363492103	0.00610111595579605	0.008045672548099996	0.011773203666298679	0.015500734784497362	0.021524641575556003	0.027548548366614647	0.0383498717221466	0.049151195077678546	0.0884363324551494	0.12772146983262025	0.21106677323972375	0.29441207664682734	0.3205326534511852	0.34665323025554307	0.4651080083781336	0.5835627865007241	0.7262843255032044	0.8690058645056845	1.049918877046984	1.2308318895882837	1.5840940651511946	1.9373562407141054	2.3257032158986184	2.714050191083131	2.877836300555825	3.0416224100285185	3.2528038030591926	3.4639851960898667	3.8247223331584377	4.185459470227007	4.296935176633953	4.408410883040899	4.705179829139143	5.001948775237388	4.737728665885968	4.473508556534549
SRR1822168_5_1.trim	0.0002301507899440513	0.00023563057065700488	0.00023954469973768604	0.00029355968105108585	0.00035696857215812035	0.0004642157089687837	0.0006035587042410325	0.0008838103464178024	0.0011609306853300272	0.0016956007177510717	0.0022662807377143825	0.0033473631897985145	0.004444102158205372	0.006412909085787987	0.008499922711607174	0.012238698809473801	0.01600643946253747	0.022013844775566893	0.02821460806518196	0.039011341721332825	0.05011650874904137	0.08954509663037481	0.1299710046014658	0.21338266096241326	0.29720843218009674	0.3220662831456866	0.3470125934284998	0.4639323260233424	0.584565001464119	0.7317182499039591	0.8820779528866929	1.060710193045003	1.244383048633414	1.5842406141024286	1.9312954801249997	2.3190361522896192	2.7055548333552495	2.8520238920317866	3.00655135965963	3.2143751745016593	3.422688255478775	3.7510570692701743	4.082804559284018	4.18039162552356	4.268327232275959	4.558108213112555	4.851545773336324	4.604040517874348	4.328035705750117
SRR1822168_5_2	0.001138245957248851	0.0014972312206888731	0.0018562164841288953	0.002450810700957491	0.0030454049177860865	0.00355960553903277	0.004073806160279454	0.004522736733627952	0.004971667306976449	0.005789134858091533	0.006606602409206618	0.008332278797539141	0.010057955185871664	0.012437128029379926	0.014816300872888188	0.018841552485340946	0.022866804097793698	0.029554596078776106	0.03624238805975852	0.047667830346716566	0.059093272633674615	0.10160795310121001	0.1441226335687454	0.22833771085747664	0.3125527881462079	0.33699562510788467	0.3614384620695613	0.48544677721895124	0.6094550923683411	0.7492866182758777	0.8891181441834144	1.071000296437454	1.252882448691494	1.6019180097080123	1.9509535707245305	2.332143386069038	2.713333201413546	2.8873741921816705	3.061415182949795	3.268759021693678	3.4761028604375617	3.8227879037535515	4.169472947069542	4.273720357229658	4.377967767389776	4.660543296098257	4.943118824806738	4.690336685035197	4.437554545263655
SRR1822168_5_2.trim	0.0006435314061712823	0.0005897739400383302	0.0006100303765521962	0.0007977919611614928	0.000929458798501622	0.0011117667271264163	0.001333808435066871	0.0017256925722389713	0.0022063933925872536	0.002870181235272402	0.0035674701075766365	0.00486310295075199	0.00619223682354643	0.008487446899309865	0.010820053473252746	0.014738115751261681	0.01884783508244027	0.02535872123422405	0.031907782977899354	0.04303324118628424	0.05464719115213811	0.09693406056225759	0.14017921523822535	0.22441326920000101	0.3092324225395426	0.3324868116574608	0.35586351848817427	0.47840483117880683	0.6050254785458471	0.7496735753165161	0.8973531257208565	1.0772700157433024	1.2618902945055257	1.598443196246289	1.9439993049237536	2.329213620826808	2.7127209424067127	2.866208636434548	3.026143330929777	3.2322346533029864	3.439300621909998	3.754243801359026	4.073643396841105	4.166143635087963	4.247863553640883	4.5250908064885165	4.806308577329383	4.56072655287868	4.290302346324856
SRR1822168_6_1	0.00012603402292428863	0.00016716091461537228	0.00020828780630645594	0.0003011549810927739	0.0003940221558790918	0.0005280162223564934	0.000662010288833895	0.0009021382693528028	0.0011422662498717106	0.0016271655696488423	0.0021120648894259737	0.0031641173123624043	0.0042161697352988345	0.006153113666556323	0.008090057597813812	0.01179280452393686	0.015495551450059908	0.02151334437621331	0.027531137302366712	0.038292452849212684	0.04905376839605865	0.08829678311290558	0.1275397978297525	0.21054381531680072	0.29354783280384894	0.31979740309416443	0.34604697338448	0.46521612208117147	0.584385270777863	0.7267148295292992	0.8690443882807356	1.049982811612621	1.2309212349445062	1.58396442327521	1.9370076116059134	2.325143315277478	2.7132790189490428	2.8777786256698246	3.042278232390606	3.2536087653452395	3.4649392982998726	3.8244639520936987	4.183988605887524	4.296347273987565	4.408705942087606	4.70619532312417	5.003684704160736	4.739350231196812	4.475015758232887
SRR1822168_6_1.trim	0.00021920013375383398	0.00022833347266024376	0.0002342049048143643	0.00028835255690236496	0.0003529383105976911	0.00046058123342323457	0.0005975813170193807	0.0008768005350153359	0.0011618911851654116	0.0016818391214803096	0.002237015650719931	0.0033623734802597036	0.004505997987612296	0.006465099183037187	0.00852662425048396	0.01226150748185509	0.016033576450202317	0.022028961060909857	0.02821223150054926	0.03895434281718804	0.050005030512593376	0.08937885453812582	0.1297808315719798	0.2128994346711122	0.29641729515672477	0.3213695770490362	0.34639427327124844	0.4640055831317877	0.5853648238507073	0.7320566847892552	0.8819458667263971	1.0608327473100392	1.244763188114071	1.5841169618511786	1.9306593256889808	2.3183389003426034	2.7047632932779444	2.851928783076925	3.007059196783645	3.2149835712761656	3.423865641591159	3.7513375937923774	4.081413852344624	4.179709455180808	4.268640123731169	4.558803691262405	4.8528743707015325	4.605901058096007	4.330528280542352
SRR1822168_6_2	0.0011767680306168772	0.001499815398661082	0.0018228627667052871	0.002447067229394397	0.0030712716920835077	0.0035548477317225735	0.0040384237713616405	0.004474239214493144	0.004910054657624648	0.005811535916704883	0.006713017175785117	0.008401884935621967	0.010090752695458815	0.01238923140238524	0.014687710109311667	0.018798438117052813	0.022909166124793955	0.029606926443361378	0.03630468676192881	0.047714162594290864	0.059123638426652914	0.10145544713118879	0.14378725583572466	0.22803893809991868	0.31229062036411276	0.3367486891673116	0.36120675797051055	0.48542278270402534	0.6096388074375401	0.7496178190434049	0.8895968306492696	1.0714983691812652	1.2533999077132607	1.6021623769270787	1.9509248461408966	2.332421234186085	2.7139176222312735	2.8867499541597774	3.0595822860882813	3.2675750404873876	3.475567794886493	3.822730284117308	4.169892773348122	4.273123322649509	4.376353871950895	4.660722453581775	4.945091035212654	4.691913439809304	4.4387358444059535
SRR1822168_6_2.trim	0.0006843219078562369	0.0006310824425391483	0.0006375750602607445	0.0007953456708955315	0.0009070186957069857	0.0010842671595065615	0.0013095609944459487	0.0017082077225519538	0.002186713648633592	0.00286973703294551	0.0035917161235870044	0.0049077697357545495	0.006233562274504488	0.008439104514530709	0.010701781790506976	0.01465318893587041	0.01879807608933741	0.025316015020047808	0.03191705945759464	0.04307527227392983	0.05467758014242219	0.09682895291456889	0.13995486760672715	0.2241894406649438	0.30903886462139557	0.3323252873416724	0.3556623524801777	0.4783754244654341	0.6052431225307399	0.7499609744980299	0.8976894533028242	1.07790828971003	1.2628706326246342	1.5987675089749565	1.9435696597922203	2.329292832323388	2.713277931090485	2.8655544886092574	3.0243385968703853	3.2311297698267682	3.4391428534383555	3.7545457819504593	4.07363651732843	4.165169441967493	4.246374559596813	4.524599460511513	4.806995219050566	4.562026804629426	4.292390987698626
SRR1822168_7_1	0.00012167077074305555	0.0001614696209861111	0.00020126847122916666	0.0002984913768229167	0.00039571428241666663	0.0005287561532291667	0.0006617980240416667	0.0008920628004479167	0.0011223275768541669	0.001619813204892361	0.002117298832930556	0.003183908019444445	0.004250517205958333	0.0061887212127951395	0.008126925219631945	0.011825944072222223	0.0155249629248125	0.021543117636565974	0.027561272348319447	0.03827171150372917	0.04898215065913889	0.0882499705289514	0.1275177903987639	0.2103454518596007	0.29317311332043755	0.3194972099812014	0.3458213066419653	0.4651371225606389	0.5844529384793126	0.7268202484587639	0.8691875584382154	1.0499192543869618	1.2306509503357084	1.5838435725976912	1.937036194859674	2.325206889490271	2.713377584120868	2.878055560991573	3.042733537862278	3.2537527274009928	3.464771916939709	3.824523389721747	4.184274862503785	4.296352404673254	4.408429946842722	4.706233372111438	5.004036797380153	4.739437552869219	4.474838308358285
SRR1822168_7_1.trim	0.00021360002067558732	0.0002197508066112718	0.00022534243018916677	0.0002862911271882218	0.00035339061012296124	0.0004646639193230709	0.0006078094829171818	0.0008801215511606661	0.0011546702688353086	0.0016881111581664875	0.002251746814818299	0.0033840505893420274	0.004537602533461757	0.006503617383449624	0.008582583029710968	0.012311636793809115	0.016071444487585684	0.02206342831365792	0.028216450898773532	0.03890316188084637	0.04992089697873059	0.08931947670857845	0.12975809842391478	0.21267908027230803	0.29597414173806247	0.3210335619647565	0.3462025780135773	0.46398845119486115	0.5855302179334171	0.7321353190351716	0.8819343555246196	1.060684023088619	1.2443526419140922	1.5838027752950037	1.930536557548481	2.3184364317447788	2.7051654199638655	2.852124470838101	3.0069883999644063	3.2151013604230045	3.4240866141597555	3.751716614459355	4.0819467197226755	4.17986499516934	4.268644880202652	4.558544841248048	4.852233127267466	4.605584374597089	4.330490473623602
SRR1822168_7_2	0.001174642885109868	0.0015027014256269997	0.0018307599661441312	0.0024408237685269426	0.0030508875709097543	0.0035375740712263307	0.004024260571542908	0.004469442265173608	0.0049146239588043076	0.005821475556940919	0.00672832715507753	0.008363502826701915	0.009998678498326303	0.01235706121247719	0.014715443926628075	0.018823282670538434	0.02293112141444879	0.029574733279167476	0.036218345143886166	0.0477123338008954	0.059206322457904643	0.10135246369092706	0.14349860492394947	0.22783068651969304	0.31216276811543664	0.33672622240653133	0.36128967669762607	0.485601121193791	0.609912565689956	0.7499111214363952	0.8899096771828343	1.0720867820250506	1.2542638868672669	1.6020770096898884	1.94989013251251	2.3318901391873927	2.7138901458622753	2.8869492700904997	3.060008394318724	3.268260751821593	3.4765131093244626	3.8236405499982737	4.1707679906720845	4.273329779346859	4.3758915680216335	4.661072800437276	4.946254032852919	4.691658431610793	4.437062830368667
SRR1822168_7_2.trim	0.000672233464634404	0.0006221498455805163	0.0006438527471705343	0.0008080157207360552	0.0009154172593738366	0.0010907099260624436	0.001321094573710327	0.0017161986795798856	0.0021797503981564243	0.0028614441019454515	0.0035804222776968176	0.0048998473974386815	0.006244314326707489	0.008471922405293184	0.010741823317746606	0.014702324615596814	0.018850917727227183	0.025317825916396395	0.031881562435736456	0.04308916341068422	0.05467183504387998	0.09661964842479172	0.13961031405133661	0.2239700490163928	0.30893134389475174	0.3322947956987342	0.3557717703725721	0.47858682101651556	0.6055137367847833	0.7502231197404617	0.8978840973123828	1.0783231341011048	1.2635679723803754	1.5986852582551243	1.9426378510156352	2.3288109346385735	2.7133735516666007	2.865621632259202	3.0243722360589658	3.231902058878592	3.440528156470842	3.7556181160552535	4.07439144757875	4.165279304045153	4.246004637720865	4.524559153690121	4.807317354751968	4.561420697313783	4.290639715506346
SRR1822168_8_1	0.00011838964985549722	0.00016116910316462646	0.0002039485564737557	0.0003029382216890664	0.00040192788690437715	0.0005342457308605211	0.000666563574816665	0.0009053326165420376	0.0011441016582674102	0.001618655128696588	0.0020932085991257664	0.00316518210937197	0.004237155619618174	0.006186605358205122	0.008136055096792069	0.011835980372528155	0.015535905648264242	0.021608598276146217	0.027681290904028193	0.03834133374605889	0.049001376588089576	0.08822764809504313	0.12745391960199667	0.2102953360641183	0.2931367525262399	0.31943616760128246	0.3457355826763251	0.46485795502861704	0.583980327380909	0.726422973577216	0.8688656197735228	1.0501748916076845	1.2314841634418463	1.5841982687980989	1.9369123741543517	2.3248130772928666	2.7127137804313817	2.8778867419644407	3.0430597034974993	3.2544051259097055	3.465750548321912	3.824963648532627	4.184176748743342	4.296388747079699	4.408600745416056	4.706994893779787	5.005389042143517	4.739856478018248	4.474323913892979
SRR1822168_8_1.trim	0.00020840601248410724	0.00022014719628602874	0.00023188838008795026	0.00029352959504803835	0.0003620198338925806	0.00047258264802734173	0.0006105415576999197	0.000885970161053329	0.0011677585722994458	0.0016833922276004996	0.002230824922365091	0.0033653168072257595	0.004513995955847083	0.006497766802380074	0.008607266158791977	0.012344876335736998	0.016111839472186824	0.022156592266209425	0.028366700065442424	0.03899785278209063	0.049932319413621806	0.08928191849377831	0.1296980084359427	0.21266317004428725	0.296006495614252	0.3210333181040395	0.34617461713589576	0.46379486116759516	0.5851502692962809	0.7317360137673207	0.8814860072729784	1.0607132211453436	1.2449206538136905	1.5841493822987662	1.93055588781475	2.318067788605269	2.70460272506027	2.8520900946040992	3.0072821268019476	3.2155506695923743	3.4248416738055507	3.752240670394199	4.082118524413027	4.179812511884891	4.268302389688031	4.559070849678651	4.853858708257462	4.6062733438583265	4.330065908646056
SRR1822168_8_2	0.0011570429873206394	0.0014953014702862606	0.0018335599532518817	0.0024434201004810753	0.0030532802477102683	0.003546242242738108	0.004039204237765947	0.004511771236026741	0.004984338234287535	0.0058702769962901405	0.006756215758292745	0.008384830865983104	0.010013445973673462	0.012407619618546306	0.014801793263419152	0.018875818227372734	0.02294984319132632	0.029597617259491848	0.03624539132765738	0.04769743073182581	0.05914947013599424	0.10141387270465752	0.1436782752733208	0.22788722716866666	0.31209617906401255	0.33691539781266944	0.3617346165613264	0.4857754945816562	0.6098163726019862	0.7500518729332406	0.8902873732644953	1.0723545042817952	1.2544216352990953	1.6018076254763873	1.949193615653679	2.3318544937758845	2.71451537189809	2.8874102261986208	3.060305080499152	3.268410155681676	3.4765152308642002	3.823854461780612	4.171193692697024	4.273742223636452	4.376290754575881	4.661056145655217	4.945821536734553	4.690970134084071	4.436118731433589
SRR1822168_8_2.trim	0.0006660381175367398	0.0006222198203303754	0.0006524057584058709	0.000817454677883177	0.0009265135509301285	0.0011066554394451825	0.0013330499750113989	0.001736178309309952	0.002208442179200769	0.0028691247270789533	0.0035760599220082995	0.004912031116833456	0.006262121540758441	0.008513895147196615	0.010817276970344507	0.014755568149258751	0.018857934507712386	0.025281696878165418	0.03181549186160331	0.04302372541702239	0.05464190348630544	0.09670454758460158	0.13977014381895447	0.22409894366257183	0.3090538582862713	0.3325920738055923	0.3562003986004436	0.47875676779686227	0.605470519658227	0.7503464688416609	0.8981548358481384	1.0784632338925766	1.2636841499238172	1.598557209533985	1.9420717242232173	2.3288037385771174	2.7141428179498246	2.866073999853452	3.0243714934711954	3.231758625449229	3.4402933099441	3.755956428058998	4.075254517362148	4.1655367631862035	4.245700877315341	4.524172485371383	4.807078991974679	4.561162431263089	4.290003123270851
SRR1822168_9_1	0.0001158500118549494	0.00016272062733824953	0.0002095912428215497	0.0003051011762592179	0.0004006111096968861	0.0005341481462625148	0.0006676851828281435	0.0009175144068664886	0.0011673436309048337	0.0016254375709114275	0.0020835315109180214	0.0031849909747755745	0.004286450438633128	0.006205934795359598	0.00812541915208607	0.011823333843471343	0.015521248534856617	0.021591877591179517	0.027662506647502423	0.03832822472365981	0.04899394279981718	0.08820253917845106	0.12741113555708494	0.21019879212036152	0.2929864486836381	0.3192839591990938	0.3455814697145496	0.4646231051785411	0.5836647406425325	0.7261372620919965	0.8686097835414602	1.0502006975435336	1.231791611545607	1.5842453747114909	1.9366991378773748	2.32460963730514	2.712520136732905	2.878192728495367	3.043865320257829	3.254182615443752	3.464499910629675	3.8243627684468624	4.18422562626405	4.296761531863836	4.409297437463621	4.707402953274149	5.005508469084675	4.739760038455483	4.474011607826291
SRR1822168_9_1.trim	0.0002043863049190839	0.0002204762906254799	0.00023787086976752956	0.0003004913546789085	0.0003678953488543511	0.00048139497775622533	0.0006192470174569691	0.0008945162323799055	0.0011793524658309693	0.0016864044478217181	0.0022243318077896047	0.0033819410496930117	0.004556944870738469	0.006524706636182841	0.008605533166050535	0.012324059322142209	0.016078244365475083	0.022133297364822585	0.02836142642663348	0.038998646436475416	0.04992505132455393	0.08921636155509434	0.1295826567766134	0.21253088173787013	0.29587004986534443	0.32088606385848323	0.3460168820739595	0.4635363982155615	0.5847266054206144	0.7314129170031267	0.8813472313759383	1.0607940584501085	1.2452322600090897	1.5841991191567766	1.9304212572646122	2.3181825200926194	2.70463136192436	2.8520926020076502	3.007535779594749	3.2150857235952928	3.4235975878223925	3.7517228406553187	4.082239413255798	4.18001390774878	4.268830193983607	4.5593453226600715	4.853602895038948	4.606165006743292	4.330252192392099
SRR1822168_9_2	0.0011417052901984694	0.0014870468206574176	0.0018323883511163661	0.0024456901472067133	0.003058991943297061	0.0035440619291017554	0.004029131914906449	0.004523045473834293	0.0050169590327621355	0.005873016911082909	0.006729074789403682	0.008375305926277771	0.010021537063151863	0.012415492307588157	0.014809447552024452	0.018865552364956503	0.022921657177888556	0.029530017194161262	0.03613837721043397	0.047682777565392	0.05922717792035003	0.10141588568298604	0.14360459344562204	0.2278431648728606	0.31208173630009917	0.33706350383702516	0.36204527137395115	0.48617410590911947	0.6103029404442878	0.7501560901710702	0.8900092398978527	1.071954702440229	1.253900164982605	1.601327894341304	1.948755623700003	2.331562067337858	2.714368510975712	2.8874328152091664	3.0604971194426205	3.2681446585528033	3.4757921976629857	3.8237231263323923	4.171654055001799	4.274061747410545	4.376469439819292	4.661269637391792	4.946069834964289	4.6914430245306615	4.436816214097033
SRR1822168_9_2.trim	0.0006543647903756027	0.000610653914828026	0.0006461419524013061	0.000820552673645597	0.0009361051862317648	0.0011074864408539464	0.0013269063804838609	0.001735451593522597	0.0022080483865716434	0.0028654426435693555	0.0035669805570606593	0.004902542556464833	0.006258012479385724	0.008508040617720881	0.01081433027903807	0.014763889192376527	0.018851938008439983	0.025208191762571247	0.031699905952805404	0.04300111479611103	0.054707406604887265	0.09667374215907498	0.1396411000413968	0.22405459078079557	0.3090938827681329	0.3327622399247806	0.35646738346183965	0.47901709838318796	0.6057154514530418	0.750301506583613	0.8979196250219695	1.078162935075713	1.263229155991854	1.5980081551250673	1.9416236756140275	2.3287864804529703	2.714180942346493	2.8657849732976537	3.0240508013508323	3.2313290715402787	3.439728677160851	3.7560556278797432	4.075926621765557	4.165732995873257	4.245538235099481	4.524206319019878	4.807159799867723	4.561661345992799	4.29111050149587
SRR3622817_001_1	0.0	0.0	0.0	0.00036929258312776045	0.0007385851662555209	0.0007385851662555209	0.0007385851662555209	0.0007385851662555209	0.0007385851662555209	0.003323633248149844	0.005908681330044167	0.007016559079427449	0.008124436828810729	0.012186655243216096	0.016248873657621458	0.02732765115145427	0.038406428645287094	0.056132472635419595	0.0738585166255521	0.09195385319881236	0.11004918977207262	0.1754139769856862	0.2407787641992998	0.3157451585742352	0.3907115529491706	0.46309289924221164	0.5354742455352527	0.6636187718805855	0.7917632982259184	0.9376338685613838	1.083504438896849	1.291785455780906	1.500066472664963	1.789591857837127	2.0791172430092915	2.418497126903703	2.757877010798115	2.9536020798558282	3.149327148913541	3.2885504527527067	3.4277737565918724	3.6301460921458855	3.8325184276998976	3.9658330502090196	4.099147672718141	4.2749309422869555	4.450714211855769	4.241694609805457	4.032675007755144
SRR3622817_001_1.trim	0.0007198983503529301	0.0007198983503529301	0.00035994917517646505	0.00035994917517646505	0.0010798475255293953	0.0014397967007058602	0.0010798475255293953	0.0010798475255293953	0.0014397967007058602	0.0035994917517646508	0.005759186802823441	0.007558932678705767	0.008998729379411628	0.012958170306352743	0.017997458758823255	0.029875781539646602	0.04139415514529348	0.059031664728940274	0.07846892018846939	0.09610642977211618	0.1133839901805865	0.18105443511376193	0.2505246259228197	0.3171152233304657	0.38730531248987643	0.4618147917514047	0.5330847284363448	0.6583470413977546	0.7958476263151644	0.9427068897871621	1.087406458208101	1.2922175388835098	1.5071071964638594	1.7882275022766785	2.0754669440674975	2.395461760799375	2.714016780830547	2.908749284601014	3.1016820424955993	3.2298239488584213	3.35724595687089	3.5188631365251224	3.699557622463708	3.816181155220883	3.9101278899419403	4.1109795296904075	4.303552338409816	4.086143036603232	3.8528959710888824
SRR3622817_001_2	0.03240774839802608	0.028725049716432197	0.025042351034838328	0.026147160639316488	0.027251970243794655	0.029829859320910364	0.03240774839802608	0.03977314576121382	0.047138543124401557	0.05818663916918317	0.0692347352139648	0.07733667231347131	0.08543860941297783	0.0891213080945717	0.09538189585328129	0.10716653163438167	0.11637327833836635	0.1325771525373794	0.14804448700007367	0.16314355159460853	0.17713780658466524	0.22685423878618252	0.2901966561095971	0.38926125064447226	0.4721219709803344	0.5233114826544892	0.58297120129631	0.7262281800103115	0.8735361272740664	0.9836488178537233	1.0882374604109892	1.2893128084260146	1.5047506812992562	1.7514914929660457	1.99528614568756	2.3860204758046697	2.76423363040436	2.8802386388745673	2.9947705678721364	3.1792737718199895	3.3637769757678426	3.6108860573027917	3.8579951388377403	3.9456433674596747	4.033291596081608	4.165868748618988	4.298445901156367	4.143404286661266	3.988362672166163
SRR3622817_001_2.trim	0.008450347168429503	0.008450347168429503	0.012323422953959691	0.017956987732912693	0.02147796571975832	0.030632508485556948	0.04013914905004014	0.04189963804346295	0.05527935439347633	0.07182795093165077	0.0753489289184964	0.08063039589876483	0.08485556948297959	0.09964367702773122	0.11126290438432179	0.11619227356590565	0.12605101192907342	0.13414926129881835	0.15703561821331494	0.18731602890018734	0.1989352562567779	0.25280621945551596	0.320408996802952	0.41125022886356916	0.5017393631255017	0.5623001844992465	0.618987930087461	0.7496162133994339	0.8879906482824669	1.0052392152444263	1.1249524667971775	1.315437375885526	1.5154289255383575	1.749221863864907	2.0073095503006915	2.3815895103023816	2.716434516851401	2.8065715533146487	2.916426066504232	3.107967268988634	3.2896497331098686	3.4945706519442843	3.7227300254918805	3.7836429446643103	3.8262467783051424	3.97271946255792	4.110389701843585	3.949128910046054	3.757939805360337
SRR3622817_002_1	0.0	0.00018413900285047175	0.0003682780057009435	0.0003682780057009435	0.0003682780057009435	0.0003682780057009435	0.0003682780057009435	0.0009206950142523589	0.001473112022803774	0.0033145020513084917	0.0051558920798132095	0.007181421111168399	0.009206950142523587	0.0156518152422901	0.022096680342056613	0.029646379458925953	0.037196078575795294	0.05247961581238445	0.06776315304897361	0.09262191843378731	0.11748068381860098	0.17493205270794818	0.2323834215972954	0.31082663681159634	0.3892698520258973	0.4564805880663195	0.5236913241067417	0.6582969351904365	0.7929025462741315	0.9230888212894149	1.0532750963046984	1.263009420551386	1.4727437447980731	1.772890319444342	2.0730368940906114	2.409458852298423	2.745880810506235	2.929835674353856	3.1137905382014774	3.291300536949332	3.4688105356971874	3.6485302024792476	3.8282498692613083	3.9972894738780416	4.166329078494774	4.296147075504356	4.4259650725139394	4.225253559406926	4.024542046299911
SRR3622817_002_1.trim	0.00035918443582002706	0.0005387766537300406	0.0005387766537300406	0.00035918443582002706	0.0007183688716400541	0.0010775533074600812	0.0007183688716400541	0.0008979610895500676	0.0016163299611901218	0.0034122521402902566	0.005028582101480379	0.007542873152220568	0.010416348638780784	0.0172408529193613	0.02352658054621177	0.031249045916342356	0.03968988015811299	0.056571548641654264	0.07399199377892557	0.09572265214603722	0.11745331051314885	0.17653915020554328	0.23813928094867792	0.31410678912461365	0.3915110350438295	0.4561642334914343	0.5202786552853091	0.6513809743596191	0.7923608654189797	0.9236427767111995	1.0576185712720696	1.2722312716745359	1.4929501074859424	1.7752690740404837	2.0663880592726156	2.39180915812556	2.708969014954644	2.8878428639930176	3.0789289838492717	3.2400232033145544	3.3872888220007646	3.5302442274571355	3.693134369101518	3.8423755021847397	3.971861491297859	4.125053653175101	4.286147872640383	4.099371966013968	3.875600062498092
SRR3622817_002_2	0.034890746055968425	0.029748951900352028	0.024607157744735632	0.02809623235033247	0.031585306955929315	0.031768942461487044	0.03195257796704477	0.04260343728939303	0.05325429661174128	0.0565597357117804	0.059865174811819515	0.07271966020086051	0.08557414558990152	0.08722686513992108	0.09163411727330656	0.10467223816790529	0.115690368501369	0.1336866480460264	0.14874475950176014	0.16655740354085982	0.18730821566888314	0.23229891453052667	0.28334958507557517	0.37718732841557445	0.46055784793878324	0.513444873539409	0.5837772721680191	0.7185657332473919	0.8412342509599546	0.9616991426058246	1.0806949502072327	1.2819594642985033	1.4971802768121611	1.7654717504320023	2.038537747196345	2.4021360482006475	2.7501253312325433	2.860122999061623	2.9668152277906628	3.1712015454764146	3.375587863162167	3.6181703660039264	3.860752868845686	3.9299834544409498	3.999214040036213	4.1710968732382465	4.342979706440281	4.178442293460556	4.0139048804808315
SRR3622817_002_2.trim	0.006676470536559826	0.007027863722694553	0.013001547886984925	0.021962074133420478	0.026705882146239306	0.033206656089731765	0.04076160959162841	0.04339705848763887	0.059209751863701615	0.07660371457737063	0.07853637710111164	0.08310448852086309	0.08749690334754719	0.0976873057454543	0.10418807968894674	0.11068885363243922	0.12175773899568314	0.1317724448005229	0.15672136101608855	0.19115789325729185	0.20556501388881565	0.245799533701242	0.3011439605174616	0.3967229071461075	0.4887879219134062	0.5453622248810973	0.6054504597101358	0.727735288485021	0.853358352528186	0.9809140790950922	1.1197143876183095	1.327036367437799	1.5350611336295579	1.7724272308635665	2.0356207272784776	2.393163294170563	2.7131067901462322	2.797968244597769	2.897061123087762	3.101747654011241	3.2948382097922737	3.4919697872138564	3.710536348989657	3.7625425405375967	3.8069937785836396	3.995691919537988	4.178240679734979	4.009923343576445	3.798560342116406
SRR3622817_003_1	0.0	0.0004916759265632836	0.0009833518531265672	0.0007375138898449254	0.0004916759265632836	0.0004916759265632836	0.0004916759265632836	0.0011062708347673882	0.0017208657429714927	0.0033188125043021642	0.004916759265632837	0.006514706026963507	0.00811265278829418	0.014258601870335225	0.02040455095237627	0.029500555593797016	0.038596560235217764	0.0517488912707856	0.06490122230635344	0.09132880335912993	0.11775638441190643	0.17331576411355748	0.22887514381520851	0.30889540086338296	0.3889156579115573	0.4609461811530784	0.5329767043945994	0.6648687716952002	0.7967608389958012	0.9266862025901488	1.0566115661844966	1.2558632354242671	1.455114904664038	1.7621665208028086	2.069218136941579	2.409457878123371	2.749697619305164	2.9192028949878557	3.0887081706705475	3.271488696370448	3.454269222070349	3.6542584051999643	3.8542475883295806	4.000767014445438	4.147286440561297	4.2963871652916135	4.445487890021928	4.220423234637586	3.9953585792532427
SRR3622817_003_1.trim	0.00023978141526184732	0.0007193442457855419	0.0010790163686783128	0.0007193442457855419	0.0007193442457855419	0.0009591256610473893	0.0008392349534164655	0.00131879778394016	0.0021580327373566257	0.003836502644189557	0.005395081843391564	0.0073133331654863425	0.00923158448758112	0.015585791992020075	0.021820108788828105	0.03045223973825461	0.03968382422583573	0.05419059984917749	0.06929682901067387	0.09375453336738229	0.11821223772409072	0.1738415260648393	0.23150895643531355	0.31099649559461595	0.3924022860760131	0.4609797708409014	0.530756162682099	0.660957471169282	0.7972732057456423	0.9287933120167655	1.0623515603176144	1.2637679491375662	1.4710589826314333	1.757597773869341	2.064398094696874	2.400931311016877	2.716483653501468	2.8760581853582274	3.0488206950543884	3.208275336203517	3.3631741304626708	3.540732268464068	3.723565597601227	3.8558050481181354	3.976654881410106	4.130954222131105	4.284294437191057	4.078082420065868	3.842976742401627
SRR3622817_003_2	0.036778633085322754	0.02991328824272917	0.023047943400135593	0.026725806708667865	0.03040367001720014	0.03212000622784854	0.03383634243849693	0.04290840526620987	0.051980468093922816	0.05811024027480994	0.06424001245569708	0.07135054818552614	0.0784610839153552	0.08164856544941651	0.09084322372074718	0.10567727239849405	0.1136459762336473	0.12958338390395382	0.14466262346893616	0.16525865799671688	0.18940996038941219	0.23587363352053659	0.28564738362934006	0.3750194620266743	0.457526195581415	0.5135523133147233	0.5829413344023656	0.7126473137499372	0.8330360393825602	0.9555088875566852	1.0774913539563389	1.2714373457596075	1.4756813548267664	1.7593672113582228	2.050531389950361	2.39379863208004	2.7189217485542936	2.8531637593157213	2.9859346247537366	3.1910368019262196	3.3961389790987027	3.6175463502723457	3.838953721445989	3.913736942052812	3.9885201626596345	4.180382031921401	4.372243901183168	4.179646459259695	3.9870490173362216
SRR3622817_003_2.trim	0.007504980844709047	0.0076222461704076264	0.012664655175446517	0.020873227974347038	0.025329310350893034	0.03295155652130066	0.041746455948694076	0.04467808909115855	0.06168156131745248	0.07938862549793789	0.08079580940632083	0.08337564657168957	0.08583821841135973	0.09674389370132756	0.10389707856894087	0.10964307952817122	0.11984516286394759	0.1319234914109012	0.15537655655061697	0.18821084774621907	0.20556611594960877	0.24660897994411135	0.30160641769674484	0.3937769636958278	0.4821950192725563	0.5398895595162571	0.6019229168108052	0.7216508143490543	0.843137691772782	0.9704878354814386	1.1116752876225275	1.3113781372872075	1.508618415112217	1.7668366623004879	2.0562474861245805	2.3930335015308986	2.688893918268413	2.7968952832368044	2.9188512219633265	3.1182022756509107	3.310400144470881	3.49368584853776	3.6910433916884684	3.753780340937208	3.8040871656618984	3.996636830458965	4.186489392764964	4.006721648469043	3.7907189185322605
SRR3622817_004_1	0.0	0.0003691726103456932	0.0007383452206913864	0.0005537589155185399	0.0003691726103456932	0.0005537589155185399	0.0007383452206913864	0.0012921041362099262	0.0018458630517284662	0.0028610877301791225	0.003876312408629779	0.006091348070703938	0.008306383732778097	0.013659386582790652	0.0190123894328032	0.028333997844031955	0.03765560625526071	0.052699390126847705	0.0677431739984347	0.0910933416027998	0.1144435092071649	0.17111150489522883	0.22777950058329274	0.3127814941153886	0.39778348764748445	0.4610042971691844	0.5242251066908844	0.6561120217368833	0.7879989367828821	0.9292074602401099	1.0704159836973375	1.2652468288072771	1.4600776739172168	1.7718439433541546	2.0836102127910925	2.4099588003366854	2.7363073878822783	2.9112029120335503	3.0860984361848227	3.275207105834404	3.464315775483985	3.6743749907706844	3.884434206057384	4.005984288013704	4.127534369970023	4.282679159467801	4.437823948965578	4.207644826415039	3.9774657038644987
SRR3622817_004_1.trim	0.00018002205270145592	0.0005400661581043678	0.0008100992371565516	0.0005400661581043678	0.0005400661581043678	0.0009001102635072797	0.0009901212898580077	0.0014401764216116473	0.002160264632417471	0.0032403969486262062	0.004230518238484214	0.006750826976304598	0.00927113571412498	0.014761808321519387	0.020702536060667433	0.02979364972209096	0.038704741330813024	0.0540966268367875	0.07056864465897073	0.09307140124665272	0.11485406962352888	0.17075091698733094	0.22943810616800558	0.31521861428024933	0.4017192106032989	0.4608564549157272	0.522784041045028	0.6526699520691285	0.789486712122235	0.933414343257049	1.0766218861810573	1.2718558023357862	1.474380611624924	1.7670964693174913	2.0761043227795404	2.398523819167848	2.705731452102883	2.8669412002970365	3.040032403969486	3.2152838722743535	3.3864848443934386	3.565606786831387	3.7485091923760665	3.8624631517360877	3.9612952586691867	4.112243749859358	4.264812439523841	4.056706946600959	3.827178829406602
SRR3622817_004_2	0.03663418374344289	0.03147962522677756	0.02632506671011223	0.028810300280647304	0.031295533851182375	0.03313644760713428	0.034977361363086185	0.04335351895266735	0.05172967654224851	0.05918537725385372	0.06664107796545894	0.07363655023807616	0.0806320225106934	0.08440589571039481	0.09149341367080964	0.103919581523485	0.11422869855681565	0.13144124217496597	0.14395945571543892	0.1634731415285291	0.18703683760471346	0.23600514351303412	0.2906802820648057	0.3781236854725212	0.458663662295417	0.5132467551593909	0.5778628279933027	0.7038733745882106	0.8256498195444291	0.9548819652122528	1.080340237680375	1.272071405362766	1.4739275987028921	1.7565078602415094	2.045623365613756	2.394476522366642	2.7290625975109006	2.8626208905052115	2.9924053102998203	3.1829398840408425	3.3734744577818643	3.606073910846388	3.8386733639109103	3.9263008586942214	4.013928353477532	4.185501515532249	4.357074677586967	4.1558628040614245	3.954650930535881
SRR3622817_004_2.trim	0.007925144369713269	0.008365430168030673	0.013472745428512557	0.021574004117552784	0.026417147899044226	0.034694520907411416	0.04358829403342298	0.04640612314265436	0.06146389744510957	0.07678584322655523	0.07828281494083439	0.08233344428535451	0.08638407362987462	0.09721510426848276	0.10311493396593598	0.10751779194911001	0.11720407951209288	0.12759482435238362	0.14908077131027292	0.18359917789835736	0.20332398166297708	0.24691227569640004	0.30370914367934515	0.39740196156128865	0.4877486073760199	0.5416395890900702	0.5979081141150344	0.7162569367027525	0.8388325029543178	0.9694212707352597	1.1110171834741367	1.3062399064480736	1.5029596011362896	1.7637849080595194	2.0518198773187653	2.397180057518937	2.7081979454503506	2.8142187656851814	2.9286930732477066	3.1159906518519302	3.2994137154309606	3.490585809060377	3.694350076521672	3.7694628337146208	3.8259955302185755	3.9920713333439	4.15876353658687	3.9745479585708674	3.7644435756138024
SRR3622817_005_1	0.0	0.0002952962264095227	0.0005905924528190454	0.0005167683962166648	0.0004429443396142841	0.0005167683962166648	0.0005905924528190454	0.0011811849056380908	0.0017717773584571364	0.002952962264095227	0.004134147169733318	0.006201220754599977	0.008268294339466636	0.013805098584645186	0.01934190282982374	0.02834843773531418	0.037354972640804625	0.05315332075371408	0.06895166886662356	0.09368272782842108	0.11841378679021862	0.17680861556270172	0.23520344433518486	0.3161146103713941	0.3970257764076033	0.46117888159507214	0.5253319867825409	0.6543026136668999	0.783273240551259	0.9244248367750109	1.0655764329987627	1.267559051862876	1.46954167072699	1.782186550438072	2.094831430149154	2.41131516080356	2.727798891457966	2.9077819414545703	3.0877649914511744	3.2822913805984477	3.4768177697457205	3.6831560079493744	3.889494246153028	4.004955070679152	4.120415895205276	4.282312051334296	4.4442082074633165	4.2041323753923745	3.964056543321433
SRR3622817_005_1.trim	0.00014402052004369582	0.0004320615601310875	0.0006480923401966311	0.0005040718201529354	0.0005760820801747833	0.0007921128602403271	0.0007921128602403271	0.0012961846803932623	0.0020162872806117416	0.003312471961005004	0.004536646381376418	0.006768964442053704	0.009145303022774685	0.014762103304478823	0.02066694462627035	0.029380186088913948	0.0380214172915357	0.05407970527640778	0.07100211638154205	0.09512555348886109	0.11888893929607089	0.17721724991376772	0.23784988885216365	0.31914947241682995	0.40131317910175845	0.4610816949198922	0.5228664980186376	0.6504686787773521	0.785559926578339	0.930372559482275	1.0761213257664952	1.2747256229067516	1.478730689548647	1.7743328069383324	2.087577438033371	2.4008220691284095	2.7003847508192966	2.8677365951100713	3.044881834763817	3.2256275874186557	3.400180457711615	3.574373276704465	3.751158465058101	3.862774368091966	3.961068373021788	4.1168265654490455	4.272224706576193	4.048632849208355	3.8052381703345093
SRR3622817_005_2	0.03710804626136434	0.03180689679545515	0.026505747329545953	0.02856730545517731	0.03062886358080866	0.03364757369334028	0.036666283805871905	0.04513339753614353	0.05360051126641516	0.06074233763020948	0.06788416399400382	0.07436334667455949	0.08084252935511517	0.08459751022680084	0.09100306583144112	0.10270977090199057	0.11294393445423195	0.13105619512942168	0.14614974569207978	0.16705983525205492	0.19025236416540764	0.2368583032198593	0.2878818668292352	0.37682337453504505	0.46259891797649233	0.5180401061407927	0.5792242062264945	0.7071144370915537	0.8316178224645044	0.957593749355763	1.082686151336037	1.2775033942081997	1.4814503944938728	1.7671970761215614	2.0557415866340354	2.3998745394626404	2.7330370579798497	2.8648295238684254	2.9924988735057387	3.1929854012233876	3.3934719289410364	3.607432211551205	3.8213924941613726	3.9165186762440767	4.011644858326781	4.183416826437422	4.355188794548062	4.145646136492818	3.936103478437575
SRR3622817_005_2.trim	0.0074678126706236685	0.007820067985275727	0.0129629955791958	0.02085351462740194	0.025432833717878717	0.03459147189883227	0.04445462070908995	0.0476953696038889	0.06291279919685788	0.07784842453810521	0.07876428835620057	0.08292090106909487	0.08728886697078042	0.09827923278792469	0.10377441569649683	0.10757877309473907	0.11716011765327508	0.12857318984800184	0.150835725734012	0.18451133381474893	0.20437853356112512	0.24693097557109395	0.3018828046568152	0.39861211406027086	0.49111435968790185	0.5416982228719376	0.5972136604611022	0.7230392588548179	0.8507670359476549	0.9784948130404918	1.1167902495728905	1.3089102981841239	1.504059742501365	1.7687443859309229	2.061257199217993	2.400197262976205	2.705532169716611	2.819310636349226	2.938302481638692	3.1240114835232577	3.3097204854078237	3.4926114447751733	3.6812793913028163	3.759620973281434	3.824295049051553	3.993659404336263	4.160417070292548	3.9635768004649767	3.744685347940187
SRR3622817_006_1	0.0	0.00024631770426973267	0.0004926354085394653	0.0004310559824720322	0.000369476556404599	0.0004926354085394653	0.0006157942606743316	0.001108429669213797	0.0016010650777532622	0.0030789713033716583	0.004556877528990055	0.006281101458878184	0.008005325388766311	0.01342431488270043	0.018843304376634548	0.02777232115641236	0.03670133793619017	0.05283514756585766	0.06896895719552515	0.09292335393575664	0.11687775067598814	0.17617873797892628	0.23547972528186442	0.3183656327686295	0.40125154025539456	0.4654788816437273	0.5297062230320602	0.6545277196707471	0.7793492163094342	0.9247998206807113	1.0702504250519884	1.2740783253351922	1.4779062256183961	1.7883896918503939	2.098873158082392	2.417177211424954	2.7354812647675164	2.9103668347990266	3.0852524048305368	3.275717569657107	3.466182734483678	3.673705400330928	3.8812280661781773	3.992994724490569	4.10476138280296	4.270656356628625	4.43655133045429	4.208953771709057	3.9813562129638242
SRR3622817_006_1.trim	0.00012016327786195882	0.00036048983358587646	0.0006008163893097941	0.0005407347503788147	0.0006008163893097941	0.0007810613061027325	0.0007810613061027325	0.0012016327786195883	0.0018024491679293824	0.0034246534190658265	0.005046857670202271	0.006729143560269694	0.008411429450337118	0.014119185148780165	0.020307593958671044	0.02895934996473208	0.037490942692931156	0.05395331176001951	0.07131690541107256	0.09468866295522356	0.11782009394365063	0.1766400184570795	0.23738255541629968	0.32179725811432575	0.40759383850776437	0.467074661049434	0.5276369530918612	0.650744231261438	0.7811213877416634	0.9294629542622515	1.0806283578125957	1.2818417665924458	1.488702849431808	1.7810601044699539	2.087836952851535	2.40470751657352	2.7119049364276178	2.8711813612336443	3.0377276643503195	3.215929805419604	3.389565741930135	3.5668666584154547	3.744347819817568	3.85303550464371	3.950668167906551	4.1085627150171655	4.26465481295985	4.050523851809839	3.820771664537774
SRR3622817_006_2	0.037831842373874415	0.03242729346332092	0.027022744552767437	0.029110865722754013	0.031198986892740588	0.03353276937684323	0.03586655186094587	0.04483318982618234	0.0537998277914188	0.060187021958436566	0.06657421612545432	0.07529519277657472	0.08401616942769512	0.0879467504535522	0.09273714607881552	0.1031777519287484	0.11269712785074602	0.12811237531152925	0.141623747587913	0.16342618921571397	0.18989619581172026	0.2384143053496436	0.28902053605755357	0.37856408505286016	0.4646069603220128	0.523135768410166	0.5884202626365109	0.7115579963371899	0.8308879796690696	0.963238012649101	1.093745585773262	1.2801411078588283	1.478881110978727	1.776745454344459	2.071047708655508	2.4044101119110115	2.7308325830427362	2.8717807620168303	3.0084912833224218	3.1950710513935756	3.3816508194647286	3.6023775101980156	3.823104200931302	3.907427447001642	3.9917506930719826	4.169548069163486	4.34734544525499	4.142648155267778	3.9379508652805635
SRR3622817_006_2.trim	0.007052608936360783	0.007405239383178823	0.012459609120904049	0.020746424621127968	0.02597710958226222	0.0356744468697583	0.045665642862936076	0.048545458178616725	0.06353225216838339	0.07822518745246836	0.07922430705178612	0.08222166584973946	0.08516025290655646	0.09773740550973319	0.10531896011632103	0.10919789503131946	0.1185426018719975	0.1294741457233567	0.1498091681565303	0.18260379971060794	0.2034677678140086	0.24572464969103694	0.2990893906428336	0.3962978504823396	0.4913905276409376	0.5460482468977336	0.6041147271404373	0.7251257421401612	0.8488402572321566	0.9827810552818752	1.1258314732077264	1.3119615773865148	1.5076127036293903	1.7834872565233695	2.0737021142546155	2.4010607123840284	2.706556222810723	2.831446172725445	2.9564536661224405	3.1253048784071447	3.297094677748666	3.4894545864879065	3.6835188757201007	3.7519879541439365	3.8104070648334583	3.9839600164090703	4.1533401743640015	3.9570425589686264	3.7441713125728033
SRR3622817_007_1	0.0	0.00021105539834859706	0.0004221107966971941	0.0003693469471100448	0.0003165830975228956	0.0004221107966971941	0.0005276384958714926	0.001002513142155836	0.0014773877884401792	0.0029547755768803583	0.004432163365320538	0.006120606552109315	0.0078090497388980905	0.013243726246374465	0.018678402753850836	0.027384437935730466	0.03609047311761009	0.05213068339210347	0.06817089366659684	0.09312819452131844	0.11808549537604003	0.17670613226736287	0.2353267691586857	0.3189047069047301	0.40248264465077455	0.46511333411072076	0.5277440235706669	0.6537440963847794	0.7797441691988917	0.9256362133073595	1.0715282574158271	1.2761464661147919	1.4807646748137568	1.791174401934956	2.101584129056155	2.419169739721206	2.7367553503862574	2.913303191104859	3.0898510318234607	3.2755270185206387	3.4612030052178175	3.673841319054029	3.88647963289024	3.998022410917473	4.109565188944707	4.273555233461567	4.437545277978427	4.207705949176805	3.9778666203751825
SRR3622817_007_1.trim	0.00010296243518514705	0.0003088873055554411	0.0005148121759257353	0.00046333095833316177	0.0005662933935183087	0.0007722182638886028	0.0007207370462960293	0.001081105569444044	0.0016473989629623529	0.003243316708332132	0.0048392344537019115	0.006486633416664264	0.008236994814811764	0.013951409967587425	0.0200261936435111	0.028520594546285732	0.03691203301387522	0.05287121046757301	0.06975704983793712	0.09487988402311301	0.12005419942588147	0.17766168191197124	0.23727693188417137	0.3223753845646954	0.40793716820355264	0.46569909434242013	0.5254687879673979	0.6502592594117962	0.7822571013191547	0.931913000860766	1.0823925998838584	1.2822426865782288	1.488991256430004	1.7832064149715616	2.0922996453973735	2.4089091335917003	2.715582746790661	2.871776760966529	3.0352811080405426	3.2137150082164023	3.3870522678505974	3.569707627869048	3.754061868068054	3.859083551956904	3.950771600489277	4.105215253266998	4.2615122298780514	4.049100726091092	3.8179500591004376
SRR3622817_007_2	0.03736344581484676	0.03183786579997506	0.02631228578510335	0.028469893219481825	0.0306275006538603	0.03299560637451961	0.035363712095178905	0.0447308858346757	0.054098059574172484	0.060255134447886674	0.06641220932160087	0.075358386488536	0.08430456365547115	0.08783040995067498	0.09251399682042338	0.10388090427958803	0.11403744659263793	0.12903544949014684	0.14192846952484747	0.1625046770087983	0.18697510278894441	0.23565283149138563	0.2879616556321711	0.37889691530548825	0.4671483218287249	0.5292453162815688	0.5958153993178803	0.7131681939194412	0.827679261656211	0.9673448746035396	1.1050107538312004	1.2856182834601497	1.4786978365512382	1.773974307631668	2.065882806131605	2.4016275727495233	2.7282682884857965	2.866881410001721	3.0031790503685563	3.197363719462619	3.3915483885566817	3.607046009136678	3.8225436297166744	3.904059091078925	3.9855745524411748	4.169023808934916	4.352473065428656	4.138185809994774	3.923898554560893
SRR3622817_007_2.trim	0.006849318517988778	0.007201856971120554	0.012288483223450455	0.020547955553966334	0.025533856533972873	0.03490130686004576	0.04502419672854388	0.04799559226208313	0.06300365783826442	0.07811244868676909	0.07927078931848777	0.08219182221586534	0.08526394302172795	0.09805605260679523	0.10515718430559241	0.10984090946862886	0.12061851360722885	0.1315975682904756	0.1504331942149447	0.1803989627311456	0.19868059965783627	0.2415392030314278	0.29744172917089506	0.39695829822637907	0.4935034717483238	0.5496578110685995	0.6098915239179713	0.7280422683532778	0.8469484523310095	0.9868054929520009	1.136080346535227	1.315119518090007	1.503878678423992	1.7788586718667767	2.0701561594259466	2.4018444811867856	2.709862363951634	2.828164196295425	2.9457105890967914	3.1256562881024816	3.3098828111819154	3.4963756528886245	3.6860413406735195	3.7499011633265327	3.803839546655694	3.9825261797573424	4.1537087800709	3.9469701586271952	3.727187614417614
SRR3622817_008_1	0.0	0.00018475025229956329	0.00036950050459912657	0.00036950050459912657	0.00036950050459912657	0.0004156880676740174	0.00046187563074890823	0.0009699388245727073	0.0014780020183965063	0.0030021915998679036	0.004526381181339301	0.0063276961412600434	0.008129011101180784	0.013163455476343885	0.018197899851506986	0.027019724398811132	0.035841548946115284	0.05177625820695261	0.06771096746778994	0.0941302535466275	0.12054953962546504	0.17639030338300804	0.23223106714055108	0.3175394961398744	0.4028479251391977	0.4664481994933224	0.5300484738474471	0.6555400827219254	0.7810316915964038	0.9298942073867769	1.07875672317715	1.2817048753282203	1.4846530274792906	1.795079638905632	2.105506250331973	2.4298815058069314	2.75425676128189	2.9231184918836908	3.0919802224854913	3.275991473775856	3.460002725066221	3.6781465854689306	3.8962904458716405	4.004369343466885	4.112448241062129	4.276136964599543	4.439825688136955	4.207594620996404	3.9753635538558534
SRR3622817_008_1.trim	9.013125815124565e-05	0.000270393774453737	0.0004506562907562283	0.0004506562907562283	0.0005858531779830968	0.0007210500652099652	0.0006759844361343425	0.0011266407268905707	0.0017124939048736676	0.0033348565515960897	0.0049572191983185115	0.006759844361343425	0.008652600782519584	0.013880213755291831	0.019468351760669064	0.02821108380133989	0.036773553325708225	0.052546523502176215	0.06962639692183727	0.09644044622183286	0.12293903611829908	0.17791910359055893	0.2347017962258437	0.3210024759056614	0.4082495337960672	0.4676910985468137	0.5287550259442827	0.6528207027894724	0.7838715521413835	0.9347963439156443	1.0875688264820058	1.2882460727557543	1.4956380977617705	1.788880146156848	2.0955517520164615	2.41741047487456	2.731653106418878	2.8828482919675924	3.0395414842635327	3.216018487723672	3.3871777469528874	3.5742902388748736	3.761357665167784	3.861132967941213	3.951895144899517	4.107101171435962	4.2615410822781215	4.047569475427064	3.814715369993321
SRR3622817_008_2	0.03694441155890215	0.031370504079317164	0.025796596599732175	0.02763921064257019	0.029481824685408203	0.03330524882429708	0.03712867296318595	0.046157481773092215	0.055186290582998475	0.06076019806258347	0.06633410554216845	0.07494832619243616	0.08356254684270387	0.08784662449230224	0.09277561705689394	0.10314032104785775	0.11332076363453776	0.12939757115829942	0.14317111112851358	0.16274888533366746	0.18545910341164598	0.23557820537683988	0.28961286218306465	0.3808683226546172	0.4695901888172675	0.5309031710927024	0.5968687538263032	0.7124467196633175	0.8264584635639196	0.9740057830441734	1.1169926327684032	1.2912117905187375	1.47892809613286	1.7795045118708104	2.0763496341720145	2.408895403553205	2.7335639979012627	2.875859867359428	3.01506935829584	3.201495834079976	3.387922309864112	3.5997768594394124	3.811631409014713	3.8985106611345253	3.9853899132543376	4.167992964899585	4.350596016544832	4.1391560551291695	3.927716093713508
SRR3622817_008_2.trim	0.006877124304021795	0.00736204973571564	0.012652145354193943	0.02111629834375923	0.02605372092100565	0.03561997716442058	0.046376504921993134	0.049506478162926124	0.06387790459312552	0.0786020040645568	0.07992452796917637	0.0826577440387235	0.08539096010827062	0.09826352611323451	0.10562557584895013	0.1094608951723469	0.11968841336807162	0.1319878856810337	0.15213433316140523	0.1814943638439598	0.1993484365563241	0.24360890323092588	0.3003892628692597	0.399358135064958	0.4955497070609551	0.5517569730072871	0.6121522313182477	0.7280494094930766	0.845048690921755	0.9909671617314483	1.1453057014005528	1.3209368759340325	1.506839652793391	1.7846578410238099	2.078258147849356	2.4082719461820936	2.7150974920538355	2.8357116721551408	2.9554441696533664	3.128650717028377	3.3072355282821735	3.4915071923258343	3.6761315294107275	3.7461812122254106	3.8073699848791436	3.9809292052953857	4.147831722058376	3.9446038820485017	3.7255498393133455
SRR3622817_009_1	0.0	0.00020532691946790763	0.00041065383893581527	0.0003695884550422337	0.0003285230711486522	0.00041065383893581527	0.0004927846067229782	0.0010676999812331196	0.001642615355743261	0.0031209691759121953	0.00459932299608113	0.00648833065518588	0.00837733831429063	0.013551576684881902	0.018725815055473174	0.027185284137550968	0.03564475321962876	0.051290664483083316	0.06693657574653789	0.09317735605453646	0.11941813636253507	0.17543131999338024	0.23144450362422544	0.3184620520947247	0.4054796005652239	0.4678579186995743	0.5302362368339246	0.657087207681198	0.7839381785284711	0.9290221798244948	1.0741061811205181	1.2765585237158752	1.479010866311232	1.7874940301198166	2.095977193928401	2.423145107408565	2.7503130208887288	2.9190096179235616	3.0877062149583945	3.2754571501198497	3.4632080852813036	3.6862752505912386	3.9093424159011736	4.012170137170702	4.11499785844023	4.274290482563433	4.433583106686635	4.206778991442384	3.9799748761981344
SRR3622817_009_1.trim	8.013042027203476e-05	0.00028045647095212165	0.0004807825216322086	0.00044071731149619123	0.0005208477317682259	0.0006811085723122955	0.0007211737824483129	0.0012820867243525562	0.0019231300865288343	0.003445608071697495	0.004968086056866155	0.006851150933258972	0.008894476650195859	0.014463540859102276	0.020313061538960814	0.02856649482698039	0.036579536854183865	0.05196457754641455	0.06859163975286175	0.09515487407304128	0.1219184344439009	0.17708822880119685	0.23358017509298135	0.3219239634428997	0.4112693820462184	0.4690434150623555	0.5286604477447493	0.6540645554704838	0.7859992924483891	0.9337597874300212	1.08356360812859	1.2831684850262288	1.4905460126902546	1.781940286009509	2.086035230941881	2.41068362867403	2.726998462697887	2.876882413816728	3.032535755195156	3.214111287531586	3.390878994651695	3.5828714816234903	3.7749440990155576	3.8680155821615263	3.9517118061356666	4.105522147847837	4.25760968552416	4.046425962897211	3.8174132217597365
SRR3622817_009_2	0.03653343567064043	0.031250012798989514	0.025966589927338603	0.027359119986533415	0.02875165004572823	0.03292924022331267	0.037106830400897114	0.045707751354747445	0.05430867230859776	0.06123036583812494	0.0681520593676521	0.07622054235769264	0.08428902534773319	0.08879426965689288	0.0935042977982871	0.10300626761396937	0.11222154006452328	0.1285632898768389	0.14318485549838444	0.16239357896198353	0.1850836275735696	0.2361976720993087	0.2907520850065879	0.38052931705820653	0.4683406243203737	0.531127347283481	0.5972315683287879	0.7104770275544837	0.8239682273788611	0.9730508572456001	1.1163585830433254	1.2889913536170354	1.4751808138846716	1.7804725509799109	2.082610617058739	2.411411538094503	2.7307514460810314	2.8726666418195617	3.0126978263015345	3.1992558974671925	3.385813968632851	3.5970689699659935	3.8083239712991364	3.904736199515154	4.001148427731172	4.171897187048323	4.342645946365476	4.131923382996143	3.9212008196268098
SRR3622817_009_2.trim	0.006584465364928315	0.007054784319566052	0.012424259051680214	0.02151709217467646	0.02712172638410949	0.0367632649541831	0.04734544143353218	0.050441707884897276	0.06419853730805108	0.07826891270096338	0.07979744930353602	0.08316806847843979	0.08638191466846433	0.09884536696636435	0.10597853777837003	0.10946673669193326	0.11895150227712761	0.1316501140523465	0.15214818182530787	0.18130795701284755	0.19933685027396078	0.2441347307032052	0.30061219850595344	0.39902643976389984	0.49599053091171325	0.5533694433775171	0.6135702695711476	0.7269171376388421	0.8424980207410658	0.9899430130199964	1.1456969734975269	1.319401440743731	1.5027866398062286	1.785291558558629	2.084140060984691	2.408346593714971	2.7084884732662866	2.8299091500552627	2.9526623972157116	3.1271115361400925	3.305088067224256	3.489884223150667	3.6754250507552535	3.752322199838524	3.820753607738315	3.982543328133696	4.137199877717071	3.9354722394237025	3.718420041858387
SRR3622817_01_1	0.0	0.0002216648582508648	0.0004433297165017296	0.00040638557345991876	0.0003694414304181079	0.00040638557345991876	0.0004433297165017296	0.001071380148212513	0.0016994305799232965	0.003140252158553918	0.004581073737184538	0.0067238340336095645	0.00886659433003459	0.013817109497637236	0.018767624665239884	0.0273756099939818	0.035983595322723716	0.050982917397698904	0.06598223947267408	0.09295146389319596	0.11992068831371784	0.17541079116251765	0.23090089401131747	0.318458513020409	0.40601613202950065	0.468821175200579	0.5316262183716574	0.6575318578581485	0.7834374973446399	0.9291082533584997	1.0747790093723597	1.2790062321074898	1.4832334548426198	1.7854734890676738	2.087713523292728	2.416368619792677	2.745023716292626	2.9157795454318753	3.086535374571125	3.2751721689426105	3.4638089633140967	3.68850324129439	3.913197519274683	4.012133934340652	4.111070349406622	4.274474294080551	4.43787823875448	4.207383730316622	3.9768892218787646
SRR3622817_01_1.trim	7.208622954778506e-05	0.00028834491819114026	0.0005046036068344955	0.0004685604920606029	0.0005406467216083879	0.000684819180703958	0.0007208622954778506	0.001297552131860131	0.0019102850830163042	0.0034240959035197905	0.004973949838797169	0.007172579840004613	0.009587468529855413	0.0149578926311654	0.020472489191570957	0.02872636247479235	0.03680002018414428	0.051613740356214105	0.0675087539715007	0.09468526251101568	0.12218615908349567	0.17679147796594286	0.2330187370132152	0.32254983411156424	0.41272970727584335	0.47014638911065415	0.5291489679955163	0.6543627487200189	0.7861003332185961	0.9331922846108515	1.0830595558406966	1.2845045243119821	1.4935906331153326	1.7799171368791347	2.0784622565512865	2.403535108697023	2.7212912085436596	2.8744744463327034	3.0332804100264736	3.2148656222573444	3.3895305564516276	3.5838750313124557	3.7817877745359	3.873589587865004	3.954434294302845	4.108338394387366	4.25744876020696	4.040793597301091	3.8092526279936063
SRR3622817_01_2	0.035962408965546463	0.030803866695898408	0.025645324426250348	0.026898113263164877	0.0281509021000794	0.03271989668176769	0.03728889126345596	0.04572679254738029	0.05416469383130461	0.062013047427269166	0.06986140102323371	0.07712020693123847	0.08437901283924323	0.08894800742093152	0.09329592161963489	0.10236021732201647	0.1121246009038503	0.12929517731567886	0.14418125643666324	0.1623098478414264	0.18371779826046586	0.2348610601909766	0.29002061574571336	0.38169528122345886	0.47042220826140546	0.5316983210787248	0.5974697350167376	0.7112155920624773	0.8231191125833428	0.9698427934243324	1.1144293638964682	1.2876089972346527	1.4704056272326815	1.7763808772838063	2.0818034263774687	2.410881576450518	2.729311021409793	2.8737502049599386	3.0167155192901847	3.1977803529548314	3.378845186619478	3.5967567507816116	3.814668314943744	3.907558922527907	4.0004495301120695	4.171307819428913	4.342166108745755	4.131071189725658	3.9199762707055594
SRR3622817_01_2.trim	0.006629059681988492	0.007087452106806846	0.012341334514340278	0.021403400143441567	0.02697463115277232	0.036318784427915675	0.04672076637571677	0.04978846952642421	0.06417493947456944	0.07898454089177778	0.08071232772378542	0.0841679013878007	0.08723560453850814	0.09971798287586944	0.10684069593843155	0.10990839908913898	0.11907624758550606	0.13208754025919622	0.1528915041547984	0.18110026875900478	0.19813131038879436	0.24263063655192985	0.2992244705391188	0.3992598020167856	0.4973557809279132	0.5536675272690601	0.612976454849404	0.7265519933370898	0.8416084919664965	0.9866720639436275	1.1412913549304338	1.3150220839365896	1.4973917471027836	1.7814892676228968	2.083076222197618	2.40807645139383	2.7079003581807886	2.833605665448283	2.9609329766805197	3.1282814726949737	3.2987329328158905	3.487696394708318	3.679586515928432	3.7576542719705723	3.824791131728584	3.9836417374060207	4.135052281419099	3.9320196981803233	3.7137543820552765
SRR3622817_02_1	7.38185252756476e-05	0.00020300094450803092	0.0003321833637404142	0.0003321833637404142	0.0003321833637404142	0.0004798204142917094	0.0006274574648430046	0.0012364602983670973	0.00184546313189119	0.002786649329155697	0.003727835526420204	0.00642221169898134	0.00911658787154248	0.014579158741940402	0.020041729612338324	0.028863043382778213	0.0376843571532181	0.05220815200120177	0.06673194684918543	0.09302979647863488	0.11932764610808434	0.17312289640271253	0.22691814669734073	0.3184531180391437	0.4099880893809468	0.4718849228245773	0.5337817562682078	0.6569664203219447	0.7801510843756816	0.9304271472055812	1.080703210035481	1.274864386141753	1.469025562248025	1.7842491198063593	2.0994726773646932	2.4212291744099224	2.7429856714551515	2.9153519279737883	3.0877181844924255	3.2792403483200934	3.470762512147761	3.6883979792916888	3.9060334464356172	4.013956130388614	4.121878814341611	4.268500860170366	4.41512290599912	4.1990929917799384	3.9830630775607556
SRR3622817_02_1.trim	0.00018001592780929256	0.0003240286700567266	0.0004680414123041607	0.00045003981952323145	0.0004680414123041607	0.0006480573401134532	0.0008280732679227458	0.0014401274224743405	0.0021601911337115107	0.003276289886129125	0.004302380674642093	0.006930613220657764	0.009846871251168303	0.015427365013256374	0.021007858775344442	0.029828639237999777	0.03866742129343605	0.05328471463155059	0.06853206371699769	0.09461637165656417	0.12124072737955853	0.17420141334105244	0.22923228247235314	0.3224805330775667	0.41634083783733183	0.4732078694322873	0.5309569790735085	0.6525757399014666	0.780711077316121	0.933634607990115	1.0904464827047897	1.282523477677305	1.4828812053290474	1.7811135929307027	2.0874286956909947	2.406146895877347	2.7231909479350733	2.8774285948820753	3.029920087329327	3.2098820103602765	3.3884578107470946	3.5827310000388835	3.7819726289382087	3.880531349413796	3.9636627048761275	4.099232700109305	4.235360744718693	4.033796910350628	3.8143214911655385
SRR3622817_02_2	0.03640773124983434	0.031069894008958734	0.02573205676808312	0.026965281234078518	0.02819850570007392	0.03285530853435506	0.03751211136863619	0.046236714307170815	0.05496131724570543	0.06208456901197737	0.0692078207782493	0.07723298297487609	0.08525814517150287	0.08923391359918953	0.0953080042525997	0.10616774208748458	0.11367752689533715	0.12827375079883493	0.1435141964383005	0.1640004476420748	0.18651139573031922	0.23955845410343476	0.2956425578032554	0.3820603020995002	0.4673000409356897	0.5290901085826533	0.5934018441675477	0.7054228008846821	0.8178486969787105	0.9672345143819742	1.1139698195001133	1.2953274413426907	1.4845445683640743	1.783592298200302	2.081167521211461	2.407383001970214	2.727524392075557	2.8763764257547333	3.021363129018103	3.1962417208303764	3.371120312642649	3.594867724711904	3.8186151367811587	3.908125145410049	3.9976351540389388	4.164654240672405	4.331673327305872	4.12386580161799	3.9160582759301086
SRR3622817_02_2.trim	0.006901318539159877	0.007499902290005377	0.01286955064317824	0.02184830690586073	0.02732358768565339	0.036513608801575476	0.04679516499256876	0.04991132157785268	0.06542168288652578	0.081213730666185	0.0834496170296373	0.08739322762344293	0.09019248692886749	0.10237542679901707	0.10945279938254326	0.11167108034155894	0.11989280421346622	0.1324454575767851	0.15249801323010934	0.18181101161710217	0.20077203219535522	0.24871154847630506	0.30754881010353036	0.4008750590221184	0.49400764849190343	0.5525104074348327	0.6122455446883263	0.7242687331186178	0.8389503376188409	0.984511821500917	1.139861910249761	1.321813765102356	1.513061273497493	1.7924590419068485	2.0834939826488177	2.4040003704177093	2.7102287751884924	2.842550994934221	2.967285285367761	3.122230449814562	3.2800452951845345	3.476433581675168	3.6785436246077072	3.7560074041288902	3.823013573414712	3.9742087867165115	4.120720962438165	3.925195340764927	3.7113777038820266
SRR3622817_03_1	7.38420096053686e-05	0.000159991020811632	0.0002461400320178954	0.0002953680384214744	0.0003445960448250535	0.0004922800640357908	0.000639964083246528	0.0012922351680939507	0.0019445062529413733	0.0028675313730084813	0.0037905564930755887	0.006547324851676016	0.009304093210276445	0.014288428858638826	0.019272764507001206	0.028896839758900915	0.03852091501080062	0.05272319485823319	0.06692547470566575	0.09441931628206465	0.12191315785846357	0.17611319290880412	0.23031322795914472	0.3201666466472774	0.4100200653354101	0.4731180625431976	0.536216059750985	0.6579569195870361	0.7796977794230872	0.9293509188899676	1.0790040583568479	1.2753376548959223	1.4716712514349963	1.7830753129424368	2.094479374449877	2.420590302870387	2.746701231290896	2.9170670544520823	3.087432877613269	3.280000531662469	3.47256818571167	3.6885929848121752	3.904617783912681	4.007332019273749	4.110046254634817	4.259920920130513	4.40979558562621	4.1987797361772685	3.9877638867283265
SRR3622817_03_1.trim	0.00024010869240287692	0.00031214130012374	0.0003841739078446031	0.0003961793424647469	0.00044420108094532236	0.0006362880348676239	0.0008523858580302132	0.001488673892897837	0.0021489727970057486	0.0031934456089582636	0.004237918420910778	0.007059195556644583	0.01010857595016112	0.015174869359861823	0.020265173638802814	0.029857515900297747	0.03943785272717254	0.05365228731742286	0.0686950968964631	0.09613952043811193	0.12399212875684563	0.17733227477414476	0.23286941532693017	0.3247830227787515	0.41668462479595264	0.47446678162270495	0.5345299710272846	0.6549804965711878	0.7805693481325127	0.9312975797884187	1.0867919689885217	1.28195231417358	1.485408414681158	1.7793014541822791	2.081046047924975	2.4053848696227806	2.7279588924314258	2.8789632490835952	3.0273864372924333	3.2095689076531166	3.392879888868093	3.587271886237462	3.782336187945559	3.8725090073774595	3.951252653050983	4.093360982649625	4.234400828567076	4.034258228014657	3.8143066603390023
SRR3622817_03_2	0.03630868569308899	0.03062548032598277	0.024942274958876548	0.026599365076715297	0.02825645519455404	0.03346094563872907	0.0386654360829041	0.04690178770564335	0.05513813932838261	0.06260118222946377	0.07006422513054494	0.07780958708873938	0.08555494904693382	0.08955651481297405	0.09483465370683081	0.10492449131322673	0.11306264500305703	0.128001005546833	0.14309893773158602	0.16416239434055852	0.18757032659773254	0.2419106077212298	0.2983621444022698	0.3819776842742516	0.46490583861587065	0.5288204181979919	0.5949076270457238	0.7071969633271227	0.8199772892730665	0.9697905106673028	1.1184008073834044	1.2969982978615804	1.4814876643142942	1.7832990111099913	2.0854663254124834	2.40521106970568	2.716891308758728	2.8684966424285525	3.017205137077563	3.1993254783988485	3.381445819720134	3.59954342871094	3.817641037701746	3.9037238006380655	3.989806563574385	4.160032680272073	4.330258796969759	4.124865545549049	3.9194722941283406
SRR3622817_03_2.trim	0.006691300042119972	0.007243038817522847	0.012525644113933353	0.02165868171528307	0.027516504032858276	0.03708388918080174	0.047637360650741846	0.05083040207434997	0.06586821848479854	0.0812816868274363	0.08345342456040505	0.08725690037382063	0.09022689846269141	0.10311645538593306	0.11030079858905134	0.11224949298728278	0.12067818321577777	0.13285165364328375	0.1519864239391707	0.18111118780671395	0.20059813178902822	0.250254621575287	0.3110045824840078	0.40228800200598136	0.4917518574814135	0.5516213841740659	0.6145665610615172	0.7262056196589926	0.8413781542436225	0.9891032765770221	1.1448462198380847	1.3240674088609719	1.5131846784724678	1.7936675414661036	2.085185179967797	2.399664542824555	2.7005734796309784	2.8355146971470644	2.9627433109303913	3.124684511072575	3.2906170129942702	3.4821642810421145	3.6768341557762825	3.749229326582868	3.8123975468050566	3.9698191846380895	4.124470389471227	3.9305635577243194	3.713037610741016
SRR3622817_04_1	5.536543168842328e-05	0.0001384135792210582	0.00022146172675369311	0.0002952823023382575	0.0003691028779228219	0.0005075164571438801	0.0006459300363649383	0.0013103152166260175	0.001974700396887097	0.0029251403075383634	0.00387558021818963	0.006782265381831853	0.009688950545474074	0.0146626118254841	0.019636273105494123	0.02922372035953942	0.03881116761358472	0.05343686915127654	0.06806257068896836	0.0950255359212305	0.12198850115349262	0.17580370075464005	0.2296189003557875	0.31880338323388935	0.40798786611199117	0.4727746487593945	0.5375614314067978	0.6580366107608068	0.7785117901148159	0.9305729482470705	1.082634106379325	1.276339296713222	1.4700444870471188	1.780856792973979	2.0916690989008395	2.4214348376090364	2.751200576317234	2.9175275606812052	3.0838545450451766	3.275289752679848	3.4667249603145196	3.6836928595295024	3.9006607587444857	4.006777836147297	4.112894913550108	4.264024086915608	4.415153260281107	4.201562652399118	3.9879720445171287
SRR3622817_04_1.trim	0.00019803538100116968	0.0002610466385924509	0.0003240578961837322	0.00036006432909303575	0.0004320771949116429	0.0006211109676854867	0.0008371495651413081	0.0015122701821907501	0.00221439562392217	0.0033215934358832547	0.004482800897208295	0.007489338045135144	0.010639900924699207	0.015590785449728448	0.0206496892734856	0.03031741650963361	0.039877124447053706	0.05435171047659374	0.06958243159722916	0.09637121768175103	0.12368209704345778	0.17699862257390905	0.2322774986979174	0.3229867048046804	0.41403797202408177	0.4738446570864351	0.5360187651125751	0.6550830371354146	0.7794942644452858	0.9327286412990545	1.0911119380588536	1.2841244216691754	1.483348014956352	1.776629412610857	2.079767571274284	2.4079572056343586	2.7325281934870485	2.879218401159551	3.024864422277684	3.204941594865339	3.3854508446479046	3.581316838066289	3.7794332335415044	3.87272590120951	3.9526691838763917	4.096397862442104	4.239406412349631	4.037176281914527	3.8157727259552194
SRR3622817_04_2	0.03550602995096524	0.03005772260753044	0.024609415264095654	0.026247588755871656	0.02788576224764766	0.03348132114090501	0.03907688003416236	0.0470284637245807	0.054980047414999046	0.06259111189645271	0.07020217637790638	0.07801571174036606	0.08582924710282576	0.0897682260605793	0.09542820750688401	0.10577262888191899	0.11257380983934857	0.12601971698252126	0.14139830071711507	0.16352284607795498	0.18723034559938742	0.24052620341329092	0.2959019893684381	0.3802127048637187	0.4641829011500346	0.5298018730397137	0.5968565475401629	0.7083903933088896	0.8214059577977058	0.9706269970991446	1.1191577947607898	1.2989979532034575	1.4833845032468966	1.784164200203207	2.0856617484649025	2.4045165731619322	2.71566830115887	2.867429429694748	3.0159694305782567	3.1996749422037665	3.3833804538292767	3.6008341800297448	3.8182879062302133	3.903334879474606	3.9883818527190003	4.160675369233261	4.332968885747523	4.123337898131378	3.9137069105152333
SRR3622817_04_2.trim	0.006390321919068245	0.0069360518901181506	0.012199705481857559	0.021406698219247896	0.02739212370818234	0.036915991912633915	0.04761934102225786	0.05106096067839516	0.06663186904593198	0.08258126755468083	0.08474658324626592	0.08803856726517988	0.0906879982536641	0.10344223580287881	0.10998219335917041	0.11152256021294031	0.11996377057159933	0.13146811044518364	0.15009334623133844	0.18017010931323404	0.2008726398279014	0.25004995189654367	0.3093584768148382	0.4003017358614127	0.4897662427283682	0.5509320099674938	0.6155393968627568	0.7272203948092278	0.8421405641967691	0.9895492710543944	1.1451263232851536	1.3252964325983876	1.5137405124404428	1.7927493611878607	2.0853838550189114	2.3996362973805843	2.6987051236122395	2.833192353090812	2.961614938213685	3.1268566921898118	3.2947918876359594	3.4847851364280915	3.6796283402855225	3.749226515787	3.8082357694308477	3.9696926219948545	4.1280687408513215	3.930127199093736	3.708816091640385
SRR3622817_05_1	4.429557521901762e-05	0.00011073893804754407	0.0001771823008760705	0.00024362566370459692	0.0003100690265331234	0.00046510353979968506	0.0006201380530662468	0.0013510150441800376	0.0020818920352938283	0.003026864306632871	0.003971836577971914	0.006836283775468387	0.009700730972964861	0.014957139232288285	0.02021354749161171	0.029626357225652954	0.0390391669596942	0.05337616813891624	0.06771316931813828	0.09482944394804689	0.12194571857795554	0.175085643649037	0.22822556872011848	0.31751806576578817	0.40681056281145783	0.47357875985825715	0.5403469569050564	0.6610966949520983	0.7818464329991405	0.9323997105727115	1.0829529881462825	1.2773367373990716	1.4717204866518607	1.7830519370787261	2.0943833875055917	2.4242894491409652	2.7541955107763383	2.916169664160546	3.078143817544754	3.273302739363876	3.4684616611829977	3.6863885086646944	3.9043153561463915	4.008166332247378	4.112017308348364	4.263072602441085	4.414127896533804	4.2031702195532334	3.992212542572662
SRR3622817_05_1.trim	0.00018724420461182476	0.00022325270549871415	0.0002664629065629814	0.00030967310762724864	0.0003744884092236495	0.00057613601419023	0.0008137921200437	0.0015555672383136211	0.002297342356583542	0.00335599228265809	0.004558676212280195	0.007677012389084815	0.010816953666421568	0.015922959092182484	0.0212234104227326	0.030736856357048772	0.040171083589413785	0.05440884484008985	0.06920833870460139	0.09611389056728512	0.12371080564699714	0.17626881354150087	0.2306560532810586	0.32144068571708406	0.41282305926783197	0.47473607569274956	0.539162485479572	0.6581129673093224	0.7823566987694455	0.9348671034257768	1.0916625196876477	1.2836958549174289	1.4829813022258296	1.7787335234102066	2.084913806451427	2.412072642109349	2.73385180773477	2.876733539253947	3.020104986385186	3.2037987528095635	3.387881411043519	3.5845526411875315	3.7822753195574412	3.872699866984598	3.950406211898505	4.0945554426489	4.237257131663643	4.0378564571524045	3.8201706658908035
SRR3622817_05_2	0.03520978723112869	0.029923165057989753	0.024636542884850815	0.02661718545389591	0.02859782802294099	0.03392126511372018	0.039244702204499354	0.04707155369481508	0.054898405185130804	0.062342381531988	0.0697863578788452	0.07836423368902189	0.08694210949919857	0.09105801729137777	0.09667597372327891	0.10664545342025679	0.11310278997435545	0.12659913878126866	0.14181842573374523	0.16294282547571684	0.18593006005028476	0.2395767580356473	0.29569005550290617	0.3806367964660035	0.4650902175327216	0.5308490234217242	0.5979920702139999	0.7099167828238676	0.8225188899183158	0.9695061300887512	1.1168909713697013	1.2975859501315434	1.4826692670761026	1.7854940536176878	2.0888195230391804	2.4078575993095286	2.7193412544800992	2.8650252465660704	3.0073664441303065	3.196580394834101	3.385794345537896	3.6015444888767774	3.8172946322156593	3.9034120875597162	3.989529542903774	4.158730904378332	4.32793226585289	4.117137410428385	3.9063425550038797
SRR3622817_05_2.trim	0.006351711891982028	0.0068728057722554975	0.012287957041583857	0.021843692116328434	0.028110902297995847	0.037680720991126196	0.04827160201722483	0.05166575404819527	0.06694647999675514	0.08257225459576635	0.08475521544556062	0.08811415843056664	0.09076187868709129	0.10401456358810036	0.11118312534645701	0.11236614929086164	0.1203726863431716	0.1319987133206243	0.15043416978759652	0.17966471974726103	0.19991696298599754	0.24980113930839293	0.30953680669163414	0.4003550198522685	0.48970853670078285	0.5507962314490579	0.615975217338399	0.7285314954774685	0.8435383232156618	0.9886911361085947	1.142202576513482	1.3219588397802506	1.5112145036482205	1.7952106683972617	2.091586333707394	2.40371452618201	2.7001113169197213	2.828955299721933	2.9536023642451856	3.1242394846071684	3.297446865324554	3.4864983167259305	3.679514306702901	3.7498126878754694	3.808534334734935	3.9664398640761824	4.121739924016063	3.9252311966794204	3.7058154640383254
SRR3622817_06_1	3.691471488827669e-05	9.843923970207118e-05	0.00015996376451586565	0.00023994564677379848	0.0003199275290317313	0.00048604374602897646	0.0006521599630262216	0.0013289297359779608	0.0020056995089297	0.002990091905950412	0.003974484302971123	0.006859984516738085	0.009745484730505048	0.014901239909901026	0.020056995089297	0.029457942480844802	0.038858889872392596	0.05344020225326189	0.06802151463413118	0.09495695159761042	0.12189238856108965	0.17518493195479842	0.22847747534850718	0.3175465299214375	0.40661558449436774	0.47351735277688783	0.540419121059408	0.6607487866902273	0.7810784523210466	0.9321273131913934	1.0831761740617403	1.2779566671697322	1.4727371602777242	1.7835529071845324	2.094368654091341	2.4223866581360864	2.7504046621808316	2.9138138000862694	3.0772229379917078	3.269560907464592	3.461898876937476	3.682931884783515	3.903964892629553	4.009627111544764	4.115289330459974	4.266282819257988	4.417276308056003	4.206634792451014	3.9959932768460265
SRR3622817_06_1.trim	0.0001800497009194418	0.00022206129780064486	0.00025807123798453325	0.0003120861482603658	0.0003901076853254573	0.0005821606996395285	0.0008402319376240617	0.0015364241145125702	0.00219660635121719	0.003312914496917729	0.0045732624033538215	0.007682120572562849	0.010814985368561137	0.015790358770635046	0.02099979678390423	0.030548432589331962	0.04005505679787849	0.05460307263216938	0.06971524419600787	0.09645862643924229	0.1238081760089055	0.1767427880792214	0.23138787230827196	0.3214127227679929	0.4121877803148781	0.47453899174328085	0.5395249304618046	0.6578715988761538	0.7813976970202854	0.9344999593687842	1.091569316794208	1.2837363625855283	1.4838315968740012	1.779479207440422	2.0849335250502548	2.4104033677456322	2.7303516862794805	2.8738092863153946	3.0186232607649015	3.200407440469867	3.381525436281431	3.5809724916465937	3.782694174900039	3.875707850395023	3.9539094371610335	4.096316747274917	4.239900382101475	4.041995752507522	3.8234634288448985
SRR3622817_06_2	0.03508628969174872	0.029796960955427037	0.02450763221910535	0.02640369089604665	0.02829974957298795	0.033969517267142514	0.03963928496129709	0.047567141953556505	0.055494998945815915	0.06246562243127002	0.06943624591672412	0.07819861417132663	0.08696098242592915	0.0912808054309993	0.09688921200292275	0.10642473039763724	0.11322967885306735	0.127195470272868	0.14160306177273263	0.16245357110686384	0.18614510040029542	0.23968267954693895	0.2957544730417273	0.38172140528751247	0.4667188318020461	0.5308473406457792	0.596338066403043	0.7102427176006525	0.8249880161728282	0.9695609562615466	1.1144591102980899	1.2967507322222716	1.4835462605182168	1.7855841124764096	2.0886957840736473	2.410430556268026	2.7234888657789265	2.8667118611785605	3.0070999727311176	3.193324842590313	3.379549712449509	3.5976025964099816	3.815655480370454	3.902677823918615	3.9897001674667747	4.1581241757667255	4.326548184066676	4.115803409763929	3.905058635461182
SRR3622817_06_2.trim	0.006466964229178649	0.006977514036745384	0.012399905096419677	0.02193016817099874	0.028068502638985006	0.03751660827326598	0.048226417454981976	0.05178852933076368	0.06705220806043126	0.08273254238018203	0.08493905649104516	0.08780869851288578	0.09006215973249068	0.10347142766685838	0.1109301495682069	0.11198059112630399	0.11976794278884487	0.13152819352865794	0.15015445892195473	0.1799658729729779	0.20056391693342893	0.2500285643814751	0.3092934207793654	0.40062902083647656	0.4906442334602255	0.5507952165356167	0.6154589904388106	0.7299864622143554	0.846204029904604	0.9887061101016505	1.1399814312448149	1.3219132143963543	1.5129233947008334	1.795345464114129	2.090237859286957	2.4052529589442253	2.704628803001892	2.8307170003050977	2.952192644174424	3.1207268961687817	3.2926824187126953	3.4836280467426537	3.677883445938908	3.7498944423601883	3.809147561980893	3.964542491916148	4.119849396022512	3.924320556501638	3.7042501158860035
SRR3622817_07_1	6.327962475182521e-05	0.00010019273919038993	0.00013710585362895463	0.0002425718948819967	0.0003480379361350387	0.0004956903938892976	0.0006433428516435564	0.0013710585362895465	0.0020987742209355362	0.0030216020818996546	0.0039444299428637725	0.006828926171134472	0.009713422399405171	0.014870711816678928	0.020028001233952684	0.029409205603410773	0.03879040997286886	0.05381932085142735	0.06884823172998585	0.09595300433201764	0.12305777693404946	0.17528983386461852	0.2275218907951876	0.3160553591250537	0.40458882745491986	0.47238767207443794	0.540186516693956	0.6610347800637543	0.7818830434335524	0.9325676498738363	1.08325225631412	1.2792925337952745	1.475332811276429	1.784764903010792	2.0941969947451544	2.421621593117286	2.749046191489418	2.9136470420730407	3.078247892656663	3.2681711397451414	3.45809438683362	3.6799685711197063	3.901842755405794	4.010968468290317	4.120094181174839	4.267456607315652	4.414819033456465	4.203085409036858	3.99135178461725
SRR3622817_07_1.trim	0.0001851826417816175	0.00020575849086846388	0.00022633433995531029	0.0003137816985744074	0.0004320928308237742	0.0006172754726053917	0.000843609812560702	0.0015483326437851909	0.0022221917013794104	0.0033229996275256917	0.004557550572736475	0.007628496048948298	0.010730305298790392	0.015725092664622353	0.020946214370409624	0.03039052910127212	0.039850275718949744	0.054896365363706165	0.07047228312244888	0.09724146278443604	0.1245919101831266	0.17660251271240254	0.2304186459990493	0.31995959726273304	0.4101589756971959	0.47327539277109726	0.539380451924863	0.6586174973831378	0.782592132093659	0.9351569091103533	1.091924303303036	1.2851469581153387	1.4859826770897744	1.7804590852584483	2.084441535705245	2.409699414107841	2.7299882249559637	2.874348382149278	3.020359751231812	3.200028065458155	3.3785235562865465	3.5785568171465956	3.780282441594038	3.8765465515468485	3.9587933643092454	4.096862455644256	4.235507670753699	4.0355052736672805	3.8166759746663974
[truncated: 1,266 more rows]
[truncated: 52 more columns]
