# Supplementary material for: Combining signal and sequence to detect RNA polymerase initiation in ATAC-seq data
Source: PLoS One. 2020 Apr 30;15(4):e0232332. doi: 10.1371/journal.pone.0232332 (PMC7192442; doi:10.1371/journal.pone.0232332)
Supplement: S1 File — (ZIP) [file pone.0232332.s011.zip › multiqc_reports/all_other_ATAC_samples_MultiQC/multiqc_data/mqc_fastqc_per_base_n_content_plot_1.txt]

	1	2	3	4	5	6	7	8	9	10	11	12	13	14	15	16	17	18	19	20	21	22	23	24	25	26	27	28	29	30	31	32	33	34	35	36	37	38	39	40	41	42	43	44	45	46	47	48	49
SRR1822165_001_1	0.21188745615898294	0.011915431519942806	0.0036264356799825927	0.0010361244799950266	0.0	0.0	0.0	0.0	0.0	0.0	0.0	0.0	0.0	0.0	0.0	0.0	0.0	0.0	0.0	0.0	0.0	0.004662560159977619	0.0	0.0	0.0	0.0	0.0015541867199925397	0.0	0.0010361244799950266	0.0	0.0	0.0	0.0	0.0	0.0	0.0	0.0	0.0	0.0031083734399850794	0.0	0.0	0.0	0.0	0.0	0.0	0.0	0.0	0.0	0.0
	1	2	3	4	5	6	7	8	9	10	11	12	13	14	15	16	17	18	19	20	21	22	23	24	25	26	27	28	29	30	31	32	33	34	35	36	37	38	39	40	41	42	43	44	45	46	47	48	49
SRR1822165_001_1.trim	0.2114574337232734	0.01203841825652299	0.0036638664258983014	0.0010468189788280862	0.0	0.0	0.0	0.0	0.0	0.0	0.0	0.0	0.0	0.0	0.0	0.0	0.0	0.0	0.0	0.0	0.0	0.0015704668474448506	0.0	0.0	0.0	0.0	0.0015731103012506225	0.0	0.001051110235185915	0.0	0.0	0.0	0.0	0.0	0.0	0.0	0.0	0.0	0.0005401084537775185	0.0	0.0	0.0	0.0	0.0	0.0	0.0	0.0	0.0	0.0
	1	2	3	4	5	6	7	8	9	10	11	12	13	14	15	16	17	18	19	20	21	22	23	24	25	26	27	28	29	30	31	32	33	34	35	36	37	38	39	40	41	42	43	44	45	46	47	48	49
SRR1822165_001_2	0.004662560159977619	0.0010361244799950266	0.0010361244799950266	0.0010361244799950266	0.0	0.006216746879970159	0.011397369279945292	0.01605992943992291	0.022794738559890584	0.02020442735990302	0.018650240639910477	0.02901148543986074	0.021758614079895558	0.038336605759815984	0.03937273023981101	0.058541033119719005	0.03781854351981847	0.038336605759815984	0.05025203727975879	0.04299916591979361	0.05180622399975133	0.04714366383977371	0.044553352639786145	0.059577157599714034	0.055432659679733924	0.06216746879970159	0.053360410719743866	0.06164940655970408	0.05698684639972646	0.08496220735959219	0.07719127375962949	0.0932512031995524	0.09584151439953996	0.09480538991954493	0.09946795007952254	0.11811819071943304	0.10672082143948773	0.1082750081594803	0.1082750081594803	0.10931113263947531	0.1248529998394007	0.13003362223937584	0.14453936495930622	0.14505742719930373	0.1284794355193833	0.13469618239935346	0.13884068031933355	0.12951555999937833	0.15697285871924652
	1	2	3	4	5	6	7	8	9	10	11	12	13	14	15	16	17	18	19	20	21	22	23	24	25	26	27	28	29	30	31	32	33	34	35	36	37	38	39	40	41	42	43	44	45	46	47	48	49
SRR1822165_001_2.trim	0.0005234094894140431	0.0	0.0	0.0	0.0	0.0	0.0	0.0005234094894140431	0.0010468189788280862	0.0015702284682421292	0.0010468189788280862	0.0010468189788280862	0.0010468189788280862	0.0026170474470702154	0.0020936379576561724	0.011515008767108948	0.0	0.0010468189788280862	0.0026170474470702154	0.0010468189788280862	0.0036652476922029707	0.003142924491239098	0.0020958209330594795	0.0010483444021029788	0.0	0.0015738943392266931	0.0005253563229260246	0.0	0.0	0.001055047081476011	0.0005282145818917477	0.002115685693733339	0.0010592603185195777	0.0	0.0	0.0	0.0005365411339260325	0.0010791677458344125	0.0005433778540921787	0.0005483508348641461	0.0005547942545506999	0.0005625214461301337	0.002283391750105607	0.0	0.0	0.0	0.0	0.0	0.0
	1	2	3	4	5	6	7	8	9	10	11	12	13	14	15	16	17	18	19	20	21	22	23	24	25	26	27	28	29	30	31	32	33	34	35	36	37	38	39	40	41	42	43	44	45	46	47	48	49
SRR1822165_002_1	0.22027571997287324	0.01164795228998742	0.005953397837104682	0.0010353735368877706	0.0	0.0	0.0	0.0	0.0	0.0	0.0	0.0	0.0	0.0	0.0	0.0	0.0	0.0	0.0	0.0	0.0	0.005176867684438854	0.0	0.0	0.0005176867684438853	0.0007765301526658281	0.0018119036895535988	0.0	0.0007765301526658281	0.0007765301526658281	0.0	0.0	0.0007765301526658281	0.00025884338422194265	0.0	0.0	0.0	0.0	0.005694554452882739	0.0	0.0	0.0	0.0	0.0	0.0	0.0	0.0	0.0	0.0
	1	2	3	4	5	6	7	8	9	10	11	12	13	14	15	16	17	18	19	20	21	22	23	24	25	26	27	28	29	30	31	32	33	34	35	36	37	38	39	40	41	42	43	44	45	46	47	48	49
SRR1822165_002_1.trim	0.22021131917564601	0.011769013495135474	0.006015273564180354	0.001046134532900931	0.0	0.0	0.0	0.0	0.0	0.0	0.0	0.0	0.0	0.0	0.0	0.0	0.0	0.0	0.0	0.0	0.0	0.0013078426089890636	0.0	0.0	0.0	0.00026170885413395305	0.0013099876075172328	0.0	0.000787635177887405	0.00026283281204825606	0.0	0.0	0.00026366927435579005	0.00026401106734394306	0.0	0.0	0.0	0.0	0.0013496588062537791	0.0	0.0	0.0	0.0	0.0	0.0	0.0	0.0	0.0	0.0
	1	2	3	4	5	6	7	8	9	10	11	12	13	14	15	16	17	18	19	20	21	22	23	24	25	26	27	28	29	30	31	32	33	34	35	36	37	38	39	40	41	42	43	44	45	46	47	48	49
SRR1822165_002_2	0.005176867684438854	0.0018119036895535988	0.0015530603053316562	0.0015530603053316562	0.0	0.005176867684438854	0.010353735368877707	0.01527175966909462	0.020707470737755414	0.018895567048201813	0.02018978396931153	0.028731615648635633	0.02510780826952844	0.03804997748062557	0.03572038702262809	0.05358058053394213	0.03364963994885255	0.0388265076332914	0.047368339312615505	0.04452106208617414	0.04840371284950328	0.04322684516506443	0.0442622187019522	0.05383942391816407	0.05176867684438853	0.05927513498682487	0.05254520699705436	0.05798091806571516	0.056427857760383504	0.08101797926146806	0.07247614758214395	0.08567716017746302	0.08723022048279469	0.08748906386701663	0.09214824478301159	0.11000843829432563	0.10172544999922346	0.10043123307811376	0.1001723896938918	0.10405504045722096	0.11544414936298644	0.12062101704742528	0.13304549949007852	0.1327866561058566	0.12036217366320334	0.1260567281160861	0.12838631857408356	0.11932680012631558	0.1467641988538415
	1	2	3	4	5	6	7	8	9	10	11	12	13	14	15	16	17	18	19	20	21	22	23	24	25	26	27	28	29	30	31	32	33	34	35	36	37	38	39	40	41	42	43	44	45	46	47	48	49
SRR1822165_002_2.trim	0.0005230672664504655	0.00026153363322523277	0.0	0.0	0.0	0.0	0.0	0.00026153363322523277	0.001046134532900931	0.0015692017993513964	0.0007846008996756982	0.0015692017993513964	0.0015692017993513964	0.0031384035987027928	0.0018307354325766295	0.008892143529657913	0.0	0.001046134532900931	0.0026153363322523274	0.0013076681661261637	0.0034011558697409627	0.0020937968650626437	0.0018325614758926535	0.0010475344966203919	0.0	0.0018348768142344503	0.0005249550507237817	0.0	0.0005263365659170758	0.0007906179997364607	0.0010555705094711064	0.0036996614809744906	0.0015876501983239707	0.00026505161880276183	0.0	0.0	0.0005360952962998703	0.000539212910913939	0.0005430576863027275	0.00027407998202035315	0.000277321737587079	0.00028112551410828396	0.0014262771598828172	0.0	0.0	0.0	0.0	0.0	0.0
	1	2	3	4	5	6	7	8	9	10	11	12	13	14	15	16	17	18	19	20	21	22	23	24	25	26	27	28	29	30	31	32	33	34	35	36	37	38	39	40	41	42	43	44	45	46	47	48	49
SRR1822165_003_1	0.22409756703935693	0.012775978398237606	0.0055247474154541	0.0008632417836647031	0.0	0.0	0.0	0.0	0.0	0.0	0.0	0.0	0.0	0.0	0.0	0.0	0.0	0.0	0.0	0.0	0.0	0.006387989199118803	0.00017264835673294062	0.0	0.0005179450701988219	0.0010358901403976438	0.0018991319240623467	0.00034529671346588125	0.001381186853863525	0.0005179450701988219	0.0	0.0	0.0005179450701988219	0.0010358901403976438	0.0	0.0	0.0	0.0	0.0067332859125846835	0.0	0.0	0.0	0.0	0.0	0.0	0.0	0.0	0.0	0.0
	1	2	3	4	5	6	7	8	9	10	11	12	13	14	15	16	17	18	19	20	21	22	23	24	25	26	27	28	29	30	31	32	33	34	35	36	37	38	39	40	41	42	43	44	45	46	47	48	49
SRR1822165_003_1.trim	0.2245050683719981	0.012908605329858477	0.005407658989535307	0.0008722030628282755	0.0	0.0	0.0	0.0	0.0	0.0	0.0	0.0	0.0	0.0	0.0	0.0	0.0	0.0	0.0	0.0	0.0	0.0010467897575111528	0.0	0.0	0.0	0.0003491132523390588	0.001223237315029043	0.00017492945969537784	0.0012257884884451923	0.0001753100357983093	0.0	0.0	0.00017585695092184214	0.0007043766442792291	0.0	0.0	0.0	0.0	0.001440486308177641	0.0	0.0	0.0	0.0	0.0	0.0	0.0	0.0	0.0	0.0
	1	2	3	4	5	6	7	8	9	10	11	12	13	14	15	16	17	18	19	20	21	22	23	24	25	26	27	28	29	30	31	32	33	34	35	36	37	38	39	40	41	42	43	44	45	46	47	48	49
SRR1822165_003_2	0.006387989199118803	0.0015538352105964653	0.0020717802807952877	0.0020717802807952877	0.00017264835673294062	0.005352099058721159	0.011567439901107021	0.01709218731656112	0.02330752815894698	0.021581044591617575	0.020545154451219932	0.03176729763886107	0.027623737077270498	0.04039971547550811	0.03798263848124694	0.053520990587211596	0.035738209843718706	0.04160825397263869	0.05127656194968336	0.04816889152849043	0.0505859685227516	0.04540651782076338	0.04661505631789396	0.05576541922473982	0.05507482579780805	0.06353459527772214	0.055592770868006874	0.06008162814306334	0.05870044128919981	0.0820079694481468	0.07458409010863035	0.08736006850686795	0.08943184878766323	0.0883959586472656	0.09253951920885617	0.10997700323888318	0.10393431075323026	0.10203517882916789	0.10272577225609966	0.10410695910996319	0.11463850887067258	0.12102649806979136	0.13138539947376782	0.13224864125743252	0.12050855299959254	0.1258606520583137	0.12845037740930781	0.11999060792939373	0.14571521308260188
	1	2	3	4	5	6	7	8	9	10	11	12	13	14	15	16	17	18	19	20	21	22	23	24	25	26	27	28	29	30	31	32	33	34	35	36	37	38	39	40	41	42	43	44	45	46	47	48	49
SRR1822165_003_2.trim	0.00034888122513131013	0.00017444061256565506	0.0	0.0	0.0	0.0	0.0	0.00017444061256565506	0.0012210842879595857	0.001744406125656551	0.0008722030628282755	0.0013955249005252405	0.001744406125656551	0.0031399310261817914	0.0013955249005252405	0.008722030628282754	0.0	0.0008722030628282755	0.002791049801050481	0.001744406125656551	0.0034899811366519563	0.0022692876356990364	0.002095319579888424	0.0008733426140541786	0.00017473383668327222	0.0019231071817563563	0.000525188936719985	0.0	0.0007020758628073556	0.0010546131415343568	0.0010559959449755712	0.002995937860724136	0.001764592740818383	0.00017676276669082426	0.0	0.0	0.0005362102802234924	0.00053938305366322	0.0007243280046936454	0.00018276523805172256	0.00018493894240816393	0.0003749531308586427	0.001331464211193049	0.0	0.0	0.0	0.0	0.0	0.0
	1	2	3	4	5	6	7	8	9	10	11	12	13	14	15	16	17	18	19	20	21	22	23	24	25	26	27	28	29	30	31	32	33	34	35	36	37	38	39	40	41	42	43	44	45	46	47	48	49
SRR1822165_004_1	0.22428729505116757	0.012309239185361592	0.004664553796558078	0.0007774256327596796	0.0	0.0	0.0	0.0	0.0	0.0	0.0	0.0	0.0	0.0	0.0	0.0	0.0	0.0	0.0	0.0	0.0	0.006608117878457277	0.00012957093879327993	0.0	0.0003887128163798398	0.0007774256327596796	0.0014252803267260793	0.00025914187758655985	0.0011661384491395196	0.0005182837551731197	0.0	0.0	0.0005182837551731197	0.0007774256327596796	0.0	0.0	0.0	0.0	0.006478546939663996	0.0	0.0	0.0	0.0	0.0	0.0	0.0	0.0	0.0	0.0
	1	2	3	4	5	6	7	8	9	10	11	12	13	14	15	16	17	18	19	20	21	22	23	24	25	26	27	28	29	30	31	32	33	34	35	36	37	38	39	40	41	42	43	44	45	46	47	48	49
SRR1822165_004_1.trim	0.2243799115833184	0.012436459510160588	0.004581853503743375	0.0007854606006417213	0.0	0.0	0.0	0.0	0.0	0.0	0.0	0.0	0.0	0.0	0.0	0.0	0.0	0.0	0.0	0.0	0.0	0.0009164870788414556	0.0	0.0	0.0	0.0002619964918669739	0.0009179846303144753	0.00013127701024485787	0.0010512980903170188	0.0002631163500499921	0.0	0.0	0.00026393128285119686	0.0005285684648125366	0.0	0.0	0.0	0.0	0.0016217268147123056	0.0	0.0	0.0	0.0	0.0	0.0	0.0	0.0	0.0	0.0
	1	2	3	4	5	6	7	8	9	10	11	12	13	14	15	16	17	18	19	20	21	22	23	24	25	26	27	28	29	30	31	32	33	34	35	36	37	38	39	40	41	42	43	44	45	46	47	48	49
SRR1822165_004_2	0.006089834123284157	0.0015548512655193592	0.002073135020692479	0.0019435640818991988	0.00025914187758655985	0.005701121306904317	0.012309239185361592	0.018269502369852468	0.025395904003482864	0.022804485227617268	0.02241577241123743	0.033558873147459506	0.030060457800040945	0.041851413230229416	0.03835299788281086	0.05467893617076413	0.03783471412763774	0.0432766935569555	0.05260580115007166	0.048718672986273255	0.050921378945759016	0.04677510890437406	0.04794124735351358	0.055974645558696925	0.05636335837507677	0.0645263275190534	0.057011213069043165	0.061805337804394525	0.05934348996732221	0.08331411364407901	0.0755398573164822	0.08823780931822363	0.08940394776736316	0.08901523495098332	0.09264322123719515	0.10974658515790811	0.102749754463071	0.1021018997691046	0.10313846727945082	0.1040454638510038	0.11402242613808633	0.12076011495533691	0.13086664818121274	0.13086664818121274	0.11985311838378393	0.12542466875189498	0.12892308409931352	0.11959397650619738	0.14473073863209368
	1	2	3	4	5	6	7	8	9	10	11	12	13	14	15	16	17	18	19	20	21	22	23	24	25	26	27	28	29	30	31	32	33	34	35	36	37	38	39	40	41	42	43	44	45	46	47	48	49
SRR1822165_004_2.trim	0.0002618202002139071	0.00013091010010695355	0.0	0.0	0.0	0.0	0.0	0.0002618202002139071	0.001440011101176489	0.0018327414014973498	0.0011781909009625819	0.0015709212012834427	0.0022254717018182105	0.0036654828029946997	0.0011781909009625819	0.008378246406845027	0.0	0.0010472808008556284	0.002880022202352978	0.0018327414014973498	0.0036666348018642215	0.002357888118208791	0.002882758223067831	0.0006554042008787659	0.00013112879601473362	0.00196799256886006	0.0005254978106447464	0.0	0.000658565433744366	0.001055170931096019	0.0013206899284186058	0.0031737131915388806	0.0015889620105665973	0.00013264270697236388	0.0	0.0	0.0006706134503598512	0.0005396989019825839	0.0010872504930001454	0.0001371817383669886	0.00013879250520471893	0.00028140437668227057	0.0011420185749321213	0.0	0.0	0.0	0.0	0.0	0.0
	1	2	3	4	5	6	7	8	9	10	11	12	13	14	15	16	17	18	19	20	21	22	23	24	25	26	27	28	29	30	31	32	33	34	35	36	37	38	39	40	41	42	43	44	45	46	47	48	49
SRR1822165_005_1	0.22251794549709492	0.012436960158198132	0.0046638600593243	0.0007254893425615577	0.0	0.0	0.0	0.0	0.0	0.0	0.0	0.0	0.0	0.0	0.0	0.0	0.0	0.0	0.0	0.0	0.0	0.006425762748402369	0.0001036413346516511	0.0001036413346516511	0.0003109240039549533	0.0007254893425615577	0.0012436960158198132	0.0002072826693033022	0.0011400546811681622	0.0004145653386066044	0.0	0.0	0.0004145653386066044	0.0008291306772132088	0.0	0.0	0.0	0.0	0.006218480079099066	0.0	0.0	0.0	0.0	0.0	0.0	0.0	0.0	0.0	0.0
	1	2	3	4	5	6	7	8	9	10	11	12	13	14	15	16	17	18	19	20	21	22	23	24	25	26	27	28	29	30	31	32	33	34	35	36	37	38	39	40	41	42	43	44	45	46	47	48	49
SRR1822165_005_1.trim	0.22282955842469554	0.012565576602896367	0.004607378087728667	0.000732991968502288	0.0	0.0	0.0	0.0	0.0	0.0	0.0	0.0	0.0	0.0	0.0	0.0	0.0	0.0	0.0	0.0	0.0	0.0009425356933030744	0.0	0.00010474417805672316	0.0	0.0003143533751074041	0.0007343114361663068	0.0001050084846855626	0.0009460648432843587	0.00021047048572378694	0.0	0.0	0.0002111194503293991	0.0005284987675408741	0.0	0.0	0.0	0.0	0.0015133613593444118	0.0	0.0	0.0	0.0	0.0	0.0	0.0	0.0	0.0	0.0
	1	2	3	4	5	6	7	8	9	10	11	12	13	14	15	16	17	18	19	20	21	22	23	24	25	26	27	28	29	30	31	32	33	34	35	36	37	38	39	40	41	42	43	44	45	46	47	48	49
SRR1822165_005_2	0.005803914740492462	0.0014509786851231155	0.0017619026890780688	0.0016582613544264175	0.0002072826693033022	0.004871142728627603	0.010985981473075017	0.017619026890780688	0.024459354977789664	0.022075604280801686	0.022179245615453338	0.03295794441922505	0.03005598704897882	0.040627403183447236	0.03720723913994275	0.05285708067234206	0.0371035978052911	0.04249294720717695	0.051509743321870596	0.04840050328232107	0.04995512330209583	0.04570582858137814	0.04694952459719796	0.05441170069211683	0.05472262469607179	0.062184800790990674	0.05472262469607179	0.05928284342074443	0.05741729939701472	0.08052931702433291	0.07348170626802063	0.08529681841830887	0.08757692778064519	0.08643687309947702	0.08923518913507161	0.10654329202189733	0.09928839859628176	0.09835562658441689	0.10115394262001148	0.10053209461210158	0.11120715208122163	0.11784019749892731	0.12664971094431765	0.1271679176175759	0.11607829480984924	0.12198585088499336	0.12561329759780113	0.1168037841524108	0.14126313913020047
	1	2	3	4	5	6	7	8	9	10	11	12	13	14	15	16	17	18	19	20	21	22	23	24	25	26	27	28	29	30	31	32	33	34	35	36	37	38	39	40	41	42	43	44	45	46	47	48	49
SRR1822165_005_2.trim	0.0003141394150724091	0.00010471313835746971	0.0	0.0	0.0	0.0	0.0	0.0003141394150724091	0.0012565576602896365	0.0016754102137195154	0.0011518445219321667	0.0013612707986471063	0.002513115320579273	0.0038743861192263793	0.0012565576602896365	0.008062911653525169	0.00010471313835746971	0.0011518445219321667	0.002931967874009152	0.002198975905506864	0.003875632016072351	0.0023051783736547453	0.003039583765687921	0.0008388003896227809	0.00020977840058654043	0.0020989728676272267	0.0007356549904207211	0.0	0.0007375307260568552	0.0009495784399270302	0.0010564793880871385	0.0030677215397423327	0.0016947393173166346	0.00010610192150579847	0.00010632777877017037	0.0	0.0005364168001450472	0.0004316801422817749	0.0010870404129014305	0.00010972118749046798	0.0003330254697879294	0.0005626904707243402	0.0012560676632231381	0.0	0.0	0.0	0.0	0.0	0.0
	1	2	3	4	5	6	7	8	9	10	11	12	13	14	15	16	17	18	19	20	21	22	23	24	25	26	27	28	29	30	31	32	33	34	35	36	37	38	39	40	41	42	43	44	45	46	47	48	49
SRR1822165_006_1	0.22330124763633255	0.01330305305067513	0.004664706913873098	0.0006046842295761422	0.0	0.0	0.0	0.0	0.0	0.0	0.0	0.0	0.0	0.0	0.0	0.0	0.0	0.0	0.0	0.0	0.0	0.006478759602601525	8.638346136802033e-05	0.00017276692273604066	0.0003455338454720813	0.0009502180750482236	0.0012093684591522845	0.0004319173068401016	0.001036601536416244	0.0004319173068401016	8.638346136802033e-05	8.638346136802033e-05	0.000518300768208122	0.001036601536416244	8.638346136802033e-05	0.0	0.0	0.0	0.006651526525337565	0.0	0.0	0.0	0.0	0.0	0.0	0.0	0.0	0.0	0.0
	1	2	3	4	5	6	7	8	9	10	11	12	13	14	15	16	17	18	19	20	21	22	23	24	25	26	27	28	29	30	31	32	33	34	35	36	37	38	39	40	41	42	43	44	45	46	47	48	49
SRR1822165_006_1.trim	0.2236013786133398	0.013353243921873922	0.004625633515420379	0.000610932728451748	0.0	0.0	0.0	0.0	0.0	0.0	0.0	0.0	0.0	0.0	0.0	0.0	0.0	0.0	0.0	0.0	0.0	0.0009601511103274728	0.0	8.730208617065114e-05	0.0	0.00043668122270742354	0.0006994749566106941	0.00017504627785970916	0.000788517779323662	0.0002631325047583128	0.0	0.0	0.0002639450994193208	0.0006166949905865915	0.0	0.0	0.0	0.0	0.001621827637564772	0.0	0.0	0.0	0.0	0.0	0.0	0.0	0.0	0.0	0.0
	1	2	3	4	5	6	7	8	9	10	11	12	13	14	15	16	17	18	19	20	21	22	23	24	25	26	27	28	29	30	31	32	33	34	35	36	37	38	39	40	41	42	43	44	45	46	47	48	49
SRR1822165_006_2	0.006565143063969545	0.0014685188432563454	0.0021595865342005083	0.001814052688728427	0.0003455338454720813	0.00535577460481726	0.011748150746050763	0.01891797803959645	0.025483121103565994	0.023064384185261428	0.02410098572167767	0.035330835699520315	0.03213464762890356	0.04198236222485788	0.03835425684740102	0.054421580661852806	0.037749572617824884	0.04422833222042641	0.05278029489586041	0.05010240759345179	0.05113900912986803	0.046560685677362955	0.04863388875019544	0.05554456565963707	0.05632201681194925	0.06383737795096701	0.055890099505109155	0.060209272573510164	0.058999904114357876	0.08111407022457108	0.07420339331512946	0.08672899521349241	0.08871581482495687	0.08707452905896448	0.09078901789778937	0.10659719132813708	0.09934098057322338	0.09934098057322338	0.10253716864384013	0.10132780018468784	0.11203934939432236	0.11834534207418786	0.12698368821098988	0.12724283859509394	0.11661767284682743	0.12275089860395688	0.1257743197518376	0.11756789092187565	0.14218717741176146
	1	2	3	4	5	6	7	8	9	10	11	12	13	14	15	16	17	18	19	20	21	22	23	24	25	26	27	28	29	30	31	32	33	34	35	36	37	38	39	40	41	42	43	44	45	46	47	48	49
SRR1822165_006_2.trim	0.00026182831219360634	8.727610406453544e-05	0.0	0.0	0.0	0.0	0.0	0.00026182831219360634	0.001221865456903496	0.0014836937690971025	0.001221865456903496	0.0017455220812907088	0.002967387538194205	0.004101976891033166	0.001221865456903496	0.00802940157393726	8.727610406453544e-05	0.001221865456903496	0.002792835330065134	0.002269178705677921	0.004277947877133845	0.0020086424022664473	0.0030575723399775836	0.0008738913595739605	0.000349685807302139	0.002099291226799552	0.0007883236997257509	8.770091182638026e-05	0.0007903076667746754	0.0008793381046218891	0.0011446453052372805	0.003438398446901871	0.0019421589745400615	8.842944877503107e-05	8.861799352911412e-05	8.89288080427214e-05	0.0004470580451224626	0.00044973775791336073	0.0009060408461334255	9.145307039965906e-05	0.0002775814146289107	0.0005628148245424785	0.0011421685783713246	0.0	0.0	0.0	0.0	0.0	0.0
	1	2	3	4	5	6	7	8	9	10	11	12	13	14	15	16	17	18	19	20	21	22	23	24	25	26	27	28	29	30	31	32	33	34	35	36	37	38	39	40	41	42	43	44	45	46	47	48	49
SRR1822165_007_1	0.22182700751220566	0.012883143960989248	0.004516504492070943	0.0007404105724706465	0.0	0.0	0.0	0.0	0.0	0.0	0.0	0.0	0.0	0.0	0.0	0.0	0.0	0.0	0.0	0.0	0.0	0.006515613037741688	7.404105724706464e-05	0.00014808211449412927	0.00037020528623532323	0.000814451629717711	0.0011106158587059697	0.0004442463434823879	0.0011846569159530342	0.00037020528623532323	7.404105724706464e-05	7.404105724706464e-05	0.0004442463434823879	0.0011106158587059697	7.404105724706464e-05	0.0	0.0	0.0	0.006515613037741688	0.0	0.0	0.0	0.0	0.0	0.0	0.0	0.0	0.0	0.0
	1	2	3	4	5	6	7	8	9	10	11	12	13	14	15	16	17	18	19	20	21	22	23	24	25	26	27	28	29	30	31	32	33	34	35	36	37	38	39	40	41	42	43	44	45	46	47	48	49
SRR1822165_007_1.trim	0.222252145096015	0.012941642915385593	0.004488431068919859	0.0007480718448199766	0.0	0.0	0.0	0.0	0.0	0.0	0.0	0.0	0.0	0.0	0.0	0.0	0.0	0.0	0.0	0.0	0.0	0.001047423599800391	0.0	7.482918368095231e-05	7.483898392608303e-05	0.0003742963229129237	0.0006744937924087972	0.0002250647061030046	0.0009762999433746033	0.00022555152987843526	0.0	0.0	0.0002262482682580467	0.0007551717940314242	0.0	0.0	0.0	0.0	0.0016218169910815513	0.0	0.0	0.0	0.0	0.0	0.0	0.0	0.0	0.0	0.0
	1	2	3	4	5	6	7	8	9	10	11	12	13	14	15	16	17	18	19	20	21	22	23	24	25	26	27	28	29	30	31	32	33	34	35	36	37	38	39	40	41	42	43	44	45	46	47	48	49
SRR1822165_007_2	0.0065896540949887525	0.0013327390304471636	0.002295272774659004	0.0017029443166824867	0.0004442463434823879	0.005182874007294525	0.011698487045036213	0.019028551712495612	0.025322041578496105	0.022656563517601782	0.024433548891531334	0.0356137485358381	0.03191169567348486	0.04212936157357978	0.03872347294021481	0.05404997179035719	0.037242651795273515	0.04479483963447411	0.052272986416427636	0.05012579575626277	0.051014288443227536	0.04694203029463898	0.0490151798975568	0.055234628706310226	0.056493326679510326	0.06463784297668743	0.056567367736757385	0.06041750271360475	0.05915880474040465	0.08085283451379459	0.07404105724706464	0.08633187275007738	0.08884926869647757	0.08685016015080682	0.09062625407040713	0.10691528666476133	0.09877077036758425	0.0986226882530901	0.10247282322993748	0.10106604314224323	0.11187603750031468	0.11772528102283278	0.12705445423596293	0.12683233106422173	0.11646658304963267	0.12335240137360969	0.12661020789248054	0.11772528102283278	0.1424549941433524
	1	2	3	4	5	6	7	8	9	10	11	12	13	14	15	16	17	18	19	20	21	22	23	24	25	26	27	28	29	30	31	32	33	34	35	36	37	38	39	40	41	42	43	44	45	46	47	48	49
SRR1822165_007_2.trim	0.00022442155344599293	7.480718448199765e-05	0.0	0.0	0.0	0.0	0.0	0.00022442155344599293	0.00127172213619396	0.0014213365051579554	0.0011221077672299647	0.0020197939810139365	0.002842673010315911	0.0038899735930638777	0.0011221077672299647	0.00763033281716376	7.480718448199765e-05	0.001047300582747967	0.00254344427238792	0.002169408349977932	0.004190597347202215	0.001946250548318664	0.0028453911776400178	0.0007490457157581242	0.00029972897007880627	0.002024327923129521	0.0007507952799002343	7.51748567167231e-05	0.0006774486381024213	0.0009045271584279317	0.0011321506635912422	0.0035520032164522747	0.0018161991341270627	7.580225314617251e-05	0.0001519259269950343	7.622718139324994e-05	0.00045985292370656785	0.0004625888941658289	0.0009319346030424557	7.838845871044714e-05	0.00023793170725517224	0.00048243766101356935	0.0012238174455992748	0.0	0.0	0.0	0.0	0.0	0.0
	1	2	3	4	5	6	7	8	9	10	11	12	13	14	15	16	17	18	19	20	21	22	23	24	25	26	27	28	29	30	31	32	33	34	35	36	37	38	39	40	41	42	43	44	45	46	47	48	49
SRR1822165_008_1	0.22127748883734097	0.01321446361909179	0.004275267641470874	0.0007773213893583406	0.0	0.0	0.0	0.0	0.0	0.0	0.0	0.0	0.0	0.0	0.0	0.0	0.0	0.0	0.0	0.0	0.0	0.006672008591992424	6.477678244652838e-05	0.00019433034733958514	0.0003238839122326419	0.0009068749542513973	0.001036428519144454	0.0003886606946791703	0.001036428519144454	0.0003886606946791703	6.477678244652838e-05	6.477678244652838e-05	0.0006477678244652839	0.001165982084037511	6.477678244652838e-05	0.0	0.0	0.0	0.006607231809545895	0.0	0.0	0.0	0.0	0.0	0.0	0.0	0.0	0.0	0.0
	1	2	3	4	5	6	7	8	9	10	11	12	13	14	15	16	17	18	19	20	21	22	23	24	25	26	27	28	29	30	31	32	33	34	35	36	37	38	39	40	41	42	43	44	45	46	47	48	49
SRR1822165_008_1.trim	0.22181395248377303	0.013286583757511338	0.004188873696949387	0.0007854138181780101	0.0	0.0	0.0	0.0	0.0	0.0	0.0	0.0	0.0	0.0	0.0	0.0	0.0	0.0	0.0	0.0	0.0	0.0009164210876347303	0.0	6.547030594273967e-05	6.547926566313144e-05	0.0004584803472399155	0.000655715776062571	0.00019691758342741617	0.0008541886784518421	0.0002631163500499921	0.0	0.0	0.00039589666305300987	0.0007928375059710575	0.0	0.0	0.0	0.0	0.0016891252763408954	0.0	0.0	0.0	0.0	0.0	0.0	0.0	0.0	0.0	0.0
	1	2	3	4	5	6	7	8	9	10	11	12	13	14	15	16	17	18	19	20	21	22	23	24	25	26	27	28	29	30	31	32	33	34	35	36	37	38	39	40	41	42	43	44	45	46	47	48	49
SRR1822165_008_2	0.006607231809545895	0.0013603124313770962	0.002202410603181965	0.0018137499085027946	0.00045343747712569865	0.005052589030829214	0.01159504405792858	0.018720490127046702	0.025522052283932183	0.022542320291391877	0.024420846982341197	0.035497676780697554	0.03219406087592461	0.04204013180779692	0.03828307842589827	0.05389428299551162	0.036793212429628123	0.04437209597587194	0.05195097952211576	0.05033155996095256	0.05117365813275743	0.04709272083862614	0.049100801094468516	0.055708032904014416	0.056938791770498445	0.06484155922897492	0.05635580072847969	0.060631068369950566	0.058817318461447776	0.08064709414592784	0.07403986233638193	0.08680088847834803	0.08900329908153	0.08705999560813416	0.09023405794801403	0.10681691425432531	0.09865503966606275	0.09833115575383009	0.10260642339530096	0.10066311992190512	0.11141606580802883	0.11744030657555597	0.12754548463721438	0.12696249359519562	0.1165982084037511	0.1232702169957435	0.12754548463721438	0.11802329761757473	0.1428328052945951
	1	2	3	4	5	6	7	8	9	10	11	12	13	14	15	16	17	18	19	20	21	22	23	24	25	26	27	28	29	30	31	32	33	34	35	36	37	38	39	40	41	42	43	44	45	46	47	48	49
SRR1822165_008_2.trim	0.00019635345454450254	6.545115151483417e-05	0.0	0.0	6.545115151483417e-05	0.0	0.0	0.00019635345454450254	0.001505376484841186	0.0014399253333263519	0.0009817672727225127	0.0019635345454450254	0.003010752969682372	0.0038616179393752164	0.0010472184242373468	0.007265077818146594	6.545115151483417e-05	0.0010472184242373468	0.0024216926060488643	0.002225339151504362	0.004255773283826686	0.002095808579323407	0.0028171191746233903	0.0007864386518868629	0.00032780651548230174	0.0022303593896162337	0.0009196688929222939	0.0001315479643610255	0.0006585788789802038	0.0008573354278697326	0.001188652332400021	0.0035705973212585428	0.0019200949188991634	6.631994598903598e-05	0.00019938377122440245	0.00020007562858760612	0.0004023176176896374	0.00040469582050391373	0.0008832493793474554	6.858089665407522e-05	0.00020814802377327964	0.0004220739023264714	0.0012848470139798494	0.0	0.0	0.0	0.0	0.0	0.0
	1	2	3	4	5	6	7	8	9	10	11	12	13	14	15	16	17	18	19	20	21	22	23	24	25	26	27	28	29	30	31	32	33	34	35	36	37	38	39	40	41	42	43	44	45	46	47	48	49
SRR1822165_009_1	0.22076631772955696	0.013189534766519316	0.0041469279615257235	0.0008639433253178591	0.0	0.0	0.0	0.0	0.0	0.0	0.0	0.0	0.0	0.0	0.0	0.0	0.0	0.0	0.0	0.0	0.0	0.007026739045918588	5.7596221687857276e-05	0.00017278866506357181	0.00040317355181500097	0.0008063471036300019	0.0009215395470057164	0.00040317355181500097	0.0009791357686935738	0.00040317355181500097	5.7596221687857276e-05	5.7596221687857276e-05	0.0005759622168785728	0.0010943282120692882	5.7596221687857276e-05	0.0	0.0	0.0	0.006738757937479301	0.0	0.0	0.0	0.0	0.0	0.0	0.0	0.0	0.0	0.0
	1	2	3	4	5	6	7	8	9	10	11	12	13	14	15	16	17	18	19	20	21	22	23	24	25	26	27	28	29	30	31	32	33	34	35	36	37	38	39	40	41	42	43	44	45	46	47	48	49
SRR1822165_009_1.trim	0.22131399876511096	0.013268364900984828	0.004073620802933938	0.0008729187434858438	0.0	0.0	0.0	0.0	0.0	0.0	0.0	0.0	0.0	0.0	0.0	0.0	0.0	0.0	0.0	0.0	0.0	0.0008148204193997101	0.0	5.821172419052231e-05	0.00017465855707579658	0.0004076486534491444	0.0005830166095601898	0.00023344782003507556	0.0008179041556541713	0.0002924246801751273	0.0	0.0	0.00035199369227303446	0.0007636592200102214	0.0	0.0	0.0	0.0	0.0016819544310488787	0.0	0.0	0.0	0.0	0.0	0.0	0.0	0.0	0.0	0.0
	1	2	3	4	5	6	7	8	9	10	11	12	13	14	15	16	17	18	19	20	21	22	23	24	25	26	27	28	29	30	31	32	33	34	35	36	37	38	39	40	41	42	43	44	45	46	47	48	49
SRR1822165_009_2	0.006853950380855017	0.0013247130988207174	0.0024766375325778627	0.0017854828723235755	0.00040317355181500097	0.00506846750853144	0.011807225446010742	0.0190067531569929	0.025745511094472203	0.022923296231767195	0.02436320177396363	0.03524888767296865	0.0316779219283215	0.04216043427551153	0.038474276087488664	0.05385246727814655	0.03703437054529223	0.04417630203458653	0.05166381085400797	0.050281501533499404	0.051491022188944406	0.047344094227418684	0.04918717332143012	0.055695546372157984	0.056444297254100134	0.0644501720687123	0.055695546372157984	0.060591225215625856	0.05851776123486299	0.07982836325937018	0.07360797131708159	0.08610635142334663	0.08794943051735807	0.08616394764503449	0.08921654739449092	0.10580425924059382	0.09779838442598165	0.09722242220910308	0.10194531238750738	0.09946867485492951	0.11035436075393454	0.11657475269622312	0.12636611038315887	0.1261933217180953	0.11599879047934455	0.12227677864332101	0.126711687713286	0.11709311869141385	0.1422050713473196
	1	2	3	4	5	6	7	8	9	10	11	12	13	14	15	16	17	18	19	20	21	22	23	24	25	26	27	28	29	30	31	32	33	34	35	36	37	38	39	40	41	42	43	44	45	46	47	48	49
SRR1822165_009_2.trim	0.00017458374869716876	5.819458289905626e-05	0.0	0.0	5.819458289905626e-05	0.0	0.0	0.00023277833159622503	0.00139666998957735	0.0014548645724764065	0.0008729187434858438	0.0019204212356688567	0.003084312893649982	0.0038990370542367693	0.0009893079092839563	0.007041544530785808	0.00017458374869716876	0.0009893079092839563	0.0023277833159622507	0.002211394150164138	0.004307858173666063	0.0022710597114007198	0.0030290074059231074	0.0007575060105188449	0.000291457667231123	0.002099699567986814	0.0008760873704412794	0.00011695981670057527	0.0005855342590239612	0.0008208640180121018	0.0011154993944012498	0.003409720879073073	0.0019425739811640963	0.00011792619706882645	0.00017726840031222874	0.0001778802367941712	0.00041728837667071836	0.00035979743404463283	0.0009060482343838056	0.00018291054576848647	0.00024673523027490623	0.00043779469055107723	0.0013326564284807717	0.0	0.0	0.0	0.0	0.0	0.0
	1	2	3	4	5	6	7	8	9	10	11	12	13	14	15	16	17	18	19	20	21	22	23	24	25	26	27	28	29	30	31	32	33	34	35	36	37	38	39	40	41	42	43	44	45	46	47	48	49
SRR1822165_01_1	0.21935758084664145	0.01306193534342005	0.0040948130640086665	0.0008811623049132573	0.0	0.0	0.0	0.0	0.0	0.0	0.0	0.0	0.0	0.0	0.0	0.0	0.0	0.0	0.0	0.0	0.0	0.007049298439306058	5.1833076759603377e-05	0.00015549923027881012	0.000414664614076827	0.000829329228153654	0.0009329953816728607	0.000414664614076827	0.0010366615351920674	0.000414664614076827	0.00010366615351920675	0.00010366615351920675	0.0005183307675960337	0.0011403276887112742	5.1833076759603377e-05	0.0	0.0	0.0	0.006375468441431214	0.0	0.0	0.0	0.0	0.0	0.0	0.0	0.0	0.0	0.0
	1	2	3	4	5	6	7	8	9	10	11	12	13	14	15	16	17	18	19	20	21	22	23	24	25	26	27	28	29	30	31	32	33	34	35	36	37	38	39	40	41	42	43	44	45	46	47	48	49
SRR1822165_01_1.trim	0.2198581448853653	0.013145401230639994	0.004032652967168445	0.0008903259797644617	0.0	0.0	0.0	0.0	0.0	0.0	0.0	0.0	0.0	0.0	0.0	0.0	0.0	0.0	0.0	0.0	0.0	0.0009428091942752626	0.0	5.2387535747944704e-05	0.0001571835227656755	0.00036686073599600854	0.0005246768646359923	0.00021008822655073999	0.0007886410452963871	0.0002631671748424813	0.0	0.0	0.0003167803292086775	0.000740138448183436	0.0	0.0	0.0	0.0	0.001567740442729901	0.0	0.0	0.0	0.0	0.0	0.0	0.0	0.0	0.0	0.0
	1	2	3	4	5	6	7	8	9	10	11	12	13	14	15	16	17	18	19	20	21	22	23	24	25	26	27	28	29	30	31	32	33	34	35	36	37	38	39	40	41	42	43	44	45	46	47	48	49
SRR1822165_01_2	0.006790133055508042	0.0012958269189900845	0.0024361546077013587	0.0018141576865861183	0.000414664614076827	0.004924142292162321	0.01150694304063195	0.018815406863736027	0.025242708381926843	0.022651054543946673	0.023739549155898345	0.034728161428934264	0.03141084451631965	0.04193295909851913	0.03799364526478927	0.05359540136942989	0.036853317576078	0.043902616015384054	0.05147024522228615	0.049967085996257654	0.05090008137793051	0.047064433697719864	0.048723092154027176	0.05566872443981402	0.056549886744727274	0.06484317902626383	0.05582422367009283	0.06095569826929356	0.058519543661592205	0.08003027051682761	0.07396580053595402	0.08568007588362438	0.08780523203076811	0.08645757203501843	0.08920472510327741	0.10579130966635049	0.09812001430592919	0.09703151969397751	0.10216299429317827	0.0998305058389961	0.11050811965147439	0.11646892347882878	0.12714653729130707	0.12652454037019184	0.11636525732530957	0.12289622499701959	0.12673187267723024	0.11760925116754005	0.1426446272424285
	1	2	3	4	5	6	7	8	9	10	11	12	13	14	15	16	17	18	19	20	21	22	23	24	25	26	27	28	29	30	31	32	33	34	35	36	37	38	39	40	41	42	43	44	45	46	47	48	49
SRR1822165_01_2.trim	0.00020948846582693215	5.237211645673304e-05	0.0	0.0	5.237211645673304e-05	0.0	0.0	0.00020948846582693215	0.0013093029114183258	0.001466419260788525	0.0008903259797644617	0.0020425125418125885	0.00293283852157705	0.00398028085071171	0.0009950702126779276	0.0069654914887454945	0.00020948846582693215	0.0009950702126779276	0.0023043731240962534	0.002252001007639521	0.00424356157407844	0.0022010502153884852	0.002988099500568001	0.0007866058847559451	0.0004196796165807023	0.0022045704945533985	0.0009461195432555343	0.00010525783960389369	0.0006323410847811309	0.0009498104336676139	0.0011624140804274302	0.0032273185638538207	0.0019071513939157634	0.0002122584565095689	0.00026588616668722854	0.00021344204648234168	0.00048285049178322585	0.00043174094679710275	0.0009240903281988339	0.00016460652456368297	0.00022204766808314575	0.0004502864102998514	0.0012563897412351112	0.0	0.0	0.0	0.0	0.0	0.0
	1	2	3	4	5	6	7	8	9	10	11	12	13	14	15	16	17	18	19	20	21	22	23	24	25	26	27	28	29	30	31	32	33	34	35	36	37	38	39	40	41	42	43	44	45	46	47	48	49
SRR1822165_02_1	0.22041464371695238	0.013623748836088948	0.004195907436209904	0.0008029205587809075	0.0	0.0	0.0	0.0	0.0	0.0	0.0	0.0	0.0	0.0	0.0	0.0	0.0	0.0	0.0	0.0	0.0	0.00670827176529855	5.180132637296178e-05	0.00020720530549184712	0.0005180132637296178	0.0008547218851538694	0.0008547218851538694	0.0005439139269160987	0.0008288212219673885	0.00038850994779721337	7.770198955944267e-05	0.00018130464230536623	0.00044031127417017515	0.001139629180205159	2.590066318648089e-05	0.0	0.0	0.0	0.006345662480687818	0.0	0.0	0.0	0.0	0.0	0.0	0.0	0.0	0.0	0.0
	1	2	3	4	5	6	7	8	9	10	11	12	13	14	15	16	17	18	19	20	21	22	23	24	25	26	27	28	29	30	31	32	33	34	35	36	37	38	39	40	41	42	43	44	45	46	47	48	49
SRR1822165_02_1.trim	0.220921547989593	0.013712732900562276	0.004187094015438863	0.0008112494654912796	0.0	0.0	0.0	0.0	0.0	0.0	0.0	0.0	0.0	0.0	0.0	0.0	0.0	0.0	0.0	0.0	0.0	0.0009422103154755688	0.0	7.85318111425122e-05	0.00015708553962155475	0.00026187834336807497	0.00034081742174766456	0.0002624348177521408	0.0005516793513511809	0.00018409653180543733	0.0	0.0	0.0002638037975084259	0.0006075552399790367	0.0	0.0	0.0	0.0	0.0014047030538784663	0.0	0.0	0.0	0.0	0.0	0.0	0.0	0.0	0.0	0.0
	1	2	3	4	5	6	7	8	9	10	11	12	13	14	15	16	17	18	19	20	21	22	23	24	25	26	27	28	29	30	31	32	33	34	35	36	37	38	39	40	41	42	43	44	45	46	47	48	49
SRR1822165_02_2	0.006941377733976879	0.0012432318329510827	0.0020461523917319905	0.0017871457598671813	0.0003367086214242516	0.004584417384007117	0.011448093128424553	0.01947729871623363	0.025201345280445906	0.023517802173324647	0.0250718419645135	0.036209127134700286	0.03304924622594961	0.042658392268134025	0.039187703401145586	0.05506480993445837	0.039161802737959106	0.045481564555460444	0.05325176351140471	0.051749525046588814	0.05270784958448861	0.048252935516413895	0.050143683929027	0.05861320079100625	0.05954562466571956	0.06845545280186899	0.05871680344375217	0.06392283674423484	0.06068525384592472	0.08311522816541717	0.07664006236879695	0.08785504952854317	0.09047101651037776	0.08902057937193482	0.09212865895431252	0.10800576548762532	0.1004168711739864	0.09912183801466237	0.10469048059975575	0.1015046990278186	0.1123570769029541	0.11802932214079341	0.1286485940472506	0.12849319006813167	0.11774441484574212	0.12471169324290549	0.12784567348846967	0.11979056723747411	0.14348967405310414
	1	2	3	4	5	6	7	8	9	10	11	12	13	14	15	16	17	18	19	20	21	22	23	24	25	26	27	28	29	30	31	32	33	34	35	36	37	38	39	40	41	42	43	44	45	46	47	48	49
SRR1822165_02_2.trim	0.0002878627135614218	2.616933759649289e-05	0.0	0.0	7.850801278947867e-05	0.0	2.616933759649289e-05	0.00018318536317545023	0.0009944348286667298	0.0017010069437720379	0.0010729428414562084	0.002015038994929953	0.002826288460421232	0.003192659186772132	0.0008374188030877724	0.0060974556599828434	0.0002616933759649289	0.000706572115105308	0.00217205502050891	0.0020673776701229385	0.0036125200521040573	0.0018592013708860586	0.0023574940676281226	0.001179159688880026	0.0006553329025611721	0.0022031821819214737	0.0009454918685072942	7.889000708169298e-05	0.00039493878053962854	0.0006591505921808919	0.0008184064359482122	0.002828500606541555	0.0015352322568178871	0.0002121072403601899	0.00023912493028844045	0.00021328299854567653	0.0005897217397970768	0.00045840352075475873	0.0007876763953755247	0.00016449943233987557	0.00013868059833466788	0.0003374748053965596	0.001683553564967476	0.0	0.0	0.0	0.0	0.0	0.0
	1	2	3	4	5	6	7	8	9	10	11	12	13	14	15	16	17	18	19	20	21	22	23	24	25	26	27	28	29	30	31	32	33	34	35	36	37	38	39	40	41	42	43	44	45	46	47	48	49
SRR1822165_03_1	0.22307893501187	0.013561292030071862	0.004180678562136803	0.0008465010311764601	0.0	0.0	0.0	0.0	0.0	0.0	0.0	0.0	0.0	0.0	0.0	0.0	1.7275531248499188e-05	0.0	0.0	0.0	0.0	0.006702906124417686	3.4551062496998375e-05	0.0002418574374789886	0.000552816999951974	0.0009328786874189562	0.0007428478436854651	0.0006046435936974716	0.0007601233749339643	0.00038006168746698216	6.910212499399675e-05	0.00020730637498199027	0.0005009904062064764	0.0011574605936494455	1.7275531248499188e-05	0.0	0.0	0.0	0.006271017843205206	0.0	0.0	0.0	0.0	0.0	0.0	0.0	0.0	0.0	0.0
	1	2	3	4	5	6	7	8	9	10	11	12	13	14	15	16	17	18	19	20	21	22	23	24	25	26	27	28	29	30	31	32	33	34	35	36	37	38	39	40	41	42	43	44	45	46	47	48	49
SRR1822165_03_1.trim	0.22351720005522477	0.013649105922472728	0.004171529815180285	0.0008377967829650781	0.0	0.0	0.0	0.0	0.0	0.0	0.0	0.0	0.0	0.0	0.0	0.0	0.0	0.0	0.0	0.0	0.0	0.0009251832255553063	0.0	6.983773028773319e-05	0.0001746185937021709	0.000314396147180015	0.00027977237020529173	0.00033256318700553104	0.0004730741938027281	0.00019295131312139095	0.0	0.0	0.0002639296342480724	0.0006166457711842488	0.0	0.0	0.0	0.0	0.0014233534098232645	0.0	0.0	0.0	0.0	0.0	0.0	0.0	0.0	0.0	0.0
	1	2	3	4	5	6	7	8	9	10	11	12	13	14	15	16	17	18	19	20	21	22	23	24	25	26	27	28	29	30	31	32	33	34	35	36	37	38	39	40	41	42	43	44	45	46	47	48	49
SRR1822165_03_2	0.006962039093145174	0.0012611137811404406	0.0020730637498199023	0.0019521350310804082	0.0003282350937214846	0.004284331749627799	0.01128092190526997	0.018795777998367118	0.025032244779075324	0.02323558952923141	0.024565805435365844	0.03584672734063581	0.032633478528414965	0.04216957177758652	0.0384035059654137	0.054487025557766446	0.038248026184177206	0.04488183018360089	0.05284585008915901	0.050928266120575605	0.05227575755795854	0.04780139496459725	0.049356192776962175	0.05851222433866675	0.05906504133861872	0.06797921546284431	0.05825309136993927	0.06364305711947102	0.05994609343229219	0.08276707021155962	0.07618509280588141	0.08777697427362438	0.09016099758591727	0.08884805721103133	0.0915430400857972	0.10733287564692545	0.09976619296008281	0.09881603874141535	0.10446513745967459	0.10040538761627728	0.11217002439650524	0.11785367417726147	0.1281326152701185	0.12782165570764548	0.11766364333352798	0.12505757070788562	0.12806351314512449	0.12039317727079084	0.14335235830004628
	1	2	3	4	5	6	7	8	9	10	11	12	13	14	15	16	17	18	19	20	21	22	23	24	25	26	27	28	29	30	31	32	33	34	35	36	37	38	39	40	41	42	43	44	45	46	47	48	49
SRR1822165_03_2.trim	0.0002967196939667985	3.490819929021158e-05	3.490819929021158e-05	3.490819929021158e-05	0.00012217869751574053	1.745409964510579e-05	3.490819929021158e-05	0.00013963279716084633	0.0011345164769318765	0.001919950960961637	0.0010123377794161359	0.002007221459187166	0.0029148346407326673	0.003438457630085841	0.0009076131815455011	0.0067721906623010465	0.0002967196939667985	0.0008203426833199722	0.0023388493524441763	0.0022166706549284353	0.003753825191519288	0.0018687599572595386	0.0023585820414418588	0.0013806935695682553	0.0007692875243593145	0.0023441593258617627	0.0010335107993995828	0.00010523288036424607	0.00036877248634136953	0.0006682519478665	0.0009156427169161998	0.0030326079405665262	0.0016771947417296646	0.0002475730764986659	0.0003012626271128921	0.00033785279611419494	0.0005542295761931579	0.0003596928223297304	0.0007971021712881986	0.00010971478726759893	9.249495902473315e-05	0.00043141892747378894	0.0016748254137246995	0.0	0.0	0.0	0.0	0.0	0.0
	1	2	3	4	5	6	7	8	9	10	11	12	13	14	15	16	17	18	19	20	21	22	23	24	25	26	27	28	29	30	31	32	33	34	35	36	37	38	39	40	41	42	43	44	45	46	47	48	49
SRR1822165_04_1	0.2226164244128239	0.013447151334992507	0.004430564312685392	0.0008550211831498126	0.0	0.0	0.0	0.0	0.0	0.0	0.0	0.0	0.0	0.0	0.0	0.0	1.2954866411360796e-05	0.0	0.0	0.0	0.0	0.0068272145987871395	5.1819465645443183e-05	0.00020727786258177273	0.0006218335877453181	0.0009845698472634205	0.0008161565839157302	0.000570014122099875	0.0007902468510930086	0.0003497813931067415	6.477433205680397e-05	0.00020727786258177273	0.0004404654579862671	0.0010493441793202245	1.2954866411360796e-05	0.0	0.0	0.0	0.00619242614463046	0.0	0.0	0.0	0.0	0.0	0.0	0.0	0.0	0.0	0.0
	1	2	3	4	5	6	7	8	9	10	11	12	13	14	15	16	17	18	19	20	21	22	23	24	25	26	27	28	29	30	31	32	33	34	35	36	37	38	39	40	41	42	43	44	45	46	47	48	49
SRR1822165_04_1.trim	0.22321881398890253	0.013520084130784892	0.0044368911135876845	0.0008507313344637154	0.0	0.0	0.0	0.0	0.0	0.0	0.0	0.0	0.0	0.0	0.0	0.0	0.0	0.0	0.0	0.0	0.0	0.0008508357890853999	0.0	5.236866070816045e-05	0.00020950456752692298	0.00031434003523751796	0.0003540261625334112	0.0002887582097568511	0.00048613580111632547	0.0001578458461681737	0.0	0.0	0.00021110989576316955	0.0005020435152822707	0.0	0.0	0.0	0.0	0.0013104968228558212	0.0	0.0	0.0	0.0	0.0	0.0	0.0	0.0	0.0	0.0
	1	2	3	4	5	6	7	8	9	10	11	12	13	14	15	16	17	18	19	20	21	22	23	24	25	26	27	28	29	30	31	32	33	34	35	36	37	38	39	40	41	42	43	44	45	46	47	48	49
SRR1822165_04_2	0.0065810721369712845	0.001334351240370162	0.0020209591601722844	0.001982094560938202	0.0003497813931067415	0.004352835114217227	0.011387327575586139	0.018849330628529958	0.02504175677316042	0.023370579006094874	0.024562426715940066	0.03596270915793757	0.032516714692515596	0.04263446535978838	0.038359359444039315	0.05412543186666541	0.03817799131428026	0.044603605054315223	0.052519028431656664	0.05097739932870473	0.05189719484391135	0.04749254026404868	0.04900825963417789	0.057752794461846425	0.058491221847293995	0.0673134858734307	0.05739005820232832	0.06253314016763857	0.05900941650374842	0.0819524849182684	0.0755398260446448	0.0871732960820468	0.08911652604375092	0.08809309159725341	0.09067111001311422	0.106929467359372	0.09909177318049872	0.09835334579505117	0.10446804274121346	0.10005043329493943	0.11220209798879585	0.1176690516143901	0.12834386153735142	0.12754065981984702	0.11755245781668786	0.12531242279709298	0.12822726773964915	0.12042843816000995	0.14355287470428899
	1	2	3	4	5	6	7	8	9	10	11	12	13	14	15	16	17	18	19	20	21	22	23	24	25	26	27	28	29	30	31	32	33	34	35	36	37	38	39	40	41	42	43	44	45	46	47	48	49
SRR1822165_04_2.trim	0.00022249896439820247	2.6176348752729706e-05	3.926452312909455e-05	3.926452312909455e-05	0.00011779356938728365	1.3088174376364853e-05	3.926452312909455e-05	0.0001570580925163782	0.0011255829963673772	0.0017538153664328903	0.0010208776013564584	0.0020679315514656464	0.0027877811421657133	0.0036254243022530636	0.0008899958575928099	0.00658335171131152	0.0002748516619036619	0.0007460259394527966	0.0023296950389929435	0.002198813295229295	0.003678940318554336	0.0017680056974311007	0.0023974450310397075	0.001402283389153823	0.000760405327504608	0.0023743369073881363	0.001011442036555617	0.00010521599067365459	0.00032921030349239455	0.0007121158332889359	0.0008979064518804009	0.003265790958704007	0.0016946103051635702	0.00031826625518376165	0.0002923589205417624	0.00033335564593790144	0.0005496629895553307	0.00036412549328889744	0.0008286499892479268	9.59806722349168e-05	0.00011096896295204074	0.0003375497516688671	0.001812352710666024	0.0	0.0	0.0	0.0	0.0	0.0
	1	2	3	4	5	6	7	8	9	10	11	12	13	14	15	16	17	18	19	20	21	22	23	24	25	26	27	28	29	30	31	32	33	34	35	36	37	38	39	40	41	42	43	44	45	46	47	48	49
SRR1822165_05_1	0.22289465639362271	0.013761871946196054	0.004580382078477904	0.0008808427073995969	0.0	0.0	0.0	0.0	0.0	0.0	0.0	0.0	0.0	0.0	0.0	0.0	1.0362855381171728e-05	0.0	0.0	0.0	0.0	0.006912024539241543	4.1451421524686914e-05	0.000227982818385778	0.0006424970336326471	0.0009844712612113143	0.0008083027197313947	0.000611408467489132	0.000725399876682021	0.00035233708295983874	5.181427690585864e-05	0.00021761996300460632	0.0004248770706280409	0.0010362855381171729	1.0362855381171728e-05	0.0	0.0	0.0	0.006228076084084209	0.0	0.0	0.0	0.0	0.0	0.0	0.0	0.0	0.0	0.0
	1	2	3	4	5	6	7	8	9	10	11	12	13	14	15	16	17	18	19	20	21	22	23	24	25	26	27	28	29	30	31	32	33	34	35	36	37	38	39	40	41	42	43	44	45	46	47	48	49
SRR1822165_05_1.trim	0.22340808781459065	0.013840643520825197	0.004596098718337565	0.0008794357456500124	0.0	0.0	0.0	0.0	0.0	0.0	0.0	0.0	0.0	0.0	0.0	0.0	0.0	0.0	0.0	0.0	0.0	0.0008167183502791921	0.0	7.330853131174934e-05	0.00019900876874531673	0.0003143087815568636	0.00034612637388570905	0.000325477530658671	0.00042040290994486203	0.00015783027563479336	0.0	0.0	0.00020053604339853286	0.0004861426105689094	0.0	0.0	0.0	0.0	0.0013401112703033612	0.0	0.0	0.0	0.0	0.0	0.0	0.0	0.0	0.0	0.0
	1	2	3	4	5	6	7	8	9	10	11	12	13	14	15	16	17	18	19	20	21	22	23	24	25	26	27	28	29	30	31	32	33	34	35	36	37	38	39	40	41	42	43	44	45	46	47	48	49
SRR1822165_05_2	0.006611501733187562	0.0013989854764581832	0.002103659642377861	0.0019585796670414566	0.00037306279372218223	0.004393850681616813	0.01138877806390773	0.01930599957512293	0.025212827142390815	0.023554770281403337	0.024798312927143944	0.03607309958185879	0.03287097726907672	0.04268460131504635	0.03873635341481992	0.05414591936662228	0.03820784779038016	0.044715720969756005	0.05315108525002979	0.051026699896889585	0.052042259724244415	0.04766913475338995	0.049399731602045624	0.058042352989942855	0.058829929998911894	0.06763835707290787	0.05745167023321606	0.06279890360990067	0.05933770991258931	0.08233288600340938	0.07590791566708291	0.08770084509085634	0.08972160189018483	0.0885920506536371	0.09096514453592543	0.10735918174893912	0.09949377451462975	0.09879946320409125	0.1049031850236014	0.1004678829204599	0.112602786571812	0.11830235703145645	0.12889319523101395	0.12790872396980263	0.11798110851464012	0.12591905573661769	0.12862376099110348	0.1207376280460318	0.14377425555837656
	1	2	3	4	5	6	7	8	9	10	11	12	13	14	15	16	17	18	19	20	21	22	23	24	25	26	27	28	29	30	31	32	33	34	35	36	37	38	39	40	41	42	43	44	45	46	47	48	49
SRR1822165_05_2.trim	0.0002198589364125031	4.187789265000059e-05	3.140841948750044e-05	3.140841948750044e-05	0.00011516420478750162	1.0469473162500147e-05	5.234736581250073e-05	0.0001779810437625025	0.0011621115210375165	0.0017902799107875251	0.0010783557357375152	0.002188119890962531	0.0029523914318250414	0.0036643156068750515	0.0008899052188125126	0.006470134414425091	0.00034549261436250486	0.0006909852287250097	0.002533612505325036	0.0021567114714750304	0.003707361028158035	0.0017285291536869843	0.0023998125421539123	0.001467653237150329	0.0007865424474935724	0.0024973782774679607	0.0010507444419296627	9.468469575492739e-05	0.00030547663783142765	0.0007489624496599658	0.0008661195678063356	0.0032998078496506013	0.0017156219023493429	0.0002970173727582879	0.00028701304251045845	0.00035198854863921757	0.0005683677807104126	0.0003991506936268148	0.0008258490760813462	9.87138896365552e-05	0.00013315028128551713	0.0003375224368039865	0.001803718445486948	0.0	0.0	0.0	0.0	0.0	0.0
	1	2	3	4	5	6	7	8	9	10	11	12	13	14	15	16	17	18	19	20	21	22	23	24	25	26	27	28	29	30	31	32	33	34	35	36	37	38	39	40	41	42	43	44	45	46	47	48	49
SRR1822165_06_1	0.2241286127913944	0.013541679441156999	0.004672224858205317	0.0008463549650723124	0.0	0.0	0.0	0.0	0.0	0.0	0.0	0.0	0.0	0.0	0.0	0.0	1.727255030759821e-05	0.0	0.0	0.0	0.0	0.006667204418732911	3.454510061519642e-05	0.00018999805338358033	0.0006563569116887321	0.0009413539917641025	0.0007772647638419196	0.0006045392607659375	0.000725447112919125	0.00033681473099816516	5.181765092279464e-05	0.00021590687884497767	0.0003972686570747589	0.0010104441929944953	8.636275153799105e-06	0.0	0.0	0.0	0.0060194837821979765	0.0	0.0	0.0	0.0	0.0	0.0	0.0	0.0	0.0	0.0
	1	2	3	4	5	6	7	8	9	10	11	12	13	14	15	16	17	18	19	20	21	22	23	24	25	26	27	28	29	30	31	32	33	34	35	36	37	38	39	40	41	42	43	44	45	46	47	48	49
SRR1822165_06_1.trim	0.22461567589521486	0.013619681093553075	0.004685309895732224	0.0008463222716685767	0.0	0.0	0.0	0.0	0.0	0.0	0.0	0.0	0.0	0.0	0.0	0.0	8.724971872871925e-06	0.0	0.0	0.0	0.0	0.0008202469763645833	0.0	6.109324618527225e-05	0.0001920351668763778	0.00029686151026372476	0.0003234168765744174	0.00033249169186384955	0.000402903391912275	0.00014906792648355688	0.0	8.786736245902086e-06	0.0001759157757485502	0.0004755898238573823	0.0	0.0	0.0	0.0	0.0013419495500821426	0.0	0.0	0.0	0.0	0.0	0.0	0.0	0.0	0.0	0.0
	1	2	3	4	5	6	7	8	9	10	11	12	13	14	15	16	17	18	19	20	21	22	23	24	25	26	27	28	29	30	31	32	33	34	35	36	37	38	39	40	41	42	43	44	45	46	47	48	49
SRR1822165_06_2	0.006451297539887932	0.0012868049979160667	0.002046797211450388	0.0018654354332206067	0.00035408728130576335	0.004300865026591954	0.011002614545940061	0.018870261211051044	0.02465656556409645	0.02308476348610501	0.024302478282790686	0.035685088935497905	0.03223057887397826	0.04238683845484601	0.03835369795802183	0.05395081088578302	0.037990974401562266	0.044122729760759635	0.052491280384790964	0.05040130179757159	0.05140310971541228	0.04720587999066591	0.04869131931711936	0.05788895235591541	0.05861439946883454	0.06736294619963304	0.05721532289391908	0.06231936150981435	0.05891666909921751	0.08190643355863073	0.07525650169020541	0.08732137808006275	0.08942862921758973	0.08816773304513507	0.09036134693420005	0.10703799425618613	0.09910125738984475	0.09823762987446483	0.10432620385789321	0.10005124765676264	0.11240112112669537	0.1177987930978198	0.1285336831139921	0.1275318751961514	0.11761743131959003	0.12535553385739404	0.12840413898668512	0.12039831191911333	0.14355216560644873
	1	2	3	4	5	6	7	8	9	10	11	12	13	14	15	16	17	18	19	20	21	22	23	24	25	26	27	28	29	30	31	32	33	34	35	36	37	38	39	40	41	42	43	44	45	46	47	48	49
SRR1822165_06_2.trim	0.0002442992124404139	3.48998874914877e-05	2.6174915618615775e-05	2.6174915618615775e-05	0.0001046996624744631	8.724971872871925e-06	4.362485936435963e-05	0.00016577446558456658	0.0011516962872190942	0.0018060691776844884	0.0010906214841089905	0.002207417883836597	0.002922865577412095	0.0036906631022248244	0.0009073970747786801	0.006456479185925224	0.0003228239592962612	0.000706722721702626	0.0024953419556413706	0.00212889313698075	0.0037005623632908407	0.0017460773934836044	0.0024016762477537777	0.001572557955094559	0.0008040598730948807	0.0025010089297387013	0.000998265382547116	0.00014028062613205368	0.0002896886891226901	0.0007208609330032728	0.0009066440105424214	0.003278775507793746	0.0017915905387780506	0.00029172088181388155	0.00030119278544062426	0.0003733324041504608	0.0005630109324211721	0.00040454805509477034	0.0008331123774419249	0.0001005450087903759	0.00012020931215306899	0.00032816064645022064	0.0016839386125411374	0.0	0.0	0.0	0.0	0.0	0.0
	1	2	3	4	5	6	7	8	9	10	11	12	13	14	15	16	17	18	19	20	21	22	23	24	25	26	27	28	29	30	31	32	33	34	35	36	37	38	39	40	41	42	43	44	45	46	47	48	49
SRR1822165_07_1	0.2241177731790727	0.013585363166741492	0.004656781161787683	0.000792171040240512	0.0	0.0	0.0	0.0	0.0	0.0	0.0	0.0	0.0	0.0	0.0	0.0	1.4806935331598357e-05	0.0	0.0	0.0	0.0	0.006648313963887661	2.9613870663196714e-05	0.00018508669164497943	0.0006144878162613318	0.0009032230552274997	0.0007477502342457169	0.000584873945598135	0.0006959259605851227	0.000333156044960963	5.922774132639343e-05	0.0001998936269765778	0.00039238378628735646	0.0009698542642196923	7.403467665799178e-06	0.0	0.0	0.0	0.006041229615292129	0.0	0.0	0.0	0.0	0.0	0.0	0.0	0.0	0.0	0.0
	1	2	3	4	5	6	7	8	9	10	11	12	13	14	15	16	17	18	19	20	21	22	23	24	25	26	27	28	29	30	31	32	33	34	35	36	37	38	39	40	41	42	43	44	45	46	47	48	49
SRR1822165_07_1.trim	0.22469120012445862	0.013635100623377654	0.0046746779427378135	0.0007928253790883331	0.0	0.0	0.0	0.0	0.0	0.0	0.0	0.0	0.0	0.0	0.0	0.0	7.479484708380501e-06	0.0	0.0	0.0	0.0	0.0007929221079699593	0.0	6.733577981678832e-05	0.000187070971434113	0.00029190961280809564	0.00031471617321918226	0.0003300349094425463	0.0003829316980497964	0.00015785618669966913	0.0	7.5324040254974885e-06	0.0001960444119010721	0.00044544869216263985	0.0	0.0	0.0	0.0	0.0013356918717899484	0.0	0.0	0.0	0.0	0.0	0.0	0.0	0.0	0.0	0.0
	1	2	3	4	5	6	7	8	9	10	11	12	13	14	15	16	17	18	19	20	21	22	23	24	25	26	27	28	29	30	31	32	33	34	35	36	37	38	39	40	41	42	43	44	45	46	47	48	49
SRR1822165_07_2	0.0064780342075742795	0.0012363791001884627	0.001998936269765778	0.0018434634487839953	0.00037017338328995886	0.004264397375500327	0.011216253513685754	0.019100946577761877	0.02472758200376925	0.022987767102306447	0.024446250232468884	0.03583278350246802	0.0324197849085346	0.04271800843166126	0.03854985613581632	0.054060120895665593	0.03812785847886576	0.04428754357681068	0.05257942736250576	0.0504398252070898	0.05175764245160205	0.04735998265811734	0.04894432473859837	0.058169045450184136	0.058709498589787475	0.06743078350009891	0.05729543626561984	0.06241123242268706	0.05888718181376666	0.08250424366766604	0.07547094938515682	0.08770888143672285	0.0900187633484522	0.08851585941229496	0.0910108280156693	0.10753536784573305	0.09963586784632533	0.09872524132343204	0.1052328894016695	0.10045765275722904	0.11297691658009544	0.11844807918512104	0.12938300092750643	0.12849458480761053	0.11818895781681807	0.126007019671902	0.12919051076819565	0.12112073101247454	0.14428618133876017
	1	2	3	4	5	6	7	8	9	10	11	12	13	14	15	16	17	18	19	20	21	22	23	24	25	26	27	28	29	30	31	32	33	34	35	36	37	38	39	40	41	42	43	44	45	46	47	48	49
SRR1822165_07_2.trim	0.000254302480084937	2.9917938833522004e-05	2.9917938833522004e-05	2.2438454125141504e-05	0.00011967175533408801	7.479484708380501e-06	5.983587766704401e-05	0.000164548663584371	0.0011144432215486947	0.0016978430288023738	0.001062086828590031	0.002109214687763301	0.0028796016127264927	0.0037173039000651087	0.0009199766191308015	0.006439836333915611	0.000284220418918459	0.0007105510472961475	0.002460750469057185	0.0020792967489297793	0.0035987758475902716	0.0016989040571999293	0.0024331681698779623	0.0015652654270763057	0.0007567119412665665	0.0024963353347495724	0.0009533539668157752	0.00012025598591080869	0.00029348799799645527	0.0006857815848955024	0.0008828618184674621	0.0031658533924272484	0.0017552462001378625	0.0002728140772063839	0.00031136087484811664	0.00034290895150101535	0.0005209555519956927	0.000369927741551833	0.0008461754693110401	8.619532503199218e-05	0.0001030532865555969	0.0003134752143587724	0.0017127482954892082	0.0	0.0	0.0	0.0	0.0	0.0
	1	2	3	4	5	6	7	8	9	10	11	12	13	14	15	16	17	18	19	20	21	22	23	24	25	26	27	28	29	30	31	32	33	34	35	36	37	38	39	40	41	42	43	44	45	46	47	48	49
SRR1822165_08_1	0.22395191475486545	0.013505126312766288	0.004443413261658357	0.0007837507356569405	0.0	0.0	0.0	0.0	0.0	0.0	0.0	0.0	0.0	0.0	0.0	0.0	1.2954557614164305e-05	0.0	0.0	0.0	0.0	0.006606824383223796	3.238639403541077e-05	0.00018784108540538243	0.000634773323094051	0.0009068190329915015	0.0007578416204286119	0.0005764778138303117	0.0007254552263932011	0.0003303412191611898	6.477278807082154e-05	0.00021375020063371103	0.000382159449617847	0.0009456827058339942	1.2954557614164305e-05	0.0	0.0	0.0	0.006004437454165156	0.0	0.0	0.0	0.0	0.0	0.0	0.0	0.0	0.0	0.0
	1	2	3	4	5	6	7	8	9	10	11	12	13	14	15	16	17	18	19	20	21	22	23	24	25	26	27	28	29	30	31	32	33	34	35	36	37	38	39	40	41	42	43	44	45	46	47	48	49
SRR1822165_08_1.trim	0.2244852593248088	0.013552221893650459	0.004462875582554135	0.000785256700742663	0.0	0.0	0.0	0.0	0.0	0.0	0.0	0.0	0.0	0.0	0.0	0.0	6.543805839522193e-06	0.0	0.0	0.0	0.0	0.000732995134613902	0.0	7.854942771832568e-05	0.0002029488998893012	0.00030123121053953	0.0003081247312513149	0.00031499717290037324	0.0004007179551927693	0.0001578374584591539	0.0	1.3180111896513979e-05	0.00019790577429017962	0.0004161427451523334	0.0	0.0	0.0	0.0	0.0013239410970500162	0.0	0.0	0.0	0.0	0.0	0.0	0.0	0.0	0.0	0.0
	1	2	3	4	5	6	7	8	9	10	11	12	13	14	15	16	17	18	19	20	21	22	23	24	25	26	27	28	29	30	31	32	33	34	35	36	37	38	39	40	41	42	43	44	45	46	47	48	49
SRR1822165_08_2	0.006470801528275071	0.0012242056945385269	0.0020468201030379605	0.0018460244600184135	0.0003432957767753541	0.004255572176252974	0.011186260499830878	0.019127404317313596	0.02470434137021133	0.02292308969826374	0.024315704641786402	0.03562503343895184	0.032373439477796605	0.04257515359895099	0.038377876931961756	0.053858573280888104	0.037924467415466005	0.04416208690668612	0.05246595833736544	0.05032845633102833	0.05184413957188555	0.04731652168573513	0.04878686397494278	0.05798459988099943	0.05853516857960142	0.06742199510291813	0.057161985472499996	0.06233733123935865	0.058800737010691786	0.08257882751149037	0.07532427524755836	0.08770235504789235	0.09005360725486318	0.08853792401400595	0.09119360832490964	0.10752930547637082	0.10012577579987592	0.09894043377817988	0.10537884891241955	0.10061157171040709	0.11309976525046148	0.11884511155234334	0.12965568988136345	0.12868409806030115	0.118346361084198	0.1259701182401337	0.1290597802311119	0.1213259093354558	0.14447570379196742
	1	2	3	4	5	6	7	8	9	10	11	12	13	14	15	16	17	18	19	20	21	22	23	24	25	26	27	28	29	30	31	32	33	34	35	36	37	38	39	40	41	42	43	44	45	46	47	48	49
SRR1822165_08_2.trim	0.0002421208160623211	2.617522335808877e-05	3.271902919761096e-05	1.9631417518566577e-05	0.00010470089343235509	6.543805839522193e-06	5.235044671617754e-05	0.000170138951827577	0.0011124469927187726	0.0016555828773991146	0.0010404651284840285	0.002087474062807579	0.0028007488993154984	0.0037888635810833494	0.000922676623372629	0.006340947858497004	0.00028138365109945426	0.0007525376715450522	0.002414664354783689	0.0020285798102518795	0.003626417232001548	0.0017286406153541527	0.0024431724955107526	0.0015725653395984337	0.0007210347399126092	0.00249883322196801	0.0009457294470333059	0.00011178679286387308	0.0002962726139948385	0.0006593220389270324	0.0008846360049626761	0.003159798478894166	0.001773943823303016	0.0002585720959336952	0.00031891318638256643	0.00033333924454927004	0.0005093991857790225	0.0003708441768732536	0.0008557656565892564	8.91228813948581e-05	0.00010403219782651771	0.00030238449158548347	0.0017482415187808947	0.0	0.0	0.0	0.0	0.0	0.0
	1	2	3	4	5	6	7	8	9	10	11	12	13	14	15	16	17	18	19	20	21	22	23	24	25	26	27	28	29	30	31	32	33	34	35	36	37	38	39	40	41	42	43	44	45	46	47	48	49
SRR1822165_09_1	0.22379940571959195	0.01369742182163389	0.0043758052057342395	0.0007830388262892849	0.0	0.0	0.0	0.0	0.0	0.0	0.0	0.0	0.0	0.0	0.0	0.0	1.1515276857195366e-05	0.0	0.0	0.0	0.0	0.006575223085458555	3.45458305715861e-05	0.00019000206814372356	0.0006275825887171475	0.0008981915948612386	0.0007427353572891012	0.000564248566002573	0.0007081895267175151	0.0003224277520014703	6.90916611431722e-05	0.00019575970657232123	0.00038576177471604477	0.000909706871718434	1.1515276857195366e-05	0.0	0.0	0.0	0.0059591557735986025	0.0	0.0	0.0	0.0	0.0	0.0	0.0	0.0	0.0	0.0
	1	2	3	4	5	6	7	8	9	10	11	12	13	14	15	16	17	18	19	20	21	22	23	24	25	26	27	28	29	30	31	32	33	34	35	36	37	38	39	40	41	42	43	44	45	46	47	48	49
SRR1822165_09_1.trim	0.22434858640032257	0.013727318224131743	0.004397395159933727	0.0007852491357024512	0.0	0.0	0.0	0.0	0.0	0.0	0.0	0.0	0.0	0.0	0.0	0.0	5.816660264462602e-06	0.0	0.0	0.0	0.0	0.0007329891115630952	0.0	8.145807629188873e-05	0.00019203651347351455	0.00028522139321104397	0.00027971304238981227	0.0003149943064779104	0.00037370881415011055	0.00015783666956209268	0.0	1.1715603719704181e-05	0.00019350678030166652	0.00037577260167980924	0.0	0.0	0.0	0.0	0.0012788791014943673	0.0	0.0	0.0	0.0	0.0	0.0	0.0	0.0	0.0	0.0
	1	2	3	4	5	6	7	8	9	10	11	12	13	14	15	16	17	18	19	20	21	22	23	24	25	26	27	28	29	30	31	32	33	34	35	36	37	38	39	40	41	42	43	44	45	46	47	48	49
SRR1822165_09_2	0.006477343232172393	0.0012033464315769158	0.001957597065723212	0.001836686658722661	0.00033394302885866563	0.004208833691304907	0.011238910212622678	0.019132632498230103	0.024763602881398637	0.02292115858424738	0.02430874944553942	0.03569735825730564	0.03232913977657599	0.0425086445183367	0.038432236510889534	0.05383391930738834	0.03791404905231575	0.04427623951591619	0.05230814512380995	0.050275698758514974	0.051720866004092994	0.0472241503913582	0.048778712767079575	0.05785275093054953	0.058445787688695086	0.06724345920759234	0.05701789335840286	0.06211340336771182	0.058687608502696186	0.08233422952894687	0.07517748496219996	0.08736064787711266	0.08992279697783863	0.08837399224054585	0.09103402119455797	0.1071496511562029	0.09972229758331189	0.09858804281287813	0.10523235755947986	0.1001541204654567	0.11282092500837161	0.11844613775311155	0.12933958966001835	0.12817078905901302	0.11791643501768057	0.1254992448281437	0.12873503762501562	0.12107162087655209	0.1441367204215144
	1	2	3	4	5	6	7	8	9	10	11	12	13	14	15	16	17	18	19	20	21	22	23	24	25	26	27	28	29	30	31	32	33	34	35	36	37	38	39	40	41	42	43	44	45	46	47	48	49
SRR1822165_09_2.trim	0.0002559330516363545	2.326664105785041e-05	2.9083301322313014e-05	1.7449980793387805e-05	0.00010469988476032683	5.816660264462602e-06	5.2349942380163416e-05	0.00018613312846280328	0.001110982110512357	0.001593764912462753	0.0010469988476032683	0.002163797618380088	0.00283853020905775	0.0037924624924296165	0.0009190323217850912	0.006270359765090686	0.0002908330132231301	0.0007619824946446008	0.0024488139713387557	0.002035831092561911	0.00361909796834197	0.0016762401514343291	0.002381289792720659	0.0015259559575329952	0.0007224857612040062	0.002495167362184853	0.0009457157965244595	0.00011105464209865217	0.00029846410372224533	0.0006622476968138619	0.0008743576258831452	0.003108346256375929	0.001753323607290343	0.0002651983244416264	0.0003070952708745648	0.00036148092453309403	0.00048257990793447756	0.00034761430802067873	0.0008391466880329108	8.531288164184398e-05	9.247199655116441e-05	0.00029378584187270845	0.001782298741684403	0.0	0.0	0.0	0.0	0.0	0.0
	1	2	3	4	5	6	7	8	9	10	11	12	13	14	15	16	17	18	19	20	21	22	23	24	25	26	27	28	29	30	31	32	33	34	35	36	37	38	39	40	41	42	43	44	45	46	47	48	49
SRR1822165_1	0.22506922578107488	0.013811486730939284	0.004690400177965644	0.0007330046255131984	0.0	0.0	0.0	0.0	0.0	0.0	0.0	0.0	0.0	0.0	0.0	0.0	2.5919541213337994e-06	0.0	0.0	0.0	0.0	0.006816320948283626	2.8511495334671797e-05	0.0002555666763635126	0.0005754138149361035	0.0008558632508644205	0.0006915333595718577	0.0005023207087144903	0.0006495437028062502	0.0002737103552128492	9.227356671948326e-05	0.00014825977574029335	0.0003986425438611384	0.0008543080783916203	3.3695403577339396e-05	0.0	0.0	6.739080715467879e-06	0.006146560003330972	0.0	0.0	0.0	0.0	0.0	0.0	0.0	8.812644012534918e-06	0.0	0.0
	1	2	3	4	5	6	7	8	9	10	11	12	13	14	15	16	17	18	19	20	21	22	23	24	25	26	27	28	29	30	31	32	33	34	35	36	37	38	39	40	41	42	43	44	45	46	47	48	49
SRR1822165_1.trim	0.2255945759009518	0.013858224855404236	0.004706171669652035	0.0007353065907179453	0.0	0.0	0.0	0.0	0.0	0.0	0.0	0.0	0.0	0.0	0.0	0.0	1.0474452859229989e-06	0.0	0.0	0.0	0.0	0.0007123479930569536	4.190624005758085e-06	8.59168423037432e-05	0.00020277178445394944	0.0002620494627480258	0.00027650849854117104	0.00028886343284263683	0.00032333071985725837	0.00014316248347118074	0.0	8.965961323806891e-06	0.0001578569675966897	0.0003155931665547324	1.5886927021097125e-06	0.0	0.0	0.0	0.0014530052139805588	0.0	0.0	0.0	0.0	0.0	0.0	0.0	0.0	0.0	0.0
	1	2	3	4	5	6	7	8	9	10	11	12	13	14	15	16	17	18	19	20	21	22	23	24	25	26	27	28	29	30	31	32	33	34	35	36	37	38	39	40	41	42	43	44	45	46	47	48	49
SRR1822165_1_1	0.22382168557991866	0.013800350745527285	0.004358278248962991	0.000751427284303964	0.0	0.0	0.0	0.0	0.0	0.0	0.0	0.0	0.0	0.0	0.0	0.0	1.0364514266261573e-05	0.0	0.0	0.0	0.0	0.006534826244877922	4.1458057065046294e-05	0.00019174351392583908	0.0006270531131088252	0.0008654369412328414	0.0007410627700377025	0.0005700482846443865	0.0007099692272389178	0.000316117685120978	6.736934273070022e-05	0.00019174351392583908	0.00038348702785167817	0.0008861659697653645	1.5546771399392358e-05	0.0	0.0	0.0	0.005964777960233535	0.0	0.0	0.0	0.0	0.0	0.0	0.0	0.0	0.0	0.0
	1	2	3	4	5	6	7	8	9	10	11	12	13	14	15	16	17	18	19	20	21	22	23	24	25	26	27	28	29	30	31	32	33	34	35	36	37	38	39	40	41	42	43	44	45	46	47	48	49
SRR1822165_1_1.trim	0.22439536388843487	0.01382674590022063	0.004382047072504607	0.000753900571613696	0.0	0.0	0.0	0.0	0.0	0.0	0.0	0.0	0.0	0.0	0.0	0.0	5.235420636206222e-06	0.0	0.0	0.0	0.0	0.0007382850267157076	5.236477764920479e-06	8.379226619378502e-05	0.00020427309993542873	0.00026719775101224723	0.00028323274724435517	0.00032552127769831676	0.0003784115575719285	0.00015258777019545178	0.0	1.5817312987558788e-05	0.0001847258141130522	0.0003699292151016309	0.0	0.0	0.0	0.0	0.0012915726291009256	0.0	0.0	0.0	0.0	0.0	0.0	0.0	0.0	0.0	0.0
	1	2	3	4	5	6	7	8	9	10	11	12	13	14	15	16	17	18	19	20	21	22	23	24	25	26	27	28	29	30	31	32	33	34	35	36	37	38	39	40	41	42	43	44	45	46	47	48	49
SRR1822165_1_2	0.006457092387880959	0.0012074659120194734	0.0019485286820571756	0.0018189722537289062	0.0003472112279197627	0.004140623449371498	0.011224768950361284	0.019075888507054425	0.024786735867764552	0.02290557652843808	0.02419595855458764	0.03563838230454042	0.032259550653739144	0.04234940529194479	0.03826578667103773	0.053361701699847705	0.03781493030045535	0.044178742059939956	0.05224233415909146	0.05008651519170905	0.05152718267471941	0.047003072197496235	0.0486303009372993	0.05758005900621617	0.05819674760505874	0.06704804278844612	0.05694782363597421	0.06188133242671473	0.058502500775913444	0.0820765884745254	0.07491989137367178	0.08701527952239904	0.0894664871463699	0.0881346470631553	0.09082942077238329	0.1068892356279556	0.099535612756043	0.09822968395849406	0.10504435208856103	0.09972217401283572	0.1125275313888019	0.11826429003517769	0.12916775904328487	0.1280328447311292	0.11763205466493573	0.12520851459357293	0.1285355236730429	0.12090205891594126	0.14398383218690577
	1	2	3	4	5	6	7	8	9	10	11	12	13	14	15	16	17	18	19	20	21	22	23	24	25	26	27	28	29	30	31	32	33	34	35	36	37	38	39	40	41	42	43	44	45	46	47	48	49
SRR1822165_1_2.trim	0.0002513001905378986	2.0941682544824887e-05	3.1412523817237324e-05	2.0941682544824887e-05	0.00010994383336033064	5.235420636206222e-06	5.758962699826844e-05	0.00020418140481204264	0.0011256154367843376	0.0015706261908618666	0.001036613285968832	0.0021569933021169632	0.0028323625641875658	0.003759032016796067	0.0009319048732447073	0.006120206723725073	0.00030365439689996086	0.0007591359922499021	0.0024239997545634807	0.0020051661036669826	0.003603112733279946	0.0016816207806838034	0.002373926427146399	0.001520263301216111	0.0007184673214578552	0.002529185993032145	0.0009720684792293399	0.00011047974566931233	0.00030024552182487333	0.0006435478264172162	0.0008556518950339074	0.0030780560098303167	0.0016999303134486148	0.0002440024205040114	0.000287038612008845	0.00034136055114794485	0.0004879795619144714	0.0003344568205455746	0.0008259291322375573	8.775625787132498e-05	8.878061599542603e-05	0.00030381163768481806	0.0018268572101572576	0.0	0.0	0.0	0.0	0.0	0.0
	1	2	3	4	5	6	7	8	9	10	11	12	13	14	15	16	17	18	19	20	21	22	23	24	25	26	27	28	29	30	31	32	33	34	35	36	37	38	39	40	41	42	43	44	45	46	47	48	49
SRR1822165_2	0.0064575944978910275	0.0011974828040562154	0.0020274265137072978	0.00198388168446889	0.0003084425404387221	0.004253915103933031	0.01135949813215751	0.019297616824154405	0.025076119342255978	0.02307979627800468	0.024389769890926786	0.03630705654999533	0.03288256676488911	0.04267134069951834	0.03857864514193227	0.05387532158439583	0.03808980259464872	0.0446417442225563	0.052779443381895885	0.05089872147145608	0.052148043357938975	0.04717615696239648	0.04901229726194935	0.057915659668730954	0.05869687464090096	0.06742709451237747	0.05756626425317515	0.06250963915338298	0.059031755113377285	0.08292127785888664	0.07563011091557466	0.08803779529439956	0.09076764137498833	0.08934517695320034	0.09166393911014555	0.10811403513660266	0.10039571415409486	0.09946623940618456	0.10596530517001691	0.10083427279142454	0.11381581581271273	0.11927550797389025	0.1312814394639084	0.12941108536995394	0.11913087693391983	0.12679839561564948	0.13022392218240422	0.12243976556521455	0.14593531128428117
	1	2	3	4	5	6	7	8	9	10	11	12	13	14	15	16	17	18	19	20	21	22	23	24	25	26	27	28	29	30	31	32	33	34	35	36	37	38	39	40	41	42	43	44	45	46	47	48	49
SRR1822165_2.trim	0.0003309927103516677	1.7282847217729482e-05	3.4565694435458964e-05	2.7233577433997974e-05	0.00011102920030783789	4.713503786653495e-06	4.5040147294688954e-05	0.00024457847426302026	0.0012988321545445187	0.0015779763232429977	0.001036970833063769	0.0021425493323554944	0.003212514691925838	0.003941012888285284	0.000974124115908389	0.006217635217238921	0.0003089963593472847	0.0007452573209342137	0.0025117737956433512	0.0021336460474251488	0.0035823351189005473	0.001641312975336841	0.002398844813633558	0.0016387656716275538	0.000768553800248041	0.0026418395685838714	0.0010228410605699146	0.00010946171313190965	0.00033563945742264104	0.0006416341780881728	0.0009325313218778896	0.0033038443840094564	0.001833944475111424	0.0002812146526778047	0.0002573448055166347	0.00034785697190495285	0.00046451237306750185	0.00036799881843241545	0.0008005954516992964	7.02253151255404e-05	7.937053239993662e-05	0.0003072838807464351	0.001995960529963328	0.0	0.0	0.0	0.0	0.0	0.0
	1	2	3	4	5	6	7	8	9	10	11	12	13	14	15	16	17	18	19	20	21	22	23	24	25	26	27	28	29	30	31	32	33	34	35	36	37	38	39	40	41	42	43	44	45	46	47	48	49
SRR1822165_2_1	0.22434067417997008	0.01377200816275269	0.004641638430464822	0.00071011107199741	0.0	0.0	0.0	0.0	0.0	0.0	0.0	0.0	0.0	0.0	0.0	0.0	5.18329249633146e-06	0.0	0.0	0.0	0.0	0.006707180490252909	3.109975497798876e-05	0.00025398133232024155	0.0005908953445817864	0.000873384785631851	0.0007282525957345702	0.0005027793721441516	0.0006686447320267584	0.00028767273354639604	7.77493874449719e-05	0.00017623194487526963	0.00041725504595468255	0.0008811597243763482	3.109975497798876e-05	0.0	0.0	2.59164624816573e-06	0.0062666006280647345	0.0	0.0	0.0	0.0	0.0	0.0	0.0	2.59164624816573e-06	0.0	0.0
	1	2	3	4	5	6	7	8	9	10	11	12	13	14	15	16	17	18	19	20	21	22	23	24	25	26	27	28	29	30	31	32	33	34	35	36	37	38	39	40	41	42	43	44	45	46	47	48	49
SRR1822165_2_1.trim	0.22488898312356007	0.013800934080523044	0.004660531713779362	0.0007121711382853857	0.0	0.0	0.0	0.0	0.0	0.0	0.0	0.0	0.0	0.0	0.0	0.0	2.6182762436962707e-06	0.0	0.0	0.0	0.0	0.000712256624595431	5.237606232730467e-06	9.428675682785406e-05	0.00020431736207215945	0.00027249659149996663	0.00028329305194673874	0.0002809495169427525	0.00036797188484530134	0.0001420908558929538	0.0	1.3183485617094045e-05	0.00017420144211344145	0.00035413922418033023	5.29498703720986e-06	0.0	0.0	0.0	0.0014647971278949775	0.0	0.0	0.0	0.0	0.0	0.0	0.0	0.0	0.0	0.0
	1	2	3	4	5	6	7	8	9	10	11	12	13	14	15	16	17	18	19	20	21	22	23	24	25	26	27	28	29	30	31	32	33	34	35	36	37	38	39	40	41	42	43	44	45	46	47	48	49
SRR1822165_2_2	0.006406549525465684	0.0012232570291342245	0.0020007509035839437	0.001959284563613292	0.0003187724885243848	0.0042425249082472995	0.011405835138177377	0.019092657910236933	0.024973103247324973	0.023156359227360798	0.024358883086509697	0.03577249316343157	0.03263141791065471	0.04231121664755371	0.038276023439159666	0.053144297964886456	0.037615153645877406	0.044081311035050905	0.05237198738293307	0.05027534556816699	0.05152711070603105	0.04680253959562492	0.048689258064289566	0.057474938845571394	0.058265390951261944	0.06716769581371122	0.05715616635704701	0.06205178611983208	0.05865672953473496	0.08235215118171424	0.07521216576801765	0.08747583581433789	0.09001824078378846	0.0886472599185088	0.09093568355563914	0.10705831486547814	0.09972395598316912	0.09872358053137716	0.1053815197429149	0.09992869603677422	0.1127703031964354	0.11847451658864817	0.1295304794833232	0.12806879099935772	0.11800542861773017	0.1254019870099952	0.12911840772986483	0.12106875448306208	0.1442458468804082
	1	2	3	4	5	6	7	8	9	10	11	12	13	14	15	16	17	18	19	20	21	22	23	24	25	26	27	28	29	30	31	32	33	34	35	36	37	38	39	40	41	42	43	44	45	46	47	48	49
SRR1822165_2_2.trim	0.00030110176802507113	1.5709657462177624e-05	2.618276243696271e-05	2.0946209949570166e-05	9.163966852936947e-05	5.236552487392541e-06	4.712897238653287e-05	0.00020684382325200537	0.0012777188069237801	0.0016730785197219171	0.0011153856798146113	0.0020684382325200537	0.0030005445752759262	0.003848866078233518	0.0009635256576802277	0.005959196730652713	0.0003246662542183376	0.0007435904532097409	0.0024821258790240644	0.002115567204906587	0.0034860236120348538	0.001708178728312287	0.002374435848718769	0.0015992373158589652	0.0007186226846154134	0.0026661861933227468	0.000993288366275558	0.0001131316660532124	0.00034771866525345373	0.0006463034476463871	0.000898074915666143	0.0033166416860600277	0.0018114621698901512	0.0002599609199157493	0.00029240459396325934	0.0003307477130862813	0.0004907493216530347	0.00041005526735684363	0.0008396735251508171	6.85735733960648e-05	9.157229886900719e-05	0.00030387201315968396	0.0018186547151264392	0.0	0.0	0.0	0.0	0.0	0.0
	1	2	3	4	5	6	7	8	9	10	11	12	13	14	15	16	17	18	19	20	21	22	23	24	25	26	27	28	29	30	31	32	33	34	35	36	37	38	39	40	41	42	43	44	45	46	47	48	49
SRR1822165_3_1	0.22421789646188758	0.013781012115126879	0.0046495365599055205	0.0007032186472989769	0.0	0.0	0.0	0.0	0.0	0.0	0.0	0.0	0.0	0.0	0.0	0.0	3.455619888447061e-06	0.0	0.0	0.0	0.0	0.00677819841118891	3.97396287171412e-05	0.0002695383512988708	0.0005615382318726474	0.0008483546826137534	0.0006790293080798475	0.0005097039335459415	0.0006289228196973651	0.0002660827314104237	8.4662687266953e-05	0.0001589585148685648	0.00042158562639054147	0.0008431712527810829	2.937276905180002e-05	0.0	0.0	6.911239776894122e-06	0.006199382079874027	0.0	0.0	0.0	0.0	0.0	0.0	0.0	8.639049721117653e-06	0.0	0.0
	1	2	3	4	5	6	7	8	9	10	11	12	13	14	15	16	17	18	19	20	21	22	23	24	25	26	27	28	29	30	31	32	33	34	35	36	37	38	39	40	41	42	43	44	45	46	47	48	49
SRR1822165_3_1.trim	0.22470860410344828	0.01382499918044986	0.004671173965515634	0.0007069601853639133	0.0	0.0	0.0	0.0	0.0	0.0	0.0	0.0	0.0	0.0	0.0	0.0	1.7455807046022548e-06	0.0	0.0	0.0	0.0	0.0007087904930175581	3.491864627601629e-06	8.90519078157699e-05	0.0001973396519277814	0.0002480514900391867	0.00027805702494897264	0.0002905867045344322	0.0003346895092431955	0.00014384945852432418	0.0	8.789257460150342e-06	0.0001724466623353227	0.00030129042158987256	3.5300713273857165e-06	0.0	0.0	0.0	0.0014359706799650883	0.0	0.0	0.0	0.0	0.0	0.0	0.0	0.0	0.0	0.0
	1	2	3	4	5	6	7	8	9	10	11	12	13	14	15	16	17	18	19	20	21	22	23	24	25	26	27	28	29	30	31	32	33	34	35	36	37	38	39	40	41	42	43	44	45	46	47	48	49
SRR1822165_3_2	0.006479287290838239	0.0011973722913469068	0.0020128985850204127	0.0019455139971956954	0.0003213726496255767	0.004219311883793862	0.011336161044050583	0.019230524679207894	0.02503251047191051	0.023093907714491706	0.02440185984226892	0.03615442308287738	0.032816294270637515	0.04251794710745264	0.03852152270646361	0.053444617194722245	0.03786495492765867	0.04430623039972399	0.05263427433088141	0.05064210946519168	0.05185330423609238	0.04699815829282425	0.04882618121381275	0.057860899412157586	0.058638413887058184	0.06745542803243085	0.05758099420119338	0.062339382787584975	0.05886648479969569	0.08267052240126326	0.07563488030838506	0.087909242152149	0.09060635347508193	0.08916190436171106	0.09156874361401444	0.10781361270960409	0.10037884651961024	0.099349071792853	0.10590956615106975	0.10063110677146687	0.11346700684710348	0.11924825892047541	0.13052394661647815	0.12916416019037424	0.11890442474157491	0.12644113171827795	0.12989156817689235	0.12209914532844424	0.14536065060752562
	1	2	3	4	5	6	7	8	9	10	11	12	13	14	15	16	17	18	19	20	21	22	23	24	25	26	27	28	29	30	31	32	33	34	35	36	37	38	39	40	41	42	43	44	45	46	47	48	49
SRR1822165_3_2.trim	0.0003246780110560194	1.2219064932215784e-05	2.7929291273636076e-05	2.094696845522706e-05	0.00010298926157153304	8.727903523011274e-06	4.3639517615056374e-05	0.00023739897582590667	0.0012847473985872595	0.0016303723780985062	0.0010909879403764094	0.002141827524546967	0.0030565118137585484	0.0038455142922387674	0.0009443591611898199	0.00602225343087778	0.0003072222040099969	0.000719179250296129	0.0024979259882858267	0.0021243717175009444	0.0034678131846082663	0.0016680670861299366	0.0023675300952825155	0.0016132761969049915	0.0007518721397712822	0.002668015755394076	0.0010073304576121826	0.00011225748611848483	0.00031611403961498993	0.0006454380735935175	0.0008980939329827867	0.0033079180254889187	0.0017885594345539088	0.00026703904996914287	0.0002640537888555372	0.0003360885302000351	0.00048449733669489865	0.00038847378845951205	0.0008170278606138151	6.765968655205579e-05	9.06486685523563e-05	0.000300129168090717	0.0019110626103893244	0.0	0.0	0.0	0.0	0.0	0.0
	1	2	3	4	5	6	7	8	9	10	11	12	13	14	15	16	17	18	19	20	21	22	23	24	25	26	27	28	29	30	31	32	33	34	35	36	37	38	39	40	41	42	43	44	45	46	47	48	49
SRR1822165_4_1	0.224722875221189	0.013898420159777014	0.004695009439521877	0.0007140353853647679	0.0	0.0	0.0	0.0	0.0	0.0	0.0	0.0	0.0	0.0	0.0	0.0	2.591779983175201e-06	0.0	0.0	0.0	0.0	0.006813789575767603	3.7580809756040415e-05	0.0002669533382670457	0.0005585285863742558	0.0008332572645908271	0.0006699751256507894	0.0005170601066434526	0.0006259148659368111	0.0002604738883091077	9.200818940271964e-05	0.00015809857897368726	0.00040820534735009413	0.0008475120544982907	3.498902977286522e-05	0.0	0.0	6.479449957938003e-06	0.0061904664898139675	0.0	0.0	0.0	0.0	0.0	0.0	0.0	6.479449957938003e-06	0.0	0.0
	1	2	3	4	5	6	7	8	9	10	11	12	13	14	15	16	17	18	19	20	21	22	23	24	25	26	27	28	29	30	31	32	33	34	35	36	37	38	39	40	41	42	43	44	45	46	47	48	49
SRR1822165_4_1.trim	0.22522945361050922	0.013945674658407558	0.004714454979809015	0.0007187547303291167	0.0	0.0	0.0	0.0	0.0	0.0	0.0	0.0	0.0	0.0	0.0	0.0	1.309207159069429e-06	0.0	0.0	0.0	0.0	0.0007136034233690483	5.237883795950433e-06	8.512449457331348e-05	0.0001964694466630575	0.00024106766984357172	0.0002715027060950154	0.00028883969248708394	0.00033513289182269043	0.00014472916955494557	0.0	7.910463885159471e-06	0.00016761029503080876	0.00030922446715074125	3.971404773636481e-06	0.0	0.0	0.0	0.001485074869191457	0.0	0.0	0.0	0.0	0.0	0.0	0.0	0.0	0.0	0.0
	1	2	3	4	5	6	7	8	9	10	11	12	13	14	15	16	17	18	19	20	21	22	23	24	25	26	27	28	29	30	31	32	33	34	35	36	37	38	39	40	41	42	43	44	45	46	47	48	49
SRR1822165_4_2	0.00648074584792959	0.0011831475623194792	0.0020034459269944304	0.0019334678674487	0.00031360537796419933	0.00425051917240733	0.011375322346155958	0.019311352654638424	0.025221906906269468	0.0232016144093844	0.024548044110643916	0.03626029785461265	0.03297003316597173	0.04272808480262636	0.03864473543913384	0.05370038536139858	0.03796698497353352	0.04453714723088266	0.05278159935736297	0.050880528739703966	0.052106440671745836	0.047167803913805484	0.0490364772816748	0.05797941411362083	0.05882563027812754	0.06761824387104941	0.05768913475550522	0.06242950034473266	0.05907573704650394	0.08298101972132041	0.07579790149795033	0.08819179337749415	0.09089501989994589	0.08942936831946031	0.09171531826462083	0.10801502257880968	0.10060512360691178	0.0995891458535071	0.10613339031102448	0.10081764956553214	0.11377525359141656	0.11941755861478898	0.13086545080047385	0.12938165676010602	0.1190702600970435	0.12666676722773001	0.13012160994530256	0.12234367821579378	0.14571635010406775
	1	2	3	4	5	6	7	8	9	10	11	12	13	14	15	16	17	18	19	20	21	22	23	24	25	26	27	28	29	30	31	32	33	34	35	36	37	38	39	40	41	42	43	44	45	46	47	48	49
SRR1822165_4_2.trim	0.00032206496113107956	1.9638107386041436e-05	3.273017897673573e-05	2.4874936022319155e-05	0.00010997340136183206	6.5460357953471455e-06	4.320383624929117e-05	0.0002238744242008724	0.0013380097165689565	0.0016456733989502724	0.0011036616350955288	0.002183757541327808	0.00316435370347081	0.003928930684367357	0.0009478659831662668	0.006124471090126789	0.00031420971817666297	0.0007501757021467828	0.0025123685382542347	0.0021824483341687383	0.0035137040876544886	0.0016859933424092264	0.002438761851222842	0.001638640732044001	0.0007619372952096806	0.0027069828216156056	0.001049827424269963	0.00011708239819797297	0.00033192403918363284	0.0006489641384791336	0.0009562183792515826	0.003345864278334964	0.001838018209569512	0.00027455830896274644	0.0002618418369504767	0.00035609815489541535	0.000494780972531289	0.00039926578798428226	0.000826082668973104	6.994579982260922e-05	8.463717831524451e-05	0.00030529349516777375	0.0019429851078114754	0.0	0.0	0.0	0.0	0.0	0.0
	1	2	3	4	5	6	7	8	9	10	11	12	13	14	15	16	17	18	19	20	21	22	23	24	25	26	27	28	29	30	31	32	33	34	35	36	37	38	39	40	41	42	43	44	45	46	47	48	49
SRR1822165_5_1	0.22459120335741153	0.013932364167614075	0.0047080566814358925	0.0007350830625716908	0.0	0.0	0.0	0.0	0.0	0.0	0.0	0.0	0.0	0.0	0.0	0.0	2.073577045336222e-06	0.0	0.0	0.0	0.0	0.006756750802228079	3.6287598293383884e-05	0.0002633442847577002	0.0005785279956488059	0.0008594976852918639	0.0006863540020062895	0.0005339460891740772	0.0006479928266675694	0.0002747489585070494	9.020060147212566e-05	0.00016381258658156153	0.00041264183202190823	0.0008512033771105191	3.421402124804766e-05	0.0	0.0	6.220731136008666e-06	0.006030998836360401	0.0	0.0	0.0	0.0	0.0	0.0	0.0	8.294308181344888e-06	0.0	0.0
	1	2	3	4	5	6	7	8	9	10	11	12	13	14	15	16	17	18	19	20	21	22	23	24	25	26	27	28	29	30	31	32	33	34	35	36	37	38	39	40	41	42	43	44	45	46	47	48	49
SRR1822165_5_1.trim	0.22510400014714485	0.013973944506314609	0.004728160220486031	0.0007405425954549455	0.0	0.0	0.0	0.0	0.0	0.0	0.0	0.0	0.0	0.0	0.0	0.0	1.0474435579277872e-06	0.0	0.0	0.0	0.0	0.0007207271533577903	6.285923463287363e-06	8.696439454513635e-05	0.0002011994969090413	0.00025995291309366365	0.00028018016823066664	0.00029936577312670974	0.0003417307694006236	0.0001484247116913135	0.0	1.1602947270965178e-05	0.00017633465775443853	0.0003118915669531706	3.177375830085464e-06	0.0	0.0	0.0	0.0014367931348056402	0.0	0.0	0.0	0.0	0.0	0.0	0.0	0.0	0.0	0.0
	1	2	3	4	5	6	7	8	9	10	11	12	13	14	15	16	17	18	19	20	21	22	23	24	25	26	27	28	29	30	31	32	33	34	35	36	37	38	39	40	41	42	43	44	45	46	47	48	49
SRR1822165_5_2	0.006419794532360943	0.001177791761750974	0.002005149002840127	0.0019419049029573718	0.0003099997682777652	0.004213508556123203	0.011293737377423733	0.019151557590725347	0.02501355989789085	0.02303018345402675	0.024388376418721974	0.03609371883964495	0.032785326663811	0.04250418227530188	0.038479369230304275	0.05360092983341867	0.037784720920116636	0.0444087627914432	0.052604576063134616	0.05057765450131845	0.05187156657760826	0.04696133613425209	0.048858659130734734	0.057729421730683086	0.05854433750950022	0.06724610358025368	0.05739039188377062	0.06225085647803872	0.058777614927100555	0.08274816557118728	0.07556011074352927	0.08790515168293846	0.09060391220744354	0.08927578610990569	0.09156812553352489	0.1078664411098676	0.1002812962780277	0.09937617989773843	0.106006442500201	0.10068875416743626	0.11362269098772096	0.11918713498888071	0.1308458219262836	0.12922635825387602	0.11892482749264567	0.12649960443925887	0.12997284599019707	0.12222907251438894	0.14559206508419215
	1	2	3	4	5	6	7	8	9	10	11	12	13	14	15	16	17	18	19	20	21	22	23	24	25	26	27	28	29	30	31	32	33	34	35	36	37	38	39	40	41	42	43	44	45	46	47	48	49
SRR1822165_5_2.trim	0.0003341344949789641	1.9901427600627955e-05	3.24707502957614e-05	2.7233532506122464e-05	0.000113123904256201	5.237217789638935e-06	4.5040072990894845e-05	0.0002210105907227631	0.0013166365523152284	0.0016497236037362648	0.0010935310744766096	0.002178682600489797	0.0031486153351309282	0.003915344019534068	0.0009688852910832032	0.006162110451289172	0.0003110907367045528	0.0007583491359397179	0.002528528748837678	0.0021514490679836744	0.0035571853856029823	0.0016863774918808366	0.0024281964181083315	0.0016361420764109185	0.0007732743865324183	0.002682253115292645	0.0010270428260249164	0.00011261844170977866	0.0003403807821895577	0.0006637914681690094	0.0009594713693162219	0.003346681687338713	0.00182863931192477	0.00027272418564770404	0.0002647888057246447	0.00035425981636878393	0.0004999153255007688	0.00039713750623913274	0.0008370133021741181	6.912839387769975e-05	8.436649542710282e-05	0.0002960304733544153	0.001973706302907722	0.0	0.0	0.0	0.0	0.0	0.0
	1	2	3	4	5	6	7	8	9	10	11	12	13	14	15	16	17	18	19	20	21	22	23	24	25	26	27	28	29	30	31	32	33	34	35	36	37	38	39	40	41	42	43	44	45	46	47	48	49
SRR1822165_6_1	0.2247239493090689	0.013772380463859302	0.004674314824935936	0.0007404598530443803	0.0	0.0	0.0	0.0	0.0	0.0	0.0	0.0	0.0	0.0	0.0	0.0	1.72802766171384e-06	0.0	0.0	0.0	0.0	0.0067807805445651076	3.110449791084912e-05	0.0002566121077645052	0.0005858013773209917	0.0008674698861803477	0.0006903470508546791	0.0005235923814992934	0.0006531944561278315	0.0002773484397050713	9.072145223997659e-05	0.00015725051721595943	0.0004034944590101816	0.000863149817026063	3.45605532342768e-05	0.0	0.0	6.91211064685536e-06	0.006087841452217858	0.0	0.0	0.0	0.0	0.0	0.0	0.0	1.0368165970283039e-05	0.0	0.0
	1	2	3	4	5	6	7	8	9	10	11	12	13	14	15	16	17	18	19	20	21	22	23	24	25	26	27	28	29	30	31	32	33	34	35	36	37	38	39	40	41	42	43	44	45	46	47	48	49
SRR1822165_6_1.trim	0.22522610795010137	0.013814435917938411	0.004693556295384483	0.0007463252059798648	0.0	0.0	0.0	0.0	0.0	0.0	0.0	0.0	0.0	0.0	0.0	0.0	8.728949777542278e-07	0.0	0.0	0.0	0.0	0.000716731712470319	5.238414062110461e-06	8.382340044083425e-05	0.00019823569532532458	0.0002576883818249292	0.00027459097269759447	0.0002923708087145514	0.00033210056551906907	0.00014825329589665667	0.0	9.669378883491763e-06	0.0001663081523402738	0.000317187069470867	2.6478872851577074e-06	0.0	0.0	0.0	0.0014424128906268758	0.0	0.0	0.0	0.0	0.0	0.0	0.0	0.0	0.0	0.0
	1	2	3	4	5	6	7	8	9	10	11	12	13	14	15	16	17	18	19	20	21	22	23	24	25	26	27	28	29	30	31	32	33	34	35	36	37	38	39	40	41	42	43	44	45	46	47	48	49
SRR1822165_6_2	0.006469735565456616	0.0011906110589208357	0.0020105601844040526	0.0019690875205229203	0.0003006768131382081	0.004236259812691478	0.011380790180047349	0.01920184337696419	0.02508232150977639	0.023071761325372333	0.024518120478226817	0.03622982795549237	0.0328696781672898	0.04263649051129643	0.038555753188159195	0.053866078270943814	0.037941439354419924	0.044528680800873084	0.05276964471958638	0.05077722882563032	0.05212422638793627	0.04709480187851814	0.04895415964252223	0.057890654695075344	0.05867172319817001	0.0674302314015666	0.05759861802024571	0.062353286131451344	0.058921423195287655	0.08284855821320834	0.07568674756923532	0.08809312216650984	0.09073095639211602	0.08931829377866495	0.09162261866556036	0.1080354253965184	0.10040877531154438	0.09956290577113547	0.1060421454887315	0.10084078222697285	0.11377334124723922	0.11926587716999666	0.1310320175186062	0.12930571788455406	0.11898248063347558	0.12659271445566334	0.13014208327282356	0.1223694148504347	0.14567877997929268
	1	2	3	4	5	6	7	8	9	10	11	12	13	14	15	16	17	18	19	20	21	22	23	24	25	26	27	28	29	30	31	32	33	34	35	36	37	38	39	40	41	42	43	44	45	46	47	48	49
SRR1822165_6_2.trim	0.0003413019363019031	1.7457899555084555e-05	3.404290413241489e-05	2.7059744310381066e-05	0.00010562029230826156	4.364474888771139e-06	4.9755013731990995e-05	0.00023306295906037886	0.0013163256264533756	0.0016305678184448974	0.0010858813523262594	0.002194457974074129	0.0032017787784025076	0.003965561883937457	0.0009881171148177859	0.006201045921966034	0.00030900482212499665	0.0007829867950455424	0.0025567093898421333	0.0021804916544300615	0.0036184085697745913	0.0016708785967037452	0.002449932946628368	0.0016545422139533374	0.0007764433861769801	0.0027068243214236824	0.00104599520368273	0.00011051663588939162	0.00034864480622163595	0.0006736590837923376	0.000962490639052044	0.0033682835368176317	0.0018629441029184262	0.00026441894410157875	0.00026408679274477365	0.0003645838256511772	0.0004836556053109927	0.00039121138849267616	0.0008252546025948414	7.223907094409872e-05	8.233297610997687e-05	0.00031798303827821657	0.002004578167174014	0.0	0.0	0.0	0.0	0.0	0.0
	1	2	3	4	5	6	7	8	9	10	11	12	13	14	15	16	17	18	19	20	21	22	23	24	25	26	27	28	29	30	31	32	33	34	35	36	37	38	39	40	41	42	43	44	45	46	47	48	49
SRR1822165_7_1	0.22483268521046795	0.013771176006590021	0.00468938351566163	0.0007502124923192089	0.0	0.0	0.0	0.0	0.0	0.0	0.0	0.0	0.0	0.0	0.0	0.0	2.9623395550610423e-06	0.0	0.0	0.0	0.0	0.006814121561529162	2.9623395550610425e-05	0.00025476120173524965	0.0005843214772357907	0.000858337886078937	0.0006902251163292229	0.0005184094221356824	0.000648011777669603	0.00027031348439932013	9.035135642936179e-05	0.00015256048708564367	0.00039250999104558813	0.0008538943767463455	3.406690488320199e-05	0.0	0.0	7.405848887652606e-06	0.0061157500114235215	0.0	0.0	0.0	0.0	0.0	0.0	0.0	9.627603553948388e-06	0.0	0.0
	1	2	3	4	5	6	7	8	9	10	11	12	13	14	15	16	17	18	19	20	21	22	23	24	25	26	27	28	29	30	31	32	33	34	35	36	37	38	39	40	41	42	43	44	45	46	47	48	49
SRR1822165_7_1.trim	0.22536393841792657	0.013815474049205086	0.0047091575231896455	0.0007556798694664033	0.0	0.0	0.0	0.0	0.0	0.0	0.0	0.0	0.0	0.0	0.0	0.0	7.481978905607953e-07	0.0	0.0	0.0	0.0	0.0007206005363647543	5.986784831031829e-06	8.60690930946063e-05	0.00020285258794503657	0.00025981093445989154	0.00027284326245944756	0.00029487331012082634	0.0003252171109625611	0.00014436916711908605	0.0	8.288080351823888e-06	0.00015763506017337533	0.0003164322966933255	2.2696218454431403e-06	0.0	0.0	0.0	0.0014232379543815555	0.0	0.0	0.0	0.0	0.0	0.0	0.0	0.0	0.0	0.0
	1	2	3	4	5	6	7	8	9	10	11	12	13	14	15	16	17	18	19	20	21	22	23	24	25	26	27	28	29	30	31	32	33	34	35	36	37	38	39	40	41	42	43	44	45	46	47	48	49
SRR1822165_7_2	0.006483080116251092	0.0012019692744660178	0.002035867859215701	0.001980323992558307	0.00030956448350387894	0.004233923809070995	0.011361312778547862	0.01924632008923159	0.025076204333591725	0.02310180502014354	0.02444300425369742	0.036250149135281975	0.032833831043407834	0.04260436748088791	0.038534112932234035	0.05379830807457482	0.03799422654832416	0.044541737549897834	0.05279185321074284	0.05081226980307329	0.052173464828623846	0.047133784660576244	0.04896895401493656	0.05793595584810634	0.058683206000870486	0.0674509904989624	0.05756640398861247	0.0623624317282563	0.05894537305149339	0.0829069971274934	0.07563741585937359	0.08806665204752095	0.09073794174129726	0.08932416518864437	0.09167033811625272	0.10804022649752004	0.10037369172902207	0.09954053372916115	0.10594733360186942	0.10082989202050145	0.1137116255756844	0.119211949544544	0.13109241233011631	0.12929279105041672	0.11899051466280318	0.12668222931751918	0.1301229867107226	0.12224316349426022	0.14569008107256837
	1	2	3	4	5	6	7	8	9	10	11	12	13	14	15	16	17	18	19	20	21	22	23	24	25	26	27	28	29	30	31	32	33	34	35	36	37	38	39	40	41	42	43	44	45	46	47	48	49
SRR1822165_7_2.trim	0.0003479120191107698	1.6460353592337496e-05	3.6661696637478965e-05	2.843151984131022e-05	0.00011372607936524088	3.7409894528039767e-06	4.8632862886451695e-05	0.00023717873130777212	0.001311590902153074	0.0016213448288452433	0.0010744121708453022	0.0021765076636413535	0.0031925603990229133	0.003954225851613803	0.0009965995902269792	0.0061838555654849725	0.00030750933302048686	0.0007758812125115447	0.0025640741709518455	0.0021652846952829414	0.0036036987286008682	0.0016687612027948614	0.002445945521393991	0.0016631634476050735	0.0007869388771683296	0.0027025840385341694	0.0010324819574716552	0.00011352432927119726	0.000341745650936566	0.000658082863954914	0.0009578396354992216	0.003354183790286332	0.0018556336120754344	0.00026530378947728914	0.00026661972539019035	0.0003635689686065132	0.00047970030899443286	0.0003915992041964141	0.0008121871870948892	6.818969954301615e-05	8.405100135468805e-05	0.00031034373913746665	0.0019972357213310517	0.0	0.0	0.0	0.0	0.0	0.0
	1	2	3	4	5	6	7	8	9	10	11	12	13	14	15	16	17	18	19	20	21	22	23	24	25	26	27	28	29	30	31	32	33	34	35	36	37	38	39	40	41	42	43	44	45	46	47	48	49
SRR1822165_8_1	0.22513379679667353	0.013842444470200041	0.004666203662106099	0.0007400089684939821	0.0	0.0	0.0	0.0	0.0	0.0	0.0	0.0	0.0	0.0	0.0	0.0	2.5919753712573803e-06	0.0	0.0	0.0	0.0	0.006818191214092539	2.9807716769459874e-05	0.0002488296356407085	0.0005883784092754253	0.0008566478602005641	0.0007011293379251214	0.000516451092723033	0.0006557697689281172	0.00027993334009579707	9.331111336526569e-05	0.0001535745407469998	0.0003965722318023792	0.0008553518725149355	3.434367366916029e-05	0.0	0.0	7.127932270957796e-06	0.006153997525207835	0.0	0.0	0.0	0.0	0.0	0.0	0.0	9.719907642215177e-06	0.0	0.0
	1	2	3	4	5	6	7	8	9	10	11	12	13	14	15	16	17	18	19	20	21	22	23	24	25	26	27	28	29	30	31	32	33	34	35	36	37	38	39	40	41	42	43	44	45	46	47	48	49
SRR1822165_8_1.trim	0.22565727579233302	0.013883328298141854	0.00468342201371749	0.0007443459364826372	0.0	0.0	0.0	0.0	0.0	0.0	0.0	0.0	0.0	0.0	0.0	0.0	6.54657815727913e-07	0.0	0.0	0.0	0.0	0.000716936039287833	5.23831463617325e-06	8.05475773616751e-05	0.000209584635476124	0.00025812056130084904	0.000280707564604518	0.0002921473017724918	0.0003331900309516452	0.0001480316683029539	0.0	7.251902971858845e-06	0.00016168524971336504	0.0003145369592722281	1.985873686121146e-06	0.0	0.0	0.0	0.0014412523156914477	0.0	0.0	0.0	0.0	0.0	0.0	0.0	0.0	0.0	0.0
	1	2	3	4	5	6	7	8	9	10	11	12	13	14	15	16	17	18	19	20	21	22	23	24	25	26	27	28	29	30	31	32	33	34	35	36	37	38	39	40	41	42	43	44	45	46	47	48	49
SRR1822165_8_2	0.006458554631330577	0.0011974926215209097	0.002023036777266385	0.0019744372390553097	0.0003103890507080713	0.004252135596547733	0.011367107990649241	0.019266152934556108	0.025097449526042398	0.02309579654558889	0.024417055991087334	0.0362727513392186	0.03291873520881154	0.04268141044465247	0.03851999398609875	0.053802280775032255	0.03802492669018858	0.04457938441025568	0.05277650652185715	0.050831876999571306	0.052166096321926037	0.04716682382461337	0.048935847015496525	0.057908617756946765	0.05869269030675212	0.067432831258632	0.05751010154361594	0.06240439903839269	0.05894151994239283	0.08294061990486491	0.07565198516088915	0.08804616339239914	0.09074505774772088	0.08937131080095448	0.09166391301683162	0.1080827810060615	0.1003852621472699	0.09953444623165467	0.10597291305385799	0.1008641295971097	0.11373652728461667	0.11919781939185596	0.13115395378562344	0.129336979050372	0.11902156506661046	0.12667696432561915	0.13010809172332108	0.12233605357260582	0.145832310313054
	1	2	3	4	5	6	7	8	9	10	11	12	13	14	15	16	17	18	19	20	21	22	23	24	25	26	27	28	29	30	31	32	33	34	35	36	37	38	39	40	41	42	43	44	45	46	47	48	49
SRR1822165_8_2.trim	0.00033125685475832406	1.7021103208925742e-05	3.600617986503523e-05	2.8804943892028178e-05	0.00011260114430520106	3.927946894367479e-06	4.582604710095392e-05	0.00023698612929350454	0.0013171715252445612	0.0016032569907176591	0.0010657829240050425	0.0021708453169537595	0.0032268083737228836	0.003969190336758337	0.0009976985111693395	0.006206156093100617	0.00031161712028648664	0.0007600577240601071	0.00254727356099731	0.0021538242137448343	0.003608949077826741	0.0016704094756630511	0.0024245478894766043	0.0016590984638557434	0.0007803630696233176	0.002687523916896039	0.0010420312434606133	0.00011709284900485715	0.0003378802731329284	0.0006562784840114765	0.0009635736788126924	0.0033600589508158067	0.0018646733696818386	0.000277899433394891	0.0002592072853676943	0.0003594629340995936	0.000470012548999814	0.00038108432830966614	0.0008173088041591412	6.720807295691435e-05	8.325545941430951e-05	0.000307421988469579	0.0019995231269406433	0.0	0.0	0.0	0.0	0.0	0.0
	1	2	3	4	5	6	7	8	9	10	11	12	13	14	15	16	17	18	19	20	21	22	23	24	25	26	27	28	29	30	31	32	33	34	35	36	37	38	39	40	41	42	43	44	45	46	47	48	49
SRR1822165_9_1	0.22505192522325476	0.0138299068227164	0.004667377550373635	0.0007413198700889633	0.0	0.0	0.0	0.0	0.0	0.0	0.0	0.0	0.0	0.0	0.0	0.0	2.8800305753261975e-06	0.0	0.0	0.0	0.0	0.006818760390142306	2.9376311868327215e-05	0.0002522906783985749	0.0005788861456405656	0.0008536410625266849	0.0006969673992289398	0.0005120694362929979	0.0006462788611031988	0.00028109098415183686	9.273698452550356e-05	0.0001503375960320275	0.0003997482438552762	0.0008507610319513588	3.340835467378389e-05	0.0	0.0	6.912073380782874e-06	0.006143105217170779	0.0	0.0	0.0	0.0	0.0	0.0	0.0	9.79210395610907e-06	0.0	0.0
	1	2	3	4	5	6	7	8	9	10	11	12	13	14	15	16	17	18	19	20	21	22	23	24	25	26	27	28	29	30	31	32	33	34	35	36	37	38	39	40	41	42	43	44	45	46	47	48	49
SRR1822165_9_1.trim	0.2255851655883185	0.013876156712524615	0.004682802812568068	0.0007442903935969378	0.0	0.0	0.0	0.0	0.0	0.0	0.0	0.0	0.0	0.0	0.0	0.0	1.1638630079701921e-06	0.0	0.0	0.0	0.0	0.0007187712124807829	4.656386715151759e-06	8.382380104299744e-05	0.00020376745057169287	0.0002579806758846792	0.0002786736062146873	0.00029003910304852985	0.0003224641476386678	0.0001479622368790612	0.0	6.4462987333444925e-06	0.00016073592744929318	0.0003113141153256091	1.7652641419458782e-06	0.0	0.0	0.0	0.0014481173750366151	0.0	0.0	0.0	0.0	0.0	0.0	0.0	0.0	0.0	0.0
	1	2	3	4	5	6	7	8	9	10	11	12	13	14	15	16	17	18	19	20	21	22	23	24	25	26	27	28	29	30	31	32	33	34	35	36	37	38	39	40	41	42	43	44	45	46	47	48	49
SRR1822165_9_2	0.006452996507075879	0.0011952126887603718	0.002013717378268077	0.0019780049991340327	0.0003104672960201641	0.0042555331781019895	0.01136632866858237	0.01929044479353487	0.02509543442116235	0.02307422896339843	0.024378306807906133	0.036299329365296326	0.03289110118245531	0.04268723718136983	0.03857628153814922	0.05386751587478613	0.03804693191840426	0.04464047391755606	0.05277540828062244	0.050867676027526364	0.052163689786423155	0.047147828536435045	0.04898644005572329	0.05794045511441244	0.05868926306399725	0.06746183619644085	0.05756201909681458	0.06248571936839224	0.05899685032944209	0.08288958398234822	0.0756238428469153	0.088035046608226	0.09075725150802433	0.08932702832431734	0.09163566083349882	0.1080460750517075	0.10032816911594836	0.09946531195558063	0.10595920489682613	0.10080567818533744	0.11374219952358763	0.11920676953721158	0.13117272057157686	0.1293306530155982	0.11903857575161253	0.12669542503917475	0.130149733711221	0.12234427484597192	0.14585742046905006
	1	2	3	4	5	6	7	8	9	10	11	12	13	14	15	16	17	18	19	20	21	22	23	24	25	26	27	28	29	30	31	32	33	34	35	36	37	38	39	40	41	42	43	44	45	46	47	48	49
SRR1822165_9_2.trim	0.0003363564093033855	1.8039876623537975e-05	3.549782174309086e-05	2.8514643695269706e-05	0.00011231278026912354	4.6554520318807685e-06	4.480872580685239e-05	0.00024324736866577012	0.001308763952462481	0.0015956561839271333	0.0010556237482289641	0.002157802016776736	0.0032209908745575062	0.003961207747626549	0.000987537762262708	0.00621444653105684	0.00031016949162405614	0.0007553470921726547	0.002538967151886974	0.0021415079346651534	0.003592807016405163	0.0016379874646036323	0.002407423639411299	0.0016606682649132278	0.0007787787319002511	0.002674756789165259	0.0010343193406357292	0.00011344141146096357	0.00033723061662670943	0.0006466952136187609	0.0009398963246801346	0.0033424402583773338	0.0018529482602340339	0.0002782747927378981	0.00026054255618219156	0.0003545062192543662	0.00046726591294926634	0.0003771210322588072	0.0008116660520087947	6.644719908657413e-05	8.07904109503545e-05	0.00030516316120594806	0.00200265553647068	0.0	0.0	0.0	0.0	0.0	0.0
	1	2	3	4	5	6	7	8	9	10	11	12	13	14	15	16	17	18	19	20	21	22	23	24	25	26	27	28	29	30	31	32	33	34	35	36	37	38	39	40	41	42	43	44	45	46	47	48	49
SRR1822166_001_1	0.2189072292347074	0.007061523523700238	0.0017653808809250594	0.0	0.0	0.0	0.0	0.0	0.0	0.0	0.0	0.0	0.0	0.0	0.0	0.0	0.0	0.0	0.0	0.0	0.0	0.003530761761850119	0.0	0.0	0.003530761761850119	0.003530761761850119	0.003530761761850119	0.0	0.003530761761850119	0.0	0.0	0.0	0.0	0.005296142642775179	0.0	0.0	0.0	0.0	0.0	0.0	0.0	0.0	0.0	0.0	0.0	0.0	0.0	0.0	0.0
	1	2	3	4	5	6	7	8	9	10	11	12	13	14	15	16	17	18	19	20	21	22	23	24	25	26	27	28	29	30	31	32	33	34	35	36	37	38	39	40	41	42	43	44	45	46	47	48	49
SRR1822166_001_1.trim	0.2221744427721637	0.0053751881315846056	0.0017917293771948684	0.0	0.0	0.0	0.0	0.0	0.0	0.0	0.0	0.0	0.0	0.0	0.0	0.0	0.0	0.0	0.0	0.0	0.0	0.0	0.0	0.0	0.0	0.0	0.0	0.0	0.0	0.0	0.0	0.0	0.0	0.0018078932619818126	0.0	0.0	0.0	0.0	0.0	0.0	0.0	0.0	0.0	0.0	0.0	0.0	0.0	0.0	0.0
	1	2	3	4	5	6	7	8	9	10	11	12	13	14	15	16	17	18	19	20	21	22	23	24	25	26	27	28	29	30	31	32	33	34	35	36	37	38	39	40	41	42	43	44	45	46	47	48	49
SRR1822166_001_2	0.0017653808809250594	0.0	0.0017653808809250594	0.0017653808809250594	0.0	0.005296142642775179	0.008826904404625299	0.017653808809250597	0.019419189690175656	0.017653808809250597	0.024715332332950837	0.03354223673757613	0.03001147497572601	0.03177685585665107	0.03883837938035131	0.07238061611792745	0.03883837938035131	0.03883837938035131	0.0564921881896019	0.06002294995145202	0.04766528378497661	0.04236914114220143	0.04943066466590167	0.06708447347515226	0.06708447347515226	0.07591137787977756	0.07238061611792745	0.07238061611792745	0.06708447347515226	0.09886132933180335	0.08826904404625298	0.10592285285550358	0.1041574719745785	0.10592285285550358	0.1094536146173537	0.12181128078382912	0.12357666166475417	0.11651513814105394	0.12357666166475417	0.12887280430752937	0.1394650895930797	0.14123047047400478	0.1571188984023303	0.15005737487863005	0.14299585135492981	0.16241504104510548	0.1571188984023303	0.14652661311677995	0.1747727072115809
	1	2	3	4	5	6	7	8	9	10	11	12	13	14	15	16	17	18	19	20	21	22	23	24	25	26	27	28	29	30	31	32	33	34	35	36	37	38	39	40	41	42	43	44	45	46	47	48	49
SRR1822166_001_2.trim	0.0	0.0	0.0	0.0	0.0	0.0	0.0	0.0	0.0	0.0	0.0	0.0	0.0	0.0017917293771948684	0.0	0.012542105640364079	0.0	0.0	0.0017917293771948684	0.0017917293771948684	0.0017923074165680898	0.0	0.0017935932847867417	0.0	0.0	0.001795880250704883	0.0	0.0	0.0	0.0018049238322142805	0.0	0.0018097582163023019	0.0018115942028985507	0.0	0.0	0.0	0.0	0.0	0.0	0.0	0.0	0.0	0.00386645272294933	0.0	0.0	0.0	0.0	0.0	0.0
	1	2	3	4	5	6	7	8	9	10	11	12	13	14	15	16	17	18	19	20	21	22	23	24	25	26	27	28	29	30	31	32	33	34	35	36	37	38	39	40	41	42	43	44	45	46	47	48	49
SRR1822166_002_1	0.2280632237044864	0.006163870910932065	0.0026416589618280277	0.0	0.0	0.0	0.0	0.0	0.0	0.0	0.0	0.0	0.0	0.0	0.0	0.0	0.0	0.0	0.0	0.0	0.0	0.0026416589618280277	0.0	0.0	0.0017611059745520187	0.0017611059745520187	0.0017611059745520187	0.0008805529872760094	0.0017611059745520187	0.0008805529872760094	0.0	0.0	0.0008805529872760094	0.0026416589618280277	0.0	0.0	0.0	0.0	0.0008805529872760094	0.0	0.0	0.0	0.0	0.0	0.0	0.0	0.0	0.0	0.0
	1	2	3	4	5	6	7	8	9	10	11	12	13	14	15	16	17	18	19	20	21	22	23	24	25	26	27	28	29	30	31	32	33	34	35	36	37	38	39	40	41	42	43	44	45	46	47	48	49
SRR1822166_002_1.trim	0.23144217966704497	0.005361594895761659	0.0026807974478808296	0.0	0.0	0.0	0.0	0.0	0.0	0.0	0.0	0.0	0.0	0.0	0.0	0.0	0.0	0.0	0.0	0.0	0.0	0.0	0.0	0.0	0.0	0.0	0.0	0.0008962500896250089	0.0	0.000897859502944979	0.0	0.0	0.0009005763688760808	0.000901631953836444	0.0	0.0	0.0	0.0	0.0	0.0	0.0	0.0	0.0	0.0	0.0	0.0	0.0	0.0	0.0
	1	2	3	4	5	6	7	8	9	10	11	12	13	14	15	16	17	18	19	20	21	22	23	24	25	26	27	28	29	30	31	32	33	34	35	36	37	38	39	40	41	42	43	44	45	46	47	48	49
SRR1822166_002_2	0.0008805529872760094	0.0	0.0008805529872760094	0.0008805529872760094	0.0	0.004402764936380046	0.008805529872760093	0.015849953770968168	0.018491612732796196	0.015849953770968168	0.02113327169462422	0.03610267247831638	0.0281776955928323	0.03698322546559239	0.0378637784528684	0.06868313300752872	0.03522211949104037	0.04314709637652446	0.05547483819838859	0.0572359441729406	0.05107207326200855	0.04314709637652446	0.04931096728745652	0.06516092105842469	0.06163870910932066	0.07132479196935676	0.0660414740457007	0.07220534495663276	0.06428036807114867	0.09598027561308502	0.0854136397657729	0.10038304054946506	0.09686082860036102	0.10038304054946506	0.10830801743494914	0.12327741821864131	0.11887465328226125	0.1144718883458812	0.11887465328226125	0.12327741821864131	0.13472460705322942	0.13472460705322942	0.14793290186236957	0.14441068991326553	0.13560516004050543	0.1514551138114736	0.1523356667987496	0.13824681900233346	0.16642451459516577
	1	2	3	4	5	6	7	8	9	10	11	12	13	14	15	16	17	18	19	20	21	22	23	24	25	26	27	28	29	30	31	32	33	34	35	36	37	38	39	40	41	42	43	44	45	46	47	48	49
SRR1822166_002_2.trim	0.0	0.0	0.0	0.0	0.0	0.0	0.0	0.0	0.0	0.0	0.0	0.0008935991492936098	0.0	0.0035743965971744393	0.0008935991492936098	0.00982959064222971	0.0	0.0008935991492936098	0.0017871982985872197	0.0026807974478808296	0.0026818039601305146	0.0008942224288869614	0.0026835791790036766	0.001789773235731033	0.0	0.0008958325868061777	0.0	0.0	0.0	0.0009002844898988079	0.0	0.001805265960807676	0.0018074684596753787	0.0	0.0	0.0	0.0	0.0	0.0	0.0	0.0	0.0	0.0019289007194799681	0.0	0.0	0.0	0.0	0.0	0.0
	1	2	3	4	5	6	7	8	9	10	11	12	13	14	15	16	17	18	19	20	21	22	23	24	25	26	27	28	29	30	31	32	33	34	35	36	37	38	39	40	41	42	43	44	45	46	47	48	49
SRR1822166_003_1	0.22940366810583154	0.006470359869651659	0.0023528581344187853	0.0	0.0	0.0	0.0	0.0	0.0	0.0	0.0	0.0	0.0	0.0	0.0	0.0	0.0	0.0	0.0	0.0	0.0	0.0029410726680234815	0.0	0.0	0.0011764290672093927	0.0011764290672093927	0.0011764290672093927	0.0005882145336046963	0.0011764290672093927	0.0005882145336046963	0.0	0.0	0.0005882145336046963	0.001764643600814089	0.0	0.0	0.0	0.0	0.001764643600814089	0.0	0.0	0.0	0.0	0.0	0.0	0.0	0.0	0.0	0.0
	1	2	3	4	5	6	7	8	9	10	11	12	13	14	15	16	17	18	19	20	21	22	23	24	25	26	27	28	29	30	31	32	33	34	35	36	37	38	39	40	41	42	43	44	45	46	47	48	49
SRR1822166_003_1.trim	0.23035836839435442	0.005967833378092084	0.0023871333512368335	0.0	0.0	0.0	0.0	0.0	0.0	0.0	0.0	0.0	0.0	0.0	0.0	0.0	0.0	0.0	0.0	0.0	0.0	0.0	0.0	0.0	0.0	0.0	0.0	0.0005984941886214285	0.0	0.000599617444070683	0.0	0.0	0.00060148928747579	0.0006021992315937805	0.0	0.0	0.0	0.0	0.0	0.0	0.0	0.0	0.0	0.0	0.0	0.0	0.0	0.0	0.0
	1	2	3	4	5	6	7	8	9	10	11	12	13	14	15	16	17	18	19	20	21	22	23	24	25	26	27	28	29	30	31	32	33	34	35	36	37	38	39	40	41	42	43	44	45	46	47	48	49
SRR1822166_003_2	0.0011764290672093927	0.0	0.0011764290672093927	0.0005882145336046963	0.0	0.004117501735232874	0.007646788936861052	0.015293577873722104	0.018234650541745587	0.015293577873722104	0.020587508676164372	0.03294001388186299	0.027057868545816027	0.03352822841546769	0.0323517993482583	0.06176252602849311	0.03411644294907238	0.042351446419538134	0.052351093490817964	0.052351093490817964	0.0470571626883757	0.041175017352328744	0.04588073362116631	0.05940966789407433	0.05823323882686493	0.06705645683093538	0.05940966789407433	0.06411538416291189	0.05999788242767902	0.08882039457430914	0.07823253296942462	0.09117325270872792	0.08882039457430914	0.0941143253767514	0.09823182711198428	0.11352540498570639	0.10881968871686881	0.10587861604884534	0.1082314741832641	0.1105843323176829	0.12176040845617213	0.12470148112419563	0.13881862993070831	0.13587755726268486	0.12470148112419563	0.14058327353152242	0.1399950589979177	0.125877910191405	0.15587685140524452
	1	2	3	4	5	6	7	8	9	10	11	12	13	14	15	16	17	18	19	20	21	22	23	24	25	26	27	28	29	30	31	32	33	34	35	36	37	38	39	40	41	42	43	44	45	46	47	48	49
SRR1822166_003_2.trim	0.0	0.0	0.0	0.0	0.0	0.0	0.0	0.0	0.0005967833378092084	0.0	0.0005967833378092084	0.0005967833378092084	0.0011935666756184168	0.0023871333512368335	0.0005967833378092084	0.008951750067138126	0.0	0.0011935666756184168	0.0017903500134276253	0.0023871333512368335	0.001790927162992281	0.0005971468324346273	0.0017920076458992893	0.0011951357973049687	0.0	0.0011964083820371245	0.0005989924946240424	0.0	0.0	0.0012024578237918306	0.0	0.0018085689999216286	0.0012071244484950178	0.0	0.0	0.0006076072426783327	0.0	0.0	0.0	0.0	0.0	0.0006362051634411065	0.0025771369297279186	0.0	0.0	0.0	0.0	0.0	0.0
	1	2	3	4	5	6	7	8	9	10	11	12	13	14	15	16	17	18	19	20	21	22	23	24	25	26	27	28	29	30	31	32	33	34	35	36	37	38	39	40	41	42	43	44	45	46	47	48	49
SRR1822166_004_1	0.23010334776079855	0.006624856461443335	0.002649942584577334	0.0	0.0	0.0	0.0	0.0	0.0	0.0	0.0	0.0	0.0	0.0	0.0	0.0	0.0	0.0	0.0	0.0	0.0	0.0035332567794364458	0.0	0.0	0.0008833141948591114	0.0008833141948591114	0.001324971292288667	0.0004416570974295557	0.001324971292288667	0.0004416570974295557	0.0	0.0	0.0004416570974295557	0.0017666283897182229	0.0	0.0	0.0	0.0	0.0017666283897182229	0.0	0.0	0.0	0.0	0.0	0.0	0.0	0.0	0.0	0.0
	1	2	3	4	5	6	7	8	9	10	11	12	13	14	15	16	17	18	19	20	21	22	23	24	25	26	27	28	29	30	31	32	33	34	35	36	37	38	39	40	41	42	43	44	45	46	47	48	49
SRR1822166_004_1.trim	0.23122216147910485	0.006273469497495093	0.002688629784640754	0.0	0.0	0.0	0.0	0.0	0.0	0.0	0.0	0.0	0.0	0.0	0.0	0.0	0.0	0.0	0.0	0.0	0.0	0.0	0.0	0.0	0.0	0.0	0.00044896199985633217	0.0004494180036852276	0.0004498385079756367	0.00045029426730368294	0.0	0.0	0.0004516956655283936	0.0009044985234061605	0.0	0.0	0.0	0.0	0.0	0.0	0.0	0.0	0.0	0.0	0.0	0.0	0.0	0.0	0.0
	1	2	3	4	5	6	7	8	9	10	11	12	13	14	15	16	17	18	19	20	21	22	23	24	25	26	27	28	29	30	31	32	33	34	35	36	37	38	39	40	41	42	43	44	45	46	47	48	49
SRR1822166_004_2	0.0017666283897182229	0.0	0.0017666283897182229	0.0004416570974295557	0.0	0.004858228071725113	0.007949827753732002	0.01545799841003445	0.01722462679975267	0.015899655507464003	0.021199540676618674	0.0348909106969349	0.026941082943202896	0.03709919618408268	0.0348909106969349	0.06448193622471514	0.03665753908665312	0.045490681035244236	0.0547654800812649	0.05432382298383535	0.05299885169154668	0.04593233813267379	0.047698966522392014	0.062273650737567354	0.06094867944527869	0.07199010688101758	0.06315696493242647	0.06801519300415157	0.0627153078349969	0.09098136207048847	0.08082324882960869	0.09318964755763626	0.09142301916791802	0.09804787562936136	0.10069781821393871	0.11615581662397315	0.10997261725995938	0.10820598887024113	0.11173924564967759	0.11306421694196626	0.12454730147513471	0.12587227276742335	0.14265524246974648	0.13691370020316226	0.1285222153520007	0.14133027117745783	0.14309689956717606	0.12984718664428938	0.15811324087978096
	1	2	3	4	5	6	7	8	9	10	11	12	13	14	15	16	17	18	19	20	21	22	23	24	25	26	27	28	29	30	31	32	33	34	35	36	37	38	39	40	41	42	43	44	45	46	47	48	49
SRR1822166_004_2.trim	0.0	0.0	0.0	0.0	0.0	0.0	0.0	0.0	0.00044810496410679234	0.0	0.00044810496410679234	0.0017924198564271694	0.001344314892320377	0.0035848397128543387	0.001344314892320377	0.008065889353922263	0.0	0.001344314892320377	0.0017924198564271694	0.0022405248205339618	0.004034246268322202	0.0008967403488319958	0.002691186364655752	0.0013461245075427845	0.0004488773577283215	0.0013474909718104889	0.0004497778097619776	0.0	0.0	0.0009029549199756202	0.0009041427822281694	0.002716111976243074	0.0018129572051451726	0.0	0.0004548555833522857	0.00045628972572424586	0.0	0.0004608847142975656	0.0	0.0	0.0	0.0004777465650021976	0.0019352091961141	0.0	0.0	0.0	0.0	0.0	0.0
	1	2	3	4	5	6	7	8	9	10	11	12	13	14	15	16	17	18	19	20	21	22	23	24	25	26	27	28	29	30	31	32	33	34	35	36	37	38	39	40	41	42	43	44	45	46	47	48	49
SRR1822166_005_1	0.22957165461121157	0.006710556057866184	0.002825497287522604	0.0	0.0	0.0	0.0	0.0	0.0	0.0	0.0	0.0	0.0	0.0	0.0	0.0	0.0	0.0	0.0	0.0	0.0	0.0038850587703435804	0.0	0.0	0.0010595614828209764	0.000706374321880651	0.0010595614828209764	0.000706374321880651	0.0010595614828209764	0.0003531871609403255	0.0	0.0	0.0003531871609403255	0.001412748643761302	0.0	0.0	0.0	0.0	0.002119122965641953	0.0	0.0	0.0	0.0	0.0	0.0	0.0	0.0	0.0	0.0
	1	2	3	4	5	6	7	8	9	10	11	12	13	14	15	16	17	18	19	20	21	22	23	24	25	26	27	28	29	30	31	32	33	34	35	36	37	38	39	40	41	42	43	44	45	46	47	48	49
SRR1822166_005_1.trim	0.23039988533753764	0.006091443313745163	0.002866561559409488	0.0	0.0	0.0	0.0	0.0	0.0	0.0	0.0	0.0	0.0	0.0	0.0	0.0	0.0	0.0	0.0	0.0	0.0	0.0	0.0	0.0	0.0003584833287327973	0.0	0.0003590097076224941	0.0007187289996370418	0.00035970834847105966	0.0003600697094957584	0.0	0.0	0.0003612077341800042	0.0007233116098746502	0.0	0.0	0.0	0.0	0.0003689492325855962	0.0	0.0	0.0	0.0	0.0	0.0	0.0	0.0	0.0	0.0
	1	2	3	4	5	6	7	8	9	10	11	12	13	14	15	16	17	18	19	20	21	22	23	24	25	26	27	28	29	30	31	32	33	34	35	36	37	38	39	40	41	42	43	44	45	46	47	48	49
SRR1822166_005_2	0.002119122965641953	0.0	0.002119122965641953	0.0003531871609403255	0.0	0.004944620253164557	0.007416930379746836	0.016246609403254973	0.0180125452079566	0.016952983725135623	0.02119122965641953	0.033905967450271246	0.02754859855334539	0.03814421338155515	0.03567190325497288	0.061807753164556965	0.03673146473779385	0.045914330922242313	0.052978074141048825	0.0526248869801085	0.0526248869801085	0.04662070524412296	0.04768026672694394	0.05968863019891501	0.06110137884267631	0.0706374321880651	0.06216094032549729	0.06639918625678119	0.06286731464737794	0.08759041591320071	0.08123304701627487	0.09324141048824593	0.09076910036166366	0.09818603074141048	0.09924559222423146	0.11407945298372514	0.10878164556962025	0.10489658679927666	0.11301989150090416	0.11196033001808318	0.12432188065099457	0.12644100361663654	0.14339398734177217	0.13738980560578662	0.12856012658227847	0.1412748643761302	0.14268761301989152	0.13103243670886078	0.15787466094032548
	1	2	3	4	5	6	7	8	9	10	11	12	13	14	15	16	17	18	19	20	21	22	23	24	25	26	27	28	29	30	31	32	33	34	35	36	37	38	39	40	41	42	43	44	45	46	47	48	49
SRR1822166_005_2.trim	0.0	0.0	0.0	0.0	0.0	0.0	0.0	0.0	0.000716640389852372	0.000358320194926186	0.000716640389852372	0.0017916009746309302	0.0017916009746309302	0.003941522144188046	0.002149921169557116	0.006808083703597535	0.0	0.0017916009746309302	0.0017916009746309302	0.002149921169557116	0.004301214017656483	0.0010755695140576935	0.0035864275236793873	0.001076349024110218	0.00035892208519374617	0.0014366010020291989	0.0007192821564079049	0.0003601124991447328	0.0	0.0007219903830880972	0.0018074031231925967	0.003257659118549835	0.0021745039412883935	0.0	0.0003637077826191325	0.0003648982481235108	0.0	0.0003686119548229188	0.0	0.0	0.0	0.000764032410254843	0.0019340638937347934	0.0	0.0	0.0	0.0	0.0	0.0
	1	2	3	4	5	6	7	8	9	10	11	12	13	14	15	16	17	18	19	20	21	22	23	24	25	26	27	28	29	30	31	32	33	34	35	36	37	38	39	40	41	42	43	44	45	46	47	48	49
SRR1822166_006_1	0.23241154222290297	0.006774987922847617	0.0029456469229772243	0.0	0.0	0.0	0.0	0.0	0.0	0.0	0.0	0.0	0.0	0.0	0.0	0.0	0.0	0.0	0.0	0.0	0.0	0.004123905692168113	0.0	0.0	0.0008836940768931673	0.0005891293845954449	0.0008836940768931673	0.0005891293845954449	0.0008836940768931673	0.0005891293845954449	0.0	0.0	0.00029456469229772244	0.0011782587691908898	0.0	0.0	0.0	0.0	0.0017673881537863345	0.0	0.0	0.0	0.0	0.0	0.0	0.0	0.0	0.0	0.0
	1	2	3	4	5	6	7	8	9	10	11	12	13	14	15	16	17	18	19	20	21	22	23	24	25	26	27	28	29	30	31	32	33	34	35	36	37	38	39	40	41	42	43	44	45	46	47	48	49
SRR1822166_006_1.trim	0.23246572027023393	0.006274781652538449	0.0029879912631135463	0.0	0.0	0.0	0.0	0.0	0.0	0.0	0.0	0.0	0.0	0.0	0.0	0.0	0.0	0.0	0.0	0.0	0.0	0.0002988437734405585	0.0	0.0	0.00029894293777203804	0.0	0.00029937161897177823	0.0005993353371111438	0.00029996250468691414	0.0006005464973125544	0.0	0.0	0.00030121479928551853	0.0006031854222147159	0.0	0.0	0.0	0.0	0.00030764119192503396	0.0	0.0	0.0	0.0	0.0	0.0	0.0	0.0	0.0	0.0
	1	2	3	4	5	6	7	8	9	10	11	12	13	14	15	16	17	18	19	20	21	22	23	24	25	26	27	28	29	30	31	32	33	34	35	36	37	38	39	40	41	42	43	44	45	46	47	48	49
SRR1822166_006_2	0.0017673881537863345	0.0	0.0017673881537863345	0.00029456469229772244	0.0	0.004418470384465837	0.007069552615145338	0.016201058076374734	0.017379316845565623	0.016790187460970177	0.020914093153138292	0.03299124553734491	0.026805386999092743	0.03888253938329936	0.03505319838342897	0.05891293845954449	0.03564232776802441	0.044479268536956086	0.050665127075208254	0.050959691767505984	0.05154882115210143	0.04565752730614698	0.04624665669074242	0.05861837376724676	0.059796632536437654	0.06745531453617844	0.05950206784413993	0.062447714767117156	0.060680326613330816	0.08719114892012583	0.07923790222808733	0.09278787807378257	0.08954766645850762	0.09632265438135523	0.09632265438135523	0.11193458307313452	0.10751611268866867	0.10309764230420286	0.11281827715002768	0.11164001838083681	0.12401173545734115	0.12636825299572294	0.14404213453358627	0.1393290994568227	0.12931389991870015	0.14139105230290677	0.14227474637979995	0.13108128807248648	0.16083232199455644
	1	2	3	4	5	6	7	8	9	10	11	12	13	14	15	16	17	18	19	20	21	22	23	24	25	26	27	28	29	30	31	32	33	34	35	36	37	38	39	40	41	42	43	44	45	46	47	48	49
SRR1822166_006_2.trim	0.0	0.0	0.0	0.0	0.0	0.0	0.0	0.00029879912631135464	0.0005975982526227093	0.00029879912631135464	0.0005975982526227093	0.0020915938841794828	0.0020915938841794828	0.00448198689467032	0.0017927947578681277	0.0068723799051611575	0.0	0.0014939956315567732	0.0017927947578681277	0.002689192136802192	0.004184575654138845	0.0008969467931162323	0.00299094044140299	0.0008976311513914778	0.0005986590038314177	0.0014975574837440134	0.0011997168668194304	0.00030032104319517567	0.0	0.000903233576202806	0.0024118397211913283	0.004830217842824711	0.0018135873967766506	0.0	0.0003033437582471584	0.0003043380343415038	0.0	0.0003074255569013963	0.0	0.0	0.0	0.0006370522319124946	0.0019348222865729781	0.0	0.0	0.0	0.0	0.0	0.0
	1	2	3	4	5	6	7	8	9	10	11	12	13	14	15	16	17	18	19	20	21	22	23	24	25	26	27	28	29	30	31	32	33	34	35	36	37	38	39	40	41	42	43	44	45	46	47	48	49
SRR1822166_007_1	0.23355872802654237	0.0073223817435348415	0.003282446988481136	0.0	0.0	0.0	0.0	0.0	0.0	0.0	0.0	0.0	0.0	0.0	0.0	0.0	0.0	0.0	0.0	0.0	0.0	0.0040399347550537056	0.0	0.0	0.0007574877665725699	0.0005049918443817132	0.0007574877665725699	0.0005049918443817132	0.0007574877665725699	0.0005049918443817132	0.0	0.0	0.0002524959221908566	0.0010099836887634264	0.0	0.0	0.0	0.0	0.0022724632997177096	0.0	0.0	0.0	0.0	0.0	0.0	0.0	0.0	0.0	0.0
	1	2	3	4	5	6	7	8	9	10	11	12	13	14	15	16	17	18	19	20	21	22	23	24	25	26	27	28	29	30	31	32	33	34	35	36	37	38	39	40	41	42	43	44	45	46	47	48	49
SRR1822166_007_1.trim	0.23356647296698568	0.006914796897048918	0.003329346654134665	0.0	0.0	0.0	0.0	0.0	0.0	0.0	0.0	0.0	0.0	0.0	0.0	0.0	0.0	0.0	0.0	0.0	0.0	0.00025614229216614414	0.0	0.0	0.0002562236730175974	0.0	0.0002565984285912233	0.0005137043477367471	0.0002571050994225419	0.0005147488411716714	0.0	0.0	0.0002581771146642019	0.0005170136258941104	0.0	0.0	0.0	0.0	0.0002636797029911825	0.0	0.0	0.0	0.0	0.0	0.0	0.0	0.0	0.0	0.0
	1	2	3	4	5	6	7	8	9	10	11	12	13	14	15	16	17	18	19	20	21	22	23	24	25	26	27	28	29	30	31	32	33	34	35	36	37	38	39	40	41	42	43	44	45	46	47	48	49
SRR1822166_007_2	0.0017674714553359964	0.0	0.0017674714553359964	0.0002524959221908566	0.0	0.0040399347550537056	0.006312398054771415	0.01590724309802397	0.01716972270897825	0.016664730864596536	0.02070466561965024	0.03282446988481136	0.02726955959661251	0.038631876095201065	0.0343394454179565	0.057316574337324455	0.03509693318452907	0.042924306772445624	0.050246688515980464	0.049489200749407894	0.05100417628255304	0.044439282305590765	0.04469177822778162	0.05605409472637017	0.05883154987046959	0.06665892345838614	0.05807406210389702	0.0611040131701873	0.05933654171485131	0.08534362170050953	0.0780212399569747	0.09089853198870838	0.08887856461118153	0.09519096266595294	0.09342349121061695	0.1105932139195952	0.10453331178701464	0.10175585664291521	0.1105932139195952	0.1093307343086409	0.12119804265161117	0.12347050595132888	0.14215520419345226	0.13685278982744428	0.12725794478419175	0.139125253127162	0.1396302449715437	0.12776293662857346	0.1570524636027128
	1	2	3	4	5	6	7	8	9	10	11	12	13	14	15	16	17	18	19	20	21	22	23	24	25	26	27	28	29	30	31	32	33	34	35	36	37	38	39	40	41	42	43	44	45	46	47	48	49
SRR1822166_007_2.trim	0.0	0.0	0.0	0.0	0.0	0.0	0.0	0.0002561035887795896	0.0005122071775591791	0.0002561035887795896	0.0005122071775591791	0.0020488287102367166	0.0020488287102367166	0.004097657420473433	0.0015366215326775372	0.007170900485828508	0.0	0.0012805179438979478	0.0015366215326775372	0.0025610358877958955	0.0038428627790558856	0.0007687970888216903	0.002563622706519036	0.0007693826729892825	0.0007697004838850375	0.001283644317563335	0.0012854362642137115	0.0002574181474645599	0.0	0.0007741895525700513	0.0023257256263954354	0.004140304571155016	0.0015545491289343048	0.0	0.00026002797901054155	0.0002608834033805271	0.0	0.00026351641575511945	0.0	0.0	0.0	0.0005459513611932313	0.0019345139395547301	0.0	0.0	0.0	0.0	0.0	0.0
	1	2	3	4	5	6	7	8	9	10	11	12	13	14	15	16	17	18	19	20	21	22	23	24	25	26	27	28	29	30	31	32	33	34	35	36	37	38	39	40	41	42	43	44	45	46	47	48	49
SRR1822166_008_1	0.23561447636561353	0.007072854825234178	0.003536427412617089	0.0	0.0	0.0	0.0	0.0	0.0	0.0	0.0	0.0	0.0	0.0	0.0	0.0	0.0	0.0	0.0	0.0	0.0	0.004420534265771361	0.0	0.0	0.0006630801398657042	0.0004420534265771361	0.0006630801398657042	0.0004420534265771361	0.0006630801398657042	0.0004420534265771361	0.0	0.0	0.00022102671328856806	0.0008841068531542722	0.0	0.0	0.0	0.0	0.0019892404195971125	0.0	0.0	0.0	0.0	0.0	0.0	0.0	0.0	0.0	0.0
	1	2	3	4	5	6	7	8	9	10	11	12	13	14	15	16	17	18	19	20	21	22	23	24	25	26	27	28	29	30	31	32	33	34	35	36	37	38	39	40	41	42	43	44	45	46	47	48	49
SRR1822166_008_1.trim	0.23517806499344235	0.006725778789135625	0.0035870820208723335	0.0	0.0	0.0	0.0	0.0	0.0	0.0	0.0	0.0	0.0	0.0	0.0	0.0	0.0	0.0	0.0	0.0	0.0	0.0006726804297082585	0.0	0.0	0.00022429822692251615	0.0	0.00022462874484196246	0.00044969690428651093	0.00022507314877335134	0.00045060369630212083	0.0	0.0	0.00022600351209457796	0.0004525787939680298	0.0	0.0	0.0	0.0	0.0002307987019881	0.0	0.0	0.0	0.0	0.0	0.0	0.0	0.0	0.0	0.0
	1	2	3	4	5	6	7	8	9	10	11	12	13	14	15	16	17	18	19	20	21	22	23	24	25	26	27	28	29	30	31	32	33	34	35	36	37	38	39	40	41	42	43	44	45	46	47	48	49
SRR1822166_008_2	0.0019892404195971125	0.0	0.0015471869930199765	0.00022102671328856806	0.0	0.0037574541259056565	0.006188747972079906	0.01679803020993117	0.018124190489662583	0.017240083636508308	0.021218564475702535	0.033154006993285204	0.02851244601422528	0.040005835105230814	0.03470119398630518	0.05724591874173913	0.03558530083945946	0.04310020909127077	0.050615117343082085	0.050615117343082085	0.05127819748294779	0.04486842279757931	0.04486842279757931	0.05658283860187342	0.05989823930120195	0.06719212083972469	0.05901413244804767	0.061445426294221915	0.05967721258791338	0.08620041818254154	0.07846448321744166	0.09261019286791002	0.09017889902173577	0.09703072713368138	0.0954835401406614	0.11360773063032398	0.10609282237851267	0.10366152853233841	0.11272362377716971	0.1107343833575726	0.12311187930173241	0.1259852265744838	0.14344633692428066	0.1383627225186436	0.1293006272738123	0.14167812321797213	0.14145709650468355	0.1295216539871009	0.1584761534279033
	1	2	3	4	5	6	7	8	9	10	11	12	13	14	15	16	17	18	19	20	21	22	23	24	25	26	27	28	29	30	31	32	33	34	35	36	37	38	39	40	41	42	43	44	45	46	47	48	49
SRR1822166_008_2.trim	0.0	0.0	0.0	0.0	0.0	0.0	0.0	0.00022419262630452084	0.0004483852526090417	0.0004483852526090417	0.0004483852526090417	0.002017733636740688	0.002017733636740688	0.004259659899785896	0.001345155757827125	0.006949971415440146	0.0	0.0011209631315226042	0.001569348384131646	0.002466118889349729	0.0038125909695418837	0.0008973519145003096	0.0022442558272102553	0.0011225360334066723	0.0006737984489159706	0.00134842369270323	0.0011252745669943468	0.0002253424642099831	0.0	0.0006777072711213119	0.0022621210099013035	0.004303978688509736	0.0015876003873744945	0.00022717875787742344	0.00022761000391489206	0.0004566981636166841	0.0	0.00023066507661540517	0.0	0.0	0.0	0.000477931512414271	0.0019353121900476569	0.0	0.0	0.0	0.0	0.0	0.0
	1	2	3	4	5	6	7	8	9	10	11	12	13	14	15	16	17	18	19	20	21	22	23	24	25	26	27	28	29	30	31	32	33	34	35	36	37	38	39	40	41	42	43	44	45	46	47	48	49
SRR1822166_009_1	0.2386053185007567	0.006289431789146799	0.0031447158945733995	0.0	0.0	0.0	0.0	0.0	0.0	0.0	0.0	0.0	0.0	0.0	0.0	0.0	0.0	0.0	0.0	0.0	0.0	0.003930894868216749	0.0	0.0	0.0007861789736433499	0.0007861789736433499	0.0007861789736433499	0.0005896342302325124	0.0005896342302325124	0.00039308948682167494	0.0	0.0	0.00019654474341083747	0.0009827237170541873	0.0	0.0	0.0	0.0	0.0017689026906975373	0.0	0.0	0.0	0.0	0.0	0.0	0.0	0.0	0.0	0.0
	1	2	3	4	5	6	7	8	9	10	11	12	13	14	15	16	17	18	19	20	21	22	23	24	25	26	27	28	29	30	31	32	33	34	35	36	37	38	39	40	41	42	43	44	45	46	47	48	49
SRR1822166_009_1.trim	0.23863160622794602	0.005980742010725464	0.0031897290723869143	0.0	0.0	0.0	0.0	0.0	0.0	0.0	0.0	0.0	0.0	0.0	0.0	0.0	0.0	0.0	0.0	0.0	0.0	0.0005981636376324683	0.0	0.0	0.00019945071273712198	0.0001995056250610986	0.00019974871611512718	0.00039989282872190257	0.00020014089919303187	0.00040069400201148386	0.0	0.0	0.0002009799783745543	0.0006037189084762135	0.0	0.0	0.0	0.0	0.0002052342954717105	0.0	0.0	0.0	0.0	0.0	0.0	0.0	0.0	0.0	0.0
	1	2	3	4	5	6	7	8	9	10	11	12	13	14	15	16	17	18	19	20	21	22	23	24	25	26	27	28	29	30	31	32	33	34	35	36	37	38	39	40	41	42	43	44	45	46	47	48	49
SRR1822166_009_2	0.0019654474341083746	0.0	0.0013758132038758624	0.00019654474341083747	0.0	0.003734350124805912	0.005896342302325125	0.01650975844651035	0.017689026906975373	0.016706303189921185	0.020637198058137934	0.032233337919377346	0.027319719334106412	0.03930894868216749	0.0336091511232532	0.05522907289844533	0.034591874840307395	0.04186403034650838	0.048546551622476855	0.0493327305961202	0.04992236482635272	0.043436388293795085	0.04284675406356257	0.05424634918139114	0.05798069930619705	0.06544939955580888	0.05719452033255371	0.059356512510072915	0.05778415456278622	0.08353151594960592	0.07586627095658327	0.09060712671239608	0.08824858979146603	0.0949311110674345	0.09394838735038032	0.11301322746123156	0.10397216926433303	0.10200672183022465	0.11104778002712318	0.10967196682324731	0.12185774091471925	0.12401973309223845	0.14190530474262464	0.13758132038758625	0.12814717270386602	0.14033294679533798	0.13974331256510544	0.12893335167750938	0.15802197370231333
	1	2	3	4	5	6	7	8	9	10	11	12	13	14	15	16	17	18	19	20	21	22	23	24	25	26	27	28	29	30	31	32	33	34	35	36	37	38	39	40	41	42	43	44	45	46	47	48	49
SRR1822166_009_2.trim	0.0	0.0	0.0	0.0	0.0	0.0	0.0	0.00019935806702418214	0.0003987161340483643	0.0003987161340483643	0.0003987161340483643	0.0019935806702418212	0.0017942226032176393	0.004186519407507825	0.0011961484021450928	0.006977532345846375	0.0	0.0009967903351209106	0.001395506469169275	0.0023922968042901856	0.003589683250338527	0.0007979556376563246	0.0019956574493901267	0.0011978247502535397	0.0005991539945596817	0.0011990551445460978	0.0012007660887646317	0.0002003831325494345	0.0	0.0008035000462012527	0.00201152199800457	0.0038271883460100553	0.0014117599604707212	0.0002020193857802595	0.0002024066146481667	0.00040611858256492313	0.0	0.00020512189368532253	0.0	0.0	0.0	0.00042499298761570435	0.0017210852302919607	0.0	0.0	0.0	0.0	0.0	0.0
	1	2	3	4	5	6	7	8	9	10	11	12	13	14	15	16	17	18	19	20	21	22	23	24	25	26	27	28	29	30	31	32	33	34	35	36	37	38	39	40	41	42	43	44	45	46	47	48	49
SRR1822166_01_1	0.23940280140176176	0.0061884032858653334	0.0031826074041593146	0.0	0.0	0.0	0.0	0.0	0.0	0.0	0.0	0.0	0.0	0.0	0.0	0.0	0.0	0.0	0.0	0.0	0.0	0.0038898534939724957	0.0	0.0	0.0007072460898131809	0.0007072460898131809	0.0007072460898131809	0.0005304345673598856	0.0005304345673598856	0.00035362304490659045	0.0	0.0	0.00017681152245329522	0.0008840576122664763	0.0	0.0	0.0	0.0	0.0017681152245329526	0.0	0.0	0.0	0.0	0.0	0.0	0.0	0.0	0.0	0.0
	1	2	3	4	5	6	7	8	9	10	11	12	13	14	15	16	17	18	19	20	21	22	23	24	25	26	27	28	29	30	31	32	33	34	35	36	37	38	39	40	41	42	43	44	45	46	47	48	49
SRR1822166_01_1.trim	0.23942752609491014	0.005918433229312386	0.003228236306897665	0.0	0.0	0.0	0.0	0.0	0.0	0.0	0.0	0.0	0.0	0.0	0.0	0.0	0.0	0.0	0.0	0.0	0.0	0.0005381194876384985	0.0	0.0	0.00017943077381315514	0.0001794797241755599	0.00017969516512188723	0.00035974458134724346	0.0001800484690478677	0.0003604720742284095	0.0	0.0	0.00018079357531950745	0.0005430748900273348	0.0	0.0	0.0	0.0	0.00018462822337799492	0.0	0.0	0.0	0.0	0.0	0.0	0.0	0.0	0.0	0.0
	1	2	3	4	5	6	7	8	9	10	11	12	13	14	15	16	17	18	19	20	21	22	23	24	25	26	27	28	29	30	31	32	33	34	35	36	37	38	39	40	41	42	43	44	45	46	47	48	49
SRR1822166_01_2	0.0022985497918928378	0.0	0.0014144921796263618	0.00017681152245329522	0.0	0.003536230449065905	0.005657968718505447	0.01591303702079657	0.017327529200422933	0.016620283110609754	0.020156513559675657	0.03164926251913985	0.026698539890447584	0.04048983864180461	0.0335941892661261	0.055518818050334706	0.034301435355939276	0.041904330821430975	0.04756229953993642	0.04968403780937597	0.04986084933182926	0.043318823001057334	0.042965199956150744	0.05481157196052152	0.05905504849940061	0.06648113244243901	0.05675649870750777	0.05905504849940061	0.05905504849940061	0.08451590773267512	0.07602895465491696	0.08999706492872728	0.0892898188389141	0.09565503364723273	0.09371010690024648	0.11368980893746883	0.10502604433725737	0.10202024845555135	0.11068401305576282	0.10944633239858975	0.12182313897032042	0.12429850028466655	0.1410955949177296	0.13738255294621038	0.12801154225618575	0.13915066817074337	0.13968110273810322	0.1292492229133588	0.15753906650588606
	1	2	3	4	5	6	7	8	9	10	11	12	13	14	15	16	17	18	19	20	21	22	23	24	25	26	27	28	29	30	31	32	33	34	35	36	37	38	39	40	41	42	43	44	45	46	47	48	49
SRR1822166_01_2.trim	0.0	0.0	0.0	0.0	0.0	0.0	0.0	0.0001793464614943147	0.0003586929229886294	0.0005380393844829441	0.0003586929229886294	0.0021521575379317764	0.001972811076437462	0.004842354460346497	0.001255425230460203	0.006815165536783959	0.0001793464614943147	0.0008967323074715735	0.0014347716919545176	0.002510850460920406	0.004126396919913812	0.0007178544765405157	0.002154363753547968	0.0014367532250620049	0.0007186760549715315	0.0016180153423810352	0.0010801702348290092	0.0001802568299312861	0.0	0.0010841969263017139	0.0018094503975362524	0.0036237792393687372	0.0016326915646083264	0.0001817114676290106	0.0001820611506992969	0.0005479341967558642	0.0	0.00018450456833311193	0.00037129585967986874	0.0	0.0	0.0003822944163989013	0.0017415736859826539	0.0	0.0	0.0	0.0	0.0	0.0
	1	2	3	4	5	6	7	8	9	10	11	12	13	14	15	16	17	18	19	20	21	22	23	24	25	26	27	28	29	30	31	32	33	34	35	36	37	38	39	40	41	42	43	44	45	46	47	48	49
SRR1822166_02_1	0.24032302241542308	0.005831367455668354	0.003887578303778903	0.0	0.0	0.0	0.0	0.0	0.0	0.0	0.0	0.0	0.0	0.0	0.0	0.0	0.0	0.0	0.0	0.0	0.0	0.004594410722647794	0.0	0.00017670810471722285	0.0008835405235861143	0.0008835405235861143	0.0009718945759447258	0.0005301243141516685	0.0007951864712275029	0.00026506215707583426	8.835405235861143e-05	8.835405235861143e-05	0.00017670810471722285	0.0009718945759447258	0.0	0.0	0.0	0.0	0.0022088513089652856	0.0	0.0	0.0	0.0	0.0	0.0	0.0	0.0	0.0	0.0
	1	2	3	4	5	6	7	8	9	10	11	12	13	14	15	16	17	18	19	20	21	22	23	24	25	26	27	28	29	30	31	32	33	34	35	36	37	38	39	40	41	42	43	44	45	46	47	48	49
SRR1822166_02_1.trim	0.24064207068692783	0.0057359748692601045	0.003853858115284133	0.0	0.0	0.0	0.0	0.0	0.0	0.0	0.0	0.0	0.0	0.0	0.0	0.0	0.0	0.0	0.0	0.0	0.0	0.0003585498451512856	0.0	8.965578454639104e-05	0.0002690037714328755	8.969164907962915e-05	0.00035919088660882494	0.00035956381313828194	0.0003599119295508389	0.00018014382683134215	0.0	0.0	9.034696849781902e-05	0.00045231512976016443	0.0	0.0	0.0	0.0	0.00018454048956746477	0.0	0.0	0.0	0.0	0.0	0.0	0.0	0.0	0.0	0.0
	1	2	3	4	5	6	7	8	9	10	11	12	13	14	15	16	17	18	19	20	21	22	23	24	25	26	27	28	29	30	31	32	33	34	35	36	37	38	39	40	41	42	43	44	45	46	47	48	49
SRR1822166_02_2	0.0025622675183997316	0.0	0.0014136648377377828	8.835405235861143e-05	8.835405235861143e-05	0.003799224251420291	0.006096429612744188	0.01608043752926728	0.017405748314646453	0.016963978052853393	0.021911804984935633	0.03189581290145872	0.028008234597679822	0.039317553299582086	0.033927956105706786	0.053807617886394356	0.03640186957174791	0.04267500728920932	0.05071522605384295	0.04912485311138796	0.05071522605384295	0.04311677755100238	0.044442088336381545	0.055928115143001035	0.05849038266140076	0.06697237168782746	0.05751848808545604	0.06281973122697272	0.058578736713759384	0.08420141189775669	0.07801662823265389	0.0904745496152181	0.0919765685053145	0.09798464406570008	0.09559908465201757	0.11486026806619486	0.10699675740627843	0.10372765746900982	0.11220964649543651	0.1113261059718504	0.12192859225488377	0.12652300297753158	0.14233837834972302	0.1390692784124544	0.12775995971055212	0.14101306756434384	0.14039458919783357	0.13270778664263438	0.1591256482978592
	1	2	3	4	5	6	7	8	9	10	11	12	13	14	15	16	17	18	19	20	21	22	23	24	25	26	27	28	29	30	31	32	33	34	35	36	37	38	39	40	41	42	43	44	45	46	47	48	49
SRR1822166_02_2.trim	8.962460733218913e-05	0.0	0.0	0.0	0.0	0.0	0.0	8.962460733218913e-05	0.00017924921466437826	0.00044812303666094563	0.0006273722513253239	0.0017924921466437825	0.0017924921466437825	0.004660479581273834	0.0010754952879862695	0.006094473298588861	0.00017924921466437826	0.0008962460733218913	0.0017028675393115933	0.0022406151833047282	0.0044827209040034285	0.0008071184257962223	0.002242771994416395	0.0012563851287076822	0.0009875443721641766	0.001976295236948816	0.0010794851935112145	0.0003602954422626554	9.018043301036714e-05	0.0006320952693990038	0.0014467226307204317	0.0035309967188892027	0.0019036568341280345	0.00018159514995673496	0.00027292079838430887	0.0004563613578758386	9.171224000726361e-05	9.21932591976605e-05	0.0005566446204472268	0.0	0.0	0.00019101448749380396	0.00251371667512629	0.0	0.0	0.0	0.0	0.0	0.0
	1	2	3	4	5	6	7	8	9	10	11	12	13	14	15	16	17	18	19	20	21	22	23	24	25	26	27	28	29	30	31	32	33	34	35	36	37	38	39	40	41	42	43	44	45	46	47	48	49
SRR1822166_03_1	0.24502122064046036	0.005714608896880177	0.0037704636020652713	0.0	0.0	0.0	0.0	0.0	0.0	0.0	0.0	0.0	0.0	0.0	0.0	0.0	0.0	0.0	0.0	0.0	0.0	0.004654166008799319	0.0	0.0001767404813468096	0.0007658754191695082	0.0007658754191695082	0.0007069619253872384	0.0005302214440404288	0.0005891349378226987	0.00029456746891134934	5.8913493782269864e-05	5.8913493782269864e-05	0.00029456746891134934	0.0007658754191695082	0.0	0.0	0.0	0.0	0.0024154532450730644	0.0	0.0	0.0	0.0	0.0	0.0	0.0	0.0	0.0	0.0
	1	2	3	4	5	6	7	8	9	10	11	12	13	14	15	16	17	18	19	20	21	22	23	24	25	26	27	28	29	30	31	32	33	34	35	36	37	38	39	40	41	42	43	44	45	46	47	48	49
SRR1822166_03_1.trim	0.24538557388609827	0.00567745482688245	0.0037650489904588877	0.0	0.0	0.0	0.0	0.0	0.0	0.0	0.0	0.0	0.0	0.0	0.0	0.0	0.0	0.0	0.0	0.0	0.0	0.0004781657561593726	0.0	5.978258270322491e-05	0.00029895509216187584	0.00011961443483076651	0.00023950805046434623	0.00041956088757506393	0.00023998728067412426	0.0001801799637477913	0.0	0.0	0.00012048432288111751	0.0003619191122848014	0.0	0.0	0.0	0.0	0.00012304852726293931	0.0	0.0	0.0	0.0	0.0	0.0	0.0	0.0	0.0	0.0
	1	2	3	4	5	6	7	8	9	10	11	12	13	14	15	16	17	18	19	20	21	22	23	24	25	26	27	28	29	30	31	32	33	34	35	36	37	38	39	40	41	42	43	44	45	46	47	48	49
SRR1822166_03_2	0.002238712763726255	5.8913493782269864e-05	0.0014139238507744768	0.00023565397512907945	5.8913493782269864e-05	0.00459525251501705	0.006775051784961034	0.016495778259035563	0.01743839415955188	0.01814535608493912	0.02215147366213347	0.032696989049159776	0.02869087147196542	0.04006117577194351	0.03576049072583781	0.05484846271129325	0.03699767409526548	0.04294793696727473	0.05160822055326841	0.04931059429575988	0.05125473959057479	0.043301417929968354	0.044892082262089635	0.057911964387971276	0.059973936670350725	0.06792725833095715	0.058206531856882626	0.06398005424754508	0.0590313207698344	0.08542456598429131	0.0791797356433707	0.09178722331277644	0.09426159005163179	0.09820879413504388	0.09614682185266442	0.11405652396247445	0.10716364518994889	0.10468927845109356	0.11334956203708722	0.11217129216144182	0.12189201863551635	0.12754771403861426	0.14198152001527037	0.13874127785724555	0.12837250295156605	0.1395660667701973	0.14033194218936684	0.13343906341684125	0.15924317369347543
	1	2	3	4	5	6	7	8	9	10	11	12	13	14	15	16	17	18	19	20	21	22	23	24	25	26	27	28	29	30	31	32	33	34	35	36	37	38	39	40	41	42	43	44	45	46	47	48	49
SRR1822166_03_2.trim	0.00011952536477647262	0.0	0.0	0.0	0.0	0.0	0.0	5.976268238823631e-05	0.00011952536477647262	0.0004183387767176542	0.0004781014591058905	0.0016135924244823805	0.001852643154035326	0.004422438496729487	0.000956202918211781	0.006872708474647176	0.00023905072955294525	0.0008366775534353084	0.0013745416949294351	0.0021514565659765074	0.004364102447603869	0.0009567792895554982	0.0021535080346786577	0.001555834408953468	0.0009578096808218965	0.0019167610571656018	0.0010796797669811134	0.00030028911836316006	0.00012025843537762653	0.0005418827173130325	0.0012660540170989637	0.00325978297089376	0.0016319701748384046	0.00024215904158294521	0.00018197302431887497	0.0004868398071870944	0.00012229992344024794	6.147040906713122e-05	0.0005567257105211881	0.0	0.0	0.00012735811509989652	0.002256082074976698	0.0	0.0	0.0	0.0	0.0	0.0
	1	2	3	4	5	6	7	8	9	10	11	12	13	14	15	16	17	18	19	20	21	22	23	24	25	26	27	28	29	30	31	32	33	34	35	36	37	38	39	40	41	42	43	44	45	46	47	48	49
SRR1822166_04_1	0.24560214925067272	0.006138949603640265	0.004107354770780896	0.0	0.0	0.0	0.0	0.0	0.0	0.0	0.0	0.0	0.0	0.0	0.0	0.0	0.0	0.0	0.0	0.0	0.0	0.004328180296091697	0.0	0.00013249531518648054	0.0006183114708702425	0.0006183114708702425	0.0006183114708702425	0.0004416510506216018	0.0004858161556837619	0.00030915573543512125	4.416510506216018e-05	4.416510506216018e-05	0.00030915573543512125	0.0006183114708702425	0.0	0.0	0.0	0.0	0.0021640901480458486	0.0	0.0	0.0	0.0	0.0	0.0	0.0	0.0	0.0	0.0
	1	2	3	4	5	6	7	8	9	10	11	12	13	14	15	16	17	18	19	20	21	22	23	24	25	26	27	28	29	30	31	32	33	34	35	36	37	38	39	40	41	42	43	44	45	46	47	48	49
SRR1822166_04_1.trim	0.24601706393352207	0.006138105583480701	0.004077135825523677	0.0	0.0	0.0	0.0	0.0	0.0	0.0	0.0	0.0	0.0	0.0	0.0	0.0	0.0	0.0	0.0	0.0	0.0	0.00040328615482782817	0.0	4.481800751687622e-05	0.0002241211760444943	8.967226580294341e-05	0.00022444079453836792	0.00035946929750263197	0.00017991557461661116	0.00022513101499417585	0.0	0.0	0.00013548752476034515	0.0002713237887653863	0.0	0.0	0.0	0.0	0.00013835774886408286	0.0	0.0	0.0	0.0	0.0	0.0	0.0	0.0	0.0	0.0
	1	2	3	4	5	6	7	8	9	10	11	12	13	14	15	16	17	18	19	20	21	22	23	24	25	26	27	28	29	30	31	32	33	34	35	36	37	38	39	40	41	42	43	44	45	46	47	48	49
SRR1822166_04_2	0.0020757599379215286	4.416510506216018e-05	0.001236622941740485	0.0002208255253108009	4.416510506216018e-05	0.004504840716340338	0.007066416809945629	0.016650244608434388	0.01828435349573431	0.018063527970423512	0.021994222320955766	0.032593847535874215	0.028574822975217632	0.04094105239262249	0.03678953251677943	0.055471371958073175	0.03727534867246319	0.04328180296091697	0.05193816355310037	0.048890771303811316	0.051319852082230125	0.044209270167222335	0.04518090247858986	0.05882791994279735	0.06028536840984864	0.06770510606029155	0.058386268892175755	0.06448105339075386	0.059755387149102716	0.08559197361046642	0.07954135421695048	0.09155426279385805	0.09385084825709038	0.09795820302787128	0.09636825924563351	0.11416679658568406	0.10670289383017897	0.10387632710620073	0.11253268769838413	0.11147272517689227	0.12185152486649993	0.1271955025790213	0.1418583174596585	0.13876676010530728	0.1284321255207618	0.13920841115592889	0.1401800434672964	0.1334227823927859	0.15886188290859016
	1	2	3	4	5	6	7	8	9	10	11	12	13	14	15	16	17	18	19	20	21	22	23	24	25	26	27	28	29	30	31	32	33	34	35	36	37	38	39	40	41	42	43	44	45	46	47	48	49
SRR1822166_04_2.trim	0.0001344110711711102	0.0	0.0	0.0	0.0	0.0	0.0	4.4803690390370074e-05	0.0001344110711711102	0.0004928405942940708	0.0004032332135133307	0.001702540234834063	0.0016577365444436925	0.004301154277475527	0.0010304848789785116	0.006720553558555511	0.00022401845195185036	0.0008064664270266614	0.0014785217828822124	0.001971362377176283	0.00407843320041824	0.0008517815010093612	0.0019283652664642032	0.0017495748308856483	0.0008975681736686709	0.0018410946699860258	0.0009443053217900252	0.0002701376351250962	0.00018030923936096602	0.0005416499469860115	0.0011750950358110212	0.0033941228274219784	0.0014046980352352644	0.00018154124889486765	0.0001364214914779768	0.0004105785096821256	0.0001375208114828044	9.215812675705229e-05	0.0005100760894413786	0.0	0.0	0.00019094400328423686	0.002319339181611506	0.0	0.0	0.0	0.0	0.0	0.0
	1	2	3	4	5	6	7	8	9	10	11	12	13	14	15	16	17	18	19	20	21	22	23	24	25	26	27	28	29	30	31	32	33	34	35	36	37	38	39	40	41	42	43	44	45	46	47	48	49
SRR1822166_05_1	0.24643901977060037	0.006113270780085155	0.004169745387572533	0.0	0.0	0.0	0.0	0.0	0.0	0.0	0.0	0.0	0.0	0.0	0.0	0.0	0.0	0.0	0.0	0.0	0.0	0.004487776815438235	0.0	0.0002120209519104678	0.000600726030412992	0.0008127469823234599	0.0006713996810498147	0.00038870507850252424	0.0005300523797761694	0.000353368253184113	3.53368253184113e-05	7.06736506368226e-05	0.00038870507850252424	0.000706736506368226	0.0	0.0	0.0	0.0	0.0020495358684678553	0.0	0.0	0.0	0.0	0.0	0.0	0.0	0.0	0.0	0.0
	1	2	3	4	5	6	7	8	9	10	11	12	13	14	15	16	17	18	19	20	21	22	23	24	25	26	27	28	29	30	31	32	33	34	35	36	37	38	39	40	41	42	43	44	45	46	47	48	49
SRR1822166_05_1.trim	0.2469463288734351	0.006129746296611612	0.004158190470216065	0.0	0.0	0.0	0.0	0.0	0.0	0.0	0.0	0.0	0.0	0.0	0.0	0.0	0.0	0.0	0.0	0.0	0.0	0.0004302150035331407	0.0	7.17160246229799e-05	0.00025104092325678977	0.00021523636719754716	0.00021548612592578226	0.0003235533927808767	0.00021591743317355447	0.00025217073976447973	0.0	0.0	0.00018066109676461266	0.0002894269093945442	0.0	0.0	0.0	0.0	0.0001106870975371014	0.0	0.0	0.0	0.0	0.0	0.0	0.0	0.0	0.0	0.0
	1	2	3	4	5	6	7	8	9	10	11	12	13	14	15	16	17	18	19	20	21	22	23	24	25	26	27	28	29	30	31	32	33	34	35	36	37	38	39	40	41	42	43	44	45	46	47	48	49
SRR1822166_05_2	0.002014199043149444	3.53368253184113e-05	0.0012367888861443954	0.0002473577772288791	3.53368253184113e-05	0.004523113640756646	0.007314722840911139	0.01685566567688219	0.018445822816210697	0.018375149165573874	0.02258023137846482	0.032686563419530454	0.028128112953455395	0.04084937006808346	0.03667962468051093	0.05540814209926892	0.03735102436156074	0.04332294784037225	0.05152109131424368	0.04872948211408918	0.050814354807875446	0.044383052599924595	0.04498377863033758	0.05841177225133388	0.06007260304129921	0.06756401000880241	0.058164414474104996	0.06406566430227968	0.0597192347881151	0.08516174901737124	0.07926049918919655	0.09131035662277479	0.09399595534697405	0.09763564835477043	0.09615150169139715	0.11367856704932915	0.10671721246160212	0.10364290865890036	0.11215908356063747	0.11109897880108512	0.1217353632219269	0.12721257114628068	0.1414533117496004	0.13837900794689864	0.1285200336830619	0.1388737235013564	0.13989849143559033	0.13297247367318174	0.15770825139606964
	1	2	3	4	5	6	7	8	9	10	11	12	13	14	15	16	17	18	19	20	21	22	23	24	25	26	27	28	29	30	31	32	33	34	35	36	37	38	39	40	41	42	43	44	45	46	47	48	49
SRR1822166_05_2.trim	0.00010753940871248443	0.0	0.0	0.0	0.0	0.0	0.0	3.584646957082814e-05	0.00010753940871248443	0.00039431116527910957	0.0003584646957082814	0.001505551721974782	0.0013980123132622975	0.003907265183220268	0.0009320082088415316	0.006810829218457347	0.00021507881742496886	0.0007886223305582191	0.0012904729045498133	0.0019357093568247196	0.0037292693859255943	0.0008249807026253039	0.0018658055256548258	0.0017587624055562536	0.0008617705650773224	0.001796394492541909	0.0007915101185574225	0.0002521543890893516	0.00018032665090852174	0.00043336240472798384	0.0010124601298624753	0.003113736465655668	0.0013413495281349877	0.0002541729756030254	0.0001455258266503629	0.00040147318761316525	0.0001833648476384808	7.372679357013887e-05	0.0004822353761194816	0.0	0.0	0.00015275973833784418	0.0022420441257477506	0.0	0.0	0.0	0.0	0.0	0.0
	1	2	3	4	5	6	7	8	9	10	11	12	13	14	15	16	17	18	19	20	21	22	23	24	25	26	27	28	29	30	31	32	33	34	35	36	37	38	39	40	41	42	43	44	45	46	47	48	49
SRR1822166_06_1	0.2489925899970113	0.006095253799595711	0.004151839544652151	0.0	0.0	0.0	0.0	0.0	0.0	0.0	0.0	0.0	0.0	0.0	0.0	0.0	0.0	0.0	0.0	0.0	0.0	0.004475741920476077	0.0	0.00023556536423558305	0.0006478047516478533	0.0009128157864128842	0.0006772504221773013	0.000500576399000614	0.0005300220695300618	0.00035334804635337455	5.889134105889576e-05	0.00011778268211779152	0.0003827937168828224	0.0007950331042950927	0.0	0.0	0.0	0.0	0.00235565364235583	0.0	0.0	0.0	0.0	0.0	0.0	0.0	0.0	0.0	0.0
	1	2	3	4	5	6	7	8	9	10	11	12	13	14	15	16	17	18	19	20	21	22	23	24	25	26	27	28	29	30	31	32	33	34	35	36	37	38	39	40	41	42	43	44	45	46	47	48	49
SRR1822166_06_1.trim	0.2495504268704333	0.0061237535921042415	0.0041522036551340956	0.0	0.0	0.0	0.0	0.0	0.0	0.0	0.0	0.0	0.0	0.0	0.0	0.0	0.0	0.0	0.0	0.0	0.0	0.00047801375723593325	0.0	5.9762878825683336e-05	0.000268970970859685	0.00023914920279613248	0.0001795694821665058	0.0003594950891472926	0.00020991336875271575	0.00021013524304242212	0.0	0.0	0.00015054273667425804	0.00030146814988996415	0.0	0.0	0.0	0.0	0.00030745807194272915	0.0	0.0	0.0	0.0	0.0	0.0	0.0	0.0	0.0	0.0
	1	2	3	4	5	6	7	8	9	10	11	12	13	14	15	16	17	18	19	20	21	22	23	24	25	26	27	28	29	30	31	32	33	34	35	36	37	38	39	40	41	42	43	44	45	46	47	48	49
SRR1822166_06_2	0.002031751266531904	2.944567052944788e-05	0.001177826821177915	0.00023556536423558305	5.889134105889576e-05	0.004269622226769942	0.006890286903890804	0.01640123848490247	0.018226870057728238	0.01819742438719879	0.02246704661396873	0.03236079191186322	0.02800283267350493	0.040782253683285315	0.03692487084392764	0.05571120864171538	0.037661012607163834	0.04381515774781844	0.051824380131828274	0.04885036740835404	0.050705444651709244	0.04452185384052519	0.04516965859217305	0.058920786729425204	0.06086420098436877	0.06866730367467246	0.05862633002413072	0.06460380114160864	0.06030473324430926	0.08562800989963443	0.0797683214642743	0.09228273143928965	0.09493284178693996	0.09781851749882586	0.09678791903029518	0.11421975598372833	0.10727057773877863	0.10432601068583384	0.11260024410460868	0.1110101778960185	0.12228786970879704	0.12764698174515657	0.14154533823505594	0.13833576014734614	0.12911926527162895	0.13877744520528784	0.14060307677811362	0.13386001822687005	0.1583588161073707
	1	2	3	4	5	6	7	8	9	10	11	12	13	14	15	16	17	18	19	20	21	22	23	24	25	26	27	28	29	30	31	32	33	34	35	36	37	38	39	40	41	42	43	44	45	46	47	48	49
SRR1822166_06_2.trim	8.961590622591574e-05	0.0	0.0	0.0	2.9871968741971907e-05	0.0	0.0	2.9871968741971907e-05	0.00014935984370985955	0.0004480795311295786	0.0002987196874197191	0.0015234704058405674	0.0015533423745825391	0.00391322790519832	0.0008662870935171853	0.006721192966943679	0.0002688477186777472	0.0008961590622591572	0.0013741105621307079	0.0019416779682281742	0.0035858005882505864	0.0007173641887612346	0.0017940190991273294	0.0018245358799467357	0.0008378236692367905	0.0019760331135245993	0.0009294287730760675	0.0002401451196958322	0.00018032313906520483	0.00039122005887560953	0.0010546206092754183	0.003107628957550392	0.0013896344747770769	0.0002420596126259504	0.00012126786768341689	0.0004257937327420478	0.00015279781975846945	6.143772257734933e-05	0.0004945991320403481	0.0	0.0	0.00019093467615569578	0.0023192924869419	0.0	0.0	0.0	0.0	0.0	0.0
	1	2	3	4	5	6	7	8	9	10	11	12	13	14	15	16	17	18	19	20	21	22	23	24	25	26	27	28	29	30	31	32	33	34	35	36	37	38	39	40	41	42	43	44	45	46	47	48	49
SRR1822166_07_1	0.24981272878888527	0.006133005970468693	0.003987715816189521	0.0	0.0	0.0	0.0	0.0	0.0	0.0	0.0	0.0	0.0	0.0	0.0	0.0	0.0	0.0	0.0	0.0	0.0	0.0045934448009271696	0.0	0.0002776257846714223	0.0006562064001324528	0.0009085934771064731	0.0006309676924350507	0.0005552515693428446	0.0004795354462506385	0.0003533419077636284	5.0477415394804056e-05	0.00012619353848701014	0.0003533419077636284	0.0007823999386194629	0.0	0.0	0.0	0.0	0.0024229159389505947	0.0	0.0	0.0	0.0	0.0	0.0	0.0	0.0	0.0	0.0
	1	2	3	4	5	6	7	8	9	10	11	12	13	14	15	16	17	18	19	20	21	22	23	24	25	26	27	28	29	30	31	32	33	34	35	36	37	38	39	40	41	42	43	44	45	46	47	48	49
SRR1822166_07_1.trim	0.2503094301824627	0.0061450760273927	0.0039942994178052554	0.0	0.0	0.0	0.0	0.0	0.0	0.0	0.0	0.0	0.0	0.0	0.0	0.0	0.0	0.0	0.0	0.0	0.0	0.00048654622854971325	0.0	0.00012806232229752002	0.0002817782461558403	0.0002818527565327704	0.00015391454715646722	0.00041084286210598563	0.00017992333209785978	0.00020584544455025473	0.0	0.0	0.00015484066766263625	0.00031007303253492973	0.0	0.0	0.0	0.0	0.00034257811110335185	0.0	0.0	0.0	0.0	0.0	0.0	0.0	0.0	0.0	0.0
	1	2	3	4	5	6	7	8	9	10	11	12	13	14	15	16	17	18	19	20	21	22	23	24	25	26	27	28	29	30	31	32	33	34	35	36	37	38	39	40	41	42	43	44	45	46	47	48	49
SRR1822166_07_2	0.0021705288619765744	5.0477415394804056e-05	0.0013124128002649056	0.0003785806154610304	5.0477415394804056e-05	0.004416773847045355	0.006991122032180362	0.015976101972455484	0.01791948246515544	0.018247585665221666	0.022210062773713787	0.032078397483397976	0.02753543009786561	0.04033145490044844	0.03667184228432515	0.05489418924184941	0.037353287392155	0.043158190162557473	0.051562679825792344	0.0485087961944067	0.05032598314861964	0.04416773847045355	0.044773467455191195	0.058528563150275305	0.05999240819672462	0.06771545275212965	0.058301414780998685	0.06392964659751933	0.05999240819672462	0.08485253527866561	0.07874476801589433	0.09143983798768755	0.09401418617282256	0.09673996660414198	0.09626043115789133	0.11342275239212471	0.10597733362139113	0.10365537251323013	0.1118579525148858	0.11029315263764686	0.12124675177831935	0.1269002223025374	0.1403524535052527	0.13752571824314364	0.12783405448734125	0.13775286661242028	0.13939338261275142	0.13290703473451906	0.15766620698567047
	1	2	3	4	5	6	7	8	9	10	11	12	13	14	15	16	17	18	19	20	21	22	23	24	25	26	27	28	29	30	31	32	33	34	35	36	37	38	39	40	41	42	43	44	45	46	47	48	49
SRR1822166_07_2.trim	7.681345034240876e-05	0.0	0.0	0.0	2.5604483447469585e-05	0.0	0.0	2.5604483447469585e-05	0.00012802241723734793	0.00043527621860698295	0.00025604483447469586	0.0014850600399532359	0.0014594555565057663	0.003917485967462847	0.0009473658875563747	0.006529143279104745	0.00028164931792216545	0.0008961569206614356	0.0013570376227158881	0.0018179183247703406	0.003560185447242534	0.000794222772314009	0.0018965313978461557	0.001717709119548453	0.0007181304601959522	0.0017707304417048594	0.0007966511867918318	0.00020583702339080473	0.00018032383584863616	0.00041272279937493134	0.0010331122817421165	0.0029740046135862874	0.0014500548043034518	0.00020747808058915477	0.00010394364799067833	0.0004431713550720179	0.00013096853061952566	5.2660944352916795e-05	0.0005034147416793492	0.0	0.0	0.0001636496490124153	0.0023744279630307087	0.0	0.0	0.0	0.0	0.0	0.0
	1	2	3	4	5	6	7	8	9	10	11	12	13	14	15	16	17	18	19	20	21	22	23	24	25	26	27	28	29	30	31	32	33	34	35	36	37	38	39	40	41	42	43	44	45	46	47	48	49
SRR1822166_08_1	0.25163120880576745	0.006005939697715756	0.003952438256952648	0.0	0.0	0.0	0.0	0.0	0.0	0.0	0.0	0.0	0.0	0.0	0.0	0.0	0.0	0.0	0.0	0.0	0.0	0.004526535433940183	0.0	0.000353290570453868	0.000618258498294269	0.0009273877474414035	0.0006403391589476357	0.000529935855680802	0.0005078551950274352	0.0003312099098005012	6.624198196010025e-05	0.00011040330326683374	0.00037537123110723474	0.0008169844441745696	0.0	0.0	0.0	0.0	0.0023405500292568754	0.0	0.0	0.0	0.0	0.0	0.0	0.0	0.0	0.0	0.0
	1	2	3	4	5	6	7	8	9	10	11	12	13	14	15	16	17	18	19	20	21	22	23	24	25	26	27	28	29	30	31	32	33	34	35	36	37	38	39	40	41	42	43	44	45	46	47	48	49
SRR1822166_08_1.trim	0.25209873202446886	0.0060258182792413476	0.003964943626117912	0.0	0.0	0.0	0.0	0.0	0.0	0.0	0.0	0.0	0.0	0.0	0.0	0.0	0.0	0.0	0.0	0.0	0.0	0.0005152816865752094	0.0	0.00017926303175017186	0.00029134479603286996	0.0003138395625255835	0.00020198574429502485	0.0004043702539849565	0.0002248734299899302	0.00020260427535541853	0.0	0.0	0.00015805096963140934	0.00033910857849753196	0.0	0.0	0.0	0.0	0.00036888875260498863	0.0	0.0	0.0	0.0	0.0	0.0	0.0	0.0	0.0	0.0
	1	2	3	4	5	6	7	8	9	10	11	12	13	14	15	16	17	18	19	20	21	22	23	24	25	26	27	28	29	30	31	32	33	34	35	36	37	38	39	40	41	42	43	44	45	46	47	48	49
SRR1822166_08_2	0.0020755821014164745	4.41613213067335e-05	0.0012806783178952715	0.00037537123110723474	6.624198196010025e-05	0.004438212791326716	0.007021650087770626	0.016118882276957725	0.0178632544685737	0.0181944643783742	0.022456031884473985	0.03234816785718229	0.027755390441282002	0.04060633494154146	0.036830541969815736	0.055025006348189937	0.0373163165041898	0.04345474016582576	0.05177914923214503	0.04882034070459388	0.05063095487816996	0.044161321306733496	0.0450224670722148	0.05846958941011515	0.06014771961977102	0.06820716075824988	0.058668315355995454	0.06425472250129724	0.06023604226238449	0.08518718880068891	0.07926957174558663	0.09172306435408548	0.09426234032922265	0.09719906819612043	0.09647040639455932	0.11380372500745223	0.1059871711361604	0.10395575035605065	0.11192686885191604	0.11057994855206067	0.12137739161155701	0.1268975567748987	0.1404330017554125	0.137452112567208	0.12771454121907327	0.13743003190655464	0.13926272674078408	0.13272685118738753	0.1574571911191583
	1	2	3	4	5	6	7	8	9	10	11	12	13	14	15	16	17	18	19	20	21	22	23	24	25	26	27	28	29	30	31	32	33	34	35	36	37	38	39	40	41	42	43	44	45	46	47	48	49
SRR1822166_08_2.trim	6.720243434098157e-05	0.0	0.0	0.0	4.480162289398771e-05	0.0	0.0	2.2400811446993856e-05	0.00013440486868196314	0.00042561541749288327	0.0002464089259169324	0.0013888503097136192	0.0014336519326076068	0.003852939568882943	0.0008960324578797542	0.0064962353196282175	0.0002464089259169324	0.0008960324578797542	0.0013440486868196314	0.0017472632928655207	0.003518063801095395	0.0007396777963519091	0.0018834570585243922	0.0016149425248684326	0.0006955973846435883	0.0018635068774629723	0.0007644307666296292	0.00020259551872218954	0.00018030017725761176	0.0004287955629137877	0.0009942666966754434	0.0028056348914185358	0.0015405353360292702	0.00020421685106691959	0.00011367917417991276	0.0003877368416370979	0.00011458914634523646	4.607577252944011e-05	0.0005331744627977519	0.0	0.0	0.00016704462501703258	0.002319057361159123	0.0	0.0	0.0	0.0	0.0	0.0
	1	2	3	4	5	6	7	8	9	10	11	12	13	14	15	16	17	18	19	20	21	22	23	24	25	26	27	28	29	30	31	32	33	34	35	36	37	38	39	40	41	42	43	44	45	46	47	48	49
SRR1822166_09_1	0.2527473217734869	0.005967317941840635	0.0037492030489853986	0.0	0.0	0.0	0.0	0.0	0.0	0.0	0.0	0.0	0.0	0.0	0.0	0.0	0.0	0.0	0.0	0.0	0.0	0.004593264468390488	0.0	0.0003533280360300376	0.0006085093953850647	0.0009225787607450981	0.0006477680660550689	0.0004907333833750522	0.0005299920540450564	0.0003140693653600334	5.888800600500627e-05	9.814667667501044e-05	0.00039258670670004175	0.0008636907547400918	0.0	0.0	0.0	0.0	0.002414408246205257	0.0	0.0	0.0	0.0	0.0	0.0	0.0	0.0	0.0	0.0
	1	2	3	4	5	6	7	8	9	10	11	12	13	14	15	16	17	18	19	20	21	22	23	24	25	26	27	28	29	30	31	32	33	34	35	36	37	38	39	40	41	42	43	44	45	46	47	48	49
SRR1822166_09_1.trim	0.2533217993355207	0.005974101077010943	0.0037636836785168936	0.0	0.0	0.0	0.0	0.0	0.0	0.0	0.0	0.0	0.0	0.0	0.0	0.0	0.0	0.0	0.0	0.0	0.0	0.0004979032299181685	0.0	0.0001593597244989083	0.0002789202995205559	0.00029892286136137044	0.0001995088889190369	0.00037943964353442835	0.00021989317589515015	0.00020011766918948343	0.0	0.0	0.00016057414892690303	0.0003416477671811145	0.0	0.0	0.0	0.0	0.0003279331623025253	0.0	0.0	0.0	0.0	0.0	0.0	0.0	0.0	0.0	0.0
	1	2	3	4	5	6	7	8	9	10	11	12	13	14	15	16	17	18	19	20	21	22	23	24	25	26	27	28	29	30	31	32	33	34	35	36	37	38	39	40	41	42	43	44	45	46	47	48	49
SRR1822166_09_2	0.002178856222185232	3.9258670670004175e-05	0.0013544241381151442	0.00039258670670004175	7.851734134000835e-05	0.004377341779705466	0.006948784708590739	0.01609605497470171	0.01803935917286692	0.018431945879566963	0.022475588958577392	0.03248654997942845	0.027854026840367963	0.040907534838144355	0.03717796112449396	0.054765845584655824	0.03727610780116897	0.04351823643769963	0.05191959196108052	0.04891630365482521	0.05044739181095536	0.04408748716241469	0.04518672994117481	0.05869171265165625	0.06000687811910138	0.06801564693578224	0.05851504863364122	0.06407015053344682	0.06008539546044139	0.08519131535390907	0.07877252269936338	0.09153159066711475	0.09445636163203006	0.09698854589024532	0.09622300181218024	0.11355570491298708	0.10568434144365124	0.10393733059883606	0.11167128872082688	0.11053278727139676	0.12123077502897289	0.1268251355994485	0.1400160489445699	0.1370912779796546	0.12745327433016856	0.1370716486443196	0.13927013420183984	0.1325176428465991	0.15727023470403673
	1	2	3	4	5	6	7	8	9	10	11	12	13	14	15	16	17	18	19	20	21	22	23	24	25	26	27	28	29	30	31	32	33	34	35	36	37	38	39	40	41	42	43	44	45	46	47	48	49
SRR1822166_09_2.trim	5.9741010770109416e-05	0.0	0.0	0.0	5.9741010770109416e-05	0.0	0.0	1.991367025670314e-05	0.00011948202154021883	0.00039827340513406284	0.00021905037282373454	0.0013143022369424074	0.0013541295774558136	0.003883165700057112	0.0009160288318083445	0.0064321154929151145	0.00023896404308043767	0.0009160288318083445	0.0013143022369424074	0.0017723166528465794	0.003466101625701263	0.0007372576962729431	0.0018935951039204992	0.0016350350525593982	0.0007180987617184742	0.0018761493909899324	0.0006995320130832473	0.00018009898240072745	0.00018031363754113906	0.0004614281200314975	0.0009240308071871116	0.0027957928747911203	0.0015305920027776216	0.00024205245962615404	0.00016168848046378725	0.0003446783188213624	0.00010186363596544214	4.095924923334525e-05	0.00051518136444754	4.153789055222756e-05	0.0	0.00019093042304453835	0.0021045795651337307	0.0	0.0	0.0	0.0	0.0	0.0
	1	2	3	4	5	6	7	8	9	10	11	12	13	14	15	16	17	18	19	20	21	22	23	24	25	26	27	28	29	30	31	32	33	34	35	36	37	38	39	40	41	42	43	44	45	46	47	48	49
SRR1822166_1	0.2533895657987851	0.006657406017012322	0.003765109400810313	0.0	0.0	0.0	0.0	0.0	0.0	0.0	0.0	0.0	0.0	0.0	0.0	0.0	0.0	0.0	0.0	0.0	0.0	0.0050884631977164245	1.766827499207092e-05	0.00032332943235489784	0.0006395915547129673	0.0009735219520631076	0.0007721036171534991	0.0005689184547446837	0.0007597358246590495	0.00034806501734379713	8.657454746114752e-05	0.00016608178492546664	0.0005017790097748141	0.0009063825070932381	2.8269239987313472e-05	0.0	0.0	1.0600964995242551e-05	0.0024735584988899288	0.0	0.0	0.0	0.0	0.0	0.0	0.0	1.2367792494449644e-05	0.0	0.0
	1	2	3	4	5	6	7	8	9	10	11	12	13	14	15	16	17	18	19	20	21	22	23	24	25	26	27	28	29	30	31	32	33	34	35	36	37	38	39	40	41	42	43	44	45	46	47	48	49
SRR1822166_1.trim	0.2541018101491661	0.006703871119906048	0.0037875079348560106	0.0	0.0	0.0	0.0	0.0	0.0	0.0	0.0	0.0	0.0	0.0	0.0	0.0	0.0	0.0	0.0	0.0	0.0	0.0005575339445399294	0.0	0.0001255137862011793	0.00023851080453047866	0.0003300602892788292	0.000316066029569737	0.00031817469969701144	0.00040845268173746706	0.00019273818364076123	0.0	5.414851247538408e-06	0.00021500210232307783	0.0003364675466197493	1.8120103087440878e-06	0.0	0.0	0.0	0.0004704423645193328	0.0	0.0	0.0	0.0	0.0	0.0	0.0	0.0	0.0	0.0
	1	2	3	4	5	6	7	8	9	10	11	12	13	14	15	16	17	18	19	20	21	22	23	24	25	26	27	28	29	30	31	32	33	34	35	36	37	38	39	40	41	42	43	44	45	46	47	48	49
SRR1822166_1_1	0.2525282868435784	0.006007950285271616	0.003551758845116455	0.0	0.0	0.0	0.0	0.0	0.0	0.0	0.0	0.0	0.0	0.0	0.0	0.0	0.0	0.0	0.0	0.0	0.0	0.0046296558080622455	0.0	0.00035340884031009504	0.0005831245865116569	0.0008835221007752376	0.0006184654705426664	0.0005301132604651426	0.0005301132604651426	0.00033573839829459026	5.3011326046514255e-05	8.835221007752376e-05	0.00038874972434110454	0.0008305107747287234	0.0	0.0	0.0	0.0	0.0024031801141086466	0.0	0.0	0.0	0.0	0.0	0.0	0.0	0.0	0.0	0.0
	1	2	3	4	5	6	7	8	9	10	11	12	13	14	15	16	17	18	19	20	21	22	23	24	25	26	27	28	29	30	31	32	33	34	35	36	37	38	39	40	41	42	43	44	45	46	47	48	49
SRR1822166_1_1.trim	0.25306947803187707	0.006005403070105462	0.0035673886894059315	0.0	0.0	0.0	0.0	0.0	0.0	0.0	0.0	0.0	0.0	0.0	0.0	0.0	0.0	0.0	0.0	0.0	0.0	0.0004840779587830926	0.0	0.00014345802705044558	0.00026902321437186576	0.0002690951728631511	0.0002155213056280695	0.00043146804304972395	0.00023394418559620044	0.000234195243890927	0.0	0.0	0.00016262128159663742	0.0003075561479931238	0.0	0.0	0.0	0.0	0.00031365458327759817	0.0	0.0	0.0	0.0	0.0	0.0	0.0	0.0	0.0	0.0
	1	2	3	4	5	6	7	8	9	10	11	12	13	14	15	16	17	18	19	20	21	22	23	24	25	26	27	28	29	30	31	32	33	34	35	36	37	38	39	40	41	42	43	44	45	46	47	48	49
SRR1822166_1_2	0.0021734643679070845	3.5340884031009505e-05	0.0013606240351938658	0.00038874972434110454	8.835221007752376e-05	0.004346928735814169	0.006926813270077863	0.016327488422326394	0.018165214391938887	0.018536293674264487	0.022565154453799568	0.032814010822792325	0.02811367324666806	0.041260482106203596	0.037284632652715026	0.05509643820434382	0.037213950884653006	0.0438757075244983	0.05191575864155296	0.048964794824963666	0.05062581637442112	0.0442291163648084	0.04550138818992473	0.05884257191163082	0.060309218598917726	0.06820790617984834	0.05887791279566184	0.06435574982046831	0.060326889040933224	0.08570164377519805	0.07911056890341478	0.09197465069070224	0.09455453522496593	0.09731112417938467	0.0967103291508575	0.11404503276806767	0.10612867474512155	0.10439697142760207	0.11241935210264124	0.11109406895147837	0.12189070902295178	0.12738621648977375	0.14070972976946433	0.1375997319747355	0.1279516706342699	0.1378647886049681	0.13968484413256507	0.13293473528264227	0.15795608117659699
	1	2	3	4	5	6	7	8	9	10	11	12	13	14	15	16	17	18	19	20	21	22	23	24	25	26	27	28	29	30	31	32	33	34	35	36	37	38	39	40	41	42	43	44	45	46	47	48	49
SRR1822166_1_2.trim	5.377972898601906e-05	0.0	0.0	0.0	7.170630531469209e-05	0.0	0.0	1.7926576328673022e-05	0.00014341261062938418	0.0003764581029021334	0.00023304549227274926	0.0013624198009791497	0.0013982729536364958	0.0038900670633220456	0.0008784022401049779	0.006489420630979633	0.0002509720686014223	0.000860475663776305	0.0013803463773078225	0.0017747310565386291	0.0034071531926011694	0.0006995656235605092	0.0018840768767962655	0.001597535845832406	0.0007003151957084685	0.0019943880435897765	0.0006837098745518327	0.0001621285971606959	0.0001803577106618641	0.0004515080368430558	0.0008860773914460259	0.002716029845184488	0.001504789945827562	0.0002360594630155652	0.00016375125747319802	0.0003102864144378824	9.169923823608811e-05	3.6871905525328786e-05	0.00048232107743108375	3.7392179649979284e-05	0.0	0.00019097301131209532	0.0021651565988173604	0.0	0.0	0.0	0.0	0.0	0.0
	1	2	3	4	5	6	7	8	9	10	11	12	13	14	15	16	17	18	19	20	21	22	23	24	25	26	27	28	29	30	31	32	33	34	35	36	37	38	39	40	41	42	43	44	45	46	47	48	49
SRR1822166_2	0.0018569357016666537	7.774040996511205e-05	0.0010176926395432848	0.00032509625985410496	7.950723746431913e-05	0.004572549567947954	0.007010771516853741	0.01627071444019811	0.018728371491595175	0.018314933856780718	0.022415740482440376	0.03198311139064678	0.02857843479967471	0.041043402806580746	0.036956730800914744	0.055351171895159784	0.03728889437076568	0.04332614393555631	0.051419980709423996	0.049068333307979356	0.04964608590022007	0.04405054321023122	0.045289089287175385	0.05825760313135544	0.059197555360933615	0.06793098368951427	0.058027915556458524	0.06357045342147118	0.05981947864065452	0.08491019595689443	0.07834289814234167	0.09094921234918427	0.09356411704801076	0.09645994731921119	0.09537158157969962	0.11384729673890817	0.10466509422552893	0.10319686057368782	0.11249037321951713	0.10997794451564463	0.1213510131280407	0.12699956064300577	0.14123488980411733	0.13733726834086646	0.12768685654019732	0.1372436264834085	0.14022956495706848	0.1324678917530517	0.15681654151962465
	1	2	3	4	5	6	7	8	9	10	11	12	13	14	15	16	17	18	19	20	21	22	23	24	25	26	27	28	29	30	31	32	33	34	35	36	37	38	39	40	41	42	43	44	45	46	47	48	49
SRR1822166_2.trim	5.018940945384207e-05	0.0	0.0	5.377436727197365e-06	7.70765930898289e-05	8.962394545328942e-06	1.7924789090657882e-06	1.6132310181592096e-05	0.00031189133017744714	0.00038179800763101293	0.0003853829654491445	0.0012547352363460518	0.0019287073061547884	0.003835904865400787	0.0006883119010812627	0.007221897524626061	0.00021151251126976303	0.000880107144351302	0.0016813452167037096	0.0019054050803369328	0.003266890541308343	0.0006851346935349471	0.0016954603985035238	0.0014932355264063537	0.0006517469403443637	0.0024073009485484336	0.0009822168735576387	0.00013688419336081042	0.0002506488243172637	0.000538103234491594	0.0007412985025734087	0.002644979069362757	0.0015099938115631772	0.0002995642429589467	0.0001728239473011394	0.00034857194999543756	0.00012102663150684098	1.4746143390429232e-05	0.0004711209445552042	6.169059139965857e-05	4.718670950464903e-05	0.00036468814437984543	0.0021647235148445623	0.0	0.0	0.0	0.0	0.0	0.0
	1	2	3	4	5	6	7	8	9	10	11	12	13	14	15	16	17	18	19	20	21	22	23	24	25	26	27	28	29	30	31	32	33	34	35	36	37	38	39	40	41	42	43	44	45	46	47	48	49
SRR1822166_2_1	0.25330858108767657	0.006298483637855741	0.0037896907161852917	0.0	0.0	0.0	0.0	0.0	0.0	0.0	0.0	0.0	0.0	0.0	0.0	0.0	0.0	0.0	0.0	0.0	0.0	0.004893912952836018	0.0	0.00038868622730105554	0.000600696896737995	0.0009893831240390507	0.0006978684535632589	0.0005211928956991428	0.0007420373430292879	0.00033568355994182075	7.067022314564646e-05	0.00013250666839808713	0.0004858577841263195	0.0009187129008934041	3.533511157282323e-05	0.0	0.0	0.0	0.002561795589029685	0.0	0.0	0.0	0.0	0.0	0.0	0.0	8.833777893205808e-06	0.0	0.0
	1	2	3	4	5	6	7	8	9	10	11	12	13	14	15	16	17	18	19	20	21	22	23	24	25	26	27	28	29	30	31	32	33	34	35	36	37	38	39	40	41	42	43	44	45	46	47	48	49
SRR1822166_2_1.trim	0.25378931883764166	0.006345181076949302	0.003799938950037435	0.0	0.0	0.0	0.0	0.0	0.0	0.0	0.0	0.0	0.0	0.0	0.0	0.0	0.0	0.0	0.0	0.0	0.0	0.0005109064636927906	0.0	0.00016136990860008378	0.0002151919220538993	0.000295969620243174	0.00025141043498764094	0.0003505252801078971	0.00034187228335238524	0.00021615199375897142	0.0	0.0	0.00019873551816537488	0.00028942583612184575	0.0	0.0	0.0	0.0	0.00037819214928443276	0.0	0.0	0.0	0.0	0.0	0.0	0.0	0.0	0.0	0.0
	1	2	3	4	5	6	7	8	9	10	11	12	13	14	15	16	17	18	19	20	21	22	23	24	25	26	27	28	29	30	31	32	33	34	35	36	37	38	39	40	41	42	43	44	45	46	47	48	49
SRR1822166_2_2	0.0021289404722626	7.950400103885228e-05	0.0012278951271556073	0.00037101867151464394	8.833777893205809e-05	0.00453172805921458	0.007005185869312207	0.016033306876168545	0.018144579792644732	0.018603936243091434	0.02215511495616017	0.03243763242385173	0.02805607858882165	0.04074138364346519	0.036677845812590516	0.05470758649262357	0.036616009367338075	0.04301166456201908	0.0511034051121956	0.04868294996945721	0.049910845096612824	0.043541691235611434	0.04499043081009719	0.0580909234257214	0.059062638993974036	0.06740172532516032	0.058417773207770016	0.06347952794057694	0.059133309217119685	0.08498977711053309	0.07843511391377438	0.09120875674734998	0.09370871589112723	0.09643835326012781	0.09557264302659364	0.1137525579308112	0.10461843158923641	0.10302835156845934	0.11217131168792738	0.10990986454726669	0.12122593402846332	0.12666754121067808	0.14063374405983647	0.1370295626794085	0.12722406921795007	0.1369058897889036	0.13952068804529255	0.13217098483814532	0.1570822384969857
	1	2	3	4	5	6	7	8	9	10	11	12	13	14	15	16	17	18	19	20	21	22	23	24	25	26	27	28	29	30	31	32	33	34	35	36	37	38	39	40	41	42	43	44	45	46	47	48	49
SRR1822166_2_2.trim	3.5848480660730516e-05	0.0	0.0	0.0	8.065908148664366e-05	0.0	0.0	1.7924240330365258e-05	0.0002688636049554789	0.0003674469267724878	0.00032263632594657464	0.0013174316642818465	0.0016311058700632386	0.003746166229046339	0.0006990453728842451	0.006667817402895877	0.00017028028313846995	0.0008155529350316193	0.0014160149860988555	0.001792424033036526	0.0032632283117688325	0.0007173972326222402	0.001767177345037609	0.001579341211912863	0.0007091843320892984	0.00202102258712808	0.0007915302663634267	0.00014408990922155606	0.0002254074194024215	0.0004965792461475608	0.0007593805877189898	0.002534584404195244	0.001459266391436336	0.00030864783109991827	0.00016373147673966968	0.0003102579585044581	0.0001008589977458014	1.8433453252163467e-05	0.00047299368367944574	6.54296169404382e-05	4.718708802722959e-05	0.00036277822822741116	0.0022709531180572858	0.0	0.0	0.0	0.0	0.0	0.0
	1	2	3	4	5	6	7	8	9	10	11	12	13	14	15	16	17	18	19	20	21	22	23	24	25	26	27	28	29	30	31	32	33	34	35	36	37	38	39	40	41	42	43	44	45	46	47	48	49
SRR1822166_3_1	0.2529010809097961	0.006395253897174092	0.0038218414173719945	0.0	0.0	0.0	0.0	0.0	0.0	0.0	0.0	0.0	0.0	0.0	0.0	0.0	0.0	0.0	0.0	0.0	0.0	0.005140936143860942	5.888815743254229e-06	0.0003474401288519995	0.0005476598641226433	0.000924544071690914	0.0007066578891905075	0.00046521644371708414	0.0007478795993932871	0.0002885519714194572	8.24434204055592e-05	0.00012366513060833883	0.0004475499964873214	0.0008362118355421005	4.12217102027796e-05	0.0	0.0	5.888815743254229e-06	0.0026381894529778943	0.0	0.0	0.0	0.0	0.0	0.0	0.0	5.888815743254229e-06	0.0	0.0
	1	2	3	4	5	6	7	8	9	10	11	12	13	14	15	16	17	18	19	20	21	22	23	24	25	26	27	28	29	30	31	32	33	34	35	36	37	38	39	40	41	42	43	44	45	46	47	48	49
SRR1822166_3_1.trim	0.2535438880533148	0.006428361260759365	0.003847457854952631	0.0	0.0	0.0	0.0	0.0	0.0	0.0	0.0	0.0	0.0	0.0	0.0	0.0	0.0	0.0	0.0	0.0	0.0	0.0005855596100579304	0.0	0.00014342974342032488	0.00020322178250607124	0.00031089585957264494	0.00029927765148925943	0.0002995728869521568	0.0003778317590743194	0.0001861164120934362	0.0	0.0	0.0001866790862456174	0.00027131899559154865	0.0	0.0	0.0	0.0	0.00046118662580922116	0.0	0.0	0.0	0.0	0.0	0.0	0.0	0.0	0.0	0.0
	1	2	3	4	5	6	7	8	9	10	11	12	13	14	15	16	17	18	19	20	21	22	23	24	25	26	27	28	29	30	31	32	33	34	35	36	37	38	39	40	41	42	43	44	45	46	47	48	49
SRR1822166_3_2	0.0020610855101389804	6.477697317579652e-05	0.0011718743329075915	0.0003238848658789826	9.422105189206766e-05	0.004758163120549418	0.007154911128053888	0.016488684081111843	0.018720545247805195	0.01874410051077821	0.022789716926393866	0.032659372112087956	0.02883753069471596	0.04141604112230699	0.03719376023439371	0.0552959798291572	0.037264426023312765	0.043594902947311054	0.051798023277664196	0.04933060948124067	0.050308152894620886	0.04438989307265038	0.04572665424636909	0.058711492960244666	0.05946526137538121	0.06826315209580303	0.058811602827879984	0.06410564818106554	0.05988925610889551	0.08532894011975378	0.07877468819751182	0.09149453020294095	0.09399138807808075	0.0966884656884912	0.0958758091159221	0.11416647081446973	0.10474436562526299	0.1034429373460038	0.11265893398419666	0.11008552150439455	0.12159815628245657	0.1270099779505072	0.14103124823519553	0.13725651734376956	0.1276047483405759	0.1370091870825529	0.14004781600607208	0.1326220193538285	0.15722549152914464
	1	2	3	4	5	6	7	8	9	10	11	12	13	14	15	16	17	18	19	20	21	22	23	24	25	26	27	28	29	30	31	32	33	34	35	36	37	38	39	40	41	42	43	44	45	46	47	48	49
SRR1822166_3_2.trim	3.584588063620464e-05	0.0	0.0	0.0	8.96147015905116e-05	5.974313439367439e-06	0.0	1.792294031810232e-05	0.0003046899854077394	0.0003823560601195161	0.00034053586604394407	0.0013083746432214693	0.0017922940318102318	0.0037877147205589564	0.0007288662396028276	0.0066972053655309	0.0001792294031810232	0.0008244552546327067	0.0015712444345536366	0.0018819087334007434	0.003239082796932457	0.0007352803157568659	0.0018238699003102613	0.0016091469415560225	0.0007121303871242518	0.002287352557074536	0.0008814198318382873	0.0001380767955521502	0.00023440659699501562	0.0004995510961625628	0.0007653537956395685	0.0026188925946286153	0.0015165682055403077	0.00030257336223998203	0.00020616410043902645	0.00029806524027647317	0.00012224318692878052	2.4575981377304353e-05	0.0004698733295694007	6.231080880676046e-05	3.7746741009292495e-05	0.00037548474125473764	0.002183867749607387	0.0	0.0	0.0	0.0	0.0	0.0
	1	2	3	4	5	6	7	8	9	10	11	12	13	14	15	16	17	18	19	20	21	22	23	24	25	26	27	28	29	30	31	32	33	34	35	36	37	38	39	40	41	42	43	44	45	46	47	48	49
SRR1822166_4_1	0.25261789504992777	0.00651045174849798	0.003816167103597188	0.0	0.0	0.0	0.0	0.0	0.0	0.0	0.0	0.0	0.0	0.0	0.0	0.0	0.0	0.0	0.0	0.0	0.0	0.005141225125679545	1.7667440294431426e-05	0.00032684764544698135	0.0005565243692745899	0.0009363743356048655	0.0007331987722189042	0.0005256063487593349	0.0007199481919980806	0.0003135970652261578	7.06697611777257e-05	0.00013692266228184356	0.00045051972750800135	0.0008436202740591005	3.9751740662470706e-05	0.0	0.0	8.833720147215713e-06	0.0025043596617356544	0.0	0.0	0.0	0.0	0.0	0.0	0.0	8.833720147215713e-06	0.0	0.0
	1	2	3	4	5	6	7	8	9	10	11	12	13	14	15	16	17	18	19	20	21	22	23	24	25	26	27	28	29	30	31	32	33	34	35	36	37	38	39	40	41	42	43	44	45	46	47	48	49
SRR1822166_4_1.trim	0.2532289911414886	0.00655107293983431	0.0038401296234186074	0.0	0.0	0.0	0.0	0.0	0.0	0.0	0.0	0.0	0.0	0.0	0.0	0.0	0.0	0.0	0.0	0.0	0.0	0.0005781119812767007	0.0	0.00012998795146160246	0.00019276907076745355	0.00030941332184886746	0.00029629549819394424	0.0003145622363182054	0.0003553517685632615	0.00019362541021006603	0.0	0.0	0.00018969571948447388	0.00027584936960279227	4.529742105474864e-06	0.0	0.0	0.0	0.00046119243240406283	0.0	0.0	0.0	0.0	0.0	0.0	0.0	0.0	0.0	0.0
	1	2	3	4	5	6	7	8	9	10	11	12	13	14	15	16	17	18	19	20	21	22	23	24	25	26	27	28	29	30	31	32	33	34	35	36	37	38	39	40	41	42	43	44	45	46	47	48	49
SRR1822166_4_2	0.00197875331297632	6.183604103051e-05	0.0011174655986227878	0.00031801392529976565	0.00010600464176658856	0.0046377030772882495	0.007058142397625354	0.01621429333021444	0.01846689196775445	0.018630315790477938	0.02230072651164607	0.032194493076527664	0.02833857423226801	0.04094870974241844	0.03697795253624497	0.05511357999847883	0.03714579321904207	0.04324989384076813	0.05159775937988698	0.049097816578224936	0.04996352115265207	0.044133265855489705	0.04546274073764567	0.05833788785221257	0.05910642150502033	0.06794014165223605	0.058386473313022255	0.06379271004311828	0.059596692973190805	0.08510847675834979	0.07838601572631862	0.09100056809654267	0.09345192543739503	0.09626546530428323	0.09537767642948805	0.11372531317525508	0.10444990702067859	0.10313368271874346	0.11241350573339357	0.10975897282915524	0.121317895641787	0.12669763121144137	0.14100384098985722	0.13713467156537673	0.12725415558071596	0.13686082624081305	0.13979803818976227	0.13249696848808848	0.15681178319329972
	1	2	3	4	5	6	7	8	9	10	11	12	13	14	15	16	17	18	19	20	21	22	23	24	25	26	27	28	29	30	31	32	33	34	35	36	37	38	39	40	41	42	43	44	45	46	47	48	49
SRR1822166_4_2.trim	3.5847184349298546e-05	0.0	0.0	0.0	9.8579756960571e-05	4.480898043662318e-06	0.0	2.2404490218311593e-05	0.00032710555718734927	0.000407761721973271	0.00033158645523101156	0.00129497953461841	0.0017744356252902783	0.003853572317549594	0.0006900582987239972	0.00690058298723997	0.00017475502370283043	0.0008244852400338665	0.001559352519194487	0.0019312670568184592	0.003330339464235785	0.0006904739081119117	0.0017760967251512297	0.0015523853792217255	0.0006912123968674075	0.002344330925034809	0.0009129314764876747	0.00013057757025849992	0.0002163822262196835	0.0005236400458600341	0.0007412715165922556	0.0026340535236960495	0.0015453085135940245	0.00030409591784363133	0.00018191572172060984	0.0003649863985537414	0.00011919052215304842	1.8432382119501835e-05	0.0005425274769300624	5.6081396538936616e-05	4.246692239618194e-05	0.0003866371702283269	0.002183974324965909	0.0	0.0	0.0	0.0	0.0	0.0
	1	2	3	4	5	6	7	8	9	10	11	12	13	14	15	16	17	18	19	20	21	22	23	24	25	26	27	28	29	30	31	32	33	34	35	36	37	38	39	40	41	42	43	44	45	46	47	48	49
SRR1822166_5_1	0.2535381169654574	0.006548550789453773	0.0037672720677591593	0.0	0.0	0.0	0.0	0.0	0.0	0.0	0.0	0.0	0.0	0.0	0.0	0.0	0.0	0.0	0.0	0.0	0.0	0.005138474283791573	1.7670131649902248e-05	0.0003215963960282209	0.000590182397106735	0.0009471190564347605	0.0007527476082858358	0.0005619101864668915	0.0007598156609457966	0.0003074602907082991	7.774857925956989e-05	0.0001448950795291984	0.00044882134390751707	0.0008764385298351513	3.8874289629784946e-05	0.0	0.0	1.0602078989941349e-05	0.0025515670102458847	0.0	0.0	0.0	0.0	0.0	0.0	0.0	7.068052659960898e-06	0.0	0.0
	1	2	3	4	5	6	7	8	9	10	11	12	13	14	15	16	17	18	19	20	21	22	23	24	25	26	27	28	29	30	31	32	33	34	35	36	37	38	39	40	41	42	43	44	45	46	47	48	49
SRR1822166_5_1.trim	0.2542476064929405	0.006586186833735676	0.003782486178329416	0.0	0.0	0.0	0.0	0.0	0.0	0.0	0.0	0.0	0.0	0.0	0.0	0.0	0.0	0.0	0.0	0.0	0.0	0.0005773072703603455	0.0	0.00012193908246220113	0.00021521827814401353	0.00032291710395024494	0.00031609649563930513	0.0003200032446171679	0.0004030928740377957	0.00018014470952458226	0.0	0.0	0.00017707702496431898	0.0003111718660108418	3.624376439624974e-06	0.0	0.0	0.0	0.0004907826588552764	0.0	0.0	0.0	0.0	0.0	0.0	0.0	0.0	0.0	0.0
	1	2	3	4	5	6	7	8	9	10	11	12	13	14	15	16	17	18	19	20	21	22	23	24	25	26	27	28	29	30	31	32	33	34	35	36	37	38	39	40	41	42	43	44	45	46	47	48	49
SRR1822166_5_2	0.0019295783761693252	7.421455292958943e-05	0.0010743440043140566	0.0003215963960282209	9.895273723945259e-05	0.004654312676584252	0.007043314475651036	0.016284793328549912	0.018606648627347067	0.018528900048087497	0.022303240168506617	0.03215610557649211	0.028487786245972403	0.04096643321713337	0.03698005151691542	0.055134344774024985	0.0372557055706539	0.04328122046327056	0.05162859065468439	0.04903814935480872	0.04963893383090539	0.04403750209788638	0.04536276197162905	0.058304366392017457	0.05913839660589284	0.06788864579892444	0.05818067547046814	0.06375030096651732	0.05975331718730943	0.08501807142033967	0.07856847336812535	0.0910329842339664	0.09346439434899295	0.09641530633452662	0.09551059559405162	0.11369669508813102	0.10453649884082168	0.10312995636148949	0.11248099003061775	0.10981633417781247	0.12131958988189885	0.12685387511464824	0.14108186511914952	0.13720503823516098	0.12735217282717545	0.13700359873435208	0.13997571487786564	0.13240229645271753	0.1568294864455424
	1	2	3	4	5	6	7	8	9	10	11	12	13	14	15	16	17	18	19	20	21	22	23	24	25	26	27	28	29	30	31	32	33	34	35	36	37	38	39	40	41	42	43	44	45	46	47	48	49
SRR1822166_5_2.trim	3.226765460186232e-05	0.0	0.0	3.5852949557624794e-06	9.321766884982447e-05	7.170589911524959e-06	3.5852949557624794e-06	2.1511769734574878e-05	0.00032984713593014813	0.00037645597035506034	0.00036211479053201043	0.0012763650042514427	0.001824915132483102	0.003821924422842803	0.0006883766315063961	0.0069769839839137855	0.00019002063265541143	0.0008102766600023203	0.0016205533200046407	0.0019109622114214014	0.0032062461979622476	0.0006852025803222447	0.0017261327782243435	0.0014790298339702854	0.0006428357286805147	0.002339290390813136	0.0009355473036285311	0.00011168147923344139	0.00021641125930072473	0.0005056517052273046	0.000737755749901958	0.0026072444750135813	0.0014902153763685778	0.000301413257767456	0.0001673845888717922	0.00033948283987251507	0.00011003679740542036	1.4747724684166414e-05	0.0004971463797800624	5.234895559533494e-05	5.285448179578388e-05	0.0003895504095606975	0.002184299011281885	0.0	0.0	0.0	0.0	0.0	0.0
	1	2	3	4	5	6	7	8	9	10	11	12	13	14	15	16	17	18	19	20	21	22	23	24	25	26	27	28	29	30	31	32	33	34	35	36	37	38	39	40	41	42	43	44	45	46	47	48	49
SRR1822166_6_1	0.25300963422824196	0.006550029992010082	0.003769801434250407	0.0	0.0	0.0	0.0	0.0	0.0	0.0	0.0	0.0	0.0	0.0	0.0	0.0	0.0	0.0	0.0	0.0	0.0	0.005077451306756017	1.4725786852540653e-05	0.0003328027828674188	0.0006390991494002644	0.0009866277191202238	0.0007598506015910976	0.000562525057767053	0.0007539602868500815	0.0003210221533853862	7.65740916332114e-05	0.00016198365537794718	0.0004623897071697765	0.000924779414339553	3.534188844609757e-05	0.0	0.0	1.1780629482032523e-05	0.002497493450190895	0.0	0.0	0.0	0.0	0.0	0.0	0.0	8.835472111524392e-06	0.0	0.0
	1	2	3	4	5	6	7	8	9	10	11	12	13	14	15	16	17	18	19	20	21	22	23	24	25	26	27	28	29	30	31	32	33	34	35	36	37	38	39	40	41	42	43	44	45	46	47	48	49
SRR1822166_6_1.trim	0.25375348426259603	0.006594220277971334	0.0037856262311688625	0.0	0.0	0.0	0.0	0.0	0.0	0.0	0.0	0.0	0.0	0.0	0.0	0.0	0.0	0.0	0.0	0.0	0.0	0.0005588037392516566	0.0	0.0001285193952953234	0.00022718376960887386	0.0003259202717684691	0.0003023399012935059	0.0003116273311072754	0.00038991384073861195	0.000171145982388598	0.0	3.0086820032225995e-06	0.00017768764764262399	0.0003256595873096972	3.020446215956286e-06	0.0	0.0	0.0	0.0004766592423658179	0.0	0.0	0.0	0.0	0.0	0.0	0.0	0.0	0.0	0.0
	1	2	3	4	5	6	7	8	9	10	11	12	13	14	15	16	17	18	19	20	21	22	23	24	25	26	27	28	29	30	31	32	33	34	35	36	37	38	39	40	41	42	43	44	45	46	47	48	49
SRR1822166_6_2	0.0019320232350533335	8.246440637422766e-05	0.0010514211812714027	0.00032396731075589436	9.424503585626018e-05	0.004567939081658111	0.0069564617091402055	0.01619542038042421	0.018595723637388338	0.018489697972050044	0.02229484129474655	0.032099270181168114	0.028485562087554636	0.040943577764804034	0.036949944370395005	0.05523348132650949	0.03715905054370108	0.04322901988431834	0.05156676040022686	0.04892200908151056	0.04957288886039286	0.04402715753172605	0.04525823331259845	0.05824048700179828	0.05919766314721343	0.06793594506551105	0.05809028397590237	0.0636801926651268	0.059769023677092005	0.08484114837222771	0.07836474731448034	0.09092584349969753	0.09345278852359348	0.09624774286820571	0.09529940219490209	0.11352403600360642	0.10441466425662475	0.10291263399766562	0.1123960407307018	0.10973067331039194	0.12111370654740586	0.1268420376330442	0.14088454797562694	0.13688796942384743	0.12730737249758445	0.13687029847962434	0.13972121081427621	0.1322905787684842	0.15649388203932002
	1	2	3	4	5	6	7	8	9	10	11	12	13	14	15	16	17	18	19	20	21	22	23	24	25	26	27	28	29	30	31	32	33	34	35	36	37	38	39	40	41	42	43	44	45	46	47	48	49
SRR1822166_6_2.trim	4.780585611578674e-05	0.0	0.0	2.9878660072366714e-06	8.963598021710013e-05	5.975732014473343e-06	2.9878660072366714e-06	2.09150620506567e-05	0.0003286652607960338	0.0003734832509045839	0.0003734832509045839	0.0012608794550538753	0.001864428388515683	0.0038752622113859625	0.0007051363777078543	0.00717087841736801	0.00019421129047038363	0.0008575175440769246	0.0016672292320380625	0.001900282780602523	0.0032278843298410016	0.0006965876056675563	0.001704666677552608	0.001468914874288859	0.0006404663456932665	0.0023627383760458937	0.0009565758638277374	0.00010808324896084711	0.00023144978098839036	0.0005177153462567525	0.0007474334176215204	0.0026465847317832737	0.0014715436544303028	0.0003086892389115496	0.00016678538753797778	0.0003194215901676802	0.00011615505611802283	1.8435500161110908e-05	0.0004916005865815301	5.6090679682862056e-05	5.034014204729582e-05	0.0003882986643098848	0.0022005186006969876	0.0	0.0	0.0	0.0	0.0	0.0
	1	2	3	4	5	6	7	8	9	10	11	12	13	14	15	16	17	18	19	20	21	22	23	24	25	26	27	28	29	30	31	32	33	34	35	36	37	38	39	40	41	42	43	44	45	46	47	48	49
SRR1822166_7_1	0.2529417312155602	0.006588338973220749	0.003806595851194211	0.0	0.0	0.0	0.0	0.0	0.0	0.0	0.0	0.0	0.0	0.0	0.0	0.0	0.0	0.0	0.0	0.0	0.0	0.005030865737022588	1.2621339029158525e-05	0.000333203350369785	0.000633591219263758	0.000984464444274365	0.0007850472876136602	0.0005603874528946384	0.0007497075383320163	0.000333203350369785	7.572803417495115e-05	0.00015902887176739742	0.0004922322221371825	0.0009314548203518991	3.0291213669980457e-05	0.0	0.0	1.0097071223326819e-05	0.002446015503850922	0.0	0.0	0.0	0.0	0.0	0.0	0.0	1.0097071223326819e-05	0.0	0.0
	1	2	3	4	5	6	7	8	9	10	11	12	13	14	15	16	17	18	19	20	21	22	23	24	25	26	27	28	29	30	31	32	33	34	35	36	37	38	39	40	41	42	43	44	45	46	47	48	49
SRR1822166_7_1.trim	0.2536902737362178	0.006632726739315427	0.0038259821422923735	0.0	0.0	0.0	0.0	0.0	0.0	0.0	0.0	0.0	0.0	0.0	0.0	0.0	0.0	0.0	0.0	0.0	0.0	0.0005481035527431981	0.0	0.00012808600165507608	0.0002254641230214242	0.00033060159880470865	0.00032071139843203427	0.0003133237428873584	0.0003933208768011815	0.00018271794016867595	0.0	7.736170988358248e-06	0.00020650216463312797	0.0003437335385879147	2.5888358370266743e-06	0.0	0.0	0.0	0.0004797142421333388	0.0	0.0	0.0	0.0	0.0	0.0	0.0	0.0	0.0	0.0
	1	2	3	4	5	6	7	8	9	10	11	12	13	14	15	16	17	18	19	20	21	22	23	24	25	26	27	28	29	30	31	32	33	34	35	36	37	38	39	40	41	42	43	44	45	46	47	48	49
SRR1822166_7_2	0.00186543390850963	7.572803417495115e-05	0.0009996100511093552	0.00031805774353479483	9.087364100994137e-05	0.004528536443662078	0.0069669791440955045	0.016190653706604555	0.01857861105092135	0.018399388036707296	0.022306954600134776	0.0320304341881985	0.02849141072442245	0.04087799284763863	0.036877028375395374	0.05529156201893766	0.0371572221018427	0.0431927464255863	0.051401665330151	0.04891021300579511	0.04962710506265131	0.04390963848244251	0.045227306277086654	0.05820456706686745	0.05916883736869517	0.06782455167489207	0.05802029551704174	0.06354086920839568	0.059772137374288936	0.08483306815058611	0.07833307855056947	0.09087868954555303	0.09353674354509382	0.0962023703480521	0.09528101259892353	0.1135264202994751	0.10440371644919932	0.10293459258620527	0.11239049978685083	0.10970215457364006	0.12113203919844602	0.12678639908350903	0.14094501720641905	0.13694152846636998	0.12730387398370455	0.1369036644492825	0.13977880548012483	0.13223376900849387	0.15655004078207066
	1	2	3	4	5	6	7	8	9	10	11	12	13	14	15	16	17	18	19	20	21	22	23	24	25	26	27	28	29	30	31	32	33	34	35	36	37	38	39	40	41	42	43	44	45	46	47	48	49
SRR1822166_7_2.trim	5.377886545390886e-05	0.0	0.0	5.121796709896082e-06	8.70705440682334e-05	7.682695064844124e-06	2.560898354948041e-06	2.0487186839584327e-05	0.0003252340910784012	0.00036620846475756986	0.00037133026146746596	0.0012702055840542283	0.0019027474777263945	0.0038900046011660747	0.0007042470476107113	0.00721661156424358	0.0001997500716859472	0.000873266339037282	0.0016594621340063308	0.001938600054695667	0.00325590053841221	0.0006867309990116711	0.0017199627852344244	0.0014923466846479912	0.0006335936265919296	0.002402397592797612	0.0009689473451138311	0.00011837081004644974	0.00023701952278283182	0.0005314480926005476	0.0007362036406432458	0.0026382544253420164	0.001520242888714258	0.0003008918408223021	0.00017674175228115123	0.00033114111829067355	0.00011265663792036057	1.8434804510617433e-05	0.0005061544404929065	6.143010950878534e-05	4.314664490206076e-05	0.00037918350225503704	0.002211893120109414	0.0	0.0	0.0	0.0	0.0	0.0
	1	2	3	4	5	6	7	8	9	10	11	12	13	14	15	16	17	18	19	20	21	22	23	24	25	26	27	28	29	30	31	32	33	34	35	36	37	38	39	40	41	42	43	44	45	46	47	48	49
SRR1822166_8_1	0.2532909000569307	0.0066299233751354195	0.0038361681887442455	0.0	0.0	0.0	0.0	0.0	0.0	0.0	0.0	0.0	0.0	0.0	0.0	0.0	0.0	0.0	0.0	0.0	0.0	0.005050844356740408	1.5459514865405707e-05	0.0003334838206680374	0.000644882620099781	0.0009849919471387066	0.0007906437602593205	0.000558751037278235	0.0007751842453939149	0.0003401093270389256	8.171457857428733e-05	0.00016563765927220402	0.0004991214799402415	0.0009341963982952308	2.871052760718203e-05	0.0	0.0	1.1042510618146936e-05	0.002464688369970396	0.0	0.0	0.0	0.0	0.0	0.0	0.0	1.1042510618146936e-05	0.0	0.0
	1	2	3	4	5	6	7	8	9	10	11	12	13	14	15	16	17	18	19	20	21	22	23	24	25	26	27	28	29	30	31	32	33	34	35	36	37	38	39	40	41	42	43	44	45	46	47	48	49
SRR1822166_8_1.trim	0.25400557639121146	0.00667456964989608	0.003860450992538082	0.0	0.0	0.0	0.0	0.0	0.0	0.0	0.0	0.0	0.0	0.0	0.0	0.0	0.0	0.0	0.0	0.0	0.0	0.0005512447543515564	0.0	0.00012326927417639373	0.00023760814140535712	0.00032287729590982177	0.00032324121145867646	0.0003100783415176789	0.0004160899229250771	0.00018687920220683172	0.0	6.768384658671039e-06	0.00020776955610056925	0.0003369105774884718	2.2649667758818547e-06	0.0	0.0	0.0	0.0004681261224938015	0.0	0.0	0.0	0.0	0.0	0.0	0.0	0.0	0.0	0.0
	1	2	3	4	5	6	7	8	9	10	11	12	13	14	15	16	17	18	19	20	21	22	23	24	25	26	27	28	29	30	31	32	33	34	35	36	37	38	39	40	41	42	43	44	45	46	47	48	49
SRR1822166_8_2	0.0018617672902195735	7.508907220339917e-05	0.001020327981116777	0.00033569232279166683	8.834008494517548e-05	0.004556139881047426	0.007005368736152416	0.01624353311929414	0.01862650691069025	0.018343818638865687	0.022358875499623915	0.031985736256524414	0.028522804926673532	0.040861706291390916	0.036769351856305664	0.0552147615928583	0.0370873761621083	0.043174008014830886	0.05129246182129252	0.048852066974682036	0.04957645567123248	0.043858643673156	0.04523012349192985	0.05817415443852168	0.05903988727098441	0.06773696863383694	0.05795330422615875	0.06347014253098496	0.05972010592506225	0.08468280542844521	0.07813238812976045	0.09079373080452773	0.09343068234014121	0.09621339501591425	0.09518202452417933	0.11355897069489945	0.10431638930751047	0.10295816050147838	0.11223607792284546	0.10965654744244634	0.12106346091099211	0.12677685590482135	0.14097531605763466	0.13709497782641783	0.12733781544422318	0.13700663774147265	0.1398798990043145	0.13217443509497157	0.15666451514389784
	1	2	3	4	5	6	7	8	9	10	11	12	13	14	15	16	17	18	19	20	21	22	23	24	25	26	27	28	29	30	31	32	33	34	35	36	37	38	39	40	41	42	43	44	45	46	47	48	49
SRR1822166_8_2.trim	5.1532427642702195e-05	0.0	0.0	4.4810806645828e-06	8.51405326270732e-05	6.7216209968742e-06	2.2405403322914e-06	2.01648629906226e-05	0.00031815672718537875	0.000369689154828081	0.00037192969516037236	0.0012502215054186012	0.0019044592824476899	0.0038828563958609964	0.0006968080433426254	0.007196615547319977	0.0001882053879124776	0.0008648485682644804	0.0016490376845664702	0.0019515106294258093	0.0032833923014155032	0.0007017070784555817	0.00174251284615455	0.0014851253812616346	0.0006530788707642421	0.0024139880886417326	0.0009691544449020633	0.00013057811999251203	0.00025695546319434183	0.0005417031526310928	0.0007209406616793394	0.002647632497204202	0.001538509016637151	0.0003040966355565218	0.0001728215547409091	0.00035130460958868594	0.00011689894333899048	1.843242543807424e-05	0.0004915152413312013	6.0754587871019505e-05	4.246714281770908e-05	0.00036754501173399387	0.0022226824355999508	0.0	0.0	0.0	0.0	0.0	0.0
	1	2	3	4	5	6	7	8	9	10	11	12	13	14	15	16	17	18	19	20	21	22	23	24	25	26	27	28	29	30	31	32	33	34	35	36	37	38	39	40	41	42	43	44	45	46	47	48	49
SRR1822166_9_1	0.2533288329379782	0.006631624284442734	0.0038262391149730276	0.0	0.0	0.0	0.0	0.0	0.0	0.0	0.0	0.0	0.0	0.0	0.0	0.0	0.0	0.0	0.0	0.0	0.0	0.005092490643530033	1.5705445315435724e-05	0.0003278511709597207	0.0006439232579328646	0.0009894430548724503	0.0007734931817852093	0.0005634328506912566	0.0007577877364697736	0.0003455197969395859	8.245358790603754e-05	0.00017079671780536346	0.0005025742500939432	0.0009187685509529898	2.9447709966441978e-05	0.0	0.0	1.1779083986576791e-05	0.002452012649872402	0.0	0.0	0.0	0.0	0.0	0.0	0.0	1.1779083986576791e-05	0.0	0.0
	1	2	3	4	5	6	7	8	9	10	11	12	13	14	15	16	17	18	19	20	21	22	23	24	25	26	27	28	29	30	31	32	33	34	35	36	37	38	39	40	41	42	43	44	45	46	47	48	49
SRR1822166_9_1.trim	0.2540297357694402	0.006674143592954597	0.003851922921150162	0.0	0.0	0.0	0.0	0.0	0.0	0.0	0.0	0.0	0.0	0.0	0.0	0.0	0.0	0.0	0.0	0.0	0.0	0.0005497771958195818	0.0	0.00012153178421748803	0.0002351285477659859	0.00032887162828847713	0.00031527475456558747	0.0003095929533767593	0.00040386293699644214	0.00018613752584959874	0.0	6.0166369638670065e-06	0.00021079145868994312	0.000333662044047048	2.0134009956871944e-06	0.0	0.0	0.0	0.00046943065523212855	0.0	0.0	0.0	0.0	0.0	0.0	0.0	0.0	0.0	0.0
	1	2	3	4	5	6	7	8	9	10	11	12	13	14	15	16	17	18	19	20	21	22	23	24	25	26	27	28	29	30	31	32	33	34	35	36	37	38	39	40	41	42	43	44	45	46	47	48	49
SRR1822166_9_2	0.0018493161858925563	7.852722657717861e-05	0.0010090748615167453	0.00032588799029529126	8.441676857046701e-05	0.004560468683469648	0.007004628610684332	0.016317957682737715	0.01872481717732824	0.01835181285108664	0.022476455427052948	0.03204499798548216	0.02853090459615342	0.040997101815280525	0.0368783487813075	0.0553067256783069	0.037198347229609505	0.04326261230203213	0.05131754256818622	0.048965652132199715	0.049633133558105745	0.04401843685783747	0.045274872483072326	0.058210269880998075	0.05915848614191751	0.06781022333005816	0.05798843046591754	0.06351085767495762	0.059753329883239635	0.08483688923265491	0.07827790263279608	0.09095023382168826	0.09348666324013113	0.09635487019086258	0.09536739031665456	0.1137250927097345	0.10459237625880863	0.1031788861804194	0.11242546710988217	0.1098949272334326	0.12126959600313693	0.12700797308526426	0.14122336427639803	0.13730092930886792	0.1276244118138951	0.13728522386355252	0.14014754127229068	0.13234586131184797	0.1567540865126995
	1	2	3	4	5	6	7	8	9	10	11	12	13	14	15	16	17	18	19	20	21	22	23	24	25	26	27	28	29	30	31	32	33	34	35	36	37	38	39	40	41	42	43	44	45	46	47	48	49
SRR1822166_9_2.trim	4.7800491265565605e-05	0.0	0.0	5.9750614081957006e-06	8.165917257867458e-05	5.9750614081957006e-06	1.9916871360652337e-06	1.7925184224587105e-05	0.00031070319322617644	0.00037045380730813346	0.00038041224298845965	0.0012487878343129014	0.0019040529020783634	0.0038598896696944228	0.0006911154362146361	0.007215882493964342	0.00019916871360652337	0.0008504504070998548	0.0016730171942947961	0.0019000695278062329	0.00325341494510445	0.000695512263913942	0.0017064625290930929	0.0014836976625400263	0.0006264265293151357	0.0023933873203529766	0.0009634514300247726	0.00012207832056734317	0.00025245852021358234	0.0005176510584038001	0.0007272522575507217	0.002659324356604936	0.0015086223305189705	0.0002985637249068537	0.0001657543573788463	0.0003366183976838545	0.00012021523253731628	1.638505871073756e-05	0.0004802032104573008	5.608381897073812e-05	4.613948128778732e-05	0.00036279033888054617	0.002190579892241939	0.0	0.0	0.0	0.0	0.0	0.0
	1	2	3	4	5	6	7	8	9	10	11	12	13	14	15	16	17	18	19	20	21	22	23	24	25	26	27	28	29	30	31	32	33	34	35	36	37	38	39	40	41	42	43	44	45	46	47	48	49
SRR1822167_1	0.2403574673285624	0.009095171235984266	0.004978705884885492	0.0	0.0	0.0	0.0	0.0	0.0	0.0	0.0	0.0	0.0	0.0	0.0	0.0	0.0	0.0	0.0	0.0	0.0	0.00875848683707707	5.3963353134951136e-05	0.00010206112440740759	3.0501025684972383e-05	0.00011848475362239273	4.927088764495539e-05	5.865581862494689e-06	0.0	4.927088764495539e-05	0.0003753972391996601	0.0	0.0	0.0003507617953771824	0.00023110392538229076	0.0	0.0	0.0	0.005752962690734792	0.0	0.0	0.0	0.0	0.0	0.0	0.0	0.0	0.0	0.0
	1	2	3	4	5	6	7	8	9	10	11	12	13	14	15	16	17	18	19	20	21	22	23	24	25	26	27	28	29	30	31	32	33	34	35	36	37	38	39	40	41	42	43	44	45	46	47	48	49
SRR1822167_1.trim	0.2414231981049694	0.009163593235355398	0.005013660502165147	0.0	0.0	0.0	0.0	0.0	0.0	0.0	0.0	0.0	0.0	0.0	0.0	0.0	0.0	0.0	0.0	0.0	0.0	0.0009125466393913447	5.347396907980627e-05	9.388576892349675e-05	7.1316046593055355e-06	0.00010938368901817724	2.2619265733395762e-05	0.0	0.0	4.657360496110638e-05	0.0003586417791109263	0.0	0.0	0.00030710244215299636	0.00018147745216569842	0.0	0.0	0.0	0.0009224622288210983	0.0	0.0	0.0	0.0	0.0	0.0	0.0	0.0	0.0	0.0
	1	2	3	4	5	6	7	8	9	10	11	12	13	14	15	16	17	18	19	20	21	22	23	24	25	26	27	28	29	30	31	32	33	34	35	36	37	38	39	40	41	42	43	44	45	46	47	48	49
SRR1822167_2	0.006678551508636453	0.001628285525028526	0.0012235603765163921	0.0004399186396871017	0.0008622405337867193	0.003792685232289066	0.010129859876528329	0.011512964079704575	0.013292581616785464	0.012994610058170736	0.012541787138386145	0.0178958902624713	0.01674506310104984	0.025753423725469182	0.025861350431739084	0.03387021590678933	0.023343842696356365	0.03596188239895494	0.039272416802146944	0.04548876046001882	0.037220636266646304	0.03588445671837001	0.04412911858429255	0.04590990923774593	0.04104968810648284	0.06645352315294734	0.05160421610985578	0.06588690794503035	0.05952040539147862	0.06370373837580982	0.059711623360195934	0.08523628939302783	0.07239418446328195	0.08793563016614789	0.08014496433638245	0.08570084347653742	0.09942278568565749	0.07796766034902441	0.09081328462788778	0.09353022214659532	0.0992984353501726	0.11925314484637953	0.1223912311428142	0.11035271092823008	0.0948828253240866	0.11391194600239188	0.11869826080218752	0.1175192788478261	0.14163620523365927
	1	2	3	4	5	6	7	8	9	10	11	12	13	14	15	16	17	18	19	20	21	22	23	24	25	26	27	28	29	30	31	32	33	34	35	36	37	38	39	40	41	42	43	44	45	46	47	48	49
SRR1822167_2.trim	0.004765353619474977	1.1880712090438737e-06	1.306878329948261e-05	5.940356045219369e-05	9.50456967235099e-06	1.1880712090438737e-05	0.00030058201588810006	0.0005429485425330502	0.0003837470005211712	0.001148864859145426	0.0005572053970415768	0.0010490668775857404	0.0001793987525656249	0.000216228960045985	0.00036592593238551305	0.0005892833196857614	0.0017868590984019858	0.0033800625897298206	0.0018094324513738198	0.004716642699904179	0.0023604310701270514	0.0018798961255067199	0.0002559495441782663	0.0004967459862001106	0.0004959351911892154	0.003453837768906282	0.0001640250885112901	0.0011947593106387522	0.0006799915945349964	0.00012634751428954288	0.0	0.0020920481635601645	0.0016019170195377536	0.00017200090947297795	0.00021854418828718252	0.0004691372629099081	0.00014950910218154248	0.00031685665572570086	4.098423363854748e-05	0.0	8.380862240122954e-05	0.00020505581754767867	0.00013496260363146103	0.0	0.0	0.0	0.0	0.0	0.0
	1	2	3	4	5	6	7	8	9	10	11	12	13	14	15	16	17	18	19	20	21	22	23	24	25	26	27	28	29	30	31	32	33	34	35	36	37	38	39	40	41	42	43	44	45	46	47	48	49
SRR1822168_001_1	0.19906994521595106	0.012740476493820868	0.014333036055548478	0.0	0.0	0.0	0.0	0.0	0.0	0.0	0.0	0.0	0.0	0.0	0.0	0.0	0.0	0.0	0.0	0.0	0.0	0.011147916932093261	0.0	0.0	0.0	0.0	0.0	0.0	0.0	0.0	0.0	0.0	0.0	0.0	0.0	0.003185119123455217	0.0	0.0	0.006370238246910434	0.0	0.0	0.0	0.0	0.0	0.0	0.0	0.0	0.0	0.0
	1	2	3	4	5	6	7	8	9	10	11	12	13	14	15	16	17	18	19	20	21	22	23	24	25	26	27	28	29	30	31	32	33	34	35	36	37	38	39	40	41	42	43	44	45	46	47	48	49
SRR1822168_001_1.trim	0.1985343964877167	0.012912806275623849	0.014526907060076833	0.0	0.0	0.0	0.0	0.0	0.0	0.0	0.0	0.0	0.0	0.0	0.0	0.0	0.0	0.0	0.0	0.0	0.0	0.0	0.0	0.0	0.0	0.0	0.0	0.0	0.0	0.0	0.0	0.0	0.0	0.0	0.0	0.0	0.0	0.0	0.0	0.0	0.0	0.0	0.0	0.0	0.0	0.0	0.0	0.0	0.0
	1	2	3	4	5	6	7	8	9	10	11	12	13	14	15	16	17	18	19	20	21	22	23	24	25	26	27	28	29	30	31	32	33	34	35	36	37	38	39	40	41	42	43	44	45	46	47	48	49
SRR1822168_001_2	0.007962797808638043	0.004777678685182826	0.003185119123455217	0.0	0.0015925595617276086	0.003185119123455217	0.012740476493820868	0.017518155179003694	0.02388839342591413	0.02707351254936935	0.019110714740731304	0.036628869919735	0.036628869919735	0.03503631035800739	0.044591667728373044	0.0557395846604663	0.050961905975283474	0.041406548604917826	0.0557395846604663	0.06210982290737674	0.0541470250987387	0.06051726334564913	0.06210982290737674	0.06370238246910434	0.06688750159255956	0.08122053764810803	0.08759077589501847	0.07485029940119761	0.08281309720983565	0.09077589501847369	0.07803541852465282	0.08281309720983565	0.09236845458020129	0.09236845458020129	0.08918333545674609	0.10351637151229456	0.09396101414192891	0.08918333545674609	0.09555357370365652	0.09714613326538413	0.09873869282711173	0.11625684800611544	0.14970059880239522	0.12103452669129826	0.10033125238883935	0.11625684800611544	0.12103452669129826	0.12740476493820868	0.13696012230857435
	1	2	3	4	5	6	7	8	9	10	11	12	13	14	15	16	17	18	19	20	21	22	23	24	25	26	27	28	29	30	31	32	33	34	35	36	37	38	39	40	41	42	43	44	45	46	47	48	49
SRR1822168_001_2.trim	0.0	0.0	0.0	0.0	0.0	0.0	0.0	0.0016141007844529811	0.0016141007844529811	0.0016141007844529811	0.0	0.0016141007844529811	0.0032282015689059623	0.0	0.0	0.0	0.0016141007844529811	0.0	0.0016141007844529811	0.0032282015689059623	0.0016148045279118963	0.00161537840239076	0.0	0.0	0.0016171286264109448	0.0	0.0	0.0	0.0016253291291486525	0.001627630658051075	0.0	0.0	0.0	0.0	0.0	0.0	0.0	0.0016657505038895272	0.0	0.0	0.0	0.0017364427234367675	0.003524415387597582	0.0	0.0	0.0	0.0	0.0	0.0
	1	2	3	4	5	6	7	8	9	10	11	12	13	14	15	16	17	18	19	20	21	22	23	24	25	26	27	28	29	30	31	32	33	34	35	36	37	38	39	40	41	42	43	44	45	46	47	48	49
SRR1822168_002_1	0.2166580691242411	0.009523431609856753	0.011110670211499543	0.0	0.0	0.0	0.0	0.0	0.0	0.0	0.0	0.0	0.0	0.0	0.0	0.0	0.0	0.0	0.0	0.0	0.0	0.01190428951232094	0.0	0.0	0.0	0.0	0.0	0.0	0.0	0.0	0.0	0.0	0.0	0.0	0.0	0.003174477203285584	0.0	0.0	0.007142573707392563	0.0	0.0	0.0	0.0	0.0	0.0	0.0	0.0	0.0	0.0
	1	2	3	4	5	6	7	8	9	10	11	12	13	14	15	16	17	18	19	20	21	22	23	24	25	26	27	28	29	30	31	32	33	34	35	36	37	38	39	40	41	42	43	44	45	46	47	48	49
SRR1822168_002_1.trim	0.21723563629927026	0.009654917168856456	0.011264070030332533	0.0	0.0	0.0	0.0	0.0	0.0	0.0	0.0	0.0	0.0	0.0	0.0	0.0	0.0	0.0	0.0	0.0	0.0	0.0	0.0	0.0	0.0	0.0	0.0	0.0	0.0	0.0	0.0	0.0	0.0	0.0	0.0	0.0	0.0	0.0	0.0008303854649328218	0.0	0.0	0.0	0.0	0.0	0.0	0.0	0.0	0.0	0.0
	1	2	3	4	5	6	7	8	9	10	11	12	13	14	15	16	17	18	19	20	21	22	23	24	25	26	27	28	29	30	31	32	33	34	35	36	37	38	39	40	41	42	43	44	45	46	47	48	49
SRR1822168_002_2	0.006348954406571168	0.004761715804928376	0.002380857902464188	0.0	0.001587238601642792	0.005555335105749772	0.014285147414785126	0.018253243918892107	0.021427721122177692	0.02698305622792746	0.018253243918892107	0.03412562993532003	0.03412562993532003	0.03174477203285584	0.035712868536962816	0.049998015951747944	0.04444268084599817	0.0404745843418912	0.049998015951747944	0.05475973175667632	0.048410777350105155	0.049204396650926546	0.048410777350105155	0.05634697035831911	0.05475973175667632	0.07221935637474704	0.0777746914804968	0.07142573707392563	0.07301297567556843	0.0809491686837824	0.06825125987064005	0.0785683107813182	0.08412364588706797	0.08491726518788936	0.08015554938296099	0.09761517400103172	0.09126621959446053	0.08491726518788936	0.09126621959446053	0.09047260029363914	0.09364707749692472	0.10951946351335264	0.13888337764374428	0.11269394071663821	0.09523431609856751	0.11269394071663821	0.11586841791992382	0.12142375302567358	0.13015356533470895
	1	2	3	4	5	6	7	8	9	10	11	12	13	14	15	16	17	18	19	20	21	22	23	24	25	26	27	28	29	30	31	32	33	34	35	36	37	38	39	40	41	42	43	44	45	46	47	48	49
SRR1822168_002_2.trim	0.0	0.0008045764307380379	0.0	0.0	0.0008045764307380379	0.0	0.0	0.0008045764307380379	0.0008045764307380379	0.0008045764307380379	0.0	0.002413729292214114	0.0032183057229521516	0.0016091528614760758	0.0	0.0008045764307380379	0.0032183057229521516	0.0016091528614760758	0.002413729292214114	0.00402288215369019	0.0024147006978485017	0.0008052307791413018	0.0	0.0008058602154870216	0.0016123571048515825	0.0	0.0008081461128171974	0.0	0.0008102086287218959	0.0016225469118875898	0.0	0.0008135372600065082	0.0	0.001631680712718135	0.0	0.0	0.0	0.0008294556282711656	0.0008353311670411735	0.0	0.0	0.0008650818367417557	0.0017555255165633832	0.0	0.0	0.0	0.0	0.0	0.0
	1	2	3	4	5	6	7	8	9	10	11	12	13	14	15	16	17	18	19	20	21	22	23	24	25	26	27	28	29	30	31	32	33	34	35	36	37	38	39	40	41	42	43	44	45	46	47	48	49
SRR1822168_003_1	0.2220043977004795	0.009007338331523035	0.01165655548785334	0.0	0.0	0.0	0.0	0.0	0.0	0.0	0.0	0.0	0.0	0.0	0.0	0.0	0.0	0.0	0.0	0.0	0.0	0.01271624235038546	0.0	0.0	0.0	0.0	0.0	0.0	0.0	0.0	0.0	0.0	0.0	0.0	0.0	0.0026492171563303043	0.0	0.0	0.0074178080377248524	0.0	0.0	0.0	0.0	0.0	0.0	0.0	0.0	0.0	0.0
	1	2	3	4	5	6	7	8	9	10	11	12	13	14	15	16	17	18	19	20	21	22	23	24	25	26	27	28	29	30	31	32	33	34	35	36	37	38	39	40	41	42	43	44	45	46	47	48	49
SRR1822168_003_1.trim	0.22248973537694275	0.009136051935768181	0.011823126034523528	0.0	0.0	0.0	0.0	0.0	0.0	0.0	0.0	0.0	0.0	0.0	0.0	0.0	0.0	0.0	0.0	0.0	0.0	0.0010749798441279227	0.0	0.0	0.0	0.0	0.0	0.0	0.0	0.0	0.0	0.0	0.0	0.0	0.0	0.0	0.0	0.0	0.0005546834698779142	0.0	0.0	0.0	0.0	0.0	0.0	0.0	0.0	0.0	0.0
	1	2	3	4	5	6	7	8	9	10	11	12	13	14	15	16	17	18	19	20	21	22	23	24	25	26	27	28	29	30	31	32	33	34	35	36	37	38	39	40	41	42	43	44	45	46	47	48	49
SRR1822168_003_2	0.005298434312660609	0.0037089040188624262	0.0015895302937981824	0.0	0.0010596868625321217	0.005298434312660609	0.014835616075449705	0.019074363525578193	0.022253424113174557	0.027551858425835164	0.020663893819376375	0.03549950989482608	0.03443982303229396	0.031790605875963655	0.03443982303229396	0.05086496940154184	0.045566535088881234	0.04238747450128487	0.050335125970275785	0.056163403714202455	0.049805282539009725	0.050335125970275785	0.04927543910774366	0.05934246430179882	0.05457387342040426	0.07205870665218428	0.07947651468990913	0.08106604498370731	0.07682729753357882	0.0853047924338358	0.07364823694598246	0.0853047924338358	0.09007338331523035	0.09060322674649642	0.08477494900256974	0.1001404085092855	0.09696134792168914	0.09219275704029459	0.09696134792168914	0.09325244390282672	0.09961056507801945	0.11338649429093701	0.14199803957930432	0.11974461546612977	0.10120009537181764	0.11815508517233157	0.12027445889739581	0.1261027366413225	0.13616976183537766
	1	2	3	4	5	6	7	8	9	10	11	12	13	14	15	16	17	18	19	20	21	22	23	24	25	26	27	28	29	30	31	32	33	34	35	36	37	38	39	40	41	42	43	44	45	46	47	48	49
SRR1822168_003_2.trim	0.0	0.0005374148197510695	0.0	0.0	0.0005374148197510695	0.0	0.0	0.0005374148197510695	0.001074829639502139	0.001074829639502139	0.0	0.0016122444592532083	0.002149659279004278	0.0016122444592532083	0.0	0.0016122444592532083	0.002149659279004278	0.001074829639502139	0.0016122444592532083	0.003761903738257486	0.0016128598693583504	0.0005378194647620686	0.0	0.0005382392042671604	0.0026922973373179333	0.0010776500762437427	0.0005397964967207362	0.0005405843717058139	0.000541222187944817	0.001083928590784439	0.0	0.0005434575858527122	0.0	0.001089977655458063	0.0	0.0	0.0	0.000554114856927544	0.0005579858941165967	0.0	0.0	0.0005780046124768076	0.0011730618086266964	0.0	0.0	0.0	0.0	0.0	0.0
	1	2	3	4	5	6	7	8	9	10	11	12	13	14	15	16	17	18	19	20	21	22	23	24	25	26	27	28	29	30	31	32	33	34	35	36	37	38	39	40	41	42	43	44	45	46	47	48	49
SRR1822168_004_1	0.2192389107287804	0.011140997278413521	0.012334675558243541	0.0	0.0	0.0	0.0	0.0	0.0	0.0	0.0	0.0	0.0	0.0	0.0	0.0	0.0	0.0	0.0	0.0	0.0	0.009549426238640161	0.0	0.0	0.0	0.0	0.0	0.0	0.0	0.0	0.0	0.0	0.0	0.0	0.0	0.0019894637997167003	0.0	0.0	0.0063662841590934405	0.0	0.0	0.0	0.0	0.0	0.0	0.0	0.0	0.0	0.0
	1	2	3	4	5	6	7	8	9	10	11	12	13	14	15	16	17	18	19	20	21	22	23	24	25	26	27	28	29	30	31	32	33	34	35	36	37	38	39	40	41	42	43	44	45	46	47	48	49
SRR1822168_004_1.trim	0.22030342156229826	0.011297611362169141	0.012508069722401548	0.0	0.0	0.0	0.0	0.0	0.0	0.0	0.0	0.0	0.0	0.0	0.0	0.0	0.0	0.0	0.0	0.0	0.0	0.0008070829600574644	0.0	0.0	0.0	0.0	0.0	0.0	0.0	0.0	0.0	0.0	0.0	0.0	0.0	0.0	0.0	0.0	0.0008329064687680898	0.0	0.0	0.0	0.0	0.0	0.0	0.0	0.0	0.0	0.0
	1	2	3	4	5	6	7	8	9	10	11	12	13	14	15	16	17	18	19	20	21	22	23	24	25	26	27	28	29	30	31	32	33	34	35	36	37	38	39	40	41	42	43	44	45	46	47	48	49
SRR1822168_004_2	0.004774713119320081	0.0027852493196033803	0.0011936782798300201	0.0	0.0007957855198866801	0.003978927599433401	0.011936782798300202	0.01631360315767694	0.019894637997167005	0.024669351116487083	0.018700959717336985	0.031035635275580526	0.032229313555410546	0.02745460043609047	0.031035635275580526	0.04535977463354077	0.04098295427416403	0.03740191943467397	0.04575766739348411	0.050930273272747524	0.04615556015342745	0.04496188187359743	0.04575766739348411	0.05291973707246423	0.049338702232974166	0.06803966195031115	0.07400805334946126	0.07679330266906464	0.07241648230968789	0.08037433750855469	0.06605019815059446	0.08117012302844138	0.08435326510798809	0.08554694338781813	0.07957855198866802	0.09549426238640162	0.0923111203068549	0.08912797822730817	0.09032165650713819	0.0883321927074215	0.09310690582674157	0.11101208002419188	0.14045614425999906	0.11499100762362528	0.0943005841065716	0.11618468590345529	0.11618468590345529	0.12175518454266206	0.13170250354124557
	1	2	3	4	5	6	7	8	9	10	11	12	13	14	15	16	17	18	19	20	21	22	23	24	25	26	27	28	29	30	31	32	33	34	35	36	37	38	39	40	41	42	43	44	45	46	47	48	49
SRR1822168_004_2.trim	0.0	0.0004034861200774694	0.0	0.0	0.0004034861200774694	0.0	0.0	0.0008069722401549388	0.0008069722401549388	0.001210458360232408	0.0	0.0020174306003873464	0.002420916720464816	0.0016139444803098776	0.0	0.0016139444803098776	0.0028244028405422852	0.0008069722401549388	0.0020174306003873464	0.003631375080697224	0.002018179763307877	0.0004037712232249208	0.0	0.000404100815071344	0.0024255850713324144	0.0012136609678541665	0.0004052553513969152	0.00040586392194425056	0.0004063636548347116	0.001220718026343095	0.0	0.0004080649965926573	0.0	0.0008185047555126295	0.0	0.0	0.0	0.0008320817437105022	0.0008379420144126027	0.0	0.0	0.0008678295582747548	0.0022018090062795592	0.0	0.0	0.0	0.0	0.0	0.0
	1	2	3	4	5	6	7	8	9	10	11	12	13	14	15	16	17	18	19	20	21	22	23	24	25	26	27	28	29	30	31	32	33	34	35	36	37	38	39	40	41	42	43	44	45	46	47	48	49
SRR1822168_005_1	0.22435224256773528	0.011138054595561326	0.01177451485816483	0.0	0.0	0.0	0.0	0.0	0.0	0.0	0.0	0.0	0.0	0.0	0.0	0.0	0.0	0.0	0.0	0.0	0.0	0.009546903939052566	0.0	0.0	0.0	0.0	0.00031823013130175215	0.0	0.0	0.0	0.0	0.0	0.0	0.00031823013130175215	0.0	0.001909380787810513	0.0	0.0	0.006364602626035044	0.0	0.0	0.0	0.0	0.0	0.0	0.0	0.0	0.0	0.0
	1	2	3	4	5	6	7	8	9	10	11	12	13	14	15	16	17	18	19	20	21	22	23	24	25	26	27	28	29	30	31	32	33	34	35	36	37	38	39	40	41	42	43	44	45	46	47	48	49
SRR1822168_005_1.trim	0.22494900725517028	0.011295861196457618	0.011941338979112339	0.0	0.0	0.0	0.0	0.0	0.0	0.0	0.0	0.0	0.0	0.0	0.0	0.0	0.0	0.0	0.0	0.0	0.0	0.0006455632054795404	0.0	0.0	0.0	0.0	0.000323425725282189	0.0	0.0	0.0	0.0	0.0	0.0	0.00032591868328851953	0.0	0.0	0.0	0.0	0.0013321654682728141	0.0	0.0	0.0	0.0	0.0	0.0	0.0	0.0	0.0	0.0
	1	2	3	4	5	6	7	8	9	10	11	12	13	14	15	16	17	18	19	20	21	22	23	24	25	26	27	28	29	30	31	32	33	34	35	36	37	38	39	40	41	42	43	44	45	46	47	48	49
SRR1822168_005_2	0.006046372494733291	0.0028640711817157698	0.0012729205252070086	0.0	0.0006364602626035043	0.003818761575621026	0.012729205252070087	0.016866196958992864	0.020048498272010388	0.024821950241536668	0.01909380787810513	0.031504782998873465	0.03341416378668398	0.02832248168585594	0.031504782998873465	0.046461599170055816	0.04168814720052953	0.037232925362305005	0.04550690877615056	0.05091682100828035	0.04773451969526282	0.046143369038754066	0.04677982930135757	0.05314443192739261	0.049643900483073336	0.06555540704816096	0.0712835494115925	0.07542054111851526	0.07096531928029073	0.07764815203762752	0.0652371769168592	0.0805122232193433	0.08242160400715381	0.08401275466366256	0.07828461230023104	0.0945143489966204	0.09133204768360288	0.0878315162392836	0.0897408970270941	0.08687682584537834	0.09165027781490463	0.111698776086915	0.1384301071162622	0.11328992674342377	0.0945143489966204	0.1151993075312343	0.11551753766253604	0.11965452936945882	0.13079258396502014
	1	2	3	4	5	6	7	8	9	10	11	12	13	14	15	16	17	18	19	20	21	22	23	24	25	26	27	28	29	30	31	32	33	34	35	36	37	38	39	40	41	42	43	44	45	46	47	48	49
SRR1822168_005_2.trim	0.0	0.00032273889132736054	0.0	0.0	0.00032273889132736054	0.0	0.0	0.0006454777826547211	0.0006454777826547211	0.001936433347964163	0.0	0.0029046500219462447	0.003227388913273605	0.001936433347964163	0.0	0.0012909555653094422	0.0035501278046009654	0.0009682166739820814	0.0022591722392915235	0.003872866695928326	0.00290566281397301	0.0006459259833415689	0.0	0.000646437483031016	0.002263445675687037	0.0012942721983860426	0.00032413334845955624	0.0003246331645240878	0.0009750897082531592	0.001627339300244101	0.0	0.00032640058490984817	0.0	0.0006546687703356486	0.0	0.0003291931804340741	0.0	0.0009981733427827076	0.0010051665560983454	0.0	0.0	0.0010413484768542944	0.0017615806310686453	0.0	0.0	0.0	0.0	0.0	0.0
	1	2	3	4	5	6	7	8	9	10	11	12	13	14	15	16	17	18	19	20	21	22	23	24	25	26	27	28	29	30	31	32	33	34	35	36	37	38	39	40	41	42	43	44	45	46	47	48	49
SRR1822168_006_1	0.22430035542979398	0.011148656719587393	0.011944989342415065	0.0	0.0	0.0	0.0	0.0	0.0	0.0	0.0	0.0	0.0	0.0	0.0	0.0	0.0	0.0	0.0	0.0	0.0	0.010352324096759723	0.0	0.0	0.0	0.0	0.00026544420760922364	0.0	0.0	0.0	0.00026544420760922364	0.0	0.0	0.0007963326228276709	0.0	0.0015926652456553418	0.0	0.0	0.006370660982621367	0.0	0.0	0.0	0.0	0.0	0.0	0.0	0.0	0.0	0.0
	1	2	3	4	5	6	7	8	9	10	11	12	13	14	15	16	17	18	19	20	21	22	23	24	25	26	27	28	29	30	31	32	33	34	35	36	37	38	39	40	41	42	43	44	45	46	47	48	49
SRR1822168_006_1.trim	0.22530767822725659	0.011305761631475241	0.012113316033723473	0.0	0.0	0.0	0.0	0.0	0.0	0.0	0.0	0.0	0.0	0.0	0.0	0.0	0.0	0.0	0.0	0.0	0.0	0.0008076587587900195	0.0	0.0	0.0	0.0	0.00026973953950065814	0.0	0.0	0.0	0.000270929287455974	0.0	0.0	0.0008155542506687545	0.0	0.0	0.0	0.0	0.0011112253203801503	0.0	0.0	0.0	0.0	0.0	0.0	0.0	0.0	0.0	0.0
	1	2	3	4	5	6	7	8	9	10	11	12	13	14	15	16	17	18	19	20	21	22	23	24	25	26	27	28	29	30	31	32	33	34	35	36	37	38	39	40	41	42	43	44	45	46	47	48	49
SRR1822168_006_2	0.006901549397839815	0.002388997868483013	0.0010617768304368945	0.0	0.0005308884152184473	0.004512551529356802	0.014068543003288855	0.019377427155473328	0.021500980816347114	0.026809864968531587	0.020704648193519446	0.03264963753593451	0.0337114143663714	0.029995195459842274	0.03238419332832529	0.04698362474683259	0.041940184802257335	0.039020298518555874	0.0459218479163957	0.05255795310662629	0.048045401577269484	0.04777995736966026	0.047514513162051034	0.053619729937063175	0.051761620483798614	0.06609560769469669	0.0740589339229734	0.07750970862189331	0.07246626867731806	0.07697882020667486	0.06662649610991514	0.08228770435885933	0.08547303485017002	0.08786203271865303	0.07910237386754865	0.09741802419258508	0.09343636107844673	0.08892380954908992	0.09264002845561906	0.08786203271865303	0.09423269370127439	0.11175201140348316	0.13962365320245163	0.11653000714044918	0.09794891260780353	0.11706089555566764	0.11626456293283996	0.12183889129263367	0.13192577118178417
	1	2	3	4	5	6	7	8	9	10	11	12	13	14	15	16	17	18	19	20	21	22	23	24	25	26	27	28	29	30	31	32	33	34	35	36	37	38	39	40	41	42	43	44	45	46	47	48	49
SRR1822168_006_2.trim	0.0	0.00026918480074941047	0.0	0.0	0.00026918480074941047	0.0	0.0	0.0005383696014988209	0.0008075544022482314	0.0021534784059952837	0.0	0.0032302176089929256	0.002691848007494105	0.0016151088044964628	0.0	0.0010767392029976419	0.0037685872104917468	0.0010767392029976419	0.0024226632067446945	0.0043069568119905675	0.002423504764879646	0.0005387437573067122	0.0	0.000539157673965963	0.0021575089401776708	0.0013493528503729611	0.00027033602768240924	0.000541515268022982	0.0008132681995868596	0.001357330944430871	0.0	0.0005444665860856119	0.0	0.0008190902637470648	0.0	0.0002745721479504562	0.00027598235920759946	0.000832620979828369	0.0011179148651934412	0.0	0.0	0.0008685833405715278	0.002057280568985026	0.0	0.0	0.0	0.0	0.0	0.0
	1	2	3	4	5	6	7	8	9	10	11	12	13	14	15	16	17	18	19	20	21	22	23	24	25	26	27	28	29	30	31	32	33	34	35	36	37	38	39	40	41	42	43	44	45	46	47	48	49
SRR1822168_007_1	0.22458308777853878	0.01183213836320569	0.012514761730313712	0.0	0.0	0.0	0.0	0.0	0.0	0.0	0.0	0.0	0.0	0.0	0.0	0.0	0.0	0.0	0.0	0.0	0.0	0.009329186017142948	0.0	0.0	0.0	0.0	0.0002275411223693402	0.0	0.0	0.0	0.0002275411223693402	0.0	0.0	0.0006826233671080207	0.0	0.0013652467342160413	0.0	0.0	0.005916069181602845	0.0	0.0	0.0	0.0	0.0	0.0	0.0	0.0	0.0	0.0
	1	2	3	4	5	6	7	8	9	10	11	12	13	14	15	16	17	18	19	20	21	22	23	24	25	26	27	28	29	30	31	32	33	34	35	36	37	38	39	40	41	42	43	44	45	46	47	48	49
SRR1822168_007_1.trim	0.22567373300812935	0.01199901238898029	0.012691263103729153	0.0	0.0	0.0	0.0	0.0	0.0	0.0	0.0	0.0	0.0	0.0	0.0	0.0	0.0	0.0	0.0	0.0	0.0	0.0006923385812597793	0.0	0.0	0.0	0.0	0.00023122937722991831	0.0	0.0	0.0	0.00023224649714220682	0.0	0.0	0.0006991067745776812	0.0	0.0	0.0	0.0	0.0009525941520245007	0.0	0.0	0.0	0.0	0.0	0.0	0.0	0.0	0.0	0.0
	1	2	3	4	5	6	7	8	9	10	11	12	13	14	15	16	17	18	19	20	21	22	23	24	25	26	27	28	29	30	31	32	33	34	35	36	37	38	39	40	41	42	43	44	45	46	47	48	49
SRR1822168_007_2	0.005916069181602845	0.002047870101324062	0.0009101644894773608	0.0	0.0004550822447386804	0.0038681990802787833	0.01365246734216041	0.018885913156655238	0.02138886550271798	0.02616722907247412	0.019796077646132598	0.03253838049881565	0.03299346274355433	0.028897722540906206	0.03185575713170763	0.04687347120808408	0.042550189883066615	0.038681990802787836	0.04596330671860672	0.05210691702257891	0.0475560945751921	0.04732855345282276	0.047783635697561444	0.05256199926731758	0.050059046921254846	0.06553184324236998	0.07326824140292754	0.07668135823846765	0.07235807691345018	0.07622627599372896	0.066214466609478	0.08100463956348511	0.08419021527665586	0.08623808537797995	0.07781906385031435	0.09693251812933892	0.09238169568195212	0.08874103772404268	0.0916990723148441	0.08783087323456532	0.0928367779266908	0.1099023621043913	0.13720729678871213	0.1137705611846701	0.09579481251749222	0.11513580791888613	0.11422564342940877	0.11991417148864228	0.12924335750578525
	1	2	3	4	5	6	7	8	9	10	11	12	13	14	15	16	17	18	19	20	21	22	23	24	25	26	27	28	29	30	31	32	33	34	35	36	37	38	39	40	41	42	43	44	45	46	47	48	49
SRR1822168_007_2.trim	0.0	0.000230750238249621	0.0	0.0	0.000230750238249621	0.0	0.0	0.000461500476499242	0.000923000952998484	0.002538252620745831	0.0	0.003461253573744315	0.003230503335494694	0.001384501429497726	0.0	0.001384501429497726	0.00461500476499242	0.001153751191248105	0.002769002858995452	0.004384254526742799	0.0025391256174691844	0.00046182123823510396	0.0	0.0004621766207956371	0.0020806602628567466	0.0016193919877111284	0.00023173467306872322	0.0006962705428821423	0.0006971394046429484	0.0013961768025224262	0.0	0.0004667150494601273	0.0002336803486510802	0.0009361915260624018	0.0	0.00047071560539910793	0.0004731129888439957	0.0014274294849834417	0.0014374528335788983	0.00024177423605385763	0.0	0.0007447827965104443	0.0017635529040677608	0.0	0.0	0.0	0.0	0.0	0.0
	1	2	3	4	5	6	7	8	9	10	11	12	13	14	15	16	17	18	19	20	21	22	23	24	25	26	27	28	29	30	31	32	33	34	35	36	37	38	39	40	41	42	43	44	45	46	47	48	49
SRR1822168_008_1	0.22685944075861475	0.011153756525445504	0.011751279196451513	0.0	0.0	0.0	0.0	0.0	0.0	0.0	0.0	0.0	0.0	0.0	0.0	0.0	0.0	0.0	0.0	0.0	0.0	0.009361188512427477	0.0	0.0	0.0	0.0	0.0001991742236686697	0.0	0.0	0.0	0.0001991742236686697	0.0	0.0	0.0005975226710060091	0.0	0.0011950453420120181	0.0	0.0	0.005776052486391421	0.0	0.0	0.0	0.0	0.0	0.0	0.0	0.0	0.0	0.0
	1	2	3	4	5	6	7	8	9	10	11	12	13	14	15	16	17	18	19	20	21	22	23	24	25	26	27	28	29	30	31	32	33	34	35	36	37	38	39	40	41	42	43	44	45	46	47	48	49
SRR1822168_008_1.trim	0.2282533167428858	0.011311668794337702	0.011917651051177222	0.0	0.0	0.0	0.0	0.0	0.0	0.0	0.0	0.0	0.0	0.0	0.0	0.0	0.0	0.0	0.0	0.0	0.0	0.0008080759106510467	0.0	0.0	0.0	0.0	0.0002024094824794352	0.0	0.0	0.0	0.00020331360513651492	0.0	0.0	0.0006120213228228872	0.0	0.0	0.0	0.0	0.0010424593701460485	0.0	0.0	0.0	0.0	0.0	0.0	0.0	0.0	0.0	0.0
	1	2	3	4	5	6	7	8	9	10	11	12	13	14	15	16	17	18	19	20	21	22	23	24	25	26	27	28	29	30	31	32	33	34	35	36	37	38	39	40	41	42	43	44	45	46	47	48	49
SRR1822168_008_2	0.005377704039054082	0.0017925680130180272	0.0007966968946746788	0.0	0.0003983484473373394	0.0041826586970420635	0.013543847209469538	0.01912072547219229	0.021909164603553667	0.026490171747933066	0.0197182481431983	0.0328637469053305	0.0328637469053305	0.028681088208288436	0.03206705001065582	0.04680594256213738	0.04222493541775798	0.03844062516805325	0.04541172299645669	0.05198447237752279	0.04700511678580605	0.04700511678580605	0.047801813680480726	0.052183646601191465	0.04919603324616142	0.06552831958699233	0.07309694008640177	0.07568620499409448	0.07150354629705241	0.0768812503361065	0.06672336492900434	0.08006803791480521	0.08265730282249792	0.0854457419538593	0.0774787730071125	0.09580280158463013	0.09181931711125674	0.08923005220356403	0.09181931711125674	0.08783583263788333	0.0920184913349254	0.11054169413611167	0.13822691122605676	0.11392765593847907	0.09580280158463013	0.1157202239514971	0.11512270128049108	0.12069957954321384	0.12986159383197263
	1	2	3	4	5	6	7	8	9	10	11	12	13	14	15	16	17	18	19	20	21	22	23	24	25	26	27	28	29	30	31	32	33	34	35	36	37	38	39	40	41	42	43	44	45	46	47	48	49
SRR1822168_008_2.trim	0.0	0.00020199408561317325	0.0	0.0	0.00020199408561317325	0.0	0.0	0.0006059822568395197	0.0010099704280658662	0.0028279171985844255	0.0	0.003433899455423945	0.0030299112841975988	0.0014139585992922127	0.0	0.0014139585992922127	0.004443869883489811	0.0010099704280658662	0.0028279171985844255	0.004645863969102985	0.0026267985993101623	0.00040425845860292317	0.0	0.00040457165975523417	0.0018212872048502902	0.001822496901755267	0.0002028364651283549	0.0006094649913151238	0.0008136315835508103	0.0016295436259382604	0.0	0.0004085476335899693	0.0002045550314401083	0.0010244054350854763	0.0	0.0004120771573269379	0.000414184150415116	0.0014579506212952433	0.001258489560829093	0.00021165544187306602	0.0	0.0008692496419778037	0.001543716961700382	0.0	0.0	0.0	0.0	0.0	0.0
	1	2	3	4	5	6	7	8	9	10	11	12	13	14	15	16	17	18	19	20	21	22	23	24	25	26	27	28	29	30	31	32	33	34	35	36	37	38	39	40	41	42	43	44	45	46	47	48	49
SRR1822168_009_1	0.22616380493593208	0.010980544953819725	0.011334756081362295	0.0	0.0	0.0	0.0	0.0	0.0	0.0	0.0	0.0	0.0	0.0	0.0	0.0	0.0	0.0	0.0	0.0	0.0	0.008855278188564294	0.0	0.0	0.0	0.0	0.00017710556377128586	0.0	0.0	0.0	0.00017710556377128586	0.0	0.0	0.0005313166913138576	0.0	0.0010626333826277152	0.0	0.0	0.005313166913138576	0.0	0.0	0.0	0.0	0.0	0.0	0.0	0.0	0.0	0.0
	1	2	3	4	5	6	7	8	9	10	11	12	13	14	15	16	17	18	19	20	21	22	23	24	25	26	27	28	29	30	31	32	33	34	35	36	37	38	39	40	41	42	43	44	45	46	47	48	49
SRR1822168_009_1.trim	0.22772743109808447	0.011134937482713908	0.011494129014414356	0.0	0.0	0.0	0.0	0.0	0.0	0.0	0.0	0.0	0.0	0.0	0.0	0.0	0.0	0.0	0.0	0.0	0.0	0.0007184798403537795	0.0	0.0	0.0	0.0	0.00017996778576634783	0.0	0.0	0.0	0.00018076775681675212	0.0	0.0	0.0005441653682276352	0.0	0.0	0.0	0.0	0.0009268063919983244	0.0	0.0	0.0	0.0	0.0	0.0	0.0	0.0	0.0	0.0
	1	2	3	4	5	6	7	8	9	10	11	12	13	14	15	16	17	18	19	20	21	22	23	24	25	26	27	28	29	30	31	32	33	34	35	36	37	38	39	40	41	42	43	44	45	46	47	48	49
SRR1822168_009_2	0.004958955785596004	0.001593950073941573	0.0007084222550851434	0.0	0.0003542111275425717	0.003896322402968289	0.013105811719075156	0.018418978632213732	0.02142977321632559	0.025503201183065167	0.01930450645107016	0.03205610704260274	0.03205610704260274	0.0276284679483206	0.031170579223746313	0.045693235452991754	0.04108849079493832	0.03719216839197003	0.04427639094282147	0.05029798011104519	0.046578763271848185	0.04604744658053433	0.047464291090704616	0.05153771905744419	0.04834981890956104	0.06464353077651934	0.07314459783754107	0.0752698646027965	0.07101933107228563	0.0765096035491955	0.06552905859537578	0.07969750369707865	0.08253119271741921	0.08589619842907364	0.07597828685788163	0.09599121556403695	0.09191778759729737	0.0876672540667865	0.09085515421466965	0.0878443596305578	0.09191778759729737	0.11086808292082495	0.13955918425177327	0.11511861645133582	0.0952827933089518	0.11511861645133582	0.11618124983396354	0.12060888892824569	0.13088101162698026
	1	2	3	4	5	6	7	8	9	10	11	12	13	14	15	16	17	18	19	20	21	22	23	24	25	26	27	28	29	30	31	32	33	34	35	36	37	38	39	40	41	42	43	44	45	46	47	48	49
SRR1822168_009_2.trim	0.0	0.0001795957658502243	0.0	0.0	0.0001795957658502243	0.0	0.0	0.0005387872975506729	0.0008979788292511216	0.0026939364877533647	0.0	0.0034123195511542624	0.002873532253603589	0.0014367661268017945	0.0	0.0012571703609515702	0.004130702614555159	0.0008979788292511216	0.0026939364877533647	0.004310298380405383	0.0026948463757909373	0.0005391504067889819	0.0	0.00035971287718143376	0.0016193632663636657	0.0018004814487393927	0.00018034818019668772	0.0007225120298252966	0.0009042457957091728	0.001448821293326548	0.0	0.0005448581734174595	0.0001818671206069997	0.0009108065374050029	0.0	0.00036636209764282624	0.00036823257569480885	0.0012962314847220601	0.0011188080964412578	0.000188164101676354	0.0	0.000772728853309018	0.0013723633469197305	0.0	0.0	0.0	0.0	0.0	0.0
	1	2	3	4	5	6	7	8	9	10	11	12	13	14	15	16	17	18	19	20	21	22	23	24	25	26	27	28	29	30	31	32	33	34	35	36	37	38	39	40	41	42	43	44	45	46	47	48	49
SRR1822168_01_1	0.22642748106199428	0.010676031830509232	0.010994719347837864	0.0	0.0	0.0	0.0	0.0	0.0	0.0	0.0	0.0	0.0	0.0	0.0	0.0	0.0	0.0	0.0	0.0	0.0	0.008763906726537428	0.0	0.0	0.0	0.0	0.00015934375866431686	0.0	0.0	0.0	0.00015934375866431686	0.0	0.0	0.0004780312759929506	0.0	0.0009560625519859013	0.0	0.0	0.005099000277258139	0.0	0.0	0.0	0.0	0.0	0.0	0.0	0.0	0.0	0.0
	1	2	3	4	5	6	7	8	9	10	11	12	13	14	15	16	17	18	19	20	21	22	23	24	25	26	27	28	29	30	31	32	33	34	35	36	37	38	39	40	41	42	43	44	45	46	47	48	49
SRR1822168_01_1.trim	0.22749930118289943	0.010825605951174901	0.011148758367627883	0.0	0.0	0.0	0.0	0.0	0.0	0.0	0.0	0.0	0.0	0.0	0.0	0.0	0.0	0.0	0.0	0.0	0.0	0.0008079933162792877	0.0	0.0	0.0	0.0	0.00016190949583002093	0.0	0.0	0.0	0.00016262939201001797	0.0	0.0	0.0004895761086858961	0.0	0.0	0.0	0.0	0.0008338767430108621	0.0	0.0	0.0	0.0	0.0	0.0	0.0	0.0	0.0	0.0
	1	2	3	4	5	6	7	8	9	10	11	12	13	14	15	16	17	18	19	20	21	22	23	24	25	26	27	28	29	30	31	32	33	34	35	36	37	38	39	40	41	42	43	44	45	46	47	48	49
SRR1822168_01_2	0.004780312759929507	0.0015934375866431688	0.0006373750346572674	0.00015934375866431686	0.0004780312759929506	0.003664906449279288	0.012110125658488083	0.017527813453074855	0.01991796983303961	0.0245389388343048	0.018483876005060757	0.030115970387555892	0.03123137669820611	0.026769751455605235	0.030753345422213155	0.04461625242600873	0.03887987711409332	0.03569300194080698	0.042704127322036926	0.04844050263395233	0.04525362746066599	0.04493493994333736	0.04605034625398758	0.05067131525525277	0.04764378384063075	0.0632594721897338	0.07122666012294965	0.07329812898558576	0.06947387877764215	0.07441353529623598	0.06389684722439107	0.07664434791753642	0.07999056684948708	0.08381481705743068	0.07329812898558576	0.09401281761194696	0.08939184861068178	0.08508956712674522	0.08827644230003155	0.08524891088540953	0.08939184861068178	0.10867244340906411	0.13735431996864117	0.11281538113433635	0.09257872378396811	0.11249669361700773	0.11377144368632225	0.1188704439635804	0.12859041324210374
	1	2	3	4	5	6	7	8	9	10	11	12	13	14	15	16	17	18	19	20	21	22	23	24	25	26	27	28	29	30	31	32	33	34	35	36	37	38	39	40	41	42	43	44	45	46	47	48	49
SRR1822168_01_2.trim	0.00016157620822649106	0.0003231524164529821	0.0	0.00016157620822649106	0.0003231524164529821	0.0	0.0	0.00048472862467947316	0.0008078810411324553	0.002585219331623857	0.0	0.0033931003727563124	0.0029083717480768395	0.0014541858740384197	0.0	0.0012926096658119285	0.003716252789209295	0.0008078810411324553	0.002423643123397366	0.0040394052056622765	0.0025860801005985158	0.000485051520555675	0.0	0.00048542118378046024	0.0014568363665206053	0.0017817804846442919	0.00016224363477659862	0.0006499869190132549	0.0008134631403581841	0.0014662684933113717	0.0	0.000490138415088421	0.0003272069289339271	0.0009832358291136129	0.0	0.0003295767081548813	0.0003312629399585921	0.001166126361452527	0.0010065239527537657	0.00016927204556803466	0.0	0.0008689622331634223	0.0014110168669428731	0.0	0.0	0.0	0.0	0.0	0.0
	1	2	3	4	5	6	7	8	9	10	11	12	13	14	15	16	17	18	19	20	21	22	23	24	25	26	27	28	29	30	31	32	33	34	35	36	37	38	39	40	41	42	43	44	45	46	47	48	49
SRR1822168_02_1	0.23516973777857741	0.01066782155122863	0.012339644331645059	0.0	0.0	0.0	0.0	0.0	0.0	0.0	0.0	0.0	0.0	0.0	0.0	0.0	0.0	0.0	0.0	0.0	0.0	0.009792104856724788	0.0	0.0	0.0	0.0	0.00023883182577377532	0.0	0.0	0.0	0.00023883182577377532	0.0	0.0	0.0009553273030951013	0.0	0.0010349379116863595	0.0	0.0	0.005652353209979349	0.0	0.0	0.0	0.0	0.0	0.0	0.0	0.0	0.0	7.961060859125843e-05
	1	2	3	4	5	6	7	8	9	10	11	12	13	14	15	16	17	18	19	20	21	22	23	24	25	26	27	28	29	30	31	32	33	34	35	36	37	38	39	40	41	42	43	44	45	46	47	48	49
SRR1822168_02_1.trim	0.23597986541962515	0.010818098517355379	0.012513472165597641	0.0	0.0	0.0	0.0	0.0	0.0	0.0	0.0	0.0	0.0	0.0	0.0	0.0	0.0	0.0	0.0	0.0	0.0	0.0009689108795772965	0.0	0.0	0.0	0.0	0.00024269429498520776	0.0	0.0	0.0	0.0002437524222896965	0.0	0.0	0.00089687634276657	0.0	0.0	0.0	0.0	0.0008334576574339005	0.0	0.0	0.0	0.0	0.0	0.0	0.0	0.0	0.0	0.0
	1	2	3	4	5	6	7	8	9	10	11	12	13	14	15	16	17	18	19	20	21	22	23	24	25	26	27	28	29	30	31	32	33	34	35	36	37	38	39	40	41	42	43	44	45	46	47	48	49
SRR1822168_02_2	0.005493131992796832	0.0015922121718251686	0.0007961060859125843	7.961060859125843e-05	0.00023883182577377532	0.004219362255336697	0.012658086766010091	0.01783277632444189	0.01982304153922335	0.0235647401430125	0.018628882410354475	0.02905787213580933	0.02945592517876562	0.027545270572575418	0.03136657978495583	0.044343108985330955	0.03765581786366524	0.03685971177775266	0.043706224116600884	0.04744792272039003	0.04585571054856486	0.0448207726368785	0.04728870150320751	0.05079156828122288	0.049278966717988974	0.06400692930737178	0.06957967190875988	0.07379903416409657	0.06965928251735114	0.07236604320945392	0.06313121261286794	0.0745155296414179	0.0783368388537983	0.08287464354350003	0.07133110529776757	0.09091531501121713	0.08741244823320177	0.08311347536927381	0.08518335119264653	0.08223775867476997	0.08582023606137659	0.10468795029750484	0.1319943890443065	0.10962380803016286	0.09091531501121713	0.10946458681298035	0.11002186107311916	0.11360433845972578	0.12347605392504182
	1	2	3	4	5	6	7	8	9	10	11	12	13	14	15	16	17	18	19	20	21	22	23	24	25	26	27	28	29	30	31	32	33	34	35	36	37	38	39	40	41	42	43	44	45	46	47	48	49
SRR1822168_02_2.trim	8.07320784877267e-05	0.0001614641569754534	8.07320784877267e-05	8.07320784877267e-05	0.0001614641569754534	0.0	0.0	0.0004036603924386335	0.001049517020340447	0.0026641585900949814	0.0	0.0030678189825336147	0.001937569883705441	0.0018568378052177142	0.0001614641569754534	0.0007265887063895403	0.003229283139509068	0.000807320784877267	0.002744890668582708	0.004036603924386335	0.002341999809409671	0.0006462849922930514	0.0	0.0005659167730455457	0.002102777283535254	0.002832558561124995	0.0004053253262666214	0.00048710629633598647	0.0008128647222400601	0.0015465612617335163	0.0	0.0005713856591994723	0.0002451988031029091	0.0007368285751945842	8.20438770654546e-05	0.0003293026686688269	0.00016550824686217052	0.000915583988600147	0.0006705817464295713	8.458333403819444e-05	0.0	0.0005210382207586837	0.0010575007204223657	0.0	0.0	0.0	0.0	0.0	0.0
	1	2	3	4	5	6	7	8	9	10	11	12	13	14	15	16	17	18	19	20	21	22	23	24	25	26	27	28	29	30	31	32	33	34	35	36	37	38	39	40	41	42	43	44	45	46	47	48	49
SRR1822168_03_1	0.23434991122305177	0.011146881394527942	0.012314649921573727	0.0	0.0	0.0	0.0	0.0	0.0	0.0	0.0	0.0	0.0	0.0	0.0	0.0	0.0	0.0	0.0	0.0	0.0	0.009660630541924217	0.0	0.0	0.0	0.0	0.0001592411627789706	0.0	0.0	0.0	0.0002123215503719608	0.0	0.0	0.0007962058138948531	0.0	0.0011146881394527943	0.0	0.0	0.0057857622476359324	0.0	0.0	0.0	0.0	0.0	0.0	0.0	0.0	0.0	5.30803875929902e-05
	1	2	3	4	5	6	7	8	9	10	11	12	13	14	15	16	17	18	19	20	21	22	23	24	25	26	27	28	29	30	31	32	33	34	35	36	37	38	39	40	41	42	43	44	45	46	47	48	49
SRR1822168_03_1.trim	0.23505779019840772	0.011303443082588877	0.012487613310288663	0.0	0.0	0.0	0.0	0.0	0.0	0.0	0.0	0.0	0.0	0.0	0.0	0.0	0.0	0.0	0.0	0.0	0.0	0.0008613180966162042	0.0	0.0	0.0	0.0	0.00016181395602220304	0.0	0.0	0.0	0.00021669106246878292	0.0	0.0	0.0007610941707253825	0.0	0.0	0.0	0.0	0.0008891220364451123	0.0	0.0	0.0	0.0	0.0	0.0	0.0	0.0	0.0	0.0
	1	2	3	4	5	6	7	8	9	10	11	12	13	14	15	16	17	18	19	20	21	22	23	24	25	26	27	28	29	30	31	32	33	34	35	36	37	38	39	40	41	42	43	44	45	46	47	48	49
SRR1822168_03_2	0.005467279922077991	0.0016454920153826961	0.0006900450387088727	5.30803875929902e-05	0.0002123215503719608	0.00514879759652005	0.01348241844861951	0.01836581410717461	0.020329788448115248	0.023833094029252603	0.019427421859034417	0.03073354441634133	0.030468142478376377	0.028557248525028733	0.032219795268945056	0.04564913332997157	0.03890792410566182	0.038270959454545936	0.04453444519051878	0.048356233097214076	0.047135384182575304	0.04633917836868045	0.048409313484807065	0.051806458290758445	0.050107885887782755	0.06406802782473918	0.0698537900723751	0.07325093487832648	0.07006611162274706	0.07250780945202462	0.06369646511158825	0.07415330146740731	0.07818741092447458	0.08195611844357688	0.0720300859636877	0.09135134704753614	0.08726415720287589	0.0828584850326577	0.08450397704804041	0.08232768115672781	0.08599022790064413	0.10504608704652761	0.1316924416182087	0.10955791999193178	0.09066130200882726	0.10955791999193178	0.1105664473561986	0.11369819022418502	0.12351806192888821
	1	2	3	4	5	6	7	8	9	10	11	12	13	14	15	16	17	18	19	20	21	22	23	24	25	26	27	28	29	30	31	32	33	34	35	36	37	38	39	40	41	42	43	44	45	46	47	48	49
SRR1822168_03_2.trim	0.00010765183888179881	0.00010765183888179881	5.382591944089941e-05	5.382591944089941e-05	0.00010765183888179881	0.0	0.0	0.0005382591944089941	0.0009688665499361894	0.0029604255692494675	0.0	0.003337207005335763	0.002260688616517775	0.0020453849387541776	0.00021530367776359763	0.0008073887916134912	0.003337207005335763	0.0006997369527316923	0.00274512189148587	0.004090769877508355	0.00258451916097893	0.0005924837511331252	0.0002155293184531892	0.0005390210838096932	0.0018333594856671728	0.002859789897171668	0.0004864373168766184	0.0005412670086391627	0.0011380941800031433	0.0016280343167926854	0.0	0.0004897740617833653	0.00016347205935561494	0.0004912376842618909	5.46988200917518e-05	0.0003842134382492162	0.00011034994173523077	0.0010543664644872728	0.0005029287215887183	5.638443812061646e-05	0.0	0.0005209792557637671	0.0011749300476022908	0.0	0.0	0.0	0.0	0.0	0.0
	1	2	3	4	5	6	7	8	9	10	11	12	13	14	15	16	17	18	19	20	21	22	23	24	25	26	27	28	29	30	31	32	33	34	35	36	37	38	39	40	41	42	43	44	45	46	47	48	49
SRR1822168_04_1	0.23450983544516876	0.011182294885473005	0.011978187759883895	0.0	0.0	0.0	0.0	0.0	0.0	0.0	0.0	0.0	0.0	0.0	0.0	0.0	3.97946437205445e-05	0.0	0.0	0.0	0.0	0.00955071449293068	0.0	0.0	3.97946437205445e-05	0.0	0.0001989732186027225	0.0	0.0	0.0	0.0001989732186027225	0.0	0.0	0.0008356875181314346	0.0	0.0011540446678957904	0.0	0.0	0.005810017983199497	0.0	0.0	0.0	0.0	0.0	0.0	0.0	0.0	0.0	3.97946437205445e-05
	1	2	3	4	5	6	7	8	9	10	11	12	13	14	15	16	17	18	19	20	21	22	23	24	25	26	27	28	29	30	31	32	33	34	35	36	37	38	39	40	41	42	43	44	45	46	47	48	49
SRR1822168_04_1.trim	0.23522888509014483	0.011339735239377372	0.012146833832927362	0.0	0.0	0.0	0.0	0.0	0.0	0.0	0.0	0.0	0.0	0.0	0.0	0.0	4.035492967749955e-05	0.0	0.0	0.0	0.0	0.0007668392862259924	0.0	0.0	4.037188969915272e-05	0.0	0.0002021974822369512	0.0	0.0	0.0	0.00020308444657457465	0.0	0.0	0.0008152111886105214	0.0	0.0	0.0	0.0	0.0009582742397552151	0.0	0.0	0.0	0.0	0.0	0.0	0.0	0.0	0.0	0.0
	1	2	3	4	5	6	7	8	9	10	11	12	13	14	15	16	17	18	19	20	21	22	23	24	25	26	27	28	29	30	31	32	33	34	35	36	37	38	39	40	41	42	43	44	45	46	47	48	49
SRR1822168_04_2	0.005252892971111874	0.0016315803925423247	0.00079589287441089	3.97946437205445e-05	0.000159178574882178	0.005252892971111874	0.013450589577544041	0.01830553611145047	0.019937116503992797	0.024155348738370514	0.01902183969842027	0.030522491733657633	0.030044956009011102	0.028333786329027687	0.03223366141364105	0.04564445634746454	0.03879977762753089	0.03752634902847347	0.04449041167956875	0.047952545683256124	0.046917884946521965	0.046241376003272716	0.047952545683256124	0.05185242076786949	0.04990248322556281	0.06434793889612046	0.06991918901699669	0.07286399265231698	0.07043651938536377	0.07302317122719916	0.06371122459659175	0.07338132302068406	0.07763934989878232	0.08177799284571895	0.07194871584674446	0.09136850198237018	0.08695129652938974	0.08293203751361475	0.08392690360662836	0.08241470714524766	0.08599622508009667	0.10454052905387042	0.13080499390942976	0.10828122556360159	0.09029404660191548	0.10895773450685085	0.1096342434501001	0.11269843101658203	0.12232873479695379
	1	2	3	4	5	6	7	8	9	10	11	12	13	14	15	16	17	18	19	20	21	22	23	24	25	26	27	28	29	30	31	32	33	34	35	36	37	38	39	40	41	42	43	44	45	46	47	48	49
SRR1822168_04_2.trim	0.0001614197187099982	8.07098593549991e-05	4.035492967749955e-05	4.035492967749955e-05	8.07098593549991e-05	0.0	0.0	0.0005649690154849936	0.0008878084529049899	0.0030266197258124656	8.07098593549991e-05	0.0035512338116199596	0.002300230991617474	0.002017746483874977	0.0002421295780649973	0.0011702929606474868	0.0035512338116199596	0.0007667436638724913	0.002865200007102468	0.004317977475492451	0.0027450513385152905	0.0007268771299014234	0.00024238526491497528	0.0004445376626452173	0.0017788141616246716	0.002953192704724016	0.0006078527278201632	0.0006493105944763148	0.0013002691150734104	0.001830995084795417	0.0	0.0004080158799780487	0.00016342279233171232	0.0005729479358118243	4.1013072096469306e-05	0.00037038942332424506	8.273899157717065e-05	0.001165035132050491	0.0005027704748038672	4.227702357916436e-05	0.0	0.0005642103983976425	0.0012772792718274916	0.0	0.0	0.0	0.0	0.0	0.0
	1	2	3	4	5	6	7	8	9	10	11	12	13	14	15	16	17	18	19	20	21	22	23	24	25	26	27	28	29	30	31	32	33	34	35	36	37	38	39	40	41	42	43	44	45	46	47	48	49
SRR1822168_05_1	0.23272998641506357	0.01082465053093319	0.012575696940348853	0.0	0.0	0.0	0.0	0.0	0.0	0.0	0.0	0.0	0.0	0.0	0.0	0.0	3.1837207443921145e-05	0.0	0.0	0.0	0.0	0.009360138988512817	0.0	0.0	6.367441488784229e-05	0.0	0.0001910232446635269	0.0	0.0	0.0	0.00015918603721960575	0.0	0.0	0.0007959301860980286	0.0	0.0010506278456493979	0.0	0.0	0.005507836887798359	0.0	0.0	0.0	0.0	0.0	0.0	0.0	0.0	0.0	3.1837207443921145e-05
	1	2	3	4	5	6	7	8	9	10	11	12	13	14	15	16	17	18	19	20	21	22	23	24	25	26	27	28	29	30	31	32	33	34	35	36	37	38	39	40	41	42	43	44	45	46	47	48	49
SRR1822168_05_1.trim	0.23362803743085356	0.010977547364081013	0.012753327084741176	0.0	0.0	0.0	0.0	0.0	0.0	0.0	0.0	0.0	0.0	0.0	0.0	0.0	3.228690401200298e-05	0.0	0.0	0.0	0.0	0.000742687514873932	0.0	0.0	6.460065169137426e-05	0.0	0.00019412726206792126	0.0	0.0	0.0	0.00016247835382131217	0.0	0.0	0.0007826504653672278	0.0	0.0	0.0	0.0	0.0008666568445557617	0.0	0.0	0.0	0.0	0.0	0.0	0.0	0.0	0.0	0.0
	1	2	3	4	5	6	7	8	9	10	11	12	13	14	15	16	17	18	19	20	21	22	23	24	25	26	27	28	29	30	31	32	33	34	35	36	37	38	39	40	41	42	43	44	45	46	47	48	49
SRR1822168_05_2	0.004807418324032094	0.0015281859573082152	0.0007640929786541076	0.00012734882977568458	0.00022286045210744804	0.005475999680354437	0.013435301541334722	0.018147208243035055	0.019993766274782478	0.02355953350850165	0.018911301221689162	0.030691067975939984	0.029640440130290588	0.028207765795314133	0.03241027717791173	0.04590925313413429	0.039000579118803405	0.03769525361360264	0.04460392762893353	0.047978671617989174	0.04686436935745193	0.04689620656489585	0.04842439252220407	0.05202199696336716	0.05055748542094678	0.06456585669627209	0.07032839124362181	0.07325741432846257	0.07064676331806102	0.0733210887433504	0.06475687994093561	0.07414885613689234	0.07847871634926562	0.08255387890208754	0.07293904225402335	0.09245525041714701	0.08787069254522237	0.08360450674773692	0.08465513459338633	0.0832542974658538	0.08682006469957296	0.10592238916592567	0.13145582953595042	0.10948815639964483	0.09134094815660977	0.10955183081453267	0.11098450514950911	0.11404087706412555	0.1229871323558674
	1	2	3	4	5	6	7	8	9	10	11	12	13	14	15	16	17	18	19	20	21	22	23	24	25	26	27	28	29	30	31	32	33	34	35	36	37	38	39	40	41	42	43	44	45	46	47	48	49
SRR1822168_05_2.trim	0.00012914761604801192	9.686071203600893e-05	3.228690401200298e-05	6.457380802400596e-05	9.686071203600893e-05	0.0	0.0	0.0004520166561680417	0.0007425987922760686	0.0028735344570682653	9.686071203600893e-05	0.0036161332493443335	0.0023569439928762177	0.0019695011447321818	0.00022600832808402084	0.0011300416404201043	0.0035515594413203276	0.0007425987922760686	0.00271209993700825	0.0041327237135363815	0.002680727891907884	0.000807717384210482	0.0001939266065364902	0.00048499317937925404	0.0016819492238936413	0.0029130154176196005	0.0006160105020064111	0.0006493586609185438	0.0013328790708077376	0.001595123739282559	0.0	0.00032643457386088206	0.0001961230397502177	0.0006221061830478685	3.2812511279300754e-05	0.0003621859436293797	6.61990585831879e-05	0.0010319828118269226	0.0004692804020794485	3.382242819329382e-05	0.0	0.0005555468751356316	0.001268522632734156	0.0	0.0	0.0	0.0	0.0	0.0
	1	2	3	4	5	6	7	8	9	10	11	12	13	14	15	16	17	18	19	20	21	22	23	24	25	26	27	28	29	30	31	32	33	34	35	36	37	38	39	40	41	42	43	44	45	46	47	48	49
SRR1822168_06_1	0.23348196662860635	0.011089133286076294	0.012521700744086149	0.0	0.0	0.0	0.0	0.0	0.0	0.0	0.0	0.0	0.0	0.0	0.0	0.0	2.652902700018252e-05	0.0	0.0	0.0	0.0	0.009205572369063334	0.0	0.0	5.305805400036504e-05	0.0	0.00018570318900127763	0.0	0.0	0.0	0.00018570318900127763	0.0	0.0	0.0008489288640058406	0.0	0.0011142191340076657	0.0	0.0	0.005226218319035957	0.0	0.0	0.0	0.0	0.0	0.0	0.0	0.0	0.0	2.652902700018252e-05
	1	2	3	4	5	6	7	8	9	10	11	12	13	14	15	16	17	18	19	20	21	22	23	24	25	26	27	28	29	30	31	32	33	34	35	36	37	38	39	40	41	42	43	44	45	46	47	48	49
SRR1822168_06_1.trim	0.23449308223884396	0.011245767367581089	0.012671666100791132	0.0	0.0	0.0	0.0	0.0	0.0	0.0	0.0	0.0	0.0	0.0	0.0	0.0	2.6903749683208344e-05	0.0	0.0	0.0	0.0	0.00072648821784099	0.0	0.0	5.3829584685913796e-05	0.0	0.00018872451881987864	0.0	0.0	0.0	0.00018954589407038164	0.0	0.0	0.0008152138468963178	0.0	0.0	0.0	0.0	0.0008054712048210507	0.0	0.0	0.0	0.0	0.0	0.0	0.0	0.0	0.0	0.0
	1	2	3	4	5	6	7	8	9	10	11	12	13	14	15	16	17	18	19	20	21	22	23	24	25	26	27	28	29	30	31	32	33	34	35	36	37	38	39	40	41	42	43	44	45	46	47	48	49
SRR1822168_06_2	0.005040515130034679	0.001671328701011499	0.0008489288640058406	0.0001326451350009126	0.00021223221600146015	0.005279276373036321	0.013397158635092174	0.01811932544112466	0.020109002466138347	0.023531246949161894	0.018994783332130682	0.030322677861208618	0.029898213429205702	0.028465645971195844	0.0326307032102245	0.04589521671031576	0.03873237942026648	0.03751204417825808	0.044780997576308094	0.04820324205933164	0.046903319736322696	0.046717616547321414	0.04865423551833474	0.05191730583935719	0.05061738351634825	0.06475735490744552	0.07067332792848624	0.07367110797950686	0.07096514722548825	0.0735915208985063	0.06467776782644498	0.07465268197851362	0.07913608754154446	0.08338073186157366	0.0731670564665034	0.09314341379764082	0.08866000823460998	0.08415007364457895	0.08489288640058407	0.08356643505057494	0.08767843423560322	0.1060630499467297	0.1312656255969031	0.10972405567275491	0.09179043342063152	0.10975058469975509	0.11131579729276586	0.1142870483167863	0.12301509819984634
	1	2	3	4	5	6	7	8	9	10	11	12	13	14	15	16	17	18	19	20	21	22	23	24	25	26	27	28	29	30	31	32	33	34	35	36	37	38	39	40	41	42	43	44	45	46	47	48	49
SRR1822168_06_2.trim	0.00010761499873283338	8.071124904962505e-05	2.6903749683208344e-05	8.071124904962505e-05	0.00010761499873283338	0.0	0.0	0.00037665249556491685	0.0006994974917634171	0.002851797466420085	0.00010761499873283338	0.003201546212301793	0.0023406262224391263	0.0019370699771910009	0.00018832624778245842	0.0011837649860611673	0.0033898724600842515	0.0007264012414466254	0.0026903749683208347	0.00422388870026371	0.002718222099737759	0.0007268921001366557	0.0001885254268282994	0.0005388405713542114	0.0016710531812674939	0.0028049530075973774	0.0005943743547998835	0.0006493318510530133	0.0012190325107843743	0.0014919571303750807	0.0	0.0003536214096546261	0.0001634288684021723	0.0005729741203960506	2.7343173229939683e-05	0.000356691505199739	0.00011033030963925575	0.0010264006901851126	0.0003910364392892187	2.8183502786643836e-05	0.0	0.0004918343918380951	0.001145065399382663	0.0	0.0	0.0	0.0	0.0	0.0
	1	2	3	4	5	6	7	8	9	10	11	12	13	14	15	16	17	18	19	20	21	22	23	24	25	26	27	28	29	30	31	32	33	34	35	36	37	38	39	40	41	42	43	44	45	46	47	48	49
SRR1822168_07_1	0.233294170533491	0.011232682284945863	0.01232411700089202	0.0	0.0	0.0	0.0	0.0	0.0	0.0	0.0	0.0	0.0	0.0	0.0	0.0	2.2738223248878268e-05	0.0	0.0	0.0	0.0	0.008981598183306915	0.0	0.0	6.82146697466348e-05	0.0	0.00015916756274214787	0.0	0.0	0.0	0.00018190578599102614	0.0	0.0	0.0007958378137107393	0.0	0.001023220046199522	0.0	0.0	0.005093362007748732	0.0	0.0	0.0	0.0	0.0	0.0	0.0	0.0	0.0	2.2738223248878268e-05
	1	2	3	4	5	6	7	8	9	10	11	12	13	14	15	16	17	18	19	20	21	22	23	24	25	26	27	28	29	30	31	32	33	34	35	36	37	38	39	40	41	42	43	44	45	46	47	48	49
SRR1822168_07_1.trim	0.23416266038297529	0.01139107377933922	0.012474839908142752	0.0	0.0	0.0	0.0	0.0	0.0	0.0	0.0	0.0	0.0	0.0	0.0	0.0	2.3058853804330407e-05	0.0	0.0	0.0	0.0	0.0006457247372303898	0.0	0.0	4.6136708141260454e-05	0.0	0.0001617534443085202	0.0	0.0	0.0	0.00018566469003396038	0.0	0.0	0.0007685761358507229	0.0	0.0	0.0	0.0	0.0007855878434804303	0.0	0.0	0.0	0.0	0.0	0.0	0.0	0.0	0.0	0.0
	1	2	3	4	5	6	7	8	9	10	11	12	13	14	15	16	17	18	19	20	21	22	23	24	25	26	27	28	29	30	31	32	33	34	35	36	37	38	39	40	41	42	43	44	45	46	47	48	49
SRR1822168_07_2	0.00497967089150434	0.0015234609576748439	0.0007276231439641046	0.00011369111624439133	0.00018190578599102614	0.005070623784499854	0.013233645930847152	0.018054149259609343	0.01996416001251512	0.023170249490606955	0.018940939966315594	0.03056017204649239	0.02965064311653726	0.02840004083784896	0.03242470635290041	0.04590847273948522	0.03883688530908408	0.03744985369090251	0.04483977624678794	0.04818229506437305	0.046613357660200444	0.04643145187420942	0.0485461066363551	0.051934101900437964	0.05072897606824741	0.06473572158955643	0.07064765963426477	0.07389922555885436	0.07107968587599346	0.07333076997763241	0.06432643357107662	0.07474053981906287	0.07917449335259413	0.083494755769881	0.07267136150341494	0.09293111841816548	0.08790597108016338	0.08385856734186305	0.0847453580485693	0.08329011176064109	0.08731477727569253	0.10543714120504852	0.13029001921607247	0.10962097428284213	0.09168051613947717	0.10968918895258876	0.11082610011503267	0.11394123670012898	0.12224068818596956
	1	2	3	4	5	6	7	8	9	10	11	12	13	14	15	16	17	18	19	20	21	22	23	24	25	26	27	28	29	30	31	32	33	34	35	36	37	38	39	40	41	42	43	44	45	46	47	48	49
SRR1822168_07_2.trim	0.00013835312282598243	6.917656141299121e-05	2.3058853804330407e-05	6.917656141299121e-05	9.223541521732163e-05	0.0	2.3058853804330407e-05	0.0004150593684779473	0.0006917656141299122	0.0027670624565196487	0.00018447083043464325	0.003320474947823578	0.0023058853804330407	0.001983061427172415	0.00020752968423897364	0.001245178105433842	0.0034588280706495615	0.0007840010293472339	0.0027670624565196487	0.004127534830975143	0.0026988087873214116	0.0007614541744186932	0.0001615822503283005	0.0005311074236348345	0.0017325453563048828	0.0027277068907886263	0.0006715227797893873	0.0006956700798559685	0.0011608997809149934	0.0014647221666170289	0.0	0.0003030818764032108	0.0001634176895446763	0.0005378566925274401	2.3435702042233946e-05	0.0003527502763210498	9.456436913863444e-05	0.0009272642068170087	0.0004069744894026237	2.415585551223337e-05	0.0	0.0004959612634414802	0.0010318102053075815	0.0	0.0	0.0	0.0	0.0	0.0
	1	2	3	4	5	6	7	8	9	10	11	12	13	14	15	16	17	18	19	20	21	22	23	24	25	26	27	28	29	30	31	32	33	34	35	36	37	38	39	40	41	42	43	44	45	46	47	48	49
SRR1822168_08_1	0.2319248689939784	0.011457991640838112	0.012293470197982558	0.0	0.0	0.0	0.0	0.0	0.0	0.0	0.0	0.0	0.0	0.0	0.0	0.0	1.9892346598677278e-05	0.0	0.0	0.0	0.0	0.009051017702398162	0.0	0.0	5.967703979603183e-05	1.9892346598677278e-05	0.00019892346598677276	0.0	1.9892346598677278e-05	0.0	0.0001790311193880955	0.0	0.0	0.0008752632503418002	0.0	0.0009747249833351867	0.0	0.0	0.004992978996267997	0.0	0.0	0.0	0.0	0.0	0.0	0.0	0.0	1.9892346598677278e-05	1.9892346598677278e-05
	1	2	3	4	5	6	7	8	9	10	11	12	13	14	15	16	17	18	19	20	21	22	23	24	25	26	27	28	29	30	31	32	33	34	35	36	37	38	39	40	41	42	43	44	45	46	47	48	49
SRR1822168_08_1.trim	0.23282123823537598	0.011599706436646842	0.012446989341584523	0.0	0.0	0.0	0.0	0.0	0.0	0.0	0.0	0.0	0.0	0.0	0.0	0.0	2.0173402498516245e-05	0.0	0.0	0.0	0.0	0.0006859776088838135	0.0	0.0	4.036345678294773e-05	0.0	0.00018194444023276758	0.0	0.0	0.0	0.00018273477205156937	0.0	0.0	0.000835384099421303	0.0	0.0	0.0	0.0	0.0007080852084748636	0.0	0.0	0.0	0.0	0.0	0.0	0.0	0.0	0.0	0.0
	1	2	3	4	5	6	7	8	9	10	11	12	13	14	15	16	17	18	19	20	21	22	23	24	25	26	27	28	29	30	31	32	33	34	35	36	37	38	39	40	41	42	43	44	45	46	47	48	49
SRR1822168_08_2	0.004774163183682547	0.0015317106880981504	0.000716124477552382	0.00013924642619074094	0.00015913877278941823	0.0050526560360640285	0.013029487022133617	0.017863327245612196	0.019952023638473308	0.022896090935077548	0.01863912876296061	0.03083313722794978	0.02944067296604237	0.028306809209917766	0.03244441730244264	0.04619002880212864	0.03910835341299953	0.03771588915109212	0.04501638035280668	0.04829861754158843	0.04656798338750351	0.04672712216029293	0.048955064979344785	0.05211794808853447	0.05116311545179796	0.06504797337767469	0.07097589266408053	0.07439737627905302	0.0713538472494554	0.07382049822769138	0.06476948052529322	0.07521296248959879	0.07982798690049192	0.08402527203281282	0.07332318956272445	0.09359349074677659	0.08852094236411388	0.08464193477737182	0.08523870517533214	0.08388602560662209	0.0877252485001668	0.1059267456379565	0.13085185592609913	0.11034284658286285	0.09241984229745463	0.1102234925032708	0.11163584911177689	0.1144207776355917	0.12271588616724013
	1	2	3	4	5	6	7	8	9	10	11	12	13	14	15	16	17	18	19	20	21	22	23	24	25	26	27	28	29	30	31	32	33	34	35	36	37	38	39	40	41	42	43	44	45	46	47	48	49
SRR1822168_08_2.trim	0.00012104041499109748	6.052020749554874e-05	2.0173402498516245e-05	0.00010086701249258124	8.069360999406498e-05	0.0	2.0173402498516245e-05	0.0004236414524688412	0.0006657222824510361	0.0027637561422967256	0.0001815606224866462	0.0033891316197507296	0.0023401146898278844	0.002118207262344206	0.0002219074274836787	0.0012104041499109747	0.0035101720347418264	0.0007665892949436173	0.0027435827397982097	0.004034680499703249	0.002724335398379565	0.0007469146369429631	0.0001615572503359886	0.0005050493827185435	0.0016774162777283984	0.0028919549453642972	0.0006685201556801118	0.0007709047561374669	0.001198426040050992	0.0014848139131538444	2.0368013338604576e-05	0.00026514827805569624	0.00018380892531210245	0.0005318998768038055	4.100300736557523e-05	0.0003497327116320071	8.272528525229454e-05	0.0009567712050138139	0.0004397997863829609	2.1132056971180313e-05	0.0	0.0004772728110912995	0.001100803674746859	0.0	0.0	0.0	0.0	0.0	0.0
	1	2	3	4	5	6	7	8	9	10	11	12	13	14	15	16	17	18	19	20	21	22	23	24	25	26	27	28	29	30	31	32	33	34	35	36	37	38	39	40	41	42	43	44	45	46	47	48	49
SRR1822168_09_1	0.2318699929423952	0.011388367560624047	0.012502446995902488	0.0	0.0	0.0	0.0	0.0	0.0	0.0	0.0	0.0	0.0	0.0	0.0	0.0	1.7683800559975228e-05	0.0	0.0	0.0	0.0	0.008877267881107565	0.0	0.0	5.305140167992569e-05	1.7683800559975228e-05	0.0001768380055997523	0.0	1.7683800559975228e-05	0.0	0.00015915420503977704	0.0	0.0	0.0007957710251988853	0.0	0.0009726090307986377	0.0	0.0	0.00503988315959294	0.0	0.0	0.0	0.0	0.0	0.0	0.0	0.0	1.7683800559975228e-05	1.7683800559975228e-05
	1	2	3	4	5	6	7	8	9	10	11	12	13	14	15	16	17	18	19	20	21	22	23	24	25	26	27	28	29	30	31	32	33	34	35	36	37	38	39	40	41	42	43	44	45	46	47	48	49
SRR1822168_09_1.trim	0.23283665817075	0.011531539028251733	0.012661378777520564	0.0	0.0	0.0	0.0	0.0	0.0	0.0	0.0	0.0	0.0	0.0	0.0	0.0	1.793396427410845e-05	0.0	0.0	0.0	0.0	0.0006456999522002674	0.0	0.0	3.588294194911476e-05	0.0	0.00016174826147576958	0.0	0.0	0.0	0.00016245056313487713	0.0	0.0	0.0007607604126364478	0.0	0.0	0.0	0.0	0.000759076237544207	0.0	0.0	0.0	0.0	0.0	0.0	0.0	0.0	0.0	0.0
	1	2	3	4	5	6	7	8	9	10	11	12	13	14	15	16	17	18	19	20	21	22	23	24	25	26	27	28	29	30	31	32	33	34	35	36	37	38	39	40	41	42	43	44	45	46	47	48	49
SRR1822168_09_2	0.004774626151193311	0.0015208068481578697	0.0007604034240789348	0.00014147040447980182	0.0001768380055997523	0.00503988315959294	0.01278538780486209	0.017913689967254908	0.01996501083221203	0.022988940727967797	0.01863872579021389	0.030663710170997047	0.029372792730118856	0.02820566189316049	0.032343671224194695	0.04599556525649557	0.038868993630825556	0.03743660578546756	0.044969904824017005	0.0481883565259325	0.046402292669375	0.046791336281694455	0.048789605744971654	0.051972689845767195	0.05138912442728802	0.06505870226014887	0.07084130504326076	0.07436038135469583	0.07149560566397985	0.07382986733789658	0.06468734244838939	0.07497931437429498	0.07971857292436833	0.0835913252470029	0.07312251531549757	0.09340583455778916	0.08810069438979659	0.08472308848284131	0.08500602929180093	0.08371511185092273	0.0873756585668376	0.10555460554249214	0.13038266152869737	0.11004629088472585	0.09218565231915087	0.1100816584858458	0.1111603703200043	0.11397209460904034	0.1221420104677489
	1	2	3	4	5	6	7	8	9	10	11	12	13	14	15	16	17	18	19	20	21	22	23	24	25	26	27	28	29	30	31	32	33	34	35	36	37	38	39	40	41	42	43	44	45	46	47	48	49
SRR1822168_09_2.trim	0.00010760378564465069	5.3801892822325344e-05	3.58679285482169e-05	8.966982137054224e-05	7.17358570964338e-05	0.0	1.793396427410845e-05	0.00041248117830449435	0.000717358570964338	0.002833566355309135	0.00016140567846697606	0.0034971230334511477	0.002349349319908207	0.0020982738200706883	0.00023314153556340983	0.0012912454277358085	0.0036585287119181237	0.0008249623566089887	0.002833566355309135	0.004088943854496726	0.002726890766855504	0.0007537306977643989	0.00014362311570960412	0.0005387804274001455	0.0017247692312667604	0.002894536050817266	0.0006483331265270722	0.0008296011800535743	0.0011737320218111911	0.001410394899722731	1.810679022740318e-05	0.00025384341596359594	0.00019971513359580743	0.0005455927292130533	5.4676698504300695e-05	0.00034748105496711367	9.19269056079825e-05	0.0009615066365222008	0.0004282087543742455	1.8786155129681767e-05	0.0	0.0004242971854631927	0.0010177320233295494	0.0	0.0	0.0	0.0	0.0	0.0
	1	2	3	4	5	6	7	8	9	10	11	12	13	14	15	16	17	18	19	20	21	22	23	24	25	26	27	28	29	30	31	32	33	34	35	36	37	38	39	40	41	42	43	44	45	46	47	48	49
SRR1822168_1	0.231439788844521	0.010789221698051263	0.01263889352058528	0.0	0.0	0.0	0.0	0.0	0.0	0.0	0.0	0.0	0.0	0.0	0.0	0.0	1.2734401532075849e-05	1.5918001915094811e-06	0.0	0.0	0.0	0.008602088234917236	0.0	0.0	4.4570405362265464e-05	4.616220555377495e-05	0.00021170942547076097	0.0	3.820320459622754e-05	0.0	0.00019579142355566616	0.0	0.0	0.0008420623013085154	0.0	0.0009073261091604042	0.0	1.432620172358533e-05	0.005004619802105808	0.0	0.0	0.0	0.0	0.0	0.0	0.0	0.0	2.0693402489623254e-05	3.1836003830189622e-06
	1	2	3	4	5	6	7	8	9	10	11	12	13	14	15	16	17	18	19	20	21	22	23	24	25	26	27	28	29	30	31	32	33	34	35	36	37	38	39	40	41	42	43	44	45	46	47	48	49
SRR1822168_1.trim	0.2323820493527968	0.0108808512403113	0.012750291260530957	0.0	0.0	0.0	0.0	0.0	0.0	0.0	0.0	0.0	0.0	0.0	0.0	0.0	1.13005873415696e-05	1.6143696202242285e-06	0.0	0.0	0.0	0.0006619673336558029	0.0	0.0	3.87613826030129e-05	8.077599886590498e-06	0.0001666309084286799	0.0	0.0	0.0	0.00018685423582304417	0.0	0.0	0.0007712281485425851	0.0	0.0	0.0	0.0	0.0006317054744396464	0.0	0.0	0.0	0.0	0.0	0.0	0.0	0.0	0.0	0.0
	1	2	3	4	5	6	7	8	9	10	11	12	13	14	15	16	17	18	19	20	21	22	23	24	25	26	27	28	29	30	31	32	33	34	35	36	37	38	39	40	41	42	43	44	45	46	47	48	49
SRR1822168_1_1	0.23123426342272238	0.011493262989894365	0.012496137738320052	0.0	0.0	0.0	0.0	0.0	0.0	0.0	0.0	0.0	0.0	0.0	0.0	0.0	1.5918646800407706e-05	0.0	0.0	0.0	0.0	0.008866686267827094	0.0	0.0	6.367458720163083e-05	1.5918646800407706e-05	0.0001910237616048925	0.0	1.5918646800407706e-05	0.0	0.00015918646800407708	0.0	0.0	0.0007800136932199777	0.0	0.000923281514423647	0.0	0.0	0.005030292388928836	0.0	0.0	0.0	0.0	0.0	0.0	0.0	0.0	1.5918646800407706e-05	1.5918646800407706e-05
	1	2	3	4	5	6	7	8	9	10	11	12	13	14	15	16	17	18	19	20	21	22	23	24	25	26	27	28	29	30	31	32	33	34	35	36	37	38	39	40	41	42	43	44	45	46	47	48	49
SRR1822168_1_1.trim	0.23208815733691432	0.011639924974952367	0.012657005798006457	0.0	0.0	0.0	0.0	0.0	0.0	0.0	0.0	0.0	0.0	0.0	0.0	0.0	1.6144140048477623e-05	0.0	0.0	0.0	0.0	0.0006458416115427396	0.0	0.0	4.845258591451025e-05	0.0	0.00017796219694655698	0.0	0.0	0.0	0.00016248830693521218	0.0	0.0	0.0007500720721425842	0.0	0.0	0.0	0.0	0.0007166549613022987	0.0	0.0	0.0	0.0	0.0	0.0	0.0	0.0	0.0	0.0
	1	2	3	4	5	6	7	8	9	10	11	12	13	14	15	16	17	18	19	20	21	22	23	24	25	26	27	28	29	30	31	32	33	34	35	36	37	38	39	40	41	42	43	44	45	46	47	48	49
SRR1822168_1_2	0.004680082159319867	0.0014485968588371014	0.0007481763996191623	0.00014326782120366937	0.0001751051148044848	0.0050939669761304665	0.012814510674328206	0.01798807088446071	0.01994606444091086	0.023082037860591178	0.01860889810967661	0.030611557797184025	0.029226635525548553	0.028446621832328576	0.03252179541323295	0.04619591301478317	0.03885741683979521	0.03750433186176056	0.04492242127075056	0.04807431333723128	0.04640285542318847	0.0468804148272007	0.048886164324052066	0.05219724285853688	0.0514172291653169	0.06545747564327649	0.07110859525742123	0.07459477890671053	0.07196820218464324	0.07408538220909747	0.06486848571166141	0.07532703665952928	0.07983201370404465	0.08381167540414658	0.07341679904348035	0.09364939912679855	0.08844400162306522	0.0848941433865743	0.08503741120777798	0.08389126863814862	0.08767990657664565	0.1057475706951084	0.13021453082733506	0.11010927991842012	0.09226447685516308	0.11010927991842012	0.1113031784284507	0.11394567379731838	0.12206418366552631
	1	2	3	4	5	6	7	8	9	10	11	12	13	14	15	16	17	18	19	20	21	22	23	24	25	26	27	28	29	30	31	32	33	34	35	36	37	38	39	40	41	42	43	44	45	46	47	48	49
SRR1822168_1_2.trim	0.00011300898033934337	4.8432420145432876e-05	3.2288280096955246e-05	9.686484029086575e-05	8.072070024238812e-05	0.0	3.2288280096955246e-05	0.00041974764126041824	0.0006941980220845378	0.0028575127885805394	0.00016144140048477624	0.003519422530568122	0.0022763237468353447	0.002147170626447524	0.00022601796067868674	0.0013883960441690756	0.0036647197910044203	0.0008394952825208365	0.0026960713880957634	0.00400374673202245	0.00268083092839113	0.0008239011460788041	0.00014545026715981848	0.0005011746888028521	0.0017467127432236845	0.0029455243081821163	0.0006322648651549268	0.0008279864619342965	0.0012028939026445947	0.001383581767647789	1.6299958353606404e-05	0.0002611576334417573	0.00019613054056518938	0.0006057497438251591	4.922072921166604e-05	0.00034573296376125853	9.930488237419438e-05	0.000932142366103575	0.00045251075592927354	1.6911305613674078e-05	0.0	0.00039929938582546206	0.0010042499151673098	0.0	0.0	0.0	0.0	0.0	0.0
	1	2	3	4	5	6	7	8	9	10	11	12	13	14	15	16	17	18	19	20	21	22	23	24	25	26	27	28	29	30	31	32	33	34	35	36	37	38	39	40	41	42	43	44	45	46	47	48	49
SRR1822168_2	0.004598710753270891	0.001337112160867964	0.0008150016980528543	0.00016554721991698604	0.0002658306319820833	0.004858174184486936	0.012514733105647541	0.018090809176505254	0.02009329381742418	0.022843924548352563	0.018428270817105262	0.03076631410149525	0.029383039735073512	0.02840567441748669	0.032584149920199076	0.045520710076596624	0.03821912259814264	0.03702527245451053	0.04448126455154094	0.04720165107883064	0.04581200951164286	0.04619244975741363	0.04880141027129767	0.051270292368328876	0.050717937701875083	0.0648594906032453	0.07151321540375495	0.07372263406957011	0.07182202464090778	0.0738897730896786	0.0641177117140019	0.0757521793137447	0.07901855330672214	0.08268606094796	0.07299199778166726	0.09387323269388863	0.08801381618894223	0.08460258837853742	0.08496551882220157	0.08367456886688739	0.08789602297477053	0.10579740792848613	0.12940698836895476	0.11017645025532873	0.09258705813914896	0.1092341045419551	0.11099941095433913	0.11294140718798071	0.12092428514840076
	1	2	3	4	5	6	7	8	9	10	11	12	13	14	15	16	17	18	19	20	21	22	23	24	25	26	27	28	29	30	31	32	33	34	35	36	37	38	39	40	41	42	43	44	45	46	47	48	49
SRR1822168_2.trim	8.717595949210833e-05	5.6502936707847994e-05	3.067302278426034e-05	0.00010977713417524755	8.717595949210833e-05	2.0986805062914972e-05	2.7444283543811887e-05	0.00048269651644704427	0.0007571393518851631	0.002817074987291279	0.00013399267847861098	0.0035193257720888185	0.0022778755341363865	0.0019469297619904196	0.00018888124556623473	0.0013770572860512668	0.0034999533366461277	0.0006748065012537276	0.002689539787293565	0.003971349265751602	0.0024869467593145846	0.0007786439105345255	0.00010666078847210198	0.0003750634293691866	0.0016560986333531214	0.0029551804961453505	0.00058037346513712	0.0007646588635204877	0.0010825639679083827	0.0012956560883400456	1.1409499960409034e-05	0.0003672370974102113	0.00014545475940230189	0.0004829357912309501	6.562341837308061e-05	0.0003127975023218218	9.765209280351743e-05	0.0007657226200104995	0.00038382892211938526	3.3825707662978986e-06	0.0	0.0003437625807555596	0.0009338514599657526	0.0	0.0	0.0	0.0	0.0	0.0
	1	2	3	4	5	6	7	8	9	10	11	12	13	14	15	16	17	18	19	20	21	22	23	24	25	26	27	28	29	30	31	32	33	34	35	36	37	38	39	40	41	42	43	44	45	46	47	48	49
SRR1822168_2_1	0.22979293724765792	0.011150206250960025	0.012566863433451732	0.0	0.0	0.0	0.0	0.0	0.0	0.0	0.0	0.0	0.0	0.0	0.0	0.0	1.591749643249111e-05	0.0	0.0	0.0	0.0	0.008874004261113795	0.0	0.0	8.754623037870112e-05	3.183499286498222e-05	0.0001989687054061389	0.0	2.387624464873667e-05	0.0	0.0002467211947036122	0.0	0.0	0.0008436273109220289	0.0	0.0009789260305982034	0.0	0.0	0.0049344238940722445	0.0	0.0	0.0	0.0	0.0	0.0	0.0	0.0	1.591749643249111e-05	7.958748216245555e-06
	1	2	3	4	5	6	7	8	9	10	11	12	13	14	15	16	17	18	19	20	21	22	23	24	25	26	27	28	29	30	31	32	33	34	35	36	37	38	39	40	41	42	43	44	45	46	47	48	49
SRR1822168_2_1.trim	0.2307128861912478	0.011283816642015268	0.012704382971768263	0.0	0.0	0.0	0.0	0.0	0.0	0.0	0.0	0.0	0.0	0.0	0.0	0.0	1.614279920173858e-05	0.0	0.0	0.0	0.0	0.0007426561598041066	0.0	0.0	6.459922238686052e-05	8.077265832592042e-06	0.00016986217868142302	0.0	0.0	0.0	0.0002518384409283285	0.0	0.0	0.0007989155617990535	0.0	0.0	0.0	0.0	0.0007249545091045536	0.0	0.0	0.0	0.0	0.0	0.0	0.0	0.0	0.0	0.0
	1	2	3	4	5	6	7	8	9	10	11	12	13	14	15	16	17	18	19	20	21	22	23	24	25	26	27	28	29	30	31	32	33	34	35	36	37	38	39	40	41	42	43	44	45	46	47	48	49
SRR1822168_2_2	0.004751372685098597	0.001488285916437919	0.0008356685627057834	0.00017509246075740224	0.00027855618756859445	0.004926465145855999	0.012686244656695418	0.018066358450877413	0.020135632987101255	0.0230087410931659	0.018798563286772003	0.030879943079032756	0.0294553271483248	0.02844456612486162	0.03262290893839053	0.045953812200601844	0.03856809385592597	0.03739019911992162	0.044791834961029994	0.04791166426179824	0.0460174821863318	0.04649500707930654	0.048858755299531466	0.051938790859218494	0.05110312229651272	0.06522990038034858	0.07137405400329015	0.07471672825411328	0.07222564006242842	0.0739686059217862	0.06478421048023883	0.0761890966741187	0.07960339965888806	0.0839966286742556	0.07361046225205516	0.0943748363482398	0.08897084630940907	0.08536553336744983	0.0856918420443159	0.0842751848618242	0.08823068272529824	0.10654376237087926	0.13006186334988487	0.11058680646473198	0.09308551913720803	0.11048334273792082	0.1118442886828988	0.11412049067274503	0.12203148639969312
	1	2	3	4	5	6	7	8	9	10	11	12	13	14	15	16	17	18	19	20	21	22	23	24	25	26	27	28	29	30	31	32	33	34	35	36	37	38	39	40	41	42	43	44	45	46	47	48	49
SRR1822168_2_2.trim	8.071399600869289e-05	4.0356998004346446e-05	4.0356998004346446e-05	8.87853956095622e-05	7.264259640782361e-05	8.07139960086929e-06	3.228559840347716e-05	0.00044392697804781096	0.0007909971608851904	0.0027523472638964278	0.00016142799201738578	0.003583701422785965	0.0021873492918355777	0.002114706695427754	0.00020985638962260156	0.0014609233277573415	0.0035998442219877034	0.0007587115624817132	0.0027119902658920814	0.004051842599636384	0.0025029611645390154	0.0007349892182735442	0.0001373597072589919	0.00047688925944351873	0.0017546749351477805	0.0031152463961656414	0.000543063606608614	0.000819822562799423	0.0010808890206544077	0.0013102306307018938	8.149303055304104e-06	0.00035906077209653874	0.00012256944784915134	0.0005483934282495953	4.9215222268247565e-05	0.00032923642500603325	0.0001241198454889966	0.0007989166025106121	0.0003854508719401485	8.455504808434196e-06	0.0	0.00037323771041058925	0.0009073280659562317	0.0	0.0	0.0	0.0	0.0	0.0
	1	2	3	4	5	6	7	8	9	10	11	12	13	14	15	16	17	18	19	20	21	22	23	24	25	26	27	28	29	30	31	32	33	34	35	36	37	38	39	40	41	42	43	44	45	46	47	48	49
SRR1822168_3_1	0.2313087258399479	0.011073064290943464	0.012473777742217577	0.0	0.0	0.0	0.0	0.0	0.0	0.0	0.0	0.0	0.0	0.0	0.0	0.0	1.0611465539955404e-05	0.0	0.0	0.0	0.0	0.008696096009993454	0.0	0.0	5.836306046975473e-05	4.2445862159821614e-05	0.00019631211248917498	0.0	3.183439661986621e-05	0.0	0.00021753504356908577	0.0	0.0	0.0008276943121165215	0.0	0.0009656433641359417	0.0	5.305732769977702e-06	0.00500861173485895	0.0	0.0	0.0	0.0	0.0	0.0	0.0	0.0	2.1222931079910807e-05	5.305732769977702e-06
	1	2	3	4	5	6	7	8	9	10	11	12	13	14	15	16	17	18	19	20	21	22	23	24	25	26	27	28	29	30	31	32	33	34	35	36	37	38	39	40	41	42	43	44	45	46	47	48	49
SRR1822168_3_1.trim	0.23216788063430593	0.01117092013620774	0.012602261540943413	0.0	0.0	0.0	0.0	0.0	0.0	0.0	0.0	0.0	0.0	0.0	0.0	0.0	1.0761965449140405e-05	0.0	0.0	0.0	0.0	0.0007265169930441111	0.0	0.0	4.306634531995334e-05	1.076968690689315e-05	0.00016177369542456536	0.0	0.0	0.0	0.00022205075571183597	0.0	0.0	0.0007826171598268915	0.0	0.0	0.0	0.0	0.0006888532598675035	0.0	0.0	0.0	0.0	0.0	0.0	0.0	0.0	0.0	0.0
	1	2	3	4	5	6	7	8	9	10	11	12	13	14	15	16	17	18	19	20	21	22	23	24	25	26	27	28	29	30	31	32	33	34	35	36	37	38	39	40	41	42	43	44	45	46	47	48	49
SRR1822168_3_2	0.004727407898050133	0.0014909109083637343	0.0008436115104264547	0.00018570064694921958	0.0003077325006587067	0.005045751864248794	0.012643561190856864	0.0180607143490041	0.02036340237117442	0.022968517161233472	0.0186072048243118	0.031208320153008846	0.029446816873376247	0.02852361937140013	0.03282126291508207	0.04597417445185679	0.038636346030977625	0.03728868990740329	0.04489711069955132	0.04784179238688894	0.04640924453899496	0.04682309169505322	0.04944942941619219	0.051884760757611954	0.0517043658434327	0.06574333475279372	0.07211551980953693	0.0750495900313346	0.07275220774193425	0.07452962821987678	0.06501114363053678	0.07694904236298662	0.0801643164215931	0.08418075612846622	0.07415292119320836	0.09486119619443134	0.08945996023459403	0.08573003009729971	0.08618101738274782	0.08480152686255361	0.08872776911233711	0.10683623505627102	0.1303406312272722	0.11109143273779314	0.09341273114822742	0.11069880851281477	0.11201463023976924	0.11423242653761992	0.1221644970287366
	1	2	3	4	5	6	7	8	9	10	11	12	13	14	15	16	17	18	19	20	21	22	23	24	25	26	27	28	29	30	31	32	33	34	35	36	37	38	39	40	41	42	43	44	45	46	47	48	49
SRR1822168_3_2.trim	6.995277541941264e-05	5.380982724570202e-05	4.304786179656162e-05	0.00010761965449140404	9.685768904226363e-05	1.6142948173710607e-05	2.152393089828081e-05	0.0004197166525164758	0.0007910044605118197	0.002695872345009671	0.00015066751628796567	0.0036805921836060183	0.0022008219343492125	0.002077059331684098	0.00016681046446167627	0.0014474843529093844	0.003621401373635746	0.0007102897196432667	0.0027120152931833816	0.004051879991601362	0.0024868444850186457	0.0008076896795943502	0.00012928121476076887	0.00042570382448543857	0.001735831090050173	0.0030748393234619844	0.0005403709808895101	0.0007576101534046919	0.0011107139631428263	0.0012370197026855697	1.0865963504814355e-05	0.0003808312196293903	0.0001252965715371514	0.000507484606709525	4.921701740718409e-05	0.0003018100923099886	0.00013240003080507384	0.0008100435636989962	0.00037429143001113375	5.637030374067135e-06	0.0	0.0003356192670225658	0.0009337346160615391	0.0	0.0	0.0	0.0	0.0	0.0
	1	2	3	4	5	6	7	8	9	10	11	12	13	14	15	16	17	18	19	20	21	22	23	24	25	26	27	28	29	30	31	32	33	34	35	36	37	38	39	40	41	42	43	44	45	46	47	48	49
SRR1822168_4_1	0.23186267967119234	0.011078790014667458	0.012670570189188645	0.0	0.0	0.0	0.0	0.0	0.0	0.0	0.0	0.0	0.0	0.0	0.0	0.0	1.1938351308908898e-05	0.0	0.0	0.0	0.0	0.008699078653758284	0.0	0.0	5.9691756544544495e-05	4.377395479933263e-05	0.00023478757574187502	0.0	3.58150539267267e-05	0.0	0.0002109108731240572	0.0	0.0	0.0008396640420599259	0.0	0.0009152736003496823	0.0	3.979450436302967e-06	0.00499023084712392	0.0	0.0	0.0	0.0	0.0	0.0	0.0	0.0	2.7856153054120764e-05	3.979450436302967e-06
	1	2	3	4	5	6	7	8	9	10	11	12	13	14	15	16	17	18	19	20	21	22	23	24	25	26	27	28	29	30	31	32	33	34	35	36	37	38	39	40	41	42	43	44	45	46	47	48	49
SRR1822168_4_1.trim	0.2328079585976764	0.011171230465430672	0.012789605977221749	0.0	0.0	0.0	0.0	0.0	0.0	0.0	0.0	0.0	0.0	0.0	0.0	0.0	1.2107547469758676e-05	0.0	0.0	0.0	0.0	0.0007225002188691306	0.0	0.0	4.8450889794534716e-05	8.077470045913954e-06	0.00019008712623208812	0.0	0.0	0.0	0.00021122319841641095	0.0	0.0	0.000782627272416371	0.0	0.0	0.0	0.0	0.0007083224428757742	0.0	0.0	0.0	0.0	0.0	0.0	0.0	0.0	0.0	0.0
	1	2	3	4	5	6	7	8	9	10	11	12	13	14	15	16	17	18	19	20	21	22	23	24	25	26	27	28	29	30	31	32	33	34	35	36	37	38	39	40	41	42	43	44	45	46	47	48	49
SRR1822168_4_2	0.0046718748122196825	0.0013848487518334323	0.0007958900872605933	0.00017111636876102754	0.0002785615305412076	0.004890744586216346	0.012650672937007132	0.018014972125143528	0.020275299972963613	0.022861942756560543	0.018400978817464917	0.031055631204908347	0.029292734661626137	0.028301851502986697	0.03257180182113978	0.04554878969392375	0.038405676160759926	0.03697705345412716	0.04455392708484801	0.04743504920073136	0.04607407715151574	0.046352638682056954	0.04884775410561891	0.05135878733092609	0.051084205250821184	0.06509187078660762	0.07147092983600128	0.0741809355831236	0.07196438169010284	0.07374717548556659	0.06428404234803811	0.07608709234211272	0.07921494038504685	0.08316255521785938	0.07318209352361156	0.09386329744107808	0.08838757364072519	0.0847821915454347	0.08537910911088013	0.08392660970162956	0.08776279992222562	0.10574195699344242	0.12930428302679228	0.11011537302293938	0.09264956505800567	0.1097373252314906	0.11088340695714585	0.11307210469711249	0.1211503890828075
	1	2	3	4	5	6	7	8	9	10	11	12	13	14	15	16	17	18	19	20	21	22	23	24	25	26	27	28	29	30	31	32	33	34	35	36	37	38	39	40	41	42	43	44	45	46	47	48	49
SRR1822168_4_2.trim	6.45735865053796e-05	5.246603903562092e-05	3.22867932526898e-05	0.00010896792722782809	8.878868144489695e-05	2.0179245782931128e-05	2.0179245782931128e-05	0.000447979256381071	0.000807169831317245	0.0028250944096103576	0.00014125472048051788	0.003725088771529086	0.002227788734435596	0.00207442646648532	0.0002058283069858975	0.0014286906014315238	0.0036443717883973617	0.0007264528481855206	0.002788771767201082	0.004100422743091605	0.0025918809691987646	0.0007996355277418805	0.00012120420743437519	0.00042840830431506986	0.0017385627035280775	0.0030627619809523716	0.0005552399964091778	0.0007752049991062819	0.0010971856132471103	0.0012085588919964632	8.149618188350471e-06	0.00036315389939967806	0.0001511741738944265	0.000482930355917626	6.152141221991608e-05	0.00032101930708888007	0.00011585299727633741	0.000757351332661621	0.00036871463063006295	4.227839988094403e-06	0.0	0.0003688985375386378	0.0009734030607051586	0.0	0.0	0.0	0.0	0.0	0.0
	1	2	3	4	5	6	7	8	9	10	11	12	13	14	15	16	17	18	19	20	21	22	23	24	25	26	27	28	29	30	31	32	33	34	35	36	37	38	39	40	41	42	43	44	45	46	47	48	49
SRR1822168_5_1	0.23153176025459324	0.01093344423424468	0.012563590841097703	0.0	0.0	0.0	0.0	0.0	0.0	0.0	0.0	0.0	0.0	0.0	0.0	0.0	1.2735520366039232e-05	3.183880091509808e-06	0.0	0.0	0.0	0.008746118611377442	0.0	0.0	5.4125961555666735e-05	4.457432128113731e-05	0.00022287160640568657	0.0	3.8206561098117696e-05	0.0	0.00020058444576511792	0.0	0.0	0.00083099270388406	0.0	0.0009424285070869032	0.0	1.2735520366039232e-05	0.0051674373885204185	0.0	0.0	0.0	0.0	0.0	0.0	0.0	0.0	2.5471040732078464e-05	3.183880091509808e-06
	1	2	3	4	5	6	7	8	9	10	11	12	13	14	15	16	17	18	19	20	21	22	23	24	25	26	27	28	29	30	31	32	33	34	35	36	37	38	39	40	41	42	43	44	45	46	47	48	49
SRR1822168_5_1.trim	0.2325526352149722	0.011027037618149542	0.012680286010680308	0.0	0.0	0.0	0.0	0.0	0.0	0.0	0.0	0.0	0.0	0.0	0.0	0.0	1.291600306664661e-05	3.2290007666616525e-06	0.0	0.0	0.0	0.0006975439445418979	0.0	0.0	4.52253162404466e-05	6.462628557838587e-06	0.00017473515408873952	0.0	0.0	0.0	0.00019499414920055324	0.0	0.0	0.0007663994563325322	0.0	0.0	0.0	0.0	0.0006967460724940619	0.0	0.0	0.0	0.0	0.0	0.0	0.0	0.0	0.0	0.0
	1	2	3	4	5	6	7	8	9	10	11	12	13	14	15	16	17	18	19	20	21	22	23	24	25	26	27	28	29	30	31	32	33	34	35	36	37	38	39	40	41	42	43	44	45	46	47	48	49
SRR1822168_5_2	0.004737613576166594	0.0014009072402643155	0.00083099270388406	0.00016237788466700023	0.00026107816750380427	0.004950933542297751	0.012713233205398664	0.0181130938405993	0.020411855266669377	0.023025820821798933	0.01858749197423426	0.031284805779175376	0.029533671728844982	0.028482991298646742	0.0327239195805378	0.045682311552982725	0.03848674254617056	0.037283235871579855	0.044609343962143916	0.04757990408752257	0.04611850312551957	0.04644962665503659	0.04908587937080671	0.05145468615889001	0.051199975751569225	0.06518676099357182	0.07162138265851313	0.07416848673172098	0.0720989646722396	0.07399337332668794	0.06435895216977926	0.0761552279088231	0.07935184352069895	0.08316613187032769	0.07343937819076524	0.09403908238283369	0.08843226954168493	0.08490453040029204	0.08551583537786193	0.08401304397466931	0.08797060692841599	0.10584490976215206	0.1292368767944746	0.11020364160742899	0.09273369154531468	0.10967193363214683	0.11098050834975738	0.11304047876896423	0.12111161480094158
	1	2	3	4	5	6	7	8	9	10	11	12	13	14	15	16	17	18	19	20	21	22	23	24	25	26	27	28	29	30	31	32	33	34	35	36	37	38	39	40	41	42	43	44	45	46	47	48	49
SRR1822168_5_2.trim	6.780901609989469e-05	4.520601073326313e-05	3.8748009199939824e-05	0.00010655702529983451	8.07250191665413e-05	1.614500383330826e-05	2.2603005366631564e-05	0.0004617471096326162	0.0007943341885987663	0.0027866276616290058	0.00013238903143312773	0.00369397687706093	0.0022215525274632167	0.001992293473030239	0.0001937400459996991	0.0014078443342644804	0.003564816846394464	0.0006877771632989319	0.0026413226271292316	0.00400718995142711	0.0024968369630064373	0.0007787062800044253	0.00011959898653758252	0.000388027401589703	0.0017306301644955883	0.003000723281132617	0.0005836604831405292	0.0007338690707438094	0.001072892686770053	0.0012338918511698531	1.630058859143321e-05	0.0003591046997501121	0.0001536392613560417	0.0004878874890847453	6.562899567783841e-05	0.00029964891026252737	0.00010924388302946264	0.000732469970978541	0.0003754644948369944	6.765339366843389e-06	0.0	0.00036460093039212654	0.0009338620566630845	0.0	0.0	0.0	0.0	0.0	0.0
	1	2	3	4	5	6	7	8	9	10	11	12	13	14	15	16	17	18	19	20	21	22	23	24	25	26	27	28	29	30	31	32	33	34	35	36	37	38	39	40	41	42	43	44	45	46	47	48	49
SRR1822168_6_1	0.23190238066632504	0.010852182344682718	0.012499909786259237	0.0	0.0	0.0	0.0	0.0	0.0	0.0	0.0	0.0	0.0	0.0	0.0	0.0	1.3266726582741707e-05	2.6533453165483417e-06	0.0	0.0	0.0	0.008732159436760593	0.0	0.0	5.306690633096683e-05	4.51068703813218e-05	0.00023084104253970572	0.0	3.980017974822512e-05	0.0	0.00019369420810802894	0.0	0.0	0.0008278437387630827	0.0	0.0009419375873746613	0.0	1.0613381266193367e-05	0.005097076353089364	0.0	0.0	0.0	0.0	0.0	0.0	0.0	0.0	2.1226762532386734e-05	2.6533453165483417e-06
	1	2	3	4	5	6	7	8	9	10	11	12	13	14	15	16	17	18	19	20	21	22	23	24	25	26	27	28	29	30	31	32	33	34	35	36	37	38	39	40	41	42	43	44	45	46	47	48	49
SRR1822168_6_1.trim	0.2328988322874651	0.010946775234207305	0.012615162806775774	0.0	0.0	0.0	0.0	0.0	0.0	0.0	0.0	0.0	0.0	0.0	0.0	0.0	1.345473848845539e-05	2.690947697691078e-06	0.0	0.0	0.0	0.000697035320394438	0.0	0.0	4.576562443802505e-05	5.385743366420288e-06	0.00018337104529666617	0.0	0.0	0.0	0.00018958500168134813	0.0	0.0	0.0007664283509348225	0.0	0.0	0.0	0.0	0.0006612131399720151	0.0	0.0	0.0	0.0	0.0	0.0	0.0	0.0	0.0	0.0
	1	2	3	4	5	6	7	8	9	10	11	12	13	14	15	16	17	18	19	20	21	22	23	24	25	26	27	28	29	30	31	32	33	34	35	36	37	38	39	40	41	42	43	44	45	46	47	48	49
SRR1822168_6_2	0.004712341282189855	0.0014009663271375243	0.0008172303574968891	0.00017512079089219054	0.0002732945676044792	0.004916648871564077	0.012640537088036299	0.018186028799622334	0.02030074501691136	0.023062877491438184	0.018642404194068648	0.031131700599061694	0.02958745362483056	0.02852876884352777	0.03278738807658786	0.04564019278994802	0.038380640003871765	0.037178674575475364	0.04461069480712727	0.04757978821634486	0.04612044829224327	0.04639374285984776	0.04907892832019468	0.051522659356735695	0.05112731090456999	0.06523249460734097	0.07170135048908584	0.07412385476309447	0.07212323239441702	0.0741424281803103	0.06435158396224692	0.07604487677227546	0.07939605190707602	0.08309746862366096	0.07338091807446094	0.09407435819822145	0.08830067878941227	0.08494685030929515	0.08538199894120908	0.08395715250622263	0.08798758404205956	0.10584725136774645	0.12930017062071725	0.11027037801043253	0.09268931194298322	0.10953540135774864	0.11094963441146889	0.11301128372242697	0.12102969326903605
	1	2	3	4	5	6	7	8	9	10	11	12	13	14	15	16	17	18	19	20	21	22	23	24	25	26	27	28	29	30	31	32	33	34	35	36	37	38	39	40	41	42	43	44	45	46	47	48	49
SRR1822168_6_2.trim	7.803748323304127e-05	5.381895395382156e-05	3.498232006998402e-05	0.0001103288556053342	8.61103263261145e-05	1.8836633883837547e-05	2.4218529279219703e-05	0.00046553395170055654	0.0007642291461442662	0.002790512762505648	0.00012916548948917176	0.003576269490231443	0.0022415594321766683	0.0019374823423375764	0.00019374823423375762	0.0014154384889855072	0.0035197595885799304	0.0006861916629112249	0.0026748020115049316	0.003958384063303576	0.0025087878234421727	0.0007431953198082556	0.00011852680022948944	0.00038535059790244236	0.0016740975751411015	0.0029269516758659727	0.0005620682511911117	0.0007631272500076313	0.0010431371909377552	0.0012697600300054063	1.3584385455307167e-05	0.0003536787102066561	0.00016072823949401225	0.000499368067447762	6.563202519044637e-05	0.0002908832337346397	0.00011035340014275315	0.0007297358797286503	0.00036319228360556734	5.638132267200109e-06	0.0	0.0003675166980632999	0.0009456607197823148	0.0	0.0	0.0	0.0	0.0	0.0
	1	2	3	4	5	6	7	8	9	10	11	12	13	14	15	16	17	18	19	20	21	22	23	24	25	26	27	28	29	30	31	32	33	34	35	36	37	38	39	40	41	42	43	44	45	46	47	48	49
SRR1822168_7_1	0.2322522360622789	0.010909423606505346	0.012510473058033336	0.0	0.0	0.0	0.0	0.0	0.0	0.0	0.0	0.0	0.0	0.0	0.0	0.0	1.8193743767363514e-05	2.2742179709204393e-06	0.0	0.0	0.0	0.008685238430945156	0.0	0.0	5.0032795360249665e-05	4.548435941840878e-05	0.00022969601506296435	0.0	3.866170550564746e-05	0.0	0.00020240539941191908	0.0	0.0	0.0008255411234441193	0.0	0.0009096871883681755	0.0	1.591952579644307e-05	0.0050396670235596935	0.0	0.0	0.0	0.0	0.0	0.0	0.0	0.0	2.046796173828395e-05	2.2742179709204393e-06
	1	2	3	4	5	6	7	8	9	10	11	12	13	14	15	16	17	18	19	20	21	22	23	24	25	26	27	28	29	30	31	32	33	34	35	36	37	38	39	40	41	42	43	44	45	46	47	48	49
SRR1822168_7_1.trim	0.233221883854916	0.011001793822877947	0.012625538655436874	0.0	0.0	0.0	0.0	0.0	0.0	0.0	0.0	0.0	0.0	0.0	0.0	0.0	1.614519009646659e-05	2.3064557280666553e-06	0.0	0.0	0.0	0.0006943226848761595	0.0	0.0	4.384138289197098e-05	6.924310249260166e-06	0.00018259496897237655	0.0	0.0	0.0	0.00019731725143568615	0.0	0.0	0.000766405247933146	0.0	0.0	0.0	0.0	0.0006453277958017116	0.0	0.0	0.0	0.0	0.0	0.0	0.0	0.0	0.0	0.0
	1	2	3	4	5	6	7	8	9	10	11	12	13	14	15	16	17	18	19	20	21	22	23	24	25	26	27	28	29	30	31	32	33	34	35	36	37	38	39	40	41	42	43	44	45	46	47	48	49
SRR1822168_7_2	0.004646227314590456	0.0013759018724068656	0.0008141700335895171	0.0001796632197027147	0.00027063193853953224	0.004903213945304467	0.012617361302666595	0.018100500830555775	0.02020415245365718	0.023019634301656683	0.01859173191227459	0.030924815968576127	0.02947159068515797	0.028414079328679964	0.03258272086937713	0.045459343020728654	0.03817502285987049	0.037012897476730144	0.0444518644596109	0.04728554005137777	0.045905089743029065	0.04612796310417926	0.04876378173247605	0.05127906680831406	0.05084014273992641	0.06499942382687707	0.071490041915884	0.0737255981812988	0.07184254570137666	0.0739166324908561	0.06411020460024718	0.07572463577773786	0.07910412368252563	0.08273832400005648	0.07305697809784818	0.09378647490278798	0.08795992846128982	0.08469187723707715	0.08508304272807546	0.08366620493219203	0.08765973168912831	0.10560103726171967	0.12911190264509514	0.11011081149805489	0.09254930032660727	0.10934894847779654	0.11078398001744735	0.11274208169040985	0.12067682819095127
	1	2	3	4	5	6	7	8	9	10	11	12	13	14	15	16	17	18	19	20	21	22	23	24	25	26	27	28	29	30	31	32	33	34	35	36	37	38	39	40	41	42	43	44	45	46	47	48	49
SRR1822168_7_2.trim	8.533886193846625e-05	5.535493747359973e-05	3.459683592099983e-05	0.00011301633067526613	8.533886193846625e-05	1.8451645824533243e-05	2.537101300873321e-05	0.0004543717784291311	0.0007657433017181297	0.002843859912706186	0.00014069379941206598	0.0035311837196700495	0.002267245980689522	0.0019697131917689238	0.00019374228115759905	0.0013907928040241932	0.003501199795205183	0.0006619527939551301	0.0026731821888292535	0.003967103852274647	0.002542547349580119	0.0007662514076407637	0.00010620877079417654	0.00038572219054449865	0.0017075428707635897	0.002966543333533184	0.0005767196082142197	0.0007747027003004849	0.0010845226564098226	0.0012860087388596004	1.1643445832151718e-05	0.00035911087970482764	0.00015644328845566916	0.000493507926614389	6.797432708111723e-05	0.00031047720134157197	0.00010404569138160927	0.0007443872428959594	0.00035680187701733746	4.8326005298704846e-06	0.0	0.00034725556978090755	0.0009490132917492658	0.0	0.0	0.0	0.0	0.0	0.0
	1	2	3	4	5	6	7	8	9	10	11	12	13	14	15	16	17	18	19	20	21	22	23	24	25	26	27	28	29	30	31	32	33	34	35	36	37	38	39	40	41	42	43	44	45	46	47	48	49
SRR1822168_8_1	0.23213504208250993	0.010915715297212981	0.012519445980689768	0.0	0.0	0.0	0.0	0.0	0.0	0.0	0.0	0.0	0.0	0.0	0.0	0.0	1.5917922416643065e-05	1.989740302080383e-06	0.0	0.0	0.0	0.008653380573747585	0.0	0.0	4.57640269478488e-05	4.178454634368804e-05	0.0002228509138330029	0.0	3.58153254374469e-05	0.0	0.00019698428990595792	0.0	0.0	0.000815793523852957	0.0	0.0008973728762382528	0.0	1.392818211456268e-05	0.005024094262752967	0.0	0.0	0.0	0.0	0.0	0.0	0.0	0.0	1.790766271872345e-05	1.989740302080383e-06
	1	2	3	4	5	6	7	8	9	10	11	12	13	14	15	16	17	18	19	20	21	22	23	24	25	26	27	28	29	30	31	32	33	34	35	36	37	38	39	40	41	42	43	44	45	46	47	48	49
SRR1822168_8_1.trim	0.2330982433836809	0.011003823995318381	0.012634319096770286	0.0	0.0	0.0	0.0	0.0	0.0	0.0	0.0	0.0	0.0	0.0	0.0	0.0	1.4125576373964545e-05	2.017939481994935e-06	0.0	0.0	0.0	0.0006781054854838706	0.0	0.0	4.037600477454332e-05	6.058132506745579e-06	0.00017795349876901677	0.0	0.0	0.0	0.00019091318631081776	0.0	0.0	0.0007561348830497793	0.0	0.0	0.0	0.0	0.0006291893568078466	0.0	0.0	0.0	0.0	0.0	0.0	0.0	0.0	0.0	0.0
	1	2	3	4	5	6	7	8	9	10	11	12	13	14	15	16	17	18	19	20	21	22	23	24	25	26	27	28	29	30	31	32	33	34	35	36	37	38	39	40	41	42	43	44	45	46	47	48	49
SRR1822168_8_2	0.0046380846441493725	0.0013550131457167407	0.0008058448223425551	0.00017111766597891292	0.0002706046810829321	0.004880832961003179	0.012614953515189629	0.018166328957993895	0.020173976922793	0.02297553126812218	0.018538410394482927	0.030904646371912505	0.02947800257532087	0.028431399176426595	0.03265959731834741	0.045531227332505406	0.03822092146266207	0.03706886182775753	0.04456222380539226	0.04732796282528399	0.04593514461382772	0.046181872411285685	0.04878047324580267	0.051273617844309394	0.050821946795737136	0.06491129787476833	0.07149335879405024	0.07380543702506764	0.07187737867235175	0.0739009445595675	0.06410147357182161	0.07578323888533554	0.07916181791826803	0.08285278617862715	0.07308515103571454	0.09386798849094415	0.08800820330131741	0.08467140881472862	0.08506338765423845	0.08366261048157386	0.08778933186808857	0.10579449186161397	0.12941668872791226	0.11017391026649288	0.0927159288560396	0.10935015778143162	0.11099169353064793	0.11298143383272831	0.12095233348286233
	1	2	3	4	5	6	7	8	9	10	11	12	13	14	15	16	17	18	19	20	21	22	23	24	25	26	27	28	29	30	31	32	33	34	35	36	37	38	39	40	41	42	43	44	45	46	47	48	49
SRR1822168_8_2.trim	8.878933720777714e-05	5.650230549585818e-05	3.0269092229924027e-05	0.00011098667150972142	8.475345824378727e-05	1.614351585595948e-05	2.825115274792909e-05	0.0004721978387868148	0.0007486555478201208	0.002845294669612858	0.00013721988477565557	0.003499107061779217	0.0022742177962082914	0.0019493295396071073	0.00019170425078951882	0.001392378242576505	0.0034910353038512375	0.0006659200290583285	0.0026798236320892737	0.003987448416421992	0.002549496259507471	0.0007754036314130953	0.00010100339193630936	0.00037182568472407117	0.0016698276139513815	0.0029292548934437006	0.0005755044630979041	0.0007549106021471362	0.001087021561936203	0.001287907748693918	1.2224320436274588e-05	0.0003672333137904005	0.00014913033216779466	0.0004706532263657236	6.562320170638371e-05	0.00030867993785984747	9.930582743973936e-05	0.0007553066691768649	0.00036035666091003887	4.228096504611479e-06	0.0	0.00033854445848294755	0.0009426326955938617	0.0	0.0	0.0	0.0	0.0	0.0
	1	2	3	4	5	6	7	8	9	10	11	12	13	14	15	16	17	18	19	20	21	22	23	24	25	26	27	28	29	30	31	32	33	34	35	36	37	38	39	40	41	42	43	44	45	46	47	48	49
SRR1822168_9_1	0.2319615937198381	0.010856286502671534	0.012536552416248913	0.0	0.0	0.0	0.0	0.0	0.0	0.0	0.0	0.0	0.0	0.0	0.0	0.0	1.4149607693283198e-05	1.7687009616603997e-06	0.0	0.0	0.0	0.008592349271746222	0.0	0.0	4.4217524041509995e-05	4.7754925964830796e-05	0.00022639372309253116	0.0	4.2448823079849595e-05	0.0	0.0001963258067443044	0.0	0.0	0.0008436703587120108	0.0	0.0009055748923701247	0.0	1.4149607693283198e-05	0.0049912741138056485	0.0	0.0	0.0	0.0	0.0	0.0	0.0	0.0	1.7687009616603997e-05	3.5374019233207994e-06
	1	2	3	4	5	6	7	8	9	10	11	12	13	14	15	16	17	18	19	20	21	22	23	24	25	26	27	28	29	30	31	32	33	34	35	36	37	38	39	40	41	42	43	44	45	46	47	48	49
SRR1822168_9_1.trim	0.2328967502852867	0.010945623480705038	0.012651504819634977	0.0	0.0	0.0	0.0	0.0	0.0	0.0	0.0	0.0	0.0	0.0	0.0	0.0	1.2556434671408598e-05	1.7937763816297998e-06	0.0	0.0	0.0	0.0006619790655309761	0.0	0.0	3.94798578969173e-05	5.385157794278141e-06	0.0001761609858313899	0.0	0.0	0.0	0.00018956569740461812	0.0	0.0	0.000771786094737178	0.0	0.0	0.0	0.0	0.0006241278415318297	0.0	0.0	0.0	0.0	0.0	0.0	0.0	0.0	0.0	0.0
	1	2	3	4	5	6	7	8	9	10	11	12	13	14	15	16	17	18	19	20	21	22	23	24	25	26	27	28	29	30	31	32	33	34	35	36	37	38	39	40	41	42	43	44	45	46	47	48	49
SRR1822168_9_2	0.004626921715703606	0.0013424440299002435	0.0008189085452487651	0.00016272048847275678	0.00026176774232573917	0.004846240634949496	0.012575463837405444	0.01812387875413412	0.020184415374468485	0.02292943926696542	0.018514761666661064	0.03087798138866726	0.02950723814338045	0.028461935875039153	0.032722736491679054	0.04562187260506835	0.038295913221870974	0.0370843530631336	0.04464378097327015	0.04737111785615049	0.045934932675282245	0.046324046886847534	0.04889750678606341	0.051430286563161114	0.050917363284279586	0.06502982825736792	0.07163415764820785	0.07387510176663159	0.07196490472803835	0.07397768642240789	0.06420561360923417	0.07588080865715448	0.07923072827853928	0.08287602096052137	0.07315170307331248	0.09394455157859213	0.08809722619934285	0.08468893944622327	0.08509927806932849	0.08372853482404166	0.08796811102914165	0.10591335098614806	0.1294229241685381	0.11020775692105952	0.0927223792140848	0.10924204619599293	0.1111151005143913	0.11306067157221775	0.12102690070353618
	1	2	3	4	5	6	7	8	9	10	11	12	13	14	15	16	17	18	19	20	21	22	23	24	25	26	27	28	29	30	31	32	33	34	35	36	37	38	39	40	41	42	43	44	45	46	47	48	49
SRR1822168_9_2.trim	8.610126631823039e-05	5.022573868563439e-05	2.6906645724447e-05	0.00010403903013452837	7.713238441008138e-05	1.4350211053038398e-05	2.6906645724447e-05	0.0004861133994216758	0.0007480047511396265	0.0028305791302118237	0.00013812078138549457	0.0034906888386515905	0.002272714675524956	0.001942659821305073	0.00018834652007112897	0.0013722389319467969	0.0034745448512169216	0.0006529346029132471	0.0026816956905365507	0.003973214685310007	0.00251928961200715	0.000787991681679793	0.00011133145761375278	0.00037003990251640066	0.001651453200646586	0.002938325307065784	0.0005800232499257498	0.0007450096708749311	0.0011071460952420172	0.0012877214440038037	1.2677434505249264e-05	0.00035726915139925913	0.00014890763627958776	0.0004674833837851588	6.744792878621637e-05	0.0003054878588972433	9.379227203907821e-05	0.0007583411328410576	0.00037061655826504817	3.7585197656232173e-06	0.0	0.0003356720544217771	0.0009280124493065857	0.0	0.0	0.0	0.0	0.0	0.0
	1	2	3	4	5	6	7	8	9	10	11	12	13	14	15	16	17	18	19	20	21	22	23	24	25	26	27	28	29	30	31	32	33	34	35	36	37	38	39	40	41	42	43	44	45	46	47	48	49
SRR3622817_001_1	0.013294532992599375	0.0	0.0	0.9719780787922655	0.004431510997533125	0.0029543406650220836	0.0	0.0	0.011817362660088334	0.0	0.0	0.0	0.0177260439901325	0.0	0.0	0.0	11.573629555224013	0.0	0.0	0.0	0.0	0.0014771703325110418	0.0	0.0	0.0	0.0	0.0014771703325110418	0.0	0.0014771703325110418	0.0029543406650220836	0.007385851662555209	0.0014771703325110418	0.0	0.0029543406650220836	0.0014771703325110418	0.0014771703325110418	0.0014771703325110418	0.0	0.0014771703325110418	0.019203214322643547	0.0014771703325110418	0.0	0.0	0.0	0.0	0.0	0.0	0.0014771703325110418	0.0
	1	2	3	4	5	6	7	8	9	10	11	12	13	14	15	16	17	18	19	20	21	22	23	24	25	26	27	28	29	30	31	32	33	34	35	36	37	38	39	40	41	42	43	44	45	46	47	48	49
SRR3622817_001_1.trim	0.008982035928143712	0.0	0.0	0.9176646706586825	0.004491017964071856	0.0	0.0	0.0	0.005988023952095809	0.0	0.0	0.0	0.017964071856287425	0.0	0.0	0.0	11.672155688622754	0.0	0.0	0.0	0.0	0.00149709563446913	0.0	0.0	0.0	0.0	0.001499880009599232	0.0	0.0015030813166992335	0.0	0.0	0.0	0.0	0.0	0.001515128558658202	0.0	0.0	0.0	0.0	0.00946148387605456	0.0	0.0	0.0	0.0	0.0	0.0	0.0	0.0	0.0
	1	2	3	4	5	6	7	8	9	10	11	12	13	14	15	16	17	18	19	20	21	22	23	24	25	26	27	28	29	30	31	32	33	34	35	36	37	38	39	40	41	42	43	44	45	46	47	48	49
SRR3622817_001_2	1.796239124333427	1.5731864041242594	1.8538487673013575	1.093106046058171	1.164010222018701	1.0399279140877733	1.6751111570675215	0.4726945064035334	1.4904648655036412	2.0473580808603042	0.9956128041124421	1.0871973647281268	1.4343323928682217	0.9291401391494453	0.738585166255521	0.7666514025732307	0.7592655509106755	0.9483433534720889	0.45349129208088984	0.5037150833862652	2.0074744818825057	0.527349808706442	1.2260513759841647	1.7445381626955403	1.8656661299614459	0.7636970619082086	1.6426134097522787	1.7519240143580959	1.1920764583364107	0.48746620972864374	0.5037150833862652	0.5465530230290855	1.7918076133358936	1.4491040961933321	0.3367948358125175	1.51705393148884	0.8006263202209848	0.7356308255904989	2.2512075867468275	0.6632494792974577	0.7311993145929657	0.7533568695806314	0.7873317872283853	0.8759620071790479	1.4904648655036412	1.68692851972761	0.9911812931149091	2.020769014875105	0.28085455520843194
	1	2	3	4	5	6	7	8	9	10	11	12	13	14	15	16	17	18	19	20	21	22	23	24	25	26	27	28	29	30	31	32	33	34	35	36	37	38	39	40	41	42	43	44	45	46	47	48	49
SRR3622817_001_2.trim	1.5059880239520957	1.4266467065868265	1.5104790419161678	0.8248502994011977	0.8353293413173652	0.7649700598802396	1.4341317365269461	0.25	1.0209580838323353	1.5464071856287425	0.7649700598802396	0.6302395209580839	1.1961077844311376	0.592814371257485	0.5164670658682635	0.5179640718562875	0.5119760479041916	0.5883233532934131	0.07934131736526946	0.08532934131736528	0.6540785498489426	0.019642209597485798	0.5759027767280862	0.5625028351957418	0.5674080798910577	0.4844227799812286	0.562846089660927	0.5634615676685449	0.5079925169964562	0.019800472165105474	0.01830719472752792	0.01986066976289416	0.326757279170374	0.26283834673142836	0.001541164503899146	0.08976243906213728	0.2119370422315724	0.036141927778999966	0.3399685449664003	0.040352519611324536	0.03943800838057678	0.03852015609037164	0.0	0.0	0.0	0.0	0.0	0.0	0.0
	1	2	3	4	5	6	7	8	9	10	11	12	13	14	15	16	17	18	19	20	21	22	23	24	25	26	27	28	29	30	31	32	33	34	35	36	37	38	39	40	41	42	43	44	45	46	47	48	49
SRR3622817_002_1	0.011784896182430192	0.0	0.0	0.9508938107198361	0.002946224045607548	0.002946224045607548	0.0	0.0	0.011784896182430192	0.0	0.0	0.0	0.021360124330654724	0.0	0.0	0.0	11.419564400774856	0.0	0.0	0.0	0.0	0.000736556011401887	0.0	0.0	0.0	0.0	0.000736556011401887	0.0	0.001473112022803774	0.002946224045607548	0.005892448091215096	0.001473112022803774	0.000736556011401887	0.002209668034205661	0.000736556011401887	0.001473112022803774	0.000736556011401887	0.001473112022803774	0.002209668034205661	0.013994564216635854	0.001473112022803774	0.0	0.0	0.0	0.0	0.0	0.0	0.000736556011401887	0.0
	1	2	3	4	5	6	7	8	9	10	11	12	13	14	15	16	17	18	19	20	21	22	23	24	25	26	27	28	29	30	31	32	33	34	35	36	37	38	39	40	41	42	43	44	45	46	47	48	49
SRR3622817_002_1.trim	0.008959904427686105	0.0	0.0	0.9012170536847606	0.0029866348092287016	0.0	0.0	0.0	0.005226610916150227	0.0	0.0	0.0	0.021653102366908088	0.0	0.0	0.0	11.515717165683565	0.0	0.0	0.0	0.0	0.0007467033049088275	0.0	0.0	0.0	0.0	0.0007480270785802446	0.0	0.0007498106728051167	0.0	0.0	0.0	0.0	0.0	0.0007557093843991355	0.0	0.0	0.0	0.0	0.006289604855574948	0.0	0.0	0.0	0.0	0.0	0.0	0.0	0.0	0.0
	1	2	3	4	5	6	7	8	9	10	11	12	13	14	15	16	17	18	19	20	21	22	23	24	25	26	27	28	29	30	31	32	33	34	35	36	37	38	39	40	41	42	43	44	45	46	47	48	49
SRR3622817_002_2	1.7846752156267724	1.5548697400693836	1.8435996965389234	1.0945222329432043	1.1748068381860097	1.0643234364757268	1.6675628098138724	0.48539041151384354	1.4812141389291948	2.0255290313551897	1.0024527315179683	1.0878932288405871	1.4222896580170439	0.9339530224575928	0.7490774635957191	0.7711741439377757	0.7586526917439437	0.945737918640023	0.4581378390919737	0.5185354320269284	1.9968033469105158	0.5340031082663681	1.2241560909499363	1.7272238467374252	1.8472824765959326	0.7645451398351588	1.6211597810955534	1.7323797388172384	1.1880648463912438	0.48907319157085305	0.5126429839357134	0.5597825686654342	1.7596323112391083	1.4546981225187268	0.3535468854729058	1.5114129353966723	0.7998998283824493	0.743921571515906	2.210404590217063	0.6879433146493625	0.7387656794360927	0.7542333556755323	0.788114932200019	0.8860768817164701	1.4760582468493817	1.6668262538024705	0.9899312793241362	2.015217247195563	0.2919145186164353
	1	2	3	4	5	6	7	8	9	10	11	12	13	14	15	16	17	18	19	20	21	22	23	24	25	26	27	28	29	30	31	32	33	34	35	36	37	38	39	40	41	42	43	44	45	46	47	48	49
SRR3622817_002_2.trim	1.5037706264466513	1.413424923467483	1.50675726125588	0.8347644291794221	0.8489509445232585	0.7735384155902336	1.4201448517882476	0.2546106174867468	1.0154558351377585	1.5425968789666245	0.7668184872694691	0.6428731426864781	1.1819607257522586	0.6018069140595833	0.5189277981034869	0.5181811394011797	0.5137011871873366	0.5950869857388188	0.08885238557455387	0.1000522661091615	0.660635324780981	0.015068978247929899	0.573586384672204	0.5594553227423866	0.5605981725857685	0.48237700896058705	0.5749343742671478	0.5567928730512249	0.4976407579918375	0.028870114872667597	0.012174799686498908	0.026675406037787616	0.3046330243629879	0.2584236921614036	0.0007689054630733152	0.08726879561339151	0.2130521666783301	0.036845117238027296	0.3375915300979491	0.04989658530304128	0.04098528628222468	0.03926810928231264	0.0	0.0	0.0	0.0	0.0	0.0	0.0
	1	2	3	4	5	6	7	8	9	10	11	12	13	14	15	16	17	18	19	20	21	22	23	24	25	26	27	28	29	30	31	32	33	34	35	36	37	38	39	40	41	42	43	44	45	46	47	48	49
SRR3622817_003_1	0.011308546310955523	0.0004916759265632836	0.0	0.9381176678827451	0.0024583796328164183	0.0029500555593797015	0.0	0.0	0.012783574090645372	0.0	0.0	0.0004916759265632836	0.019667037062531346	0.0	0.0	0.0	11.398523005516605	0.0	0.0	0.0	0.0	0.0004916759265632836	0.0	0.0	0.0	0.0	0.0014750277796898507	0.0	0.0009833518531265672	0.0034417314859429855	0.005900111118759403	0.0014750277796898507	0.0004916759265632836	0.0024583796328164183	0.0004916759265632836	0.0014750277796898507	0.0004916759265632836	0.0009833518531265672	0.0019667037062531343	0.014750277796898508	0.0009833518531265672	0.0	0.0	0.0	0.0004916759265632836	0.0	0.0	0.0004916759265632836	0.0
	1	2	3	4	5	6	7	8	9	10	11	12	13	14	15	16	17	18	19	20	21	22	23	24	25	26	27	28	29	30	31	32	33	34	35	36	37	38	39	40	41	42	43	44	45	46	47	48	49
SRR3622817_003_1.trim	0.009467054649818632	0.0004982660342009806	0.0	0.8899031370829513	0.002491330171004903	0.0	0.0	0.0	0.004982660342009806	0.0	0.0	0.0004982660342009806	0.019930641368039223	0.0	0.0	0.0	11.481544226093195	0.0	0.0	0.0	0.0	0.0004982958282673258	0.0	0.0	0.0	0.0	0.001497454327643007	0.0	0.0005003327212596377	0.0	0.0	0.0	0.0	0.0	0.0005042228665069961	0.0	0.0	0.0	0.0	0.0052444710164309275	0.0	0.0	0.0	0.0	0.0	0.0	0.0	0.0	0.0
	1	2	3	4	5	6	7	8	9	10	11	12	13	14	15	16	17	18	19	20	21	22	23	24	25	26	27	28	29	30	31	32	33	34	35	36	37	38	39	40	41	42	43	44	45	46	47	48	49
SRR3622817_003_2	1.7523330022715427	1.531078835318065	1.8088757338263202	1.080212010659534	1.1510133440846468	1.0477613995063573	1.6461310021338735	0.4847924635913976	1.461260853746079	1.9912875025812986	0.9926936957312696	1.0684117884220155	1.4012763907053583	0.925825769718663	0.7443973528168114	0.7665227695121591	0.7512808157886973	0.9366426401030553	0.4567669357772905	0.5083929080664353	1.9671953821796977	0.5364184358805424	1.2168979182441269	1.7075904929542842	1.8201842801372758	0.7620976861730896	1.6077802798619374	1.7120155762933533	1.1731387607799948	0.49462598212266334	0.5118346395523782	0.5487103340446245	1.740532780034024	1.4288102425929021	0.3481065560068048	1.4907614093398758	0.7950399732528295	0.7399722694777418	2.1830411139409795	0.6755627230979517	0.7468557324496278	0.7557058991277669	0.7861898065746905	0.8766581770623347	1.4592941500398258	1.6549811688120128	0.9867935846125102	1.9893207988750456	0.2993571698668123
	1	2	3	4	5	6	7	8	9	10	11	12	13	14	15	16	17	18	19	20	21	22	23	24	25	26	27	28	29	30	31	32	33	34	35	36	37	38	39	40	41	42	43	44	45	46	47	48	49
SRR3622817_003_2.trim	1.4843345158847212	1.3916570335233387	1.4868258460557262	0.8281181488420297	0.8390800015944513	0.7628452983617012	1.3976362259337505	0.2551122095109021	1.0059991230517797	1.5222027344839957	0.7558695738828876	0.6352891936062502	1.1614581257224859	0.5974209750069758	0.5102244190218042	0.5097261529876032	0.5047434926455934	0.5884521863913581	0.09367401442978435	0.10214453701120102	0.6524121153633503	0.0140770011965451	0.566310082431814	0.5494035550233698	0.5507617024275804	0.47296208244348636	0.5683682380079854	0.5464701867906883	0.48598736432852746	0.029916588494789953	0.010157079230296536	0.026959387971026292	0.29426640305301394	0.241571854831693	0.0005131283898544254	0.09122629791313401	0.19718134456921066	0.036103349762973656	0.3268042981639733	0.047252127688135956	0.040458603740780634	0.0384572511425705	0.0	0.0	0.0	0.0	0.0	0.0	0.0
	1	2	3	4	5	6	7	8	9	10	11	12	13	14	15	16	17	18	19	20	21	22	23	24	25	26	27	28	29	30	31	32	33	34	35	36	37	38	39	40	41	42	43	44	45	46	47	48	49
SRR3622817_004_1	0.009598487868988023	0.0007383452206913864	0.0	0.9325300137332212	0.0025842082724198525	0.004060898713802626	0.0	0.0	0.012182696141407877	0.0	0.0	0.0007383452206913864	0.02067366617935882	0.0	0.0	0.0	11.368301362985278	0.0	0.0	0.0	0.0	0.0003691726103456932	0.0	0.0	0.0	0.0	0.001476690441382773	0.0	0.001476690441382773	0.0033225534931112396	0.005168416544839705	0.0018458630517284662	0.0011075178310370798	0.0033225534931112396	0.0007383452206913864	0.0018458630517284662	0.001476690441382773	0.0011075178310370798	0.0022150356620741596	0.015505249634519117	0.001476690441382773	0.0	0.0	0.0003691726103456932	0.0007383452206913864	0.0	0.0011075178310370798	0.0003691726103456932	0.0
	1	2	3	4	5	6	7	8	9	10	11	12	13	14	15	16	17	18	19	20	21	22	23	24	25	26	27	28	29	30	31	32	33	34	35	36	37	38	39	40	41	42	43	44	45	46	47	48	49
SRR3622817_004_1.trim	0.008231314915142627	0.0007483013559220568	0.0	0.8833697506659882	0.002619054745727199	0.0	0.0	0.0	0.004115657457571313	0.0	0.0	0.0007483013559220568	0.020952437965817593	0.0	0.0	0.0	11.449010745607472	0.0	0.0	0.0	0.0	0.0003741688773811172	0.0	0.0	0.0	0.0	0.0014992784722352367	0.0	0.0007514164199516088	0.0	0.0	0.0	0.0	0.0	0.0003786889032790672	0.0	0.0	0.0	0.0	0.00512117487630393	0.0	0.0	0.0	0.0	0.0	0.0	0.0	0.0	0.0
	1	2	3	4	5	6	7	8	9	10	11	12	13	14	15	16	17	18	19	20	21	22	23	24	25	26	27	28	29	30	31	32	33	34	35	36	37	38	39	40	41	42	43	44	45	46	47	48	49
SRR3622817_004_2	1.754308244362734	1.5387114399208495	1.814852552459428	1.1019802418818943	1.1691696569648105	1.068385534340436	1.6590617108935453	0.5002288870184143	1.482597203148304	2.000177202852966	1.0178088867230763	1.0824140935335724	1.4095010262998566	0.9461894003160118	0.7619722677535109	0.7811692434914869	0.7660331664673135	0.9509886442505058	0.4622041081528079	0.510196547497748	1.972489257077039	0.5452679454805889	1.235989899437381	1.7155451202764362	1.821866832055996	0.7708324104018074	1.6095925811072225	1.720713536821276	1.1898433231441692	0.4969063335253031	0.5216408984184646	0.5530205702978485	1.7539390717523886	1.4430957338413148	0.3492372893870258	1.4881347923034896	0.8081188440467225	0.7527429524948684	2.1895627519603065	0.6689407699463962	0.7608647499224738	0.7664023390776592	0.7992587013984259	0.8852759196089725	1.4630310547999823	1.6586925382831998	1.0008269466471744	1.995008786308126	0.30868577916548395
	1	2	3	4	5	6	7	8	9	10	11	12	13	14	15	16	17	18	19	20	21	22	23	24	25	26	27	28	29	30	31	32	33	34	35	36	37	38	39	40	41	42	43	44	45	46	47	48	49
SRR3622817_004_2.trim	1.483881588793439	1.3937112754048309	1.4865006435391661	0.8388458199886258	0.8489478882935737	0.7744919033793289	1.4008201382860905	0.25928641982699274	1.0173156933760363	1.523915711335269	0.7692537938878745	0.6424167140590858	1.1621120057469543	0.605001646262983	0.5208177437217516	0.5196952916878685	0.5140830315184531	0.5960220299919183	0.09166691610045198	0.0987757789817115	0.6627115317844904	0.01698702945928398	0.5739877801022604	0.562105477884096	0.5647218914781426	0.479176436772915	0.5783654921223285	0.5606483326690581	0.49681838570136155	0.02817362567911763	0.013345534965301609	0.025971446685967015	0.314922573542668	0.25784981689204506	0.0003852777660054016	0.09674772836333803	0.20963952133608177	0.03889628835115098	0.3410421836228288	0.047574698323999826	0.04269504244872489	0.04142935458087303	0.0	0.0	0.0	0.0	0.0	0.0	0.0
	1	2	3	4	5	6	7	8	9	10	11	12	13	14	15	16	17	18	19	20	21	22	23	24	25	26	27	28	29	30	31	32	33	34	35	36	37	38	39	40	41	42	43	44	45	46	47	48	49
SRR3622817_005_1	0.009744775471514248	0.0005905924528190454	0.0	0.928706632057949	0.002952962264095227	0.0035435547169142727	0.0	0.0	0.012107145282790431	0.0	0.0	0.0005905924528190454	0.020080143395847544	0.0	0.0	0.0	11.373629456389176	0.0	0.0	0.0	0.0	0.0002952962264095227	0.0	0.0	0.0	0.0	0.0014764811320476135	0.0	0.0011811849056380908	0.002952962264095227	0.005020035848961886	0.0017717773584571364	0.0008858886792285682	0.0026576660376857043	0.0005905924528190454	0.002067073584866659	0.0014764811320476135	0.0011811849056380908	0.002067073584866659	0.014764811320476136	0.0014764811320476135	0.0	0.0002952962264095227	0.0002952962264095227	0.0008858886792285682	0.0	0.0008858886792285682	0.0002952962264095227	0.0
	1	2	3	4	5	6	7	8	9	10	11	12	13	14	15	16	17	18	19	20	21	22	23	24	25	26	27	28	29	30	31	32	33	34	35	36	37	38	39	40	41	42	43	44	45	46	47	48	49
SRR3622817_005_1.trim	0.008679646229591609	0.000598596291695973	0.0	0.883528126543256	0.0029929814584798648	0.0	0.0	0.0	0.003292279604327851	0.0	0.0	0.000598596291695973	0.02035227391766308	0.0	0.0	0.0	11.454140041602443	0.0	0.0	0.0	0.0	0.00029931516689813705	0.0	0.0	0.0	0.0	0.0014992593658732587	0.0	0.0006010951954461028	0.0	0.0	0.00030159271110735794	0.0	0.0	0.00030291097446460486	0.0	0.0	0.0	0.0	0.005356760231412042	0.0	0.0	0.00033216632232091253	0.0	0.0	0.0	0.0	0.0	0.0
	1	2	3	4	5	6	7	8	9	10	11	12	13	14	15	16	17	18	19	20	21	22	23	24	25	26	27	28	29	30	31	32	33	34	35	36	37	38	39	40	41	42	43	44	45	46	47	48	49
SRR3622817_005_2	1.762032582985622	1.5429227829897563	1.821977716946755	1.1114949962054435	1.1808896094116812	1.081374781111672	1.6651754207232985	0.5046612509338743	1.5006954226131943	2.0165779301506306	1.0288120528107771	1.104407886771615	1.4200795528033947	0.957055069793263	0.773971409419359	0.7919844792303399	0.7778102603626829	0.9611892169629965	0.4665680377270459	0.5170636924430743	1.9808470867550783	0.5492509811217122	1.246740667901005	1.7227581848731557	1.8388096018520979	0.7822397037588257	1.6161562471393178	1.728664109401346	1.2110098245054526	0.49757414150004575	0.5226743207448552	0.5575192754611789	1.7626231754384412	1.4667363565760994	0.35258369433297015	1.4897694622360422	0.8188564358336065	0.753595969797102	2.2026145527886296	0.6933555396095593	0.7600924867781115	0.766589003759121	0.8094069565885018	0.8985864169641776	1.4705752075194232	1.6619271622327938	1.0099130943205676	2.003880192415021	0.31131031045870167
	1	2	3	4	5	6	7	8	9	10	11	12	13	14	15	16	17	18	19	20	21	22	23	24	25	26	27	28	29	30	31	32	33	34	35	36	37	38	39	40	41	42	43	44	45	46	47	48	49
SRR3622817_005_2.trim	1.4931984496356046	1.4016132170061206	1.4958921329482364	0.8479116471873457	0.8589856785837211	0.7841611421217245	1.4078984780689283	0.25979079059605226	1.0230010625084178	1.5333044011792347	0.7766786884755249	0.6521706598027626	1.1678613650988432	0.6117654101132843	0.5276626311300002	0.5270640348383042	0.5225745626505844	0.6042829564670847	0.09158523262948386	0.10056417700492346	0.6735033343094251	0.016607684224511733	0.5829917444744163	0.5732364743992651	0.5781378036206183	0.48889991468454463	0.5918236171580339	0.57238985670516	0.5075046219713925	0.02954281728833485	0.012810814767819234	0.027801964468478376	0.32372191213788404	0.2671117504579937	0.0006164145017675686	0.0984437833369966	0.2163247239833673	0.039915768299965425	0.34932168080890197	0.05127923964820506	0.04366898254554051	0.04250519600919719	0.0	0.0	0.0	0.0	0.0	0.0	0.0
	1	2	3	4	5	6	7	8	9	10	11	12	13	14	15	16	17	18	19	20	21	22	23	24	25	26	27	28	29	30	31	32	33	34	35	36	37	38	39	40	41	42	43	44	45	46	47	48	49
SRR3622817_006_1	0.010591654761318292	0.000492635105177595	0.0	0.928124538154589	0.00394108084142076	0.0029558106310655697	0.0	0.0	0.011330607419084685	0.0	0.0	0.0007389526577663924	0.02142962707522538	0.0	0.0	0.0	11.398591063599191	0.0	0.0	0.0	0.0	0.0002463175525887975	0.0	0.0	0.0	0.0	0.0017242228681215825	0.0	0.0012315877629439874	0.003202128183654367	0.005172668604364747	0.0014779053155327849	0.0007389526577663924	0.0022168579732991774	0.0007389526577663924	0.0017242228681215825	0.0012315877629439874	0.00098527021035519	0.0017242228681215825	0.015025370707916647	0.0012315877629439874	0.0	0.0002463175525887975	0.0002463175525887975	0.0007389526577663924	0.0	0.0007389526577663924	0.0002463175525887975	0.0
	1	2	3	4	5	6	7	8	9	10	11	12	13	14	15	16	17	18	19	20	21	22	23	24	25	26	27	28	29	30	31	32	33	34	35	36	37	38	39	40	41	42	43	44	45	46	47	48	49
SRR3622817_006_1.trim	0.009487239662653732	0.0004993284032975648	0.0	0.8805656392152555	0.003744963024731736	0.0	0.0	0.0	0.002746306218136606	0.0	0.0	0.0007489926049463472	0.021720785543444067	0.0	0.0	0.0	11.47831167080277	0.0	0.0	0.0	0.0	0.0002496772920999608	0.0	0.0	0.0	0.0	0.0015007203457659676	0.0	0.000501388847106485	0.0	0.0	0.00025156030277798043	0.0	0.0	0.0002526445568993439	0.0	0.0	0.0	0.0	0.004993823428916866	0.0	0.0	0.0002770167512029452	0.0	0.0	0.0	0.0	0.0	0.0
	1	2	3	4	5	6	7	8	9	10	11	12	13	14	15	16	17	18	19	20	21	22	23	24	25	26	27	28	29	30	31	32	33	34	35	36	37	38	39	40	41	42	43	44	45	46	47	48	49
SRR3622817_006_2	1.7665894871668555	1.5478595004680034	1.827922557761466	1.111631114833243	1.1815852997684615	1.08355091383812	1.6715109118675797	0.5024878072811468	1.5057391989753188	2.0234986945169715	1.0273905118478743	1.111384797280654	1.4283954874624365	0.9616237253066654	0.7805803241538992	0.799054140598059	0.7840287698901425	0.9687669343317405	0.4704665254446032	0.524163751908961	1.9895068722597171	0.5495344598256071	1.249076309177792	1.7284102665155918	1.8456574215478596	0.788216168284152	1.6279127050593625	1.734321887777723	1.2128676289472389	0.5015025370707917	0.5219468939356618	0.5620966550076358	1.7727474259815756	1.4710084240602985	0.35814572146411155	1.4939159564510567	0.8263953889354155	0.7532390758165427	2.2119316222474015	0.7024976599832504	0.7608749199467955	0.7665402236563378	0.8155574166215084	0.9071875461845411	1.480122173506084	1.672249864525346	1.0170451746391447	2.0111828168875316	0.3155545496175974
	1	2	3	4	5	6	7	8	9	10	11	12	13	14	15	16	17	18	19	20	21	22	23	24	25	26	27	28	29	30	31	32	33	34	35	36	37	38	39	40	41	42	43	44	45	46	47	48	49
SRR3622817_006_2.trim	1.491493940649826	1.4021141564595618	1.4944899110696113	0.8423670163629918	0.8536019054371871	0.7809496227573913	1.4081060972991326	0.2541581572784605	1.0221252415501152	1.5324388697202262	0.7729603683046302	0.6538705441181611	1.1746700687575211	0.6126759508461119	0.5307860927053113	0.5297874358987162	0.5250438160673894	0.6051860247966485	0.09012877679521045	0.09936635225621537	0.6706068702578424	0.014861273787483784	0.5800490345534857	0.5709316394434362	0.5760941121870137	0.488840209567842	0.5902972730997436	0.5701924367810851	0.5057884110025468	0.029217331212747905	0.01094125310426251	0.02676106952525863	0.3248249170659786	0.2669169173019084	0.0005141758275659944	0.09528752817954339	0.21996879875195008	0.03696847978269875	0.3509887286261109	0.051657061681760215	0.04053683922213092	0.03936919932541855	0.0	0.0	0.0	0.0	0.0	0.0	0.0
	1	2	3	4	5	6	7	8	9	10	11	12	13	14	15	16	17	18	19	20	21	22	23	24	25	26	27	28	29	30	31	32	33	34	35	36	37	38	39	40	41	42	43	44	45	46	47	48	49
SRR3622817_007_1	0.010341698149047085	0.0004221101285325342	0.0	0.9252654017433147	0.0040100462210590744	0.0031658259639940063	0.0	0.0	0.011608028534644689	0.0	0.0	0.0006331651927988012	0.02216078174795804	0.0	0.0	0.0	11.383043836136848	0.0	0.0	0.0	0.0	0.0002110550642662671	0.0	0.0	0.0	0.0	0.0014773854498638694	0.0	0.0012663303855976024	0.002743715835461472	0.004854266478124142	0.0012663303855976024	0.0006331651927988012	0.0023216057069289377	0.0006331651927988012	0.0016884405141301367	0.0014773854498638694	0.0008442202570650684	0.0018994955783964036	0.01435174437010616	0.0014773854498638694	0.0002110550642662671	0.0002110550642662671	0.0002110550642662671	0.0008442202570650684	0.0	0.0006331651927988012	0.0002110550642662671	0.0
	1	2	3	4	5	6	7	8	9	10	11	12	13	14	15	16	17	18	19	20	21	22	23	24	25	26	27	28	29	30	31	32	33	34	35	36	37	38	39	40	41	42	43	44	45	46	47	48	49
SRR3622817_007_1.trim	0.008984802847754655	0.00042784775465498355	0.0	0.8755904299014239	0.0038506297918948526	0.0	0.0	0.0	0.0034227820372398684	0.0	0.0	0.0006417716319824753	0.02246200711938664	0.0	0.0	0.0	11.463538814348302	0.0	0.0	0.0	0.0	0.0002139344034332193	0.0	0.0	0.0	0.0	0.0012859007413217774	0.0	0.0006444240138164509	0.0	0.0	0.00021555208277199977	0.0	0.0	0.0002164923902924812	0.0	0.0	0.0	0.0	0.004278691441040758	0.0	0.0	0.00023736843854293757	0.0	0.0	0.0	0.0	0.0	0.0
	1	2	3	4	5	6	7	8	9	10	11	12	13	14	15	16	17	18	19	20	21	22	23	24	25	26	27	28	29	30	31	32	33	34	35	36	37	38	39	40	41	42	43	44	45	46	47	48	49
SRR3622817_007_2	1.767797218294253	1.544923070429075	1.8275258014816065	1.1099385829762987	1.1804309744412318	1.08102403917182	1.669234503281906	0.49745678647559144	1.5027120575758215	2.0225406808636373	1.024250226884194	1.1114159684261624	1.429687005339693	0.9645216436968406	0.7798484624638568	0.7977881429264896	0.7844916738777148	0.9702201304320297	0.46959751799244426	0.5240497245731411	1.988349760452502	0.5432557354213714	1.2464912095565732	1.7245309301196683	1.8397669952090503	0.7851248390705134	1.6299782613283804	1.72896308646926	1.2057575821531838	0.5010447225681179	0.5153964669382242	0.5616175260125367	1.7701188240011818	1.4668326966505563	0.3543614529030624	1.4900487537198455	0.8226926405099091	0.748401257888183	2.2067917519680886	0.696270657014415	0.7555771300732361	0.7614866718726916	0.8119288322323294	0.9045820054452206	1.4775965049281357	1.6728224393744329	1.0162301344420759	2.007977881429265	0.3127967001865053
	1	2	3	4	5	6	7	8	9	10	11	12	13	14	15	16	17	18	19	20	21	22	23	24	25	26	27	28	29	30	31	32	33	34	35	36	37	38	39	40	41	42	43	44	45	46	47	48	49
SRR3622817_007_2.trim	1.4919051204819278	1.3992760815991239	1.494686130887185	0.8424322289156627	0.8546258899233297	0.77953860898138	1.405479874041621	0.2502909364731654	1.0208447426067908	1.5301974945235486	0.7707677300109529	0.6565323795180723	1.17529778203724	0.6163146905805038	0.5326704545454545	0.5316008351588171	0.5277502053669223	0.6092552026286966	0.09241511500547646	0.10268346111719606	0.6762048810168534	0.014891325694874578	0.583345927157322	0.5727552507963932	0.5780958926016693	0.4908309746778787	0.5928956538321516	0.5721019973652055	0.5083478585927957	0.029823518783374584	0.010465268390528932	0.026860938953602642	0.3283377162872615	0.2693629324966824	0.0004405917146728056	0.09537001796762287	0.2227975349680731	0.03661555464703055	0.354283976423434	0.053018724830512974	0.039895707925869085	0.03899409586327665	0.0	0.0	0.0	0.0	0.0	0.0	0.0
	1	2	3	4	5	6	7	8	9	10	11	12	13	14	15	16	17	18	19	20	21	22	23	24	25	26	27	28	29	30	31	32	33	34	35	36	37	38	39	40	41	42	43	44	45	46	47	48	49
SRR3622817_008_1	0.010161249796775004	0.0005542499889150003	0.0	0.9250432314991354	0.004249249915015001	0.002955999940880001	0.0	0.0	0.011454499770910004	0.0	0.0	0.0009237499815250005	0.02253949954921001	0.0	0.0	0.0	11.39039152219217	0.0	0.0	0.0	0.0	0.00018474999630500006	0.0	0.0	0.0	0.0	0.0014779999704400005	0.0	0.0011084999778300006	0.002955999940880001	0.004988249900235002	0.0012932499741350005	0.0005542499889150003	0.002586499948270001	0.0005542499889150003	0.0016627499667450005	0.0012932499741350005	0.0009237499815250005	0.001847499963050001	0.013856249722875007	0.0012932499741350005	0.00018474999630500006	0.00018474999630500006	0.00018474999630500006	0.0011084999778300006	0.0	0.0007389999852200003	0.00018474999630500006	0.0
	1	2	3	4	5	6	7	8	9	10	11	12	13	14	15	16	17	18	19	20	21	22	23	24	25	26	27	28	29	30	31	32	33	34	35	36	37	38	39	40	41	42	43	44	45	46	47	48	49
SRR3622817_008_1.trim	0.008988141271110427	0.0005617588294444017	0.0	0.8769055327627112	0.004119564749258947	0.0	0.0	0.0	0.0031833000335182767	0.0	0.0	0.0009362647157406697	0.022657606120924205	0.0	0.0	0.0	11.469055514880056	0.0	0.0	0.0	0.0	0.00018726241081627685	0.0	0.0	0.0	0.0	0.00131315575715623	0.0	0.0005640783617660165	0.0	0.0	0.0001886806692880701	0.0	0.0	0.0001894915562562532	0.0	0.0	0.0	0.0	0.004335428133381418	0.0	0.0	0.00020773824980524537	0.0	0.0	0.0	0.0	0.0	0.0
	1	2	3	4	5	6	7	8	9	10	11	12	13	14	15	16	17	18	19	20	21	22	23	24	25	26	27	28	29	30	31	32	33	34	35	36	37	38	39	40	41	42	43	44	45	46	47	48	49
SRR3622817_008_2	1.771567714568646	1.5469117190617656	1.8301334633973307	1.1157052276858954	1.1855407262891855	1.0833739783325202	1.6692162166156754	0.4967927400641452	1.5049734699005306	2.021719209565616	1.0275794794484105	1.1094237278115255	1.4271937214561257	0.9664272306714554	0.7794602344107954	0.7977504840449904	0.7846332343073353	0.9738172305236554	0.4687107406257852	0.5221034895579302	1.9895727102085456	0.5426107391477852	1.2514964749700703	1.7255649654887006	1.8354912132901757	0.7857417342851654	1.6304187173916258	1.7296294654074107	1.2051242258975154	0.4999334900013302	0.5143439897131202	0.5603467387930652	1.7699049646019007	1.4672844706543107	0.35047074299058517	1.4887154702256906	0.8243544835129103	0.7499002350019953	2.206469205870616	0.6869004862619902	0.7587682348246353	0.7639412347211754	0.8132694837346103	0.9034274819314504	1.4765219704695605	1.6730959665380807	1.0188962296220754	2.0087867098242658	0.31026724035842573
	1	2	3	4	5	6	7	8	9	10	11	12	13	14	15	16	17	18	19	20	21	22	23	24	25	26	27	28	29	30	31	32	33	34	35	36	37	38	39	40	41	42	43	44	45	46	47	48	49
SRR3622817_008_2.trim	1.4991470628439603	1.40383531478156	1.501394098161738	0.8510646266082688	0.8630488149697493	0.7853388435632738	1.4096401560191523	0.25297872619312894	1.0293294284852923	1.5356613867578464	0.7763507022921633	0.6604411304834684	1.1761357359134292	0.6211180124223602	0.5353561644605149	0.5344198997447742	0.5308620938249597	0.6145641594121756	0.0943754833466595	0.10467439521980686	0.6814322921093239	0.015301900836126089	0.5881018973467382	0.5758306158136017	0.5805485038911316	0.4930359850026213	0.5967612518708066	0.5754561948457819	0.5102361126172145	0.030679113621335893	0.010878609980838378	0.02810046585602239	0.3273551813317308	0.26983259993230146	0.00038566409428715775	0.09722727941803082	0.2221195155103386	0.03834091959220991	0.3548050658058108	0.05023422463776888	0.04169336685233565	0.04083205253305302	0.0	0.0	0.0	0.0	0.0	0.0	0.0
	1	2	3	4	5	6	7	8	9	10	11	12	13	14	15	16	17	18	19	20	21	22	23	24	25	26	27	28	29	30	31	32	33	34	35	36	37	38	39	40	41	42	43	44	45	46	47	48	49
SRR3622817_009_1	0.010348463992273146	0.0009855679992641093	0.0	0.9233129539772597	0.003778010663845752	0.0027924426645816428	0.0	0.0	0.01215533865759068	0.0	0.0	0.0008213066660534244	0.02365363198233862	0.0	0.0	0.0	11.393494594159524	0.0	0.0	0.0	0.0	0.00016426133321068487	0.0	0.0	0.0	0.0	0.001314090665685479	0.0	0.0009855679992641093	0.002628181331370958	0.005092101329531231	0.0011498293324747942	0.0004927839996320547	0.002628181331370958	0.0004927839996320547	0.0018068746653175337	0.0011498293324747942	0.0008213066660534244	0.0016426133321068488	0.014126474656118897	0.0011498293324747942	0.00016426133321068487	0.00016426133321068487	0.00016426133321068487	0.0009855679992641093	0.0	0.0006570453328427395	0.00016426133321068487	0.0
	1	2	3	4	5	6	7	8	9	10	11	12	13	14	15	16	17	18	19	20	21	22	23	24	25	26	27	28	29	30	31	32	33	34	35	36	37	38	39	40	41	42	43	44	45	46	47	48	49
SRR3622817_009_1.trim	0.009156320025038373	0.0009988712754587317	0.0	0.8776748940364055	0.0036625280100153496	0.0	0.0	0.0	0.0034960494641055606	0.0	0.0	0.000832392729548943	0.02380643206509977	0.0	0.0	0.0	11.471703641551713	0.0	0.0	0.0	0.0	0.00016648769239733952	0.0	0.0	0.0	0.0	0.001167493641329275	0.0	0.0005014919385170883	0.0	0.0	0.0001677427363201605	0.0	0.0	0.00016847070715579328	0.0	0.0	0.0	0.0	0.0042049492252381054	0.0	0.0	0.000184694035860194	0.0	0.0	0.0	0.0	0.0	0.0
	1	2	3	4	5	6	7	8	9	10	11	12	13	14	15	16	17	18	19	20	21	22	23	24	25	26	27	28	29	30	31	32	33	34	35	36	37	38	39	40	41	42	43	44	45	46	47	48	49
SRR3622817_009_2	1.773201092009343	1.5483273268439155	1.8321709106319792	1.1169770658326572	1.1882664844460944	1.0837962765240987	1.6677453160880835	0.49311252229847596	1.5067692095416123	2.0227140571563735	1.0261405485671484	1.112377748502758	1.427759508267273	0.9661851619452485	0.7813911620832279	0.7984743407371391	0.7840193434145989	0.9737411832729399	0.4650238343194489	0.5187372902793429	1.9882191771821298	0.5374630822653609	1.2485503937344158	1.7234299080465056	1.835291875962982	0.7861547407463377	1.6289796414503617	1.7262223507110874	1.2055139244332163	0.49409809029774004	0.5098671782859658	0.556188874251379	1.7656450706816516	1.4681677962371014	0.3462628904081237	1.482951316226063	0.8222922340526885	0.743282532778349	2.205536921019866	0.6875979408199269	0.7513313381056725	0.7570804847680466	0.8114509860607833	0.9032730713255561	1.4747382495655288	1.6698807134198226	1.0182560045730356	2.0057951398356733	0.3062343702013776
	1	2	3	4	5	6	7	8	9	10	11	12	13	14	15	16	17	18	19	20	21	22	23	24	25	26	27	28	29	30	31	32	33	34	35	36	37	38	39	40	41	42	43	44	45	46	47	48	49
SRR3622817_009_2.trim	1.505132533570399	1.4085749769427214	1.507296754667226	0.8558662045222232	0.8685185740113671	0.7902736574337664	1.4145682045954737	0.2540462610583374	1.0338317700997872	1.5414248565787327	0.7806179017709988	0.6655812265473349	1.1811652832299502	0.626125811166715	0.5398899243854445	0.5388910531099858	0.5347290894622411	0.6194666693303233	0.09572516389812845	0.10588035519862556	0.6884323220654313	0.015283740115954882	0.5922448684712354	0.5808608371051751	0.5851021784502781	0.49656560353502205	0.601751285130267	0.5803710929252494	0.5135144277933764	0.03032556784202243	0.010859642514142988	0.027872101046563406	0.33251229424948325	0.27237846414794953	0.0003428890805257861	0.09901620938398141	0.22504481824770187	0.038282162260430574	0.3595978720848905	0.049684316257712725	0.04163501431660142	0.040774302135716985	0.0	0.0	0.0	0.0	0.0	0.0	0.0
	1	2	3	4	5	6	7	8	9	10	11	12	13	14	15	16	17	18	19	20	21	22	23	24	25	26	27	28	29	30	31	32	33	34	35	36	37	38	39	40	41	42	43	44	45	46	47	48	49
SRR3622817_01_1	0.010492124995197267	0.0010344348586814208	0.0	0.9207948006348474	0.003694410209576503	0.002807751759278142	0.0	0.0	0.012117665487410927	0.0	0.0	0.0010344348586814208	0.023348672524523495	0.0	0.0	0.0	11.381591197254906	0.0	0.0	0.0	0.0	0.0001477764083830601	0.0	0.0	0.0	0.0	0.001477764083830601	0.0	0.0008866584502983606	0.002955528167661202	0.005172174293407103	0.0011822112670644808	0.0004433292251491803	0.0025121989425120218	0.0008866584502983606	0.0017733169005967212	0.0010344348586814208	0.0007388820419153005	0.0016255404922136609	0.013299876754475408	0.0011822112670644808	0.0001477764083830601	0.0001477764083830601	0.0001477764083830601	0.0010344348586814208	0.0	0.0005911056335322404	0.0001477764083830601	0.0
	1	2	3	4	5	6	7	8	9	10	11	12	13	14	15	16	17	18	19	20	21	22	23	24	25	26	27	28	29	30	31	32	33	34	35	36	37	38	39	40	41	42	43	44	45	46	47	48	49
SRR3622817_01_1.trim	0.009436025246609771	0.001048447249623308	0.0	0.8735063371147331	0.003444898105905154	0.0	0.0	0.0	0.00359467628442277	0.0	0.0	0.001048447249623308	0.02351517402726562	0.0	0.0	0.0	11.45982799473979	0.0	0.0	0.0	0.0	0.00014978670373388297	0.0	0.0	0.0	0.0	0.0013505158970726818	0.0	0.00045120245454135274	0.0	0.0	0.0001509244879509435	0.0	0.0	0.0006063022083042182	0.0	0.0	0.0	0.0	0.0037830007707864073	0.0	0.0	0.00016615490954526724	0.0	0.0	0.0	0.0	0.0	0.0
	1	2	3	4	5	6	7	8	9	10	11	12	13	14	15	16	17	18	19	20	21	22	23	24	25	26	27	28	29	30	31	32	33	34	35	36	37	38	39	40	41	42	43	44	45	46	47	48	49
SRR3622817_01_2	1.772873571371572	1.5463323373203408	1.830063041415816	1.1191107406849141	1.1890089818501015	1.0840877318981288	1.6654401224770872	0.4923909927323562	1.5101271172664912	2.0233545835808586	1.0276371438957999	1.116302988925636	1.4244168004043163	0.9679354749090436	0.7821805295715369	0.7982881580852906	0.7839538464721338	0.976063177370112	0.4635745930976595	0.5179563113826257	1.987149363527009	0.5365761388388912	1.2516661790045192	1.721447381254267	1.8352352157092233	0.787057151048178	1.6286437967897052	1.723811803788396	1.2079243621231333	0.49283432195750543	0.5084986212461098	0.5546048606616245	1.762824775601524	1.4720008039036616	0.3434323730822317	1.47820741305575	0.8219323834265803	0.7437586633919415	2.206006224342321	0.6895247215153585	0.7515908130362436	0.7558763288793524	0.8109969292062338	0.9030616316288802	1.4712619218617462	1.6669178865609178	1.0187705593928165	2.004143650491061	0.3034609069091828
	1	2	3	4	5	6	7	8	9	10	11	12	13	14	15	16	17	18	19	20	21	22	23	24	25	26	27	28	29	30	31	32	33	34	35	36	37	38	39	40	41	42	43	44	45	46	47	48	49
SRR3622817_01_2.trim	1.504821359566482	1.4065668744589264	1.5066186977086935	0.860325857405183	0.8738058934717683	0.7942736806789145	1.4125580015996309	0.2549224598369814	1.0399098934478037	1.5416667914818154	0.7842385427182343	0.6701075706878113	1.1778555958625276	0.62936790613102	0.5421970062337678	0.5409987808056268	0.5371045481641689	0.6229274444547626	0.0961575906083091	0.10694161946157742	0.6944224148739632	0.015714432497446404	0.5970537287894774	0.5851720133546233	0.5900865460267506	0.4995700669726659	0.6064642994783527	0.584887740759032	0.5179888519790552	0.031245332252194034	0.011601848968351378	0.0288989058170898	0.3357085816082069	0.2767428337604721	0.00046273516586742026	0.1011648677497866	0.22757937591152635	0.039944832098031534	0.3651455974373071	0.051148914336056436	0.04353096941004859	0.04254235811956078	0.0	0.0	0.0	0.0	0.0	0.0	0.0
	1	2	3	4	5	6	7	8	9	10	11	12	13	14	15	16	17	18	19	20	21	22	23	24	25	26	27	28	29	30	31	32	33	34	35	36	37	38	39	40	41	42	43	44	45	46	47	48	49
SRR3622817_02_1	0.010629855869488992	0.0011810950966098881	0.00014763688707623601	0.9371251407164081	0.003543285289829664	0.0023621901932197762	0.0	0.0	0.01254913540148006	0.0	0.0	0.0016240057578385961	0.02546736302065071	0.0	0.0	0.0	11.345230405816894	0.0	0.0	0.0	0.0	0.00014763688707623601	0.0	0.0	0.0	0.00014763688707623601	0.0016240057578385961	7.381844353811801e-05	0.00110727665307177	0.0023621901932197762	0.005019654160592024	0.000885821322457416	0.000442910661228708	0.00221455330614354	0.00110727665307177	0.001254913540148006	0.001033458209533652	0.0005905475483049441	0.001254913540148006	0.014025504272242419	0.001033458209533652	7.381844353811801e-05	0.00014763688707623601	0.000221455330614354	0.000959639765995534	0.0	0.000442910661228708	0.000221455330614354	0.0
	1	2	3	4	5	6	7	8	9	10	11	12	13	14	15	16	17	18	19	20	21	22	23	24	25	26	27	28	29	30	31	32	33	34	35	36	37	38	39	40	41	42	43	44	45	46	47	48	49
SRR3622817_02_1.trim	0.009352248317904618	0.001197087784691791	0.00014963597308647388	0.8913814916761249	0.003291991407902425	0.0	0.0	0.0	0.004489079192594217	0.0	0.0	0.0016459957039512126	0.025662569384330272	0.0	0.0	0.0	11.42029228394623	0.0	0.0	0.0	0.0	7.48222410607998e-05	0.0	0.0	0.0	0.0	0.0015740889959935686	0.0	0.00045078244563000224	0.0	0.0	7.539789353365045e-05	0.0	0.0	0.0005300620929880358	0.0	0.0	0.0	0.0	0.0047255033842480065	0.0	0.0	0.00016606799155710332	0.0	0.0	0.0	0.0	0.0	0.0
	1	2	3	4	5	6	7	8	9	10	11	12	13	14	15	16	17	18	19	20	21	22	23	24	25	26	27	28	29	30	31	32	33	34	35	36	37	38	39	40	41	42	43	44	45	46	47	48	49
SRR3622817_02_2	1.803532212523299	1.5719637551442227	1.8601509587170355	1.1384280362448558	1.2075959178400724	1.0967206156458191	1.687932529942606	0.49473120859246683	1.5222839426430692	2.048314171295698	1.0386993190248583	1.125435990182147	1.441895657630059	0.9798660195249782	0.7888238876483289	0.8073523169763965	0.7920718991640062	0.9881336852012476	0.4677874767010538	0.5220440327015705	2.01804860944507	0.5413844649085574	1.271744145274697	1.7444036392492663	1.8563123996530533	0.7953199106796833	1.6544189565763006	1.750309114732316	1.216897041725875	0.49642903279384354	0.5117832690497721	0.5595438020189345	1.7869230627272223	1.4858914499787772	0.3428866702345581	1.4979976747190287	0.8287596656024508	0.7537601269677229	2.227471533762711	0.6819347814051341	0.759444147120158	0.7648328934984406	0.8199752708214146	0.9067119419787033	1.4917969254618266	1.6906638123535167	1.0333105726465757	2.0348053961282226	0.2998317439858138
	1	2	3	4	5	6	7	8	9	10	11	12	13	14	15	16	17	18	19	20	21	22	23	24	25	26	27	28	29	30	31	32	33	34	35	36	37	38	39	40	41	42	43	44	45	46	47	48	49
SRR3622817_02_2.trim	1.5321975464189492	1.4337370761280495	1.5338435421229006	0.8770164382598234	0.8895858599990872	0.809306160438194	1.4391987891457059	0.26089031907626725	1.051791254824825	1.5683346339193327	0.7986820063490543	0.678599137947159	1.1970877846917911	0.6391700590388733	0.5505855629716806	0.5500618370658781	0.5454979398867406	0.6326608942096116	0.0974130184792945	0.10781271860880444	0.7034010042332363	0.01683502954434445	0.6064258483920275	0.5933467202748705	0.5993125443644739	0.5069104556521423	0.6130685875694222	0.5939365779292166	0.525958859951099	0.030763818399047845	0.0124321380684271	0.028266521208676447	0.3360252183895345	0.2761044369644808	0.0004624231125237281	0.10094934185519187	0.22706669275374294	0.03968674973378443	0.3644200844781185	0.05031653454544574	0.042525314055190964	0.04219734290699505	0.0	0.0	0.0	0.0	0.0	0.0	0.0
	1	2	3	4	5	6	7	8	9	10	11	12	13	14	15	16	17	18	19	20	21	22	23	24	25	26	27	28	29	30	31	32	33	34	35	36	37	38	39	40	41	42	43	44	45	46	47	48	49
SRR3622817_03_1	0.01102706257759557	0.0010337871166495845	0.00019691183174277803	0.9374972309273661	0.003987464592791255	0.0027567656443988923	0.0	0.0	0.012454673357730709	0.0	0.0	0.0018214344436206964	0.025401626294818364	0.0	0.0	0.0	11.327353121003306	0.0	0.0	0.0	0.0	9.845591587138902e-05	0.0	0.0	0.0	9.845591587138902e-05	0.0018214344436206964	4.922795793569451e-05	0.0011322430325209736	0.0026090817705918088	0.005562759246733479	0.0007876473269711121	0.00039382366348555606	0.002166030149170558	0.0012306989483923626	0.0012799269063280571	0.0010337871166495845	0.0006399634531640286	0.0012799269063280571	0.012750041105344877	0.0010337871166495845	0.00019691183174277803	0.00019691183174277803	0.00019691183174277803	0.00098455915871389	0.0	0.00039382366348555606	0.00019691183174277803	0.0
	1	2	3	4	5	6	7	8	9	10	11	12	13	14	15	16	17	18	19	20	21	22	23	24	25	26	27	28	29	30	31	32	33	34	35	36	37	38	39	40	41	42	43	44	45	46	47	48	49
SRR3622817_03_1.trim	0.009629066409625475	0.0010477222518245335	0.00019956614320467303	0.8939565384853329	0.003642082113485283	0.0	0.0	0.0	0.004639912829508648	0.0	0.0	0.0018459868246432256	0.02559435786599932	0.0	0.0	0.0	11.400016364423744	0.0	0.0	0.0	0.0	4.9894199350277734e-05	0.0	0.0	0.0	0.0	0.0017994133912344575	0.0	0.0006011861402547226	0.0	0.0	5.0276470310235985e-05	0.0	0.0	0.0006563916133348481	0.0	0.0	0.0	0.0	0.004306222859636565	0.0	0.0	0.0001660768171710143	0.0	0.0	0.0	0.0	0.0	0.0
	1	2	3	4	5	6	7	8	9	10	11	12	13	14	15	16	17	18	19	20	21	22	23	24	25	26	27	28	29	30	31	32	33	34	35	36	37	38	39	40	41	42	43	44	45	46	47	48	49
SRR3622817_03_2	1.805878408913017	1.5766730367644235	1.8621951927914517	1.1415963445287554	1.206921844709422	1.0953220640692027	1.6920141422077557	0.4926241750624949	1.5259682400906582	2.051378235138326	1.0397929275177393	1.1275171485591469	1.4468096837300615	0.9836238275131118	0.7925701227646815	0.811030606990567	0.7967052712312798	0.993764786847865	0.46845324771606883	0.519847235800934	2.020216937765031	0.5397845587648902	1.2756933019455874	1.7487739777076114	1.859192287357374	0.7986251615907719	1.6606559330027182	1.755124384281316	1.217407399749725	0.49671009557115753	0.5101001001296664	0.5561282407995408	1.7923407204807011	1.4832383726024754	0.33913140221899946	1.494905398633235	0.8315586654497515	0.7527939327526404	2.23209406872026	0.6820041292411116	0.7579136403779526	0.7635748555405575	0.8232391405586191	0.9068774410913641	1.4966283771609843	1.6964446584219683	1.0366915661677907	2.0357237445147747	0.2990591079674396
	1	2	3	4	5	6	7	8	9	10	11	12	13	14	15	16	17	18	19	20	21	22	23	24	25	26	27	28	29	30	31	32	33	34	35	36	37	38	39	40	41	42	43	44	45	46	47	48	49
SRR3622817_03_2.trim	1.5385052895006257	1.4396202655427102	1.540051927110462	0.881533546070842	0.8931582739125141	0.811535721341803	1.444609419122827	0.2603839253462972	1.0587981727723927	1.574826327563876	0.8015075226457681	0.6826658843673853	1.2027851450945644	0.6434012456918659	0.5534468066423595	0.5533470235707572	0.548856785348652	0.6370650206451175	0.0982364339925003	0.10776571733052344	0.7069214993016848	0.016512765676806915	0.6117865092714765	0.596994172127778	0.60210808404711	0.5110898374176471	0.6161474305115318	0.5973777955093634	0.5294079473045926	0.0317376489765243	0.012257800360613297	0.028579332099480527	0.3366570907792084	0.277511520264902	0.0006167303526412762	0.10055594844184737	0.2295839473157598	0.03977430831220159	0.3659062242184381	0.05065314052159829	0.042697589940009884	0.0422590799801935	0.0	0.0	0.0	0.0	0.0	0.0	0.0
	1	2	3	4	5	6	7	8	9	10	11	12	13	14	15	16	17	18	19	20	21	22	23	24	25	26	27	28	29	30	31	32	33	34	35	36	37	38	39	40	41	42	43	44	45	46	47	48	49
SRR3622817_04_1	0.011331448941672198	0.0009227564284749345	0.0002214615428339843	0.9355642877021668	0.004244679570984699	0.0025837179997298173	0.0	0.0	0.012734038712954098	0.0	0.0	0.0017716923426718744	0.026206282568688143	0.0	0.0	0.0	11.323070313301645	0.0	0.0	0.0	0.0	0.00011073077141699215	0.0	0.0	0.0	0.00014764102855598955	0.0018086025998108718	3.691025713899739e-05	0.0011442179713089188	0.0025837179997298173	0.005425807799432615	0.0007382051427799477	0.00040601282852897126	0.0020300641426448563	0.0012180384855869136	0.0011811282284479164	0.0010334871998919268	0.0006274743713629555	0.0012918589998649086	0.013103141284344071	0.0010703974570309242	0.0002214615428339843	0.0002214615428339843	0.00014764102855598955	0.0008489359141969398	0.0	0.000479833342806966	0.00018455128569498693	0.0
	1	2	3	4	5	6	7	8	9	10	11	12	13	14	15	16	17	18	19	20	21	22	23	24	25	26	27	28	29	30	31	32	33	34	35	36	37	38	39	40	41	42	43	44	45	46	47	48	49
SRR3622817_04_1.trim	0.009875464408676643	0.0009351765538519548	0.00022444237292446913	0.8913728840695292	0.003890334464024132	0.0	0.0	0.0	0.00475069689356793	0.0	0.0	0.001795538983395753	0.026371978818625127	0.0	0.0	0.0	11.39594926405346	0.0	0.0	0.0	0.0	3.740890930584028e-05	0.0	0.0	0.0	0.0	0.0017613650204149703	0.0	0.0006009868203590296	0.0	0.0	7.538916831046465e-05	0.0	0.0	0.0006435342598712478	0.0	0.0	3.8524778366950056e-05	3.886264580778924e-05	0.004606565813060835	0.0	0.0	0.0002075344123185786	0.0	0.0	0.0	0.0	0.0	0.0
	1	2	3	4	5	6	7	8	9	10	11	12	13	14	15	16	17	18	19	20	21	22	23	24	25	26	27	28	29	30	31	32	33	34	35	36	37	38	39	40	41	42	43	44	45	46	47	48	49
SRR3622817_04_2	1.804431740754165	1.5744439285210725	1.860350780319746	1.1414497020234942	1.2070392289594924	1.0940569318570215	1.6894932000233274	0.4907587789201092	1.5253532865262058	2.0501064122713317	1.0389868282056374	1.127497624824953	1.4440769003061338	0.9834738014685852	0.791466643831521	0.8094050288010737	0.7952314900596986	0.9928120965247516	0.466102727151259	0.5171865230316314	2.0170717321319294	0.5365644080296049	1.2743266277238847	1.7443787523890162	1.8570657674343756	0.7963387977738686	1.6575289173409553	1.751428611502565	1.2157869599014348	0.493600868719812	0.507700586946909	0.5536169468278218	1.790368932784207	1.482389747216413	0.3360678912505712	1.4903254525012974	0.8294842086846882	0.7511237327785968	2.228013851681299	0.6831719493857026	0.7559220662066665	0.7606465791204581	0.8206995674856068	0.903563094762656	1.4929091705010273	1.693294956508644	1.0354065332631546	2.031835834987528	0.29634485658455156
	1	2	3	4	5	6	7	8	9	10	11	12	13	14	15	16	17	18	19	20	21	22	23	24	25	26	27	28	29	30	31	32	33	34	35	36	37	38	39	40	41	42	43	44	45	46	47	48	49
SRR3622817_04_2.trim	1.5378417322163087	1.4384511680729228	1.539525050013242	0.8827318527119371	0.8942532278553933	0.8115088063705722	1.443314086152953	0.2596798254736108	1.0603405838195004	1.5754358296811573	0.8019325984591282	0.6857088563464074	1.2023003846942273	0.6453840433443111	0.5549337670557499	0.5549337670557499	0.5503326984107983	0.6389874357159637	0.09890427233538275	0.10818122374959413	0.7091026410224481	0.01672113933238492	0.6141323308861176	0.5981143627900722	0.6035963304971488	0.5125203119215332	0.6180733485953396	0.5987280682108914	0.5314874578539037	0.032589932604323954	0.012507650449303022	0.029638615143346245	0.339256934088704	0.27988695380155115	0.0006165042820075537	0.1016687688016592	0.23016412736579767	0.04125654063513855	0.3675294098963358	0.05200776165447575	0.04440838144583347	0.043825208159274286	0.0	0.0	0.0	0.0	0.0	0.0	0.0
	1	2	3	4	5	6	7	8	9	10	11	12	13	14	15	16	17	18	19	20	21	22	23	24	25	26	27	28	29	30	31	32	33	34	35	36	37	38	39	40	41	42	43	44	45	46	47	48	49
SRR3622817_05_1	0.011369190085475638	0.0008859109157513484	0.0001771821831502697	0.9358172306720078	0.0043704938510399855	0.002362429108670262	0.0	0.0	0.012963829733828066	0.0	0.0	0.002332898744811884	0.026400145289390182	0.0	0.0	0.0	11.320789819111758	0.0	0.0	0.0	0.0	8.859109157513485e-05	0.0	0.0	0.0	0.00014765181929189138	0.0020375951062281015	2.953036385837828e-05	0.001181214554335131	0.0024214898363870193	0.005285935130649712	0.0006201376410259439	0.0003543643663005394	0.0018899432869362099	0.0013583967374854009	0.0010335627350432398	0.0010630930989016182	0.0006201376410259439	0.0011221538266183747	0.01290476900611131	0.0010040323711848615	0.00023624291086702623	0.0001771821831502697	0.00011812145543351312	0.0007973198241762136	0.0	0.0005020161855924307	0.00014765181929189138	0.0
	1	2	3	4	5	6	7	8	9	10	11	12	13	14	15	16	17	18	19	20	21	22	23	24	25	26	27	28	29	30	31	32	33	34	35	36	37	38	39	40	41	42	43	44	45	46	47	48	49
SRR3622817_05_1.trim	0.010085689454139742	0.0008679079945698888	0.0001795671712903218	0.8922393462797273	0.0040103334921505205	0.0	0.0	0.0	0.00493809721048385	0.0	0.0	0.002364301088655904	0.026546013489085907	0.0	0.0	0.0	11.393417306923393	0.0	0.0	0.0	0.0	2.9929295033413066e-05	0.0	0.0	0.0	2.9942316127979445e-05	0.001978912587533151	0.0	0.0007212466026279822	0.0	0.0	6.031486773552654e-05	0.0	0.0	0.0008783088012599187	0.0	0.0	6.164610512202076e-05	3.109348317904747e-05	0.004410294762050421	0.0	0.0	0.00016603523466921964	0.0	0.0	0.0	0.0	0.0	0.0
	1	2	3	4	5	6	7	8	9	10	11	12	13	14	15	16	17	18	19	20	21	22	23	24	25	26	27	28	29	30	31	32	33	34	35	36	37	38	39	40	41	42	43	44	45	46	47	48	49
SRR3622817_05_2	1.8078193450460598	1.5768328389458253	1.864163279287846	1.1454237533387768	1.2111288129236686	1.0974073817050538	1.6926509259983846	0.4925664691577497	1.5290231798591105	2.053600563439342	1.0426580871116202	1.1308357535927378	1.4477260881569953	0.9872295941494443	0.7951936379784104	0.8123507793801282	0.79829432618354	0.9964725980371167	0.46799720642757897	0.5190256751748566	2.021146693558985	0.5375116829502015	1.278162738882187	1.7469277347700838	1.8590840567042046	0.7987668120052742	1.6605514204843277	1.754664690100979	1.2175959626086534	0.4944859428085443	0.5079222583641064	0.5553775530845203	1.7934085274831715	1.4851410591655605	0.33708910344338805	1.4929370752241724	0.8318998802543746	0.7530538087525045	2.231018989500479	0.6790211865595501	0.757306181148111	0.7620901000931682	0.8236018480101702	0.9054895469894532	1.495949172337727	1.6968737680301327	1.038641957626881	2.0362957702183326	0.29676989761059835
	1	2	3	4	5	6	7	8	9	10	11	12	13	14	15	16	17	18	19	20	21	22	23	24	25	26	27	28	29	30	31	32	33	34	35	36	37	38	39	40	41	42	43	44	45	46	47	48	49
SRR3622817_05_2.trim	1.5417038769749396	1.442044096908811	1.543499548687843	0.8865829803840822	0.8982249186560715	0.8151451740724158	1.4468026269480045	0.261509657122472	1.0638157784476299	1.5787246421226278	0.8056879697177922	0.6883108954176852	1.2054044930100487	0.6482973440818252	0.5579152011990299	0.5576458504420944	0.5531267432979545	0.6419825652247823	0.09968970792801031	0.1089374172494619	0.7104724416818148	0.01733429366528204	0.6155728419303678	0.599109480042477	0.6046639195321626	0.513653868031166	0.6182481926695118	0.5997035194086667	0.5326847646682954	0.03192319911882223	0.01247824696799955	0.0291830101709666	0.3392349533551939	0.27992867722323295	0.0005857540905674477	0.10091511023404318	0.23080120320951494	0.040868846527106886	0.36778872192942635	0.05119199611366623	0.044000845867007116	0.04343570026084863	0.0	0.0	0.0	0.0	0.0	0.0	0.0
	1	2	3	4	5	6	7	8	9	10	11	12	13	14	15	16	17	18	19	20	21	22	23	24	25	26	27	28	29	30	31	32	33	34	35	36	37	38	39	40	41	42	43	44	45	46	47	48	49
SRR3622817_06_1	0.01124667552455159	0.0008859525577327293	0.00014765875962212155	0.9373870256677682	0.004208274649230464	0.0024855891203057127	0.0	0.0	0.012747872914043161	0.0	0.0	0.0022394911876021766	0.026012551486763746	0.0	0.0	0.0	11.323310420795472	0.0	0.0	0.0	0.0	9.843917308141436e-05	0.0	0.0	0.0	0.00012304896635176795	0.0020672226347097015	9.843917308141436e-05	0.0013289288365990939	0.002362540153953945	0.0053403251396667295	0.0006644644182995469	0.00039375669232565746	0.0018211247020061658	0.0013781484231398012	0.0010582211106252043	0.0010582211106252043	0.0006644644182995469	0.001205879870247326	0.012649433740961747	0.0010090015240844974	0.0002460979327035359	0.0002460979327035359	0.00012304896635176795	0.0007875133846513149	0.0	0.00044297627886636466	0.00012304896635176795	0.0
	1	2	3	4	5	6	7	8	9	10	11	12	13	14	15	16	17	18	19	20	21	22	23	24	25	26	27	28	29	30	31	32	33	34	35	36	37	38	39	40	41	42	43	44	45	46	47	48	49
SRR3622817_06_1.trim	0.010126216050052438	0.0008729496594872793	0.00014964851305496215	0.8921046691583143	0.0038659199205865226	0.0	0.0	0.0	0.005038166606183726	0.0	0.0	0.0022696691146669263	0.0261136655280909	0.0	0.0	0.0	11.396632160213697	0.0	0.0	0.0	0.0	4.988521412230457e-05	0.0	0.0	0.0	2.495334348601702e-05	0.001999016483889926	0.0	0.0008264773282242007	0.0	0.0	5.0265906646158175e-05	0.0	0.0	0.000959145209789036	0.0	0.0	5.1375686764492824e-05	2.5913422219826668e-05	0.004489360216287399	0.0	0.0	0.00013837080553117924	0.0	0.0	0.0	0.0	0.0	0.0
	1	2	3	4	5	6	7	8	9	10	11	12	13	14	15	16	17	18	19	20	21	22	23	24	25	26	27	28	29	30	31	32	33	34	35	36	37	38	39	40	41	42	43	44	45	46	47	48	49
SRR3622817_06_2	1.8071709492218753	1.576084990413255	1.8632812778782815	1.145758145287852	1.2104326820023414	1.095627996396142	1.6921201656829723	0.49379550196964483	1.5286619187812835	2.052850515439815	1.041978647066771	1.1285066802053343	1.4452839391813257	0.9861144163430684	0.7935181742092812	0.8100559552869588	0.7958314947766945	0.9956384063386953	0.4688165618002359	0.5197096142833271	2.020217929563326	0.5392743999332582	1.2785525897746801	1.7458925639786949	1.8576948548059111	0.7966928375411568	1.659167652493969	1.7540137957579114	1.2169296674257148	0.49556740708511027	0.509890306768456	0.5551723263859066	1.7922820242933113	1.4846103888273507	0.3367358013182482	1.4944050865489513	0.829768399696512	0.7552007260873407	2.230877759957553	0.6788119277761631	0.7598273672221671	0.7642817398041011	0.8216717777105658	0.9023180702575144	1.493666792750841	1.6956147563273622	1.0376227136579184	2.0359435874630822	0.29743198643015867
	1	2	3	4	5	6	7	8	9	10	11	12	13	14	15	16	17	18	19	20	21	22	23	24	25	26	27	28	29	30	31	32	33	34	35	36	37	38	39	40	41	42	43	44	45	46	47	48	49
SRR3622817_06_2.trim	1.5396587265659782	1.439518929913366	1.5413796844661103	0.8851958961389437	0.8966440073876483	0.8125914258884445	1.4440333267238572	0.2618350150084988	1.061880907219169	1.5764473193586563	0.8034129837544068	0.686313022288899	1.2025006266531484	0.6464815763974365	0.555669870391917	0.5553705733658071	0.5507813522987882	0.6403709287810255	0.10033932800335213	0.10954271155623228	0.7092362746338774	0.01741581078778608	0.614314914627573	0.5975874873319914	0.6032611585547638	0.5114574899500015	0.6168160856415497	0.5981956935680928	0.5307453372856203	0.03183419815392114	0.0124589046842939	0.02926145016589128	0.3387791926547023	0.27981940885843676	0.0006679987246362812	0.1008202125559485	0.23077566713422928	0.04079254384608976	0.3675827246444031	0.05053846313071263	0.04386797900248102	0.04337093170752809	0.0	0.0	0.0	0.0	0.0	0.0	0.0
	1	2	3	4	5	6	7	8	9	10	11	12	13	14	15	16	17	18	19	20	21	22	23	24	25	26	27	28	29	30	31	32	33	34	35	36	37	38	39	40	41	42	43	44	45	46	47	48	49
SRR3622817_07_1	0.011559069587708236	0.0009702868632017863	0.00012655915606979822	0.9373814826236387	0.004281918113694839	0.0025311831213959642	0.0	0.0	0.012550449643588323	0.0	0.0	0.00213041246050827	0.02607118615037843	0.0	0.0	0.0	11.32445000554751	0.0	0.0	0.0	0.0	0.00012655915606979822	0.0	0.0	0.0	0.0001476523487480979	0.0020249464971167715	8.437277071319881e-05	0.0012234051753413828	0.002467903543361065	0.005631882445106021	0.0006538889730272908	0.0003796774682093947	0.001856200955690374	0.0013077779460545817	0.0010335664412366855	0.0009491936705234866	0.0006538889730272908	0.0011601255973064837	0.012276238138770428	0.0009702868632017863	0.00027421150481789615	0.00025311831213959644	0.00010546596339149851	0.0008648208998102878	0.0	0.0004640502389225935	0.00010546596339149851	0.0
	1	2	3	4	5	6	7	8	9	10	11	12	13	14	15	16	17	18	19	20	21	22	23	24	25	26	27	28	29	30	31	32	33	34	35	36	37	38	39	40	41	42	43	44	45	46	47	48	49
SRR3622817_07_1.trim	0.010432225486568188	0.000961988005933542	0.00012826506745780558	0.8920407891465522	0.003954839579949006	0.0	0.0	0.0	0.004938205097125516	0.0	0.0	0.002159128635539728	0.026166073761392343	0.0	0.0	0.0	11.398488994750325	0.0	0.0	0.0	0.0	6.413561861369579e-05	0.0	0.0	0.0	4.277535942530449e-05	0.001970376671768229	0.0	0.0007727829287099161	0.0	0.0	4.308395835590753e-05	0.0	0.0	0.000908646419716762	0.0	0.0	4.403510390413029e-05	2.2210805868006067e-05	0.004500377131603629	0.0	0.0	0.00011859219677576279	0.0	0.0	0.0	0.0	0.0	0.0
	1	2	3	4	5	6	7	8	9	10	11	12	13	14	15	16	17	18	19	20	21	22	23	24	25	26	27	28	29	30	31	32	33	34	35	36	37	38	39	40	41	42	43	44	45	46	47	48	49
SRR3622817_07_2	1.8079819172277807	1.5774544144466434	1.865292121734721	1.1484610617553839	1.2129007653875896	1.0979006789054997	1.6941630495356754	0.4957954939034346	1.5309861109763492	2.055679278849054	1.0443872490806532	1.1316708803834574	1.4469086449606463	0.9883004497490543	0.7960781848717091	0.8124254091973914	0.7979554790200778	0.997855666032324	0.47075787419429277	0.5208120204198979	2.0222465684539492	0.5410614853910657	1.280926311775106	1.7482881819481926	1.8600399167578243	0.7987148339564966	1.660561593599144	1.7559661040830936	1.2192920027691143	0.49733529696895046	0.5112357109439499	0.5563329568901547	1.7941025964454596	1.4867325927372763	0.33755436243083015	1.495233149386631	0.8317045873053572	0.7566128213706104	2.232187115181066	0.6812046575456889	0.7615064420719759	0.7658305465710273	0.8233094966193941	0.9039487722285338	1.4953175221573443	1.6971160965106376	1.039303789645183	2.037644599109108	0.29938378603052984
	1	2	3	4	5	6	7	8	9	10	11	12	13	14	15	16	17	18	19	20	21	22	23	24	25	26	27	28	29	30	31	32	33	34	35	36	37	38	39	40	41	42	43	44	45	46	47	48	49
SRR3622817_07_2.trim	1.54057034772446	1.4405877276411005	1.5424729462250841	0.8868246764032679	0.8981975123845267	0.8143976683120937	1.4452052700695817	0.2629647657997444	1.0628043489553773	1.577660329731009	0.8051625834551317	0.6875648941075669	1.2031263327542165	0.6474393055045168	0.5569910554355209	0.5565635052106614	0.5519673402934234	0.641346714800271	0.10085909804432114	0.10998729534506829	0.7096640072596722	0.0177531998902451	0.6150741502702278	0.5978562140263077	0.6037881425711573	0.5123763039574953	0.6171054401587734	0.5984537305843135	0.5316206881719122	0.031920414377894626	0.012444069790527732	0.02922800946996238	0.338700475908372	0.2801022011732533	0.0006166102468290818	0.1002850626129147	0.2311495513988134	0.04069099233473327	0.3671833146020377	0.05094386704733632	0.04369940439330308	0.04325042233750352	0.0	0.0	0.0	0.0	0.0	0.0	0.0
	1	2	3	4	5	6	7	8	9	10	11	12	13	14	15	16	17	18	19	20	21	22	23	24	25	26	27	28	29	30	31	32	33	34	35	36	37	38	39	40	41	42	43	44	45	46	47	48	49
SRR3622817_08_1	0.011478350668041854	0.0009780588189810583	0.00011072363988464812	0.9386781110620851	0.004576577115232122	0.002509735837385357	0.0	0.0	0.012899304046561507	0.0	0.0	0.0022144727976929623	0.026278410532623152	0.0	0.0	0.0	11.330626878495753	0.0	0.0	0.0	0.0	0.00011072363988464812	0.0	0.0	0.0	0.0001291775798654228	0.0020852952178275395	9.226969990387343e-05	0.0011072363988464812	0.0023805582575199343	0.00559154381417473	0.0006274339593463393	0.00035062485963471905	0.0018269400580966937	0.0012179600387311293	0.0010334206389233825	0.0009226969990387343	0.000645887899327114	0.0011441442788080304	0.012216508267272842	0.0009780588189810583	0.0002583551597308456	0.0002583551597308456	9.226969990387343e-05	0.0008304272991348608	0.0	0.0005167103194616912	9.226969990387343e-05	0.0
	1	2	3	4	5	6	7	8	9	10	11	12	13	14	15	16	17	18	19	20	21	22	23	24	25	26	27	28	29	30	31	32	33	34	35	36	37	38	39	40	41	42	43	44	45	46	47	48	49
SRR3622817_08_1.trim	0.010454933625198672	0.0009725519651347602	0.00011221753443862618	0.8935882267347803	0.004208157541448482	0.0	0.0	0.0	0.005049789049738178	0.0	0.0	0.0022443506887725234	0.026408526437890028	0.0	0.0	0.0	11.40496727175608	0.0	0.0	0.0	0.0	5.6111443311637527e-05	0.0	0.0	0.0	3.742360205537907e-05	0.002004947160273415	0.0	0.0006948890534503026	0.0	0.0	3.769398029019465e-05	0.0	0.0	0.0008328243325528128	0.0	0.0	3.852682661464004e-05	1.9432686049993693e-05	0.0045675872980122335	0.0	0.0	0.00012451155155919591	0.0	0.0	0.0	0.0	0.0	0.0
	1	2	3	4	5	6	7	8	9	10	11	12	13	14	15	16	17	18	19	20	21	22	23	24	25	26	27	28	29	30	31	32	33	34	35	36	37	38	39	40	41	42	43	44	45	46	47	48	49
SRR3622817_08_2	1.8085414799358615	1.5765939083175047	1.8653796150766475	1.1472629946647814	1.211187442758185	1.0950752523991505	1.6934996180957123	0.4953775648439156	1.5296470850064137	2.0548277629192806	1.041964813134481	1.129288857123507	1.4457739277937927	0.9870458877516955	0.7934640573533691	0.8095374390766239	0.7951249119516388	0.9968264759415061	0.4714428046888509	0.5212684426369425	2.0220351115734436	0.5402206389971982	1.279651560086859	1.7471083137398626	1.8580718548442607	0.7962690562304469	1.6605962431099908	1.7551357776314995	1.2161330986730325	0.4983855570607819	0.5113402229272858	0.5573828031793185	1.7934461570315876	1.4843057544736502	0.3367105888892149	1.4973342361000772	0.8293754245559566	0.7572205192311277	2.2327052903939677	0.6791603531124507	0.7624060763657253	0.766853475901092	0.8213479606643197	0.9013088826010164	1.4946953226828263	1.698094649150925	1.0389937287975763	2.038071585416737	0.2993375487885299
	1	2	3	4	5	6	7	8	9	10	11	12	13	14	15	16	17	18	19	20	21	22	23	24	25	26	27	28	29	30	31	32	33	34	35	36	37	38	39	40	41	42	43	44	45	46	47	48	49
SRR3622817_08_2.trim	1.5408776682991823	1.4401998369853282	1.5427853663846391	0.8850409911950382	0.896356259250933	0.8120621879651183	1.444763350052499	0.26253292181916593	1.0618397167030937	1.5778533458967097	0.8028042413739316	0.6861354114025733	1.202953266259666	0.6458493165391065	0.5548408961093807	0.5544294318164391	0.5499033245940812	0.6399953018258915	0.10146335405492449	0.1106464889564854	0.7085833182551522	0.01741960371628278	0.6135722174499938	0.5958355910017098	0.6018284654696997	0.5106027017848782	0.615559036923687	0.5965556550553109	0.5294892254635335	0.031735316419380585	0.01216504418408877	0.029220109546763635	0.33807775251189237	0.2788490917371428	0.0007321482037514503	0.10001130158671181	0.23022517011601681	0.04014070269217779	0.36563677420097734	0.05154892733072921	0.0431392218850075	0.04265607088191531	0.0	0.0	0.0	0.0	0.0	0.0	0.0
	1	2	3	4	5	6	7	8	9	10	11	12	13	14	15	16	17	18	19	20	21	22	23	24	25	26	27	28	29	30	31	32	33	34	35	36	37	38	39	40	41	42	43	44	45	46	47	48	49
SRR3622817_09_1	0.011483337103695682	0.0009842860374596298	9.842860374596299e-05	0.938910451132741	0.004724572979806224	0.002542738930104044	0.0	0.0	0.012664480348647237	0.0	0.0	0.002132619747829198	0.026460889640373048	0.0	1.640476729099383e-05	0.0	11.332347625549376	0.0	0.0	0.0	0.0	0.00013123813832795065	0.0	0.0	0.0	0.0001640476729099383	0.002001381609501247	8.202383645496916e-05	0.0011155241757875806	0.0026083579992680194	0.005872906690175791	0.0006561906916397532	0.0004101191822748458	0.0018701434711732969	0.0012139527795335435	0.0010170955720416176	0.0009022622010046608	0.0006725954589307471	0.0011319289430785744	0.012451218373864318	0.0010499051066236052	0.0002624762766559013	0.0002624762766559013	9.842860374596299e-05	0.0007874288299677039	0.0	0.0005741668551847842	9.842860374596299e-05	0.0
	1	2	3	4	5	6	7	8	9	10	11	12	13	14	15	16	17	18	19	20	21	22	23	24	25	26	27	28	29	30	31	32	33	34	35	36	37	38	39	40	41	42	43	44	45	46	47	48	49
SRR3622817_09_1.trim	0.010408072940307208	0.0009809525614666538	9.975788760677835e-05	0.8937807940129306	0.004356094425495988	0.0	0.0	0.0	0.00487151017813101	0.0	0.0	0.002161420898146864	0.026602103361807558	0.0	0.0	0.0	11.406998547857683	0.0	0.0	0.0	0.0	6.650862001596872e-05	0.0	0.0	0.0	3.326843216691438e-05	0.0019322606066532063	0.0	0.0006678314760661721	0.0	0.0	3.350944220685144e-05	0.0	0.0	0.0008076692231080222	0.0	0.0	3.4250322937732395e-05	1.727557303075743e-05	0.004690635111994164	0.0	0.0	0.00011068113539660188	0.0	0.0	0.0	0.0	0.0	0.0
	1	2	3	4	5	6	7	8	9	10	11	12	13	14	15	16	17	18	19	20	21	22	23	24	25	26	27	28	29	30	31	32	33	34	35	36	37	38	39	40	41	42	43	44	45	46	47	48	49
SRR3622817_09_2	1.811184737529465	1.5789916612927384	1.86755151794132	1.148973496293917	1.2131653507035758	1.0973640983964503	1.6960724854485614	0.4956372341627966	1.53148345521802	2.0573382707308276	1.0439337713296835	1.1315024191290086	1.4475894752918776	0.9883708245150873	0.795450761173	0.8120687904387768	0.797895071499358	0.9990667327888154	0.4719979644964746	0.5222949810106616	2.024906045796533	0.5413081063009235	1.2818521113509669	1.749814503093857	1.8608255633520123	0.7984528335872518	1.662754403080553	1.757655981858952	1.2188249954189687	0.4983768303003926	0.5119599776173356	0.5578277069629543	1.7966829232442263	1.48674765481548	0.33756089654678006	1.4979521108752287	0.8313607967729854	0.7573260819887302	2.233853566781921	0.680797842576244	0.7625756075218483	0.7667588231810517	0.8235029132405993	0.904017511104797	1.4968858010013142	1.6996815342525797	1.0404723654312837	2.040113265075284	0.29868774088251204
	1	2	3	4	5	6	7	8	9	10	11	12	13	14	15	16	17	18	19	20	21	22	23	24	25	26	27	28	29	30	31	32	33	34	35	36	37	38	39	40	41	42	43	44	45	46	47	48	49
SRR3622817_09_2.trim	1.5426393476366194	1.4423992969064081	1.5446012527595525	0.8868974997680629	0.8982865252698367	0.814107494444317	1.4468884018487131	0.2630615496190745	1.0630533029670324	1.5797659081409419	0.8048300108968867	0.6877475034757311	1.2047926349416633	0.6472125484781768	0.5565658812728176	0.556249981295396	0.5518273816114956	0.641476469940787	0.10132076117928454	0.11041535526610251	0.7097651453436055	0.01748208044810498	0.6145478859633282	0.597224514410904	0.6032330347323932	0.5120873801095277	0.6169162007558807	0.5980547192058513	0.530877421184101	0.031580401060939005	0.012001253012178898	0.029015698868319832	0.3393637186077902	0.27932827281818673	0.0007536397803962192	0.0996271422803244	0.23108719604731578	0.03970312611899759	0.36603265013357134	0.051580527365190317	0.04265508764087992	0.042162273398712764	0.0	0.0	0.0	0.0	0.0	0.0	0.0
	1	2	3	4	5	6	7	8	9	10	11	12	13	14	15	16	17	18	19	20	21	22	23	24	25	26	27	28	29	30	31	32	33	34	35	36	37	38	39	40	41	42	43	44	45	46	47	48	49
SRR3622817_1	0.011839435979667837	0.001172718583814404	6.055599740099567e-05	0.9411081404866055	0.004334923228583471	0.0024827958934408225	0.0	0.0	0.01264438765243717	0.0	8.861853278194489e-06	0.001998347914232857	0.02665940861190175	0.0	8.861853278194489e-06	0.0	11.338803302422795	0.0	2.9539510927314964e-06	0.0	2.9539510927314964e-06	0.00010338828824560236	0.0	0.0	0.0	0.00010043433715287086	0.002070719716004779	4.874019303006969e-05	0.0008477839636139395	0.002596523010510985	0.005738049997630931	0.0006941785067919016	0.00044456963945609015	0.0017561239246288744	0.0011077316597743112	0.0009880966405186856	0.0008920932300049118	0.0006661159714109524	0.0011343172196088946	0.012001903289768068	0.001048652637919681	0.0002673325738922004	0.00023336213632578818	8.271063059648189e-05	0.0009245866920249583	1.0338828824560236e-05	0.0005819283652681047	0.00010781921488469961	4.4309266390972444e-06
	1	2	3	4	5	6	7	8	9	10	11	12	13	14	15	16	17	18	19	20	21	22	23	24	25	26	27	28	29	30	31	32	33	34	35	36	37	38	39	40	41	42	43	44	45	46	47	48	49
SRR3622817_1.trim	0.010761087291637906	0.0011735557708504824	6.137217679192574e-05	0.8944396014478865	0.0038245344317895183	1.9459470690122794e-05	0.0	0.0	0.005283994733548728	0.0	1.4968823607786763e-06	0.0020177974223296556	0.02683161631695777	0.0	0.0	0.0	11.412819393344414	0.0	0.0	0.0	0.0	3.742420008953366e-05	0.0	0.0	0.0	5.99046336204153e-06	0.0020275913491015454	0.0	0.0004659601738428266	0.0	0.0	4.072591561361013e-05	4.529555189074278e-06	6.047201796454332e-06	0.00068321485766597	4.5622483197695665e-06	0.0	1.3876310484543956e-05	1.2442359022123277e-05	0.004473373273723442	0.0	0.0	6.809995478827392e-05	0.0	0.0	0.0	0.0	0.0	0.0
	1	2	3	4	5	6	7	8	9	10	11	12	13	14	15	16	17	18	19	20	21	22	23	24	25	26	27	28	29	30	31	32	33	34	35	36	37	38	39	40	41	42	43	44	45	46	47	48	49
SRR3622817_1_1	0.0116372005266867	0.0009599213632419232	0.00010337614681066865	0.9377397957405484	0.004474710354804657	0.0025253315863749057	0.0	0.0	0.012493745743117953	0.0	0.0	0.0022595072088617578	0.026419989520612315	0.0	1.4768020972952667e-05	0.0	11.33424934444755	0.0	0.0	0.0	1.4768020972952667e-05	0.00011814416778362133	0.0	0.0	0.0	0.00016244823070247932	0.002156131062051089	8.8608125837716e-05	0.001063297510052592	0.0026730117961044323	0.005951512452099924	0.0006645609437828699	0.00042827260821562727	0.0018016985587002252	0.0012552817827009765	0.0010189934471337338	0.0009008492793501126	0.0006645609437828699	0.0011666736568632606	0.0121983853236589	0.0010189934471337338	0.0002510563565401953	0.0002510563565401953	0.00011814416778362133	0.0007827051115664913	0.0	0.0005611847969722013	8.8608125837716e-05	0.0
	1	2	3	4	5	6	7	8	9	10	11	12	13	14	15	16	17	18	19	20	21	22	23	24	25	26	27	28	29	30	31	32	33	34	35	36	37	38	39	40	41	42	43	44	45	46	47	48	49
SRR3622817_1_1.trim	0.010656742724677664	0.0009579094583979923	0.0001047713470122804	0.8928464519033661	0.004116017204053873	0.0	0.0	0.0	0.004834449297852367	0.0	0.0	0.0022900022989827003	0.026567020135256816	0.0	0.0	0.0	11.40886629020825	0.0	0.0	0.0	0.0	5.987241487751675e-05	0.0	0.0	0.0	2.9949010312492465e-05	0.0020993644174226254	0.0	0.0006162289762588017	0.0	0.0	3.0165807871254743e-05	0.0	0.0	0.0008331198779221868	0.0	0.0	3.083213306408659e-05	1.5551202255670786e-05	0.004679327424671494	0.0	0.0	9.963356435589309e-05	0.0	0.0	0.0	0.0	0.0	0.0
	1	2	3	4	5	6	7	8	9	10	11	12	13	14	15	16	17	18	19	20	21	22	23	24	25	26	27	28	29	30	31	32	33	34	35	36	37	38	39	40	41	42	43	44	45	46	47	48	49
SRR3622817_1_2	1.8095994499207548	1.5774756962678846	1.8660575941003528	1.1477853580388542	1.2125135939633056	1.0967766135982755	1.6945565665414535	0.4948616147826709	1.530631533741679	2.056018647875443	1.0430210172567278	1.1314666948637415	1.4469706949299022	0.9882168914261006	0.795228393351555	0.8120491692397482	0.7979014051476595	0.9985692741281403	0.4716905898761082	0.5223301337923628	2.0237652900705143	0.5407753919875807	1.2805498665856987	1.7485632192395413	1.859810721228794	0.7983149097349022	1.6615057356039857	1.756552718585909	1.2185241784992973	0.49791859512407205	0.511017829727081	0.5579653684000976	1.7953040056189367	1.4867262073890906	0.3378184797562922	1.4971376621750223	0.8314543487982081	0.7565361784024192	2.2326884827748756	0.6821791928036025	0.7615573055332231	0.7658695676573253	0.8236420657035161	0.9042754602158375	1.4963697250844288	1.6988983647075018	1.040185557229921	2.038917279588764	0.29906189255518956
	1	2	3	4	5	6	7	8	9	10	11	12	13	14	15	16	17	18	19	20	21	22	23	24	25	26	27	28	29	30	31	32	33	34	35	36	37	38	39	40	41	42	43	44	45	46	47	48	49
SRR3622817_1_2.trim	1.5409919391919076	1.4413693555185163	1.542982594785141	0.8859315430005555	0.8971720118014445	0.81347467287392	1.445949360116482	0.2625420282774872	1.0622617200222235	1.578500081422304	0.804374533019139	0.6874796444240091	1.2043616012414506	0.6468433291185317	0.5565603626645209	0.5562909506293465	0.5518905540548308	0.640976133685844	0.10081997049638868	0.10971056765714504	0.7088293233628762	0.01744419180153192	0.6138336707008754	0.5969315517681241	0.6028479430925576	0.5118263279831531	0.616715005988636	0.5977479606728534	0.5305913716308696	0.031506466138471224	0.012070053921554415	0.028993432689461078	0.3386560359988603	0.27890583898355	0.0007401163246995167	0.09962766232587617	0.23065050460061204	0.03979622946842395	0.3654568234123687	0.051544994666424024	0.04279877023334034	0.04225914048626653	0.0	0.0	0.0	0.0	0.0	0.0	0.0
	1	2	3	4	5	6	7	8	9	10	11	12	13	14	15	16	17	18	19	20	21	22	23	24	25	26	27	28	29	30	31	32	33	34	35	36	37	38	39	40	41	42	43	44	45	46	47	48	49
SRR3622817_2	1.812064373447477	1.581778777184769	1.8699027358431597	1.1511739415195668	1.2162110827282362	1.1023717155165498	1.6999929459647907	0.49908776082354267	1.533134587565213	2.059784189059487	1.0482021603780396	1.1316970649896416	1.4491094487324654	0.9883019401196304	0.7962818263121658	0.8135919797155724	0.7995548041229122	0.9977929849805766	0.46994851026929285	0.5206722814581317	2.0265684859972675	0.5439405542155777	1.2825967026107374	1.7534048126480153	1.8657435727045937	0.800405542037619	1.6620007039856246	1.76079116735539	1.224154257216591	0.4966566590742246	0.5147422246394733	0.5566735604007969	1.799855693581218	1.4904160238376765	0.3386837855615833	1.4997977725081915	0.8331116885363421	0.7580901926342403	2.2364644348423965	0.6868187376443611	0.763532847522598	0.7682724620508857	0.8256898864158542	0.9083709775014088	1.497130354671455	1.6983136247685726	1.0401733213079953	2.0435861982424934	0.3018181224666897
	1	2	3	4	5	6	7	8	9	10	11	12	13	14	15	16	17	18	19	20	21	22	23	24	25	26	27	28	29	30	31	32	33	34	35	36	37	38	39	40	41	42	43	44	45	46	47	48	49
SRR3622817_2.trim	1.5435416808465086	1.4445423721516892	1.5461133247423262	0.8888577271245427	0.9004929937148755	0.817698933457846	1.4490285285869429	0.26495266850490806	1.0664777880545404	1.58206843904823	0.8075036676985824	0.6891736201966673	1.2052747080753825	0.6474884402137027	0.5578820683327695	0.5578551244502756	0.5531564107197913	0.6413108067107691	0.10025668987787341	0.10914966798325954	0.7108771540390627	0.01782675592450754	0.6149949616845817	0.5997293426026536	0.6052534881082108	0.5132133905917451	0.6185107053027584	0.6002435590438977	0.5324885317475855	0.030987332156775606	0.01255316017643157	0.02827560477604144	0.3393868553393487	0.2785954355700954	0.0006014288097970595	0.10015539420751138	0.23040007566968024	0.03973927987750948	0.36537135409450694	0.05060544847799943	0.04278122160625155	0.042194571407447215	0.0	3.302460139871006e-05	0.0	0.0	0.0	0.0	0.0
	1	2	3	4	5	6	7	8	9	10	11	12	13	14	15	16	17	18	19	20	21	22	23	24	25	26	27	28	29	30	31	32	33	34	35	36	37	38	39	40	41	42	43	44	45	46	47	48	49
SRR3622817_2_1	0.011683277426659925	0.0010265332252248605	9.600670451743301e-05	0.9418331564471345	0.004637862341303686	0.0024887891863365325	0.0	0.0	0.012702425520768059	0.0	0.0	0.002149073154967154	0.026217215464375936	0.0	7.385131116725616e-06	0.0	11.34490548915379	0.0	0.0	0.0	7.385131116725616e-06	0.00011077696675088423	0.0	0.0	0.0	0.0001403174912177867	0.002097377237150075	7.385131116725617e-05	0.0009083711273572509	0.0026069512842041426	0.0058711792377968645	0.0006720469316220311	0.000480033522587165	0.0016468842390298124	0.001115154798625568	0.0009896075696412326	0.000923141389590702	0.0006277361449216774	0.0011594655853259216	0.01211161503143001	0.00107822914304194	0.00025109445796867095	0.00024370932685194532	0.00013293236010106108	0.0008566752095401714	7.385131116725616e-06	0.0006203510138049518	8.123644228398177e-05	0.0
	1	2	3	4	5	6	7	8	9	10	11	12	13	14	15	16	17	18	19	20	21	22	23	24	25	26	27	28	29	30	31	32	33	34	35	36	37	38	39	40	41	42	43	44	45	46	47	48	49
SRR3622817_2_1.trim	0.010777871951097202	0.001032879395313482	9.730023289184973e-05	0.8958881520350568	0.0041764253810501655	7.484633299373058e-06	0.0	0.0	0.005007219677280575	0.0	0.0	0.0021780282901175596	0.026383332380290028	0.0	0.0	0.0	11.419319994120073	0.0	0.0	0.0	0.0	2.9940182509364543e-05	0.0	0.0	0.0	1.4976512335703915e-05	0.002054654715275098	0.0	0.0004885280829241096	0.0	0.0	3.016890665770449e-05	0.0	0.0	0.0006741560096993628	7.604005881546468e-06	0.0	2.3127665174315525e-05	7.776636340377152e-06	0.004577352771141973	0.0	0.0	6.643632086949199e-05	0.0	0.0	0.0	0.0	0.0	0.0
	1	2	3	4	5	6	7	8	9	10	11	12	13	14	15	16	17	18	19	20	21	22	23	24	25	26	27	28	29	30	31	32	33	34	35	36	37	38	39	40	41	42	43	44	45	46	47	48	49
SRR3622817_2_2	1.8133746349252748	1.5829806994767857	1.8709048063245672	1.1518810556690444	1.2157107439109038	1.1014332250106917	1.7008030813130262	0.49876221509918117	1.5353687591672556	2.062689276294815	1.0479501054633649	1.13378009930195	1.4509493253719652	0.9903165422284381	0.7973947620662148	0.8145134959947848	0.800001713350419	0.9995258007309951	0.47124521655826157	0.5205631221557552	2.0282671801597565	0.543368407044204	1.2842226052807675	1.7541606536313685	1.8659789238697113	0.8001641862349871	1.6639512770405651	1.7623433789087004	1.2237900773526018	0.497314729400303	0.5137097204794339	0.5568758118566951	1.8012851752871948	1.4908290334022833	0.3373232488875592	1.500688183443112	0.8335006680958865	0.7590954720948758	2.239001896575522	0.6836415874752904	0.7637111790428295	0.7685410547931679	0.8255099562275894	0.9064214527424351	1.4992333126131172	1.7016228308669827	1.0417982912431325	2.0446621712388877	0.30078042523802473
	1	2	3	4	5	6	7	8	9	10	11	12	13	14	15	16	17	18	19	20	21	22	23	24	25	26	27	28	29	30	31	32	33	34	35	36	37	38	39	40	41	42	43	44	45	46	47	48	49
SRR3622817_2_2.trim	1.5456441380202306	1.4463230541375502	1.5478670741101443	0.890035168794947	0.9008429792792418	0.8173444101914359	1.4508437726503716	0.2647239951655257	1.0673161931238972	1.58445196167748	0.8081008880667102	0.6903152138344765	1.2072488972889759	0.6488428607226504	0.5584808828993194	0.5585557292323131	0.5538478948870075	0.64263809971747	0.10073567957626196	0.10910349960496105	0.7116552614218623	0.017590378025456273	0.6159747411748618	0.6003007323312197	0.6059783307442964	0.5134938557804153	0.6195456038580585	0.6010589685098605	0.5327355157872605	0.03112203586416561	0.012445750150230354	0.02861547640220611	0.33916631632736727	0.2785557308342583	0.0006400244288842253	0.10055446302499393	0.23021708867803464	0.03989209240118942	0.3656993318395274	0.05142594861068048	0.04288997972787285	0.0423871682481576	0.0	8.690850290196183e-06	0.0	0.0	0.0	0.0	0.0
	1	2	3	4	5	6	7	8	9	10	11	12	13	14	15	16	17	18	19	20	21	22	23	24	25	26	27	28	29	30	31	32	33	34	35	36	37	38	39	40	41	42	43	44	45	46	47	48	49
SRR3622817_3_1	0.011599391100893976	0.0010929816741928958	8.369679487062716e-05	0.9403679537576194	0.004371926696771583	0.0025207505278683003	0.0	0.0	0.012697296115961614	0.0	4.923340874742774e-06	0.0020530331447677365	0.02643341715649395	0.0	9.846681749485548e-06	0.0	11.349305077820542	0.0	0.0	0.0	4.923340874742774e-06	8.862013574536993e-05	0.0	0.0	0.0	0.00010339015836959825	0.002117036576139393	6.892677224639884e-05	0.000891124698328442	0.0026044473227389273	0.005765232164323788	0.0006941910633387311	0.00046771738310056346	0.001698552601786257	0.0010831349924434104	0.0009748214931990691	0.0008517379713304998	0.0006597276772155317	0.0011766784690635228	0.011948948303000712	0.001063441628944439	0.00025601372548662426	0.00024124370286239592	0.00012308352186856934	0.000960051470574841	9.846681749485548e-06	0.0005711075414701618	8.369679487062716e-05	0.0
	1	2	3	4	5	6	7	8	9	10	11	12	13	14	15	16	17	18	19	20	21	22	23	24	25	26	27	28	29	30	31	32	33	34	35	36	37	38	39	40	41	42	43	44	45	46	47	48	49
SRR3622817_3_1.trim	0.010722842318632778	0.0010877522687119336	8.482471820230675e-05	0.8938579319693783	0.003911916415918147	4.989689306018044e-06	0.0	0.0	0.005119421227974514	0.0	0.0	0.0020757107513035065	0.026629971826218304	0.0	0.0	0.0	11.423504470362444	0.0	0.0	0.0	0.0	2.993986129760457e-05	0.0	0.0	0.0	9.984262306539317e-06	0.002064624135176191	0.0	0.0004910214719681353	0.0	0.0	3.0168269557108683e-05	0.0	0.0	0.0006766586253700224	5.069216347310261e-06	0.0	2.0557576993522205e-05	1.0368506036181316e-05	0.004548366865809154	0.0	0.0	5.536230727065984e-05	0.0	0.0	0.0	0.0	0.0	0.0
	1	2	3	4	5	6	7	8	9	10	11	12	13	14	15	16	17	18	19	20	21	22	23	24	25	26	27	28	29	30	31	32	33	34	35	36	37	38	39	40	41	42	43	44	45	46	47	48	49
SRR3622817_3_2	1.8113709579309876	1.5807075146084137	1.8692005198457162	1.151756517555575	1.2156368654053624	1.1004356122772563	1.6983605914921418	0.49906429445005074	1.5344674971128298	2.0601178322864917	1.0471306006264165	1.1327671918016922	1.4479545512618497	0.9890450249862012	0.7959515958787895	0.8131340555316419	0.798506809792781	0.9985815362605779	0.4712917285756268	0.5207516110032927	2.025560902686672	0.543310358891364	1.2834017292053221	1.7516803731656063	1.8637405348156266	0.7995604047399759	1.6615487717716901	1.7595971052921926	1.2233320471925855	0.49765129561899957	0.5139623239370223	0.557282800293884	1.7979597773881881	1.4905119097831263	0.33763287050811	1.4996840938327722	0.832728952213118	0.7594991800421941	2.2368756163715067	0.6842902248396234	0.7643732875081893	0.769203084906312	0.8249353036084003	0.9059390310205431	1.4963854554466944	1.6992960262583432	1.0411438181227293	2.0427630557030234	0.30104667346766867
	1	2	3	4	5	6	7	8	9	10	11	12	13	14	15	16	17	18	19	20	21	22	23	24	25	26	27	28	29	30	31	32	33	34	35	36	37	38	39	40	41	42	43	44	45	46	47	48	49
SRR3622817_3_2.trim	1.542427727344216	1.4433275080373915	1.5448676854148586	0.8884091912472067	0.899546177778239	0.81627824263941	1.4476884964908514	0.26454334762646464	1.0660870377452032	1.5812724585915663	0.8067030288611613	0.6890810828503979	1.2043463387256572	0.647342331805557	0.5573682542394396	0.5573932026859697	0.5526330390880285	0.6411950345805427	0.10046739417667332	0.10898978351135213	0.7111161624965137	0.017682764359844658	0.6151609107868854	0.5999438615428745	0.6056187358283018	0.5127337481592146	0.6187063527536824	0.6007325272829271	0.5322610529851435	0.030741742949663378	0.012640844312767147	0.02821663528088239	0.3393410074914498	0.2785680119474178	0.0006168544371573374	0.10058321328592672	0.23019438671762685	0.039777528914850875	0.3658488462845322	0.050859250252037275	0.042800657784293664	0.0422623656370334	0.0	1.1586932350390688e-05	0.0	0.0	0.0	0.0	0.0
	1	2	3	4	5	6	7	8	9	10	11	12	13	14	15	16	17	18	19	20	21	22	23	24	25	26	27	28	29	30	31	32	33	34	35	36	37	38	39	40	41	42	43	44	45	46	47	48	49
SRR3622817_4_1	0.01164258010209579	0.00113360992430809	7.015826893111958e-05	0.9404494397788374	0.004323964890439001	0.0024740021149394797	0.0	0.0	0.012621103326661406	0.0	3.6925404700589245e-06	0.0020530525013527623	0.026335198632460248	0.0	7.385080940117849e-06	0.0	11.344200676872209	0.0	0.0	0.0	3.6925404700589245e-06	9.600605222153205e-05	0.0	0.0	0.0	0.00011077621410176774	0.0021342883916940585	5.908064752094279e-05	0.0008899022532842009	0.0026106261123316596	0.0057714407547020995	0.0007015826893111958	0.00047264518016754234	0.0016764133734067518	0.0010634516553769703	0.0010080635483260866	0.0008788246318740241	0.0006941976083710778	0.001181612950418856	0.012078299877562742	0.0010560665744368525	0.0002658629138442426	0.00024370767102388903	0.00010708367363170881	0.0009526754412752026	7.385080940117849e-06	0.0005649586919190155	9.969859269159098e-05	7.385080940117849e-06
	1	2	3	4	5	6	7	8	9	10	11	12	13	14	15	16	17	18	19	20	21	22	23	24	25	26	27	28	29	30	31	32	33	34	35	36	37	38	39	40	41	42	43	44	45	46	47	48	49
SRR3622817_4_1.trim	0.010736608831060977	0.001133911633256004	7.110336974212567e-05	0.8936608314625974	0.003839581966074786	7.484565236013229e-06	0.0	0.0	0.005220484252119227	0.0	0.0	0.002076966852993671	0.02651407234857686	0.0	0.0	0.0	11.4180410729738	0.0	0.0	0.0	0.0	3.742498162433402e-05	0.0	0.0	0.0	7.488233457958755e-06	0.002084634198813963	0.0	0.00047724673577324666	0.0	0.0	4.148189780889222e-05	0.0	3.779669174628351e-06	0.0006552088192167521	3.80200655458326e-06	0.0	1.5418540918803188e-05	7.776546534446194e-06	0.004553816040722461	0.0	0.0	5.3980682971075204e-05	0.0	0.0	0.0	0.0	0.0	0.0
	1	2	3	4	5	6	7	8	9	10	11	12	13	14	15	16	17	18	19	20	21	22	23	24	25	26	27	28	29	30	31	32	33	34	35	36	37	38	39	40	41	42	43	44	45	46	47	48	49
SRR3622817_4_2	1.811460656018217	1.5808356558797465	1.8694113861553217	1.1517439905565494	1.2159683469522842	1.1008053947720864	1.6986941626030876	0.4990431519879936	1.5333348152729087	2.0595956830657065	1.0475404984914864	1.1321882962271173	1.4482956082474516	0.9891208157146842	0.7959049430783809	0.8133189639351788	0.7987001962142155	0.9986918806130769	0.47134909846255174	0.5211540843227064	2.0256796988482155	0.5434717989237425	1.2831504282645363	1.7519996768288582	1.8633630048653653	0.799361160958356	1.661753987740618	1.759510304144958	1.222733081093432	0.4979686227112065	0.5139905558107921	0.5573077480650535	1.7980382714095529	1.4897665302666834	0.33780098728193053	1.499455756460118	0.8323835503820929	0.7591457026989443	2.235523081221194	0.684364373099311	0.7645072714614698	0.7690712514824627	0.8247510692304812	0.9063488285378434	1.496014308742023	1.6989083299503507	1.0410083943999522	2.0427392358198877	0.3013196423074798
	1	2	3	4	5	6	7	8	9	10	11	12	13	14	15	16	17	18	19	20	21	22	23	24	25	26	27	28	29	30	31	32	33	34	35	36	37	38	39	40	41	42	43	44	45	46	47	48	49
SRR3622817_4_2.trim	1.5423518427504819	1.4432449721778127	1.5449003372133445	0.8884403472104782	0.8997382984342401	0.8166259437709313	1.4477768764282188	0.26481140261538405	1.0656411714557092	1.5812678396951325	0.8069147203772041	0.6893022622584922	1.204558444518733	0.6476394298722247	0.5575739141046594	0.5577048939962896	0.5527613386579029	0.6413224568130295	0.10073476351150203	0.10934201353291724	0.7111141983307496	0.01790310564316388	0.6153105883215986	0.5998653143789956	0.6055862220739944	0.5129834888015056	0.6185815180483887	0.6005898689153604	0.5324558431424927	0.030823389406482535	0.01262446100914806	0.028262995503791525	0.3395007492300614	0.27870310963027256	0.0006053017882426875	0.10053369875176497	0.2302910374885186	0.0397812510861406	0.3658481598842227	0.051026860605581405	0.04280361501846329	0.042235946903835773	0.0	1.7381278373035867e-05	0.0	0.0	0.0	0.0	0.0
	1	2	3	4	5	6	7	8	9	10	11	12	13	14	15	16	17	18	19	20	21	22	23	24	25	26	27	28	29	30	31	32	33	34	35	36	37	38	39	40	41	42	43	44	45	46	47	48	49
SRR3622817_5_1	0.011784526506055989	0.0011226172154177175	6.794788409107238e-05	0.9418581182004847	0.00431616776769812	0.002475666385579072	0.0	0.0	0.012783064976611748	0.0	2.9542558300466252e-06	0.002008893964431705	0.02641104712061683	0.0	5.9085116600932505e-06	0.0	11.343213861651963	0.0	0.0	0.0	2.9542558300466252e-06	0.0001063532098816785	0.0	0.0	0.0	0.00012112448903191165	0.0021093386626532904	5.022234911079263e-05	0.0008774139815238477	0.002632241944571543	0.005760798868590919	0.0006912958642309103	0.00044904688616708707	0.0016662002881462966	0.0010694406104768783	0.0009985384705557593	0.000883322493183941	0.0006676618175905373	0.0011817023320186502	0.012014958460799625	0.0010664863546468318	0.000259974513044103	0.00023634046640373	0.00011521597737181838	0.0009512703772750133	5.9085116600932505e-06	0.0005583543518788122	0.00010339895405163189	5.9085116600932505e-06
	1	2	3	4	5	6	7	8	9	10	11	12	13	14	15	16	17	18	19	20	21	22	23	24	25	26	27	28	29	30	31	32	33	34	35	36	37	38	39	40	41	42	43	44	45	46	47	48	49
SRR3622817_5_1.trim	0.010835501281906568	0.0011227723074647591	6.88633681911719e-05	0.8952237864852346	0.0038234139643533267	1.4970297432863455e-05	0.0	0.0	0.005257568458421645	0.0	0.0	0.0020299723318962844	0.026581260121792353	0.0	0.0	0.0	11.41733686193224	0.0	0.0	0.0	0.0	3.293652801685871e-05	0.0	0.0	0.0	5.9910406383669475e-06	0.0020577888914376273	0.0	0.0004690122832813747	0.0	0.0	3.922191918764044e-05	0.0	6.047860835335377e-06	0.0006393469764523963	3.041838326475458e-06	0.0	1.541969352680649e-05	6.221712981927666e-06	0.004469069218948525	0.0	0.0	5.647612563147368e-05	0.0	0.0	0.0	0.0	0.0	0.0
	1	2	3	4	5	6	7	8	9	10	11	12	13	14	15	16	17	18	19	20	21	22	23	24	25	26	27	28	29	30	31	32	33	34	35	36	37	38	39	40	41	42	43	44	45	46	47	48	49
SRR3622817_5_2	1.8126043443159174	1.5819301405942165	1.87043685644491	1.1520829630666025	1.2163498443934369	1.1012018149057097	1.6997783599106067	0.49947898744181296	1.5337846333319467	2.061027717064538	1.0479099939874985	1.1321151479113174	1.4485661696584218	0.9887067071533642	0.7956106375898566	0.8131411916853534	0.7987066976997454	0.9984143918108973	0.471221530427417	0.5210539177686435	2.027006506925721	0.5442152834762091	1.2837984592492313	1.7534512798308939	1.865178281067427	0.7995220723088383	1.6625015598470783	1.7609698609183624	1.2237532095035337	0.498090487201691	0.5150745039686291	0.5573499048965963	1.799655841012823	1.4907883939814481	0.337972775468994	1.500971713827619	0.8323556716039765	0.7598434622554822	2.236953651743814	0.6852898621284256	0.7651906653078666	0.7699440629384116	0.8247455085857764	0.9066995195670999	1.4967116769206918	1.6991431949071465	1.0408552310653472	2.0440259747626195	0.30141659960714334
	1	2	3	4	5	6	7	8	9	10	11	12	13	14	15	16	17	18	19	20	21	22	23	24	25	26	27	28	29	30	31	32	33	34	35	36	37	38	39	40	41	42	43	44	45	46	47	48	49
SRR3622817_5_2.trim	1.5435214989938464	1.4446127438549174	1.5460544733194868	0.8886877546260465	0.9000172757232374	0.8171387150754189	1.4490918568468303	0.2653245695216122	1.0659600287070423	1.5825580465797808	0.8073271821379201	0.6889270997414031	1.2050849908696155	0.647013260988872	0.5573082447116676	0.5573441734255065	0.5525417020090438	0.6407586707214216	0.10029201062172544	0.10894484253792051	0.7104596808845389	0.017716768927832745	0.6148436829667625	0.5994682250820906	0.6052259006105143	0.5128717077302349	0.6182897916498596	0.6001802099350032	0.5323425442240172	0.030755899368233232	0.012578984177280102	0.028167442343954338	0.339274704656327	0.27829712786030725	0.0005860777839350219	0.10040927748510328	0.2299798976628143	0.03969183932889398	0.3651547616958986	0.050981903522137544	0.042699395597874994	0.04215246384317876	0.0	3.476534090197982e-05	0.0	0.0	0.0	0.0	0.0
	1	2	3	4	5	6	7	8	9	10	11	12	13	14	15	16	17	18	19	20	21	22	23	24	25	26	27	28	29	30	31	32	33	34	35	36	37	38	39	40	41	42	43	44	45	46	47	48	49
SRR3622817_6_1	0.01182993919534354	0.0011128267463673838	6.40121579768849e-05	0.9421407891280964	0.0042371124568545745	0.0024644680821100692	0.0	0.0	0.012674407279423212	0.0	1.2310030380170175e-05	0.001962218842599126	0.02666106379737257	0.0	4.92401215206807e-06	0.0	11.342493998367788	0.0	4.92401215206807e-06	0.0	4.92401215206807e-06	0.00011571428557359965	0.0	0.0	0.0	0.00011571428557359965	0.0020730091160206577	5.416413367274877e-05	0.0008617021266119124	0.002592492398063839	0.005761094217919642	0.0006893617012895298	0.0004308510633059562	0.0016938601803114161	0.0010857446795310094	0.0010069604850979205	0.0008961702116763888	0.0006573556223010874	0.0011694528861161666	0.01198258357205765	0.0010586626126946352	0.0002609726440596077	0.00022158054684306316	0.00010340425519342947	0.0009207902724367292	7.386018228102106e-06	0.0005687234035638622	9.109422481325931e-05	4.92401215206807e-06
	1	2	3	4	5	6	7	8	9	10	11	12	13	14	15	16	17	18	19	20	21	22	23	24	25	26	27	28	29	30	31	32	33	34	35	36	37	38	39	40	41	42	43	44	45	46	47	48	49
SRR3622817_6_1.trim	0.010814132779036253	0.001112852611778996	6.487481593330469e-05	0.8954471228455791	0.003757748953675264	1.4971111369224162e-05	0.0	0.0	0.005184994904207967	0.0	2.495185228204027e-06	0.0019836722564222013	0.026833221944106107	0.0	0.0	0.0	11.4166027379418	0.0	0.0	0.0	0.0	4.2420580189768716e-05	0.0	0.0	0.0	4.9928056167465485e-06	0.002019897843666557	0.0	0.00046101807774653956	0.0	0.0	3.771526079386249e-05	0.0	7.5602047454649175e-06	0.0006489752478820301	2.5349789064405196e-06	0.0	1.542041288463907e-05	7.777541570959697e-06	0.004462538108867228	0.0	0.0	5.260553119473391e-05	0.0	0.0	0.0	0.0	0.0	0.0
	1	2	3	4	5	6	7	8	9	10	11	12	13	14	15	16	17	18	19	20	21	22	23	24	25	26	27	28	29	30	31	32	33	34	35	36	37	38	39	40	41	42	43	44	45	46	47	48	49
SRR3622817_6_2	1.8121718822952315	1.582094952483775	1.8701028852643127	1.1510518527038884	1.2155047097683833	1.1007456825522848	1.7000644356230221	0.4993120662622346	1.5321531592314248	2.060472581081492	1.047433402981844	1.131432126283973	1.4489693599404627	0.9880104243306865	0.7953535248688711	0.8126909716563028	0.7984113364153054	0.9976688741669679	0.4706469295189703	0.5206872030143621	2.0264993592382985	0.5439383883964275	1.2826879315712	1.7535022775033406	1.8654053776712396	0.7993419747120463	1.6624302107447655	1.7608956817496708	1.2232304848349782	0.49747787173558916	0.5149113367599862	0.5566989658885119	1.799623037325686	1.4895555301038839	0.3380506682820053	1.5007256516708503	0.8320251053713981	0.758962613059012	2.2359791462176544	0.685747476369912	0.7643371723229944	0.7691183881226524	0.8245159868394943	0.90653033324434	1.496948934350214	1.6989983869920993	1.0398085701643665	2.0434601190960975	0.3014698867167226
	1	2	3	4	5	6	7	8	9	10	11	12	13	14	15	16	17	18	19	20	21	22	23	24	25	26	27	28	29	30	31	32	33	34	35	36	37	38	39	40	41	42	43	44	45	46	47	48	49
SRR3622817_6_2.trim	1.5433020058669291	1.4446149349062316	1.5458071718360458	0.8879166538268594	0.8993670588390876	0.8166915914877754	1.449131220169281	0.2650984593853086	1.0648227913212966	1.5822318857973683	0.8068331146511412	0.6883941574239808	1.2053017196691833	0.6464800359606095	0.5570451118260926	0.5570650733079182	0.5522967743368203	0.6402295969639584	0.10000203357596099	0.1087426674303597	0.7100519627265889	0.017743460381662916	0.6144386818656892	0.599398940632613	0.6050696397623733	0.5128048725266862	0.6180827666862461	0.6000345082006607	0.5321535625459966	0.030776653863548182	0.012596892668114971	0.02806533170979912	0.33945430767301454	0.2783913304589542	0.0005783873757932391	0.1001660509073543	0.23027347354056021	0.03958161091677554	0.3651539705647122	0.05093045790933201	0.04259154972153396	0.042025004207248064	0.0	2.8973559222404144e-05	0.0	0.0	0.0	0.0	0.0
	1	2	3	4	5	6	7	8	9	10	11	12	13	14	15	16	17	18	19	20	21	22	23	24	25	26	27	28	29	30	31	32	33	34	35	36	37	38	39	40	41	42	43	44	45	46	47	48	49
SRR3622817_7_1	0.011897402021423047	0.0011184148760826915	6.119628567244916e-05	0.9407008624898991	0.004264748046345509	0.002454182077139944	0.0	0.0	0.012595883764787897	0.0	1.0551083736629165e-05	0.0020279182941801257	0.026668919252703878	0.0	6.330650241977499e-06	0.0	11.342138578482453	0.0	4.2204334946516665e-06	0.0	4.2204334946516665e-06	0.00010973127086094332	0.0	0.0	0.0	0.00010551083736629166	0.0020743430626212938	5.697585217779749e-05	0.0008630786496562657	0.002593456382463449	0.005760891720199524	0.0006794897926389182	0.00043681486669644746	0.0017388185997964864	0.0011036433588514107	0.000985471221001164	0.0008884012506241757	0.0006647182754076374	0.0011479579105452531	0.011912173538654328	0.0010593288071575682	0.0002616668766684033	0.0002236829752165383	9.918018712431415e-05	0.0009137238515920857	6.330650241977499e-06	0.0005676483050306491	9.49597536296625e-05	4.2204334946516665e-06
	1	2	3	4	5	6	7	8	9	10	11	12	13	14	15	16	17	18	19	20	21	22	23	24	25	26	27	28	29	30	31	32	33	34	35	36	37	38	39	40	41	42	43	44	45	46	47	48	49
SRR3622817_7_1.trim	0.010840767728242806	0.0011185088818052844	6.202056897199474e-05	0.8940585813359448	0.003772561505744783	1.924776278441216e-05	0.0	0.0	0.005134875382819288	0.0	2.138640309379129e-06	0.0020488174163852055	0.026848490443945588	0.0	0.0	0.0	11.41616676484095	0.0	0.0	0.0	0.0	4.277524781198191e-05	0.0	0.0	0.0	4.2793742399430165e-06	0.002024817231318913	0.0	0.0004745997132601678	0.0	0.0	3.663618213052976e-05	2.157190363097203e-06	6.479903185062493e-06	0.0006601326234577326	4.3454808498352605e-06	0.0	1.5419669206682693e-05	1.1110319809444682e-05	0.0044461746880198015	0.0	0.0	5.458035231664881e-05	0.0	0.0	0.0	0.0	0.0	0.0
	1	2	3	4	5	6	7	8	9	10	11	12	13	14	15	16	17	18	19	20	21	22	23	24	25	26	27	28	29	30	31	32	33	34	35	36	37	38	39	40	41	42	43	44	45	46	47	48	49
SRR3622817_7_2	1.8110703110081756	1.581225502889446	1.8691033817763836	1.1510894721982847	1.2158456935234727	1.1015014888528751	1.6990473447596366	0.4990641505258122	1.5317746836326123	2.058676813489147	1.0477078435300449	1.130909469443608	1.4483092806256337	0.9880477956496488	0.7958492543032121	0.8131361498973052	0.7990757757098732	0.9975205586283946	0.4701225278362384	0.5204554176934542	2.0253881443000816	0.5438366192538244	1.2823512845321936	1.752410505866012	1.8641971278388507	0.7997805881034801	1.6610972067757288	1.759960861387944	1.223159704769704	0.4966289603993982	0.5146481012048134	0.5563945191171604	1.7985757176472594	1.4892116118390502	0.3381559031087228	1.4990135686303787	0.8324425229185892	0.7581924364471826	2.2343396964035387	0.6853414236792528	0.7635418359016535	0.7683573505190511	0.8249196002143726	0.9072180533600802	1.4960824775683432	1.6974667924158895	1.0395940601365772	2.0421981309092794	0.30151308380371905
	1	2	3	4	5	6	7	8	9	10	11	12	13	14	15	16	17	18	19	20	21	22	23	24	25	26	27	28	29	30	31	32	33	34	35	36	37	38	39	40	41	42	43	44	45	46	47	48	49
SRR3622817_7_2.trim	1.5424643821753654	1.443802488782778	1.5450200573450736	0.8883099161843337	0.8998671284162186	0.8172600078261403	1.448270108389071	0.2650759117863055	1.0651369742444188	1.5809812941472836	0.8072682803007211	0.688492474798423	1.2045121632066569	0.6468937821406896	0.5575927173822546	0.5575627764179234	0.5528577677372892	0.6406788934016339	0.09999212766502118	0.10879263253811629	0.7102682824861258	0.017765193092240325	0.6146349407725704	0.5995373934133489	0.6051753679138115	0.5131100397859414	0.6182923436668334	0.6001617047028358	0.5324037841336596	0.030825752043536644	0.012560618994978675	0.02812526287588467	0.3394002355660412	0.2785909989512406	0.000583865453251777	0.10013205028931782	0.23050926777088798	0.03961151951518915	0.36549336371286734	0.050938752144425566	0.042672314316058065	0.04207022462618035	0.0	3.2282398876254665e-05	0.0	0.0	0.0	0.0	0.0
	1	2	3	4	5	6	7	8	9	10	11	12	13	14	15	16	17	18	19	20	21	22	23	24	25	26	27	28	29	30	31	32	33	34	35	36	37	38	39	40	41	42	43	44	45	46	47	48	49
SRR3622817_8_1	0.01184733214308601	0.0011409772891424583	5.53872470457504e-05	0.9407431598642296	0.004294357887613847	0.002449962560990359	0.0	0.0	0.01257290507938534	0.0	9.231207840958401e-06	0.0020290194834426565	0.026585878581960192	0.0	9.231207840958401e-06	0.0	11.340815768852623	0.0	3.6924831363833604e-06	0.0	3.6924831363833604e-06	0.00010338952781873408	0.0	0.0	0.0	9.785080311415904e-05	0.0020862529720565982	5.354100547755872e-05	0.0008511173629363645	0.0025588908135136686	0.005708578928848675	0.0006628007229808131	0.0004283280438204698	0.0017243896246910292	0.0011151299071877746	0.0009600456154596738	0.0008714260201864731	0.0006683394476853882	0.0011262073565969247	0.01193410549679102	0.001026510311914574	0.00026585878581960194	0.00023078019602395999	9.415831997777568e-05	0.0009249670256640317	5.53872470457504e-06	0.0005704886445712291	0.00010523576938692577	3.6924831363833604e-06
	1	2	3	4	5	6	7	8	9	10	11	12	13	14	15	16	17	18	19	20	21	22	23	24	25	26	27	28	29	30	31	32	33	34	35	36	37	38	39	40	41	42	43	44	45	46	47	48	49
SRR3622817_8_1.trim	0.010788825560931923	0.0011432487717185926	5.6133327580290956e-05	0.893941952825327	0.0038095818317824136	1.6839998274087288e-05	0.0	0.0	0.005184848357499542	0.0	1.871110919343032e-06	0.00204886645668062	0.0267718550339601	0.0	0.0	0.0	11.414768296779746	0.0	0.0	0.0	0.0	3.929555053674447e-05	0.0	0.0	0.0	5.616078578374324e-06	0.002041472179261428	0.0	0.0004791135700012827	0.0	0.0	3.393866205271813e-05	3.774675430758411e-06	5.669301159419331e-06	0.0006911714792273998	3.8018886033712793e-06	0.0	1.7345351400534018e-05	1.555287112999852e-05	0.004468998132553597	0.0	0.0	6.020973458946896e-05	0.0	0.0	0.0	0.0	0.0	0.0
	1	2	3	4	5	6	7	8	9	10	11	12	13	14	15	16	17	18	19	20	21	22	23	24	25	26	27	28	29	30	31	32	33	34	35	36	37	38	39	40	41	42	43	44	45	46	47	48	49
SRR3622817_8_2	1.8110909749748785	1.5810492755781953	1.8688635661267328	1.1505906689880323	1.2154602127280152	1.1012203232130187	1.6987342518594375	0.4985904591811406	1.5319318648980238	2.0585168849776547	1.047304530697117	1.1305663329394253	1.4479777220676437	0.9876100020727754	0.7954181010655897	0.8127081533517048	0.7988004156185169	0.997092298767008	0.46952138568996254	0.5201194821078237	2.025107297559658	0.5434245894231072	1.2818842918684155	1.7521792527754505	1.8641556501278438	0.7995610671446117	1.6608807609868035	1.7597451507219	1.2229984170509418	0.49619034514249133	0.5142170478143149	0.55601041819347	1.7986786929119258	1.4891119842069542	0.3380616010684422	1.4987789050580058	0.8322524665925819	0.7577141557599791	2.2348920344701426	0.6855058017864344	0.7631144123469399	0.7678924855254199	0.8248065743480649	0.9072523378172326	1.495957847941809	1.6973200308182026	1.0394210792009386	2.0421536459587717	0.3011987276862528
	1	2	3	4	5	6	7	8	9	10	11	12	13	14	15	16	17	18	19	20	21	22	23	24	25	26	27	28	29	30	31	32	33	34	35	36	37	38	39	40	41	42	43	44	45	46	47	48	49
SRR3622817_8_2.trim	1.5425962330121372	1.4437024075921	1.5451166194204922	0.8883304911782173	0.8998939566597572	0.8171459473627308	1.448176233800249	0.26482394174737733	1.0658203307652585	1.5811111801758944	0.8070943395040201	0.68875592941017	1.2045875298764959	0.6471106136783522	0.5575835695205461	0.5575367917475627	0.5528627566710437	0.6408854276496979	0.10013062973772302	0.10895104661150608	0.7103822857102625	0.01768020493177648	0.6147330552578862	0.5995149510775485	0.6050569920216672	0.5131333858701431	0.6184413833124065	0.6000746006053571	0.5323330910765055	0.030940727823200957	0.012465819856942745	0.028254291373659906	0.3392051981205007	0.27844238368550717	0.0005975716192959115	0.10008895203765455	0.23041307533370475	0.03964603840774842	0.3654156500976468	0.05090601061037051	0.04268119019394984	0.0420998226312253	0.0	3.476222291901167e-05	0.0	0.0	0.0	0.0	0.0
	1	2	3	4	5	6	7	8	9	10	11	12	13	14	15	16	17	18	19	20	21	22	23	24	25	26	27	28	29	30	31	32	33	34	35	36	37	38	39	40	41	42	43	44	45	46	47	48	49
SRR3622817_9_1	0.011809564309461658	0.0011635604635086597	6.072177313091736e-05	0.9404424109616126	0.004301399118273902	0.002460052376303922	0.0	0.0	0.012630128811230809	0.0	9.846774021229842e-06	0.0020136652873415026	0.02660106001835242	0.0	9.846774021229842e-06	0.0	11.340073406387425	0.0	3.2822580070766134e-06	0.0	3.2822580070766134e-06	0.00010174999821937503	0.0	0.0	0.0	9.68266112087601e-05	0.0020924394795113414	5.2516128113225815e-05	0.0008386169208080748	0.0026077539866223697	0.005789903124483148	0.0006810685364683973	0.0004250524119164215	0.0017494435177718352	0.001111044335395434	0.0009699072410911393	0.0008829274039036092	0.0006646572464330143	0.001117608851409587	0.011970394951808412	0.00103719353023621	0.0002691451565802823	0.0002313991894989013	8.697983718753027e-05	0.0009420080480309882	1.1487903024768148e-05	0.0005727540222348692	0.00010339112722291334	3.2822580070766134e-06
	1	2	3	4	5	6	7	8	9	10	11	12	13	14	15	16	17	18	19	20	21	22	23	24	25	26	27	28	29	30	31	32	33	34	35	36	37	38	39	40	41	42	43	44	45	46	47	48	49
SRR3622817_9_1.trim	0.010754548145979767	0.001164272146951104	6.154009919598692e-05	0.893708605967061	0.0037838844775910877	1.9958951090590352e-05	0.0	0.0	0.005275816071612717	0.0	1.6632459242158627e-06	0.0020324865193917844	0.026779922625799604	0.0	0.0	0.0	11.414021828439509	0.0	0.0	0.0	0.0	3.9920176280845096e-05	0.0	0.0	0.0	6.6562419932689085e-06	0.002046305527846094	0.0	0.0004693121620660157	0.0	0.0	3.5196353416439634e-05	5.033001643426026e-06	5.0394822435942926e-06	0.0006935015871423459	3.379535698094721e-06	0.0	1.5418457713260784e-05	1.382518574525882e-05	0.0044978265115655945	0.0	0.0	6.459497419356959e-05	0.0	0.0	0.0	0.0	0.0	0.0
	1	2	3	4	5	6	7	8	9	10	11	12	13	14	15	16	17	18	19	20	21	22	23	24	25	26	27	28	29	30	31	32	33	34	35	36	37	38	39	40	41	42	43	44	45	46	47	48	49
SRR3622817_9_2	1.810959597340465	1.5810111658806918	1.868820882618215	1.1506792419598875	1.2156170755008946	1.1015651742709966	1.6988540751087633	0.49874402756230213	1.532223682863505	2.0586453510704805	1.047562183280565	1.131151447946785	1.448192954495333	0.987798829487714	0.7958573046208842	0.8131712156082135	0.7992577239162156	0.997282913999162	0.46962219339451483	0.5201886602515372	2.025192577462356	0.543525514681852	1.2820073082100334	1.7522892354639705	1.8646589794652422	0.800020848902861	1.6610720031893047	1.759830223235229	1.2235437285879847	0.4963332090561043	0.5144397853521425	0.5561638491381004	1.7989645854536038	1.4895559699005123	0.3384648045607369	1.4987446511913234	0.8327728604264749	0.757692849643601	2.2351668278200645	0.6864645686320313	0.763095446323249	0.7678629260785278	0.8253024412023685	0.9078922583054339	1.496301010105055	1.6974985025518408	1.039766820513758	2.0423013473242424	0.30160278074883945
	1	2	3	4	5	6	7	8	9	10	11	12	13	14	15	16	17	18	19	20	21	22	23	24	25	26	27	28	29	30	31	32	33	34	35	36	37	38	39	40	41	42	43	44	45	46	47	48	49
SRR3622817_9_2.trim	1.5424610051993068	1.443650891333491	1.5450174141848265	0.8883313318940713	0.8999125132643863	0.8172458643390095	1.4481433185747978	0.2647671289381505	1.0657730600731163	1.5810533003788874	0.807141645349398	0.6889181250561346	1.2046424520236714	0.6472005907849523	0.5577645309480169	0.5577013276028967	0.5530392492773196	0.6409933569957788	0.10008914998153796	0.10893429180651792	0.7105685479595808	0.01775687203535343	0.6148153025667075	0.5996798297065007	0.6052521424000538	0.5132556976512743	0.6185785137383165	0.6002519576952234	0.5324847400428071	0.03097223810759168	0.0125154272437231	0.028267500774197322	0.33939959651655444	0.278583682458692	0.0005877299934825371	0.10006052200378862	0.23050135986893958	0.03970634395122874	0.36546041781831806	0.05081824565067336	0.04272978163203454	0.04216467522812486	0.0	3.476307688457013e-05	0.0	0.0	0.0	0.0	0.0
	1	2	3	4	5	6	7	8	9	10	11	12	13	14	15	16	17	18	19	20	21	22	23	24	25	26	27	28	29	30	31	32	33	34	35	36	37	38	39	40	41	42	43	44	45	46	47	48	49
SRR3622818_001_1	0.022375744692753056	0.0	0.0	1.8795625541912566	0.008390904259782396	0.002796968086594132	0.0	0.0	0.03076664895253545	0.0	0.0	0.0	0.04754845747210024	0.0	0.0	0.0	21.533857298688222	0.0	0.0	0.0	0.0	0.0	0.0	0.0	0.0	0.0	0.0	0.0	0.0	0.002796968086594132	0.011187872346376528	0.0	0.0	0.0	0.0	0.0	0.0	0.0	0.0	0.019578776606158924	0.0	0.0	0.0	0.0	0.0	0.0	0.0	0.0	0.0
	1	2	3	4	5	6	7	8	9	10	11	12	13	14	15	16	17	18	19	20	21	22	23	24	25	26	27	28	29	30	31	32	33	34	35	36	37	38	39	40	41	42	43	44	45	46	47	48	49
SRR3622818_001_1.trim	0.0199174847062171	0.0	0.0	1.8324085929719731	0.005690709916062029	0.0	0.0	0.0	0.022762839664248115	0.0	0.0	0.0	0.04837103428652725	0.0	0.0	0.0	21.712903684734673	0.0	0.0	0.0	0.0	0.0	0.0	0.0	0.0	0.0	0.0	0.0	0.0	0.0	0.0	0.0	0.0	0.0	0.0	0.0	0.0	0.0	0.0	0.002976544826765091	0.0	0.0	0.0	0.0	0.0	0.0	0.0	0.0	0.0
	1	2	3	4	5	6	7	8	9	10	11	12	13	14	15	16	17	18	19	20	21	22	23	24	25	26	27	28	29	30	31	32	33	34	35	36	37	38	39	40	41	42	43	44	45	46	47	48	49
SRR3622818_001_2	3.7115766509104127	2.88367409727855	3.7675160126422953	2.5088803736749363	2.671104522697396	2.0250048946941512	2.9731770760495624	0.9649539898749756	3.224904203843034	3.9661007467904787	1.8739686180180686	2.086538192599223	2.229183565015523	1.8208262243727797	1.1383660112438116	1.1607417559365647	1.1495538835901882	1.8264201605459682	0.9593600537017872	1.0740357452521467	3.910161385058596	1.0069085111738876	2.6123681928789195	3.0403043101278215	3.2808435655749166	1.1803205325427235	2.9591922356165914	3.034710373954633	2.1788381394568286	1.0125024473470756	1.018096383520264	1.1495538835901882	3.076664895253545	3.0403043101278215	0.43912398959527876	3.0207255335216625	1.2026962772354768	1.7425111179481443	4.394036864039381	1.1131932984644646	1.7592929264677089	1.7509020222079266	1.1719296282829412	1.3900931390372837	2.3047017033535644	3.0375073420412275	1.907532235057198	3.935334097837943	0.31825848954520863
	1	2	3	4	5	6	7	8	9	10	11	12	13	14	15	16	17	18	19	20	21	22	23	24	25	26	27	28	29	30	31	32	33	34	35	36	37	38	39	40	41	42	43	44	45	46	47	48	49
SRR3622818_001_2.trim	3.0929008393797126	2.745767534499929	3.0985915492957745	1.960449566083369	1.9746763408735242	1.6474605206999573	2.74861288945796	0.7255655142979087	2.4157063593683312	3.152653293498364	1.6446151657419263	1.3202447005263906	2.0401195049082372	1.2519561815336464	0.9218950064020487	0.9190496514440175	0.9162042964859866	1.2462654716175843	0.3385972400056907	0.3528240147958458	1.3244073494464732	0.011593866844439292	1.2265135699373697	0.9571320842276234	0.9494497836880462	0.8832330979981987	1.0208248264597795	0.9549396957042315	0.8945275958840038	0.07906295754026355	0.008795074758135445	0.07044113762437264	0.5727275411094382	0.5350755313802583	0.0	0.1338488994646044	0.4577686024593843	0.0813816800795732	0.7130667966845442	0.13621025910906107	0.08493504042278775	0.0863088578461145	0.0	0.0	0.0	0.0	0.0	0.0	0.0
	1	2	3	4	5	6	7	8	9	10	11	12	13	14	15	16	17	18	19	20	21	22	23	24	25	26	27	28	29	30	31	32	33	34	35	36	37	38	39	40	41	42	43	44	45	46	47	48	49
SRR3622818_002_1	0.016750184949958825	0.0	0.0	1.8802082606328776	0.005583394983319607	0.0013958487458299018	0.0	0.0	0.03350036989991765	0.0	0.0	0.0	0.04047961362906715	0.0	0.0	0.0	21.544925391884533	0.0	0.0	0.0	0.0	0.0	0.0	0.0	0.0	0.0013958487458299018	0.0	0.0	0.0013958487458299018	0.004187546237489706	0.012562638712469116	0.0	0.0	0.0	0.0013958487458299018	0.0	0.0	0.004187546237489706	0.0	0.016750184949958825	0.0	0.0	0.0	0.0	0.0	0.0	0.0	0.0	0.0
	1	2	3	4	5	6	7	8	9	10	11	12	13	14	15	16	17	18	19	20	21	22	23	24	25	26	27	28	29	30	31	32	33	34	35	36	37	38	39	40	41	42	43	44	45	46	47	48	49
SRR3622818_002_1.trim	0.015625	0.0	0.0	1.8366477272727273	0.002840909090909091	0.0	0.0	0.0	0.017045454545454548	0.0	0.0	0.0	0.041193181818181816	0.0	0.0	0.0	21.730113636363637	0.0	0.0	0.0	0.0	0.0	0.0	0.0	0.0	0.0014211206957806927	0.0	0.0	0.0014251510660129973	0.0	0.0	0.0	0.0	0.0	0.0014351320321469576	0.0	0.0	0.0014578534565705455	0.0	0.0059417706476530005	0.0	0.0	0.0	0.0	0.0	0.0	0.0	0.0	0.0
	1	2	3	4	5	6	7	8	9	10	11	12	13	14	15	16	17	18	19	20	21	22	23	24	25	26	27	28	29	30	31	32	33	34	35	36	37	38	39	40	41	42	43	44	45	46	47	48	49
SRR3622818_002_2	3.7101659664158793	2.8935944501053865	3.7785625549615447	2.4887983138147147	2.659091860805963	2.0142097402325483	2.9759495261093507	0.9296352647227146	3.2006811741879653	3.9851481693443698	1.8578746806995994	2.095168967490683	2.2556915732611214	1.8146033695788724	1.1348250303597103	1.1739087952429474	1.1641378540221383	1.832749403274661	0.9631356346226323	1.0831786267640038	3.9335017657486633	0.9882609120475705	2.5990703647352773	3.055512904621655	3.308161527616867	1.194846526430396	2.98851216482182	3.0541170558758255	2.1761281947488174	1.010594491980849	0.9882609120475705	1.1571586102929887	3.0834298795382535	3.0401585684175263	0.44946329615722835	3.030387627196717	1.2157842576178446	1.7127064111332895	4.39831939811002	1.1055122066972825	1.730852444829078	1.7266648985915887	1.182283887717927	1.4014321408132215	2.335254951773426	3.055512904621655	1.9081252355494758	3.9488561019527926	0.30291015779874714
	1	2	3	4	5	6	7	8	9	10	11	12	13	14	15	16	17	18	19	20	21	22	23	24	25	26	27	28	29	30	31	32	33	34	35	36	37	38	39	40	41	42	43	44	45	46	47	48	49
[truncated: 2,417 more rows]
[truncated: 6 more columns]
