# Supplementary material for: Combining signal and sequence to detect RNA polymerase initiation in ATAC-seq data
Source: PLoS One. 2020 Apr 30;15(4):e0232332. doi: 10.1371/journal.pone.0232332 (PMC7192442; doi:10.1371/journal.pone.0232332)
Supplement: S1 File — (ZIP) [file pone.0232332.s011.zip › multiqc_reports/all_other_ATAC_samples_MultiQC/multiqc_data/multiqc_picard_dups.txt]

Sample	LIBRARY	UNPAIRED_READS_EXAMINED	READ_PAIRS_EXAMINED	SECONDARY_OR_SUPPLEMENTARY_RDS	UNMAPPED_READS	UNPAIRED_READ_DUPLICATES	READ_PAIR_DUPLICATES	READ_PAIR_OPTICAL_DUPLICATES	PERCENT_DUPLICATION	ESTIMATED_LIBRARY_SIZE
SRR1822165	Unknown Library	2736778.0	185058471.0	56967494.0	9027802.0	2047362.0	134037988.0	0.0	0.724475	52577120.0
SRR1822165_001	Unknown Library	2817.0	185162.0	57458.0	8969.0	1271.0	21893.0	0.0	0.120751	719991.0
SRR1822165_002	Unknown Library	5531.0	370584.0	114584.0	18021.0	2549.0	64876.0	0.0	0.177181	930909.0
SRR1822165_003	Unknown Library	8276.0	555581.0	171037.0	27084.0	3834.0	118073.0	0.0	0.214375	1114494.0
SRR1822165_004	Unknown Library	10956.0	740304.0	227653.0	36202.0	5168.0	177811.0	0.0	0.241887	1282943.0
SRR1822165_005	Unknown Library	13719.0	925540.0	285057.0	45181.0	6555.0	242636.0	0.0	0.263743	1440958.0
SRR1822165_006	Unknown Library	16486.0	1110451.0	341509.0	54190.0	7930.0	311626.0	0.0	0.282107	1587828.0
SRR1822165_007	Unknown Library	19264.0	1295509.0	398185.0	63258.0	9307.0	383460.0	0.0	0.297373	1731065.0
SRR1822165_008	Unknown Library	22083.0	1480533.0	454851.0	72565.0	10742.0	458491.0	0.0	0.310988	1866105.0
SRR1822165_009	Unknown Library	24767.0	1665204.0	511520.0	81571.0	12096.0	534979.0	0.0	0.322503	2000282.0
SRR1822165_01	Unknown Library	27586.0	1850254.0	568824.0	90732.0	13568.0	614265.0	0.0	0.333172	2127913.0
SRR1822165_02	Unknown Library	54950.0	3703280.0	1138243.0	181022.0	27990.0	1476098.0	0.0	0.399408	3304963.0
SRR1822165_03	Unknown Library	82239.0	5552857.0	1706757.0	270673.0	42722.0	2414802.0	0.0	0.435498	4354758.0
SRR1822165_04	Unknown Library	109452.0	7405554.0	2276748.0	360410.0	57748.0	3400771.0	0.0	0.459721	5337764.0
SRR1822165_05	Unknown Library	136766.0	9257541.0	2845191.0	451310.0	73052.0	4417970.0	0.0	0.477647	6274352.0
SRR1822165_06	Unknown Library	164172.0	11108589.0	3414739.0	541360.0	88648.0	5459470.0	0.0	0.49182	7174318.0
SRR1822165_07	Unknown Library	191461.0	12958340.0	3982216.0	631669.0	104387.0	6520065.0	0.0	0.503464	8045405.0
SRR1822165_08	Unknown Library	219037.0	14810993.0	4552228.0	722231.0	120686.0	7600590.0	0.0	0.51345	8891167.0
SRR1822165_09	Unknown Library	246369.0	16662552.0	5121854.0	812519.0	137002.0	8695086.0	0.0	0.522085	9716123.0
SRR1822165_1	Unknown Library	273738.0	18512312.0	5691393.0	902962.0	153605.0	9802571.0	0.0	0.529748	10520285.0
SRR1822165_2	Unknown Library	548021.0	37015827.0	11383854.0	1806459.0	328180.0	21453641.0	0.0	0.579722	17778819.0
SRR1822165_3	Unknown Library	821644.0	55522060.0	17080117.0	2709288.0	515866.0	33887987.0	0.0	0.61048	24012217.0
SRR1822165_4	Unknown Library	1094557.0	74030297.0	22776842.0	3609061.0	713907.0	46934374.0	0.0	0.634123	29492348.0
SRR1822165_5	Unknown Library	1368050.0	92530821.0	28475324.0	4511384.0	920676.0	60488702.0	0.0	0.653856	34370088.0
SRR1822165_6	Unknown Library	1641794.0	111034049.0	34170461.0	5412746.0	1135424.0	74489433.0	0.0	0.671022	38752360.0
SRR1822165_7	Unknown Library	1916467.0	129537274.0	39866529.0	6317945.0	1356863.0	88887054.0	0.0	0.686349	42707149.0
SRR1822165_8	Unknown Library	2190565.0	148044688.0	45567328.0	7223171.0	1583628.0	103637754.0	0.0	0.700212	46298708.0
SRR1822165_9	Unknown Library	2463736.0	166546518.0	51267791.0	8126288.0	1813577.0	118692816.0	0.0	0.712843	49576871.0
SRR1822166	Unknown Library	757931.0	54485528.0	15774740.0	1848337.0	548044.0	38244460.0	0.0	0.702066	16916370.0
SRR1822166_001	Unknown Library	765.0	54544.0	15667.0	1771.0	363.0	3385.0	0.0	0.064932	421069.0
SRR1822166_002	Unknown Library	1516.0	109339.0	31034.0	3620.0	808.0	11076.0	0.0	0.104272	502583.0
SRR1822166_003	Unknown Library	2271.0	163707.0	46818.0	5445.0	1211.0	21274.0	0.0	0.13273	574035.0
SRR1822166_004	Unknown Library	2999.0	218006.0	62626.0	7313.0	1629.0	33484.0	0.0	0.156253	634992.0
SRR1822166_005	Unknown Library	3659.0	272701.0	78379.0	9099.0	2025.0	47409.0	0.0	0.176379	690489.0
SRR1822166_006	Unknown Library	4434.0	326965.0	94219.0	10982.0	2432.0	62429.0	0.0	0.193343	743359.0
SRR1822166_007	Unknown Library	5189.0	381448.0	109956.0	12849.0	2876.0	78924.0	0.0	0.209253	789692.0
SRR1822166_008	Unknown Library	5933.0	435739.0	125946.0	14679.0	3305.0	96205.0	0.0	0.22306	835459.0
SRR1822166_009	Unknown Library	6738.0	489963.0	141610.0	16556.0	3766.0	114224.0	0.0	0.235353	880242.0
SRR1822166_01	Unknown Library	7478.0	544692.0	157403.0	18298.0	4187.0	133194.0	0.0	0.246681	923627.0
SRR1822166_02	Unknown Library	15000.0	1089983.0	315571.0	36564.0	8473.0	351103.0	0.0	0.323777	1304767.0
SRR1822166_03	Unknown Library	22480.0	1634698.0	474347.0	54694.0	12816.0	601969.0	0.0	0.369623	1632440.0
SRR1822166_04	Unknown Library	30059.0	2180386.0	631693.0	73087.0	17284.0	872064.0	0.0	0.401157	1936241.0
SRR1822166_05	Unknown Library	37522.0	2725127.0	789138.0	91574.0	21745.0	1155442.0	0.0	0.425059	2220507.0
SRR1822166_06	Unknown Library	45139.0	3270052.0	946153.0	109997.0	26362.0	1450078.0	0.0	0.444405	2489020.0
SRR1822166_07	Unknown Library	52765.0	3814920.0	1103756.0	128527.0	30975.0	1752415.0	0.0	0.460235	2748397.0
SRR1822166_08	Unknown Library	60389.0	4360318.0	1260960.0	147223.0	35587.0	2060831.0	0.0	0.473436	3001833.0
SRR1822166_09	Unknown Library	67882.0	4904928.0	1419009.0	165614.0	40204.0	2375973.0	0.0	0.485146	3244347.0
SRR1822166_1	Unknown Library	75460.0	5448637.0	1575926.0	183886.0	44859.0	2695610.0	0.0	0.495417	3480310.0
SRR1822166_2	Unknown Library	151742.0	10897591.0	3152517.0	369224.0	93944.0	6087371.0	0.0	0.559016	5617549.0
SRR1822166_3	Unknown Library	227598.0	16348100.0	4734454.0	552852.0	145325.0	9709455.0	0.0	0.594228	7479213.0
SRR1822166_4	Unknown Library	303650.0	21795953.0	6313449.0	738354.0	198718.0	13485056.0	0.0	0.618943	9158703.0
SRR1822166_5	Unknown Library	379043.0	27240783.0	7890015.0	922807.0	253235.0	17382543.0	0.0	0.638314	10696085.0
SRR1822166_6	Unknown Library	454794.0	32687286.0	9464381.0	1108040.0	309797.0	21385180.0	0.0	0.654422	12118811.0
SRR1822166_7	Unknown Library	530784.0	38136587.0	11044377.0	1293636.0	367841.0	25482743.0	0.0	0.668368	13441310.0
SRR1822166_8	Unknown Library	606362.0	43589829.0	12625424.0	1478162.0	426836.0	29667104.0	0.0	0.680758	14675427.0
SRR1822166_9	Unknown Library	681986.0	49036127.0	14197303.0	1663138.0	486693.0	33920533.0	0.0	0.691897	15830473.0
SRR1822167	Unknown Library	1689124.0	81913205.0	25687735.0	2824544.0	1372245.0	63240668.0	0.0	0.772457	18921940.0
SRR1822168	Unknown Library	891171.0	60643124.0	18947500.0	1709947.0	698735.0	45647170.0	0.0	0.752947	15285175.0
SRR1822168_001	Unknown Library	929.0	60585.0	19054.0	1809.0	606.0	4795.0	0.0	0.083506	362273.0
SRR1822168_002	Unknown Library	1833.0	121593.0	38331.0	3559.0	1252.0	15569.0	0.0	0.132194	433356.0
SRR1822168_003	Unknown Library	2724.0	182091.0	57289.0	5246.0	1907.0	29964.0	0.0	0.168531	490756.0
SRR1822168_004	Unknown Library	3630.0	242572.0	76367.0	6906.0	2549.0	46887.0	0.0	0.197071	543707.0
SRR1822168_005	Unknown Library	4529.0	303300.0	95289.0	8567.0	3180.0	66167.0	0.0	0.221744	589863.0
SRR1822168_006	Unknown Library	5422.0	363657.0	113926.0	10248.0	3833.0	86838.0	0.0	0.242255	634677.0
SRR1822168_007	Unknown Library	6304.0	424268.0	132981.0	11898.0	4479.0	109300.0	0.0	0.26096	674930.0
SRR1822168_008	Unknown Library	7181.0	484656.0	152021.0	13635.0	5102.0	132828.0	0.0	0.277276	713936.0
SRR1822168_009	Unknown Library	8040.0	545152.0	170827.0	15268.0	5715.0	157341.0	0.0	0.291709	752281.0
SRR1822168_01	Unknown Library	8873.0	606067.0	189858.0	16799.0	6318.0	183401.0	0.0	0.305584	787119.0
SRR1822168_02	Unknown Library	17815.0	1212819.0	379948.0	33877.0	12860.0	476476.0	0.0	0.395265	1105196.0
SRR1822168_03	Unknown Library	26638.0	1819059.0	569795.0	50926.0	19303.0	809790.0	0.0	0.447201	1376305.0
SRR1822168_04	Unknown Library	35572.0	2426179.0	759267.0	68094.0	25863.0	1167425.0	0.0	0.482968	1622445.0
SRR1822168_05	Unknown Library	44575.0	3032297.0	949402.0	85293.0	32482.0	1540610.0	0.0	0.509677	1851806.0
SRR1822168_06	Unknown Library	53435.0	3639159.0	1139341.0	102155.0	38990.0	1925033.0	0.0	0.53044	2071820.0
SRR1822168_07	Unknown Library	62294.0	4245909.0	1329352.0	119346.0	45576.0	2319125.0	0.0	0.547553	2281662.0
SRR1822168_08	Unknown Library	71095.0	4853177.0	1519139.0	136595.0	52089.0	2721228.0	0.0	0.561961	2484045.0
SRR1822168_09	Unknown Library	80136.0	5459088.0	1708805.0	153712.0	58793.0	3129194.0	0.0	0.574377	2679051.0
SRR1822168_1	Unknown Library	89059.0	6064236.0	1898295.0	170865.0	65468.0	3541306.0	0.0	0.585067	2869758.0
SRR1822168_2	Unknown Library	177784.0	12129859.0	3796346.0	341348.0	132257.0	7854181.0	0.0	0.648209	4606696.0
SRR1822168_3	Unknown Library	266885.0	18194093.0	5689459.0	512861.0	200694.0	12351975.0	0.0	0.679432	6164254.0
SRR1822168_4	Unknown Library	356134.0	24257629.0	7584039.0	684474.0	270068.0	16951814.0	0.0	0.699258	7621956.0
SRR1822168_5	Unknown Library	445448.0	30319033.0	9478335.0	855152.0	340164.0	21621652.0	0.0	0.713506	9008553.0
SRR1822168_6	Unknown Library	534099.0	36381508.0	11365538.0	1026143.0	410642.0	26345633.0	0.0	0.724475	10342755.0
SRR1822168_7	Unknown Library	623343.0	42446720.0	13261620.0	1196349.0	481633.0	31118880.0	0.0	0.733416	11630215.0
SRR1822168_8	Unknown Library	712216.0	48515922.0	15159188.0	1366940.0	553334.0	35930984.0	0.0	0.740867	12883159.0
SRR1822168_9	Unknown Library	801471.0	54578555.0	17054279.0	1538037.0	625627.0	40771767.0	0.0	0.747274	14100723.0
SRR3622817	Unknown Library	1882710.0	62956012.0	21621107.0	5816300.0	1293005.0	40686607.0	0.0	0.646867	24015129.0
SRR3622817_001	Unknown Library	1859.0	62999.0	21442.0	5743.0	648.0	2809.0	0.0	0.049008	685297.0
SRR3622817_002	Unknown Library	3775.0	126294.0	43216.0	11497.0	1465.0	9489.0	0.0	0.079742	797808.0
SRR3622817_003	Unknown Library	5575.0	189296.0	65187.0	17225.0	2254.0	18792.0	0.0	0.1037	889208.0
SRR3622817_004	Unknown Library	7482.0	252020.0	86792.0	23022.0	3057.0	30132.0	0.0	0.123789	968133.0
SRR3622817_005	Unknown Library	9315.0	315049.0	108182.0	28817.0	3879.0	43016.0	0.0	0.140615	1046111.0
SRR3622817_006	Unknown Library	11171.0	377714.0	129806.0	34477.0	4691.0	57083.0	0.0	0.155045	1120292.0
SRR3622817_007	Unknown Library	13031.0	440763.0	150847.0	40355.0	5509.0	72224.0	0.0	0.167633	1193599.0
SRR3622817_008	Unknown Library	14858.0	503590.0	172436.0	46036.0	6299.0	88190.0	0.0	0.17874	1264539.0
SRR3622817_009	Unknown Library	16676.0	566470.0	193953.0	51740.0	7104.0	105361.0	0.0	0.189477	1327462.0
SRR3622817_01	Unknown Library	18505.0	629665.0	215956.0	57473.0	7882.0	123402.0	0.0	0.199311	1388878.0
SRR3622817_02	Unknown Library	37295.0	1259871.0	431731.0	116117.0	16519.0	332014.0	0.0	0.266147	1948811.0
SRR3622817_03	Unknown Library	56366.0	1888983.0	647314.0	174364.0	25444.0	573924.0	0.0	0.305996	2440581.0
SRR3622817_04	Unknown Library	75201.0	2519188.0	862847.0	233007.0	34436.0	838034.0	0.0	0.334502	2889437.0
SRR3622817_05	Unknown Library	94176.0	3148872.0	1078349.0	290816.0	43735.0	1117618.0	0.0	0.356539	3308689.0
SRR3622817_06	Unknown Library	112870.0	3778700.0	1295381.0	348520.0	52923.0	1408398.0	0.0	0.374135	3710346.0
SRR3622817_07	Unknown Library	131819.0	4408457.0	1512420.0	406893.0	62512.0	1708045.0	0.0	0.388726	4097966.0
SRR3622817_08	Unknown Library	150788.0	5038905.0	1728944.0	464918.0	72243.0	2016435.0	0.0	0.401337	4471201.0
SRR3622817_09	Unknown Library	169831.0	5667797.0	1945112.0	523699.0	82033.0	2330530.0	0.0	0.412248	4833559.0
SRR3622817_1	Unknown Library	188663.0	6296178.0	2161371.0	581413.0	91825.0	2651776.0	0.0	0.42214	5181822.0
SRR3622817_2	Unknown Library	377340.0	12590279.0	4320460.0	1163518.0	197199.0	6096875.0	0.0	0.484819	8332107.0
SRR3622817_3	Unknown Library	564905.0	18886751.0	6483011.0	1744249.0	312183.0	9846260.0	0.0	0.521793	11031650.0
SRR3622817_4	Unknown Library	753239.0	25182135.0	8648432.0	2325809.0	435510.0	13811854.0	0.0	0.548916	13429467.0
SRR3622817_5	Unknown Library	941847.0	31474112.0	10809149.0	2908869.0	565954.0	17955626.0	0.0	0.570937	15588218.0
SRR3622817_6	Unknown Library	1129929.0	37767076.0	12969012.0	3490289.0	701771.0	22253356.0	0.0	0.589696	17556303.0
SRR3622817_7	Unknown Library	1317675.0	44064021.0	15136622.0	4071645.0	842914.0	26689411.0	0.0	0.606197	19364070.0
SRR3622817_8	Unknown Library	1506257.0	50364547.0	17296600.0	4653021.0	989636.0	31250423.0	0.0	0.621023	21032455.0
SRR3622817_9	Unknown Library	1694376.0	56658439.0	19456390.0	5235546.0	1139301.0	35917940.0	0.0	0.634505	22575728.0
SRR3622818	Unknown Library	1466036.0	32373806.0	10799475.0	4092340.0	879172.0	17376303.0	0.0	0.538133	17957600.0
SRR3622818_001	Unknown Library	1421.0	32361.0	10397.0	4147.0	463.0	664.0	0.0	0.027078	777755.0
SRR3622818_002	Unknown Library	2839.0	64858.0	21179.0	8245.0	1024.0	2316.0	0.0	0.042669	886401.0
SRR3622818_003	Unknown Library	4327.0	97287.0	32270.0	12297.0	1693.0	4898.0	0.0	0.057762	933477.0
SRR3622818_004	Unknown Library	5808.0	129689.0	43459.0	16492.0	2339.0	8172.0	0.0	0.070452	985377.0
SRR3622818_005	Unknown Library	7333.0	162168.0	54640.0	20733.0	2990.0	12112.0	0.0	0.082052	1030879.0
SRR3622818_006	Unknown Library	8798.0	194612.0	65763.0	24808.0	3621.0	16432.0	0.0	0.091666	1086614.0
SRR3622818_007	Unknown Library	10226.0	226895.0	76479.0	28908.0	4237.0	21283.0	0.0	0.100865	1132570.0
SRR3622818_008	Unknown Library	11688.0	259174.0	87242.0	33042.0	4911.0	26586.0	0.0	0.109583	1175325.0
SRR3622818_009	Unknown Library	13177.0	291458.0	97878.0	37085.0	5581.0	32251.0	0.0	0.117571	1217920.0
SRR3622818_01	Unknown Library	14659.0	324050.0	108954.0	41237.0	6225.0	38173.0	0.0	0.124587	1265145.0
SRR3622818_02	Unknown Library	29451.0	648518.0	218165.0	82193.0	12717.0	112095.0	0.0	0.178597	1652928.0
SRR3622818_03	Unknown Library	44159.0	971977.0	326495.0	123535.0	19271.0	203763.0	0.0	0.214674	1981442.0
SRR3622818_04	Unknown Library	58806.0	1296018.0	432798.0	164780.0	25987.0	306534.0	0.0	0.241076	2288170.0
SRR3622818_05	Unknown Library	73288.0	1619855.0	541968.0	205806.0	32742.0	417889.0	0.0	0.262155	2572463.0
SRR3622818_06	Unknown Library	87887.0	1943620.0	650324.0	246835.0	39703.0	535938.0	0.0	0.279634	2841302.0
SRR3622818_07	Unknown Library	102458.0	2267832.0	758850.0	287960.0	46645.0	659056.0	0.0	0.294248	3102201.0
SRR3622818_08	Unknown Library	116949.0	2592772.0	867313.0	328823.0	53607.0	786725.0	0.0	0.306848	3355548.0
SRR3622818_09	Unknown Library	131561.0	2916184.0	974377.0	369487.0	60756.0	917768.0	0.0	0.31796	3599092.0
SRR3622818_1	Unknown Library	146043.0	3239349.0	1081844.0	410013.0	67837.0	1051901.0	0.0	0.327807	3836578.0
SRR3622818_2	Unknown Library	292274.0	6479048.0	2166208.0	819698.0	142649.0	2521668.0	0.0	0.391384	5983939.0
SRR3622818_3	Unknown Library	439222.0	9715099.0	3244032.0	1229666.0	222443.0	4136853.0	0.0	0.427599	7865374.0
SRR3622818_4	Unknown Library	586026.0	12952599.0	4321028.0	1638942.0	306485.0	5848139.0	0.0	0.453085	9587426.0
SRR3622818_5	Unknown Library	732699.0	16188276.0	5398662.0	2047957.0	394063.0	7634125.0	0.0	0.473049	11184670.0
SRR3622818_6	Unknown Library	879174.0	19423826.0	6477470.0	2455976.0	485319.0	9481154.0	0.0	0.489534	12687238.0
SRR3622818_7	Unknown Library	1026333.0	22660001.0	7558785.0	2865597.0	579943.0	11383507.0	0.0	0.50375	14106530.0
SRR3622818_8	Unknown Library	1172805.0	25899155.0	8640239.0	3274263.0	676902.0	13338343.0	0.0	0.516387	15451810.0
SRR3622818_9	Unknown Library	1319388.0	29135214.0	9719699.0	3683236.0	776985.0	15334965.0	0.0	0.527723	16734462.0
SRR3622819	Unknown Library	1570264.0	60661593.0	19908552.0	4872870.0	1013256.0	37814704.0	0.0	0.623651	25079843.0
SRR3622819_001	Unknown Library	1525.0	60745.0	19881.0	4771.0	517.0	2425.0	0.0	0.043629	740429.0
SRR3622819_002	Unknown Library	3099.0	121779.0	40036.0	9613.0	1155.0	8511.0	0.0	0.073693	830148.0
SRR3622819_003	Unknown Library	4675.0	182360.0	60344.0	14485.0	1762.0	16933.0	0.0	0.09645	920186.0
SRR3622819_004	Unknown Library	6239.0	242899.0	79842.0	19233.0	2409.0	27267.0	0.0	0.115729	999313.0
SRR3622819_005	Unknown Library	7824.0	303556.0	99905.0	24046.0	3046.0	39290.0	0.0	0.132739	1069109.0
SRR3622819_006	Unknown Library	9344.0	363965.0	119783.0	28766.0	3705.0	52272.0	0.0	0.146823	1142655.0
SRR3622819_007	Unknown Library	10934.0	424557.0	139792.0	33818.0	4387.0	66440.0	0.0	0.159604	1210922.0
SRR3622819_008	Unknown Library	12502.0	484961.0	159929.0	38650.0	5024.0	81259.0	0.0	0.170539	1280522.0
SRR3622819_009	Unknown Library	14045.0	545398.0	179414.0	43517.0	5645.0	97072.0	0.0	0.180831	1344382.0
SRR3622819_01	Unknown Library	15631.0	606229.0	199441.0	48339.0	6298.0	113822.0	0.0	0.190493	1405297.0
SRR3622819_02	Unknown Library	31381.0	1213424.0	397732.0	97059.0	13195.0	309032.0	0.0	0.256794	1957809.0
SRR3622819_03	Unknown Library	47039.0	1819778.0	598131.0	145469.0	20133.0	537402.0	0.0	0.297005	2438773.0
SRR3622819_04	Unknown Library	62596.0	2427238.0	796458.0	194216.0	27209.0	785921.0	0.0	0.325204	2885708.0
SRR3622819_05	Unknown Library	78109.0	3033885.0	994655.0	242843.0	34458.0	1048213.0	0.0	0.346718	3306949.0
SRR3622819_06	Unknown Library	93698.0	3640980.0	1193843.0	291034.0	41774.0	1322206.0	0.0	0.364196	3707031.0
SRR3622819_07	Unknown Library	109658.0	4247715.0	1393188.0	340196.0	49288.0	1603717.0	0.0	0.378465	4096145.0
SRR3622819_08	Unknown Library	125301.0	4855215.0	1591965.0	389289.0	56933.0	1893866.0	0.0	0.390888	4469972.0
SRR3622819_09	Unknown Library	141339.0	5461113.0	1790091.0	438201.0	64694.0	2189972.0	0.0	0.401737	4831134.0
SRR3622819_1	Unknown Library	157030.0	6066540.0	1989205.0	486954.0	72408.0	2491565.0	0.0	0.41135	5182549.0
SRR3622819_2	Unknown Library	313872.0	12132796.0	3985489.0	973334.0	155368.0	5727913.0	0.0	0.472394	8367896.0
SRR3622819_3	Unknown Library	470457.0	18199388.0	5973473.0	1461375.0	245891.0	9231695.0	0.0	0.50745	11144721.0
SRR3622819_4	Unknown Library	627671.0	24265237.0	7961816.0	1948029.0	342265.0	12928271.0	0.0	0.532949	13639145.0
SRR5007258	Unknown Library	3017192.0	52006273.0	20383800.0	6711938.0	1702378.0	23741716.0	0.0	0.459553	37835012.0
SRR5007258_001	Unknown Library	3028.0	52093.0	20362.0	6664.0	776.0	1463.0	0.0	0.034529	909990.0
SRR5007258_002	Unknown Library	6104.0	104369.0	40685.0	13456.0	1692.0	5236.0	0.0	0.056618	1005103.0
SRR5007258_003	Unknown Library	8995.0	156332.0	60894.0	20091.0	2574.0	10458.0	0.0	0.073028	1115755.0
SRR5007258_004	Unknown Library	12067.0	208094.0	81866.0	26885.0	3565.0	16891.0	0.0	0.087207	1211493.0
SRR5007258_005	Unknown Library	15154.0	260078.0	102383.0	33774.0	4556.0	24210.0	0.0	0.098963	1308846.0
SRR5007258_006	Unknown Library	18171.0	311786.0	122715.0	40585.0	5549.0	32330.0	0.0	0.109404	1397578.0
SRR5007258_007	Unknown Library	21270.0	363743.0	142982.0	47214.0	6508.0	41168.0	0.0	0.118655	1483255.0
SRR5007258_008	Unknown Library	24339.0	415462.0	163341.0	54021.0	7521.0	50707.0	0.0	0.12737	1560516.0
SRR5007258_009	Unknown Library	27397.0	467203.0	183584.0	60789.0	8502.0	60644.0	0.0	0.134944	1640313.0
SRR5007258_01	Unknown Library	30403.0	519382.0	203989.0	67547.0	9533.0	71118.0	0.0	0.141951	1719153.0
SRR5007258_02	Unknown Library	60389.0	1039887.0	407155.0	134401.0	19622.0	194783.0	0.0	0.191195	2417131.0
SRR5007258_03	Unknown Library	90678.0	1559645.0	611622.0	201114.0	30385.0	340717.0	0.0	0.221753	3028267.0
SRR5007258_04	Unknown Library	120848.0	2080768.0	815076.0	267958.0	41427.0	500151.0	0.0	0.243259	3602655.0
SRR5007258_05	Unknown Library	150914.0	2600513.0	1019031.0	335140.0	53035.0	669508.0	0.0	0.260102	4140250.0
SRR5007258_06	Unknown Library	181340.0	3120541.0	1223849.0	402312.0	64906.0	845695.0	0.0	0.273463	4661769.0
SRR5007258_07	Unknown Library	211271.0	3641132.0	1427656.0	468951.0	76873.0	1028762.0	0.0	0.284832	5162056.0
SRR5007258_08	Unknown Library	241230.0	4162162.0	1630722.0	535710.0	89373.0	1216725.0	0.0	0.294531	5650791.0
SRR5007258_09	Unknown Library	271257.0	4681929.0	1835168.0	602617.0	101840.0	1407679.0	0.0	0.302767	6131396.0
SRR5007258_1	Unknown Library	301359.0	5200808.0	2037260.0	669581.0	114469.0	1601816.0	0.0	0.310017	6601930.0
SRR5007258_2	Unknown Library	602335.0	10403825.0	4080106.0	1339491.0	252814.0	3692206.0	0.0	0.356713	10933428.0
SRR5007258_3	Unknown Library	904185.0	15605390.0	6118038.0	2010931.0	405829.0	5936989.0	0.0	0.38237	14887058.0
SRR5007258_4	Unknown Library	1205968.0	20805201.0	8155668.0	2683010.0	569363.0	8282345.0	0.0	0.400175	18601333.0
SRR5007258_5	Unknown Library	1506553.0	26001911.0	10192904.0	3354693.0	741850.0	10706914.0	0.0	0.414045	22128233.0
SRR5007258_6	Unknown Library	1808815.0	31200300.0	12234934.0	4025315.0	922989.0	13201501.0	0.0	0.425576	25501607.0
SRR5007258_7	Unknown Library	2111024.0	36401352.0	14276225.0	4697948.0	1110301.0	15756555.0	0.0	0.43548	28749945.0
SRR5007258_8	Unknown Library	2414142.0	41604773.0	16312555.0	5370568.0	1303314.0	18366818.0	0.0	0.444234	31886836.0
SRR5007258_9	Unknown Library	2714617.0	46805072.0	18349417.0	6040647.0	1499761.0	21029481.0	0.0	0.452207	34909751.0
SRR5007259	Unknown Library	2820109.0	47249496.0	16920142.0	5501883.0	1854771.0	26484775.0	0.0	0.563346	24198793.0
SRR5007259_001	Unknown Library	2848.0	47203.0	16621.0	5502.0	1190.0	1661.0	0.0	0.046394	654889.0
SRR5007259_002	Unknown Library	5661.0	94720.0	33905.0	11181.0	2530.0	5698.0	0.0	0.071378	755382.0
SRR5007259_003	Unknown Library	8492.0	141830.0	50675.0	16614.0	3872.0	11487.0	0.0	0.091891	827643.0
SRR5007259_004	Unknown Library	11247.0	189098.0	67514.0	22083.0	5237.0	18673.0	0.0	0.109343	893351.0
SRR5007259_005	Unknown Library	14137.0	236585.0	84392.0	27655.0	6613.0	27022.0	0.0	0.124474	955221.0
SRR5007259_006	Unknown Library	16965.0	283728.0	101272.0	32973.0	7983.0	36322.0	0.0	0.13796	1011420.0
SRR5007259_007	Unknown Library	19809.0	330915.0	118171.0	38457.0	9368.0	46204.0	0.0	0.149311	1071930.0
SRR5007259_008	Unknown Library	22578.0	377974.0	135105.0	44008.0	10685.0	56930.0	0.0	0.159975	1125300.0
SRR5007259_009	Unknown Library	25384.0	425100.0	151813.0	49554.0	12031.0	68307.0	0.0	0.169767	1176918.0
SRR5007259_01	Unknown Library	28293.0	472434.0	169292.0	55163.0	13467.0	80300.0	0.0	0.178868	1227354.0
SRR5007259_02	Unknown Library	55962.0	945927.0	338926.0	109794.0	27231.0	222792.0	0.0	0.242741	1678564.0
SRR5007259_03	Unknown Library	83997.0	1418110.0	507615.0	165051.0	41436.0	391493.0	0.0	0.282315	2070020.0
SRR5007259_04	Unknown Library	112191.0	1891325.0	676559.0	219555.0	55939.0	576345.0	0.0	0.310315	2434236.0
SRR5007259_05	Unknown Library	140411.0	2363695.0	845098.0	274417.0	70702.0	772262.0	0.0	0.331818	2776895.0
SRR5007259_06	Unknown Library	168685.0	2836033.0	1014483.0	329467.0	85767.0	976757.0	0.0	0.349147	3104574.0
SRR5007259_07	Unknown Library	196824.0	3308306.0	1184619.0	384440.0	100918.0	1188572.0	0.0	0.363702	3418612.0
SRR5007259_08	Unknown Library	225192.0	3781344.0	1354171.0	439884.0	116339.0	1406855.0	0.0	0.376232	3722288.0
SRR5007259_09	Unknown Library	253270.0	4253347.0	1523483.0	495218.0	131748.0	1628406.0	0.0	0.386824	4021459.0
SRR5007259_1	Unknown Library	281673.0	4724938.0	1694014.0	550429.0	147526.0	1853871.0	0.0	0.396162	4313666.0
SRR5007259_2	Unknown Library	564155.0	9451346.0	3387002.0	1100371.0	311955.0	4259728.0	0.0	0.453664	7015245.0
SRR5007259_3	Unknown Library	846009.0	14177572.0	5080709.0	1650325.0	486350.0	6820682.0	0.0	0.483807	9483749.0
SRR5007259_4	Unknown Library	1128578.0	18901080.0	6770306.0	2201746.0	668054.0	9473315.0	0.0	0.503835	11812393.0
SRR5007259_5	Unknown Library	1409996.0	23622931.0	8460241.0	2751208.0	854797.0	12193294.0	0.0	0.518774	14039355.0
SRR5007259_6	Unknown Library	1690941.0	28346675.0	10153902.0	3300395.0	1046316.0	14965738.0	0.0	0.530584	16193589.0
SRR5007259_7	Unknown Library	1973492.0	33071551.0	11842028.0	3851252.0	1242977.0	17786882.0	0.0	0.540496	18277709.0
SRR5007259_8	Unknown Library	2255693.0	37799863.0	13535967.0	4402193.0	1443867.0	20649467.0	0.0	0.549002	20307275.0
SRR5007259_9	Unknown Library	2537979.0	42523216.0	15222350.0	4952481.0	1647352.0	23550009.0	0.0	0.556576	22274933.0
SRR5063984	Unknown Library	436445.0	31993729.0	6122028.0	1530105.0	204029.0	7851753.0	0.0	0.24692	54013495.0
SRR5063984_001	Unknown Library	413.0	31967.0	6337.0	1615.0	74.0	227.0	0.0	0.008206	2240188.0
SRR5063984_002	Unknown Library	843.0	64051.0	12428.0	3189.0	188.0	829.0	0.0	0.014316	2452988.0
SRR5063984_003	Unknown Library	1302.0	96116.0	18346.0	4734.0	312.0	1830.0	0.0	0.020524	2491980.0
SRR5063984_004	Unknown Library	1769.0	128141.0	24374.0	6319.0	436.0	2971.0	0.0	0.024716	2720518.0
SRR5063984_005	Unknown Library	2255.0	160232.0	30658.0	7867.0	559.0	4422.0	0.0	0.029137	2849358.0
SRR5063984_006	Unknown Library	2682.0	192299.0	36927.0	9376.0	668.0	6047.0	0.0	0.032953	2993182.0
SRR5063984_007	Unknown Library	3071.0	224268.0	43132.0	10829.0	785.0	7885.0	0.0	0.036658	3114153.0
SRR5063984_008	Unknown Library	3491.0	256142.0	49431.0	12359.0	899.0	9866.0	0.0	0.04	3239050.0
SRR5063984_009	Unknown Library	3948.0	287974.0	55725.0	13908.0	1009.0	12035.0	0.0	0.043247	3348651.0
SRR5063984_01	Unknown Library	4365.0	320188.0	62074.0	15467.0	1128.0	14469.0	0.0	0.046633	3435205.0
SRR5063984_02	Unknown Library	8772.0	641038.0	123489.0	30894.0	2366.0	44516.0	0.0	0.070805	4399279.0
SRR5063984_03	Unknown Library	13255.0	960869.0	184490.0	46179.0	3719.0	83173.0	0.0	0.087889	5225157.0
SRR5063984_04	Unknown Library	17680.0	1280889.0	245218.0	61724.0	5070.0	127437.0	0.0	0.100775	6002761.0
SRR5063984_05	Unknown Library	22018.0	1600886.0	306303.0	76888.0	6447.0	176316.0	0.0	0.111384	6723689.0
SRR5063984_06	Unknown Library	26444.0	1920865.0	368007.0	92080.0	7899.0	228328.0	0.0	0.120097	7426025.0
SRR5063984_07	Unknown Library	30901.0	2241273.0	429294.0	107691.0	9316.0	282926.0	0.0	0.127434	8113452.0
SRR5063984_08	Unknown Library	35345.0	2562149.0	489820.0	122969.0	10837.0	340121.0	0.0	0.133939	8775985.0
SRR5063984_09	Unknown Library	39644.0	2881693.0	551193.0	138164.0	12360.0	398952.0	0.0	0.139628	9422927.0
SRR5063984_1	Unknown Library	43991.0	3200843.0	612673.0	153531.0	13888.0	459111.0	0.0	0.14461	10063249.0
SRR5063984_2	Unknown Library	87386.0	6402523.0	1225464.0	306944.0	30736.0	1130850.0	0.0	0.177813	15920832.0
SRR5063984_3	Unknown Library	130984.0	9601450.0	1838121.0	459794.0	49502.0	1872881.0	0.0	0.196301	21294234.0
SRR5063984_4	Unknown Library	174563.0	12801349.0	2449786.0	612597.0	69231.0	2657882.0	0.0	0.208905	26394225.0
SRR5063984_5	Unknown Library	218485.0	15998920.0	3060753.0	765841.0	90134.0	3473003.0	0.0	0.218403	31298623.0
SRR5063984_6	Unknown Library	261727.0	19196440.0	3672534.0	918219.0	111587.0	4311890.0	0.0	0.225985	36058843.0
SRR5063984_7	Unknown Library	305249.0	22394824.0	4284054.0	1070727.0	133686.0	5172340.0	0.0	0.232363	40687470.0
SRR5063984_8	Unknown Library	348977.0	25595792.0	4895122.0	1223527.0	156406.0	6050164.0	0.0	0.237808	45224179.0
SRR5063984_9	Unknown Library	392579.0	28793146.0	5507891.0	1376905.0	179955.0	6944195.0	0.0	0.242646	49650544.0
SRR5063985	Unknown Library	373408.0	28480027.0	6664904.0	1944002.0	162867.0	7707324.0	0.0	0.2717	42622248.0
SRR5063985_001	Unknown Library	368.0	28359.0	6615.0	1974.0	73.0	179.0	0.0	0.00755	2236997.0
SRR5063985_002	Unknown Library	754.0	56978.0	13406.0	3926.0	188.0	634.0	0.0	0.012693	2541297.0
SRR5063985_003	Unknown Library	1147.0	85456.0	20007.0	5923.0	316.0	1306.0	0.0	0.017017	2767279.0
SRR5063985_004	Unknown Library	1520.0	114048.0	26712.0	7840.0	430.0	2167.0	0.0	0.020748	2963003.0
SRR5063985_005	Unknown Library	1890.0	142696.0	33157.0	9782.0	548.0	3296.0	0.0	0.024854	3041167.0
SRR5063985_006	Unknown Library	2267.0	171164.0	39784.0	11757.0	661.0	4651.0	0.0	0.028912	3092233.0
SRR5063985_007	Unknown Library	2638.0	199556.0	46277.0	13694.0	782.0	6112.0	0.0	0.032373	3190874.0
SRR5063985_008	Unknown Library	2992.0	227877.0	53163.0	15580.0	897.0	7650.0	0.0	0.035307	3317590.0
SRR5063985_009	Unknown Library	3364.0	256226.0	59909.0	17472.0	1016.0	9342.0	0.0	0.038192	3427857.0
SRR5063985_01	Unknown Library	3754.0	284926.0	66533.0	19398.0	1137.0	11243.0	0.0	0.041183	3514758.0
SRR5063985_02	Unknown Library	7341.0	570728.0	133299.0	38961.0	2300.0	36237.0	0.0	0.065089	4302118.0
SRR5063985_03	Unknown Library	11152.0	855595.0	199381.0	58510.0	3580.0	69191.0	0.0	0.082424	5000797.0
SRR5063985_04	Unknown Library	14807.0	1141103.0	265600.0	77769.0	4829.0	107923.0	0.0	0.09607	5645929.0
SRR5063985_05	Unknown Library	18550.0	1425980.0	332065.0	97060.0	6120.0	151321.0	0.0	0.107563	6234646.0
SRR5063985_06	Unknown Library	22262.0	1710918.0	399718.0	116564.0	7389.0	198140.0	0.0	0.117206	6804747.0
SRR5063985_07	Unknown Library	26109.0	1996380.0	465846.0	135925.0	8756.0	248551.0	0.0	0.125871	7337266.0
SRR5063985_08	Unknown Library	29893.0	2281968.0	532689.0	155409.0	10121.0	301130.0	0.0	0.133305	7867717.0
SRR5063985_09	Unknown Library	33586.0	2566290.0	599489.0	174878.0	11465.0	355763.0	0.0	0.139947	8379136.0
SRR5063985_1	Unknown Library	37350.0	2850132.0	666902.0	194306.0	12871.0	412633.0	0.0	0.146078	8868263.0
SRR5063985_2	Unknown Library	74884.0	5699762.0	1335488.0	389086.0	27383.0	1055565.0	0.0	0.186372	13423392.0
SRR5063985_3	Unknown Library	112205.0	8546540.0	2001440.0	584039.0	42666.0	1780198.0	0.0	0.209416	17554972.0
SRR5063985_4	Unknown Library	149814.0	11394480.0	2669233.0	779202.0	58630.0	2555242.0	0.0	0.225344	21445311.0
SRR5063985_5	Unknown Library	187014.0	14241111.0	3332808.0	973222.0	74887.0	3362768.0	0.0	0.237203	25193223.0
SRR5063985_6	Unknown Library	224295.0	17086686.0	3999168.0	1167289.0	91788.0	4195627.0	0.0	0.246617	28827457.0
SRR5063985_7	Unknown Library	261843.0	19933769.0	4665395.0	1362215.0	109152.0	5048608.0	0.0	0.254337	32382096.0
SRR5063985_8	Unknown Library	299019.0	22783679.0	5328780.0	1555761.0	126797.0	5921722.0	0.0	0.260981	35850865.0
SRR5063985_9	Unknown Library	336293.0	25630593.0	5994872.0	1749901.0	144719.0	6808039.0	0.0	0.266695	39259263.0
SRR5063986	Unknown Library	573613.0	45657570.0	9632264.0	2336057.0	283078.0	15016085.0	0.0	0.329912	53170344.0
SRR5128074	Unknown Library	1393241.0	31561690.0	13332164.0	8759327.0	1043708.0	22845870.0	0.0	0.724394	8983517.0
SRR5128074_001	Unknown Library	1412.0	31452.0	13245.0	8958.0	846.0	2017.0	0.0	0.075875	234622.0
SRR5128074_002	Unknown Library	2854.0	63069.0	26447.0	17850.0	1845.0	6912.0	0.0	0.121473	266307.0
SRR5128074_003	Unknown Library	4190.0	94725.0	39721.0	26494.0	2773.0	13604.0	0.0	0.154829	297391.0
SRR5128074_004	Unknown Library	5572.0	126329.0	52942.0	35344.0	3764.0	21595.0	0.0	0.18183	326074.0
SRR5128074_005	Unknown Library	6989.0	158133.0	66486.0	44135.0	4749.0	30790.0	0.0	0.205191	351447.0
SRR5128074_006	Unknown Library	8415.0	189730.0	79539.0	52861.0	5760.0	40809.0	0.0	0.225274	375233.0
SRR5128074_007	Unknown Library	9771.0	221264.0	92765.0	61545.0	6698.0	51567.0	0.0	0.242831	397657.0
SRR5128074_008	Unknown Library	11177.0	252677.0	106089.0	70359.0	7693.0	62982.0	0.0	0.258759	418571.0
SRR5128074_009	Unknown Library	12586.0	284067.0	119202.0	79246.0	8654.0	74663.0	0.0	0.272042	440843.0
SRR5128074_01	Unknown Library	13983.0	315874.0	132599.0	87921.0	9628.0	87338.0	0.0	0.285419	460183.0
SRR5128074_02	Unknown Library	28029.0	632145.0	266337.0	175673.0	19411.0	230236.0	0.0	0.371335	640999.0
SRR5128074_03	Unknown Library	42115.0	947195.0	399090.0	263663.0	29394.0	393922.0	0.0	0.422017	794344.0
SRR5128074_04	Unknown Library	56213.0	1263283.0	533228.0	351321.0	39385.0	570799.0	0.0	0.457253	933993.0
SRR5128074_05	Unknown Library	70306.0	1578554.0	666568.0	439430.0	49347.0	756263.0	0.0	0.483939	1063144.0
SRR5128074_06	Unknown Library	84115.0	1894218.0	800464.0	526985.0	59210.0	947798.0	0.0	0.504785	1187167.0
SRR5128074_07	Unknown Library	98045.0	2210325.0	933749.0	614755.0	69170.0	1144815.0	0.0	0.522009	1305812.0
SRR5128074_08	Unknown Library	111617.0	2527178.0	1067992.0	702279.0	78965.0	1346257.0	0.0	0.536487	1420863.0
SRR5128074_09	Unknown Library	125291.0	2842484.0	1201160.0	789935.0	88818.0	1549951.0	0.0	0.548809	1532219.0
SRR5128074_1	Unknown Library	139491.0	3157246.0	1333855.0	877331.0	98967.0	1756219.0	0.0	0.559562	1640396.0
SRR5128074_2	Unknown Library	278543.0	6316359.0	2669465.0	1752727.0	200078.0	3922214.0	0.0	0.623061	2633380.0
SRR5128074_3	Unknown Library	417325.0	9473160.0	4003691.0	2626827.0	301879.0	6184865.0	0.0	0.654402	3529264.0
SRR5128074_4	Unknown Library	556545.0	12629525.0	5335749.0	3501871.0	405203.0	8495748.0	0.0	0.673883	4378466.0
SRR5128074_5	Unknown Library	695843.0	15784829.0	6666217.0	4375429.0	509541.0	10839368.0	0.0	0.687678	5194187.0
SRR5128074_6	Unknown Library	835393.0	18937776.0	7995421.0	5252029.0	615199.0	13206305.0	0.0	0.698196	5984178.0
SRR5128074_7	Unknown Library	974658.0	22092090.0	9329387.0	6129716.0	721183.0	15594356.0	0.0	0.706615	6754217.0
SRR5128074_8	Unknown Library	1114039.0	25249563.0	10661829.0	7007061.0	828122.0	17998535.0	0.0	0.713484	7511573.0
SRR5128074_9	Unknown Library	1253957.0	28404229.0	11996505.0	7883169.0	935931.0	20414852.0	0.0	0.719323	8253654.0
SRR5876158	Unknown Library	2147128.0	41037481.0	14216915.0	4969040.0	1622249.0	29215759.0	0.0	0.713041	12251777.0
SRR5876158_001	Unknown Library	2026.0	41213.0	14010.0	4756.0	1096.0	2751.0	0.0	0.078127	294811.0
SRR5876158_002	Unknown Library	4135.0	82575.0	28348.0	9693.0	2439.0	9028.0	0.0	0.121068	349579.0
SRR5876158_003	Unknown Library	6208.0	123671.0	42486.0	14508.0	3815.0	17570.0	0.0	0.153638	392963.0
SRR5876158_004	Unknown Library	8248.0	164883.0	57072.0	19484.0	5184.0	28007.0	0.0	0.181052	428673.0
SRR5876158_005	Unknown Library	10449.0	206177.0	71761.0	24483.0	6612.0	39630.0	0.0	0.203102	465136.0
SRR5876158_006	Unknown Library	12616.0	247009.0	86120.0	29468.0	7991.0	52318.0	0.0	0.222304	497475.0
SRR5876158_007	Unknown Library	14730.0	287989.0	100640.0	34390.0	9401.0	65705.0	0.0	0.238377	530964.0
SRR5876158_008	Unknown Library	16879.0	328790.0	114414.0	39399.0	10773.0	80032.0	0.0	0.253295	560638.0
SRR5876158_009	Unknown Library	19075.0	369702.0	128901.0	44383.0	12200.0	95073.0	0.0	0.266779	589419.0
SRR5876158_01	Unknown Library	21180.0	411002.0	143074.0	49292.0	13581.0	110714.0	0.0	0.278716	618644.0
SRR5876158_02	Unknown Library	42533.0	821912.0	286196.0	99465.0	27619.0	290785.0	0.0	0.361246	867425.0
SRR5876158_03	Unknown Library	64178.0	1231762.0	428792.0	149180.0	42011.0	496831.0	0.0	0.409729	1080493.0
SRR5876158_04	Unknown Library	85869.0	1642049.0	571324.0	199105.0	56479.0	717640.0	0.0	0.442663	1278050.0
SRR5876158_05	Unknown Library	107438.0	2052504.0	714252.0	248596.0	70921.0	949846.0	0.0	0.467807	1461460.0
SRR5876158_06	Unknown Library	128804.0	2462711.0	855522.0	298158.0	85413.0	1189344.0	0.0	0.487533	1637057.0
SRR5876158_07	Unknown Library	150314.0	2873073.0	998879.0	348010.0	100067.0	1435319.0	0.0	0.503812	1805430.0
SRR5876158_08	Unknown Library	171744.0	3284521.0	1141145.0	397712.0	114604.0	1686903.0	0.0	0.517508	1968950.0
SRR5876158_09	Unknown Library	192984.0	3694934.0	1283763.0	447070.0	129129.0	1942020.0	0.0	0.529243	2127595.0
SRR5876158_1	Unknown Library	214633.0	4104646.0	1424636.0	496987.0	144043.0	2199420.0	0.0	0.539283	2283727.0
SRR5876158_2	Unknown Library	429029.0	8211270.0	2845769.0	994127.0	294984.0	4909941.0	0.0	0.600233	3705355.0
SRR5876158_3	Unknown Library	643786.0	12315408.0	4265822.0	1490500.0	450264.0	7750957.0	0.0	0.631154	4986271.0
SRR5876158_4	Unknown Library	858599.0	16418137.0	5688104.0	1987255.0	609690.0	10671929.0	0.0	0.65154	6179913.0
SRR5876158_5	Unknown Library	1072740.0	20518600.0	7108146.0	2484208.0	771477.0	13651979.0	0.0	0.666718	7307502.0
SRR5876158_6	Unknown Library	1288183.0	24619584.0	8532876.0	2981739.0	936857.0	16683230.0	0.0	0.678906	8380380.0
SRR5876158_7	Unknown Library	1503227.0	28722010.0	9955874.0	3479231.0	1104764.0	19761058.0	0.0	0.689207	9404536.0
SRR5876158_8	Unknown Library	1717704.0	32829592.0	11376489.0	3975990.0	1275183.0	22879101.0	0.0	0.698064	10391716.0
SRR5876158_9	Unknown Library	1932359.0	36932137.0	12796673.0	4472237.0	1447654.0	26028964.0	0.0	0.70591	11339870.0
SRR5876159	Unknown Library	833606.0	30144965.0	10985010.0	2131996.0	662699.0	21979932.0	0.0	0.730039	8396752.0
SRR5876159_001	Unknown Library	867.0	30052.0	11184.0	2133.0	498.0	1910.0	0.0	0.070821	226292.0
SRR5876159_002	Unknown Library	1706.0	60299.0	22003.0	4288.0	1087.0	6459.0	0.0	0.11451	260984.0
SRR5876159_003	Unknown Library	2543.0	90506.0	32824.0	6469.0	1695.0	12708.0	0.0	0.1477	291357.0
SRR5876159_004	Unknown Library	3384.0	120755.0	44158.0	8654.0	2293.0	20255.0	0.0	0.174782	318464.0
SRR5876159_005	Unknown Library	4229.0	151050.0	55024.0	10807.0	2893.0	28917.0	0.0	0.198241	342365.0
SRR5876159_006	Unknown Library	5053.0	181310.0	66030.0	12803.0	3478.0	38427.0	0.0	0.218488	364883.0
SRR5876159_007	Unknown Library	5849.0	211421.0	77340.0	14819.0	4055.0	48526.0	0.0	0.235851	387005.0
SRR5876159_008	Unknown Library	6669.0	241395.0	88155.0	16949.0	4668.0	59109.0	0.0	0.251065	408652.0
SRR5876159_009	Unknown Library	7532.0	271379.0	99482.0	19102.0	5283.0	70341.0	0.0	0.265251	428473.0
SRR5876159_01	Unknown Library	8353.0	301763.0	110723.0	21189.0	5889.0	82152.0	0.0	0.278148	448256.0
SRR5876159_02	Unknown Library	16898.0	603987.0	221421.0	42544.0	12086.0	218655.0	0.0	0.366892	617591.0
SRR5876159_03	Unknown Library	25296.0	905595.0	332384.0	63752.0	18214.0	375009.0	0.0	0.418316	764295.0
SRR5876159_04	Unknown Library	33828.0	1207354.0	442181.0	85074.0	24403.0	543502.0	0.0	0.453907	897834.0
SRR5876159_05	Unknown Library	42201.0	1508794.0	551930.0	106441.0	30527.0	719999.0	0.0	0.480597	1022690.0
SRR5876159_06	Unknown Library	50454.0	1810439.0	662404.0	127544.0	36654.0	902936.0	0.0	0.501869	1140890.0
SRR5876159_07	Unknown Library	58901.0	2112493.0	773006.0	148831.0	42855.0	1090679.0	0.0	0.519204	1254903.0
SRR5876159_08	Unknown Library	67212.0	2415030.0	883319.0	170038.0	49038.0	1282786.0	0.0	0.533891	1364852.0
SRR5876159_09	Unknown Library	75666.0	2715756.0	992880.0	191460.0	55402.0	1476717.0	0.0	0.546348	1471392.0
SRR5876159_1	Unknown Library	84002.0	3016651.0	1102415.0	212492.0	61630.0	1673449.0	0.0	0.557194	1575329.0
SRR5876159_2	Unknown Library	167390.0	6033118.0	2203239.0	425362.0	124942.0	3742355.0	0.0	0.622028	2521052.0
SRR5876159_3	Unknown Library	250909.0	9046433.0	3303541.0	639459.0	189494.0	5907734.0	0.0	0.654443	3368319.0
SRR5876159_4	Unknown Library	334308.0	12060928.0	4403605.0	853524.0	255232.0	8125450.0	0.0	0.674927	4165788.0
SRR5876159_5	Unknown Library	417386.0	15073857.0	5498997.0	1066286.0	321509.0	10377425.0	0.0	0.689556	4927713.0
SRR5876159_6	Unknown Library	500713.0	18084952.0	6596145.0	1280497.0	388708.0	12657098.0	0.0	0.700913	5659605.0
SRR5876159_7	Unknown Library	583851.0	21099146.0	7693950.0	1493057.0	456306.0	14960763.0	0.0	0.710059	6370550.0
SRR5876159_8	Unknown Library	667056.0	24115723.0	8791728.0	1705834.0	524653.0	17285711.0	0.0	0.717733	7062255.0
SRR5876159_9	Unknown Library	750470.0	27128399.0	9888264.0	1919528.0	593612.0	19623339.0	0.0	0.724273	7737260.0
SRR891275	Unknown Library	171517.0	7707063.0	2316881.0	458203.0	116231.0	3758887.0	0.0	0.48981	5040911.0
SRR891275_001	Unknown Library	183.0	7634.0	2415.0	473.0	50.0	71.0	0.0	0.012426	407859.0
SRR891275_002	Unknown Library	348.0	15392.0	4821.0	926.0	124.0	232.0	0.0	0.018887	505446.0
SRR891275_003	Unknown Library	513.0	23096.0	7104.0	1389.0	212.0	473.0	0.0	0.024794	556149.0
SRR891275_004	Unknown Library	671.0	30666.0	9422.0	1811.0	307.0	829.0	0.0	0.031692	556922.0
SRR891275_005	Unknown Library	862.0	38381.0	11685.0	2284.0	420.0	1282.0	0.0	0.038442	561666.0
SRR891275_006	Unknown Library	1045.0	46136.0	14053.0	2733.0	523.0	1817.0	0.0	0.044547	570244.0
SRR891275_007	Unknown Library	1218.0	53898.0	16445.0	3180.0	645.0	2412.0	0.0	0.050168	584092.0
SRR891275_008	Unknown Library	1385.0	61473.0	18683.0	3623.0	744.0	3084.0	0.0	0.055594	591999.0
SRR891275_009	Unknown Library	1566.0	69146.0	20931.0	4070.0	871.0	3802.0	0.0	0.060597	605503.0
SRR891275_01	Unknown Library	1756.0	76826.0	23120.0	4508.0	990.0	4568.0	0.0	0.065158	620170.0
SRR891275_02	Unknown Library	3515.0	154159.0	46571.0	9151.0	2101.0	15205.0	0.0	0.104258	729207.0
SRR891275_03	Unknown Library	5195.0	230992.0	70123.0	13615.0	3149.0	29961.0	0.0	0.135004	811657.0
SRR891275_04	Unknown Library	6872.0	307910.0	93149.0	18126.0	4209.0	47581.0	0.0	0.159583	890762.0
SRR891275_05	Unknown Library	8563.0	384905.0	116031.0	22691.0	5251.0	67346.0	0.0	0.179789	967491.0
SRR891275_06	Unknown Library	10287.0	461634.0	138920.0	27245.0	6353.0	89065.0	0.0	0.197613	1036939.0
SRR891275_07	Unknown Library	11986.0	538915.0	162074.0	31764.0	7443.0	112156.0	0.0	0.212655	1108081.0
SRR891275_08	Unknown Library	13615.0	616198.0	185422.0	36401.0	8529.0	136993.0	0.0	0.226736	1171764.0
SRR891275_09	Unknown Library	15374.0	693128.0	208042.0	40920.0	9669.0	162793.0	0.0	0.239189	1234139.0
SRR891275_1	Unknown Library	17098.0	770077.0	231005.0	45492.0	10782.0	189650.0	0.0	0.250494	1294564.0
SRR891275_2	Unknown Library	34273.0	1541135.0	462710.0	91395.0	22120.0	498724.0	0.0	0.327147	1833610.0
SRR891275_3	Unknown Library	51494.0	2310769.0	693738.0	137024.0	33653.0	850932.0	0.0	0.37139	2307564.0
SRR891275_4	Unknown Library	68633.0	3082126.0	924418.0	182857.0	45256.0	1229484.0	0.0	0.401776	2747467.0
SRR891275_5	Unknown Library	85726.0	3853119.0	1154977.0	228716.0	56789.0	1625751.0	0.0	0.424577	3162643.0
SRR891275_6	Unknown Library	102936.0	4621583.0	1386265.0	274714.0	68536.0	2033410.0	0.0	0.442469	3560366.0
SRR891275_7	Unknown Library	120196.0	5391883.0	1617960.0	320586.0	80446.0	2453044.0	0.0	0.457314	3943841.0
SRR891275_8	Unknown Library	137303.0	6164167.0	1850191.0	366635.0	92358.0	2881728.0	0.0	0.469756	4318738.0
SRR891275_9	Unknown Library	154380.0	6934733.0	2083755.0	412650.0	104275.0	3316931.0	0.0	0.480477	4682870.0
SRR891276	Unknown Library	243494.0	10654386.0	3174342.0	777160.0	169018.0	5610867.0	0.0	0.528518	6113695.0
SRR891276_001	Unknown Library	260.0	10544.0	3070.0	752.0	94.0	118.0	0.0	0.015458	467563.0
SRR891276_002	Unknown Library	533.0	21286.0	6499.0	1507.0	224.0	432.0	0.0	0.025241	517294.0
SRR891276_003	Unknown Library	761.0	31911.0	9577.0	2307.0	364.0	929.0	0.0	0.034405	537379.0
SRR891276_004	Unknown Library	990.0	42493.0	12863.0	3016.0	512.0	1609.0	0.0	0.043384	546855.0
SRR891276_005	Unknown Library	1242.0	53219.0	15971.0	3796.0	672.0	2468.0	0.0	0.05208	555916.0
SRR891276_006	Unknown Library	1485.0	63852.0	19092.0	4535.0	822.0	3454.0	0.0	0.059835	568714.0
SRR891276_007	Unknown Library	1731.0	74511.0	22157.0	5307.0	1002.0	4491.0	0.0	0.066228	593017.0
SRR891276_008	Unknown Library	1976.0	85146.0	25353.0	6056.0	1155.0	5770.0	0.0	0.073693	599521.0
SRR891276_009	Unknown Library	2229.0	95740.0	28586.0	6875.0	1326.0	7112.0	0.0	0.080275	612089.0
SRR891276_01	Unknown Library	2506.0	106320.0	31660.0	7714.0	1498.0	8521.0	0.0	0.086174	627364.0
SRR891276_02	Unknown Library	4928.0	213613.0	63915.0	15356.0	3029.0	27614.0	0.0	0.134806	753366.0
SRR891276_03	Unknown Library	7374.0	320082.0	96092.0	23086.0	4605.0	52446.0	0.0	0.169097	866848.0
SRR891276_04	Unknown Library	9821.0	426651.0	128290.0	30707.0	6190.0	81900.0	0.0	0.196948	963998.0
SRR891276_05	Unknown Library	12333.0	532884.0	159793.0	38611.0	7818.0	114508.0	0.0	0.219677	1055093.0
SRR891276_06	Unknown Library	14801.0	639223.0	191169.0	46275.0	9457.0	149728.0	0.0	0.238866	1141866.0
SRR891276_07	Unknown Library	17205.0	745916.0	222610.0	54025.0	11047.0	187150.0	0.0	0.25536	1225769.0
SRR891276_08	Unknown Library	19744.0	852760.0	254551.0	61786.0	12709.0	226797.0	0.0	0.270279	1304159.0
SRR891276_09	Unknown Library	22060.0	959537.0	286449.0	69336.0	14203.0	267830.0	0.0	0.283269	1381374.0
SRR891276_1	Unknown Library	24490.0	1065816.0	317918.0	77112.0	15827.0	309771.0	0.0	0.294681	1457744.0
SRR891276_2	Unknown Library	48864.0	2131738.0	634495.0	154992.0	32168.0	787572.0	0.0	0.372724	2119114.0
SRR891276_3	Unknown Library	73161.0	3197032.0	951573.0	232899.0	48834.0	1321417.0	0.0	0.416201	2705690.0
SRR891276_4	Unknown Library	97390.0	4263932.0	1270923.0	310350.0	65618.0	1888834.0	0.0	0.445585	3250740.0
SRR891276_5	Unknown Library	121752.0	5328835.0	1590122.0	388168.0	82579.0	2477452.0	0.0	0.467324	3766615.0
SRR891276_6	Unknown Library	145787.0	6392641.0	1907125.0	465261.0	99409.0	3081563.0	0.0	0.484301	4262314.0
SRR891276_7	Unknown Library	170153.0	7456943.0	2224011.0	543123.0	116509.0	3699416.0	0.0	0.498231	4741106.0
SRR891276_8	Unknown Library	194682.0	8522048.0	2541650.0	621888.0	134015.0	4327661.0	0.0	0.509858	5208701.0
SRR891276_9	Unknown Library	219144.0	9586969.0	2856442.0	699718.0	151456.0	4965113.0	0.0	0.51986	5664486.0
