# Supplementary material for: Combining signal and sequence to detect RNA polymerase initiation in ATAC-seq data
Source: PLoS One. 2020 Apr 30;15(4):e0232332. doi: 10.1371/journal.pone.0232332 (PMC7192442; doi:10.1371/journal.pone.0232332)
Supplement: S1 File — (ZIP) [file pone.0232332.s011.zip › multiqc_reports/all_other_ATAC_samples_MultiQC/multiqc_data/multiqc_samtools_flagstat.txt]

Sample	total_passed	total_failed	secondary_passed	secondary_failed	supplementary_passed	supplementary_failed	duplicates_passed	duplicates_failed	mapped_passed	mapped_failed	mapped_passed_pct	mapped_failed_pct	paired in sequencing_passed	paired in sequencing_failed	read1_passed	read1_failed	read2_passed	read2_failed	properly paired_passed	properly paired_failed	properly paired_passed_pct	properly paired_failed_pct	with itself and mate mapped_passed	with itself and mate mapped_failed	singletons_passed	singletons_failed	singletons_passed_pct	singletons_failed_pct	with mate mapped to a different chr_passed	with mate mapped to a different chr_failed	with mate mapped to a different chr (mapQ >= 5)_passed	with mate mapped to a different chr (mapQ >= 5)_failed	flagstat_total
SRR1822165	438849016	0	56967494	0	0	0	0	0	429821214	0	97.94	nan	381881522	0	190940761	0	190940761	0	341596668	0	89.45	nan	370116942	0	2736778	0	0.72	nan	3781612	0	1934495	0	438849016
SRR1822165_001	439568	0	57458	0	0	0	0	0	430599	0	97.96	nan	382110	0	191055	0	191055	0	341892	0	89.47	nan	370324	0	2817	0	0.74	nan	3744	0	1927	0	439568
SRR1822165_002	879304	0	114584	0	0	0	0	0	861283	0	97.95	nan	764720	0	382360	0	382360	0	684154	0	89.46	nan	741168	0	5531	0	0.72	nan	7600	0	3878	0	879304
SRR1822165_003	1317559	0	171037	0	0	0	0	0	1290475	0	97.94	nan	1146522	0	573261	0	573261	0	1025662	0	89.46	nan	1111162	0	8276	0	0.72	nan	11296	0	5781	0	1317559
SRR1822165_004	1755419	0	227653	0	0	0	0	0	1719217	0	97.94	nan	1527766	0	763883	0	763883	0	1366936	0	89.47	nan	1480608	0	10956	0	0.72	nan	15052	0	7671	0	1755419
SRR1822165_005	2195037	0	285057	0	0	0	0	0	2149856	0	97.94	nan	1909980	0	954990	0	954990	0	1708956	0	89.48	nan	1851080	0	13719	0	0.72	nan	18834	0	9648	0	2195037
SRR1822165_006	2633087	0	341509	0	0	0	0	0	2578897	0	97.94	nan	2291578	0	1145789	0	1145789	0	2050250	0	89.47	nan	2220902	0	16486	0	0.72	nan	22622	0	11604	0	2633087
SRR1822165_007	3071725	0	398185	0	0	0	0	0	3008467	0	97.94	nan	2673540	0	1336770	0	1336770	0	2391714	0	89.46	nan	2591018	0	19264	0	0.72	nan	26300	0	13523	0	3071725
SRR1822165_008	3510565	0	454851	0	0	0	0	0	3438000	0	97.93	nan	3055714	0	1527857	0	1527857	0	2733220	0	89.45	nan	2961066	0	22083	0	0.72	nan	30154	0	15462	0	3510565
SRR1822165_009	3948266	0	511520	0	0	0	0	0	3866695	0	97.93	nan	3436746	0	1718373	0	1718373	0	3074354	0	89.46	nan	3330408	0	24767	0	0.72	nan	33908	0	17356	0	3948266
SRR1822165_01	4387650	0	568824	0	0	0	0	0	4296918	0	97.93	nan	3818826	0	1909413	0	1909413	0	3416254	0	89.46	nan	3700508	0	27586	0	0.72	nan	37766	0	19324	0	4387650
SRR1822165_02	8780775	0	1138243	0	0	0	0	0	8599753	0	97.94	nan	7642532	0	3821266	0	3821266	0	6837680	0	89.47	nan	7406560	0	54950	0	0.72	nan	75026	0	38300	0	8780775
SRR1822165_03	13165383	0	1706757	0	0	0	0	0	12894710	0	97.94	nan	11458626	0	5729313	0	5729313	0	10252052	0	89.47	nan	11105714	0	82239	0	0.72	nan	112116	0	57377	0	13165383
SRR1822165_04	17557718	0	2276748	0	0	0	0	0	17197308	0	97.95	nan	15280970	0	7640485	0	7640485	0	13672502	0	89.47	nan	14811108	0	109452	0	0.72	nan	149444	0	76421	0	17557718
SRR1822165_05	21948349	0	2845191	0	0	0	0	0	21497039	0	97.94	nan	19103158	0	9551579	0	9551579	0	17091074	0	89.47	nan	18515082	0	136766	0	0.72	nan	187220	0	95826	0	21948349
SRR1822165_06	26337449	0	3414739	0	0	0	0	0	25796089	0	97.94	nan	22922710	0	11461355	0	11461355	0	20508454	0	89.47	nan	22217178	0	164172	0	0.72	nan	225110	0	115288	0	26337449
SRR1822165_07	30722026	0	3982216	0	0	0	0	0	30090357	0	97.94	nan	26739810	0	13369905	0	13369905	0	23922498	0	89.46	nan	25916680	0	191461	0	0.72	nan	262708	0	134574	0	30722026
SRR1822165_08	35115482	0	4552228	0	0	0	0	0	34393251	0	97.94	nan	30563254	0	15281627	0	15281627	0	27341050	0	89.46	nan	29621986	0	219037	0	0.72	nan	300754	0	154009	0	35115482
SRR1822165_09	39505846	0	5121854	0	0	0	0	0	38693327	0	97.94	nan	34383992	0	17191996	0	17191996	0	30758574	0	89.46	nan	33325104	0	246369	0	0.72	nan	338824	0	173310	0	39505846
SRR1822165_1	43892717	0	5691393	0	0	0	0	0	42989755	0	97.94	nan	38201324	0	19100662	0	19100662	0	34172830	0	89.45	nan	37024624	0	273738	0	0.72	nan	376614	0	192689	0	43892717
SRR1822165_2	87769988	0	11383854	0	0	0	0	0	85963529	0	97.94	nan	76386134	0	38193067	0	38193067	0	68332198	0	89.46	nan	74031654	0	548021	0	0.72	nan	754046	0	385694	0	87769988
SRR1822165_3	131655169	0	17080117	0	0	0	0	0	128945881	0	97.94	nan	114575052	0	57287526	0	57287526	0	102493836	0	89.46	nan	111044120	0	821644	0	0.72	nan	1132406	0	579266	0	131655169
SRR1822165_4	175541054	0	22776842	0	0	0	0	0	171931993	0	97.94	nan	152764212	0	76382106	0	76382106	0	136657618	0	89.46	nan	148060594	0	1094557	0	0.72	nan	1511038	0	772835	0	175541054
SRR1822165_5	219416400	0	28475324	0	0	0	0	0	214905016	0	97.94	nan	190941076	0	95470538	0	95470538	0	170803776	0	89.45	nan	185061642	0	1368050	0	0.72	nan	1889240	0	965908	0	219416400
SRR1822165_6	263293099	0	34170461	0	0	0	0	0	257880353	0	97.94	nan	229122638	0	114561319	0	114561319	0	204957358	0	89.45	nan	222068098	0	1641794	0	0.72	nan	2267532	0	1159530	0	263293099
SRR1822165_7	307175489	0	39866529	0	0	0	0	0	300857544	0	97.94	nan	267308960	0	133654480	0	133654480	0	239114454	0	89.45	nan	259074548	0	1916467	0	0.72	nan	2646200	0	1353372	0	307175489
SRR1822165_8	351070440	0	45567328	0	0	0	0	0	343847269	0	97.94	nan	305503112	0	152751556	0	152751556	0	273274914	0	89.45	nan	296089376	0	2190565	0	0.72	nan	3025372	0	1547857	0	351070440
SRR1822165_9	394950851	0	51267791	0	0	0	0	0	386824563	0	97.94	nan	343683060	0	171841530	0	171841530	0	307426366	0	89.45	nan	333093036	0	2463736	0	0.72	nan	3403426	0	1741304	0	394950851
SRR1822166	127352064	0	15774740	0	0	0	0	0	125503727	0	98.55	nan	111577324	0	55788662	0	55788662	0	101754046	0	91.2	nan	108971056	0	757931	0	0.68	nan	1010954	0	525802	0	127352064
SRR1822166_001	127291	0	15667	0	0	0	0	0	125520	0	98.61	nan	111624	0	55812	0	55812	0	101758	0	91.16	nan	109088	0	765	0	0.69	nan	1028	0	544	0	127291
SRR1822166_002	254848	0	31034	0	0	0	0	0	251228	0	98.58	nan	223814	0	111907	0	111907	0	204024	0	91.16	nan	218678	0	1516	0	0.68	nan	2126	0	1098	0	254848
SRR1822166_003	381948	0	46818	0	0	0	0	0	376503	0	98.57	nan	335130	0	167565	0	167565	0	305284	0	91.09	nan	327414	0	2271	0	0.68	nan	3200	0	1654	0	381948
SRR1822166_004	508950	0	62626	0	0	0	0	0	501637	0	98.56	nan	446324	0	223162	0	223162	0	406808	0	91.15	nan	436012	0	2999	0	0.67	nan	4194	0	2166	0	508950
SRR1822166_005	636539	0	78379	0	0	0	0	0	627440	0	98.57	nan	558160	0	279080	0	279080	0	508936	0	91.18	nan	545402	0	3659	0	0.66	nan	5270	0	2732	0	636539
SRR1822166_006	763565	0	94219	0	0	0	0	0	752583	0	98.56	nan	669346	0	334673	0	334673	0	610174	0	91.16	nan	653930	0	4434	0	0.66	nan	6290	0	3263	0	763565
SRR1822166_007	890890	0	109956	0	0	0	0	0	878041	0	98.56	nan	780934	0	390467	0	390467	0	711770	0	91.14	nan	762896	0	5189	0	0.66	nan	7260	0	3767	0	890890
SRR1822166_008	1018036	0	125946	0	0	0	0	0	1003357	0	98.56	nan	892090	0	446045	0	446045	0	813304	0	91.17	nan	871478	0	5933	0	0.67	nan	8184	0	4230	0	1018036
SRR1822166_009	1144830	0	141610	0	0	0	0	0	1128274	0	98.55	nan	1003220	0	501610	0	501610	0	914636	0	91.17	nan	979926	0	6738	0	0.67	nan	9172	0	4752	0	1144830
SRR1822166_01	1272563	0	157403	0	0	0	0	0	1254265	0	98.56	nan	1115160	0	557580	0	557580	0	1016828	0	91.18	nan	1089384	0	7478	0	0.67	nan	10168	0	5286	0	1272563
SRR1822166_02	2547101	0	315571	0	0	0	0	0	2510537	0	98.56	nan	2231530	0	1115765	0	1115765	0	2035258	0	91.2	nan	2179966	0	15000	0	0.67	nan	20184	0	10467	0	2547101
SRR1822166_03	3820917	0	474347	0	0	0	0	0	3766223	0	98.57	nan	3346570	0	1673285	0	1673285	0	3053054	0	91.23	nan	3269396	0	22480	0	0.67	nan	30270	0	15699	0	3820917
SRR1822166_04	5095611	0	631693	0	0	0	0	0	5022524	0	98.57	nan	4463918	0	2231959	0	2231959	0	4072340	0	91.23	nan	4360772	0	30059	0	0.67	nan	40210	0	20957	0	5095611
SRR1822166_05	6368488	0	789138	0	0	0	0	0	6276914	0	98.56	nan	5579350	0	2789675	0	2789675	0	5089352	0	91.22	nan	5450254	0	37522	0	0.67	nan	50036	0	26109	0	6368488
SRR1822166_06	7641393	0	946153	0	0	0	0	0	7531396	0	98.56	nan	6695240	0	3347620	0	3347620	0	6106540	0	91.21	nan	6540104	0	45139	0	0.67	nan	59968	0	31208	0	7641393
SRR1822166_07	8914888	0	1103756	0	0	0	0	0	8786361	0	98.56	nan	7811132	0	3905566	0	3905566	0	7124864	0	91.21	nan	7629840	0	52765	0	0.68	nan	70034	0	36445	0	8914888
SRR1822166_08	10189208	0	1260960	0	0	0	0	0	10041985	0	98.56	nan	8928248	0	4464124	0	4464124	0	8142588	0	91.2	nan	8720636	0	60389	0	0.68	nan	80264	0	41630	0	10189208
SRR1822166_09	11462361	0	1419009	0	0	0	0	0	11296747	0	98.56	nan	10043352	0	5021676	0	5021676	0	9159326	0	91.2	nan	9809856	0	67882	0	0.68	nan	90450	0	47007	0	11462361
SRR1822166_1	12732546	0	1575926	0	0	0	0	0	12548660	0	98.56	nan	11156620	0	5578310	0	5578310	0	10175052	0	91.2	nan	10897274	0	75460	0	0.68	nan	100658	0	52178	0	12732546
SRR1822166_2	25468665	0	3152517	0	0	0	0	0	25099441	0	98.55	nan	22316148	0	11158074	0	11158074	0	20351676	0	91.2	nan	21795182	0	151742	0	0.68	nan	201864	0	104937	0	25468665
SRR1822166_3	38211104	0	4734454	0	0	0	0	0	37658252	0	98.55	nan	33476650	0	16738325	0	16738325	0	30531014	0	91.2	nan	32696200	0	227598	0	0.68	nan	302932	0	157593	0	38211104
SRR1822166_4	50947359	0	6313449	0	0	0	0	0	50209005	0	98.55	nan	44633910	0	22316955	0	22316955	0	40704446	0	91.2	nan	43591906	0	303650	0	0.68	nan	404462	0	210352	0	50947359
SRR1822166_5	63673431	0	7890015	0	0	0	0	0	62750624	0	98.55	nan	55783416	0	27891708	0	27891708	0	50871900	0	91.2	nan	54481566	0	379043	0	0.68	nan	505608	0	262954	0	63673431
SRR1822166_6	76401787	0	9464381	0	0	0	0	0	75293747	0	98.55	nan	66937406	0	33468703	0	33468703	0	61042654	0	91.19	nan	65374572	0	454794	0	0.68	nan	606574	0	315316	0	76401787
SRR1822166_7	89141971	0	11044377	0	0	0	0	0	87848335	0	98.55	nan	78097594	0	39048797	0	39048797	0	71220040	0	91.19	nan	76273174	0	530784	0	0.68	nan	707444	0	367943	0	89141971
SRR1822166_8	101889606	0	12625424	0	0	0	0	0	100411444	0	98.55	nan	89264182	0	44632091	0	44632091	0	81404462	0	91.19	nan	87179658	0	606362	0	0.68	nan	808884	0	420454	0	101889606
SRR1822166_9	114614681	0	14197303	0	0	0	0	0	112951543	0	98.55	nan	100417378	0	50208689	0	50208689	0	91575748	0	91.2	nan	98072254	0	681986	0	0.68	nan	910330	0	473280	0	114614681
SRR1822167	194027813	0	25687735	0	0	0	0	0	191203269	0	98.54	nan	168340078	0	84170039	0	84170039	0	153463770	0	91.16	nan	163826410	0	1689124	0	1.0	nan	1756762	0	894832	0	194027813
SRR1822168	142834866	0	18947500	0	0	0	0	0	141124919	0	98.8	nan	123887366	0	61943683	0	61943683	0	113643512	0	91.73	nan	121286248	0	891171	0	0.72	nan	1273954	0	653976	0	142834866
SRR1822168_001	142962	0	19054	0	0	0	0	0	141153	0	98.73	nan	123908	0	61954	0	61954	0	113438	0	91.55	nan	121170	0	929	0	0.75	nan	1358	0	700	0	142962
SRR1822168_002	286909	0	38331	0	0	0	0	0	283350	0	98.76	nan	248578	0	124289	0	124289	0	227740	0	91.62	nan	243186	0	1833	0	0.74	nan	2580	0	1336	0	286909
SRR1822168_003	429441	0	57289	0	0	0	0	0	424195	0	98.78	nan	372152	0	186076	0	186076	0	341102	0	91.66	nan	364182	0	2724	0	0.73	nan	3884	0	1998	0	429441
SRR1822168_004	572047	0	76367	0	0	0	0	0	565141	0	98.79	nan	495680	0	247840	0	247840	0	454378	0	91.67	nan	485144	0	3630	0	0.73	nan	5148	0	2640	0	572047
SRR1822168_005	714985	0	95289	0	0	0	0	0	706418	0	98.8	nan	619696	0	309848	0	309848	0	568440	0	91.73	nan	606600	0	4529	0	0.73	nan	6460	0	3318	0	714985
SRR1822168_006	856910	0	113926	0	0	0	0	0	846662	0	98.8	nan	742984	0	371492	0	371492	0	681516	0	91.73	nan	727314	0	5422	0	0.73	nan	7698	0	3949	0	856910
SRR1822168_007	999719	0	132981	0	0	0	0	0	987821	0	98.81	nan	866738	0	433369	0	433369	0	795290	0	91.76	nan	848536	0	6304	0	0.73	nan	8966	0	4605	0	999719
SRR1822168_008	1142149	0	152021	0	0	0	0	0	1128514	0	98.81	nan	990128	0	495064	0	495064	0	908496	0	91.76	nan	969312	0	7181	0	0.73	nan	10232	0	5250	0	1142149
SRR1822168_009	1284439	0	170827	0	0	0	0	0	1269171	0	98.81	nan	1113612	0	556806	0	556806	0	1021654	0	91.74	nan	1090304	0	8040	0	0.72	nan	11556	0	5900	0	1284439
SRR1822168_01	1427664	0	189858	0	0	0	0	0	1410865	0	98.82	nan	1237806	0	618903	0	618903	0	1135898	0	91.77	nan	1212134	0	8873	0	0.72	nan	12836	0	6597	0	1427664
SRR1822168_02	2857278	0	379948	0	0	0	0	0	2823401	0	98.81	nan	2477330	0	1238665	0	1238665	0	2273544	0	91.77	nan	2425638	0	17815	0	0.72	nan	25356	0	13033	0	2857278
SRR1822168_03	4285477	0	569795	0	0	0	0	0	4234551	0	98.81	nan	3715682	0	1857841	0	1857841	0	3409994	0	91.77	nan	3638118	0	26638	0	0.72	nan	37950	0	19528	0	4285477
SRR1822168_04	5715291	0	759267	0	0	0	0	0	5647197	0	98.81	nan	4956024	0	2478012	0	2478012	0	4547396	0	91.75	nan	4852358	0	35572	0	0.72	nan	50918	0	26237	0	5715291
SRR1822168_05	7143864	0	949402	0	0	0	0	0	7058571	0	98.81	nan	6194462	0	3097231	0	3097231	0	5683694	0	91.75	nan	6064594	0	44575	0	0.72	nan	63640	0	32791	0	7143864
SRR1822168_06	8573249	0	1139341	0	0	0	0	0	8471094	0	98.81	nan	7433908	0	3716954	0	3716954	0	6820972	0	91.75	nan	7278318	0	53435	0	0.72	nan	76524	0	39330	0	8573249
SRR1822168_07	10002810	0	1329352	0	0	0	0	0	9883464	0	98.81	nan	8673458	0	4336729	0	4336729	0	7957856	0	91.75	nan	8491818	0	62294	0	0.72	nan	89192	0	45774	0	10002810
SRR1822168_08	11433183	0	1519139	0	0	0	0	0	11296588	0	98.81	nan	9914044	0	4957022	0	4957022	0	9096012	0	91.75	nan	9706354	0	71095	0	0.72	nan	101846	0	52280	0	11433183
SRR1822168_09	12860829	0	1708805	0	0	0	0	0	12707117	0	98.8	nan	11152024	0	5576012	0	5576012	0	10231382	0	91.74	nan	10918176	0	80136	0	0.72	nan	114268	0	58627	0	12860829
SRR1822168_1	14286691	0	1898295	0	0	0	0	0	14115826	0	98.8	nan	12388396	0	6194198	0	6194198	0	11365224	0	91.74	nan	12128472	0	89059	0	0.72	nan	127038	0	65109	0	14286691
SRR1822168_2	28575196	0	3796346	0	0	0	0	0	28233848	0	98.81	nan	24778850	0	12389425	0	12389425	0	22731814	0	91.74	nan	24259718	0	177784	0	0.72	nan	255060	0	130896	0	28575196
SRR1822168_3	42857391	0	5689459	0	0	0	0	0	42344530	0	98.8	nan	37167932	0	18583966	0	18583966	0	34097106	0	91.74	nan	36388186	0	266885	0	0.72	nan	382314	0	196061	0	42857391
SRR1822168_4	57139905	0	7584039	0	0	0	0	0	56455431	0	98.8	nan	49555866	0	24777933	0	24777933	0	45460252	0	91.74	nan	48515258	0	356134	0	0.72	nan	509896	0	261507	0	57139905
SRR1822168_5	71417001	0	9478335	0	0	0	0	0	70561849	0	98.8	nan	61938666	0	30969333	0	30969333	0	56819822	0	91.74	nan	60638066	0	445448	0	0.72	nan	636276	0	326470	0	71417001
SRR1822168_6	85688796	0	11365538	0	0	0	0	0	84662653	0	98.8	nan	74323258	0	37161629	0	37161629	0	68180392	0	91.73	nan	72763016	0	534099	0	0.72	nan	763714	0	391836	0	85688796
SRR1822168_7	99974752	0	13261620	0	0	0	0	0	98778403	0	98.8	nan	86713132	0	43356566	0	43356566	0	79545860	0	91.73	nan	84893440	0	623343	0	0.72	nan	890570	0	457128	0	99974752
SRR1822168_8	114270188	0	15159188	0	0	0	0	0	112903248	0	98.8	nan	99111000	0	49555500	0	49555500	0	90917738	0	91.73	nan	97031844	0	712216	0	0.72	nan	1018934	0	522764	0	114270188
SRR1822168_9	128550897	0	17054279	0	0	0	0	0	127012860	0	98.8	nan	111496618	0	55748309	0	55748309	0	102278426	0	91.73	nan	109157110	0	801471	0	0.72	nan	1146756	0	588357	0	128550897
SRR3622817	155232141	0	21621107	0	0	0	0	0	149415841	0	96.25	nan	133611034	0	66805517	0	66805517	0	121978792	0	91.29	nan	125912024	0	1882710	0	1.41	nan	671574	0	373733	0	155232141
SRR3622817_001	155042	0	21442	0	0	0	0	0	149299	0	96.3	nan	133600	0	66800	0	66800	0	122018	0	91.33	nan	125998	0	1859	0	1.39	nan	634	0	330	0	155042
SRR3622817_002	311076	0	43216	0	0	0	0	0	299579	0	96.3	nan	267860	0	133930	0	133930	0	244640	0	91.33	nan	252588	0	3775	0	1.41	nan	1272	0	680	0	311076
SRR3622817_003	466579	0	65187	0	0	0	0	0	449354	0	96.31	nan	401392	0	200696	0	200696	0	366646	0	91.34	nan	378592	0	5575	0	1.39	nan	1944	0	1026	0	466579
SRR3622817_004	621336	0	86792	0	0	0	0	0	598314	0	96.29	nan	534544	0	267272	0	267272	0	488336	0	91.36	nan	504040	0	7482	0	1.4	nan	2578	0	1353	0	621336
SRR3622817_005	776412	0	108182	0	0	0	0	0	747595	0	96.29	nan	668230	0	334115	0	334115	0	610570	0	91.37	nan	630098	0	9315	0	1.39	nan	3256	0	1751	0	776412
SRR3622817_006	930882	0	129806	0	0	0	0	0	896405	0	96.3	nan	801076	0	400538	0	400538	0	731844	0	91.36	nan	755428	0	11171	0	1.39	nan	3996	0	2142	0	930882
SRR3622817_007	1085759	0	150847	0	0	0	0	0	1045404	0	96.28	nan	934912	0	467456	0	467456	0	854132	0	91.36	nan	881526	0	13031	0	1.39	nan	4694	0	2526	0	1085759
SRR3622817_008	1240510	0	172436	0	0	0	0	0	1194474	0	96.29	nan	1068074	0	534037	0	534037	0	975832	0	91.36	nan	1007180	0	14858	0	1.39	nan	5404	0	2915	0	1240510
SRR3622817_009	1395309	0	193953	0	0	0	0	0	1343569	0	96.29	nan	1201356	0	600678	0	600678	0	1097594	0	91.36	nan	1132940	0	16676	0	1.39	nan	6130	0	3320	0	1395309
SRR3622817_01	1551264	0	215956	0	0	0	0	0	1493791	0	96.3	nan	1335308	0	667654	0	667654	0	1219962	0	91.36	nan	1259330	0	18505	0	1.39	nan	6828	0	3688	0	1551264
SRR3622817_02	3104885	0	431731	0	0	0	0	0	2988768	0	96.26	nan	2673154	0	1336577	0	1336577	0	2441124	0	91.32	nan	2519742	0	37295	0	1.4	nan	13718	0	7569	0	3104885
SRR3622817_03	4656010	0	647314	0	0	0	0	0	4481646	0	96.26	nan	4008696	0	2004348	0	2004348	0	3659800	0	91.3	nan	3777966	0	56366	0	1.41	nan	20572	0	11433	0	4656010
SRR3622817_04	6209431	0	862847	0	0	0	0	0	5976424	0	96.25	nan	5346584	0	2673292	0	2673292	0	4880632	0	91.29	nan	5038376	0	75201	0	1.41	nan	27290	0	15178	0	6209431
SRR3622817_05	7761085	0	1078349	0	0	0	0	0	7470269	0	96.25	nan	6682736	0	3341368	0	3341368	0	6100706	0	91.29	nan	6297744	0	94176	0	1.41	nan	34094	0	18930	0	7761085
SRR3622817_06	9314171	0	1295381	0	0	0	0	0	8965651	0	96.26	nan	8018790	0	4009395	0	4009395	0	7320672	0	91.29	nan	7557400	0	112870	0	1.41	nan	40860	0	22699	0	9314171
SRR3622817_07	10868046	0	1512420	0	0	0	0	0	10461153	0	96.26	nan	9355626	0	4677813	0	4677813	0	8540650	0	91.29	nan	8816914	0	131819	0	1.41	nan	47602	0	26483	0	10868046
SRR3622817_08	12422460	0	1728944	0	0	0	0	0	11957542	0	96.26	nan	10693516	0	5346758	0	5346758	0	9762712	0	91.3	nan	10077810	0	150788	0	1.41	nan	54080	0	30123	0	12422460
SRR3622817_09	13974236	0	1945112	0	0	0	0	0	13450537	0	96.25	nan	12029124	0	6014562	0	6014562	0	10981290	0	91.29	nan	11335594	0	169831	0	1.41	nan	60864	0	33914	0	13974236
SRR3622817_1	15523803	0	2161371	0	0	0	0	0	14942390	0	96.25	nan	13362432	0	6681216	0	6681216	0	12198614	0	91.29	nan	12592356	0	188663	0	1.41	nan	67584	0	37656	0	15523803
SRR3622817_2	31041876	0	4320460	0	0	0	0	0	29878358	0	96.25	nan	26721416	0	13360708	0	13360708	0	24393226	0	91.29	nan	25180558	0	377340	0	1.41	nan	134628	0	75101	0	31041876
SRR3622817_3	46565667	0	6483011	0	0	0	0	0	44821418	0	96.25	nan	40082656	0	20041328	0	20041328	0	36594200	0	91.3	nan	37773502	0	564905	0	1.41	nan	201532	0	112365	0	46565667
SRR3622817_4	62091750	0	8648432	0	0	0	0	0	59765941	0	96.25	nan	53443318	0	26721659	0	26721659	0	48791356	0	91.3	nan	50364270	0	753239	0	1.41	nan	269116	0	149986	0	62091750
SRR3622817_5	77608089	0	10809149	0	0	0	0	0	74699220	0	96.25	nan	66798940	0	33399470	0	33399470	0	60981726	0	91.29	nan	62948224	0	941847	0	1.41	nan	335720	0	186958	0	77608089
SRR3622817_6	93123382	0	12969012	0	0	0	0	0	89633093	0	96.25	nan	80154370	0	40077185	0	40077185	0	73174050	0	91.29	nan	75534152	0	1129929	0	1.41	nan	402772	0	224321	0	93123382
SRR3622817_7	108653984	0	15136622	0	0	0	0	0	104582339	0	96.25	nan	93517362	0	46758681	0	46758681	0	85373328	0	91.29	nan	88128042	0	1317675	0	1.41	nan	469950	0	261432	0	108653984
SRR3622817_8	124184972	0	17296600	0	0	0	0	0	119531951	0	96.25	nan	106888372	0	53444186	0	53444186	0	97581644	0	91.29	nan	100729094	0	1506257	0	1.41	nan	537482	0	298933	0	124184972
SRR3622817_9	139703190	0	19456390	0	0	0	0	0	134467644	0	96.25	nan	120246800	0	60123400	0	60123400	0	109777174	0	91.29	nan	113316878	0	1694376	0	1.41	nan	604550	0	336411	0	139703190
SRR3622818	81105463	0	10799475	0	0	0	0	0	77013123	0	94.95	nan	70305988	0	35152994	0	35152994	0	62386222	0	88.74	nan	64747612	0	1466036	0	2.09	nan	379748	0	208369	0	81105463
SRR3622818_001	80687	0	10397	0	0	0	0	0	76540	0	94.86	nan	70290	0	35145	0	35145	0	62370	0	88.73	nan	64722	0	1421	0	2.02	nan	358	0	186	0	80687
SRR3622818_002	161979	0	21179	0	0	0	0	0	153734	0	94.91	nan	140800	0	70400	0	70400	0	125088	0	88.84	nan	129716	0	2839	0	2.02	nan	754	0	381	0	161979
SRR3622818_003	243468	0	32270	0	0	0	0	0	231171	0	94.95	nan	211198	0	105599	0	105599	0	187740	0	88.89	nan	194574	0	4327	0	2.05	nan	1138	0	586	0	243468
SRR3622818_004	325137	0	43459	0	0	0	0	0	308645	0	94.93	nan	281678	0	140839	0	140839	0	250142	0	88.8	nan	259378	0	5808	0	2.06	nan	1532	0	810	0	325137
SRR3622818_005	407042	0	54640	0	0	0	0	0	386309	0	94.91	nan	352402	0	176201	0	176201	0	312680	0	88.73	nan	324336	0	7333	0	2.08	nan	1980	0	1070	0	407042
SRR3622818_006	488593	0	65763	0	0	0	0	0	463785	0	94.92	nan	422830	0	211415	0	211415	0	375266	0	88.75	nan	389224	0	8798	0	2.08	nan	2358	0	1289	0	488593
SRR3622818_007	569403	0	76479	0	0	0	0	0	540495	0	94.92	nan	492924	0	246462	0	246462	0	437534	0	88.76	nan	453790	0	10226	0	2.07	nan	2674	0	1458	0	569403
SRR3622818_008	650320	0	87242	0	0	0	0	0	617278	0	94.92	nan	563078	0	281539	0	281539	0	499646	0	88.73	nan	518348	0	11688	0	2.08	nan	3062	0	1661	0	650320
SRR3622818_009	731056	0	97878	0	0	0	0	0	693971	0	94.93	nan	633178	0	316589	0	316589	0	561838	0	88.73	nan	582916	0	13177	0	2.08	nan	3426	0	1864	0	731056
SRR3622818_01	812950	0	108954	0	0	0	0	0	771713	0	94.93	nan	703996	0	351998	0	351998	0	624534	0	88.71	nan	648100	0	14659	0	2.08	nan	3820	0	2079	0	812950
SRR3622818_02	1626845	0	218165	0	0	0	0	0	1544652	0	94.95	nan	1408680	0	704340	0	704340	0	1250110	0	88.74	nan	1297036	0	29451	0	2.09	nan	7614	0	4180	0	1626845
SRR3622818_03	2438143	0	326495	0	0	0	0	0	2314608	0	94.93	nan	2111648	0	1055824	0	1055824	0	1873484	0	88.72	nan	1943954	0	44159	0	2.09	nan	11332	0	6152	0	2438143
SRR3622818_04	3248420	0	432798	0	0	0	0	0	3083640	0	94.93	nan	2815622	0	1407811	0	1407811	0	2497960	0	88.72	nan	2592036	0	58806	0	2.09	nan	15130	0	8259	0	3248420
SRR3622818_05	4060772	0	541968	0	0	0	0	0	3854966	0	94.93	nan	3518804	0	1759402	0	1759402	0	3122136	0	88.73	nan	3239710	0	73288	0	2.08	nan	18982	0	10330	0	4060772
SRR3622818_06	4872286	0	650324	0	0	0	0	0	4625451	0	94.93	nan	4221962	0	2110981	0	2110981	0	3746084	0	88.73	nan	3887240	0	87887	0	2.08	nan	22798	0	12436	0	4872286
SRR3622818_07	5684932	0	758850	0	0	0	0	0	5396972	0	94.93	nan	4926082	0	2463041	0	2463041	0	4371114	0	88.73	nan	4535664	0	102458	0	2.08	nan	26630	0	14508	0	5684932
SRR3622818_08	6498629	0	867313	0	0	0	0	0	6169806	0	94.94	nan	5631316	0	2815658	0	2815658	0	4997286	0	88.74	nan	5185544	0	116949	0	2.08	nan	30478	0	16660	0	6498629
SRR3622818_09	7307793	0	974377	0	0	0	0	0	6938306	0	94.94	nan	6333416	0	3166708	0	3166708	0	5620698	0	88.75	nan	5832368	0	131561	0	2.08	nan	34162	0	18686	0	7307793
SRR3622818_1	8116598	0	1081844	0	0	0	0	0	7706585	0	94.95	nan	7034754	0	3517377	0	3517377	0	6243152	0	88.75	nan	6478698	0	146043	0	2.08	nan	38086	0	20816	0	8116598
SRR3622818_2	16236276	0	2166208	0	0	0	0	0	15416578	0	94.95	nan	14070068	0	7035034	0	7035034	0	12485312	0	88.74	nan	12958096	0	292274	0	2.08	nan	76126	0	41777	0	16236276
SRR3622818_3	24343118	0	3244032	0	0	0	0	0	23113452	0	94.95	nan	21099086	0	10549543	0	10549543	0	18721212	0	88.73	nan	19430198	0	439222	0	2.08	nan	114446	0	62822	0	24343118
SRR3622818_4	32451194	0	4321028	0	0	0	0	0	30812252	0	94.95	nan	28130166	0	14065083	0	14065083	0	24960154	0	88.73	nan	25905198	0	586026	0	2.08	nan	152634	0	83855	0	32451194
SRR3622818_5	40555870	0	5398662	0	0	0	0	0	38507913	0	94.95	nan	35157208	0	17578604	0	17578604	0	31195706	0	88.73	nan	32376552	0	732699	0	2.08	nan	190964	0	104783	0	40555870
SRR3622818_6	48660272	0	6477470	0	0	0	0	0	46204296	0	94.95	nan	42182802	0	21091401	0	21091401	0	37431000	0	88.74	nan	38847652	0	879174	0	2.08	nan	229022	0	125693	0	48660272
SRR3622818_7	56770717	0	7558785	0	0	0	0	0	53905120	0	94.95	nan	49211932	0	24605966	0	24605966	0	43667100	0	88.73	nan	45320002	0	1026333	0	2.09	nan	266686	0	146312	0	56770717
SRR3622818_8	64885617	0	8640239	0	0	0	0	0	61611354	0	94.95	nan	56245378	0	28122689	0	28122689	0	49909318	0	88.73	nan	51798310	0	1172805	0	2.09	nan	303900	0	166733	0	64885617
SRR3622818_9	72992751	0	9719699	0	0	0	0	0	69309515	0	94.95	nan	63273052	0	31636526	0	31636526	0	56145040	0	88.73	nan	58270428	0	1319388	0	2.09	nan	341738	0	187432	0	72992751
SRR3622819	147674872	0	19908552	0	0	0	0	0	142802002	0	96.7	nan	127766320	0	63883160	0	63883160	0	117313496	0	91.82	nan	121323186	0	1570264	0	1.23	nan	674792	0	373320	0	147674872
SRR3622819_001	147667	0	19881	0	0	0	0	0	142896	0	96.77	nan	127786	0	63893	0	63893	0	117562	0	92.0	nan	121490	0	1525	0	1.19	nan	624	0	358	0	147667
SRR3622819_002	296306	0	40036	0	0	0	0	0	286693	0	96.76	nan	256270	0	128135	0	128135	0	235340	0	91.83	nan	243558	0	3099	0	1.21	nan	1314	0	727	0	296306
SRR3622819_003	444224	0	60344	0	0	0	0	0	429739	0	96.74	nan	383880	0	191940	0	191940	0	352466	0	91.82	nan	364720	0	4675	0	1.22	nan	1944	0	1081	0	444224
SRR3622819_004	591112	0	79842	0	0	0	0	0	571879	0	96.75	nan	511270	0	255635	0	255635	0	469508	0	91.83	nan	485798	0	6239	0	1.22	nan	2622	0	1470	0	591112
SRR3622819_005	738887	0	99905	0	0	0	0	0	714841	0	96.75	nan	638982	0	319491	0	319491	0	586918	0	91.85	nan	607112	0	7824	0	1.22	nan	3268	0	1809	0	738887
SRR3622819_006	885823	0	119783	0	0	0	0	0	857057	0	96.75	nan	766040	0	383020	0	383020	0	703822	0	91.88	nan	727930	0	9344	0	1.22	nan	3878	0	2137	0	885823
SRR3622819_007	1033658	0	139792	0	0	0	0	0	999840	0	96.73	nan	893866	0	446933	0	446933	0	821058	0	91.85	nan	849114	0	10934	0	1.22	nan	4568	0	2518	0	1033658
SRR3622819_008	1181003	0	159929	0	0	0	0	0	1142353	0	96.73	nan	1021074	0	510537	0	510537	0	937946	0	91.86	nan	969922	0	12502	0	1.22	nan	5306	0	2914	0	1181003
SRR3622819_009	1327772	0	179414	0	0	0	0	0	1284255	0	96.72	nan	1148358	0	574179	0	574179	0	1054860	0	91.86	nan	1090796	0	14045	0	1.22	nan	5972	0	3288	0	1327772
SRR3622819_01	1475869	0	199441	0	0	0	0	0	1427530	0	96.72	nan	1276428	0	638214	0	638214	0	1172440	0	91.85	nan	1212458	0	15631	0	1.22	nan	6700	0	3678	0	1475869
SRR3622819_02	2953020	0	397732	0	0	0	0	0	2855961	0	96.71	nan	2555288	0	1277644	0	1277644	0	2346738	0	91.84	nan	2426848	0	31381	0	1.23	nan	13668	0	7534	0	2953020
SRR3622819_03	4430195	0	598131	0	0	0	0	0	4284726	0	96.72	nan	3832064	0	1916032	0	1916032	0	3519220	0	91.84	nan	3639556	0	47039	0	1.23	nan	20392	0	11221	0	4430195
SRR3622819_04	5907746	0	796458	0	0	0	0	0	5713530	0	96.71	nan	5111288	0	2555644	0	2555644	0	4693972	0	91.84	nan	4854476	0	62596	0	1.22	nan	27054	0	14828	0	5907746
SRR3622819_05	7383377	0	994655	0	0	0	0	0	7140534	0	96.71	nan	6388722	0	3194361	0	3194361	0	5867008	0	91.83	nan	6067770	0	78109	0	1.22	nan	33996	0	18653	0	7383377
SRR3622819_06	8860535	0	1193843	0	0	0	0	0	8569501	0	96.72	nan	7666692	0	3833346	0	3833346	0	7041090	0	91.84	nan	7281960	0	93698	0	1.22	nan	40704	0	22391	0	8860535
SRR3622819_07	10338472	0	1393188	0	0	0	0	0	9998276	0	96.71	nan	8945284	0	4472642	0	4472642	0	8214090	0	91.83	nan	8495430	0	109658	0	1.23	nan	47572	0	26163	0	10338472
SRR3622819_08	11816985	0	1591965	0	0	0	0	0	11427696	0	96.71	nan	10225020	0	5112510	0	5112510	0	9389544	0	91.83	nan	9710430	0	125301	0	1.23	nan	54450	0	29939	0	11816985
SRR3622819_09	13291857	0	1790091	0	0	0	0	0	12853656	0	96.7	nan	11501766	0	5750883	0	5750883	0	10561076	0	91.82	nan	10922226	0	141339	0	1.23	nan	61214	0	33772	0	13291857
SRR3622819_1	14766269	0	1989205	0	0	0	0	0	14279315	0	96.7	nan	12777064	0	6388532	0	6388532	0	11731586	0	91.82	nan	12133080	0	157030	0	1.23	nan	68232	0	37693	0	14766269
SRR3622819_2	29538287	0	3985489	0	0	0	0	0	28564953	0	96.7	nan	25552798	0	12776399	0	12776399	0	23463292	0	91.82	nan	24265592	0	313872	0	1.23	nan	135752	0	75291	0	29538287
SRR3622819_3	44304081	0	5973473	0	0	0	0	0	42842706	0	96.7	nan	38330608	0	19165304	0	19165304	0	35195516	0	91.82	nan	36398776	0	470457	0	1.23	nan	203532	0	112788	0	44304081
SRR3622819_4	59067990	0	7961816	0	0	0	0	0	57119961	0	96.7	nan	51106174	0	25553087	0	25553087	0	46926140	0	91.82	nan	48530474	0	627671	0	1.23	nan	270756	0	149844	0	59067990
SRR5007258	134125476	0	20383800	0	0	0	0	0	127413538	0	95.0	nan	113741676	0	56870838	0	56870838	0	101273042	0	89.04	nan	104012546	0	3017192	0	2.65	nan	591262	0	378792	0	134125476
SRR5007258_001	134240	0	20362	0	0	0	0	0	127576	0	95.04	nan	113878	0	56939	0	56939	0	101442	0	89.08	nan	104186	0	3028	0	2.66	nan	618	0	389	0	134240
SRR5007258_002	268983	0	40685	0	0	0	0	0	255527	0	95.0	nan	228298	0	114149	0	114149	0	203142	0	88.98	nan	208738	0	6104	0	2.67	nan	1220	0	789	0	268983
SRR5007258_003	402644	0	60894	0	0	0	0	0	382553	0	95.01	nan	341750	0	170875	0	170875	0	304476	0	89.09	nan	312664	0	8995	0	2.63	nan	1838	0	1197	0	402644
SRR5007258_004	537006	0	81866	0	0	0	0	0	510121	0	94.99	nan	455140	0	227570	0	227570	0	405240	0	89.04	nan	416188	0	12067	0	2.65	nan	2422	0	1585	0	537006
SRR5007258_005	671467	0	102383	0	0	0	0	0	637693	0	94.97	nan	569084	0	284542	0	284542	0	506452	0	88.99	nan	520156	0	15154	0	2.66	nan	3046	0	1981	0	671467
SRR5007258_006	805043	0	122715	0	0	0	0	0	764458	0	94.96	nan	682328	0	341164	0	341164	0	607182	0	88.99	nan	623572	0	18171	0	2.66	nan	3630	0	2368	0	805043
SRR5007258_007	938952	0	142982	0	0	0	0	0	891738	0	94.97	nan	795970	0	397985	0	397985	0	708408	0	89.0	nan	727486	0	21270	0	2.67	nan	4286	0	2800	0	938952
SRR5007258_008	1072625	0	163341	0	0	0	0	0	1018604	0	94.96	nan	909284	0	454642	0	454642	0	809058	0	88.98	nan	830924	0	24339	0	2.68	nan	4900	0	3180	0	1072625
SRR5007258_009	1206176	0	183584	0	0	0	0	0	1145387	0	94.96	nan	1022592	0	511296	0	511296	0	909802	0	88.97	nan	934406	0	27397	0	2.68	nan	5482	0	3564	0	1206176
SRR5007258_01	1340703	0	203989	0	0	0	0	0	1273156	0	94.96	nan	1136714	0	568357	0	568357	0	1011370	0	88.97	nan	1038764	0	30403	0	2.67	nan	6044	0	3922	0	1340703
SRR5007258_02	2681719	0	407155	0	0	0	0	0	2547318	0	94.99	nan	2274564	0	1137282	0	1137282	0	2024814	0	89.02	nan	2079774	0	60389	0	2.65	nan	11910	0	7662	0	2681719
SRR5007258_03	4022704	0	611622	0	0	0	0	0	3821590	0	95.0	nan	3411082	0	1705541	0	1705541	0	3036594	0	89.02	nan	3119290	0	90678	0	2.66	nan	17856	0	11487	0	4022704
SRR5007258_04	5365418	0	815076	0	0	0	0	0	5097460	0	95.01	nan	4550342	0	2275171	0	2275171	0	4051454	0	89.04	nan	4161536	0	120848	0	2.66	nan	23854	0	15366	0	5365418
SRR5007258_05	6706111	0	1019031	0	0	0	0	0	6370971	0	95.0	nan	5687080	0	2843540	0	2843540	0	5063388	0	89.03	nan	5201026	0	150914	0	2.65	nan	29756	0	19113	0	6706111
SRR5007258_06	8048583	0	1223849	0	0	0	0	0	7646271	0	95.0	nan	6824734	0	3412367	0	3412367	0	6075964	0	89.03	nan	6241082	0	181340	0	2.66	nan	35628	0	22861	0	8048583
SRR5007258_07	9390142	0	1427656	0	0	0	0	0	8921191	0	95.01	nan	7962486	0	3981243	0	3981243	0	7090204	0	89.05	nan	7282264	0	211271	0	2.65	nan	41506	0	26590	0	9390142
SRR5007258_08	10731986	0	1630722	0	0	0	0	0	10196276	0	95.01	nan	9101264	0	4550632	0	4550632	0	8104716	0	89.05	nan	8324324	0	241230	0	2.65	nan	47428	0	30382	0	10731986
SRR5007258_09	12072900	0	1835168	0	0	0	0	0	11470283	0	95.01	nan	10237732	0	5118866	0	5118866	0	9116702	0	89.05	nan	9363858	0	271257	0	2.65	nan	53436	0	34187	0	12072900
SRR5007258_1	13409816	0	2037260	0	0	0	0	0	12740235	0	95.01	nan	11372556	0	5686278	0	5686278	0	10127032	0	89.05	nan	10401616	0	301359	0	2.65	nan	59236	0	37948	0	13409816
SRR5007258_2	26829582	0	4080106	0	0	0	0	0	25490091	0	95.01	nan	22749476	0	11374738	0	11374738	0	20258620	0	89.05	nan	20807650	0	602335	0	2.65	nan	118982	0	76207	0	26829582
SRR5007258_3	40243934	0	6118038	0	0	0	0	0	38233003	0	95.0	nan	34125896	0	17062948	0	17062948	0	30388414	0	89.05	nan	31210780	0	904185	0	2.65	nan	178148	0	113997	0	40243934
SRR5007258_4	53655048	0	8155668	0	0	0	0	0	50972038	0	95.0	nan	45499380	0	22749690	0	22749690	0	40514384	0	89.04	nan	41610402	0	1205968	0	2.65	nan	237168	0	151805	0	53655048
SRR5007258_5	67057972	0	10192904	0	0	0	0	0	63703279	0	95.0	nan	56865068	0	28432534	0	28432534	0	50634610	0	89.04	nan	52003822	0	1506553	0	2.65	nan	296190	0	189640	0	67057972
SRR5007258_6	80469664	0	12234934	0	0	0	0	0	76444349	0	95.0	nan	68234730	0	34117365	0	34117365	0	60756968	0	89.04	nan	62400600	0	1808815	0	2.65	nan	355216	0	227457	0	80469664
SRR5007258_7	93887901	0	14276225	0	0	0	0	0	89189953	0	95.0	nan	79611676	0	39805838	0	39805838	0	70884556	0	89.04	nan	72802704	0	2111024	0	2.65	nan	414060	0	265123	0	93887901
SRR5007258_8	107306811	0	16312555	0	0	0	0	0	101936243	0	95.0	nan	90994256	0	45497128	0	45497128	0	81016986	0	89.04	nan	83209546	0	2414142	0	2.65	nan	473332	0	303173	0	107306811
SRR5007258_9	120714825	0	18349417	0	0	0	0	0	114674178	0	95.0	nan	102365408	0	51182704	0	51182704	0	91144098	0	89.04	nan	93610144	0	2714617	0	2.65	nan	532388	0	340907	0	120714825
SRR5007259	119741126	0	16920142	0	0	0	0	0	114239243	0	95.41	nan	102820984	0	51410492	0	51410492	0	91864140	0	89.34	nan	94498992	0	2820109	0	2.74	nan	604896	0	394187	0	119741126
SRR5007259_001	119377	0	16621	0	0	0	0	0	113875	0	95.39	nan	102756	0	51378	0	51378	0	91820	0	89.36	nan	94406	0	2848	0	2.77	nan	614	0	407	0	119377
SRR5007259_002	240187	0	33905	0	0	0	0	0	229006	0	95.34	nan	206282	0	103141	0	103141	0	184186	0	89.29	nan	189440	0	5661	0	2.74	nan	1154	0	745	0	240187
SRR5007259_003	359441	0	50675	0	0	0	0	0	342827	0	95.38	nan	308766	0	154383	0	154383	0	275890	0	89.35	nan	283660	0	8492	0	2.75	nan	1732	0	1127	0	359441
SRR5007259_004	479040	0	67514	0	0	0	0	0	456957	0	95.39	nan	411526	0	205763	0	205763	0	367742	0	89.36	nan	378196	0	11247	0	2.73	nan	2366	0	1551	0	479040
SRR5007259_005	599354	0	84392	0	0	0	0	0	571699	0	95.39	nan	514962	0	257481	0	257481	0	460030	0	89.33	nan	473170	0	14137	0	2.75	nan	2930	0	1911	0	599354
SRR5007259_006	718666	0	101272	0	0	0	0	0	685693	0	95.41	nan	617394	0	308697	0	308697	0	551694	0	89.36	nan	567456	0	16965	0	2.75	nan	3562	0	2330	0	718666
SRR5007259_007	838267	0	118171	0	0	0	0	0	799810	0	95.41	nan	720096	0	360048	0	360048	0	643412	0	89.35	nan	661830	0	19809	0	2.75	nan	4150	0	2728	0	838267
SRR5007259_008	957639	0	135105	0	0	0	0	0	913631	0	95.4	nan	822534	0	411267	0	411267	0	734988	0	89.36	nan	755948	0	22578	0	2.74	nan	4750	0	3148	0	957639
SRR5007259_009	1076951	0	151813	0	0	0	0	0	1027397	0	95.4	nan	925138	0	462569	0	462569	0	826690	0	89.36	nan	850200	0	25384	0	2.74	nan	5302	0	3507	0	1076951
SRR5007259_01	1197616	0	169292	0	0	0	0	0	1142453	0	95.39	nan	1028324	0	514162	0	514162	0	918840	0	89.35	nan	944868	0	28293	0	2.75	nan	5870	0	3886	0	1197616
SRR5007259_02	2396536	0	338926	0	0	0	0	0	2286742	0	95.42	nan	2057610	0	1028805	0	1028805	0	1839496	0	89.4	nan	1891854	0	55962	0	2.72	nan	12000	0	7886	0	2396536
SRR5007259_03	3592883	0	507615	0	0	0	0	0	3427832	0	95.41	nan	3085268	0	1542634	0	1542634	0	2757500	0	89.38	nan	2836220	0	83997	0	2.72	nan	18080	0	11823	0	3592883
SRR5007259_04	4790955	0	676559	0	0	0	0	0	4571400	0	95.42	nan	4114396	0	2057198	0	2057198	0	3677566	0	89.38	nan	3782650	0	112191	0	2.73	nan	24276	0	15866	0	4790955
SRR5007259_05	5987316	0	845098	0	0	0	0	0	5712899	0	95.42	nan	5142218	0	2571109	0	2571109	0	4596216	0	89.38	nan	4727390	0	140411	0	2.73	nan	30090	0	19620	0	5987316
SRR5007259_06	7184701	0	1014483	0	0	0	0	0	6855234	0	95.41	nan	6170218	0	3085109	0	3085109	0	5514300	0	89.37	nan	5672066	0	168685	0	2.73	nan	36076	0	23530	0	7184701
SRR5007259_07	8382495	0	1184619	0	0	0	0	0	7998055	0	95.41	nan	7197876	0	3598938	0	3598938	0	6432620	0	89.37	nan	6616612	0	196824	0	2.73	nan	42066	0	27427	0	8382495
SRR5007259_08	9581935	0	1354171	0	0	0	0	0	9142051	0	95.41	nan	8227764	0	4113882	0	4113882	0	7352620	0	89.36	nan	7562688	0	225192	0	2.74	nan	48044	0	31271	0	9581935
SRR5007259_09	10778665	0	1523483	0	0	0	0	0	10283447	0	95.41	nan	9255182	0	4627591	0	4627591	0	8270404	0	89.36	nan	8506694	0	253270	0	2.74	nan	53990	0	35191	0	10778665
SRR5007259_1	11975992	0	1694014	0	0	0	0	0	11425563	0	95.4	nan	10281978	0	5140989	0	5140989	0	9187376	0	89.35	nan	9449876	0	281673	0	2.74	nan	60158	0	39221	0	11975992
SRR5007259_2	23954220	0	3387002	0	0	0	0	0	22853849	0	95.41	nan	20567218	0	10283609	0	10283609	0	18375692	0	89.34	nan	18902692	0	564155	0	2.74	nan	121012	0	78859	0	23954220
SRR5007259_3	35932187	0	5080709	0	0	0	0	0	34281862	0	95.41	nan	30851478	0	15425739	0	15425739	0	27564970	0	89.35	nan	28355144	0	846009	0	2.74	nan	181360	0	117946	0	35932187
SRR5007259_4	47902790	0	6770306	0	0	0	0	0	45701044	0	95.4	nan	41132484	0	20566242	0	20566242	0	36749336	0	89.34	nan	37802160	0	1128578	0	2.74	nan	241400	0	157306	0	47902790
SRR5007259_5	59867307	0	8460241	0	0	0	0	0	57116099	0	95.4	nan	51407066	0	25703533	0	25703533	0	45929218	0	89.34	nan	47245862	0	1409996	0	2.74	nan	302164	0	196896	0	59867307
SRR5007259_6	71838588	0	10153902	0	0	0	0	0	68538193	0	95.41	nan	61684686	0	30842343	0	30842343	0	55113784	0	89.35	nan	56693350	0	1690941	0	2.74	nan	362276	0	236063	0	71838588
SRR5007259_7	83809874	0	11842028	0	0	0	0	0	79958622	0	95.4	nan	71967846	0	35983923	0	35983923	0	64299756	0	89.35	nan	66143102	0	1973492	0	2.74	nan	423090	0	275775	0	83809874
SRR5007259_8	95793579	0	13535967	0	0	0	0	0	91391386	0	95.4	nan	82257612	0	41128806	0	41128806	0	73492018	0	89.34	nan	75599726	0	2255693	0	2.74	nan	483754	0	315310	0	95793579
SRR5007259_9	107759242	0	15222350	0	0	0	0	0	102806761	0	95.4	nan	92536892	0	46268446	0	46268446	0	82675998	0	89.34	nan	85046432	0	2537979	0	2.74	nan	544270	0	354763	0	107759242
SRR5063984	72076036	0	6122028	0	0	0	0	0	70545931	0	97.88	nan	65954008	0	32977004	0	32977004	0	59197678	0	89.76	nan	63987458	0	436445	0	0.66	nan	231210	0	143002	0	72076036
SRR5063984_001	72299	0	6337	0	0	0	0	0	70684	0	97.77	nan	65962	0	32981	0	32981	0	59038	0	89.5	nan	63934	0	413	0	0.63	nan	238	0	153	0	72299
SRR5063984_002	144562	0	12428	0	0	0	0	0	141373	0	97.79	nan	132134	0	66067	0	66067	0	118356	0	89.57	nan	128102	0	843	0	0.64	nan	476	0	296	0	144562
SRR5063984_003	216614	0	18346	0	0	0	0	0	211880	0	97.81	nan	198268	0	99134	0	99134	0	177568	0	89.56	nan	192232	0	1302	0	0.66	nan	750	0	475	0	216614
SRR5063984_004	288744	0	24374	0	0	0	0	0	282425	0	97.81	nan	264370	0	132185	0	132185	0	236754	0	89.55	nan	256282	0	1769	0	0.67	nan	1020	0	637	0	288744
SRR5063984_005	361244	0	30658	0	0	0	0	0	353377	0	97.82	nan	330586	0	165293	0	165293	0	296044	0	89.55	nan	320464	0	2255	0	0.68	nan	1210	0	751	0	361244
SRR5063984_006	433583	0	36927	0	0	0	0	0	424207	0	97.84	nan	396656	0	198328	0	198328	0	355312	0	89.58	nan	384598	0	2682	0	0.68	nan	1428	0	888	0	433583
SRR5063984_007	505568	0	43132	0	0	0	0	0	494739	0	97.86	nan	462436	0	231218	0	231218	0	414486	0	89.63	nan	448536	0	3071	0	0.66	nan	1674	0	1034	0	505568
SRR5063984_008	577565	0	49431	0	0	0	0	0	565206	0	97.86	nan	528134	0	264067	0	264067	0	473510	0	89.66	nan	512284	0	3491	0	0.66	nan	1890	0	1168	0	577565
SRR5063984_009	649529	0	55725	0	0	0	0	0	635621	0	97.86	nan	593804	0	296902	0	296902	0	532420	0	89.66	nan	575948	0	3948	0	0.66	nan	2132	0	1325	0	649529
SRR5063984_01	722282	0	62074	0	0	0	0	0	706815	0	97.86	nan	660208	0	330104	0	330104	0	592060	0	89.68	nan	640376	0	4365	0	0.66	nan	2368	0	1462	0	722282
SRR5063984_02	1445231	0	123489	0	0	0	0	0	1414337	0	97.86	nan	1321742	0	660871	0	660871	0	1185872	0	89.72	nan	1282076	0	8772	0	0.66	nan	4752	0	2923	0	1445231
SRR5063984_03	2165662	0	184490	0	0	0	0	0	2119483	0	97.87	nan	1981172	0	990586	0	990586	0	1777872	0	89.74	nan	1921738	0	13255	0	0.67	nan	7148	0	4391	0	2165662
SRR5063984_04	2886400	0	245218	0	0	0	0	0	2824676	0	97.86	nan	2641182	0	1320591	0	1320591	0	2369572	0	89.72	nan	2561778	0	17680	0	0.67	nan	9412	0	5828	0	2886400
SRR5063984_05	3606981	0	306303	0	0	0	0	0	3530093	0	97.87	nan	3300678	0	1650339	0	1650339	0	2961386	0	89.72	nan	3201772	0	22018	0	0.67	nan	11716	0	7266	0	3606981
SRR5063984_06	4328261	0	368007	0	0	0	0	0	4236181	0	97.87	nan	3960254	0	1980127	0	1980127	0	3553332	0	89.72	nan	3841730	0	26444	0	0.67	nan	14002	0	8714	0	4328261
SRR5063984_07	5050432	0	429294	0	0	0	0	0	4942741	0	97.87	nan	4621138	0	2310569	0	2310569	0	4146618	0	89.73	nan	4482546	0	30901	0	0.67	nan	16272	0	10104	0	5050432
SRR5063984_08	5772432	0	489820	0	0	0	0	0	5649463	0	97.87	nan	5282612	0	2641306	0	2641306	0	4740194	0	89.73	nan	5124298	0	35345	0	0.67	nan	18574	0	11579	0	5772432
SRR5063984_09	6492387	0	551193	0	0	0	0	0	6354223	0	97.87	nan	5941194	0	2970597	0	2970597	0	5331512	0	89.74	nan	5763386	0	39644	0	0.67	nan	20880	0	12965	0	6492387
SRR5063984_1	7211881	0	612673	0	0	0	0	0	7058350	0	97.87	nan	6599208	0	3299604	0	3299604	0	5922286	0	89.74	nan	6401686	0	43991	0	0.67	nan	23218	0	14433	0	7211881
SRR5063984_2	14424840	0	1225464	0	0	0	0	0	14117896	0	97.87	nan	13199376	0	6599688	0	6599688	0	11846316	0	89.75	nan	12805046	0	87386	0	0.66	nan	46518	0	28699	0	14424840
SRR5063984_3	21631799	0	1838121	0	0	0	0	0	21172005	0	97.87	nan	19793678	0	9896839	0	9896839	0	17766390	0	89.76	nan	19202900	0	130984	0	0.66	nan	69748	0	43245	0	21631799
SRR5063984_4	28839644	0	2449786	0	0	0	0	0	28227047	0	97.88	nan	26389858	0	13194929	0	13194929	0	23686648	0	89.76	nan	25602698	0	174563	0	0.66	nan	93014	0	57560	0	28839644
SRR5063984_5	36042919	0	3060753	0	0	0	0	0	35277078	0	97.88	nan	32982166	0	16491083	0	16491083	0	29602330	0	89.75	nan	31997840	0	218485	0	0.66	nan	115766	0	71559	0	36042919
SRR5063984_6	43245360	0	3672534	0	0	0	0	0	42327141	0	97.88	nan	39572826	0	19786413	0	19786413	0	35517364	0	89.75	nan	38392880	0	261727	0	0.66	nan	138938	0	85897	0	43245360
SRR5063984_7	50449678	0	4284054	0	0	0	0	0	49378951	0	97.88	nan	46165624	0	23082812	0	23082812	0	41432984	0	89.75	nan	44789648	0	305249	0	0.66	nan	162130	0	100272	0	50449678
SRR5063984_8	57659210	0	4895122	0	0	0	0	0	56435683	0	97.88	nan	52764088	0	26382044	0	26382044	0	47356502	0	89.75	nan	51191584	0	348977	0	0.66	nan	184888	0	114212	0	57659210
SRR5063984_9	64863667	0	5507891	0	0	0	0	0	63486762	0	97.88	nan	59355776	0	29677888	0	29677888	0	53273328	0	89.75	nan	57586292	0	392579	0	0.66	nan	207988	0	128598	0	64863667
SRR5063985	65942368	0	6664904	0	0	0	0	0	63998366	0	97.05	nan	59277464	0	29638732	0	29638732	0	52326814	0	88.27	nan	56960054	0	373408	0	0.63	nan	321800	0	206964	0	65942368
SRR5063985_001	65675	0	6615	0	0	0	0	0	63701	0	96.99	nan	59060	0	29530	0	29530	0	52108	0	88.23	nan	56718	0	368	0	0.62	nan	330	0	213	0	65675
SRR5063985_002	132042	0	13406	0	0	0	0	0	128116	0	97.03	nan	118636	0	59318	0	59318	0	104616	0	88.18	nan	113956	0	754	0	0.64	nan	664	0	421	0	132042
SRR5063985_003	197989	0	20007	0	0	0	0	0	192066	0	97.01	nan	177982	0	88991	0	88991	0	156958	0	88.19	nan	170912	0	1147	0	0.64	nan	986	0	631	0	197989
SRR5063985_004	264168	0	26712	0	0	0	0	0	256328	0	97.03	nan	237456	0	118728	0	118728	0	209536	0	88.24	nan	228096	0	1520	0	0.64	nan	1302	0	838	0	264168
SRR5063985_005	330221	0	33157	0	0	0	0	0	320439	0	97.04	nan	297064	0	148532	0	148532	0	262162	0	88.25	nan	285392	0	1890	0	0.64	nan	1596	0	1026	0	330221
SRR5063985_006	396136	0	39784	0	0	0	0	0	384379	0	97.03	nan	356352	0	178176	0	178176	0	314544	0	88.27	nan	342328	0	2267	0	0.64	nan	1920	0	1236	0	396136
SRR5063985_007	461721	0	46277	0	0	0	0	0	448027	0	97.03	nan	415444	0	207722	0	207722	0	366780	0	88.29	nan	399112	0	2638	0	0.63	nan	2260	0	1449	0	461721
SRR5063985_008	527489	0	53163	0	0	0	0	0	511909	0	97.05	nan	474326	0	237163	0	237163	0	418792	0	88.29	nan	455754	0	2992	0	0.63	nan	2600	0	1672	0	527489
SRR5063985_009	593197	0	59909	0	0	0	0	0	575725	0	97.05	nan	533288	0	266644	0	266644	0	470770	0	88.28	nan	512452	0	3364	0	0.63	nan	2976	0	1920	0	593197
SRR5063985_01	659537	0	66533	0	0	0	0	0	640139	0	97.06	nan	593004	0	296502	0	296502	0	523772	0	88.33	nan	569852	0	3754	0	0.63	nan	3248	0	2087	0	659537
SRR5063985_02	1321057	0	133299	0	0	0	0	0	1282096	0	97.05	nan	1187758	0	593879	0	593879	0	1049008	0	88.32	nan	1141456	0	7341	0	0.62	nan	6488	0	4148	0	1321057
SRR5063985_03	1980233	0	199381	0	0	0	0	0	1921723	0	97.05	nan	1780852	0	890426	0	890426	0	1572970	0	88.33	nan	1711190	0	11152	0	0.63	nan	9756	0	6264	0	1980233
SRR5063985_04	2640382	0	265600	0	0	0	0	0	2562613	0	97.05	nan	2374782	0	1187391	0	1187391	0	2097762	0	88.33	nan	2282206	0	14807	0	0.62	nan	13138	0	8386	0	2640382
SRR5063985_05	3299635	0	332065	0	0	0	0	0	3202575	0	97.06	nan	2967570	0	1483785	0	1483785	0	2621722	0	88.35	nan	2851960	0	18550	0	0.63	nan	16332	0	10494	0	3299635
SRR5063985_06	3960380	0	399718	0	0	0	0	0	3843816	0	97.06	nan	3560662	0	1780331	0	1780331	0	3145050	0	88.33	nan	3421836	0	22262	0	0.63	nan	19562	0	12546	0	3960380
SRR5063985_07	4620640	0	465846	0	0	0	0	0	4484715	0	97.06	nan	4154794	0	2077397	0	2077397	0	3669076	0	88.31	nan	3992760	0	26109	0	0.63	nan	22708	0	14528	0	4620640
SRR5063985_08	5281927	0	532689	0	0	0	0	0	5126518	0	97.06	nan	4749238	0	2374619	0	2374619	0	4193628	0	88.3	nan	4563936	0	29893	0	0.63	nan	25998	0	16687	0	5281927
SRR5063985_09	5940533	0	599489	0	0	0	0	0	5765655	0	97.06	nan	5341044	0	2670522	0	2670522	0	4716050	0	88.3	nan	5132580	0	33586	0	0.63	nan	29222	0	18773	0	5940533
SRR5063985_1	6598822	0	666902	0	0	0	0	0	6404516	0	97.06	nan	5931920	0	2965960	0	2965960	0	5237360	0	88.29	nan	5700264	0	37350	0	0.63	nan	32358	0	20810	0	6598822
SRR5063985_2	13198982	0	1335488	0	0	0	0	0	12809896	0	97.05	nan	11863494	0	5931747	0	5931747	0	10473334	0	88.28	nan	11399524	0	74884	0	0.63	nan	64650	0	41585	0	13198982
SRR5063985_3	19790764	0	2001440	0	0	0	0	0	19206725	0	97.05	nan	17789324	0	8894662	0	8894662	0	15702634	0	88.27	nan	17093080	0	112205	0	0.63	nan	96704	0	62350	0	19790764
SRR5063985_4	26387209	0	2669233	0	0	0	0	0	25608007	0	97.05	nan	23717976	0	11858988	0	11858988	0	20935486	0	88.27	nan	22788960	0	149814	0	0.63	nan	128554	0	82704	0	26387209
SRR5063985_5	32975266	0	3332808	0	0	0	0	0	32002044	0	97.05	nan	29642458	0	14821229	0	14821229	0	26165396	0	88.27	nan	28482222	0	187014	0	0.63	nan	160644	0	103300	0	32975266
SRR5063985_6	39564124	0	3999168	0	0	0	0	0	38396835	0	97.05	nan	35564956	0	17782478	0	17782478	0	31392552	0	88.27	nan	34173372	0	224295	0	0.63	nan	192998	0	124093	0	39564124
SRR5063985_7	46156991	0	4665395	0	0	0	0	0	44794776	0	97.05	nan	41491596	0	20745798	0	20745798	0	36624220	0	88.27	nan	39867538	0	261843	0	0.63	nan	225356	0	144948	0	46156991
SRR5063985_8	52750918	0	5328780	0	0	0	0	0	51195157	0	97.05	nan	47422138	0	23711069	0	23711069	0	41859986	0	88.27	nan	45567358	0	299019	0	0.63	nan	257670	0	165839	0	52750918
SRR5063985_9	59342252	0	5994872	0	0	0	0	0	57592351	0	97.05	nan	53347380	0	26673690	0	26673690	0	47091476	0	88.27	nan	51261186	0	336293	0	0.63	nan	289766	0	186539	0	59342252
SRR5063986	103857074	0	9632264	0	0	0	0	0	101521017	0	97.75	nan	94224810	0	47112405	0	47112405	0	85378658	0	90.61	nan	91315140	0	573613	0	0.61	nan	430232	0	277646	0	103857074
SRR5128074	86608112	0	13332164	0	0	0	0	0	77848785	0	89.89	nan	73275948	0	36637974	0	36637974	0	61385290	0	83.77	nan	63123380	0	1393241	0	1.9	nan	653692	0	399484	0	86608112
SRR5128074_001	86519	0	13245	0	0	0	0	0	77561	0	89.65	nan	73274	0	36637	0	36637	0	61104	0	83.39	nan	62904	0	1412	0	1.93	nan	652	0	416	0	86519
SRR5128074_002	173289	0	26447	0	0	0	0	0	155439	0	89.7	nan	146842	0	73421	0	73421	0	122660	0	83.53	nan	126138	0	2854	0	1.94	nan	1284	0	783	0	173289
SRR5128074_003	259855	0	39721	0	0	0	0	0	233361	0	89.8	nan	220134	0	110067	0	110067	0	184212	0	83.68	nan	189450	0	4190	0	1.9	nan	1978	0	1214	0	259855
SRR5128074_004	346516	0	52942	0	0	0	0	0	311172	0	89.8	nan	293574	0	146787	0	146787	0	245686	0	83.69	nan	252658	0	5572	0	1.9	nan	2672	0	1647	0	346516
SRR5128074_005	433876	0	66486	0	0	0	0	0	389741	0	89.83	nan	367390	0	183695	0	183695	0	307540	0	83.71	nan	316266	0	6989	0	1.9	nan	3378	0	2069	0	433876
SRR5128074_006	520275	0	79539	0	0	0	0	0	467414	0	89.84	nan	440736	0	220368	0	220368	0	369046	0	83.73	nan	379460	0	8415	0	1.91	nan	3978	0	2436	0	520275
SRR5128074_007	606609	0	92765	0	0	0	0	0	545064	0	89.85	nan	513844	0	256922	0	256922	0	430310	0	83.74	nan	442528	0	9771	0	1.9	nan	4666	0	2869	0	606609
SRR5128074_008	692979	0	106089	0	0	0	0	0	622620	0	89.85	nan	586890	0	293445	0	293445	0	491490	0	83.74	nan	505354	0	11177	0	1.9	nan	5302	0	3249	0	692979
SRR5128074_009	779168	0	119202	0	0	0	0	0	699922	0	89.83	nan	659966	0	329983	0	329983	0	552576	0	83.73	nan	568134	0	12586	0	1.91	nan	5912	0	3630	0	779168
SRR5128074_01	866251	0	132599	0	0	0	0	0	778330	0	89.85	nan	733652	0	366826	0	366826	0	614468	0	83.75	nan	631748	0	13983	0	1.91	nan	6592	0	4082	0	866251
SRR5128074_02	1734329	0	266337	0	0	0	0	0	1558656	0	89.87	nan	1467992	0	733996	0	733996	0	1229680	0	83.77	nan	1264290	0	28029	0	1.91	nan	13128	0	8167	0	1734329
SRR5128074_03	2599258	0	399090	0	0	0	0	0	2335595	0	89.86	nan	2200168	0	1100084	0	1100084	0	1842548	0	83.75	nan	1894390	0	42115	0	1.91	nan	19746	0	12196	0	2599258
SRR5128074_04	3467328	0	533228	0	0	0	0	0	3116007	0	89.87	nan	2934100	0	1467050	0	1467050	0	2457018	0	83.74	nan	2526566	0	56213	0	1.92	nan	26508	0	16320	0	3467328
SRR5128074_05	4333412	0	666568	0	0	0	0	0	3893982	0	89.86	nan	3666844	0	1833422	0	1833422	0	3070014	0	83.72	nan	3157108	0	70306	0	1.92	nan	33074	0	20377	0	4333412
SRR5128074_06	5200000	0	800464	0	0	0	0	0	4673015	0	89.87	nan	4399536	0	2199768	0	2199768	0	3683750	0	83.73	nan	3788436	0	84115	0	1.91	nan	39930	0	24577	0	5200000
SRR5128074_07	6067199	0	933749	0	0	0	0	0	5452444	0	89.87	nan	5133450	0	2566725	0	2566725	0	4298240	0	83.73	nan	4420650	0	98045	0	1.91	nan	46492	0	28666	0	6067199
SRR5128074_08	6936244	0	1067992	0	0	0	0	0	6233965	0	89.88	nan	5868252	0	2934126	0	2934126	0	4914742	0	83.75	nan	5054356	0	111617	0	1.9	nan	52992	0	32608	0	6936244
SRR5128074_09	7801354	0	1201160	0	0	0	0	0	7011419	0	89.87	nan	6600194	0	3300097	0	3300097	0	5527880	0	83.75	nan	5684968	0	125291	0	1.9	nan	59482	0	36581	0	7801354
SRR5128074_1	8665169	0	1333855	0	0	0	0	0	7787838	0	89.88	nan	7331314	0	3665657	0	3665657	0	6140088	0	83.75	nan	6314492	0	139491	0	1.9	nan	65888	0	40570	0	8665169
SRR5128074_2	17333453	0	2669465	0	0	0	0	0	15580726	0	89.89	nan	14663988	0	7331994	0	7331994	0	12284828	0	83.78	nan	12632718	0	278543	0	1.9	nan	130996	0	80230	0	17333453
SRR5128074_3	25994163	0	4003691	0	0	0	0	0	23367336	0	89.89	nan	21990472	0	10995236	0	10995236	0	18423898	0	83.78	nan	18946320	0	417325	0	1.9	nan	196646	0	120055	0	25994163
SRR5128074_4	34653215	0	5335749	0	0	0	0	0	31151344	0	89.89	nan	29317466	0	14658733	0	14658733	0	24563160	0	83.78	nan	25259050	0	556545	0	1.9	nan	261936	0	159845	0	34653215
SRR5128074_5	43307147	0	6666217	0	0	0	0	0	38931718	0	89.9	nan	36640930	0	18320465	0	18320465	0	30700678	0	83.79	nan	31569658	0	695843	0	1.9	nan	327178	0	199865	0	43307147
SRR5128074_6	51958395	0	7995421	0	0	0	0	0	46706366	0	89.89	nan	43962974	0	21981487	0	21981487	0	36832612	0	83.78	nan	37875552	0	835393	0	1.9	nan	392322	0	239662	0	51958395
SRR5128074_7	60617941	0	9329387	0	0	0	0	0	54488225	0	89.89	nan	51288554	0	25644277	0	25644277	0	42967712	0	83.78	nan	44184180	0	974658	0	1.9	nan	457726	0	279915	0	60617941
SRR5128074_8	69282055	0	10661829	0	0	0	0	0	62274994	0	89.89	nan	58620226	0	29310113	0	29310113	0	49109054	0	83.77	nan	50499126	0	1114039	0	1.9	nan	522792	0	319554	0	69282055
SRR5128074_9	77942089	0	11996505	0	0	0	0	0	70058920	0	89.89	nan	65945584	0	32972792	0	32972792	0	55244666	0	83.77	nan	56808458	0	1253957	0	1.9	nan	587846	0	359200	0	77942089
SRR5876158	103408045	0	14216915	0	0	0	0	0	98439005	0	95.19	nan	89191130	0	44595565	0	44595565	0	80210026	0	89.93	nan	82074962	0	2147128	0	2.41	nan	628150	0	364149	0	103408045
SRR5876158_001	103218	0	14010	0	0	0	0	0	98462	0	95.39	nan	89208	0	44604	0	44604	0	80642	0	90.4	nan	82426	0	2026	0	2.27	nan	566	0	326	0	103218
SRR5876158_002	207326	0	28348	0	0	0	0	0	197633	0	95.32	nan	178978	0	89489	0	89489	0	161538	0	90.26	nan	165150	0	4135	0	2.31	nan	1238	0	736	0	207326
SRR5876158_003	310544	0	42486	0	0	0	0	0	296036	0	95.33	nan	268058	0	134029	0	134029	0	241854	0	90.22	nan	247342	0	6208	0	2.32	nan	1836	0	1072	0	310544
SRR5876158_004	414570	0	57072	0	0	0	0	0	395086	0	95.3	nan	357498	0	178749	0	178749	0	322466	0	90.2	nan	329766	0	8248	0	2.31	nan	2420	0	1415	0	414570
SRR5876158_005	519047	0	71761	0	0	0	0	0	494564	0	95.28	nan	447286	0	223643	0	223643	0	403242	0	90.15	nan	412354	0	10449	0	2.34	nan	3024	0	1757	0	519047
SRR5876158_006	622222	0	86120	0	0	0	0	0	592754	0	95.26	nan	536102	0	268051	0	268051	0	483084	0	90.11	nan	494018	0	12616	0	2.35	nan	3640	0	2127	0	622222
SRR5876158_007	725738	0	100640	0	0	0	0	0	691348	0	95.26	nan	625098	0	312549	0	312549	0	563148	0	90.09	nan	575978	0	14730	0	2.36	nan	4284	0	2498	0	725738
SRR5876158_008	828272	0	114414	0	0	0	0	0	788873	0	95.24	nan	713858	0	356929	0	356929	0	642844	0	90.05	nan	657580	0	16879	0	2.36	nan	4872	0	2821	0	828272
SRR5876158_009	931763	0	128901	0	0	0	0	0	887380	0	95.24	nan	802862	0	401431	0	401431	0	722718	0	90.02	nan	739404	0	19075	0	2.38	nan	5548	0	3231	0	931763
SRR5876158_01	1035550	0	143074	0	0	0	0	0	986258	0	95.24	nan	892476	0	446238	0	446238	0	803524	0	90.03	nan	822004	0	21180	0	2.37	nan	6132	0	3581	0	1035550
SRR5876158_02	2072018	0	286196	0	0	0	0	0	1972553	0	95.2	nan	1785822	0	892911	0	892911	0	1607014	0	89.99	nan	1643824	0	42533	0	2.38	nan	12400	0	7271	0	2072018
SRR5876158_03	3105674	0	428792	0	0	0	0	0	2956494	0	95.2	nan	2676882	0	1338441	0	1338441	0	2408164	0	89.96	nan	2463524	0	64178	0	2.4	nan	18708	0	10852	0	3105674
SRR5876158_04	4140396	0	571324	0	0	0	0	0	3941291	0	95.19	nan	3569072	0	1784536	0	1784536	0	3210136	0	89.94	nan	3284098	0	85869	0	2.41	nan	25022	0	14511	0	4140396
SRR5876158_05	5175294	0	714252	0	0	0	0	0	4926698	0	95.2	nan	4461042	0	2230521	0	2230521	0	4012368	0	89.94	nan	4105008	0	107438	0	2.41	nan	31306	0	18110	0	5175294
SRR5876158_06	6207906	0	855522	0	0	0	0	0	5909748	0	95.2	nan	5352384	0	2676192	0	2676192	0	4814188	0	89.94	nan	4925422	0	128804	0	2.41	nan	37574	0	21808	0	6207906
SRR5876158_07	7243349	0	998879	0	0	0	0	0	6895339	0	95.2	nan	6244470	0	3122235	0	3122235	0	5616354	0	89.94	nan	5746146	0	150314	0	2.41	nan	43970	0	25520	0	7243349
SRR5876158_08	8279643	0	1141145	0	0	0	0	0	7881931	0	95.2	nan	7138498	0	3569249	0	3569249	0	6420288	0	89.94	nan	6569042	0	171744	0	2.41	nan	50394	0	29315	0	8279643
SRR5876158_09	9313685	0	1283763	0	0	0	0	0	8866615	0	95.2	nan	8029922	0	4014961	0	4014961	0	7222532	0	89.95	nan	7389868	0	192984	0	2.4	nan	56652	0	32892	0	9313685
SRR5876158_1	10345548	0	1424636	0	0	0	0	0	9848561	0	95.2	nan	8920912	0	4460456	0	4460456	0	8023282	0	89.94	nan	8209292	0	214633	0	2.41	nan	62798	0	36499	0	10345548
SRR5876158_2	20691465	0	2845769	0	0	0	0	0	19697338	0	95.2	nan	17845696	0	8922848	0	8922848	0	16050044	0	89.94	nan	16422540	0	429029	0	2.4	nan	125978	0	73066	0	20691465
SRR5876158_3	31030924	0	4265822	0	0	0	0	0	29540424	0	95.2	nan	26765102	0	13382551	0	13382551	0	24071240	0	89.94	nan	24630816	0	643786	0	2.41	nan	189000	0	109697	0	31030924
SRR5876158_4	41370232	0	5688104	0	0	0	0	0	39382977	0	95.2	nan	35682128	0	17841064	0	17841064	0	32089894	0	89.93	nan	32836274	0	858599	0	2.41	nan	251672	0	145962	0	41370232
SRR5876158_5	51702294	0	7108146	0	0	0	0	0	49218086	0	95.2	nan	44594148	0	22297074	0	22297074	0	40104736	0	89.93	nan	41037200	0	1072740	0	2.41	nan	314584	0	182174	0	51702294
SRR5876158_6	62041966	0	8532876	0	0	0	0	0	59060227	0	95.19	nan	53509090	0	26754545	0	26754545	0	48119754	0	89.93	nan	49239168	0	1288183	0	2.41	nan	377490	0	218498	0	62041966
SRR5876158_7	72382352	0	9955874	0	0	0	0	0	68903121	0	95.19	nan	62426478	0	31213239	0	31213239	0	56138276	0	89.93	nan	57444020	0	1503227	0	2.41	nan	440312	0	255079	0	72382352
SRR5876158_8	82729367	0	11376489	0	0	0	0	0	78753377	0	95.19	nan	71352878	0	35676439	0	35676439	0	64166850	0	89.93	nan	65659184	0	1717704	0	2.41	nan	503156	0	291637	0	82729367
SRR5876158_9	93065543	0	12796673	0	0	0	0	0	88593306	0	95.19	nan	80268870	0	40134435	0	40134435	0	72186108	0	89.93	nan	73864274	0	1932359	0	2.41	nan	565726	0	327965	0	93065543
SRR5876159	74240542	0	10985010	0	0	0	0	0	72108546	0	97.13	nan	63255532	0	31627766	0	31627766	0	58558334	0	92.57	nan	60289930	0	833606	0	1.32	nan	428392	0	211103	0	74240542
SRR5876159_001	74288	0	11184	0	0	0	0	0	72155	0	97.13	nan	63104	0	31552	0	31552	0	58322	0	92.42	nan	60104	0	867	0	1.37	nan	454	0	212	0	74288
SRR5876159_002	148595	0	22003	0	0	0	0	0	144307	0	97.11	nan	126592	0	63296	0	63296	0	117186	0	92.57	nan	120598	0	1706	0	1.35	nan	892	0	443	0	148595
SRR5876159_003	222848	0	32824	0	0	0	0	0	216379	0	97.1	nan	190024	0	95012	0	95012	0	175916	0	92.58	nan	181012	0	2543	0	1.34	nan	1316	0	624	0	222848
SRR5876159_004	297706	0	44158	0	0	0	0	0	289052	0	97.09	nan	253548	0	126774	0	126774	0	234708	0	92.57	nan	241510	0	3384	0	1.33	nan	1760	0	843	0	297706
SRR5876159_005	372160	0	55024	0	0	0	0	0	361353	0	97.1	nan	317136	0	158568	0	158568	0	293556	0	92.56	nan	302100	0	4229	0	1.33	nan	2236	0	1085	0	372160
SRR5876159_006	446506	0	66030	0	0	0	0	0	433703	0	97.13	nan	380476	0	190238	0	190238	0	352372	0	92.61	nan	362620	0	5053	0	1.33	nan	2656	0	1279	0	446506
SRR5876159_007	520850	0	77340	0	0	0	0	0	506031	0	97.15	nan	443510	0	221755	0	221755	0	410790	0	92.62	nan	422842	0	5849	0	1.32	nan	3106	0	1518	0	520850
SRR5876159_008	594563	0	88155	0	0	0	0	0	577614	0	97.15	nan	506408	0	253204	0	253204	0	469000	0	92.61	nan	482790	0	6669	0	1.32	nan	3510	0	1711	0	594563
SRR5876159_009	668874	0	99482	0	0	0	0	0	649772	0	97.14	nan	569392	0	284696	0	284696	0	527262	0	92.6	nan	542758	0	7532	0	1.32	nan	3932	0	1914	0	668874
SRR5876159_01	743791	0	110723	0	0	0	0	0	722602	0	97.15	nan	633068	0	316534	0	316534	0	586312	0	92.61	nan	603526	0	8353	0	1.32	nan	4412	0	2154	0	743791
SRR5876159_02	1488837	0	221421	0	0	0	0	0	1446293	0	97.14	nan	1267416	0	633708	0	633708	0	1173244	0	92.57	nan	1207974	0	16898	0	1.33	nan	8894	0	4392	0	1488837
SRR5876159_03	2232622	0	332384	0	0	0	0	0	2168870	0	97.14	nan	1900238	0	950119	0	950119	0	1758916	0	92.56	nan	1811190	0	25296	0	1.33	nan	13148	0	6438	0	2232622
SRR5876159_04	2975791	0	442181	0	0	0	0	0	2890717	0	97.14	nan	2533610	0	1266805	0	1266805	0	2345136	0	92.56	nan	2414708	0	33828	0	1.34	nan	17560	0	8589	0	2975791
SRR5876159_05	3718160	0	551930	0	0	0	0	0	3611719	0	97.14	nan	3166230	0	1583115	0	1583115	0	2930608	0	92.56	nan	3017588	0	42201	0	1.33	nan	21892	0	10689	0	3718160
SRR5876159_06	4461280	0	662404	0	0	0	0	0	4333736	0	97.14	nan	3798876	0	1899438	0	1899438	0	3516498	0	92.57	nan	3620878	0	50454	0	1.33	nan	26292	0	12790	0	4461280
SRR5876159_07	5205724	0	773006	0	0	0	0	0	5056893	0	97.14	nan	4432718	0	2216359	0	2216359	0	4103128	0	92.56	nan	4224986	0	58901	0	1.33	nan	30672	0	14921	0	5205724
SRR5876159_08	5950629	0	883319	0	0	0	0	0	5780591	0	97.14	nan	5067310	0	2533655	0	2533655	0	4690704	0	92.57	nan	4830060	0	67212	0	1.33	nan	34980	0	17027	0	5950629
SRR5876159_09	6691518	0	992880	0	0	0	0	0	6500058	0	97.14	nan	5698638	0	2849319	0	2849319	0	5274620	0	92.56	nan	5431512	0	75666	0	1.33	nan	39242	0	19119	0	6691518
SRR5876159_1	7432211	0	1102415	0	0	0	0	0	7219719	0	97.14	nan	6329796	0	3164898	0	3164898	0	5859126	0	92.56	nan	6033302	0	84002	0	1.33	nan	43386	0	21146	0	7432211
SRR5876159_2	14862227	0	2203239	0	0	0	0	0	14436865	0	97.14	nan	12658988	0	6329494	0	6329494	0	11718576	0	92.57	nan	12066236	0	167390	0	1.32	nan	86502	0	42373	0	14862227
SRR5876159_3	22286775	0	3303541	0	0	0	0	0	21647316	0	97.13	nan	18983234	0	9491617	0	9491617	0	17572150	0	92.57	nan	18092866	0	250909	0	1.32	nan	128914	0	63352	0	22286775
SRR5876159_4	29713293	0	4403605	0	0	0	0	0	28859769	0	97.13	nan	25309688	0	12654844	0	12654844	0	23427470	0	92.56	nan	24121856	0	334308	0	1.32	nan	172078	0	84738	0	29713293
SRR5876159_5	37130383	0	5498997	0	0	0	0	0	36064097	0	97.13	nan	31631386	0	15815693	0	15815693	0	29279824	0	92.57	nan	30147714	0	417386	0	1.32	nan	215136	0	106132	0	37130383
SRR5876159_6	44547259	0	6596145	0	0	0	0	0	43266762	0	97.13	nan	37951114	0	18975557	0	18975557	0	35129278	0	92.56	nan	36169904	0	500713	0	1.32	nan	257948	0	127159	0	44547259
SRR5876159_7	51969150	0	7693950	0	0	0	0	0	50476093	0	97.13	nan	44275200	0	22137600	0	22137600	0	40984368	0	92.57	nan	42198292	0	583851	0	1.32	nan	300658	0	148193	0	51969150
SRR5876159_8	59396064	0	8791728	0	0	0	0	0	57690230	0	97.13	nan	50604336	0	25302168	0	25302168	0	46845000	0	92.57	nan	48231446	0	667056	0	1.32	nan	343018	0	169050	0	59396064
SRR5876159_9	66815060	0	9888264	0	0	0	0	0	64895532	0	97.13	nan	56926796	0	28463398	0	28463398	0	52698140	0	92.57	nan	54256798	0	750470	0	1.32	nan	385584	0	190084	0	66815060
SRR891275	18360727	0	2316881	0	0	0	0	0	17902524	0	97.5	nan	16043846	0	8021923	0	8021923	0	14951762	0	93.19	nan	15414126	0	171517	0	1.07	nan	103228	0	67231	0	18360727
SRR891275_001	18339	0	2415	0	0	0	0	0	17866	0	97.42	nan	15924	0	7962	0	7962	0	14834	0	93.15	nan	15268	0	183	0	1.15	nan	98	0	68	0	18339
SRR891275_002	36879	0	4821	0	0	0	0	0	35953	0	97.49	nan	32058	0	16029	0	16029	0	29842	0	93.09	nan	30784	0	348	0	1.09	nan	224	0	154	0	36879
SRR891275_003	55198	0	7104	0	0	0	0	0	53809	0	97.48	nan	48094	0	24047	0	24047	0	44774	0	93.1	nan	46192	0	513	0	1.07	nan	322	0	225	0	55198
SRR891275_004	73236	0	9422	0	0	0	0	0	71425	0	97.53	nan	63814	0	31907	0	31907	0	59430	0	93.13	nan	61332	0	671	0	1.05	nan	428	0	287	0	73236
SRR891275_005	91593	0	11685	0	0	0	0	0	89309	0	97.51	nan	79908	0	39954	0	39954	0	74396	0	93.1	nan	76762	0	862	0	1.08	nan	524	0	348	0	91593
SRR891275_006	110103	0	14053	0	0	0	0	0	107370	0	97.52	nan	96050	0	48025	0	48025	0	89480	0	93.16	nan	92272	0	1045	0	1.09	nan	614	0	414	0	110103
SRR891275_007	128639	0	16445	0	0	0	0	0	125459	0	97.53	nan	112194	0	56097	0	56097	0	104506	0	93.15	nan	107796	0	1218	0	1.09	nan	700	0	470	0	128639
SRR891275_008	146637	0	18683	0	0	0	0	0	143014	0	97.53	nan	127954	0	63977	0	63977	0	119198	0	93.16	nan	122946	0	1385	0	1.08	nan	790	0	531	0	146637
SRR891275_009	164859	0	20931	0	0	0	0	0	160789	0	97.53	nan	143928	0	71964	0	71964	0	134100	0	93.17	nan	138292	0	1566	0	1.09	nan	898	0	600	0	164859
SRR891275_01	183036	0	23120	0	0	0	0	0	178528	0	97.54	nan	159916	0	79958	0	79958	0	149066	0	93.22	nan	153652	0	1756	0	1.1	nan	980	0	654	0	183036
SRR891275_02	367555	0	46571	0	0	0	0	0	358404	0	97.51	nan	320984	0	160492	0	160492	0	298992	0	93.15	nan	308318	0	3515	0	1.1	nan	1964	0	1287	0	367555
SRR891275_03	550917	0	70123	0	0	0	0	0	537302	0	97.53	nan	480794	0	240397	0	240397	0	447938	0	93.17	nan	461984	0	5195	0	1.08	nan	2980	0	1936	0	550917
SRR891275_04	733967	0	93149	0	0	0	0	0	715841	0	97.53	nan	640818	0	320409	0	320409	0	597422	0	93.23	nan	615820	0	6872	0	1.07	nan	3978	0	2598	0	733967
SRR891275_05	917095	0	116031	0	0	0	0	0	894404	0	97.53	nan	801064	0	400532	0	400532	0	746806	0	93.23	nan	769810	0	8563	0	1.07	nan	4998	0	3278	0	917095
SRR891275_06	1099720	0	138920	0	0	0	0	0	1072475	0	97.52	nan	960800	0	480400	0	480400	0	895692	0	93.22	nan	923268	0	10287	0	1.07	nan	6026	0	3950	0	1099720
SRR891275_07	1283654	0	162074	0	0	0	0	0	1251890	0	97.53	nan	1121580	0	560790	0	560790	0	1045722	0	93.24	nan	1077830	0	11986	0	1.07	nan	7032	0	4582	0	1283654
SRR891275_08	1467834	0	185422	0	0	0	0	0	1431433	0	97.52	nan	1282412	0	641206	0	641206	0	1195558	0	93.23	nan	1232396	0	13615	0	1.06	nan	8048	0	5235	0	1467834
SRR891275_09	1650592	0	208042	0	0	0	0	0	1609672	0	97.52	nan	1442550	0	721275	0	721275	0	1344820	0	93.23	nan	1386256	0	15374	0	1.07	nan	9144	0	5950	0	1650592
SRR891275_1	1833749	0	231005	0	0	0	0	0	1788257	0	97.52	nan	1602744	0	801372	0	801372	0	1494176	0	93.23	nan	1540154	0	17098	0	1.07	nan	10152	0	6595	0	1833749
SRR891275_2	3670648	0	462710	0	0	0	0	0	3579253	0	97.51	nan	3207938	0	1603969	0	1603969	0	2990006	0	93.21	nan	3082270	0	34273	0	1.07	nan	20350	0	13249	0	3670648
SRR891275_3	5503794	0	693738	0	0	0	0	0	5366770	0	97.51	nan	4810056	0	2405028	0	2405028	0	4483110	0	93.2	nan	4621538	0	51494	0	1.07	nan	30498	0	19864	0	5503794
SRR891275_4	7340160	0	924418	0	0	0	0	0	7157303	0	97.51	nan	6415742	0	3207871	0	3207871	0	5979496	0	93.2	nan	6164252	0	68633	0	1.07	nan	40954	0	26677	0	7340160
SRR891275_5	9175657	0	1154977	0	0	0	0	0	8946941	0	97.51	nan	8020680	0	4010340	0	4010340	0	7475290	0	93.2	nan	7706238	0	85726	0	1.07	nan	51322	0	33469	0	9175657
SRR891275_6	11007081	0	1386265	0	0	0	0	0	10732367	0	97.5	nan	9620816	0	4810408	0	4810408	0	8966108	0	93.19	nan	9243166	0	102936	0	1.07	nan	61650	0	40168	0	11007081
SRR891275_7	12842508	0	1617960	0	0	0	0	0	12521922	0	97.5	nan	11224548	0	5612274	0	5612274	0	10460796	0	93.2	nan	10783766	0	120196	0	1.07	nan	71958	0	46915	0	12842508
SRR891275_8	14682463	0	1850191	0	0	0	0	0	14315828	0	97.5	nan	12832272	0	6416136	0	6416136	0	11958710	0	93.19	nan	12328334	0	137303	0	1.07	nan	82376	0	53614	0	14682463
SRR891275_9	16520251	0	2083755	0	0	0	0	0	16107601	0	97.5	nan	14436496	0	7218248	0	7218248	0	13453246	0	93.19	nan	13869466	0	154380	0	1.07	nan	92930	0	60507	0	16520251
SRR891276	25503768	0	3174342	0	0	0	0	0	24726608	0	96.95	nan	22329426	0	11164713	0	11164713	0	20657580	0	92.51	nan	21308772	0	243494	0	1.09	nan	144414	0	94207	0	25503768
SRR891276_001	25170	0	3070	0	0	0	0	0	24418	0	97.01	nan	22100	0	11050	0	11050	0	20474	0	92.64	nan	21088	0	260	0	1.18	nan	134	0	91	0	25170
SRR891276_002	51111	0	6499	0	0	0	0	0	49604	0	97.05	nan	44612	0	22306	0	22306	0	41284	0	92.54	nan	42572	0	533	0	1.19	nan	284	0	187	0	51111
SRR891276_003	76467	0	9577	0	0	0	0	0	74160	0	96.98	nan	66890	0	33445	0	33445	0	61852	0	92.47	nan	63822	0	761	0	1.14	nan	454	0	298	0	76467
SRR891276_004	101855	0	12863	0	0	0	0	0	98839	0	97.04	nan	88992	0	44496	0	44496	0	82384	0	92.57	nan	84986	0	990	0	1.11	nan	594	0	383	0	101855
SRR891276_005	127447	0	15971	0	0	0	0	0	123651	0	97.02	nan	111476	0	55738	0	55738	0	103180	0	92.56	nan	106438	0	1242	0	1.11	nan	758	0	499	0	127447
SRR891276_006	152816	0	19092	0	0	0	0	0	148281	0	97.03	nan	133724	0	66862	0	66862	0	123804	0	92.58	nan	127704	0	1485	0	1.11	nan	896	0	591	0	152816
SRR891276_007	178217	0	22157	0	0	0	0	0	172910	0	97.02	nan	156060	0	78030	0	78030	0	144426	0	92.55	nan	149022	0	1731	0	1.11	nan	1064	0	701	0	178217
SRR891276_008	203677	0	25353	0	0	0	0	0	197621	0	97.03	nan	178324	0	89162	0	89162	0	165080	0	92.57	nan	170292	0	1976	0	1.11	nan	1174	0	780	0	203677
SRR891276_009	229170	0	28586	0	0	0	0	0	222295	0	97.0	nan	200584	0	100292	0	100292	0	185634	0	92.55	nan	191480	0	2229	0	1.11	nan	1328	0	876	0	229170
SRR891276_01	254520	0	31660	0	0	0	0	0	246806	0	96.97	nan	222860	0	111430	0	111430	0	206112	0	92.48	nan	212640	0	2506	0	1.12	nan	1502	0	994	0	254520
SRR891276_02	511425	0	63915	0	0	0	0	0	496069	0	97.0	nan	447510	0	223755	0	223755	0	414118	0	92.54	nan	427226	0	4928	0	1.1	nan	2976	0	1943	0	511425
SRR891276_03	766716	0	96092	0	0	0	0	0	743630	0	96.99	nan	670624	0	335312	0	335312	0	620500	0	92.53	nan	640164	0	7374	0	1.1	nan	4464	0	2919	0	766716
SRR891276_04	1022120	0	128290	0	0	0	0	0	991413	0	97.0	nan	893830	0	446915	0	446915	0	827026	0	92.53	nan	853302	0	9821	0	1.1	nan	5880	0	3846	0	1022120
SRR891276_05	1276505	0	159793	0	0	0	0	0	1237894	0	96.98	nan	1116712	0	558356	0	558356	0	1033060	0	92.51	nan	1065768	0	12333	0	1.1	nan	7462	0	4882	0	1276505
SRR891276_06	1530691	0	191169	0	0	0	0	0	1484416	0	96.98	nan	1339522	0	669761	0	669761	0	1239406	0	92.53	nan	1278446	0	14801	0	1.1	nan	8852	0	5793	0	1530691
SRR891276_07	1785672	0	222610	0	0	0	0	0	1731647	0	96.97	nan	1563062	0	781531	0	781531	0	1446382	0	92.54	nan	1491832	0	17205	0	1.1	nan	10230	0	6662	0	1785672
SRR891276_08	2041601	0	254551	0	0	0	0	0	1979815	0	96.97	nan	1787050	0	893525	0	893525	0	1653538	0	92.53	nan	1705520	0	19744	0	1.1	nan	11632	0	7577	0	2041601
SRR891276_09	2296919	0	286449	0	0	0	0	0	2227583	0	96.98	nan	2010470	0	1005235	0	1005235	0	1860634	0	92.55	nan	1919074	0	22060	0	1.1	nan	13114	0	8539	0	2296919
SRR891276_1	2551152	0	317918	0	0	0	0	0	2474040	0	96.98	nan	2233234	0	1116617	0	1116617	0	2066880	0	92.55	nan	2131632	0	24490	0	1.1	nan	14528	0	9466	0	2551152
SRR891276_2	5101827	0	634495	0	0	0	0	0	4946835	0	96.96	nan	4467332	0	2233666	0	2233666	0	4133236	0	92.52	nan	4263476	0	48864	0	1.09	nan	29300	0	19216	0	5101827
SRR891276_3	7651697	0	951573	0	0	0	0	0	7418798	0	96.96	nan	6700124	0	3350062	0	3350062	0	6198294	0	92.51	nan	6394064	0	73161	0	1.09	nan	43644	0	28488	0	7651697
SRR891276_4	10206527	0	1270923	0	0	0	0	0	9896177	0	96.96	nan	8935604	0	4467802	0	4467802	0	8267620	0	92.52	nan	8527864	0	97390	0	1.09	nan	58006	0	37860	0	10206527
SRR891276_5	12757712	0	1590122	0	0	0	0	0	12369544	0	96.96	nan	11167590	0	5583795	0	5583795	0	10332290	0	92.52	nan	10657670	0	121752	0	1.09	nan	72458	0	47304	0	12757712
SRR891276_6	15303455	0	1907125	0	0	0	0	0	14838194	0	96.96	nan	13396330	0	6698165	0	6698165	0	12394372	0	92.52	nan	12785282	0	145787	0	1.09	nan	86860	0	56667	0	15303455
SRR891276_7	17851173	0	2224011	0	0	0	0	0	17308050	0	96.96	nan	15627162	0	7813581	0	7813581	0	14458462	0	92.52	nan	14913886	0	170153	0	1.09	nan	101172	0	66056	0	17851173
SRR891276_8	20402316	0	2541650	0	0	0	0	0	19780428	0	96.95	nan	17860666	0	8930333	0	8930333	0	16523254	0	92.51	nan	17044096	0	194682	0	1.09	nan	115632	0	75508	0	20402316
SRR891276_9	22949242	0	2856442	0	0	0	0	0	22249524	0	96.95	nan	20092800	0	10046400	0	10046400	0	18588058	0	92.51	nan	19173938	0	219144	0	1.09	nan	129868	0	84839	0	22949242
