# Supplementary material for: Combining signal and sequence to detect RNA polymerase initiation in ATAC-seq data
Source: PLoS One. 2020 Apr 30;15(4):e0232332. doi: 10.1371/journal.pone.0232332 (PMC7192442; doi:10.1371/journal.pone.0232332)
Supplement: S1 File — (ZIP) [file pone.0232332.s011.zip › multiqc_reports/all_other_ATAC_samples_MultiQC/multiqc_data/mqc_fastqc_sequence_duplication_levels_plot_1.txt]

Sample	1.0	2.0	3.0	4.0	5.0	6.0	7.0	8.0	9.0	>10	>50	>100	>500	>1k	>5k	>10k+	1.0	2.0	3.0	4.0	5.0	6.0	7.0	8.0	9.0	1.0	2.0	3.0	4.0	5.0	6.0	7.0	8.0	9.0	1.0	2.0	3.0	4.0	5.0	6.0	7.0	8.0	9.0	1.0	2.0	3.0	4.0	5.0	6.0
SRR1822165_001_1										26.461857872396738	1.5775633399865447	0.36219846048319065	0.0	0.0	0.0	0.0
SRR1822165_001_1.trim										26.073384292693785	1.485133240839331	0.1953249009002548	0.0	0.0	0.0	0.0
SRR1822165_001_2										25.820287400863535	1.1728470005605478	0.2890742372030701	0.0	0.0	0.0	0.0
SRR1822165_001_2.trim										25.46862838371361	1.1112209421546548	0.11556697798408411	0.0	0.0	0.0	0.0
SRR1822165_002_1										27.973095861543264	7.0754891805424505	1.7823751370832128	0.15580202247230882	0.0	0.0	0.0
SRR1822165_002_1.trim										27.63573010552878	6.923070651098316	1.689730599033314	0.0	0.0	0.0	0.0
SRR1822165_002_2										29.09770752835083	6.014138798480249	1.1910698619503344	0.1605704097432501	0.0	0.0	0.0
SRR1822165_002_2.trim										29.11187689106938	5.785649236696819	1.137182040822179	0.0	0.0	0.0	0.0
SRR1822165_003_1										26.170711675962355	10.419158308233515	4.96662384653986	0.15555382647857033	0.0	0.0	0.0
SRR1822165_003_1.trim										26.178076325435313	10.104569259416671	4.775848944930623	0.0	0.0	0.0	0.0
SRR1822165_003_2										27.297097890186173	10.047076232972293	3.6274438477269584	0.16083199458204583	0.0	0.0	0.0
SRR1822165_003_2.trim										27.36870439729728	9.846660333087879	3.5354907652041225	0.0	0.0	0.0	0.0
SRR1822165_004_1										23.96281547705286	11.577384400875374	8.729779780488753	0.0	0.15639287591662235	0.0	0.0
SRR1822165_004_1.trim										23.984137517010925	11.39334931485706	8.437308405965277	0.0	0.0	0.0	0.0
SRR1822165_004_2										24.50126142492692	11.99916879100227	7.019281728216746	0.0	0.1616324614079529	0.0	0.0
SRR1822165_004_2.trim										24.717438067228297	11.847770413098392	6.783532572829736	0.0	0.0	0.0	0.0
SRR1822165_005_1										21.731826193073253	12.086770574403904	12.03171769638355	0.12441741503271377	0.15659253159868847	0.0	0.0
SRR1822165_005_1.trim										21.788284852127145	12.027309820411148	11.609499168303515	0.12076184588457088	0.0	0.0	0.0
SRR1822165_005_2										22.348300479172753	12.592994162282528	10.396003008446723	0.05702558476931859	0.16214378474482027	0.0	0.0
SRR1822165_005_2.trim										22.501480884823888	12.55129391079829	10.141943408863426	0.05646833239124182	0.0	0.0	0.0
SRR1822165_006_1										19.659798074057708	12.398678004295762	14.776474465904005	0.2731244124744453	0.157401102951982	0.0	0.0
SRR1822165_006_1.trim										19.7820641205762	12.224078995848433	14.403466803415624	0.26969591724230374	0.0	0.0	0.0
SRR1822165_006_2										20.223749558940163	12.838123261449713	13.29953736729137	0.20153565157260642	0.16245623736805126	0.0	0.0
SRR1822165_006_2.trim										20.527034756709494	12.66581566184505	13.071108963625313	0.20190817325588767	0.0	0.0	0.0
SRR1822165_007_1										18.012387457307323	12.381835999483041	17.308239225302156	0.3909421777447348	0.15461580307064143	0.0	0.0
SRR1822165_007_1.trim										18.17737407519637	12.239222518201064	16.89462782438762	0.38612288331350303	0.0	0.0	0.0
SRR1822165_007_2										18.564969658944058	12.56919432836229	16.192444222114233	0.24266019038780814	0.16150119770302407	0.0	0.0
SRR1822165_007_2.trim										18.82162236540038	12.457288691628559	15.942341115242762	0.24333382538333695	0.0	0.0	0.0
SRR1822165_008_1										16.694779269948725	11.934579777644169	19.41192750184395	0.7030765838904487	0.22301751198085476	0.0	0.0
SRR1822165_008_1.trim										16.912684820258434	11.818540877946884	19.075538740463905	0.6639507330360556	0.0	0.0	0.0
SRR1822165_008_2										17.289968755098	12.15853005176378	18.581515572185488	0.34793169064621865	0.16421439659423548	0.0	0.0
SRR1822165_008_2.trim										17.551149172925427	12.157874924714648	18.274910182881772	0.34861717094796735	0.0	0.0	0.0
SRR1822165_009_1										15.58947663951304	11.523376488088342	20.95520768896087	1.2192538668143678	0.2845892890460571	0.0	0.0
SRR1822165_009_1.trim										15.808971364066949	11.531619951807306	20.466167926880846	1.2108317169990757	0.06346889063985281	0.0	0.0
SRR1822165_009_2										15.923362344095224	11.922652938380143	20.554239149974375	0.5301114393247743	0.1654576244797465	0.0	0.0
SRR1822165_009_2.trim										16.206415845972085	11.946397803065139	20.20706039962702	0.5307723222070967	0.0	0.0	0.0
SRR1822165_01_1										14.57518617889082	11.242339793354468	22.21735760102581	1.742591092087603	0.2846357438262473	0.0	0.0
SRR1822165_01_1.trim										14.833316931118315	11.16384533626353	21.92544197884629	1.5744611148674652	0.12102311344008727	0.0	0.0
SRR1822165_01_2										14.927532945082186	11.487919159662024	21.9521869255071	1.0257900140206067	0.21940754036146717	0.0	0.0
SRR1822165_01_2.trim										15.189425415213877	11.514287958501173	21.753806466634	0.9212821854157411	0.05389949947177683	0.0	0.0
SRR1822165_02_1										9.198843951452245	7.9355984766164065	26.73234978275787	6.815486165660841	1.7462106335679128	0.16072956682407938	0.0
SRR1822165_02_1.trim										9.506414704114603	7.950564173626799	26.5907395623763	6.565926600160872	1.6253743015608502	0.0	0.0
SRR1822165_02_2										9.259621998817865	8.197105685520933	27.384484236822242	6.017777069370417	1.0425616726992575	0.16482655502515933	0.0
SRR1822165_02_2.trim										9.603565669810926	8.331648930578677	27.310537330288533	5.925184336071762	0.9640308950831629	0.0	0.0
SRR1822165_03_1										7.330764454220873	5.98890052275505	25.24401708696949	10.08465329254462	5.005301844052165	0.15737060132398445	0.0
SRR1822165_03_1.trim										7.587885072765702	6.081535483330182	25.165892560783593	9.908071878990485	4.748773689294729	0.0	0.0
SRR1822165_03_2										7.302094589926335	6.076197141691895	26.068819780759778	9.940320061013106	3.5451646665009875	0.16091813705513106	0.0
SRR1822165_03_2.trim										7.668295897829788	6.228463677256426	26.18039315972787	9.748021557410771	3.4981164242142753	0.0	0.0
SRR1822165_04_1										6.319433225909194	4.927723754589363	22.902897685959616	11.638455433516485	8.515544472885765	0.0683009017663021	0.1573290310606166
SRR1822165_04_1.trim										6.5678895346245	4.985749171137872	22.88823724663388	11.54966742150137	8.244097948537387	0.0	0.0
SRR1822165_04_2										6.208144740654104	4.930989092317604	23.714432109517283	11.651353890685398	7.059594365630984	0.0	0.16046644960825673
SRR1822165_04_2.trim										6.583795744038566	5.12761804203156	23.897611503134222	11.55182618005611	6.933587146625234	0.0	0.0
SRR1822165_05_1										5.672195289340313	4.217311989946559	20.899953843767243	12.125120061266772	11.796145712202025	0.1800978038136535	0.15768975337385893
SRR1822165_05_1.trim										5.917670879098748	4.306609318890197	20.916347070763212	11.983410506004914	11.531216267020596	0.12357547656757814	0.0
SRR1822165_05_2										5.5304441000472595	4.192484741238417	21.378377705096685	12.407519233909804	10.378179776631114	0.05166172667975685	0.16100842786937197
SRR1822165_05_2.trim										5.91184170383026	4.337666110546063	21.68865916475566	12.509790982987774	10.098404594076856	0.0	0.0
SRR1822165_06_1										5.206325400889569	3.7042468794338217	19.117518218758054	12.14668173895915	14.810663320187361	0.2756354356452147	0.15676142111557487
SRR1822165_06_1.trim										5.467224642773944	3.805325806570155	19.217480470610337	12.107616863021239	14.301523545138165	0.271447347779181	0.0
SRR1822165_06_2										5.1082971213458865	3.7194377509577303	19.365359101397047	12.602756238098506	13.232920179755212	0.19535630487788744	0.16023963190966128
SRR1822165_06_2.trim										5.495863108319007	3.8882292872440467	19.750997406331468	12.528230433256427	13.097766334484353	0.19677981119885585	0.0
SRR1822165_07_1										4.993038751909908	3.3346651397314657	17.511136329549302	12.003017025186722	17.37369692370276	0.39144722865374376	0.15677948123514815
SRR1822165_07_1.trim										5.228530433359343	3.441963820762645	17.677927285360806	11.841476754795469	16.95138813639635	0.38653693321695215	0.0
SRR1822165_07_2										4.774286330648912	3.282824028139392	17.724337416001227	12.385312116066569	15.93863250467459	0.23612957408561333	0.1601104841159807
SRR1822165_07_2.trim										5.165854834794996	3.470248767243752	18.114147393587	12.470662829107482	15.73571112338375	0.23817481223145243	0.0
SRR1822165_08_1										4.705651532733569	3.0715106075143837	16.03163842306988	11.786015047778815	19.343616354058927	0.773409773827296	0.22521222533380525
SRR1822165_08_1.trim										4.982310974909031	3.1692802927275707	16.23780275320344	11.589891569002084	19.01369036869565	0.7677472317308252	0.0
SRR1822165_08_2										4.536454076516284	2.9902464911489064	16.21026539514655	12.152507383067999	18.231007943001316	0.3377802211677247	0.15993270041669974
SRR1822165_08_2.trim										4.939597951102558	3.1837362214076825	16.65591525334668	12.209363877930095	18.11572922052991	0.3410847969024518	0.0
SRR1822165_09_1										4.4904369795126975	2.8728061087728936	14.938528011011462	11.544139741695227	20.748954519837387	1.228201906901288	0.2842385043430709
SRR1822165_09_1.trim										4.755360575673452	2.9877383111286564	15.078264295565685	11.537575982548708	20.409156979981784	1.074856958284929	0.12324296886803121
SRR1822165_09_2										4.3275041642339955	2.769454723527434	14.959549024536395	11.804318027942232	20.1463899527273	0.5148881234318715	0.15953919561735927
SRR1822165_09_2.trim										4.7019133311627535	2.9759905948313485	15.437645896289418	11.94264507535786	20.078093826119876	0.46271446521354853	0.0
SRR1822165_1										2.1393904717994063	1.1633601868137058	4.105699886118205	2.7721976550560243	13.791141695487624	11.2321997845712	24.296318299455933
SRR1822165_1.trim										2.1837140317072388	1.2451457470323113	4.306781764645712	2.8951098753132847	13.9813273476937	11.278902999140405	23.593520612800532
SRR1822165_1_1										4.338952237261821	2.7463779189493875	13.822144113569932	11.22258956973918	22.336063617154757	1.5075908279256374	0.38907431613350607
SRR1822165_1_1.trim										4.605522873179976	2.864197458003882	13.977416496675952	11.249781141685567	21.87611351355857	1.4431892975568983	0.17620242873417344
SRR1822165_1_2										4.132468867859857	2.660454784086561	13.878099351264098	11.387605319200093	21.56425109621785	0.9938000658184797	0.15973318837960127
SRR1822165_1_2.trim										4.543914299065411	2.8521228958760587	14.435291052366	11.536322862080748	21.540239565522835	0.899219214181431	0.0
SRR1822165_2										2.119297431261704	1.1368892708895895	4.050021546357218	2.7730520263921856	14.267048550832381	11.632715046814297	23.079348714520556
SRR1822165_2.trim										2.1609287764386713	1.197664187078685	4.3095632722372486	2.9225489395692055	14.522545104087786	11.641996471484806	22.577531431362495
SRR1822165_2_1										3.355398040288067	2.038119017323602	8.804559785413325	7.685031331392548	26.76432755784181	6.822978039025345	1.8985195164691115
SRR1822165_2_1.trim										3.5228573277500566	2.1320623136340533	8.998691737330052	7.817228093524922	26.525608969735753	6.618954371316358	1.6226890098513944
SRR1822165_2_2										3.029440250270296	1.8633722534903734	8.28416843943955	7.739025313680317	26.659258750512315	5.854897214381755	1.1120502458388823
SRR1822165_2_2.trim										3.4737961294669586	2.123238985983662	8.983675927053241	8.110759066511857	27.20095849351956	5.844155772167667	0.9234204702111233
SRR1822165_3_1										2.9192635110431144	1.6894273728880416	6.912948852466483	6.017853781345123	25.076710772009935	10.224905199523182	5.157785427957064
SRR1822165_3_1.trim										3.0406856580528348	1.8004519162861343	7.126168382372028	6.110478376140376	25.086973259711186	9.950762160954232	4.760716839740061
SRR1822165_3_2										2.8231695139892774	1.668576957291554	6.749211308719041	6.012169647048163	25.91280146363701	9.875815343877111	3.6883292577201265
SRR1822165_3_2.trim										3.0171767589437857	1.7820536623140009	7.077865526127751	6.154881247481311	26.010410668363498	9.783501863423098	3.4139594255733305
SRR1822165_4_1										2.638464061086409	1.541571632960296	5.882113084852828	5.009097947252854	22.820956862617876	11.691446679707898	8.722018396699195
SRR1822165_4_1.trim										2.754781453704035	1.6641567802054316	6.127178661429866	5.085081467022833	22.847181511077547	11.541098727479625	8.267838293076
SRR1822165_4_2										2.5730393603786763	1.574981539385964	5.909119604143158	4.986372280654796	23.781014096438	11.83195619357806	7.223037404679743
SRR1822165_4_2.trim										2.6963416459744987	1.6594087209336486	6.191056790291914	5.122469642338195	23.878594078286923	11.741495104544219	6.841943819489986
SRR1822165_5_1										2.4533429815389316	1.5131770527896933	5.224007616170165	4.249205588890656	20.75914930871801	12.14460698368605	12.181209117599062
SRR1822165_5_1.trim										2.5751872684131882	1.5975736527311384	5.482114665828373	4.3348001877512745	20.935247248255173	11.856771668283253	11.738203541064188
SRR1822165_5_2										2.377909223514145	1.4964180178486925	5.279756160102514	4.235355966493563	21.608366883109454	12.459560881443046	10.61273785175144
SRR1822165_5_2.trim										2.4948594639426656	1.5983954690809963	5.562356551632281	4.33112142916361	21.814016539256563	12.377856712989345	10.1761098719327
SRR1822165_6_1										2.3320097974120024	1.4213897833029896	4.869413714142444	3.6703316318001833	18.976647077369815	12.141185818301192	15.32298715920654
SRR1822165_6_1.trim										2.4296776787917187	1.5095773011066689	5.112892099336505	3.796941091773575	19.133189931085493	12.030494732687998	14.731697693204929
SRR1822165_6_2										2.278941261460363	1.4070887210060532	4.8661438764883425	3.7688751212942093	19.445699106328565	12.75552591178858	13.735872131159486
SRR1822165_6_2.trim										2.3539755872475965	1.5131727131337676	5.138313900827783	3.8919244571051004	19.628501390882928	12.684272935177985	13.313657422289552
SRR1822165_7_1										2.257038612885707	1.3144091458404474	4.606750089237535	3.3021104118495814	17.471603371089053	12.045299864914242	17.918658526506466
SRR1822165_7_1.trim										2.3321107000285743	1.3715194926292564	4.882228199291248	3.4301526334043917	17.63911478317375	11.934111785056308	17.31443929234312
SRR1822165_7_2										2.17770474023554	1.3143388727766188	4.62404717657047	3.362417757086169	17.961796327887964	12.586921628704864	16.456250710121868
SRR1822165_7_2.trim										2.2759897596089944	1.39148502191649	4.887579126146474	3.471362537436884	18.194829607780843	12.63540518995451	15.924226551139
SRR1822165_8_1										2.2178190824332162	1.2592083426883298	4.381863500706784	3.0232681541801054	16.023374084741402	11.786934986885605	20.401174767240754
SRR1822165_8_1.trim										2.2952738369562837	1.3121138031967976	4.626442241890862	3.1386528343052826	16.278811783900576	11.61538510462447	19.832003819860898
SRR1822165_8_2										2.1881112534917375	1.2369275413667327	4.3757157577710695	3.091728031848068	16.548245186317626	12.26294313972012	19.026174285090928
SRR1822165_8_2.trim										2.2492546464651193	1.301906621185994	4.6432619424977615	3.2321943626006004	16.809803092500612	12.20951566654508	18.573685599937974
SRR1822165_9_1										2.1406898752188623	1.2114803100602212	4.2313933647940285	2.9180391384967064	14.868890639519975	11.564951118646984	22.350916470039632
SRR1822165_9_1.trim										2.212477589995141	1.2659611687961774	4.478124915678645	3.024582712680434	15.060728981570445	11.586976799919437	21.653343759666203
SRR1822165_9_2										2.149710141328369	1.1842810153461913	4.209760790201711	2.9330596082586937	15.329020955121164	11.936275651716393	21.184838281808744
SRR1822165_9_2.trim										2.1908645172285026	1.2514940468843625	4.497848111215249	3.0267742871585224	15.559088225496728	11.999182534407618	20.67103503512066
SRR1822166_001_1										10.392797246005827	0.22949951452025777	0.22773413363933268	0.0	0.0	0.0	0.0
SRR1822166_001_1.trim										10.05876872357199	0.0	0.0	0.0	0.0	0.0	0.0
SRR1822166_001_2										8.406743754965133	0.2524494659722835	0.0	0.0	0.0	0.0	0.0
SRR1822166_001_2.trim										8.267039346377123	0.11108722138608185	0.0	0.0	0.0	0.0	0.0
SRR1822166_002_1										21.62990357944789	0.6894729890371153	0.38127944349051207	0.0	0.0	0.0	0.0
SRR1822166_002_1.trim										21.208682209334537	0.5942434342802506	0.0	0.0	0.0	0.0	0.0
SRR1822166_002_2										20.61638709109321	0.31435741645753534	0.1523356667987496	0.0	0.0	0.0	0.0
SRR1822166_002_2.trim										20.361550215804193	0.3163340988499379	0.0	0.0	0.0	0.0	0.0
SRR1822166_003_1										27.909014975942025	2.008752632260038	0.5899791772055104	0.0	0.0	0.0	0.0
SRR1822166_003_1.trim										27.437113955778354	1.9425297645689732	0.20708381821979532	0.0	0.0	0.0	0.0
SRR1822166_003_2										27.36962224862652	1.2111337246920697	0.2894015505335106	0.0	0.0	0.0	0.0
SRR1822166_003_2.trim										27.209739504073045	1.1875988422403247	0.13964730104735476	0.0	0.0	0.0	0.0
SRR1822166_004_1										32.57299399753641	4.157906535188186	0.7393287780901102	0.23880973805565509	0.0	0.0	0.0
SRR1822166_004_1.trim										32.19712680013934	3.9690864463335243	0.52933801076819	0.0	0.0	0.0	0.0
SRR1822166_004_2										33.11433276502948	2.983056664387486	0.46803211688051405	0.0	0.0	0.0	0.0
SRR1822166_004_2.trim										32.65462258641287	2.9264636024531856	0.3115482186318224	0.0	0.0	0.0	0.0
SRR1822166_005_1										31.865198432519655	5.822750734617264	1.5638447466298495	0.22837097887293042	0.0	0.0	0.0
SRR1822166_005_1.trim										31.591079146182693	5.60408591990504	1.294495303924167	0.0	0.0	0.0	0.0
SRR1822166_005_2										32.691980226891	4.917079267433558	0.7824314322396253	0.0	0.0	0.0	0.0
SRR1822166_005_2.trim										32.6308896160718	4.808328274120159	0.607545321896069	0.0	0.0	0.0	0.0
SRR1822166_006_1										31.466092427104726	8.32420366756735	2.1261707533142817	0.2227191925533438	0.0	0.0	0.0
SRR1822166_006_1.trim										31.40049823161573	7.952735277900534	1.9027116165430236	0.0	0.0	0.0	0.0
SRR1822166_006_2										32.87024905742364	6.542761447682331	1.5837484806920794	0.0	0.0	0.0	0.0
SRR1822166_006_2.trim										32.857990571423315	6.438281209788137	1.3875940981778916	0.0	0.0	0.0	0.0
SRR1822166_007_1										30.792711205601492	9.610257380459204	3.475593503561992	0.36087744659976184	0.0	0.0	0.0
SRR1822166_007_1.trim										30.805378280309743	9.454543935401379	3.122547575433116	0.0	0.0	0.0	0.0
SRR1822166_007_2										32.67194136757584	8.376791152452402	2.0252470340567816	0.13903701915839603	0.0	0.0	0.0
SRR1822166_007_2.trim										32.731972172486614	8.21659591255827	2.002069078176769	0.0	0.0	0.0	0.0
SRR1822166_008_1										30.20223055150687	10.730741165862204	4.586374829244492	0.35924722532643877	0.0	0.0	0.0
SRR1822166_008_1.trim										30.1869862123593	10.452323471717023	4.397057463221132	0.0	0.0	0.0	0.0
SRR1822166_008_2										31.724132675086476	10.157612706174431	2.932233233001557	0.1393147481382413	0.0	0.0	0.0
SRR1822166_008_2.trim										31.78712515514281	10.093675742908493	2.8472385674881346	0.0	0.0	0.0	0.0
SRR1822166_009_1										29.314381364420615	11.651596496363595	5.962955896967757	0.13824228871165783	0.22028050854625078	0.0	0.0
SRR1822166_009_1.trim										29.327101887319166	11.41223185772993	5.720015480485318	0.0	0.0	0.0	0.0
SRR1822166_009_2										30.61196172907113	11.264885969937337	4.173256286365031	0.1396059668582637	0.0	0.0	0.0
SRR1822166_009_2.trim										30.80643101266626	11.10522413667154	4.064747002006027	0.0	0.0	0.0	0.0
SRR1822166_01_1										28.506596545902713	12.298737869539389	7.282000272566788	0.14130155080111073	0.21976296468815965	0.0	0.0
SRR1822166_01_1.trim										28.589600824280243	12.170952276633836	6.853182358843052	0.0	0.0	0.0	0.0
SRR1822166_01_2										29.747008383424305	11.888347428355932	5.66509165984118	0.14320966994792322	0.0	0.0	0.0
SRR1822166_01_2.trim										29.95144017816592	11.727239141675023	5.572406009247589	0.0	0.0	0.0	0.0
SRR1822166_02_1										20.73208558757079	13.805763124100267	19.275337314960492	0.3664906864030552	0.3675628190790271	0.0	0.0
SRR1822166_02_1.trim										20.927868123211574	13.769202100281086	18.735501959878597	0.36203255469587803	0.0	0.0	0.0
SRR1822166_02_2										21.40276403345173	14.462962569041633	17.265516822968515	0.27931252324415695	0.14259171170712853	0.0	0.0
SRR1822166_02_2.trim										21.750936378380622	14.443033362788752	17.014933354918362	0.2811662554527217	0.0	0.0	0.0
SRR1822166_03_1										15.90256047192589	12.815762049287313	25.582610810765505	1.9139091025236488	0.5758343066341338	0.0	0.0
SRR1822166_03_1.trim										16.15670509753722	12.832197932199756	25.09000871408612	1.872506819886123	0.14836043453256073	0.0	0.0
SRR1822166_03_2										16.33918174317099	13.153902038804722	24.826260965726636	1.2589581437082253	0.20351289293922578	0.0	0.0
SRR1822166_03_2.trim										16.67906568911526	13.22795385277121	24.624731472500127	1.229234152273343	0.06374073972261735	0.0	0.0
SRR1822166_04_1										13.177199102412413	11.251047447401263	28.7939760235584	4.120018687594801	0.5496128431109482	0.22661867655139656	0.0
SRR1822166_04_1.trim										13.449349698724921	11.33524769155329	28.48732874141799	3.8783630890124496	0.36124275143749834	0.0	0.0
SRR1822166_04_2										13.205209957895015	11.7372963598	28.997495289174992	2.6969010205511923	0.37219624457004785	0.0	0.0
SRR1822166_04_2.trim										13.576874681619794	11.911978834473432	28.75502550840765	2.6791984172266146	0.2334892995240654	0.0	0.0
SRR1822166_05_1										11.405146891603067	9.715795431877517	30.253835242755123	5.998552641480462	1.3894004920033258	0.22607170202411658	0.0
SRR1822166_05_1.trim										11.69783652999856	9.852650813186074	29.889075220482077	5.802974640735723	1.1696390147809377	0.0	0.0
SRR1822166_05_2										11.356651667692375	10.158856450900347	30.686106811618863	4.98652689282071	0.684164463143185	0.0	0.0
SRR1822166_05_2.trim										11.67872458967187	10.377078533562011	30.608528864245553	4.82385980572477	0.5471346379664479	0.0	0.0
SRR1822166_06_1										10.026291556419261	8.65044642479544	30.636593587412154	7.866347839097869	2.2331290723445045	0.22762405924662144	0.0
SRR1822166_06_1.trim										10.335199859322259	8.712101561212739	30.50466227566891	7.506086147392284	2.0171403666272143	0.0	0.0
SRR1822166_06_2										10.02851340702208	9.03339356874351	31.310182619811073	6.788642288438654	1.3511214344680658	0.0	0.0
SRR1822166_06_2.trim										10.434014075980997	9.165343144532601	31.359276485400727	6.618823066509916	1.2120836125060837	0.0	0.0
SRR1822166_07_1										8.95898718424499	7.931095744761503	30.119787961510674	9.473131591059337	3.2050507955516045	0.36815669312854293	0.0
SRR1822166_07_1.trim										9.287413555641253	7.999858481195486	30.094171950929244	9.017278274312105	3.138966609460245	0.0	0.0
SRR1822166_07_2										9.057419131799849	8.082448398081155	30.946255422769887	8.582625212147773	2.107626881914309	0.14033445555698895	0.0
SRR1822166_07_2.trim										9.47881586485449	8.238740997739335	31.114754590686733	8.375345745169843	2.063485007417981	0.0	0.0
SRR1822166_08_1										8.215200431317255	7.244214664499868	29.237007593944636	10.906955954259894	4.445521003341681	0.1389692730275844	0.22770868833435517
SRR1822166_08_1.trim										8.521001158526504	7.331315131360931	29.189090758129954	10.693386374795978	4.178439027150473	0.0	0.0
SRR1822166_08_2										8.262562836410572	7.359612186780969	30.41644490549398	10.259857725329544	2.8619304217302077	0.1391875559357487	0.0
SRR1822166_08_2.trim										8.662531179181416	7.510622056477496	30.573337014333156	10.107066435684724	2.8277654152628466	0.0	0.0
SRR1822166_09_1										7.679331550351279	6.591781309277718	28.454374224865735	11.678882061950642	5.946081415214638	0.13843914874470847	0.22749948637720893
SRR1822166_09_1.trim										7.9501314859223156	6.69662632075876	28.497451021869303	11.500209866190534	5.579158478706836	0.0	0.0
SRR1822166_09_2										7.5944839203405445	6.812898011584546	29.557658025794094	11.44092474085403	4.002478101062672	0.13905700264508516	0.0
SRR1822166_09_2.trim										7.99979372629515	6.964106735578341	29.7458101458479	11.39636174528919	3.9022154573017094	0.0	0.0
SRR1822166_1										2.774513557624819	1.6240494856484706	6.853224256093713	6.113305832306852	27.508692335378644	12.078591677246594	7.7542573322882555
SRR1822166_1.trim										2.946342498937061	1.7246579073588404	7.0765489612446775	6.211996407350614	27.568677713899582	11.846297177010856	7.046245176480132
SRR1822166_1_1										7.1823220590503585	6.204732491112662	27.69365254313037	12.073984554840196	7.457949325792355	0.1387200816937076	0.22724316561071903
SRR1822166_1_1.trim										7.43467080774508	6.319362921065739	27.73100909872217	11.826310038202935	7.203463440442387	0.0	0.0
SRR1822166_1_2										7.056992116941128	6.318884221572575	28.921093811693332	11.940125990021459	5.3931605104895075	0.13944269075812074	0.0
SRR1822166_1_2.trim										7.494095469347828	6.470384680358126	29.23359402897144	11.766124473133575	5.335209849445896	0.0	0.0
SRR1822166_2										2.57287324687589	1.5257703653008277	6.5933217285748595	6.102084311075288	28.215140493428947	11.748895798536964	5.447225173118007
SRR1822166_2.trim										2.8540175546760933	1.6675151990250725	6.995323713343435	6.311457280459676	28.62128665357225	11.658253324954613	5.201361724410197
SRR1822166_2_1										4.910012244321404	3.6820985493414766	20.12222544439733	13.6090722890941	19.092964647890863	0.4611957152198291	0.3636143580434817
SRR1822166_2_1.trim										5.219938297325875	3.808601371574495	20.320479216502846	13.55921674480198	18.61379501827298	0.4126544362675069	0.0
SRR1822166_2_2										4.8028491893063965	3.6665539111642755	20.51119406437866	14.31773307511596	17.0626785229245	0.22514606339303686	0.13731682441407717
SRR1822166_2_2.trim										5.214616072539778	3.8494997465287284	20.946174799107318	14.548676189372726	16.85964081479461	0.2277703888649552	0.0
SRR1822166_3_1										4.1764581719650025	2.835549482881516	15.304344876056	12.726807730016827	25.531749011944793	1.8171249867248114	0.5760934619924042
SRR1822166_3_1.trim										4.453964218234195	2.974405015695918	15.559683434432173	12.724513213788367	25.066843957625697	1.745964984668372	0.21088245508411504
SRR1822166_3_2										4.029339537893785	2.778222698466952	15.439916615268908	13.059549078544212	24.37321093227358	1.1254179114525142	0.19497305252834612
SRR1822166_3_2.trim										4.450420902375327	2.997422087967736	15.999303096112508	13.28446664235497	24.467394892807683	1.0797817464431558	0.059976579777957256
SRR1822166_4_1										3.8032535223800847	2.4636026346294475	12.530635010828611	11.200257582859106	28.728378328113557	3.922058946828958	0.8200773355399229
SRR1822166_4_1.trim										4.050898099434263	2.568183298294573	12.823352577295028	11.189018487700405	28.456509827461517	3.7291943623542387	0.4112589304482086
SRR1822166_4_2										3.510908812657047	2.37530507230139	12.352704935193596	11.341777399505638	28.32073616044804	2.7036197284298824	0.3565290666226743
SRR1822166_4_2.trim										3.961740341268085	2.606776913365612	13.00959400237239	11.638524904999938	28.582075303031395	2.661498184283856	0.22674704988455158
SRR1822166_5_1										3.4727095073902454	2.2083401933543336	10.620148113129673	9.857225436445855	29.85785300321347	6.133949211284671	1.5701186537319032
SRR1822166_5_1.trim										3.712041232328493	2.304285305579457	10.90519006489643	9.91885762437009	29.570652088637704	5.9598787802182445	1.0930466714996303
SRR1822166_5_2										3.1799367538629393	2.1336143294810324	10.365597470252359	9.882372450010134	29.710372897159225	4.876601433717826	0.6201622254640097
SRR1822166_5_2.trim										3.6271492824663403	2.3923935327000203	11.052036690085334	10.262298395618888	30.284561432095337	4.75189639972323	0.49922163128779484
SRR1822166_6_1										3.2460091379681124	2.07710057579772	9.365566705488765	8.703109428227597	30.31672330784051	7.8101125138650955	2.412485003197812
SRR1822166_6_1.trim										3.4650334355681824	2.16850337712066	9.643419688269244	8.791578334212712	30.132635770134854	7.515812389494986	1.9777206843473862
SRR1822166_6_2										2.9069970313042317	1.9196619673672168	8.949540313616936	8.706210184203425	30.18687812070494	6.496735932366524	1.3255426757051185
SRR1822166_6_2.trim										3.3759031731335183	2.1989864692796677	9.66711916501813	9.101148980226572	30.848024443302492	6.624679650568151	1.1332663236993894
SRR1822166_7_1										3.094786860212899	1.9457338875851955	8.477563053814038	7.873807515225558	29.632119288419368	9.509029957476377	3.6115050437469356
SRR1822166_7_1.trim										3.2849598002626608	2.02273410580071	8.73643270198853	7.944439711104638	29.658621968490678	9.138285700432364	3.083455333877924
SRR1822166_7_2										2.7415940831010057	1.7482950054198678	7.902403222525972	7.79214379235008	29.67937839287779	8.19114826742768	2.1223606981588157
SRR1822166_7_2.trim										3.235115527330807	1.9927814597609572	8.724997542838107	8.19028081238104	30.608394441118712	8.317313661987912	1.9476106282069483
SRR1822166_8_1										3.003249964313103	1.8010225157464488	7.770878614347579	7.153145226764019	29.094485777932235	10.790656736115569	4.708776233618721
SRR1822166_8_1.trim										3.194153063743669	1.869540146463768	8.030803095578243	7.27380298177126	29.08809629834464	10.488405063893149	4.147036009659338
SRR1822166_8_2										2.6027294169446256	1.548502092414302	7.118625121730103	6.905301042280872	28.96402270745052	9.677143383184314	3.0096857752898964
SRR1822166_8_2.trim										3.122494650749562	1.8256258180071645	7.970485044847313	7.393471395152752	30.093211343794508	9.866612800103512	2.84795231670467
SRR1822166_9_1										2.857381338006944	1.6846746549800464	7.290267392369709	6.586887660961814	28.293713006009597	11.498825938497664	6.251933294864943
SRR1822166_9_1.trim										3.0345627420715378	1.7948998313514035	7.526381185185945	6.676308890038962	28.34945435734033	11.263255450991828	5.583940079570689
SRR1822166_9_2										2.493603697302141	1.5067513082719062	6.751824362025668	6.404188910187286	28.309839723602742	10.914709052578056	4.133202567144764
SRR1822166_9_2.trim										2.9433836140773173	1.7365770102650007	7.461159990607236	6.758653016968687	29.154749932501247	11.148542873313323	3.9098277751309958
SRR1822167_1										2.7502570360318312	1.7547826221353509	6.622192215673659	5.010607579768337	25.888560873886355	16.408240447480555	18.873187634396455
SRR1822167_1.trim										3.044596851108805	1.9229860816981377	7.020841835054048	5.090570952362847	26.074419333680666	16.19130410383043	18.037147293746614
SRR1822167_2										2.6767078151210537	1.8092034105288906	6.703986760467706	5.105112752303637	26.549066184192498	16.789044343230753	16.587271465238093
SRR1822167_2.trim										2.8930398383334515	1.991438483399648	7.202675939353721	5.264487717957197	26.82066999612085	16.543724540104474	16.090421495602083
SRR1822168_001_1										15.70422983819595	0.0	0.0	0.0	0.0	0.0	0.0
SRR1822168_001_1.trim										15.033734706395066	0.0	0.0	0.0	0.0	0.0	0.0
SRR1822168_001_2										14.141928908141162	0.0	0.0	0.0	0.0	0.0	0.0
SRR1822168_001_2.trim										13.857055234528845	0.0	0.0	0.0	0.0	0.0	0.0
SRR1822168_002_1										29.13535177175509	1.3586762430062298	0.08491726518788936	0.0	0.0	0.0	0.0
SRR1822168_002_1.trim										28.40959376936012	1.2189332925681275	0.08206679593527987	0.0	0.0	0.0	0.0
SRR1822168_002_2										28.954406571167812	0.8586960834887504	0.0	0.0	0.0	0.0	0.0
SRR1822168_002_2.trim										28.711309930886884	0.6758442018199519	0.0	0.0	0.0	0.0	0.0
SRR1822168_003_1										35.077754523538296	3.9134235833311255	0.48427689617717967	0.0	0.0	0.0	0.0
SRR1822168_003_1.trim										34.460650486897826	3.7108493303811345	0.4078978481910617	0.0	0.0	0.0	0.0
SRR1822168_003_2										35.49950989482608	3.0089808461599596	0.26863061965189283	0.0	0.0	0.0	0.0
SRR1822168_003_2.trim										35.21464347900858	2.955244093811131	0.19669382402889143	0.0	0.0	0.0	0.0
SRR1822168_004_1										37.43706545192999	6.639494925277711	1.4600815152241668	0.0	0.0	0.0	0.0
SRR1822168_004_1.trim										37.01430249989871	6.231108950204611	1.341517766703132	0.0	0.0	0.0	0.0
SRR1822168_004_2										38.34579246794339	6.010314809859891	0.6707940636004343	0.0	0.0	0.0	0.0
SRR1822168_004_2.trim										38.05923176242737	5.855794060684313	0.5556003873466753	0.0	0.0	0.0	0.0
SRR1822168_005_1										39.689935013443936	9.954010751976213	2.875943938543924	0.0	0.0	0.0	0.0
SRR1822168_005_1.trim										39.21684273326462	9.73728007006767	2.6121963372225157	0.0	0.0	0.0	0.0
SRR1822168_005_2										40.64703135270584	9.53454788084129	1.9065679585444368	0.0	0.0	0.0	0.0
SRR1822168_005_2.trim										40.54379175217435	9.304354489543677	1.6432396596081793	0.0	0.0	0.0	0.0
SRR1822168_006_1										36.37494238534932	11.604901570156423	4.211520785085055	0.0	0.0	0.0	0.0
SRR1822168_006_1.trim										36.11855116524145	11.217198386072027	3.902069325003283	0.0	0.0	0.0	0.0
SRR1822168_006_2										37.11190577083789	11.209102899903296	3.1284549674469115	0.0	0.0	0.0	0.0
SRR1822168_006_2.trim										37.47405910989365	10.997449696714105	2.9022919194709855	0.0	0.0	0.0	0.0
SRR1822168_007_1										35.09978059320908	13.302421389474073	5.839530167331004	0.0	0.0	0.0	0.0
SRR1822168_007_1.trim										35.102051097508195	12.800813561418533	5.482588124038012	0.0	0.0	0.0	0.0
SRR1822168_007_2										35.87017909836671	12.946799772585676	4.767261592687251	0.0	0.0	0.0	0.0
SRR1822168_007_2.trim										36.05474768648858	12.84530754776677	4.621081811740715	0.0	0.0	0.0	0.0
SRR1822168_008_1										33.84358689718838	14.391423482780047	7.873972581801603	0.0	0.0	0.0	0.0
SRR1822168_008_1.trim										33.95261190062967	13.960720608440951	7.328207288891768	0.0	0.0	0.0	0.0
SRR1822168_008_2										34.46109063797038	14.332257962896353	6.5048226240314015	0.0	0.0	0.0	0.0
SRR1822168_008_2.trim										34.78187359402583	14.138794696629375	6.321327420193095	0.0	0.0	0.0	0.0
SRR1822168_009_1										32.4533290019924	14.961466668721753	10.226278229476316	0.0	0.0	0.0	0.0
SRR1822168_009_1.trim										32.401393593071425	14.800882703611865	9.598828866991662	0.0	0.0	0.0	0.0
SRR1822168_009_2										32.81560027405519	15.529250566864953	8.457271966516085	0.0	0.0	0.0	0.0
SRR1822168_009_2.trim										33.14758546675196	15.386876704571234	8.20220190872885	0.0	0.0	0.0	0.0
SRR1822168_01_1										31.333146499143716	15.601792256774383	12.043130392538647	0.0906242076492085	0.0	0.0	0.0
SRR1822168_01_1.trim										31.4406397701748	15.383988771541707	11.371181598706759	0.08480192084133324	0.0	0.0	0.0
SRR1822168_01_2										31.696630623025722	15.899031016270401	10.417108318845578	0.0	0.0	0.0	0.0
SRR1822168_01_2.trim										32.089503556715876	15.741824879903202	10.170235457919716	0.0	0.0	0.0	0.0
SRR1822168_02_1										21.184971733527373	16.04880056008959	26.170690150559988	1.3980550926539255	0.09019972643860627	0.0	0.0
SRR1822168_02_1.trim										21.513829096638606	15.789545068319732	25.531674435225305	1.2434639590974768	0.08462245616547005	0.0	0.0
SRR1822168_02_2										21.15692267722837	16.00922778822003	25.533448861706077	0.6695547496521783	0.0	0.0	0.0
SRR1822168_02_2.trim										21.66884815395903	16.06175265011439	25.373854035508824	0.5703964876124388	0.0	0.0	0.0
SRR1822168_03_1										16.11142397347788	13.542793997214059	33.32483145389265	3.84897527920038	0.4246055582631767	0.0	0.0
SRR1822168_03_1.trim										16.455326719471074	13.541933125642602	32.73160703750488	3.5243914944998727	0.3534015720317731	0.0	0.0
SRR1822168_03_2										15.942245897742804	13.565848775037779	32.721667435391815	2.6361015335251587	0.3147284318927298	0.0	0.0
SRR1822168_03_2.trim										16.479172252634093	13.866641677837935	32.684637090443324	2.548997548849101	0.25570286887018956	0.0	0.0
SRR1822168_04_1										13.310890050566531	11.742089217148838	35.658647447921865	6.519600766109562	1.4379586607402568	0.0	0.0
SRR1822168_04_1.trim										13.62925084838811	11.80916572279323	35.15548534991324	6.323626554084669	1.15544527088441	0.0	0.0
SRR1822168_04_2										13.282483358184399	11.9133423241708	35.86670489694233	5.904841493821014	0.628274588826334	0.0	0.0
SRR1822168_04_2.trim										13.710224909046467	11.981055855217512	35.65034680923495	5.817709357428221	0.5260504502475277	0.0	0.0
SRR1822168_05_1										11.557771293901185	10.014387479284698	35.99450679009113	9.335542015966174	2.650234476813117	0.0	0.0
SRR1822168_05_1.trim										11.90490419453206	10.157213942932367	35.66830444514138	9.03820392363409	2.2994979137100904	0.0	0.0
SRR1822168_05_2										11.530162465714	10.404886268852746	36.75480030184698	8.476615537073519	1.8375540605719638	0.0	0.0
SRR1822168_05_2.trim										11.910907639784913	10.506648607184538	36.621706092636906	8.311831400523472	1.6412480593462466	0.0	0.0
SRR1822168_06_1										10.282471981843635	8.88310387913972	35.15456887312697	11.732250665237125	4.128439701560795	0.0	0.0
SRR1822168_06_1.trim										10.640084294398216	9.012315176710272	34.907726823424355	11.386305534666343	3.789290214971228	0.0	0.0
SRR1822168_06_2										10.293350850776342	9.12771122426014	36.11015341349405	10.994828794135818	3.087924261795529	0.0	0.0
SRR1822168_06_2.trim										10.647682425089386	9.305921219623217	35.992564504480825	10.766223403352724	2.960542826150799	0.0	0.0
SRR1822168_07_1										9.402978525345302	7.991874916027538	33.92068401855609	13.373633334961477	5.995670996273928	0.0	0.0
SRR1822168_07_1.trim										9.753642732070928	8.123796830977568	33.87295768057664	12.9176430791415	5.605067982056462	0.0	0.0
SRR1822168_07_2										9.434901837644325	8.080445037751012	34.954499607439274	12.981894377740167	4.655144367501381	0.0	0.0
SRR1822168_07_2.trim										9.829252505648617	8.195351562107025	34.96412089231108	12.84988049974744	4.368483263796633	0.0	0.0
SRR1822168_08_1										8.746563723366375	7.236658672643302	32.67070097768827	14.414162906506235	8.0658178003995	0.0	0.0
SRR1822168_08_1.trim										9.126832621481611	7.354883077160195	32.675813496681066	14.12492030832343	7.512845948344046	0.0	0.0
SRR1822168_08_2										8.800527759538772	7.268738959054474	33.71197776821645	14.235913514417339	6.599279399906978	0.0	0.0
SRR1822168_08_2.trim										9.208806368338532	7.432253365310612	33.78777039403622	14.04847150958704	6.251105138529654	0.0	0.0
SRR1822168_09_1										8.201073748676935	6.6211591521460225	31.630011977111554	15.105588985532487	9.969607852270414	0.0	0.0
SRR1822168_09_1.trim										8.575512587588976	6.777318011310937	31.538412133048883	14.643633811522013	9.64769305981111	0.0	0.0
SRR1822168_09_2										8.231765559258427	6.7102762190443475	32.33064624545152	15.356431575891385	8.40146406654125	0.0	0.0
SRR1822168_09_2.trim										8.624068285886354	6.856239992681157	32.4567161657701	15.208243791652116	8.022158361164143	0.0	0.0
SRR1822168_1										3.0371226197151695	1.9326562662454823	7.3473334800933	6.1593350262810995	29.968197601452385	15.709452211027159	11.9646878091378
SRR1822168_1.trim										3.255821397701719	2.074278518022842	7.6863304847619	6.280636655921834	30.088890315888182	15.567653166089512	11.229301065395806
SRR1822168_1_1										7.751670612675042	6.170454988693276	30.217680887403276	15.688337567532942	11.879788233714276	0.08761631425026652	0.0
SRR1822168_1_1.trim										8.153171432500002	6.2762324984868805	30.35792883647887	15.398918906322512	11.320827382775423	0.0	0.0
SRR1822168_1_2										7.777955179866414	6.198500168451009	30.91129015130126	16.04347079297171	10.372067271603044	0.0	0.0
SRR1822168_1_2.trim										8.190843777850878	6.334666844442367	30.988522776333355	16.027690678070744	9.93005160901449	0.0	0.0
SRR1822168_2										2.9616554810038704	1.9274884916664778	7.392451635829316	6.135063285733393	30.886366059980507	15.974553722439577	10.237580914050326
SRR1822168_2.trim										3.193365034663255	2.0791837217965696	7.766732786878064	6.282734692166095	31.004512620223156	15.901589795227963	9.841541166822907
SRR1822168_2_1										5.760305173398689	3.838136833153289	20.451731300908552	15.780043318513284	26.263528799928316	1.2918170767692205	0.0877900878230145
SRR1822168_2_1.trim										6.131911409313551	3.9935006505750366	20.763940341867812	15.646612768182374	25.55819154794314	1.138236769929165	0.082502736721429
SRR1822168_2_2										5.723255917730043	3.853230265672697	20.86724859740052	16.200292477669855	25.661343698224204	0.6388431305747211	0.0
SRR1822168_2_2.trim										6.114709850239932	4.023788413419195	21.15002878848904	16.17886925405962	25.249793690102155	0.5739797396229066	0.0
SRR1822168_3_1										4.86100356644158	3.132049478331126	15.515641107326223	13.434171330782538	33.35265657841017	3.611612610639299	0.418686368567247
SRR1822168_3_1.trim										5.202220858184112	3.26767630761755	15.82513279472178	13.497539279642215	32.62447996693661	3.481215481432713	0.3459595409610578
SRR1822168_3_2										4.854961146426348	3.14847204810242	15.774608565735173	13.802935447800635	33.16576613144715	2.668781381253854	0.3786714664069227
SRR1822168_3_2.trim										5.215841838106215	3.322822556120892	16.085349688636423	13.956175630869883	32.75727040328105	2.548787634756363	0.3131539155640512
SRR1822168_4_1										4.339133065524236	2.7661041796798362	12.625970999944549	11.620298513285746	35.41509550508433	6.767599080646747	1.3410539562767911
SRR1822168_4_1.trim										4.669297071948859	2.921636515759185	12.920634635337747	11.825897748189016	34.91622430752284	6.374907712017254	1.2215877289344637
SRR1822168_4_2										4.314159290802863	2.790521015531484	12.732449262670508	12.000328576108696	35.922195650042106	5.924716467189649	0.6370666772591026
SRR1822168_4_2.trim										4.6762431723587685	2.935046014592996	13.109461507390582	12.083697433792118	35.691317926988205	5.746156817884875	0.5308499544357462
SRR1822168_5_1										3.973100845650499	2.511141438151948	10.920718206827642	10.016028382336879	35.75716293895097	9.548567028766213	2.466498380888127
SRR1822168_5_1.trim										4.26581857917646	2.6771075079462063	11.264870277199726	10.081255322977258	35.69634219281077	8.96089532948945	2.248389243340655
SRR1822168_5_2										3.9841190988121706	2.515327609687064	10.951091403600556	10.311216406199533	36.68566168596654	8.442611395492493	1.7668291979559516
SRR1822168_5_2.trim										4.303018053907595	2.681251380147069	11.313535255567704	10.453845722403447	36.52096619407928	8.254915016678968	1.600100247197905
SRR1822168_6_1										3.7133293405690613	2.3650178082798425	9.68200685183305	8.930116116834697	34.84562634636356	11.87127562926083	4.026572219403845
SRR1822168_6_1.trim										4.0161242369562835	2.486482269193773	10.03398182632402	9.087910591549434	34.584373874271314	11.42349251211154	3.8262532123074458
SRR1822168_6_2										3.680410348857595	2.3590551614074498	9.793759570535407	9.125191496606421	35.88700245828931	10.967941373730113	3.0671369042243475
SRR1822168_6_2.trim										3.997465103913886	2.511036212498287	10.147728488633103	9.215956409877927	35.85681047898005	10.760031591848831	2.909767261764038
SRR1822168_7_1										3.4956029857521074	2.2107802554232996	8.841390573272898	8.023641990666116	33.927823362419964	13.144702424521567	6.014496645482782
SRR1822168_7_1.trim										3.8018849332441382	2.3268346873832333	9.200955283536992	8.134732101695906	33.90082158629642	12.81137484675289	5.5331833178109555
SRR1822168_7_2										3.44148235098384	2.246429373803397	8.939523474736207	8.065963554198689	34.83478065327168	13.042927672698774	4.4849653681222605
SRR1822168_7_2.trim										3.7607156872813823	2.3825623859707825	9.281322806468973	8.230173861577809	34.85071565819028	12.74857725313596	4.339243164799859
SRR1822168_8_1										3.3099313426751578	2.0901669801778597	8.18763805500336	7.197661630771313	32.561472967818936	14.320980388801777	8.102626354678332
SRR1822168_8_1.trim										3.573496246499734	2.218503745097469	8.545044755758049	7.325839226532069	32.56570018340146	14.010593795144255	7.594580350827187
SRR1822168_8_2										3.239016916590863	2.106898356633646	8.261745277258612	7.269546737686819	33.6339686518885	14.117612337733238	6.558977681527363
SRR1822168_8_2.trim										3.5043079776587516	2.26071050923589	8.637926459180994	7.455637439656003	33.669808774055035	13.974368566042136	6.2165264284248405
SRR1822168_9_1										3.151542523489386	1.994664635404136	7.767373045388287	6.631302784034743	31.34105741583037	15.132921080203426	9.947570031631605
SRR1822168_9_1.trim										3.3995711029511058	2.1436709710652524	8.07981425202323	6.73185071714234	31.355663103126037	14.79288638025703	9.504650905990733
SRR1822168_9_2										3.0981245531397876	1.9911407089769184	7.807769896976688	6.6718994234777815	32.17418463822456	15.205316058592	8.409419404917754
SRR1822168_9_2.trim										3.3419226515546088	2.162931119183852	8.170064616888887	6.828400119632402	32.286974673861444	15.078197844374442	8.037363466653318
SRR3622817_001_1										2.886390829726576	0.0	0.0	0.0	0.0	0.0	0.0
SRR3622817_001_1.trim										2.651197604790419	0.0	0.0	0.0	0.0	0.0	0.0
SRR3622817_001_2										3.663382424627384	0.0	0.0	0.0	0.0	0.0	0.0
SRR3622817_001_2.trim										3.23502994011976	0.0	0.0	0.0	0.0	0.0	0.0
SRR3622817_002_1										9.985489846575382	0.0	0.0	0.0	0.0	0.0	0.0
SRR3622817_002_1.trim										9.464645710445756	0.0	0.0	0.0	0.0	0.0	0.0
SRR3622817_002_2										11.589708839408692	0.055241700855141525	0.0	0.0	0.0	0.0	0.0
SRR3622817_002_2.trim										10.868364070783244	0.0	0.0	0.0	0.0	0.0	0.0
SRR3622817_003_1										18.564423544844956	0.14988164012210378	0.0	0.0	0.0	0.0	0.0
SRR3622817_003_1.trim										17.683156504296345	0.14649198528138146	0.0	0.0	0.0	0.0	0.0
SRR3622817_003_2										20.834822650971233	0.25800375787947266	0.06755854608130661	0.0	0.0	0.0	0.0
SRR3622817_003_2.trim										19.693581264490287	0.2570192268474776	0.0	0.0	0.0	0.0	0.0
SRR3622817_004_1										17.958590796755235	0.6644513020404389	0.0	0.0	0.0	0.0	0.0
SRR3622817_004_1.trim										17.278974598928336	0.563175003108069	0.0	0.0	0.0	0.0	0.0
SRR3622817_004_2										21.255412264247468	0.7131631394785705	0.055856638008680355	0.0	0.0	0.0	0.0
SRR3622817_004_2.trim										20.37445662319934	0.6157820560649941	0.0	0.0	0.0	0.0	0.0
SRR3622817_005_1										21.066374330034158	1.3372984719477092	0.06586649482960635	0.0	0.0	0.0	0.0
SRR3622817_005_1.trim										20.333852106998897	1.1898036354431767	0.06284280005247003	0.0	0.0	0.0	0.0
SRR3622817_005_2										23.121019252555715	1.8014269545452044	0.05631236769812921	0.0	0.0	0.0	0.0
SRR3622817_005_2.trim										22.395135482896134	1.5642997625334072	0.0	0.0	0.0	0.0	0.0
SRR3622817_006_1										22.508562825293563	2.0711102570661337	0.14442130031362652	0.0	0.0	0.0	0.0
SRR3622817_006_1.trim										21.982619599991875	1.851160047339098	0.14164217268984944	0.0	0.0	0.0	0.0
SRR3622817_006_2										24.325998753677524	2.6620942595038324	0.24518357730914653	0.0	0.0	0.0	0.0
SRR3622817_006_2.trim										23.637146385493548	2.358149707524887	0.18743282328281466	0.0	0.0	0.0	0.0
SRR3622817_007_1										22.640566379034713	3.3176447044995476	0.253026485424678	0.0	0.0	0.0	0.0
SRR3622817_007_1.trim										22.282970471335286	3.0590652802252802	0.18716340524330757	0.0	0.0	0.0	0.0
SRR3622817_007_2										24.763228785356027	3.613915496211289	0.3648722387406947	0.0	0.0	0.0	0.0
SRR3622817_007_2.trim										24.24529281434872	3.3206573078651678	0.2670644148436658	0.0	0.0	0.0	0.0
SRR3622817_008_1										22.6901884334502	4.165446768951023	0.5968282062777126	0.0	0.0	0.0	0.0
SRR3622817_008_1.trim										22.31588214842494	3.96820222252941	0.47670983189086225	0.0	0.0	0.0	0.0
SRR3622817_008_2										24.492119137727382	4.772199077326799	0.6122697063871981	0.0	0.0	0.0	0.0
SRR3622817_008_2.trim										24.184428912221904	4.35619740507679	0.46646336848050707	0.0	0.0	0.0	0.0
SRR3622817_009_1										22.251791828923867	5.1336389386961985	0.9130453215154849	0.0	0.0	0.0	0.0
SRR3622817_009_1.trim										21.973406551051557	4.900380047229524	0.8191792182110663	0.0	0.0	0.0	0.0
SRR3622817_009_2										23.797503142800508	5.700200939921151	1.0861026051401308	0.0	0.0	0.0	0.0
SRR3622817_009_2.trim										23.59956247952442	5.412839910821702	0.8249314511635109	0.0	0.0	0.0	0.0
SRR3622817_01_1										21.6661158994331	5.928985545715864	1.2425215381622814	0.0	0.0	0.0	0.0
SRR3622817_01_1.trim										21.568161657890954	5.577023561054186	1.1557187917101066	0.0	0.0	0.0	0.0
SRR3622817_01_2										22.729937750082573	6.693512366068448	1.5513371139946477	0.0	0.0	0.0	0.0
SRR3622817_01_2.trim										22.77430708952727	6.340098943083331	1.2654492139273017	0.0	0.0	0.0	0.0
SRR3622817_02_1										10.160790361083558	7.851083964093894	6.510529022406581	0.0	0.0	0.0	0.0
SRR3622817_02_1.trim										11.454759915628228	8.002413559459898	6.138861704833921	0.0	0.0	0.0	0.0
SRR3622817_02_2										8.402402718042962	8.04404283663969	7.331341135016359	0.0	0.0	0.0	0.0
SRR3622817_02_2.trim										10.425908700653803	8.777535606727325	6.9873933293653465	0.0	0.0	0.0	0.0
SRR3622817_03_1										2.723632083415663	3.368908134266299	7.01353107218606	0.11311556959028791	0.0	0.0	0.0
SRR3622817_03_1.trim										2.9524844044912757	3.5054829176433486	6.9039581409119	0.08534142729242261	0.0	0.0	0.0
SRR3622817_03_2										0.1714115196673611	0.0	0.0	0.0	0.0	0.0	0.0
SRR3622817_03_2.trim										0.4545985772435245	0.004443214687447697	0.0	0.0	0.0	0.0	0.0
SRR3622817_04_1										2.1750614862585462	2.8037478029846343	8.391917063267135	0.46058749927776016	0.0	0.0	0.0
SRR3622817_04_1.trim										2.2504497109557255	2.723877008532576	7.80346786674337	0.3607343580363495	0.0	0.0	0.0
SRR3622817_04_2										0.35329008945220014	0.0	0.0	0.0	0.0	0.0	0.0
SRR3622817_04_2.trim										0.8286210208473465	0.004973942469761216	0.004567058233376021	0.0	0.0	0.0	0.0
SRR3622817_05_1										2.244695539154466	2.723161294647736	10.147254541870065	1.0804202847043736	0.060607814911590376	0.0	0.0
SRR3622817_05_1.trim										2.318541640944319	2.659840483924608	9.52654346662698	0.9110904257423145	0.02965294626205506	0.0	0.0
SRR3622817_05_2										0.6516947936181522	0.0	0.0	0.0	0.0	0.0	0.0
SRR3622817_05_2.trim										1.226831793096268	0.021300994810240805	0.004795275550279084	0.0	0.0	0.0	0.0
SRR3622817_06_1										2.4294578035494263	2.503870704800461	11.65311087483372	1.8586632408362103	0.09107579152110035	0.0	0.0
SRR3622817_06_1.trim										2.432031506908655	2.436389632589745	10.897741941226219	1.6124422521202386	0.08868875338259781	0.0	0.0
SRR3622817_06_2										0.9753398180338925	0.0	0.0	0.0	0.0	0.0	0.0
SRR3622817_06_2.trim										1.8018354214683674	0.042100802570967905	0.004999693991694715	0.0	0.0	0.0	0.0
SRR3622817_07_1										2.4005391219540764	2.0573199858768083	11.156071465281606	2.6633098405263964	0.2019408188833988	0.0	0.0
SRR3622817_07_1.trim										2.3880284061171415	2.063339603300345	10.671245253547784	2.4525585954041933	0.17690212749067027	0.0	0.0
SRR3622817_07_2										1.3479989158337726	0.0	0.0	0.0	0.0	0.0	0.0
SRR3622817_07_2.trim										2.4003913863345914	0.07024734237347002	0.005092107820559598	0.0	0.0	0.0	0.0
SRR3622817_08_1										2.382075625586131	1.6993126851795943	10.731391438586959	3.288845109948217	0.4387048716711415	0.0	0.0
SRR3622817_08_1.trim										2.3784678971852355	1.7189688098870524	10.388327607987653	3.0983745492400576	0.37415700097515414	0.0	0.0
SRR3622817_08_2										1.733632597651787	0.0	0.0	0.0	0.0	0.0	0.0
SRR3622817_08_2.trim										2.9716265242910165	0.09241744136692878	0.009388720798098986	0.0	0.0	0.0	0.0
SRR3622817_09_1										2.4404090725884684	1.4461815247071816	10.240856133712716	3.6308606277149345	0.7565217741732532	0.0	0.0
SRR3622817_09_1.trim										2.439755353628607	1.4755896247056837	10.14290256915501	3.4063037170630457	0.708578770910851	0.0	0.0
SRR3622817_09_2										2.1036612568344166	0.0	0.0	0.0	0.0	0.0	0.0
SRR3622817_09_2.trim										3.4561034773804544	0.10134452349725989	0.02860876170784867	0.0	0.0	0.0	0.0
SRR3622817_1										3.220839317814592	1.1156112803751335	0.9889998727621299	0.4660286670720372	3.6138273333442363	1.8644765519512403	0.5035425006347599
SRR3622817_1.trim										3.934866613932163	1.1750235803528333	0.8538293926843438	0.4614108148964784	3.1669389185866743	1.6214918767889182	0.433522943542229
SRR3622817_1_1										2.5354099574706046	1.2359401106153542	9.495659390563205	4.091785839840337	1.103996576508862	0.0	0.0
SRR3622817_1_1.trim										2.4753330281346555	1.2859386750088073	9.273538517237782	3.9379135807661467	0.9979945181849186	0.0	0.0
SRR3622817_1_2										2.434150866011171	0.009347690783081057	0.0	0.0	0.0	0.0	0.0
SRR3622817_1_2.trim										3.925693056409619	0.10860669572725973	0.044780325616056264	0.0	0.0	0.0	0.0
SRR3622817_2										1.5176778040704482	1.0504342391793602	1.0910827676986545	0.005910567634679886	0.0	0.0	0.0
SRR3622817_2.trim										1.5680532382634287	1.1712515680007924	1.2384438440622096	0.009397355327027566	0.002285280540550318	0.0	0.0
SRR3622817_2_1										3.938008500560538	0.5772031125245176	4.495290314329746	4.427158201755282	4.7822338950790995	0.0	0.0
SRR3622817_2_1.trim										3.9277059464957387	0.5707618773555715	4.386938662150501	4.274606094467845	4.265717675111418	0.0	0.0
SRR3622817_2_2										5.313065612322736	0.20251782818793496	0.006239740778856532	0.0	0.0	0.0	0.0
SRR3622817_2_2.trim										7.195221713241402	0.4389531354577518	0.1024505044825558	0.0	0.0	0.0	0.0
SRR3622817_3_1										4.64502373387454	0.5613804532257582	2.3903017296451132	2.9795800620199038	6.322186936306855	0.0883879909502727	0.0
SRR3622817_3_1.trim										4.845497200998426	0.5056459272041405	2.32243442085978	2.917352028298682	5.876330018893503	0.08686877133033431	0.0
SRR3622817_3_2										6.287614651804481	0.6480000546537628	0.07743057143465171	0.0	0.0	0.0	0.0
SRR3622817_3_2.trim										7.845902619526612	0.9492444243246797	0.23034270465700094	0.0	0.0	0.0	0.0
SRR3622817_4_1										4.404756602062614	0.6147305720427669	1.3142815326753154	1.9015812536140402	6.008740025576946	0.3064384483121599	0.0
SRR3622817_4_1.trim										4.7917321393733125	0.5323364682205323	1.3034451712493407	1.8735456074124281	5.89882133127385	0.26644136725492423	0.0
SRR3622817_4_2										5.3319644000026605	1.1053778616220236	0.2061402824527188	0.0	0.0	0.0	0.0
SRR3622817_4_2.trim										6.534611395939101	1.3711605725822584	0.3844456639372328	0.0	0.0	0.0	0.0
SRR3622817_5_1										3.347368938618969	0.6169114204994713	0.885700335429463	1.0459440623695215	4.690711891138432	0.5475841900151514	0.06147878339009511
SRR3622817_5_1.trim										4.031117831036511	0.5646826410229402	0.8509514992721628	1.0716476990681056	4.566743826880371	0.5346798604921105	0.05975226613957241
SRR3622817_5_2										3.288346818082171	1.133240869415717	0.378743357112702	0.0	0.0	0.0	0.0
SRR3622817_5_2.trim										4.126319034212936	1.3961533580609369	0.5307614154229363	0.004104419343174423	0.0	0.0	0.0
SRR3622817_6_1										3.0106820493022104	0.6991269724593091	0.7695848913484936	0.7940868373816256	4.047950128634374	0.8632661902248708	0.08994614971599425
SRR3622817_6_1.trim										3.426700394835115	0.629864159670972	0.6572200007025585	0.7315138101792044	3.6299650784314186	0.6426988580962771	0.08858048612054034
SRR3622817_6_2										2.2992389844273933	0.9637220410042037	0.49770680970353315	0.0	0.0	0.0	0.0
SRR3622817_6_2.trim										2.3620698892389025	1.0948132114984108	0.5911785384325102	0.002263998007192922	0.0	0.0	0.0
SRR3622817_7_1										3.1450954936232156	0.8286420159949414	0.7766922723353824	0.7295118190649494	4.0981581578955675	1.192063036490651	0.1567386024114599
SRR3622817_7_1.trim										3.6619081861740934	0.8043595745707366	0.6655864782997785	0.64504545121371	3.5908416516236428	1.039782325120406	0.1340960754201085
SRR3622817_7_2										2.053976787869981	1.036134917150427	0.6715953523477426	0.0	0.0	0.0	0.0
SRR3622817_7_2.trim										2.085671048768761	1.1834959252278294	0.7913032336851376	0.005750763647805707	0.0	0.0	0.0
SRR3622817_8_1										3.249666758799626	0.9349592378801854	0.837252844789237	0.5944474465373384	4.119638196502071	1.301820963325203	0.23399353277817242
SRR3622817_8_1.trim										3.8302640497185374	0.911951526580935	0.7169087153566617	0.5657742548275777	3.562530178210657	1.1629679610784984	0.23079639004035643
SRR3622817_8_2										1.8491895503333036	1.066187543752163	0.8304371914545225	0.001548835333091064	0.0	0.0	0.0
SRR3622817_8_2.trim										1.872111092769049	1.2034721274388325	0.981126909402025	0.00329261875629245	0.002278391187071153	0.0	0.0
SRR3622817_9_1										3.2328261566741916	1.0355986519595306	0.8908857718559784	0.5680255004978015	3.808993631097931	1.6542649552071926	0.3445970183030275
SRR3622817_9_1.trim										3.8726377744910945	1.050680599277643	0.7861347771911485	0.5232664793381702	3.4064508053259925	1.3150816279072066	0.29526587563701834
SRR3622817_9_2										1.6594967232633338	1.0723211021005827	0.9673187722466738	0.0015540423623252363	0.0	0.0	0.0
SRR3622817_9_2.trim										1.7065922499853776	1.2001017263216653	1.1062267891902617	0.006436351117790119	0.0022911016189906238	0.0	0.0
SRR3622818_001_1										0.2796968086594132	0.0	0.0	0.0	0.0	0.0	0.0
SRR3622818_001_1.trim										0.14795845781761274	0.0	0.0	0.0	0.0	0.0	0.0
SRR3622818_001_2										0.3244482980449193	0.0	0.0	0.0	0.0	0.0	0.0
SRR3622818_001_2.trim										0.22193768672641914	0.0	0.0	0.0	0.0	0.0	0.0
SRR3622818_002_1										1.42097402325484	0.11166789966639216	0.0	0.0	0.0	0.0	0.0
SRR3622818_002_1.trim										1.247159090909091	0.0	0.0	0.0	0.0	0.0	0.0
SRR3622818_002_2										2.731675995589118	0.0	0.0	0.0	0.0	0.0	0.0
SRR3622818_002_2.trim										2.463068181818182	0.0	0.0	0.0	0.0	0.0	0.0
SRR3622818_003_1										3.41123800482134	0.0	0.10796824244454993	0.0	0.0	0.0	0.0
SRR3622818_003_1.trim										3.042642449265618	0.0	0.0	0.0	0.0	0.0	0.0
SRR3622818_003_2										6.137436126546227	0.057707164065190476	0.0	0.0	0.0	0.0	0.0
SRR3622818_003_2.trim										5.81444900046402	0.0	0.0	0.0	0.0	0.0	0.0
SRR3622818_004_1										6.110467506290426	0.0	0.11148871356329801	0.0	0.0	0.0	0.0
SRR3622818_004_1.trim										5.665355122934643	0.0	0.0	0.0	0.0	0.0	0.0
SRR3622818_004_2										10.007311948329455	0.05823159095678509	0.0	0.0	0.0	0.0	0.0
SRR3622818_004_2.trim										9.532575063030025	0.0	0.0	0.0	0.0	0.0	0.0
SRR3622818_005_1										9.673608402504797	0.034599483030208614	0.12415108616721916	0.0	0.0	0.0	0.0
SRR3622818_005_1.trim										9.220245396163875	0.0	0.0	0.0	0.0	0.0	0.0
SRR3622818_005_2										14.879936527083192	0.03841411810177248	0.06575976149625459	0.0	0.0	0.0	0.0
SRR3622818_005_2.trim										14.15321619579602	0.03878854308584008	0.0	0.0	0.0	0.0	0.0
SRR3622818_006_1										13.718291348235207	0.11176718485658332	0.13954746779781502	0.0	0.0	0.0	0.0
SRR3622818_006_1.trim										13.00561440397871	0.03480773435392979	0.0	0.0	0.0	0.0	0.0
SRR3622818_006_2										19.489277201115943	0.17355876198931172	0.07216704536325333	0.0	0.0	0.0	0.0
SRR3622818_006_2.trim										18.674466142058822	0.11211551281181822	0.0	0.0	0.0	0.0	0.0
SRR3622818_007_1										12.773539578321898	0.13243104953349935	0.11364325357891986	0.0	0.0	0.0	0.0
SRR3622818_007_1.trim										12.170184259255093	0.1056252148689412	0.0	0.0	0.0	0.0	0.0
SRR3622818_007_2										18.212896651192043	0.32499401807527456	0.05848221404953527	0.0	0.0	0.0	0.0
SRR3622818_007_2.trim										17.544750271070313	0.3021268272789774	0.0	0.0	0.0	0.0	0.0
SRR3622818_008_1										14.593119965952518	0.2419430548686214	0.11129380523956585	0.0	0.0	0.0	0.0
SRR3622818_008_1.trim										13.924583934724819	0.19601452408899023	0.0	0.0	0.0	0.0	0.0
SRR3622818_008_2										20.267984354497443	0.47341015241864515	0.0550903978764909	0.0	0.0	0.0	0.0
SRR3622818_008_2.trim										19.655127321828232	0.43311741825441225	0.0	0.0	0.0	0.0	0.0
SRR3622818_009_1										15.956974706180116	0.4145692242207813	0.11153203177566003	0.0	0.0	0.0	0.0
SRR3622818_009_1.trim										15.237407541914566	0.3513318254277667	0.0	0.0	0.0	0.0	0.0
SRR3622818_009_2										21.76309816355984	0.8675370095973779	0.0877358183290933	0.0	0.0	0.0	0.0
SRR3622818_009_2.trim										21.088820205592718	0.7777800827179673	0.03377333692517355	0.0	0.0	0.0	0.0
SRR3622818_01_1										17.048950174155753	0.6165387881184885	0.11010771046293634	0.0	0.0	0.0	0.0
SRR3622818_01_1.trim										16.281930283313027	0.5715547774048184	0.0	0.0	0.0	0.0	0.0
SRR3622818_01_2										22.745300649897292	1.285535763003352	0.11737500444813215	0.0	0.0	0.0	0.0
SRR3622818_01_2.trim										22.153350959632355	1.096219182237935	0.06367831297473346	0.0	0.0	0.0	0.0
SRR3622818_02_1										21.42774409276333	3.9135718745218435	0.4993216625839788	0.10794843524542812	0.0	0.0	0.0
SRR3622818_02_1.trim										20.876263877202458	3.669014248023203	0.42534833728131904	0.0	0.0	0.0	0.0
SRR3622818_02_2										24.756905325368884	6.632756369393979	1.194266051905223	0.0	0.0	0.0	0.0
SRR3622818_02_2.trim										24.556371725628843	6.198502047981784	1.0349901442370064	0.0	0.0	0.0	0.0
SRR3622818_03_1										20.595632742546602	6.701666696728532	2.2773096454491175	0.0	0.11017349802996246	0.0	0.0
SRR3622818_03_1.trim										20.39839286360901	6.414366450687682	1.97576198984409	0.0	0.0	0.0	0.0
SRR3622818_03_2										22.08812892203846	9.729805307749825	4.178530713082206	0.05108037217918317	0.0	0.0	0.0
SRR3622818_03_2.trim										22.11345807790318	9.347508308177998	3.880950249163815	0.0	0.0	0.0	0.0
SRR3622818_04_1										19.184671011387973	8.239372183613993	4.33997357137513	0.0	0.109024107591416	0.0	0.0
SRR3622818_04_1.trim										19.059725664518734	7.9300788168990595	4.013851570176725	0.0	0.0	0.0	0.0
SRR3622818_04_2										19.326355228138265	11.116347152638951	7.532775305646131	0.0	0.0	0.0	0.0
SRR3622818_04_2.trim										19.488722435152415	10.808061802956129	7.06226163787521	0.0	0.0	0.0	0.0
SRR3622818_05_1										17.506777726485925	8.98080313249087	6.726670968674853	0.0	0.1094053224334899	0.0	0.0
SRR3622818_05_1.trim										17.4719570688057	8.735405582263294	6.271429996496011	0.0	0.0	0.0	0.0
SRR3622818_05_2										17.07224327746803	11.221400557307248	10.871414174642902	0.030117155346134517	0.0	0.0	0.0
SRR3622818_05_2.trim										17.273882796350144	10.994545381608638	10.386540578302156	0.0	0.0	0.0	0.0
SRR3622818_06_1										16.172282596934316	9.132695372558167	8.888506711052079	0.03188299858023173	0.10842348598986985	0.0	0.0
SRR3622818_06_1.trim										16.285194009228885	8.942969843838283	8.307003672852852	0.03002212626332695	0.0	0.0	0.0
SRR3622818_06_2										15.256639510256981	11.168063293860332	13.63560268257997	0.08524099787884955	0.0	0.0	0.0
SRR3622818_06_2.trim										15.542206111107404	11.078647770939911	12.938490966572122	0.08494407055633699	0.0	0.0	0.0
SRR3622818_07_1										14.973815361634236	9.20289891379034	10.750690693074223	0.10612980456774536	0.10850040157699055	0.0	0.0
SRR3622818_07_1.trim										15.1182761827452	9.008628477279508	10.192328265545939	0.08092920656810049	0.0	0.0	0.0
SRR3622818_07_2										13.75149480877086	10.74444809097066	16.15319092412249	0.17524435678922579	0.0	0.0	0.0
SRR3622818_07_2.trim										14.069044152122062	10.697134981521614	15.4263118734539	0.1743754800665936	0.0	0.0	0.0
SRR3622818_08_1										13.852516677421903	9.249490068755387	12.462008161713554	0.12574490795230464	0.10882230317721617	0.0	0.0
SRR3622818_08_1.trim										14.088434940253048	9.057157739837058	11.835225137445496	0.12309351997947558	0.0	0.0	0.0
SRR3622818_08_2										12.67995604100082	10.280235531853556	18.06386481563342	0.37271315285433143	0.0	0.0	0.0
SRR3622818_08_2.trim										13.02596332447509	10.132999671952717	17.497767010067893	0.31296844543206476	0.0	0.0	0.0
SRR3622818_09_1										13.001173739744667	9.041351593989639	13.865763061173968	0.27887927879341295	0.10913744814928816	0.0	0.0
SRR3622818_09_1.trim										13.21587194343735	8.958786147618204	13.210567133157314	0.25706537831051535	0.0	0.0	0.0
SRR3622818_09_2										11.641348453384689	9.898881834418024	19.526790104316774	0.7698005084811901	0.0	0.0	0.0
SRR3622818_09_2.trim										12.02653792386377	9.799362358222933	18.92007958422317	0.7099224149740906	0.0	0.0	0.0
SRR3622818_1										4.596561518520663	2.685111579997521	11.727810558419783	8.864770477267315	14.996300631816577	0.5074256238352015	0.10617166047292191
SRR3622818_1.trim										5.1577399067847765	2.9218768218681435	11.865017803094712	8.813995313289631	14.387935216475736	0.4183212820738016	0.0
SRR3622818_1_1										12.190491930782313	8.831617330901835	15.032377797643196	0.5317309634663329	0.1090615773784339	0.0	0.0
SRR3622818_1_1.trim										12.430322978435331	8.831963841688502	14.37486407306717	0.44289183596751963	0.0	0.0	0.0
SRR3622818_1_2										10.847027522272757	9.362275784337008	20.925322905342934	1.0782708773440282	0.0	0.0	0.0
SRR3622818_1_2.trim										11.219536327999533	9.369051846982673	20.263800564829427	1.020259218508539	0.0	0.0	0.0
SRR3622818_2										4.0210466119478365	2.262308421204975	10.412099548737208	9.359507760708375	20.87057329173583	1.0899079458120962	0.0
SRR3622818_2.trim										4.522402078920614	2.5203644252139656	10.706548173924475	9.419501388479318	20.1932236796944	0.9872712878517329	0.0
SRR3622818_2_1										8.332580959520692	6.532631295655941	20.090339461522337	3.704423954510393	0.5396517891613329	0.10746209259995022	0.0
SRR3622818_2_1.trim										8.751595561854234	6.6120493205681905	19.66326845566386	3.445509878198584	0.43481504077400485	0.0	0.0
SRR3622818_2_2										7.080795021811731	5.912286008132698	23.947146922968745	6.270084649008707	1.1387274258690154	0.0	0.0
SRR3622818_2_2.trim										7.682923057785644	5.96580574515113	23.656791619570793	5.9166403962402	1.0501443853587251	0.0	0.0
SRR3622818_3_1										6.908159578383802	5.052434754236234	19.70029050158425	6.804364889732037	2.0546809008296854	0.0	0.10743325231958101
SRR3622818_3_1.trim										7.3986679462786515	5.127026088326084	19.560676585529762	6.394265182116275	1.8667578740452373	0.0	0.0
SRR3622818_3_2										5.910080982285141	4.365743714433327	21.601651885150833	9.687861833777962	3.9561904718900505	0.0	0.0
SRR3622818_3_2.trim										6.507155745710927	4.492705002448169	21.477209802948412	9.388344707083752	3.6816960464072706	0.0	0.0
SRR3622818_4_1										6.222405933905532	4.153576865757219	18.421126649123803	8.236065847165316	4.258666770996509	0.0	0.1075014866166214
SRR3622818_4_1.trim										6.733962291964847	4.284303074961976	18.297722667446962	7.974307147438411	3.886172513913091	0.0	0.0
SRR3622818_4_2										5.305901533027676	3.5512242824095854	18.910457420597133	10.893556879117009	7.456979578390747	0.0	0.0
SRR3622818_4_2.trim										5.943939032289324	3.73770019780967	18.93513400710642	10.615458179758974	7.024960576995803	0.0	0.0
SRR3622818_5_1										5.778867383930784	3.757594877307814	16.80620587068072	8.98855001866429	6.562281097891559	0.0	0.10654787131323087
SRR3622818_5_1.trim										6.343422790951279	3.838451369367888	16.823350418671982	8.784131226608539	6.075150703256639	0.0	0.0
SRR3622818_5_2										4.903711477345202	3.146683079291917	16.609758032879384	11.228238380393092	10.775471395814805	0.0	0.0
SRR3622818_5_2.trim										5.532862173395481	3.3372208626190516	16.761228274755556	10.947031832009651	10.265942203907025	0.0	0.0
SRR3622818_6_1										5.440727174447928	3.3069908169193662	15.578596185007399	9.155586894532311	8.74138044146083	0.05615757443181483	0.10586159951109055
SRR3622818_6_1.trim										6.039281092564798	3.4692310699357733	15.63778345720317	8.941566252092022	8.24480997729625	0.02803441315438432	0.0
SRR3622818_6_2										4.600182025331344	2.819445968590299	14.879019032544313	11.162450751451097	13.517646869255728	0.0853239805578179	0.0
SRR3622818_6_2.trim										5.206317961119482	3.0315451951858443	15.07293423954329	11.021146518471648	12.911400507922025	0.08506070011858331	0.0
SRR3622818_7_1										5.158018914868625	3.083957792513953	14.305974384270833	9.372154238229827	10.657991567982963	0.08107132105301415	0.10607138829177182
SRR3622818_7_1.trim										5.760346944250514	3.24949062317348	14.450623392491702	9.191030955365811	10.044200860321853	0.07934065788483609	0.0
SRR3622818_7_2										4.436672478033999	2.633592291552003	13.392430333648003	10.777223083455217	15.961133984919968	0.2192303024258512	0.0
SRR3622818_7_2.trim										4.999156002754384	2.837678183286416	13.65630992741359	10.631088845836254	15.375130555473548	0.1970436813666997	0.0
SRR3622818_8_1										4.9594104586407415	2.901732550272086	13.4174521869108	9.182252475482287	12.3596464700128	0.1250719466493962	0.1061473728063457
SRR3622818_8_1.trim										5.545472685150491	3.051589335645439	13.520091079818759	9.069730428161161	11.741957332061888	0.12279421102622204	0.0
SRR3622818_8_2										4.282308496754856	2.488865664726537	12.165853596421464	10.31692328683861	18.05009672182651	0.3202236996403872	0.0
SRR3622818_8_2.trim										4.791245880581338	2.7679883904940894	12.443583899172797	10.288127934110705	17.36851489237259	0.27938232113069666	0.0
SRR3622818_9_1										4.714446583438485	2.808505999336776	12.479857996715474	9.056985296758347	13.84835000645921	0.2561118537229897	0.10621605266598122
SRR3622818_9_1.trim										5.308632978486625	2.988450570920232	12.64584474466394	8.989855823393796	13.184259327509979	0.2164217895614237	0.0
SRR3622818_9_2										4.127896052312019	2.3565557113694906	11.196122799036216	9.938728557249883	19.435499918373313	0.7828474680769668	0.0
SRR3622818_9_2.trim										4.663388152000966	2.6060382767741843	11.498969356562894	9.886910415513608	18.86865321552703	0.6587522272511153	0.0
SRR3622819_001_1										2.4847705113698013	0.0	0.0	0.0	0.0	0.0	0.0
SRR3622819_001_1.trim										2.247507551687978	0.0	0.0	0.0	0.0	0.0	0.0
SRR3622819_001_2										3.4892192271325158	0.0	0.0	0.0	0.0	0.0	0.0
SRR3622819_001_2.trim										3.1881426760364984	0.0	0.0	0.0	0.0	0.0	0.0
SRR3622819_002_1										9.570076987292458	0.0	0.0	0.0	0.0	0.0	0.0
SRR3622819_002_1.trim										9.002224216646505	0.0	0.0	0.0	0.0	0.0	0.0
SRR3622819_002_2										11.950035556380051	0.08579909099341435	0.0	0.0	0.0	0.0	0.0
SRR3622819_002_2.trim										11.162445857884261	0.03980177156904827	0.0	0.0	0.0	0.0	0.0
SRR3622819_003_1										17.952303703094124	0.13246477462862577	0.0	0.0	0.0	0.0	0.0
SRR3622819_003_1.trim										17.218078533770896	0.03920997104189217	0.0	0.0	0.0	0.0	0.0
SRR3622819_003_2										20.798337844849005	0.264425577424884	0.0	0.0	0.0	0.0	0.0
SRR3622819_003_2.trim										19.863063485966038	0.21058569829847462	0.0	0.0	0.0	0.0	0.0
SRR3622819_004_1										19.10431162503448	0.6270459189629398	0.0	0.0	0.0	0.0	0.0
SRR3622819_004_1.trim										18.273103156991706	0.5372868964495054	0.0	0.0	0.0	0.0	0.0
SRR3622819_004_2										22.838232061644074	0.80533041724092	0.09309033352268384	0.0	0.0	0.0	0.0
SRR3622819_004_2.trim										21.82747088804661	0.7711442172086814	0.0	0.0	0.0	0.0	0.0
SRR3622819_005_1										21.62062296560095	1.358664786118953	0.037257718083700715	0.0	0.0	0.0	0.0
SRR3622819_005_1.trim										20.849113492541672	1.2209821132609024	0.03634434825205663	0.0	0.0	0.0	0.0
SRR3622819_005_2										25.519532995712762	1.6757814274361313	0.12905225035748236	0.0	0.0	0.0	0.0
SRR3622819_005_2.trim										24.707521753797167	1.4165957379379632	0.07079789595277529	0.0	0.0	0.0	0.0
SRR3622819_006_1										23.919177463060695	2.0707137247408185	0.17465766601871235	0.0	0.0	0.0	0.0
SRR3622819_006_1.trim										23.157845085931633	1.920746305138454	0.09097990300182145	0.0	0.0	0.0	0.0
SRR3622819_006_2										27.149732211866528	2.7464812317013694	0.2181377899135476	0.0	0.0	0.0	0.0
SRR3622819_006_2.trim										26.391951705851834	2.362193780334842	0.15956822097125326	0.0	0.0	0.0	0.0
SRR3622819_007_1										25.270505478711776	3.518403225058776	0.3035438600236205	0.0	0.0	0.0	0.0
SRR3622819_007_1.trim										24.664742827529828	3.1161678446114194	0.24830879596221064	0.0	0.0	0.0	0.0
SRR3622819_007_2										27.761812813737002	3.910997052232306	0.4839416291351283	0.0	0.0	0.0	0.0
SRR3622819_007_2.trim										27.07105161809641	3.6289560549135484	0.30733829781026795	0.0	0.0	0.0	0.0
SRR3622819_008_1										25.8993790236672	4.285933798064204	0.6586689428014242	0.0	0.0	0.0	0.0
SRR3622819_008_1.trim										25.250867556940626	3.95750260863419	0.5427504107938065	0.0	0.0	0.0	0.0
SRR3622819_008_2										28.02677907339654	5.092019507581652	0.7767721946454539	0.0	0.0	0.0	0.0
SRR3622819_008_2.trim										27.4123091862249	4.723181810625778	0.6450766491643974	0.0	0.0	0.0	0.0
SRR3622819_009_1										26.034899186886424	5.364075258019254	0.9598011170892226	0.0	0.0	0.0	0.0
SRR3622819_009_1.trim										25.512216159009483	4.880244739651567	0.8637170968348191	0.0	0.0	0.0	0.0
SRR3622819_009_2										27.957085770164635	6.408859618663203	1.1500227712312205	0.0	0.0	0.0	0.0
SRR3622819_009_2.trim										27.35886538852601	6.022491784881333	0.909838267459895	0.0	0.0	0.0	0.0
SRR3622819_01_1										25.688317468734855	6.407781917647172	1.4916437568619527	0.0	0.0	0.0	0.0
SRR3622819_01_1.trim										25.23878547969734	5.948039648790646	1.3430948645059864	0.0	0.0	0.0	0.0
SRR3622819_01_2										27.60391940136369	7.540865316426531	1.586479235663062	0.0	0.0	0.0	0.0
SRR3622819_01_2.trim										27.15451004583723	6.9708997956361225	1.4206630942168916	0.0	0.0	0.0	0.0
SRR3622819_02_1										20.94693400955199	10.697338430480489	7.870791468098688	0.0	0.0	0.0	0.0
SRR3622819_02_1.trim										20.93828984782101	10.28547472253581	7.2459244402638925	0.0	0.0	0.0	0.0
SRR3622819_02_2										20.94682116096145	12.234175303464307	8.96202687277859	0.054681780772478074	0.0	0.0	0.0
SRR3622819_02_2.trim										20.878557915523803	11.997162635537808	8.209261707096518	0.0	0.0	0.0	0.0
SRR3622819_03_1										16.613349272746444	11.330870795987707	13.667298182490626	0.13240607152010359	0.0	0.0	0.0
SRR3622819_03_1.trim										16.711567945041757	11.13862448197013	12.86190089673928	0.10255050335663701	0.0	0.0	0.0
SRR3622819_03_2										15.984988495810803	12.214156248629171	15.912336363258914	0.0969132698740486	0.055258491201307366	0.0	0.0
SRR3622819_03_2.trim										16.19110625312372	11.913206452136658	15.083737801676422	0.09591627303248643	0.0	0.0	0.0
SRR3622819_04_1										13.665282504477396	10.939572404510486	17.877493238920596	0.563512414674241	0.0	0.0	0.0
SRR3622819_04_1.trim										13.95016864488275	10.762199727390914	17.088154331589255	0.4494361697338418	0.0	0.0	0.0
SRR3622819_04_2										12.892533782857171	11.409489694678024	20.4721360148047	0.5950107412781034	0.0	0.0	0.0
SRR3622819_04_2.trim										13.247963400681229	11.267985922286519	19.570094170363184	0.5025648767603056	0.0	0.0	0.0
SRR3622819_05_1										11.800182355510628	9.9351607416747	20.888285144783385	1.255453586131757	0.07008479300902046	0.0	0.0
SRR3622819_05_1.trim										12.050926681607779	9.949418781097066	19.97637755901206	1.1300834268628217	0.06906232850808032	0.0	0.0
SRR3622819_05_2										11.091512301906919	10.043278233976507	23.578382683657917	1.4014138086072736	0.06477401578661215	0.0	0.0
SRR3622819_05_2.trim										11.441421829398806	10.049727557897596	22.645810637658514	1.2643967052025604	0.03224721435647659	0.0	0.0
SRR3622819_06_1										10.50363326682571	9.088648760720618	22.816454883629607	2.10680708091912	0.13213664948870263	0.0	0.0
SRR3622819_06_1.trim										10.811057945181792	9.079709067094882	21.96443041078069	1.9807795982311887	0.10184602374406714	0.0	0.0
SRR3622819_06_2										9.660070988488593	8.996411916959591	25.37889527132017	2.654799158568866	0.12029307582714369	0.0	0.0
SRR3622819_06_2.trim										10.114397079732672	8.983779381217738	24.610599341053074	2.3745174175705155	0.09290585245083122	0.0	0.0
SRR3622819_07_1										9.586693517678826	8.14783516913851	23.864659010217288	3.352583585807498	0.18436051081259328	0.0	0.0
SRR3622819_07_1.trim										9.911876935805406	8.21304932231559	23.13789165889951	3.035569587012189	0.1808343091507261	0.0	0.0
SRR3622819_07_2										8.713992820731336	8.01083939639453	26.348201574312586	3.839700920621271	0.315722035076745	0.0	0.0
SRR3622819_07_2.trim										9.197152012221974	8.090585868851399	25.592734862616762	3.5425039756086947	0.26472949107056004	0.0	0.0
SRR3622819_08_1										8.863831537223446	7.532689513816987	24.358143988057765	4.31389457954176	0.5584776131802548	0.0	0.0
SRR3622819_08_1.trim										9.21038979519832	7.592172064826556	23.688591363985452	4.090966450934923	0.4029357715806681	0.0	0.0
SRR3622819_08_2										8.0088580014396	7.293823282995439	26.607372007947294	5.24273531515622	0.5648299329183617	0.0	0.0
SRR3622819_08_2.trim										8.533504970943998	7.370287709009229	25.95709938378812	4.906526328244497	0.43377581986038666	0.0	0.0
SRR3622819_09_1										8.228984412284857	6.955406568762204	24.52633041910853	5.262620221444545	1.025159207409721	0.0	0.0
SRR3622819_09_1.trim										8.586581760220772	7.047571484307563	23.944345913069697	4.937698570490864	0.9119740261775353	0.0	0.0
SRR3622819_09_2										7.488244764410005	6.675606992831354	26.36858245289279	6.478771909737878	1.0525793919040505	0.0	0.0
SRR3622819_09_2.trim										7.993226331462898	6.777472855738978	25.806265042830972	6.0153381937521635	0.9956187291869258	0.0	0.0
SRR3622819_1										3.352168133221159	1.939030407302686	7.160541955639631	6.359368860354101	24.4380511979572	6.329512450468649	1.3168863380785274
SRR3622819_1.trim										3.762419360074895	2.16476120736668	7.501318380314115	6.505722131879281	23.958829510277827	5.878468462360059	1.1579974827234678
SRR3622819_1_1										7.729317149817626	6.465306765729024	24.46821408159111	6.281172556468419	1.3689022947941925	0.0	0.0
SRR3622819_1_1.trim										8.134447958263708	6.537885419307729	24.021099897582417	5.873902204301864	1.2086218527370092	0.0	0.0
SRR3622819_1_2										7.0579956561443575	6.126517311243279	26.238518643371766	7.438419456135128	1.4490279640072656	0.0	0.0
SRR3622819_1_2.trim										7.6289088069057085	6.2476839993279185	25.69626881311264	7.063410061121688	1.2470526708102028	0.0	0.0
SRR3622819_2										3.0821585147090897	1.8220075164338507	6.574015638974608	6.107301078276583	26.157955151958728	7.491654862974497	1.411874948043744
SRR3622819_2.trim										3.661851666570631	2.104724050894273	7.091879157089938	6.195096093489652	25.63954500390706	7.068225221214215	1.2587668699005956
SRR3622819_2_1										5.598320888213522	3.939139336344988	20.073233653384023	10.841433949771547	7.584688671490844	0.0	0.0
SRR3622819_2_1.trim										6.100480862483206	4.040975215913063	20.014373565027597	10.515237859546838	7.064988933638866	0.0	0.0
SRR3622819_2_2										5.21407870809747	3.5777589504025493	20.201769915577177	12.157513747852713	8.932146763547014	0.0	0.0
SRR3622819_2_2.trim										5.878247941807158	3.7413884591989124	20.18735287696262	11.789562613898887	8.310473371726141	0.0	0.0
SRR3622819_3_1										4.916859059831036	3.058137299626426	15.993832381686946	11.313979260192376	13.606253798366044	0.13187772735002282	0.0
SRR3622819_3_1.trim										5.439710936129956	3.204410755336673	16.147905778988466	11.142372269339353	12.789293997726883	0.10233451818103935	0.0
SRR3622819_3_2										4.57844579230118	2.796022425078249	15.60682260035206	12.071427005541183	15.823981742248645	0.12110051557185945	0.0
SRR3622819_3_2.trim										5.28092774772139	2.990732707654721	15.740585748923507	11.96600858461299	14.912611213954147	0.09385595218141732	0.0
SRR3622819_4_1										4.465293264246242	2.701511023735266	13.245172069098768	10.832822632536256	17.87150020457746	0.5577458362137494	0.0
SRR3622819_4_1.trim										5.003657946454405	2.854787894267553	13.461190110579235	10.69107260096082	17.127652360784253	0.401436003861383	0.0
SRR3622819_4_2										4.166999131717315	2.4746153570444984	12.473098585530968	11.351883900902319	20.538745714373803	0.5236737420917025	0.0
SRR3622819_4_2.trim										4.899619974681295	2.703831776866346	12.707666574723902	11.171855435204291	19.71301076228364	0.41365362771273495	0.0
SRR5007258_001_1										3.417092486259636	0.0	0.0	0.0	0.0	0.0	0.0
SRR5007258_001_1.trim										3.4194488838932893	0.0	0.0	0.0	0.0	0.0	0.0
SRR5007258_001_2										2.518042459042301	0.0	0.0	0.0	0.0	0.0	0.0
SRR5007258_001_2.trim										2.493896977467114	0.0	0.0	0.0	0.0	0.0	0.0
SRR5007258_002_1										9.618567987738121	0.09984672651631267	0.0	0.0	0.0	0.0	0.0
SRR5007258_002_1.trim										9.689966622572252	0.09986946885211434	0.0	0.0	0.0	0.0	0.0
SRR5007258_002_2										8.49835778410335	0.0937157871688198	0.0	0.0	0.0	0.0	0.0
SRR5007258_002_2.trim										8.48802880445733	0.09373713304540557	0.0	0.0	0.0	0.0	0.0
SRR5007258_003_1										16.588721412961664	0.3517256468561396	0.0	0.0	0.0	0.0	0.0
SRR5007258_003_1.trim										16.579084020490104	0.3515639030114429	0.0	0.0	0.0	0.0	0.0
SRR5007258_003_2										15.006629342669461	0.2684413977941147	0.0	0.0	0.0	0.0	0.0
SRR5007258_003_2.trim										15.003189064311298	0.2698020180412895	0.0	0.0	0.0	0.0	0.0
SRR5007258_004_1										17.664767038077077	0.8789502912826661	0.1041849667216018	0.0	0.0	0.0	0.0
SRR5007258_004_1.trim										17.695820699966806	0.8778964822178036	0.10421708742625838	0.0	0.0	0.0	0.0
SRR5007258_004_2										16.070963687710567	0.4527461161385024	0.09531497181863208	0.0	0.0	0.0	0.0
SRR5007258_004_2.trim										16.11486811087488	0.4314132378838952	0.09537897582694099	0.0	0.0	0.0	0.0
SRR5007258_005_1										19.446023443024185	1.6385663755417728	0.17793585641137988	0.0	0.0	0.0	0.0
SRR5007258_005_1.trim										19.467434779642502	1.6555126338886756	0.17797026177516645	0.0	0.0	0.0	0.0
SRR5007258_005_2										18.049350157753167	1.1236825042513876	0.13576353284803833	0.0	0.0	0.0	0.0
SRR5007258_005_2.trim										18.065011289460013	1.1423449893422233	0.13649994441240096	0.0	0.0	0.0	0.0
SRR5007258_006_1										20.164664671722104	2.834313851561157	0.30685131726289905	0.0	0.0	0.0	0.0
SRR5007258_006_1.trim										20.22691878893947	2.85129730595102	0.3069946011277834	0.0	0.0	0.0	0.0
SRR5007258_006_2										18.8374830521504	2.170579918573433	0.16523957163047107	0.0	0.0	0.0	0.0
SRR5007258_006_2.trim										18.846162504309387	2.1875195781678887	0.16583763288543046	0.0	0.0	0.0	0.0
SRR5007258_007_1										20.480138342248722	3.8114761901919563	0.6054101887164663	0.0	0.0	0.0	0.0
SRR5007258_007_1.trim										20.54694069232707	3.8010909611768304	0.6052773267514574	0.0	0.0	0.0	0.0
SRR5007258_007_2										19.177525648902655	3.1400243739618867	0.2983504365645348	0.0	0.0	0.0	0.0
SRR5007258_007_2.trim										19.25349899994983	3.087344321034603	0.2989550548843617	0.0	0.0	0.0	0.0
SRR5007258_008_1										20.692534508084393	4.718287463681082	0.7942088720676439	0.0	0.0	0.0	0.0
SRR5007258_008_1.trim										20.744240421066728	4.723421718222055	0.7934426497388776	0.0	0.0	0.0	0.0
SRR5007258_008_2										19.407491178400438	3.829924328681512	0.5576398180882377	0.0	0.0	0.0	0.0
SRR5007258_008_2.trim										19.393611752280695	3.8278545350954074	0.581656622554295	0.0	0.0	0.0	0.0
SRR5007258_009_1										20.499486374485453	5.408496304681635	1.3587236473151176	0.0	0.0	0.0	0.0
SRR5007258_009_1.trim										20.522203301984064	5.423359085815164	1.3580565643076015	0.0	0.0	0.0	0.0
SRR5007258_009_2										19.402635529803838	4.615630633515347	0.8657382491294934	0.0	0.0	0.0	0.0
SRR5007258_009_2.trim										19.377186682091818	4.674926674957028	0.8474276531933979	0.0	0.0	0.0	0.0
SRR5007258_01_1										20.175641002102374	6.135789816227409	1.9115604363600798	0.0	0.0	0.0	0.0
SRR5007258_01_1.trim										20.183904053390517	6.171698026727819	1.890102473442105	0.0	0.0	0.0	0.0
SRR5007258_01_2										19.338892357809858	5.2067349746465075	1.2923025581280307	0.0	0.0	0.0	0.0
SRR5007258_01_2.trim										19.36552319126292	5.192556751259435	1.311908202766955	0.0	0.0	0.0	0.0
SRR5007258_02_1										15.967144828958805	9.109087330790452	7.830750244609949	0.1025273782762776	0.0	0.0	0.0
SRR5007258_02_1.trim										16.01466157962079	9.120787743944216	7.833601642791875	0.10246090139204593	0.0	0.0	0.0
SRR5007258_02_2										15.62833924364706	8.578233664729034	6.349274863636204	0.04668128535744471	0.0	0.0	0.0
SRR5007258_02_2.trim										15.670987322879087	8.553460619466076	6.3482146462104705	0.04667935145183366	0.0	0.0	0.0
SRR5007258_03_1										13.099176681635175	8.622696963576807	12.923122005060122	0.20625802603580384	0.0	0.0	0.0
SRR5007258_03_1.trim										13.122333791335636	8.645953243598479	12.941691066979244	0.20636841584241258	0.0	0.0	0.0
SRR5007258_03_2										12.997778889866193	8.322952178999685	11.06808436784393	0.1191587436004101	0.0	0.0	0.0
SRR5007258_03_2.trim										12.986418382083997	8.365976548658946	11.072684562867794	0.119742959606966	0.0	0.0	0.0
SRR5007258_04_1										11.009115135007608	8.066338635068213	15.905165774724978	0.963626471912891	0.05702508136107528	0.0	0.0
SRR5007258_04_1.trim										11.028608867538008	8.08860807160049	15.944479468187689	0.9633699454037229	0.05697634978795013	0.0	0.0
SRR5007258_04_2										11.010743160556116	7.739118337956838	14.448430241477062	0.42261484092903906	0.04666722390413819	0.0	0.0
SRR5007258_04_2.trim										10.997548998801813	7.770956104757076	14.428551149178293	0.44389886575614423	0.04667264334988361	0.0	0.0
SRR5007258_05_1										9.737028495254402	7.529031391701835	17.776330386930873	1.7300136238601063	0.13429799348436158	0.0	0.0
SRR5007258_05_1.trim										9.750015386469695	7.514231339354419	17.840042369424083	1.728735647184415	0.13425177988008627	0.0	0.0
SRR5007258_05_2										9.82572232908836	7.217441097938342	16.365022557596745	1.1307691274197562	0.08579324330185008	0.0	0.0
SRR5007258_05_2.trim										9.837680708528955	7.2166539137097825	16.38036688144903	1.1320809470926976	0.0858281921041456	0.0	0.0
SRR5007258_06_1										8.754740078315956	6.9531423032709165	18.724501771449344	2.874683045758311	0.20071464586108642	0.0	0.0
SRR5007258_06_1.trim										8.787931784090567	6.936248116404981	18.783530652767368	2.8589063156480137	0.20080758336140672	0.0	0.0
SRR5007258_06_2										8.757281611021982	6.775905994315953	17.31266360407219	2.162145683602942	0.11970018989536539	0.0	0.0
SRR5007258_06_2.trim										8.773385324064108	6.764077723120394	17.334577889235646	2.1765443573661654	0.12013009911509828	0.0	0.0
SRR5007258_07_1										7.9966055943222845	6.391104901134463	19.31503347715513	3.786124073474375	0.47633901125709094	0.0	0.0
SRR5007258_07_1.trim										8.01238772320174	6.3776161415123145	19.353589968831937	3.7865941012577653	0.47469845642782954	0.0	0.0
SRR5007258_07_2										8.00059694202025	6.2930655715833	17.990390294755507	2.991466330013093	0.25423169179661864	0.0	0.0
SRR5007258_07_2.trim										8.002001185650915	6.276901865220862	18.023471368878667	3.000984657403617	0.25459768030749663	0.0	0.0
SRR5007258_08_1										7.528096606427444	5.814261133185948	19.545328895024337	4.5962123883116535	0.8781363420899	0.0	0.0
SRR5007258_08_1.trim										7.558221874832192	5.814377898207021	19.543417553093203	4.641215242190179	0.8780874739613097	0.0	0.0
SRR5007258_08_2										7.449074372208547	5.759411675208461	18.368881684153347	3.8456675975682386	0.4455019922505018	0.0	0.0
SRR5007258_08_2.trim										7.460892715853911	5.757265496797341	18.390145905337604	3.8320596877599207	0.46708237751226417	0.0	0.0
SRR5007258_09_1										7.0745791458944245	5.496962207727125	19.314943192664487	5.449015485869085	1.3787925424550398	0.0	0.0
SRR5007258_09_1.trim										7.090723596853948	5.502473425550025	19.346244739723492	5.46466196536891	1.3786510274415946	0.0	0.0
SRR5007258_09_2										6.9901003938914785	5.3654332713303425	18.54875976290001	4.3972859464910234	0.8844976118859884	0.0	0.0
SRR5007258_09_2.trim										7.0241356241837	5.350107814161736	18.559558545780284	4.44581013913956	0.8648770974967779	0.0	0.0
SRR5007258_1										3.2904958447780936	1.700277057487323	6.319857115262807	5.122962201547486	19.319334525326838	6.172137203815227	1.8348480808277094
SRR5007258_1.trim										3.3067801048738055	1.6960856440090248	6.353845357784927	5.112983613475898	19.328440884599267	6.175808604801833	1.869432053138725
SRR5007258_1_1										6.748594763916267	5.119254836345986	19.165715901821358	6.093068124953658	1.8984744747423912	0.0	0.0
SRR5007258_1_1.trim										6.753221219112181	5.117620709639378	19.228967431717706	6.089984791519056	1.8986563945929644	0.0	0.0
SRR5007258_1_2										6.640378081745495	5.085203145696742	18.28352306001507	5.279504013804104	1.1837640126230504	0.0	0.0
SRR5007258_1_2.trim										6.674760123064758	5.085958208472277	18.30430146917814	5.277865673562278	1.1843049452585852	0.0	0.0
SRR5007258_2										3.3919690237937847	1.7909886018721046	6.448334561377013	5.134214122201177	18.454859789717677	5.294037331018556	1.2249888465524703
SRR5007258_2.trim										3.4021362938804907	1.7890566254718014	6.44206128159122	5.1418682495969215	18.469642755467035	5.294333603578241	1.2252641387180587
SRR5007258_2_1										5.022976634031083	3.4561831135289967	15.294006037691302	8.989540662134202	7.9385383530699185	0.05455707334199041	0.0
SRR5007258_2_1.trim										5.03872706927885	3.457625261446067	15.313600719647946	9.014900749684106	7.94823517292733	0.05452875854626891	0.0
SRR5007258_2_2										5.0675192856246625	3.3798453623938123	15.003441588200534	8.391113437627293	6.507784951766837	0.046310339852193474	0.0
SRR5007258_2_2.trim										5.0881436201811425	3.3839637611171076	14.994191073009628	8.445255549541761	6.492114788943224	0.04629393169071918	0.0
SRR5007258_3_1										4.356478456409909	2.745783364738558	12.664796271067532	8.647345639393736	12.940296947842153	0.25833402075717143	0.0
SRR5007258_3_1.trim										4.347459864739819	2.74945102210757	12.674294033670789	8.671724487543496	12.95941079130753	0.2585139758981853	0.0
SRR5007258_3_2										4.390433689062684	2.7330762584428054	12.549991703642071	8.352516055953306	11.17687632802975	0.14836432631561858	0.0
SRR5007258_3_2.trim										4.400092906152155	2.7391542818130046	12.546691615748795	8.390782648991834	11.158719037117033	0.1485193088765503	0.0
SRR5007258_4_1										3.969331913867476	2.42094215148973	10.621117615619461	8.090728045880569	16.12683750233481	0.8264230265319898	0.05378682087304994
SRR5007258_4_1.trim										3.9863863777327673	2.418941411074093	10.655348960320689	8.092874053665824	16.178843649772368	0.803548327417674	0.05377693964943081
SRR5007258_4_2										4.0866906838103265	2.4446997281158103	10.56777789187099	7.899973399218115	14.460261067370975	0.4038571829900534	0.04649492478539134
SRR5007258_4_2.trim										4.087175931441448	2.454379012968523	10.56488729405831	7.864238412203832	14.52283810529118	0.40236456686704297	0.04647130466854523
SRR5007258_5_1										3.6985930152397763	2.1713361446339268	9.362217548828752	7.412682028863124	18.00596046388435	1.7504852181511974	0.09671110301040127
SRR5007258_5_1.trim										3.6745265231995567	2.187480163343631	9.362208143667303	7.426652035761705	18.00912179655774	1.7852327318569818	0.09671209327539992
SRR5007258_5_2										3.820748013665451	2.1942162403688474	9.372630993440394	7.356038300011206	16.346444735064296	1.1550915712900705	0.08580088277842061
SRR5007258_5_2.trim										3.8138076301323967	2.192215698518552	9.395488374536406	7.336945587169359	16.37383073108671	1.1554622611556966	0.08579188833456144
SRR5007258_6_1										3.5603980261024764	1.9952768596418227	8.427792772561448	6.902414399856395	18.834749038720453	2.8710048739449623	0.22811081464385813
SRR5007258_6_1.trim										3.5481607715780843	2.0057708000495365	8.418992755305908	6.934122866949346	18.89619752009957	2.8572346745306643	0.2283997301020873
SRR5007258_6_2										3.6985492556285005	2.020313130947012	8.406524341518692	6.8766319754114775	17.442591171898503	2.0749232830308424	0.11918095229831868
SRR5007258_6_2.trim										3.7016784514961687	2.0156878302975647	8.415824294859656	6.83008093730702	17.45879021779783	2.1033502596566342	0.11932765449695663
SRR5007258_7_1										3.4587601872922016	1.9227507827063277	7.659938661189439	6.383382249281033	19.410482327665175	3.751317994774439	0.5518731025055919
SRR5007258_7_1.trim										3.465303824562207	1.9370477002148352	7.666583863830975	6.389627323685235	19.449474449556803	3.7409471117976603	0.5506972814584095
SRR5007258_7_2										3.5814463979570887	2.0085896731414468	7.6594595226594935	6.256220929570019	18.16544225719715	3.0498112520566405	0.25747990977652213
SRR5007258_7_2.trim										3.586740782052363	1.987568274549635	7.6725697638891495	6.253877473221597	18.228048536305646	3.0491582949551463	0.23145237306347421
SRR5007258_8_1										3.3652966524357777	1.832422993598069	7.111037089594184	5.933756652017658	19.594522687881803	4.683090980755036	0.8589399008142595
SRR5007258_8_1.trim										3.3697711292873396	1.8553193402319443	7.131507066711554	5.917641053178028	19.67561854648254	4.6834466300246085	0.836023020828208
SRR5007258_8_2										3.503298570592981	1.9426689104083066	7.176938465807033	5.917059656346827	18.477871406831067	3.891788436437317	0.45176555445013206
SRR5007258_8_2.trim										3.5010684724685994	1.9354436180533854	7.184924932786931	5.913286482513048	18.506330111605457	3.902344741246898	0.450371927192116
SRR5007258_9_1										3.328470741145643	1.7435946902520052	6.701921137926803	5.512685894553155	19.447197400097714	5.364732494480987	1.4428342909628666
SRR5007258_9_1.trim										3.3325584761427933	1.7496517662802178	6.734995275086058	5.516545197867173	19.457471051306666	5.408113900761663	1.4218755049536986
SRR5007258_9_2										3.4196858115319437	1.8230906476972744	6.816788570443523	5.469832012958718	18.70558848481374	4.480369445878584	0.8501211987351225
SRR5007258_9_2.trim										3.434556494896769	1.815225817411254	6.806436161863054	5.467517809639514	18.73097917423727	4.4904645132196555	0.8498002805790187
SRR5007259_001_1										6.901718132819646	0.0	0.0	0.0	0.0	0.0	0.0
SRR5007259_001_1.trim										6.919303982249211	0.0	0.0	0.0	0.0	0.0	0.0
SRR5007259_001_2										4.889770980483724	0.0	0.0	0.0	0.0	0.0	0.0
SRR5007259_001_2.trim										4.863949550391218	0.0	0.0	0.0	0.0	0.0	0.0
SRR5007259_002_1										15.792381506251818	0.19579335078026555	0.0	0.0	0.0	0.0	0.0
SRR5007259_002_1.trim										15.845299153585868	0.19584840170252374	0.0	0.0	0.0	0.0	0.0
SRR5007259_002_2										13.340118251429677	0.17543859649122806	0.0	0.0	0.0	0.0	0.0
SRR5007259_002_2.trim										13.325447688116268	0.17742701738396952	0.0	0.0	0.0	0.0	0.0
SRR5007259_003_1										22.391172013625354	0.6100325091634394	0.08030151925293684	0.0	0.0	0.0	0.0
SRR5007259_003_1.trim										22.435760414035226	0.6101708089621267	0.08031972432197845	0.0	0.0	0.0	0.0
SRR5007259_003_2										19.3675607765934	0.5064176456112629	0.07188281158932248	0.0	0.0	0.0	0.0
SRR5007259_003_2.trim										19.376485752965028	0.5058847152860094	0.0718991080624162	0.0	0.0	0.0	0.0
SRR5007259_004_1										28.207703030520193	2.3079664815515257	0.20365990605541984	0.0	0.0	0.0	0.0
SRR5007259_004_1.trim										28.250537227473043	2.3057388223643374	0.20355812105196455	0.0	0.0	0.0	0.0
SRR5007259_004_2										26.69952091060584	1.3920963218563611	0.13803131607281935	0.0	0.0	0.0	0.0
SRR5007259_004_2.trim										26.767904988847263	1.360414326688769	0.1380049172640978	0.0	0.0	0.0	0.0
SRR5007259_005_1										27.18767526404935	3.908641293335941	0.2592206839533589	0.0	0.0	0.0	0.0
SRR5007259_005_1.trim										27.2098177167248	3.931649886994087	0.25931992390341024	0.0	0.0	0.0	0.0
SRR5007259_005_2										24.940623158593027	2.5981281218701477	0.20316189825150027	0.0	0.0	0.0	0.0
SRR5007259_005_2.trim										24.961683060424605	2.6169976079548847	0.20401325438357973	0.0	0.0	0.0	0.0
SRR5007259_006_1										27.647885858547845	5.76064599083553	0.6508375100077519	0.0	0.0	0.0	0.0
SRR5007259_006_1.trim										27.718345987956493	5.77833282053445	0.6174171625035964	0.0	0.0	0.0	0.0
SRR5007259_006_2										25.923587321830666	4.128813708202608	0.3803501321291143	0.0	0.0	0.0	0.0
SRR5007259_006_2.trim										25.85366371565237	4.18945558297353	0.3803532946381191	0.0	0.0	0.0	0.0
SRR5007259_007_1										27.891103089465197	6.887628321692945	1.2656394468381214	0.0	0.0	0.0	0.0
SRR5007259_007_1.trim										27.947765225324268	6.877374731066567	1.263425315610366	0.0	0.0	0.0	0.0
SRR5007259_007_2										25.76619896328296	5.485909671528361	0.8972911705656488	0.0	0.0	0.0	0.0
SRR5007259_007_2.trim										25.797935064232796	5.486829368358256	0.8967829803774573	0.0	0.0	0.0	0.0
SRR5007259_008_1										27.34338747787355	8.047636991436406	2.065673520770303	0.0	0.0	0.0	0.0
SRR5007259_008_1.trim										27.382119434236568	8.03666310633195	2.088509564063673	0.0	0.0	0.0	0.0
SRR5007259_008_2										25.572042642100424	6.75765317509218	1.302618004210022	0.0	0.0	0.0	0.0
SRR5007259_008_2.trim										25.59452149996208	6.7305971486682274	1.3019594031926096	0.0	0.0	0.0	0.0
SRR5007259_009_1										27.03600573598008	8.615428945775037	3.176497669619846	0.0	0.0	0.0	0.0
SRR5007259_009_1.trim										27.09058901718257	8.587212191652696	3.1976902223450865	0.0	0.0	0.0	0.0
SRR5007259_009_2										25.351528777301446	7.633063400607258	1.907393500048888	0.0	0.0	0.0	0.0
SRR5007259_009_2.trim										25.363912369841437	7.657900908610022	1.9088564510192467	0.0	0.0	0.0	0.0
SRR5007259_01_1										26.421317883285145	9.370572230118631	4.151846371274443	0.0	0.0	0.0	0.0
SRR5007259_01_1.trim										26.46103882605625	9.40097426993796	4.1534497941005295	0.0	0.0	0.0	0.0
SRR5007259_01_2										24.736180642744685	8.58724145760028	2.6056268381353593	0.0	0.0	0.0	0.0
SRR5007259_01_2.trim										24.712887449463945	8.678190054552374	2.565423857412257	0.0	0.0	0.0	0.0
SRR5007259_02_1										19.41077654981058	12.24487442347986	13.329832364813937	0.13009720900141042	0.0	0.0	0.0
SRR5007259_02_1.trim										19.422989174595337	12.333125258558422	13.275570949659453	0.13011048800492417	0.0	0.0	0.0
SRR5007259_02_2										18.65693962459091	11.413619715450404	10.850343828683261	0.10883267177325619	0.0	0.0	0.0
SRR5007259_02_2.trim										18.657837170880686	11.458352326792834	10.83585987606226	0.10888739662033176	0.0	0.0	0.0
SRR5007259_03_1										15.087527717436371	11.384778226662055	20.16847981068327	0.5400603804999017	0.06948298003045893	0.0	0.0
SRR5007259_03_1.trim										15.06817702305589	11.388165619582868	20.24368964652542	0.5381673829778295	0.0694999509028293	0.0	0.0
SRR5007259_03_2										14.791829466057155	10.655461831878482	17.455683880038645	0.298145440226998	0.0	0.0	0.0
SRR5007259_03_2.trim										14.785745025403543	10.683218726368978	17.4593898270368	0.2972631346777094	0.0	0.0	0.0
SRR5007259_04_1										12.294241040201095	10.351194450611523	23.769134113194113	1.8807121791965962	0.12743452228508484	0.0	0.0
SRR5007259_04_1.trim										12.341384859859959	10.337392236868856	23.836413559744408	1.8533473399985796	0.127350892858933	0.0	0.0
SRR5007259_04_2										12.254777641452032	9.819463855041805	21.30886716620806	0.9663893112046218	0.11017435803209787	0.0	0.0
SRR5007259_04_2.trim										12.287320202287082	9.782391593522286	21.341429471274033	0.9653670120680228	0.11016391364628492	0.0	0.0
SRR5007259_05_1										10.616656577570302	9.21430910990729	25.495548000435132	3.7376778391343803	0.2502996769961301	0.0	0.0
SRR5007259_05_1.trim										10.63944169868348	9.215392016714668	25.532546829153745	3.776838452854714	0.21098758061138673	0.0	0.0
SRR5007259_05_2										10.618812093901472	8.992736270229695	23.152194152968132	2.423311600329695	0.19178781500335357	0.0	0.0
SRR5007259_05_2.trim										10.647198212557369	8.999702230287886	23.16870370976352	2.422540986896143	0.19216300660614583	0.0	0.0
SRR5007259_06_1										9.339977783069685	8.349768201246537	26.307440422654636	5.382179064380407	0.6022835220834863	0.0	0.0
SRR5007259_06_1.trim										9.377565203666856	8.370444433098525	26.37192530598852	5.334339844704196	0.6003275300561646	0.0	0.0
SRR5007259_06_2										9.363980900711061	8.24614633343732	23.99644254408889	4.09535584424935	0.29353999430259586	0.0	0.0
SRR5007259_06_2.trim										9.39475865327964	8.22954567477566	24.033714889318595	4.074765141008606	0.2926793245041641	0.0	0.0
SRR5007259_07_1										8.405462983714242	7.663448312086689	26.562068294660772	6.5951829142011285	1.2763883339288962	0.0	0.0
SRR5007259_07_1.trim										8.4487115520391	7.655637070752626	26.582334197940792	6.611865853227242	1.2733402526974997	0.0	0.0
SRR5007259_07_2										8.548213102237225	7.374052679720658	24.63418981231027	5.2606328069985695	0.6742825290412792	0.0	0.0
SRR5007259_07_2.trim										8.565567004073994	7.4053064130168265	24.63934363595044	5.275054663989228	0.6741466009710687	0.0	0.0
SRR5007259_08_1										7.7707091246163404	6.818638835477213	26.46748226767579	7.872756835483781	1.9806757627017482	0.0	0.0
SRR5007259_08_1.trim										7.796916431329519	6.821352939768817	26.496013227109987	7.876147955564967	1.9787415195620515	0.0	0.0
SRR5007259_08_2										7.904791186203129	6.769734733069491	24.61925291764822	6.5650712875965755	1.0662891975735962	0.0	0.0
SRR5007259_08_2.trim										7.924710914400018	6.764924702991043	24.634437700932892	6.504903965771034	1.1400919104187188	0.0	0.0
SRR5007259_09_1										7.286902169721881	6.270212681415684	25.96271630167277	8.871790634597671	2.835446371908607	0.0	0.0
SRR5007259_09_1.trim										7.291557902408494	6.296896280612042	25.926371210619507	8.92239089049876	2.8332754417463573	0.0	0.0
SRR5007259_09_2										7.398376345152437	6.260730172022278	24.315774839445883	7.4499282869648145	1.8690196602019722	0.0	0.0
SRR5007259_09_2.trim										7.433206516263829	6.262705608860755	24.31104838448129	7.516834997324528	1.825702242446778	0.0	0.0
SRR5007259_1										3.2040624956456396	1.6353379252281117	6.34507530313448	5.813622190989532	25.302494842195216	9.668412072953991	3.9636560535411385
SRR5007259_1.trim										3.2291633704560665	1.6538574118192386	6.374027343207993	5.805832226245957	25.323065194757866	9.644478880073972	4.002611742330195
SRR5007259_1_1										6.881345871315431	5.73022422886619	25.42642181127728	9.5185323750392	3.9355942652814986	0.0	0.0
SRR5007259_1_1.trim										6.908321385582214	5.714700113887176	25.537475104959196	9.43243563151183	3.953952983469372	0.0	0.0
SRR5007259_1_2										6.9375066118113855	5.753437853851598	23.812388921494744	8.4046952758249	2.6096777003449625	0.0	0.0
SRR5007259_1_2.trim										6.966103440567695	5.761489423613964	23.81996006098703	8.445378518708619	2.5890507940436946	0.0	0.0
SRR5007259_2										3.439799882909273	1.7081041648546083	6.598542417536936	5.758668579963104	24.093896320618104	8.500691217797748	2.5738798627224098
SRR5007259_2.trim										3.4245700662405056	1.692558418101735	6.591557980129835	5.764775222807135	24.13899059365488	8.462702301197316	2.5713020411163896
SRR5007259_2_1										4.876564049183433	3.4538448024916066	18.823611498308882	12.424907356640205	13.309027818140006	0.12569986441008546	0.0
SRR5007259_2_1.trim										4.887781967621885	3.473977993803353	18.85706287348336	12.45641246096664	13.284725620431637	0.1256525504293975	0.0
SRR5007259_2_2										5.005943866154617	3.541657069960665	18.19082680424969	11.336346351161579	10.95301436916298	0.10828481420067701	0.0
SRR5007259_2_2.trim										5.010362852255254	3.5447512378781374	18.242559444279816	11.314073475281493	10.966460368223347	0.10833428116226165	0.0
SRR5007259_3_1										4.200130106712522	2.7269102341739444	14.661631101262007	11.33294491346805	20.323456762089283	0.501134364383852	0.06775340795242968
SRR5007259_3_1.trim										4.231940800427873	2.747308344799884	14.659006351401176	11.369102171107864	20.324668371329484	0.4995978837415961	0.06769117088095325
SRR5007259_3_2										4.3343024867818265	2.784102766465875	14.512276181704179	10.75162413968879	17.476149762030026	0.29154858646767173	0.0
SRR5007259_3_2.trim										4.34132360950669	2.794863100782394	14.498712796686949	10.778894299196358	17.52961052004402	0.2577959449203809	0.0
SRR5007259_4_1										3.848104041015949	2.3261853094900404	12.036358322059064	10.280362036175555	23.883508027097403	1.9203392928553178	0.12539748808428314
SRR5007259_4_1.trim										3.8720521153774627	2.326819514787967	12.066678254413317	10.278598132252684	23.925454724987503	1.894225323975314	0.12532159154700873
SRR5007259_4_2										3.986933635460969	2.422169080147824	11.977644154071998	9.916587087925468	21.38140025611196	0.9898453190508802	0.10849129745842404
SRR5007259_4_2.trim										4.000736277484288	2.424818500747029	12.007644309067475	9.93070898005339	21.37816020805084	0.9894475770285304	0.10852066292855629
SRR5007259_5_1										3.6375166367835865	2.101781496371971	10.153780654854089	9.313699357401372	25.61773682903737	3.7213535313789166	0.21079684032268403
SRR5007259_5_1.trim										3.658707515107605	2.1196711228207166	10.170227557359732	9.295693734300192	25.612976072659865	3.7596544034193866	0.21091596102268628
SRR5007259_5_2										3.786254206687288	2.124661993409117	10.278827410362567	9.095978792500745	23.348776102566035	2.3761971028225033	0.19047883115128836
SRR5007259_5_2.trim										3.7908101691859786	2.1397971374098197	10.278863627224771	9.074348407601121	23.40261587445908	2.3742296256308726	0.19069853528684136
SRR5007259_6_1										3.422183696721982	1.9479556477313642	8.842550632966745	8.430518378267712	26.34147366207632	5.3835510837669505	0.6010211414140016
SRR5007259_6_1.trim										3.436057701960932	1.9602438005615623	8.859989085728362	8.430423598590124	26.349515312176436	5.433115820013709	0.5668096722782165
SRR5007259_6_2										3.6253364488929805	1.9570967633087084	9.018793065351318	8.303997330352754	24.160951321013062	4.186637217613229	0.29170540513002974
SRR5007259_6_2.trim										3.623394766412745	1.9597876518783026	9.01997162584595	8.274358789145229	24.19866263920089	4.233496614300176	0.25793874871133415
SRR5007259_7_1										3.349469489138575	1.792771817117942	7.995620753295605	7.662685051272346	26.53746164287032	6.637813340077854	1.2712231370068885
SRR5007259_7_1.trim										3.3631307567044173	1.8138082355125769	8.012641671264054	7.623475646122875	26.574488683191788	6.653543476807404	1.2697429749753701
SRR5007259_7_2										3.565590266361519	1.8523177817267356	8.117841844203115	7.48017971162102	24.859874202742255	5.32734086494757	0.6214452585334552
SRR5007259_7_2.trim										3.5540498452776306	1.8601471807614542	8.118632606076002	7.4968917189845525	24.867847575928995	5.314691092099336	0.6493279032478382
SRR5007259_8_1										3.3011322123253013	1.7278419933794562	7.371279973591947	6.846629352089935	26.23094789359954	8.030762595444374	2.0277133912329917
SRR5007259_8_1.trim										3.331734090853311	1.733089346020263	7.382466986523019	6.8641545660151255	26.248996607393515	8.060099759056309	2.001750123657857
SRR5007259_8_2										3.469437632799864	1.8169389908145643	7.495891783182744	6.8532068549175085	24.84589166851382	6.5716298045646475	1.0760689377545722
SRR5007259_8_2.trim										3.4681079525993317	1.8040536912823935	7.494260954071044	6.8901748838536285	24.855903833744282	6.574894876144702	1.0760773351883202
SRR5007259_9_1										3.252569715357646	1.6604877390568527	6.771674449195202	6.28794334166502	26.043904780684045	8.863572236566505	2.8583712521531166
SRR5007259_9_1.trim										3.282955488016924	1.6845019164236814	6.786793836167466	6.282624246481785	26.109638901814286	8.849429148857265	2.856600099307158
SRR5007259_9_2										3.4390689890732045	1.7538796505383185	7.014594855669398	6.290883973312002	24.50614818638574	7.6253529055265075	1.8207933589264658
SRR5007259_9_2.trim										3.4269470068896233	1.7623406486149418	7.021461190256878	6.293334665007068	24.521152730647927	7.685630343407452	1.7759202816624198
SRR5063984_001_1										0.06913758379174557	0.0	0.0	0.0	0.0	0.0	0.0
SRR5063984_001_1.trim										0.03638458506412783	0.0	0.0	0.0	0.0	0.0	0.0
SRR5063984_001_2										0.06613160188775664	0.0	0.0	0.0	0.0	0.0	0.0
SRR5063984_001_2.trim										0.03335253630878384	0.0	0.0	0.0	0.0	0.0	0.0
SRR5063984_002_1										0.4979153543897537	0.0	0.0	0.0	0.0	0.0	0.0
SRR5063984_002_1.trim										0.16649764632872688	0.0	0.0	0.0	0.0	0.0	0.0
SRR5063984_002_2										0.24745793215153422	0.0	0.0	0.0	0.0	0.0	0.0
SRR5063984_002_2.trim										0.0908168979974874	0.0	0.0	0.0	0.0	0.0	0.0
SRR5063984_003_1										1.5892371661602431	0.0	0.0	0.0	0.0	0.0	0.0
SRR5063984_003_1.trim										0.5497609296507757	0.0	0.0	0.0	0.0	0.0	0.0
SRR5063984_003_2										0.6996641612026228	0.0	0.0	0.0	0.0	0.0	0.0
SRR5063984_003_2.trim										0.21486069360663346	0.0	0.0	0.0	0.0	0.0	0.0
SRR5063984_004_1										3.1736843761442133	0.0	0.0	0.0	0.0	0.0	0.0
SRR5063984_004_1.trim										1.3191961790591	0.0	0.0	0.0	0.0	0.0	0.0
SRR5063984_004_2										1.6982484338807367	0.0	0.0	0.0	0.0	0.0	0.0
SRR5063984_004_2.trim										0.612686368592451	0.0	0.0	0.0	0.0	0.0	0.0
SRR5063984_005_1										5.266762240076361	0.04926663531755197	0.0	0.0	0.0	0.0	0.0
SRR5063984_005_1.trim										2.447304721602445	0.0456807656296343	0.0	0.0	0.0	0.0	0.0
SRR5063984_005_2										3.3254950769081693	0.0	0.0	0.0	0.0	0.0	0.0
SRR5063984_005_2.trim										1.3221590919702533	0.0	0.0	0.0	0.0	0.0	0.0
SRR5063984_006_1										7.720081152800723	0.13981438692687415	0.0	0.0	0.0	0.0	0.0
SRR5063984_006_1.trim										3.8432170701521695	0.050096976313151347	0.0	0.0	0.0	0.0	0.0
SRR5063984_006_2										5.074757990907732	0.0821022951893199	0.0	0.0	0.0	0.0	0.0
SRR5063984_006_2.trim										2.318637857869883	0.0	0.0	0.0	0.0	0.0	0.0
SRR5063984_007_1										6.3341984844956425	0.11823616232065853	0.0	0.0	0.0	0.0	0.0
SRR5063984_007_1.trim										2.998310477117212	0.05894397758196464	0.0	0.0	0.0	0.0	0.0
SRR5063984_007_2										4.088507105226101	0.055966777536787	0.0	0.0	0.0	0.0	0.0
SRR5063984_007_2.trim										1.8311804947426427	0.025108297703887734	0.0	0.0	0.0	0.0	0.0
SRR5063984_008_1										7.381537092983849	0.1369592216057632	0.0	0.0	0.0	0.0	0.0
SRR5063984_008_1.trim										3.685430455269273	0.08047158307430144	0.0	0.0	0.0	0.0	0.0
SRR5063984_008_2										4.94484545808688	0.07558378125400333	0.0	0.0	0.0	0.0	0.0
SRR5063984_008_2.trim										2.2810859804035726	0.046674374231425966	0.0	0.0	0.0	0.0	0.0
SRR5063984_009_1										8.27283276306404	0.11208304162660225	0.039479996752056906	0.0	0.0	0.0	0.0
SRR5063984_009_1.trim										4.271009864027372	0.045233926464268416	0.03544449461752376	0.0	0.0	0.0	0.0
SRR5063984_009_2										5.732808292290697	0.07646322963756837	0.0	0.0	0.0	0.0	0.0
SRR5063984_009_2.trim										2.6675541948123906	0.04767097057993937	0.0	0.0	0.0	0.0	0.0
SRR5063984_01_1										9.147781402877184	0.1478942005639643	0.07018197297638223	0.0	0.0	0.0	0.0
SRR5063984_01_1.trim										4.843735365417231	0.07900210615048357	0.03555094776771761	0.0	0.0	0.0	0.0
SRR5063984_01_2										6.409570916748046	0.12497707245179826	0.0	0.0	0.0	0.0	0.0
SRR5063984_01_2.trim										3.1122188872042997	0.06505459362935709	0.0	0.0	0.0	0.0	0.0
SRR5063984_02_1										13.030807502174977	1.5583827230274063	0.20491989146913933	0.0	0.0	0.0	0.0
SRR5063984_02_1.trim										8.540795964299205	0.5477919437825961	0.1163451915998434	0.0	0.0	0.0	0.0
SRR5063984_02_2										10.817087525329057	0.6949689994006675	0.09730181825902123	0.0	0.0	0.0	0.0
SRR5063984_02_2.trim										6.719510422889716	0.15252553440225036	0.06655659683007288	0.0	0.0	0.0	0.0
SRR5063984_03_1										12.981597470390305	3.3615274473878736	0.7917921973300835	0.0	0.0	0.0	0.0
SRR5063984_03_1.trim										9.757105564395044	1.359508301806154	0.26645750394411405	0.0	0.0	0.0	0.0
SRR5063984_03_2										11.872299225460209	2.1185026319159013	0.19293157783878437	0.0	0.0	0.0	0.0
SRR5063984_03_2.trim										8.28951430920322	0.7096069279166322	0.10518220006013317	0.0	0.0	0.0	0.0
SRR5063984_04_1										12.41778304839078	4.513912282318453	1.633116826548366	0.03774953589159679	0.0	0.0	0.0
SRR5063984_04_1.trim										9.880831312003453	2.2675416575757024	0.6638440159105659	0.0	0.0	0.0	0.0
SRR5063984_04_2										11.834960474667403	3.1387981990159393	0.7186790995034019	0.0	0.0	0.0	0.0
SRR5063984_04_2.trim										8.977163680669124	1.3735281019694037	0.21452702732028742	0.0	0.0	0.0	0.0
SRR5063984_05_1										11.338154786759194	5.344287867959054	2.7644951053997238	0.037335366370345284	0.0	0.0	0.0
SRR5063984_05_1.trim										9.648417483279088	3.0451168010596215	1.0408488988006854	0.03342925421178672	0.0	0.0	0.0
SRR5063984_05_2										11.34367530653233	4.043679682933366	1.3908403087440144	0.0	0.0	0.0	0.0
SRR5063984_05_2.trim										9.125201736907549	2.017718052950835	0.4565368754347244	0.0	0.0	0.0	0.0
SRR5063984_06_1										10.481124882634814	5.667274115577799	3.9286198223435203	0.09363022040291258	0.0	0.0	0.0
SRR5063984_06_1.trim										9.45540429342658	3.5492303620139567	1.5674187608465975	0.032682459057064024	0.0	0.0	0.0
SRR5063984_06_2										10.765056346723096	4.575001812023687	2.158943730564443	0.05490185628349107	0.0	0.0	0.0
SRR5063984_06_2.trim										9.126666215579291	2.558381690159396	0.7607085036141725	0.0	0.0	0.0	0.0
SRR5063984_07_1										9.755446709053112	5.796457609704188	5.044083048478244	0.11516497026853975	0.0	0.0	0.0
SRR5063984_07_1.trim										9.14999935602025	3.860964567310078	2.144517135108291	0.05729441295937211	0.0	0.0	0.0
SRR5063984_07_2										10.165629101700654	5.029226087689397	2.880784413683765	0.05473993261593051	0.0	0.0	0.0
SRR5063984_07_2.trim										9.017034223614417	2.9460044142422293	1.1202903515791052	0.025250644070945953	0.0	0.0	0.0
SRR5063984_08_1										9.095362930355993	5.848388738111674	6.072585028826916	0.13683921077296987	0.0	0.0	0.0
SRR5063984_08_1.trim										8.753458162779918	4.095596127770588	2.7212355382045383	0.07890756571644875	0.0	0.0	0.0
SRR5063984_08_2										9.63519915648368	5.14097729297958	3.716019361160234	0.05511115176070699	0.0	0.0	0.0
SRR5063984_08_2.trim										8.798119450614763	3.2062380015241914	1.552533678833495	0.048067284559267946	0.0	0.0	0.0
SRR5063984_09_1										8.436154728098195	5.756329568807989	7.0972614901320386	0.09934682260321086	0.03704683659784389	0.0	0.0
SRR5063984_09_1.trim										8.436080727227797	4.142992572182558	3.4181812459482352	0.09653001395580442	0.0	0.0	0.0
SRR5063984_09_2										9.080674407224892	5.300579358794168	4.466874401335592	0.09251642858225387	0.0	0.0	0.0
SRR5063984_09_2.trim										8.648190742735203	3.4314861078770806	1.9576263287105267	0.04772718669375972	0.0	0.0	0.0
SRR5063984_1										3.4228949439031084	1.635844670129295	7.415018199735111	5.599461099353148	7.923707704354014	0.11588952695980569	0.03526812331107321
SRR5063984_1.trim										5.5698232316322125	2.4035425760866422	7.550984094140108	4.2350366529667385	3.845100247600245	0.08008164291897735	0.03128989727680353
SRR5063984_1_1										7.92107052103256	5.675745400367393	7.919676942876004	0.11513637078053192	0.03699955248520218	0.0	0.0
SRR5063984_1_1.trim										8.23911279552659	4.2506229896110685	3.8988958299218472	0.07964142416873671	0.033530040019270194	0.0	0.0
SRR5063984_1_2										8.57555478513703	5.3474114112765205	5.221492079256522	0.10857034554574942	0.0	0.0	0.0
SRR5063984_1_2.trim										8.44779116081369	3.669817611912559	2.3375478078157195	0.04789575009850845	0.0	0.0	0.0
SRR5063984_2										3.3521483416767652	1.6575072202641643	8.17953723877965	5.3395503041674806	5.064518960789928	0.09233261781675282	0.0
SRR5063984_2.trim										5.626157547045692	2.4277640492391397	7.781280229047509	3.60623215743819	2.351758376488494	0.047301525302704164	0.0
SRR5063984_2_1										5.189490666123916	4.237025188378444	12.042583532920597	1.5853156618573352	0.1527695353263824	0.0	0.0
SRR5063984_2_1.trim										6.7049549761778575	3.9637086534877617	7.600295035998029	0.541948990653112	0.1126606742919808	0.0	0.0
SRR5063984_2_2										5.845308298401617	4.5213889325624645	9.800244044202834	0.5910631282173844	0.10891276180601785	0.0	0.0
SRR5063984_2_2.trim										7.095651716947479	3.8476561130693367	5.82547801217382	0.16476943052663898	0.048180450116566555	0.0	0.0
SRR5063984_3_1										4.199880556887102	3.3102344431087345	12.393497374393172	3.197816444063064	0.8099288094619578	0.0	0.0
SRR5063984_3_1.trim										6.239915982215538	3.321993548515641	8.97195785214195	1.3726455995573756	0.22768353344225375	0.0	0.0
SRR5063984_3_2										4.721403052337991	3.5624745827936675	11.214078910952907	1.9082623090719761	0.22100362916616234	0.0	0.0
SRR5063984_3_2.trim										6.409377150209586	3.4564226929920174	7.574533710236222	0.6517155594594327	0.1022243898656012	0.0	0.0
SRR5063984_4_1										3.755185963876056	2.6492952883564653	11.891836353210053	4.386501840462534	1.6843139799352143	0.0	0.0
SRR5063984_4_1.trim										6.050791772069713	2.943365669089188	9.198594743001644	2.2430655706403515	0.6087039742263427	0.0	0.0
SRR5063984_4_2										4.099266461243816	3.0014822009594204	11.205288933877847	3.1308817269215803	0.6667827283240559	0.0	0.0
SRR5063984_4_2.trim										6.215657154531757	3.0771646531055654	8.330840129635328	1.2980770738504588	0.19679342208030978	0.0	0.0
SRR5063984_5_1										3.5652277687513494	2.2894913753157478	10.820675703917415	5.2426973323897	2.7326046954002816	0.03547576714004606	0.0
SRR5063984_5_1.trim										5.875985740725509	2.717053089602487	8.993298005383549	2.930362647107926	1.0562895672693726	0.03152469796424793	0.0
SRR5063984_5_2										3.811112827329662	2.6524939084768584	10.905479230428677	3.8685578822132554	1.2925247025227826	0.0	0.0
SRR5063984_5_2.trim										6.036289835222361	2.9168437905669453	8.470467585200323	1.9355522802405072	0.4429827633410739	0.0	0.0
SRR5063984_6_1										3.4785065000056097	2.066490004119746	10.043045511370599	5.535682710403978	3.9029999350063584	0.09226970576852729	0.0
SRR5063984_6_1.trim										5.765350871325685	2.625427521591839	8.784600773392388	3.4720624059336367	1.534289437284416	0.05699073895860204	0.0
SRR5063984_6_2										3.5871792483565654	2.3494765419479062	10.173304697975768	4.526890219864946	2.056013837148921	0.055240727326393325	0.0
SRR5063984_6_2.trim										5.89211197116994	2.777519734042271	8.462508124380944	2.4658734808528378	0.7210360382748651	0.026111246414520922	0.0
SRR5063984_7_1										3.440001369292836	1.8740335656172846	9.332120880181906	5.760616352294961	4.921333734161821	0.11553278920143505	0.0
SRR5063984_7_1.trim										5.686859940269402	2.618188761900511	8.462196415947467	3.7242286427620814	2.1404303428137403	0.05700555636613193	0.0
SRR5063984_7_2										3.4492178735367154	2.1268454412293516	9.584595925313561	5.036823704511172	2.7852395657863926	0.05530669758642909	0.0
SRR5063984_7_2.trim										5.722640545350745	2.756668217962482	8.29692581120138	2.833356076836558	1.0942040820451298	0.02614178788905568	0.0
SRR5063984_8_1										3.46600891254091	1.7353807775362742	8.661790638800698	5.764933435403057	5.95639696773254	0.13581711406438166	0.0
SRR5063984_8_1.trim										5.718279950271173	2.5175648574206786	8.132187861433875	4.010800472057676	2.706704919727274	0.07784676147079482	0.0
SRR5063984_8_2										3.4373903908946275	1.9400115871409496	9.10769628558517	5.0674386118884645	3.735274612179148	0.05513133823377824	0.0
SRR5063984_8_2.trim										5.761981401329912	2.6149909302947734	8.123699519061107	3.2290432243448497	1.4564458233833666	0.04725944544006737	0.0
SRR5063984_9_1										3.4681083209822625	1.6698529112180716	7.980649034145819	5.713320786272567	6.954927782894576	0.10048463614321095	0.03523180620614601
SRR5063984_9_1.trim										5.65095958146253	2.4674615473532535	7.829524121788613	4.070759747356316	3.320799135623403	0.09537336677701831	0.0
SRR5063984_9_2										3.401424225563232	1.776904806823246	8.661089259684188	5.273647012798524	4.35557410328017	0.09207460686726832	0.0
SRR5063984_9_2.trim										5.708715242164686	2.506606964530244	7.920571393833827	3.518545856409641	1.8561440861303486	0.04716225757753671	0.0
SRR5063985_001_1										0.07725898555592879	0.0	0.0	0.0	0.0	0.0	0.0
SRR5063985_001_1.trim										0.0745005079580088	0.0	0.0	0.0	0.0	0.0	0.0
SRR5063985_001_2										0.1242861941551898	0.0	0.0	0.0	0.0	0.0	0.0
SRR5063985_001_2.trim										0.05079580088046055	0.0	0.0	0.0	0.0	0.0	0.0
SRR5063985_002_1										1.0501672240802675	0.0	0.0	0.0	0.0	0.0	0.0
SRR5063985_002_1.trim										0.5006911898580533	0.0	0.0	0.0	0.0	0.0	0.0
SRR5063985_002_2										0.8110367892976589	0.0	0.0	0.0	0.0	0.0	0.0
SRR5063985_002_2.trim										0.37088236285781717	0.0	0.0	0.0	0.0	0.0	0.0
SRR5063985_003_1										2.4216016225733834	0.0	0.0	0.0	0.0	0.0	0.0
SRR5063985_003_1.trim										1.1450596127698307	0.0	0.0	0.0	0.0	0.0	0.0
SRR5063985_003_2										1.916776249804979	0.0	0.0	0.0	0.0	0.0	0.0
SRR5063985_003_2.trim										1.0978638289265206	0.0	0.0	0.0	0.0	0.0	0.0
SRR5063985_004_1										4.196429317359667	0.0	0.0	0.0	0.0	0.0	0.0
SRR5063985_004_1.trim										2.3372918798886477	0.0	0.0	0.0	0.0	0.0	0.0
SRR5063985_004_2										3.62749275253348	0.045949355455859375	0.0	0.0	0.0	0.0	0.0
SRR5063985_004_2.trim										2.1861365633551135	0.0	0.0	0.0	0.0	0.0	0.0
SRR5063985_005_1										6.4495503137609305	0.08540394059392106	0.0	0.0	0.0	0.0	0.0
SRR5063985_005_1.trim										4.057916981927521	0.0	0.0	0.0	0.0	0.0	0.0
SRR5063985_005_2										6.2177275174457955	0.05686470919237574	0.0	0.0	0.0	0.0	0.0
SRR5063985_005_2.trim										3.72421927066402	0.04680937120790499	0.0	0.0	0.0	0.0	0.0
SRR5063985_006_1										9.25427847947365	0.1338443817073957	0.0	0.0	0.0	0.0	0.0
SRR5063985_006_1.trim										6.145895404794793	0.08780960687088274	0.0	0.0	0.0	0.0	0.0
SRR5063985_006_2										8.956383675456808	0.06535362360544855	0.0	0.0	0.0	0.0	0.0
SRR5063985_006_2.trim										5.692465599404276	0.05616794890463313	0.0	0.0	0.0	0.0	0.0
SRR5063985_007_1										12.146967871654748	0.18286869913089682	0.0	0.0	0.0	0.0	0.0
SRR5063985_007_1.trim										5.338522874654884	0.11218571075574445	0.0	0.0	0.0	0.0	0.0
SRR5063985_007_2										11.708105956463221	0.18016196268500764	0.0	0.0	0.0	0.0	0.0
SRR5063985_007_2.trim										5.076084681182667	0.03897030444013076	0.0	0.0	0.0	0.0	0.0
SRR5063985_008_1										9.592945460806162	0.15225868240377155	0.0	0.0	0.0	0.0	0.0
SRR5063985_008_1.trim										6.210395633874644	0.11514819428283633	0.0	0.0	0.0	0.0	0.0
SRR5063985_008_2										9.397180837259512	0.12165083017078906	0.044730717622936185	0.0	0.0	0.0	0.0
SRR5063985_008_2.trim										5.925376535938091	0.061586689227357744	0.0	0.0	0.0	0.0	0.0
SRR5063985_009_1										10.654397096186925	0.21132992896579142	0.042042749952701464	0.0	0.0	0.0	0.0
SRR5063985_009_1.trim										7.077206478074856	0.09829650950605771	0.03826810675426675	0.0	0.0	0.0	0.0
SRR5063985_009_2										10.48910885172242	0.17996950456526403	0.04350502486391713	0.0	0.0	0.0	0.0
SRR5063985_009_2.trim										6.777641945007014	0.12228163151642145	0.0	0.0	0.0	0.0	0.0
SRR5063985_01_1										11.722042620765185	0.2826848649779381	0.03947551960638662	0.0	0.0	0.0	0.0
SRR5063985_01_1.trim										7.813676759963749	0.18580155254712313	0.036081245231474005	0.0	0.0	0.0	0.0
SRR5063985_01_2										11.32164372465533	0.28792519431732044	0.042804210072725925	0.0	0.0	0.0	0.0
SRR5063985_01_2.trim										7.504306965601272	0.15820612446577179	0.03643126107100928	0.0	0.0	0.0	0.0
SRR5063985_02_1										16.05611337826915	2.336222329310764	0.3388567199651462	0.0	0.0	0.0	0.0
SRR5063985_02_1.trim										12.084248081286887	1.1545898812859023	0.20280827667772242	0.0	0.0	0.0	0.0
SRR5063985_02_2										16.005342159901176	2.0838092419746825	0.3097169677555365	0.0	0.0	0.0	0.0
SRR5063985_02_2.trim										11.958899201045726	1.0796833043558878	0.15950828074692186	0.0	0.0	0.0	0.0
SRR5063985_03_1										16.349678481736728	4.2909352403085865	1.3163979961694463	0.0	0.0	0.0	0.0
SRR5063985_03_1.trim										13.190385783775552	2.5940967860627264	0.6359148649695848	0.0	0.0	0.0	0.0
SRR5063985_03_2										16.404528012500368	4.138115541751058	1.1429723699328864	0.0	0.0	0.0	0.0
SRR5063985_03_2.trim										13.12930905866852	2.434962361757368	0.5540257546770111	0.0	0.0	0.0	0.0
SRR5063985_04_1										15.440985698396698	5.744789022556496	2.5443562896266436	0.0	0.0	0.0	0.0
SRR5063985_04_1.trim										12.872832819334109	3.825906205692759	1.3935056121735745	0.0	0.0	0.0	0.0
SRR5063985_04_2										15.572422502189223	5.523402765841282	2.326997233145044	0.0	0.0	0.0	0.0
SRR5063985_04_2.trim										12.950440815253481	3.659902537447738	1.2096063998956876	0.0	0.0	0.0	0.0
SRR5063985_05_1										14.224741665207786	6.594838652205164	3.941349559995614	0.07395645885943253	0.0	0.0	0.0
SRR5063985_05_1.trim										12.442401259517851	4.656092843026018	2.066810221718971	0.03480116798675067	0.0	0.0	0.0
SRR5063985_05_2										14.533985012541114	6.330683208631177	3.658922622065565	0.03902154700662614	0.0	0.0	0.0
SRR5063985_05_2.trim										12.597519741528732	4.446708719791249	1.9318309667905982	0.035020943542994676	0.0	0.0	0.0
SRR5063985_06_1										13.393187330595458	6.713610485626988	5.498124469949303	0.0739848810413339	0.0	0.0	0.0
SRR5063985_06_1.trim										11.922284316471794	5.144173414859799	3.0180999049431865	0.06522510100814434	0.0	0.0	0.0
SRR5063985_06_2										13.438235925136727	6.853500022437335	5.0000451312340894	0.07178459608448265	0.0	0.0	0.0
SRR5063985_06_2.trim										12.096334905879345	4.897527621204394	2.8841846156828277	0.06339646474641096	0.0	0.0	0.0
SRR5063985_07_1										12.407988721154199	7.023772242798628	6.775492610825324	0.12518883502457567	0.0	0.0	0.0
SRR5063985_07_1.trim										11.37434967987497	5.3397599802714755	4.095918074291405	0.06553961666013862	0.0	0.0	0.0
SRR5063985_07_2										12.320749038135235	7.091584167825869	6.446130930402844	0.09698766305636204	0.0	0.0	0.0
SRR5063985_07_2.trim										11.475715465098295	5.256372601636701	3.8282678384603246	0.06444618661541936	0.0	0.0	0.0
SRR5063985_08_1										11.455868272949369	7.145360879362189	8.050348701131604	0.14491145375760348	0.0	0.0	0.0
SRR5063985_08_1.trim										10.898046752558859	5.4630492799377155	4.995408678621187	0.08790903350794903	0.0	0.0	0.0
SRR5063985_08_2										11.419963420379185	7.238538913198314	7.658732923385646	0.14054139130723176	0.0	0.0	0.0
SRR5063985_08_2.trim										10.944345577357467	5.529621617310699	4.687913468980037	0.0858392056350097	0.0	0.0	0.0
SRR5063985_09_1										10.56012333479153	7.218786508749887	9.109256438176914	0.22465093138893943	0.03874317618458704	0.0	0.0
SRR5063985_09_1.trim										10.351096269961968	5.5734725626531665	5.8351866965515535	0.1279236334605704	0.0	0.0	0.0
SRR5063985_09_2										10.587511776655242	7.2538815401063745	8.759284421868447	0.14026774390846825	0.03941776472507326	0.0	0.0
SRR5063985_09_2.trim										10.438943956084405	5.677198462899205	5.471386440640271	0.10594345791078957	0.0	0.0	0.0
SRR5063985_1										3.037458170665174	1.6650647524829372	9.444895680679945	7.077328524768219	10.026161554786182	0.22436835964065793	0.07509275013736715
SRR5063985_1.trim										5.151539678986706	2.2681511643581347	9.296839865719168	5.706794998986336	6.401219368233637	0.20044627484628605	0.034702252875400026
SRR5063985_1_1										9.853327648096641	7.175575698997607	10.127981230861534	0.22376512686846195	0.07370653161291302	0.0	0.0
SRR5063985_1_1.trim										9.940740523497404	5.6418262233441	6.526309254039159	0.1820504117601426	0.034452041079282666	0.0	0.0
SRR5063985_1_2										9.920200020703202	7.184522221308036	9.749802202436891	0.210545478543873	0.03900850548721566	0.0	0.0
SRR5063985_1_2.trim										9.990281687977392	5.694861044239839	6.254132780350556	0.10745176369069233	0.034880339300792026	0.0	0.0
SRR5063985_2										3.015685043973311	1.584077409572926	9.655282059970954	7.1744117020478	9.659766743834368	0.21006905307289722	0.039410135957220455
SRR5063985_2.trim										5.194324798111551	2.2204483029022284	9.537288838558803	5.676967118889778	6.188388205323278	0.10693920260020405	0.03499643800192813
SRR5063985_2_1										5.921124002339873	5.507501354106827	15.079804471552707	2.1203075674570715	0.3172121587400369	0.0	0.0
SRR5063985_2_1.trim										7.050031135439004	5.006886991920301	11.081842879755072	1.0404362597761527	0.23537810522632738	0.0	0.0
SRR5063985_2_2										5.967796602791892	5.487183442209939	14.863634556824174	2.0008110412349374	0.2837107394968639	0.0	0.0
SRR5063985_2_2.trim										7.092375687476619	5.054780384882503	10.89718242661649	1.019885737983375	0.14177996896717002	0.0	0.0
SRR5063985_3_1										4.464978176591091	4.23463678180763	15.538108164911431	4.095822367611273	1.2869632099285124	0.0	0.0
SRR5063985_3_1.trim										5.991172560276844	4.175714615126348	12.444870971869566	2.4215986387684127	0.6110464347652836	0.0	0.0
SRR5063985_3_2										4.4950753022286785	4.175579869982928	15.52051145687026	4.020489095901167	1.035380791802282	0.0	0.0
SRR5063985_3_2.trim										6.105505546065841	4.052794221317672	12.332821744260738	2.319338084054598	0.5276476611777304	0.0	0.0
SRR5063985_4_1										3.8461129296563104	3.3316434142797724	14.845757843172446	5.6074033286660585	2.474217566578912	0.0	0.0
SRR5063985_4_1.trim										5.620548689806167	3.5857800645020985	12.2945882702838	3.709347899229138	1.299925425483096	0.0	0.0
SRR5063985_4_2										3.859015714158115	3.384651696654507	14.807715142550679	5.4991621969376725	2.258512580192448	0.0	0.0
SRR5063985_4_2.trim										5.722285932315681	3.591879019852299	12.272583021014924	3.59006046155625	1.1238722648176203	0.0	0.0
SRR5063985_5_1										3.5543393500209843	2.6859496433950962	13.847863520723008	6.48637592766076	3.7655356630830505	0.07460748549102414	0.0
SRR5063985_5_1.trim										5.457321394652272	3.0908787169502236	11.91227033223979	4.528013134521963	2.0583946839724403	0.034466446015493035	0.0
SRR5063985_5_2										3.516685640765107	2.793113655612857	13.92769718792429	6.37817096664373	3.521949435024259	0.03880468825472329	0.0
SRR5063985_5_2.trim										5.486756562430161	3.139201121974759	11.883763918270644	4.460462861594313	1.8637282864249725	0.0344722688497235	0.0
SRR5063985_6_1										3.36989221684428	2.3230964620594556	12.86688578767374	6.89911075229214	5.272231590910235	0.07470911158061742	0.0
SRR5063985_6_1.trim										5.382169340590815	2.8351976204983873	11.34870747063955	5.064768708585139	2.98708660541711	0.06567652646779841	0.0
SRR5063985_6_2										3.3242974612968865	2.39675044813588	12.961297292394914	6.7610526561705155	4.9812080971008035	0.0721945773409667	0.0
SRR5063985_6_2.trim										5.363008827360077	2.8557219264245672	11.434700170311693	4.93637627427075	2.78381965728665	0.06362712781103884	0.0
SRR5063985_7_1										3.258496424939134	2.0957037486046413	11.92746202366828	6.9719055560676	6.6910978147371765	0.10038331560975217	0.0
SRR5063985_7_1.trim										5.3194144386722275	2.572135634188005	10.881694900524158	5.426499488853509	3.887916749596032	0.0657453769935079	0.0
SRR5063985_7_2										3.245875044834534	2.081841173767976	11.998473542989135	7.031863376376638	6.342910784080925	0.0968651921822388	0.0
SRR5063985_7_2.trim										5.285684129019224	2.675665440089715	10.909868263867347	5.366608552859967	3.691910249659653	0.06386425203049174	0.0
SRR5063985_8_1										3.1574103895328602	1.8979532000305586	10.970532761676827	7.101511426766319	7.935873742950358	0.1649566584458268	0.0
SRR5063985_8_1.trim										5.185120473666018	2.4008038749754634	10.356666704849225	5.4761483636362795	4.917383807347502	0.08900293003216042	0.0
SRR5063985_8_2										3.0981853118652096	1.8727818333261055	11.124974681443115	7.136280275603574	7.5905525679510895	0.140152443342417	0.0
SRR5063985_8_2.trim										5.212136169360431	2.479582131749147	10.500041774766197	5.444684046466107	4.602111797383029	0.08598675910552792	0.0
SRR5063985_9_1										3.0737200167191365	1.7680189368608052	10.152706194915558	7.138752635986615	8.996710601400302	0.2260043279112955	0.03907110309843664
SRR5063985_9_1.trim										5.108428945395822	2.325662678123574	9.81941468967481	5.640511620849517	5.6720319554753225	0.14656303328303655	0.0
SRR5063985_9_2										3.0610338520454117	1.7092344894347393	10.413951939218006	7.152225649515079	8.63930126972828	0.13981051323770013	0.03918578719481219
SRR5063985_9_2.trim										5.180262220970491	2.2881418007901018	10.028353733282762	5.547534232844612	5.4821186319087305	0.10559987842589572	0.0
SRR5063986_1										3.2735425623427563	1.597278767169834	7.206132836313237	6.345172646428719	14.723232197737962	1.3827115933123628	0.0990797459082511
SRR5063986_1.trim										5.82106733379291	2.530743803404221	8.020043871902294	5.5948257610547785	9.962212538742564	0.5596800214540568	0.06603993213384991
SRR5063986_2										3.2810603367121516	1.6317865217192324	7.383976653227592	6.358782206286988	14.359811255912833	1.1290640223155635	0.09446441108670635
SRR5063986_2.trim										5.933899499331738	2.6140591705544893	8.141948095347775	5.504683892624127	9.603111864129982	0.4837612494611244	0.06255560954284729
SRR5128074_001_1										7.433296162319471	0.0	0.3209399733456632	0.0	0.0	0.0	0.0
SRR5128074_001_1.trim										7.459671916368698	0.0	0.0	0.0	0.0	0.0	0.0
SRR5128074_001_2										5.518535643375853	0.0	0.3073408219327114	0.0	0.0	0.0	0.0
SRR5128074_001_2.trim										5.5108223926631545	0.0	0.0	0.0	0.0	0.0	0.0
SRR5128074_002_1										19.238128842265255	0.0	0.31348813223499394	0.0	0.0	0.0	0.0
SRR5128074_002_1.trim										19.290121354925702	0.0	0.0	0.0	0.0	0.0	0.0
SRR5128074_002_2										16.487304409190223	0.0	0.3039884918642366	0.0	0.0	0.0	0.0
SRR5128074_002_2.trim										16.5361408861225	0.0	0.0	0.0	0.0	0.0	0.0
SRR5128074_003_1										26.390296886314264	1.1404779145546706	0.32404055032585083	0.0	0.0	0.0	0.0
SRR5128074_003_1.trim										26.442076189957024	1.1447572841996239	0.0	0.0	0.0	0.0	0.0
SRR5128074_003_2										24.163649529326577	0.5132150615496017	0.3149891383055757	0.0	0.0	0.0	0.0
SRR5128074_003_2.trim										24.282482487939163	0.4688053640055602	0.0	0.0	0.0	0.0	0.0
SRR5128074_004_1										30.823693928532634	2.951558596719887	0.3095470837406321	0.0	0.0	0.0	0.0
SRR5128074_004_1.trim										30.896469033361264	2.961433914447465	0.0	0.0	0.0	0.0	0.0
SRR5128074_004_2										29.207396546106224	1.6909688280656021	0.2986857825567503	0.0	0.0	0.0	0.0
SRR5128074_004_2.trim										29.283247154039525	1.6942917288315724	0.0	0.0	0.0	0.0	0.0
SRR5128074_005_1										33.261721081128	4.314638195371245	0.5392619597886353	0.29946941831320595	0.0	0.0	0.0
SRR5128074_005_1.trim										33.35093497373364	4.328914777212227	0.5411143471515284	0.0	0.0	0.0	0.0
SRR5128074_005_2										32.08825667567245	3.1400887557913695	0.06293197921074618	0.2859064917591658	0.0	0.0	0.0
SRR5128074_005_2.trim										32.17343966901658	3.1486975693404826	0.06314815318870955	0.0	0.0	0.0	0.0
SRR5128074_006_1										34.30014606197912	5.83026964940603	1.3407856596981989	0.3038812692469442	0.0	0.0	0.0
SRR5128074_006_1.trim										34.38475640746388	5.850214187177811	1.3454766572279098	0.0	0.0	0.0	0.0
SRR5128074_006_2										34.36750543957924	4.387468180466508	0.6201530775447374	0.29262037807110935	0.0	0.0	0.0
SRR5128074_006_2.trim										34.45608372377791	4.400737557391229	0.6198546460038961	0.0	0.0	0.0	0.0
SRR5128074_007_1										36.15557144280743	8.067688469927639	1.999306192954159	0.32113627932198663	0.0	0.0	0.0
SRR5128074_007_1.trim										36.29519274578399	8.049930280820869	2.006285314574821	0.0	0.0	0.0	0.0
SRR5128074_007_2										36.530495659618595	6.4998376248641065	1.366128297668701	0.31413868144013435	0.0	0.0	0.0
SRR5128074_007_2.trim										36.63952545772064	6.5201223062106894	1.3679046028418425	0.0	0.0	0.0	0.0
SRR5128074_008_1										38.01343477584606	9.611819634473546	2.945259611178553	0.3336975444032915	0.0	0.0	0.0
SRR5128074_008_1.trim										38.12636143069858	9.678546873699608	2.91836170246167	0.0	0.0	0.0	0.0
SRR5128074_008_2										37.97510558167734	8.93802782679761	1.9227130756219513	0.32844445452528576	0.0	0.0	0.0
SRR5128074_008_2.trim										38.112109751670275	8.946658861886839	1.9270725795499575	0.0	0.0	0.0	0.0
SRR5128074_009_1										34.65940674595886	9.941161637010229	3.731718169597289	0.0	0.3092617555407419	0.0	0.0
SRR5128074_009_1.trim										34.760757803906436	9.972079706876393	3.744844526297137	0.0	0.0	0.0	0.0
SRR5128074_009_2										34.080077447184905	9.213450860118478	2.369892672579301	0.2958572798674543	0.0	0.0	0.0
SRR5128074_009_2.trim										34.17780278600946	9.240349657359173	2.375628827453003	0.0	0.0	0.0	0.0
SRR5128074_01_1										33.79940224017928	11.250630394669216	4.842167592262844	0.0	0.31298664286172406	0.0	0.0
SRR5128074_01_1.trim										33.89784568766146	11.285575640590944	4.8591698038297615	0.0	0.0	0.0	0.0
SRR5128074_01_2										33.701840087073904	10.207097002439422	3.2462353830571526	0.0	0.2998793917715593	0.0	0.0
SRR5128074_01_2.trim										33.82224294911682	10.225174526005004	3.255719689582829	0.0	0.0	0.0	0.0
SRR5128074_02_1										26.415358980521887	14.863758944214222	15.774604927949687	0.1513082966402661	0.31964047904113824	0.0	0.0
SRR5128074_02_1.trim										26.519529165746803	14.889386567321678	15.82710694236714	0.15186695869905334	0.0	0.0	0.0
SRR5128074_02_2										26.569028811356965	14.606616412555674	13.419589757031018	0.0	0.3051924903259388	0.0	0.0
SRR5128074_02_2.trim										26.663267256452784	14.650529715063717	13.463627403194945	0.0	0.0	0.0	0.0
SRR5128074_03_1										20.546368005642076	14.775326799103583	23.4224003039308	1.1425295009848044	0.3175915603167215	0.0	0.0
SRR5128074_03_1.trim										20.61585452473473	14.811546157556633	23.499822110127926	1.1465731743932122	0.0	0.0	0.0
SRR5128074_03_2										20.980832290514027	14.539425134235733	21.469064621037205	0.5153590707076612	0.30163797513164087	0.0	0.0
SRR5128074_03_2.trim										21.0501686278469	14.596782085916974	21.532601836393866	0.5151050764663295	0.0	0.0	0.0
SRR5128074_04_1										16.80927714196148	13.798250688005883	28.239358536288595	2.3802135746097117	0.464721355226091	0.0	0.0
SRR5128074_04_1.trim										16.85353995360858	13.846465439891592	28.320672502589588	2.388610857024277	0.15264219999897227	0.0	0.0
SRR5128074_04_2										17.034704643911287	13.805320426134399	26.366201942385832	1.7576828363952972	0.2979611280224084	0.0	0.0
SRR5128074_04_2.trim										17.086710236101855	13.85103847128024	26.44267992393073	1.761474459657726	0.0	0.0	0.0
SRR5128074_05_1										14.09927337710879	12.712285204499379	30.864258968963913	4.065331219838515	0.49766991313195613	0.3143494082618305	0.0
SRR5128074_05_1.trim										14.153189058839349	12.751777596188447	30.94249792881993	4.078651257359238	0.49938760213457684	0.0	0.0
SRR5128074_05_2										14.25310317495749	12.841001842903552	29.564498366156933	3.087438903943567	0.12767254145495582	0.30018670545613485	0.0
SRR5128074_05_2.trim										14.297957361280385	12.888291322181948	29.651304667404705	3.096494742666171	0.1281562428814798	0.0	0.0
SRR5128074_06_1										12.171654526392894	11.536562896955097	32.42338401632012	5.60853387017182	1.0906479262916426	0.31481262606727367	0.0
SRR5128074_06_1.trim										12.211926376027431	11.56974655885273	32.52458366322766	5.626836168475671	1.0943868811144137	0.0	0.0
SRR5128074_06_2										12.269566028391555	11.72376089698106	31.389941826350004	4.626746966528132	0.42389486499467216	0.30077414739798514	0.0
SRR5128074_06_2.trim										12.311848747746092	11.75615442213692	31.485272459263786	4.642186508830789	0.42272468125022944	0.0	0.0
SRR5128074_07_1										10.615620654867342	10.523459852420402	33.03669973134084	7.442112552272893	1.6485391549075004	0.3136883749720009	0.0
SRR5128074_07_1.trim										10.648368950713035	10.551544490814873	33.120155833056884	7.463889765288692	1.6537173676928634	0.0	0.0
SRR5128074_07_2										10.702867690699897	10.559753268912196	32.5098617419447	5.788553200371586	1.2673416180431762	0.3005871842232758	0.0
SRR5128074_07_2.trim										10.740974985894699	10.598205050305975	32.61466245783716	5.8087679746232945	1.2693657044977424	0.0	0.0
SRR5128074_08_1										9.460899424043797	9.559944320004373	33.081948282829416	8.960797057784852	2.515535488274866	0.3152294136394585	0.0
SRR5128074_08_1.trim										9.504639199546329	9.59506298769407	33.174092880152855	8.987369518276585	2.523938815509136	0.0	0.0
SRR5128074_08_2										9.474198594598496	9.75591359664929	32.327515950801796	7.862313583008786	1.7334565957491614	0.30238088889284265	0.0
SRR5128074_08_2.trim										9.504056132163688	9.782403843283099	32.443821566233034	7.870360844924444	1.7369652258162875	0.0	0.0
SRR5128074_09_1										8.497661955621881	8.770554296654037	32.91491946662139	10.011297084703056	3.599742575570635	0.0	0.314282691853075
SRR5128074_09_1.trim										8.526634582097882	8.80455489508097	33.0250498153929	10.027348817558668	3.612327221530888	0.0	0.0
SRR5128074_09_2										8.480097328801769	8.94087400976116	32.45021229161546	9.066401940680986	2.3974933050145553	0.3017190423529834	0.0
SRR5128074_09_2.trim										8.517285969029825	8.967290679307835	32.551746779400474	9.095891886433003	2.4037508717082856	0.0	0.0
SRR5128074_1										2.2270409538810534	1.2804459034945739	7.535016799707746	8.09403169696728	32.78173922698017	11.113995121853462	4.916816909214192
SRR5128074_1.trim										2.231371163553786	1.283954082079183	7.5634069790847125	8.114427219112034	32.90210085018383	11.135809988904644	4.620078057645329
SRR5128074_1_1										7.789937022567413	8.148029442959967	32.355775544313595	11.185817944652653	4.574811339324097	0.0	0.3116322345714915
SRR5128074_1_1.trim										7.818362193513294	8.17054317777747	32.460889817966965	11.20686916067242	4.590841132834972	0.0	0.0
SRR5128074_1_2										7.798832725711863	8.226365311758654	32.19477256718669	10.163709398683556	3.1752583914737764	0.0	0.2988932151659897
SRR5128074_1_2.trim										7.833622839469613	8.248386964439735	32.28531424953721	10.19338393391371	3.1833332345465344	0.0	0.0
SRR5128074_2										2.3122805991992084	1.2691826000248583	7.626093671078152	8.193236015486846	32.364273526398165	10.075520438158623	3.4777899685152818
SRR5128074_2.trim										2.3217908454324485	1.2747207615861784	7.649835370696903	8.223450902540161	32.48171657776058	10.078120249086309	3.187231948328058
SRR5128074_2_1										4.49632993065415	4.486599491374017	25.659167001068518	15.069706212153747	15.485476467900373	0.15106137295955052	0.31003957941657456
SRR5128074_2_1.trim										4.518809138276046	4.49810494829934	25.75062810619606	15.099138512043126	15.532764224292903	0.15156421979479348	0.0
SRR5128074_2_2										4.522917499686688	4.618053535512097	25.84197705465278	14.659345018872921	13.318590161143495	0.0	0.2976869725260544
SRR5128074_2_2.trim										4.537539705502771	4.627967986888983	25.929266056646146	14.692467926066385	13.359389115021369	0.0	0.0
SRR5128074_3_1										3.5015736386672436	3.1734001800895513	20.122649569549363	14.782266431162816	23.3172900384004	1.0461998745377954	0.31013815885880786
SRR5128074_3_1.trim										3.518488971360388	3.187016278366521	20.199006727669634	14.814094670083438	23.385497188970696	1.0491473016614743	0.0
SRR5128074_3_2										3.47300697197609	3.1523601170694366	20.434932710408702	14.39592323006278	21.57903966486868	0.3738141268078955	0.29709503759836425
SRR5128074_3_2.trim										3.4928157454362943	3.1595846714312272	20.49386247742501	14.432463695066112	21.641525131871212	0.3727973363294444	0.0
SRR5128074_4_1										3.006880022189921	2.485004993984573	16.148656990038987	13.853583741450826	28.17206246127758	2.4659803931141795	0.46133277391776606
SRR5128074_4_1.trim										3.021944366404307	2.492818827745958	16.198921242831016	13.914137145114596	28.23500674832869	2.4738827894123494	0.151894630937615
SRR5128074_4_2										3.021629239369564	2.4735872996844335	16.383338763024273	13.760913216643095	26.406621451796546	1.649276989076364	0.2963100407085454
SRR5128074_4_2.trim										3.03689919556549	2.478430227317169	16.437571527689897	13.818116578139975	26.470504777402	1.6525913271164785	0.0
SRR5128074_5_1										2.7451067041465675	2.0747148852158332	13.60386728165636	12.807821799841504	30.751546909250237	4.217823596700906	0.7553716523266536
SRR5128074_5_1.trim										2.757712070855343	2.0838092561665236	13.656681892906985	12.862456515209452	30.82110776881405	4.23192415770381	0.44564892883392937
SRR5128074_5_2										2.7683233789168913	2.0803005093670186	13.603371879158232	13.123646638249978	29.261462412577284	2.9888176620134144	0.47801311186050566
SRR5128074_5_2.trim										2.7835714102927187	2.087266000149095	13.650482962291157	13.173274404410792	29.338027219197514	2.9963073596172043	0.1809102209229207
SRR5128074_6_1										2.5236258865139836	1.8053456451689196	11.660370111441054	11.742528205932889	32.61968234598961	5.439907193884186	1.4029405002308113
SRR5128074_6_1.trim										2.536545755026323	1.8114368841806707	11.697137425289075	11.774774819303001	32.73642958435051	5.434488135393491	1.0947844611463646
SRR5128074_6_2										2.550944564882496	1.8023123939974093	11.83395070376896	11.785835250616184	31.203036838925087	4.79368871089644	0.6264921429581377
SRR5128074_6_2.trim										2.5652455858510708	1.8146581689302326	11.863325578797818	11.821849904451618	31.29211328981434	4.8088262115966	0.32706813793478023
SRR5128074_7_1										2.4246797818480785	1.6124430131433287	10.32877300887612	10.401751057289879	33.18676228798351	7.508088988687807	2.0019582773269473
SRR5128074_7_1.trim										2.440151447395251	1.6146154054062893	10.354624675207514	10.436324949402277	33.30915884668372	7.513923707967934	1.6954122282305826
SRR5128074_7_2										2.4413142341928524	1.6397332209441082	10.279447765133808	10.62598663205971	32.3799164709794	5.955647351831055	1.5205198341075354
SRR5128074_7_2.trim										2.450384514733467	1.6495787104888902	10.299309436987905	10.66238620444563	32.49787508586104	5.955183710850882	1.223298399834941
SRR5128074_8_1										2.347307218703634	1.4824014196405397	9.066503791641424	9.735708482473283	33.1065964053431	8.97266834203462	2.945281092629173
SRR5128074_8_1.trim										2.3519160474370464	1.488034202137699	9.106811334299797	9.767619424047886	33.21743119189375	8.983028023605304	2.641541415154921
SRR5128074_8_2										2.3598667498690844	1.5007799529942434	9.124412628541315	9.783990237558521	32.59192179116864	7.631917503611831	1.9894681353777706
SRR5128074_8_2.trim										2.369021225863627	1.5040746498372042	9.157169393401707	9.802844676283215	32.699911761363175	7.65672348575239	1.6944440830231837
SRR5128074_9_1										2.255148148975282	1.3877262097203125	8.205790997594645	8.859344559021602	33.18159092373254	10.05512777695719	3.8459296541158143
SRR5128074_9_1.trim										2.2669757392036756	1.3975632611344273	8.232474228837718	8.892873026116972	33.27444515148704	10.086926828025188	3.5457515024470228
SRR5128074_9_2										2.3245858721574293	1.3864561808107778	8.30566207204847	8.918780395593243	32.52522970095292	8.922978311870082	2.7854081978843355
SRR5128074_9_2.trim										2.3383410889054987	1.3913473544815373	8.3383474696242	8.94775632615093	32.616350655135165	8.949520716598062	2.492597372991982
SRR5876158_001_1										6.840266893556043	0.0	0.0	0.0	0.0	0.0	0.0
SRR5876158_001_1.trim										6.74827369742624	0.0	0.0	0.0	0.0	0.0	0.0
SRR5876158_001_2										6.240204200438852	0.1455375934799158	0.0	0.0	0.0	0.0	0.0
SRR5876158_001_2.trim										6.160882432068872	0.0	0.0	0.0	0.0	0.0	0.0
SRR5876158_002_1										16.845970135928397	0.11494765975492713	0.0	0.0	0.0	0.0	0.0
SRR5876158_002_1.trim										16.689202024829868	0.11398048922213905	0.0	0.0	0.0	0.0	0.0
SRR5876158_002_2										17.616007856616744	0.14396357386782135	0.14731156395777067	0.0	0.0	0.0	0.0
SRR5876158_002_2.trim										17.472538524287902	0.21008168601727586	0.0	0.0	0.0	0.0	0.0
SRR5876158_003_1										24.088673621460508	0.7779433681073026	0.0	0.0	0.0	0.0	0.0
SRR5876158_003_1.trim										23.927657447268874	0.7371538995292064	0.0	0.0	0.0	0.0	0.0
SRR5876158_003_2										25.116244411326377	0.643070044709389	0.13934426229508198	0.0	0.0	0.0	0.0
SRR5876158_003_2.trim										24.96474643547292	0.7088018264703907	0.0	0.0	0.0	0.0	0.0
SRR5876158_004_1										28.542135757426767	2.0002123130388143	0.05698928936591034	0.0	0.0	0.0	0.0
SRR5876158_004_1.trim										28.429249953845897	1.9239268471432007	0.057063256297937334	0.0	0.0	0.0	0.0
SRR5876158_004_2										29.8182488644046	1.7890167112710287	0.2039322609662478	0.0	0.0	0.0	0.0
SRR5876158_004_2.trim										29.692473804049254	1.7242054501004203	0.12643427375817487	0.0	0.0	0.0	0.0
SRR5876158_005_1										32.750398149866406	3.7862890541775114	0.3192623364311514	0.0	0.0	0.0	0.0
SRR5876158_005_1.trim										32.69292945431674	3.659774143800561	0.3196978067292761	0.0	0.0	0.0	0.0
SRR5876158_005_2										33.60641062350097	3.776597810076866	0.4755402493216111	0.0	0.0	0.0	0.0
SRR5876158_005_2.trim										33.518159860113464	3.696166112975876	0.39643868141980765	0.0	0.0	0.0	0.0
SRR5876158_006_1										36.02518596766426	5.98035965567429	0.8053840464471319	0.0	0.0	0.0	0.0
SRR5876158_006_1.trim										36.03681585533495	5.832775304325743	0.7596271790919106	0.0	0.0	0.0	0.0
SRR5876158_006_2										36.94669851877796	6.101232017301598	0.834023545928423	0.0	0.0	0.0	0.0
SRR5876158_006_2.trim										36.91557152457535	5.997156992066372	0.7498022337827743	0.0	0.0	0.0	0.0
SRR5876158_007_1										31.937300803046632	6.814721243157057	1.4025774186476985	0.0	0.0	0.0	0.0
SRR5876158_007_1.trim										31.82742565220873	6.748761126389464	1.3232549690328606	0.0	0.0	0.0	0.0
SRR5876158_007_2										32.755324449353274	7.400291968225386	1.2867289667935145	0.0	0.0	0.0	0.0
SRR5876158_007_2.trim										32.601259533634284	7.35298803354984	1.1748116858136286	0.0	0.0	0.0	0.0
SRR5876158_008_1										31.83944927439284	8.210605304702549	2.0013086321704203	0.0	0.0	0.0	0.0
SRR5876158_008_1.trim										31.77835780034202	8.134491630652963	1.8944457597628777	0.0	0.0	0.0	0.0
SRR5876158_008_2										32.62777020019364	8.826787795990802	1.921706428164013	0.0	0.0	0.0	0.0
SRR5876158_008_2.trim										32.50027239259296	8.782466990277117	1.8078000026964594	0.0	0.0	0.0	0.0
SRR5876158_009_1										31.57780651027842	9.238885053001678	2.920133692906981	0.0	0.0	0.0	0.0
SRR5876158_009_1.trim										31.428173523301222	9.252013435273557	2.792349073649332	0.0	0.0	0.0	0.0
SRR5876158_009_2										32.084041793513215	10.040518494013533	2.8446016059710493	0.14064655963598421	0.0	0.0	0.0
SRR5876158_009_2.trim										31.990832754465217	9.945542294287753	2.8720468859878916	0.0	0.0	0.0	0.0
SRR5876158_01_1										30.76408225841266	10.510842362063054	3.7174889969973286	0.0	0.0	0.0	0.0
SRR5876158_01_1.trim										30.689511397242896	10.428965641937475	3.6162259521643927	0.0	0.0	0.0	0.0
SRR5876158_01_2										31.257795316017557	11.32361106831303	3.6817383135517847	0.1397588940618305	0.0	0.0	0.0
SRR5876158_01_2.trim										31.196929067000212	11.241776691715875	3.685114058589567	0.0	0.0	0.0	0.0
SRR5876158_02_1										23.67710012775972	13.928917392844898	13.986755999615067	0.0	0.0	0.0	0.0
SRR5876158_02_1.trim										23.62726482741746	13.916483213864012	13.77902275542278	0.0	0.0	0.0	0.0
SRR5876158_02_2										23.88371567317474	14.123365009180633	14.69174446965202	0.060745414483409706	0.1399053353906257	0.0	0.0
SRR5876158_02_2.trim										23.836233283435927	14.099102962457618	14.548920085168701	0.12487426869865366	0.0	0.0	0.0
SRR5876158_03_1										18.3776219808834	13.506525834974076	21.324842408864004	0.6200835353634535	0.0	0.0	0.0
SRR5876158_03_1.trim										18.364126625606623	13.446915582191595	21.186514267134683	0.5787341213281492	0.0	0.0	0.0
SRR5876158_03_2										18.52038565558213	13.801986732420387	22.173566418847177	0.5749456184785983	0.14051898379786665	0.0	0.0
SRR5876158_03_2.trim										18.53234037246049	13.749576540501243	22.027412201400118	0.6389121002092701	0.0	0.0	0.0
SRR5876158_04_1										14.848782712486155	12.436882663670328	25.967870820708463	1.7873115316456443	0.0	0.0	0.0
SRR5876158_04_1.trim										14.888423123989018	12.380195148457798	25.824128977763966	1.710901087577772	0.0	0.0	0.0
SRR5876158_04_2										14.703183230668445	12.775070590235217	26.930065500430743	1.752673157907855	0.20337114255436942	0.0	0.0
SRR5876158_04_2.trim										14.731025414468817	12.792078100426227	26.77762782308418	1.687055338026818	0.12513146503865857	0.0	0.0
SRR5876158_05_1										12.487924022869787	11.383824018990893	28.159872301561467	3.698936405549457	0.1550016721566056	0.0	0.0
SRR5876158_05_1.trim										12.544125424200672	11.33135323426564	28.05196473671081	3.599077136643849	0.15523602704486	0.0	0.0
SRR5876158_05_2										12.32713366559762	11.463420713281867	29.542018378494582	3.5190854483918668	0.3464582364416212	0.0	0.0
SRR5876158_05_2.trim										12.391532322565793	11.44022096546307	29.426023784028377	3.4340840258507663	0.26862348151433096	0.0	0.0
SRR5876158_06_1										10.841962026579937	10.315912408296404	29.711273114652997	4.968512424841983	0.6907681165696329	0.0	0.0
SRR5876158_06_1.trim										10.868753134191515	10.274658935612234	29.617932959735207	4.91215744425351	0.6496450415343764	0.0	0.0
SRR5876158_06_2										10.715076444659191	10.314627010839704	30.80604568680187	5.256776153815091	0.719572216187984	0.0	0.0
SRR5876158_06_2.trim										10.788997917233898	10.299987517894666	30.723905761210247	5.140294736763668	0.6404356874244643	0.0	0.0
SRR5876158_07_1										9.66601883773309	9.416832970925466	30.177601808988108	6.60273055028288	1.1799333009788961	0.0	0.0
SRR5876158_07_1.trim										9.696089603936606	9.392143304233896	30.084416379828077	6.544582558529211	1.1029290525435482	0.0	0.0
SRR5876158_07_2										9.555243343416869	9.371931135913979	31.087280092672565	6.925876626126988	1.3729344347116885	0.0	0.0
SRR5876158_07_2.trim										9.618259095775493	9.37437285390137	31.015963749900372	6.868244865654059	1.2250959062262163	0.0	0.0
SRR5876158_08_1										8.728655142820916	8.538514005669281	30.173406261488513	8.10913545457637	1.838804177452868	0.0	0.0
SRR5876158_08_1.trim										8.761610008875047	8.548737952054438	30.06100674912101	8.032899502784325	1.7626404599152878	0.0	0.0
SRR5876158_08_2										8.688418112272632	8.39341826465454	31.475851418850258	8.268971054957145	1.7293981211424951	0.14153670573007637	0.0
SRR5876158_08_2.trim										8.763436500144724	8.403745503871065	31.36939287365248	8.199052768217182	1.7555172003553645	0.0	0.0
SRR5876158_09_1										7.945353310967139	7.755152754596281	29.978288067815594	9.221840457436384	2.681291603453299	0.0	0.0
SRR5876158_09_1.trim										7.990109990299857	7.739998014026512	29.915102335584454	9.127690663478827	2.6051697454279985	0.0	0.0
SRR5876158_09_2										7.952757173263543	7.708376479259503	30.761248044642684	9.661306089470006	2.7269215925341617	0.1427695921967153	0.0
SRR5876158_09_2.trim										8.022516526148456	7.723411308496921	30.65217239067038	9.643740593907033	2.7022195166613665	0.0	0.0
SRR5876158_1										3.74670117965877	1.356604463729829	6.663655698677365	6.881246253746983	29.498603965261438	10.295956024044655	3.6506722717073807
SRR5876158_1.trim										3.8131264973776453	1.376770144749838	6.711765094488012	6.876039706070147	29.453388153812295	10.201078709135194	3.555295922420168
SRR5876158_1_1										7.437108948109827	7.06301847231695	29.4789882784444	10.118518100467162	3.771012244327712	0.0	0.0
SRR5876158_1_1.trim										7.4731504724649875	7.105076201293641	29.34600211475844	10.105046055404417	3.624431522312991	0.0	0.0
SRR5876158_1_2										7.327983771760642	7.102527675364809	30.140515466272	10.790613959273761	3.6931087543534664	0.14271078054119649	0.0
SRR5876158_1_2.trim										7.425940302127186	7.107781307533534	30.008516785182465	10.755596602570472	3.69568931828815	0.0	0.0
SRR5876158_2										2.7849393244044376	1.1806326082086722	6.561409439956957	7.074373233932851	30.205532903863926	10.823259061206853	3.7171922137758155
SRR5876158_2.trim										2.8528671647966553	1.1981966631968128	6.621661529431157	7.073178413648204	30.129778109335792	10.78394206163225	3.5795496359645274
SRR5876158_2_1										5.041102523291504	4.033168628613708	22.885275774373614	13.618427923114702	14.053010539352023	0.0	0.0
SRR5876158_2_1.trim										5.116083438345059	4.0702062500836975	22.81113715527675	13.622408270204852	13.864034474386273	0.0	0.0
SRR5876158_2_2										4.706474314403864	3.9828396277979494	23.01750008120549	14.203159654843835	14.491050031889008	0.06113454626390293	0.1439171759922231
SRR5876158_2_2.trim										4.790982216381046	4.0102110640614645	22.997595448642276	14.115078855181585	14.416494163122032	0.12433072786386791	0.0
SRR5876158_3_1										4.278261830631715	2.9280978806391804	17.75528626983355	13.746586251501874	21.094393446112615	0.7268314140696105	0.0
SRR5876158_3_1.trim										4.354998377698192	2.946401532790022	17.74782881089598	13.675524770464465	21.019589073580953	0.6495563616476882	0.0
SRR5876158_3_2										3.694578690173537	2.908749116174848	17.736100382618744	14.170393162118039	21.990779325985038	0.6092916850695345	0.14368034017263387
SRR5876158_3_2.trim										3.760943192890437	2.931239776819898	17.75013098887242	14.208563161650739	21.81378923485713	0.6355121180284412	0.0
SRR5876158_4_1										3.8238204942209197	2.45814924518559	14.368285413556366	12.482753198575766	26.01107177254644	1.815893668106584	0.0
SRR5876158_4_1.trim										3.8916030171059974	2.4777526406692294	14.405920684619863	12.438626662384737	25.865591801848264	1.7415958915838234	0.0
SRR5876158_4_2										3.211561729195477	2.408853984194997	14.287274139778432	12.901593024514588	26.846871294606125	1.749397874650515	0.20396396000102573
SRR5876158_4_2.trim										3.282616754787843	2.4409791230161577	14.343941527726386	12.875500113506883	26.692996646064355	1.7139910122202582	0.12418277861251828
SRR5876158_5_1										3.689199495340915	2.086925794701743	11.812358572539502	11.524016424659687	28.4534221548027	3.515894757267806	0.15227591851961084
SRR5876158_5_1.trim										3.7568460843206712	2.1070891509399035	11.858767324207546	11.501100412647626	28.343272322764197	3.3952694350115618	0.15248916012108302
SRR5876158_5_2										3.012731195153642	2.028735120247904	11.879091523085409	11.549519647665289	29.571572709776202	3.327573564096615	0.39320314202389095
SRR5876158_5_2.trim										3.0778195773214727	2.0484926743804803	11.943749669494395	11.543749304548747	29.441378074353054	3.269081622002497	0.31382824047520824
SRR5876158_6_1										3.6010923790112663	1.8583477904245578	10.270549017395938	10.282321241913976	29.686860895937656	5.025051884049316	0.7258937658391478
SRR5876158_6_1.trim										3.66309142964864	1.8766311221211502	10.314485254866925	10.237177968232432	29.5955721157721	4.984812197639708	0.6491185666307353
SRR5876158_6_2										2.866450666782801	1.7355633482824273	10.215502655388905	10.185058871526987	30.70772014152403	5.409952488061183	0.7171724452825009
SRR5876158_6_2.trim										2.9292163075854374	1.7570308899859672	10.265744649069156	10.191247558402805	30.614319802853522	5.315452242209718	0.6370870299451931
SRR5876158_7_1										3.5966733868900085	1.6405970614562722	9.121086411770033	9.286756033513925	30.18733694652464	6.611042350029642	1.178723546010123
SRR5876158_7_1.trim										3.653904722237036	1.6699351648472593	9.139937275533134	9.31438163963228	30.081997384448243	6.538163234711264	1.1057184015871282
SRR5876158_7_2										2.80952013342446	1.480522765935027	9.020904419349074	9.375088790565902	30.936618825463707	7.106913756927555	1.2716967398984746
SRR5876158_7_2.trim										2.875065552353484	1.506048352230861	9.050865505793736	9.432399910603891	30.794627100420392	7.115049706054603	1.0945201272490042
SRR5876158_8_1										3.6844267681622695	1.5192914921522391	8.121453093720712	8.407057936844854	30.28900056447028	7.918578563141265	1.836409216693626
SRR5876158_8_1.trim										3.7382785232288476	1.5325222351255317	8.176164159842529	8.40466258009091	30.254526553126084	7.821033618456418	1.7354934488657647
SRR5876158_8_2										2.819897702229877	1.3281842701843138	8.026174436017872	8.408077590200316	31.13993228964426	8.396264790681908	1.9787977784220936
SRR5876158_8_2.trim										2.8749299936253028	1.3565191470160625	8.06727236947932	8.419978247745675	31.094009544149685	8.31407481548433	1.836795285172972
SRR5876158_9_1										3.70689486266767	1.4459285731237235	7.334033314633811	7.509424583592539	30.025593499365055	9.350542640102239	2.6126062927895406
SRR5876158_9_1.trim										3.7711449823524723	1.4763653199216389	7.367659587592444	7.501687144522691	29.966438642024873	9.261121975086127	2.5400822084604466
SRR5876158_9_2										2.816909185856186	1.232028999729266	7.224252169105312	7.624575173803326	30.807495099282907	9.776819094612446	2.798137652021095
SRR5876158_9_2.trim										2.875294032610813	1.2490478262358793	7.278416963054765	7.639003999811473	30.73246407335072	9.715087209261673	2.6584025052352462
SRR5876159_001_1										4.128962855154085	0.0	0.0	0.0	0.0	0.0	0.0
SRR5876159_001_1.trim										4.053625760649087	0.0	0.0	0.0	0.0	0.0	0.0
SRR5876159_001_2										4.242865278744542	0.0	0.0	0.0	0.0	0.0	0.0
SRR5876159_001_2.trim										4.2406186612576064	0.0	0.0	0.0	0.0	0.0	0.0
SRR5876159_002_1										15.122789861358655	0.0	0.0	0.0	0.0	0.0	0.0
SRR5876159_002_1.trim										14.888776541961576	0.0	0.0	0.0	0.0	0.0	0.0
SRR5876159_002_2										14.838882667465814	0.08990394473273292	0.0	0.0	0.0	0.0	0.0
SRR5876159_002_2.trim										14.726049039433772	0.08531344792719919	0.0	0.0	0.0	0.0	0.0
SRR5876159_003_1										23.312735145133153	0.25852828047165644	0.0	0.0	0.0	0.0	0.0
SRR5876159_003_1.trim										22.959205153033302	0.2557571675156822	0.0	0.0	0.0	0.0	0.0
SRR5876159_003_2										23.24652668306114	0.3362969502070328	0.0	0.0	0.0	0.0	0.0
SRR5876159_003_2.trim										23.037090051782933	0.33258956763356207	0.0	0.0	0.0	0.0	0.0
SRR5876159_004_1										29.155738285957327	1.0475492860124602	0.0	0.0	0.0	0.0	0.0
SRR5876159_004_1.trim										28.897092463754397	1.042011768974711	0.0	0.0	0.0	0.0	0.0
SRR5876159_004_2										29.092727802588154	1.0380977135070848	0.09294046296952656	0.0	0.0	0.0	0.0
SRR5876159_004_2.trim										28.83714326281414	1.0388565478725922	0.08913499613485415	0.0	0.0	0.0	0.0
SRR5876159_005_1										33.498520244317106	2.0899187708582585	0.14167873559599523	0.0	0.0	0.0	0.0
SRR5876159_005_1.trim										33.212880278492506	2.0212148731143733	0.14189495989102469	0.0	0.0	0.0	0.0
SRR5876159_005_2										33.09615263522448	2.060323657200428	0.091933757320068	0.0	0.0	0.0	0.0
SRR5876159_005_2.trim										32.826295343322734	2.0571615962867664	0.08829019726552646	0.0	0.0	0.0	0.0
SRR5876159_006_1										35.83429120282165	3.6997380948631955	0.19892193757315235	0.0	0.0	0.0	0.0
SRR5876159_006_1.trim										35.53653844132087	3.611265887992935	0.19922412977428275	0.0	0.0	0.0	0.0
SRR5876159_006_2										35.59967878568392	3.25570654028038	0.3773743353960331	0.0	0.0	0.0	0.0
SRR5876159_006_2.trim										35.35518666091948	3.224382089803299	0.37479367949621	0.0	0.0	0.0	0.0
SRR5876159_007_1										36.93007339366923	5.519384033499933	0.5704894412175244	0.0	0.0	0.0	0.0
SRR5876159_007_1.trim										36.65802349439697	5.41137742102771	0.523550765484431	0.0	0.0	0.0	0.0
SRR5876159_007_2										36.68242604349588	4.8876581566031785	0.6299248052591292	0.0	0.0	0.0	0.0
SRR5876159_007_2.trim										36.46682149218732	4.784559536425334	0.6281707289576335	0.0	0.0	0.0	0.0
SRR5876159_008_1										37.583526200225506	7.158823413051649	1.0033034636915712	0.0	0.0	0.0	0.0
SRR5876159_008_1.trim										37.43304060140068	7.001249561658709	1.0029578853711734	0.0	0.0	0.0	0.0
SRR5876159_008_2										37.91535704691716	6.086076769562996	1.1309208307220977	0.0	0.0	0.0	0.0
SRR5876159_008_2.trim										37.72496179674765	5.992844447514473	1.0879354533297314	0.0	0.0	0.0	0.0
SRR5876159_009_1										39.32439301729278	8.91039508540289	1.3767728368022623	0.0	0.0	0.0	0.0
SRR5876159_009_1.trim										39.20097711576249	8.771921795212933	1.3401293190034687	0.0	0.0	0.0	0.0
SRR5876159_009_2										39.51811370994338	7.98534659653143	1.5859719253890598	0.0	0.0	0.0	0.0
SRR5876159_009_2.trim										39.31389104088374	7.855775640165341	1.5811061457334887	0.0	0.0	0.0	0.0
SRR5876159_01_1										40.33218577118213	10.317551588789673	2.2721692850712816	0.0	0.0	0.0	0.0
SRR5876159_01_1.trim										40.148398248827135	10.182883781290439	2.2712537918561684	0.0	0.0	0.0	0.0
SRR5876159_01_2										40.22792786556203	9.984611223754444	2.242387475708275	0.0	0.0	0.0	0.0
SRR5876159_01_2.trim										40.089814874389184	9.82303160838572	2.2374853700042916	0.0	0.0	0.0	0.0
SRR5876159_02_1										31.25630504018161	15.46957841511199	11.722327264615274	0.0	0.0	0.0	0.0
SRR5876159_02_1.trim										31.223459896198268	15.27480369560868	11.58959353702172	0.0	0.0	0.0	0.0
SRR5876159_02_2										31.198742654185423	15.471331436707908	11.077635985599791	0.08890482669339426	0.0	0.0	0.0
SRR5876159_02_2.trim										31.171184228858557	15.446109793301419	10.829326935622486	0.08682911269742212	0.0	0.0	0.0
SRR5876159_03_1										25.17513198092708	16.20572568286291	20.089373500907605	0.24374533323354122	0.0	0.0	0.0
SRR5876159_03_1.trim										25.184735366259904	16.140179062711944	19.800768204679432	0.24390690734397555	0.0	0.0	0.0
SRR5876159_03_2										25.474133992952847	16.233191005305176	19.492671337823253	0.2734742420113663	0.0	0.0	0.0
SRR5876159_03_2.trim										25.51125002946376	16.16502356840041	19.280697586730323	0.2713957672819355	0.0	0.0	0.0
SRR5876159_04_1										21.192360241893336	15.714333753546045	26.372185699931872	0.8603375616002218	0.0	0.0	0.0
SRR5876159_04_1.trim										21.31235998635636	15.586858348972044	26.066519562320135	0.8567735727303908	0.0	0.0	0.0
SRR5876159_04_2										21.261927182997066	15.774993244111368	25.725548668233937	0.6766886607587661	0.08676914043128871	0.0	0.0
SRR5876159_04_2.trim										21.349175527706183	15.717985447587356	25.516619361879172	0.6378778779911215	0.08415839447741866	0.0	0.0
SRR5876159_05_1										18.1231927033254	14.972826797682293	30.67892631945274	1.8255236200211462	0.07031215633208114	0.0	0.0
SRR5876159_05_1.trim										18.278072090792225	14.872963521308186	30.387680508357988	1.789209361942467	0.0704233615489177	0.0	0.0
SRR5876159_05_2										18.18019567680425	14.959142392736885	29.74471058280982	1.6698980020909817	0.2160048202825831	0.0	0.0
SRR5876159_05_2.trim										18.385146060414627	14.873323311223219	29.458252553316015	1.665477083834689	0.2136931705422018	0.0	0.0
SRR5876159_06_1										16.017458670100304	13.73689411472908	33.214008376973716	3.4015740182547174	0.2435721011211531	0.0	0.0
SRR5876159_06_1.trim										16.143092910993246	13.71515941258723	32.90634201411017	3.340422698032447	0.2437682809131916	0.0	0.0
SRR5876159_06_2										15.931709803013486	13.71684894938094	32.57642712543543	3.114209457116356	0.27021979307241983	0.0	0.0
SRR5876159_06_2.trim										16.082125472393503	13.67722025359569	32.31378194305556	3.08331900073921	0.2680963608937757	0.0	0.0
SRR5876159_07_1										14.350063142786501	12.716068391160858	34.755803389521866	4.993731960132028	0.4816452532882873	0.0	0.0
SRR5876159_07_1.trim										14.520544853731046	12.691814824667622	34.44020173865139	4.910805975342698	0.47924536783304045	0.0	0.0
SRR5876159_07_2										14.262981801831758	12.707867492015627	34.33773303627128	4.48340819931952	0.510250148907917	0.0	0.0
SRR5876159_07_2.trim										14.432195662647427	12.683952049703123	34.10309135569497	4.4036780658420955	0.5084989907771907	0.0	0.0
SRR5876159_08_1										13.161925575608585	11.608139925739893	35.55330302558396	6.617809528463289	0.938797819845166	0.0	0.0
SRR5876159_08_1.trim										13.281072302588992	11.641532117326493	35.26557166656056	6.510805701296923	0.93534370501591	0.0	0.0
SRR5876159_08_2										12.95160588207033	11.736127819019714	34.932072384351684	6.462340645152464	0.7978914568747817	0.0	0.0
SRR5876159_08_2.trim										13.104709208368453	11.754805499353441	34.73259105059437	6.424631564573686	0.7170771382542085	0.0	0.0
SRR5876159_09_1										12.064084932430418	10.799374395490027	35.880816667338244	8.187051974892174	1.4204328295103428	0.0	0.0
SRR5876159_09_1.trim										12.256474424435924	10.802710723198421	35.6595786077186	8.020347122709731	1.381136116967772	0.0	0.0
SRR5876159_09_2										12.08552199815432	10.771801674117976	35.313119294390404	7.856856813054485	1.3549621359003718	0.0	0.0
SRR5876159_09_2.trim										12.251156609884331	10.79754957981674	35.18528811549324	7.655271734527859	1.350158745439499	0.0	0.0
SRR5876159_1										3.0729331012177696	2.1093879469138948	10.667259746595729	10.099001730243797	36.01964711751327	9.539261382866636	2.0571629083846563
SRR5876159_1.trim										3.182671920804695	2.1786792117073532	10.831956832620836	10.178888333611726	35.75102338155971	9.356181542225874	2.018564319150002
SRR5876159_1_1										11.226092729614018	10.024430885365238	35.67812214637204	9.712542429210616	2.053161668239589	0.0	0.0
SRR5876159_1_1.trim										11.40839677346965	10.073299190615842	35.472964360290135	9.518847999446974	2.015642328620556	0.0	0.0
SRR5876159_1_2										11.213872104842117	10.190995504062608	35.25114766610555	9.145672556947014	1.9183944815019278	0.0	0.0
SRR5876159_1_2.trim										11.37947609758381	10.270308877174203	35.08293360410673	8.972226281813779	1.912206161536926	0.0	0.0
SRR5876159_2										3.1178523488144454	2.1063341011802446	10.649625704623194	10.132942086655635	35.598730163948844	9.072553560210563	1.8877002233771063
SRR5876159_2.trim										3.1923165054965605	2.1604580896576593	10.829913292296183	10.218534250994566	35.337513385443984	8.991106896183078	1.8508828836788966
SRR5876159_2_1										7.20482307569662	6.0605808002803965	30.39033792088166	15.503704758421616	11.514586681548042	0.0	0.0
SRR5876159_2_1.trim										7.379736811537368	6.146778994645599	30.315671646707344	15.299966606260314	11.373625938026821	0.0	0.0
SRR5876159_2_2										7.128611698778002	6.115735531866132	30.170948632583773	15.299444507500942	10.901374385353837	0.08311733608905988	0.0
SRR5876159_2_2.trim										7.307416827212054	6.180624525661662	30.08819982870763	15.263092171514666	10.719485331473381	0.08099160372361433	0.0
SRR5876159_3_1										5.686681581867312	4.526514575993366	24.810702075951152	16.36652614515071	19.94380842472473	0.24359942029840842	0.0
SRR5876159_3_1.trim										5.8389023160473865	4.603231104545619	24.78384557833161	16.327797378166814	19.65162800578221	0.24370856006990144	0.0
SRR5876159_3_2										5.644117953925362	4.502595475827853	24.82650475626624	16.150828487693687	19.237112220607436	0.2651854508508241	0.0
SRR5876159_3_2.trim										5.7901471659106685	4.576516204637393	24.856469463621547	16.142287680214135	18.94051778599803	0.2634467614056116	0.0
SRR5876159_4_1										4.840989557579748	3.7176667086150554	20.390585850371274	16.21006615003486	26.143624052964263	0.8174079707311103	0.0
SRR5876159_4_1.trim										4.9996927858623454	3.785724026605112	20.4568909693207	16.079612850083706	25.90956407231047	0.7740537087813703	0.0
SRR5876159_4_2										4.846009271843001	3.723678909392681	20.431452663534834	16.012860124658893	25.392794784511956	0.6763803900955875	0.0824617107212836
SRR5876159_4_2.trim										4.962917225809848	3.8005143396100958	20.50299010200395	15.89945529661699	25.248074017359972	0.6341199420158762	0.08051763887386709
SRR5876159_5_1										4.294714177910591	3.1727101085234515	17.5509591645356	14.888404521552717	30.45730829620587	2.006757652343065	0.0702660171384448
SRR5876159_5_1.trim										4.4369102420963396	3.263428822403332	17.70301010455653	14.78730675860723	30.147197878239083	1.9368514578508647	0.07026450746091616
SRR5876159_5_2										4.32479213913327	3.229978886193215	17.628653404084417	14.847869050633772	29.71451242106335	1.6403216160291785	0.14585667241831832
SRR5876159_5_2.trim										4.426460204581901	3.307380848662421	17.7993485643578	14.794873602936878	29.40221907369575	1.6368291650599172	0.14409256210326116
SRR5876159_6_1										3.9548672056009067	2.8937965543015767	15.338402468288962	13.979227085624203	33.14715137970746	3.253931708253916	0.24466073347284836
SRR5876159_6_1.trim										4.096917545056496	2.9825113534119785	15.441908402005506	13.924421619997757	32.85093951871727	3.1894497335869896	0.24468799658469678
SRR5876159_6_2										3.9746248182406734	2.919668720942437	15.320059099159128	13.969121414487628	32.144886292243754	3.2663757482582114	0.26768047657671323
SRR5876159_6_2.trim										4.077862490761595	2.9981807434599013	15.491785417194611	13.888098818099682	31.945346423899206	3.18000279329936	0.265994642295593
SRR5876159_7_1										3.6589853771006013	2.660694380211725	13.790438933601287	12.772441010299545	34.541940140891455	5.095867617408942	0.5736997990929911
SRR5876159_7_1.trim										3.7903920071445865	2.7451631993213854	13.947765830721762	12.714707678848312	34.30204556529608	4.98606299751099	0.5257621460044213
SRR5876159_7_2										3.64732282881407	2.646017444555483	13.69900400698688	12.843702360508441	34.225166384267254	4.524364925059445	0.5111285950657077
SRR5876159_7_2.trim										3.7382117694133203	2.718465232826361	13.85627431693688	12.854001777726312	33.96010662964134	4.444521978392963	0.5098324124760322
SRR5876159_8_1										3.4206495112680395	2.4327196401672975	12.526673632637142	11.604660500691839	35.636004147344	6.884840756696827	0.7820892501001999
SRR5876159_8_1.trim										3.5327692486591102	2.51871254594715	12.652713407742125	11.612183892600642	35.41473437831386	6.734368325206666	0.7390343757946224
SRR5876159_8_2										3.3956057205621164	2.4400807614330176	12.50240279491958	11.702026306369113	34.93774113840832	6.511301970788145	0.7636317477116428
SRR5876159_8_2.trim										3.4785567715218186	2.5088825609898118	12.666747808500741	11.700869573700302	34.77324306130301	6.353765337696092	0.7586684913999258
SRR5876159_9_1										3.223653888059086	2.2594288098214803	11.48776981312345	10.937337622358195	35.83240833516764	8.250573687901003	1.41979559253644
SRR5876159_9_1.trim										3.33927377784779	2.3356735203027856	11.645838406137015	10.966767320911615	35.58594452090095	8.043721460741294	1.4150178574058334
SRR5876159_9_2										3.228482635579711	2.239127317292072	11.527684281058935	10.910001913132273	35.3926223089329	7.771079003167294	1.3211871687818977
SRR5876159_9_2.trim										3.3080523464240277	2.3009876789251322	11.673622044777037	10.994321377614678	35.13324860412468	7.657129800673888	1.3168495528964879
SRR891275_001_1										0.0	0.0	0.0	0.0	0.0	0.0	0.0
SRR891275_001_1.trim										0.0	0.0	0.0	0.0	0.0	0.0	0.0
SRR891275_001_2										0.0	0.0	0.0	0.0	0.0	0.0	0.0
SRR891275_001_2.trim										0.0	0.0	0.0	0.0	0.0	0.0	0.0
SRR891275_002_1										0.0	0.0	0.0	0.0	0.0	0.0	0.0
SRR891275_002_1.trim										0.0	0.0	0.0	0.0	0.0	0.0	0.0
SRR891275_002_2										0.0	0.0	0.0	0.0	0.0	0.0	0.0
SRR891275_002_2.trim										0.0	0.0	0.0	0.0	0.0	0.0	0.0
SRR891275_003_1										0.21456571074891687	0.0	0.0	0.0	0.0	0.0	0.0
SRR891275_003_1.trim										0.13307273256539276	0.0	0.0	0.0	0.0	0.0	0.0
SRR891275_003_2										0.30946977511863005	0.0	0.0	0.0	0.0	0.0	0.0
SRR891275_003_2.trim										0.261986942238117	0.0	0.0	0.0	0.0	0.0	0.0
SRR891275_004_1										0.7524641646714966	0.0	0.0	0.0	0.0	0.0	0.0
SRR891275_004_1.trim										0.5766759645218917	0.0	0.0	0.0	0.0	0.0	0.0
SRR891275_004_2										0.833307422032897	0.0	0.0	0.0	0.0	0.0	0.0
SRR891275_004_2.trim										0.7960635597204375	0.0	0.0	0.0	0.0	0.0	0.0
SRR891275_005_1										1.7948463333498834	0.0	0.0	0.0	0.0	0.0	0.0
SRR891275_005_1.trim										1.4416579065925814	0.0	0.0	0.0	0.0	0.0	0.0
SRR891275_005_2										1.6334839382354402	0.0	0.0	0.0	0.0	0.0	0.0
SRR891275_005_2.trim										1.4516694198328077	0.0	0.0	0.0	0.0	0.0	0.0
SRR891275_006_1										2.6687598116169546	0.0	0.0	0.0	0.0	0.0	0.0
SRR891275_006_1.trim										2.3508589276418532	0.0	0.0	0.0	0.0	0.0	0.0
SRR891275_006_2										2.751383954391473	0.0	0.0	0.0	0.0	0.0	0.0
SRR891275_006_2.trim										2.584070796460177	0.0	0.0	0.0	0.0	0.0	0.0
SRR891275_007_1										3.7478554626010365	0.0	0.0	0.0	0.0	0.0	0.0
SRR891275_007_1.trim										3.214075619017059	0.0	0.0	0.0	0.0	0.0	0.0
SRR891275_007_2										4.253700985160686	0.0	0.0	0.0	0.0	0.0	0.0
SRR891275_007_2.trim										3.923560974740182	0.0	0.0	0.0	0.0	0.0	0.0
SRR891275_008_1										5.1990138464639575	0.0	0.0	0.0	0.0	0.0	0.0
SRR891275_008_1.trim										4.490676336808541	0.0	0.0	0.0	0.0	0.0	0.0
SRR891275_008_2										5.833191199044858	0.0	0.0	0.0	0.0	0.0	0.0
SRR891275_008_2.trim										5.487909717554746	0.0	0.0	0.0	0.0	0.0	0.0
SRR891275_009_1										6.480294446052685	0.0	0.0	0.0	0.0	0.0	0.0
SRR891275_009_1.trim										5.620865988549831	0.0	0.0	0.0	0.0	0.0	0.0
SRR891275_009_2										7.16954082406297	0.0	0.0	0.0	0.0	0.0	0.0
SRR891275_009_2.trim										6.715857928964482	0.0	0.0	0.0	0.0	0.0	0.0
SRR891275_01_1										7.5045297723944495	0.0	0.0	0.0	0.0	0.0	0.0
SRR891275_01_1.trim										6.731033792741189	0.0	0.0	0.0	0.0	0.0	0.0
SRR891275_01_2										8.674824393755118	0.0	0.0	0.0	0.0	0.0	0.0
SRR891275_01_2.trim										8.286850596563196	0.0	0.0	0.0	0.0	0.0	0.0
SRR891275_02_1										18.797020369053875	0.2577813494884555	0.0	0.0	0.0	0.0	0.0
SRR891275_02_1.trim										17.477489922266454	0.151950873403574	0.0	0.0	0.0	0.0	0.0
SRR891275_02_2										20.085308935801933	0.1199270546780824	0.0	0.0	0.0	0.0	0.0
SRR891275_02_2.trim										19.298781247663435	0.11776287914662413	0.0	0.0	0.0	0.0	0.0
SRR891275_03_1										29.94428645778405	1.506351207261114	0.11211204067156488	0.0	0.0	0.0	0.0
SRR891275_03_1.trim										28.25910972994887	1.2802385961585765	0.05298583074365413	0.0	0.0	0.0	0.0
SRR891275_03_2										31.55950495422799	1.2856409465422933	0.057182673084052255	0.0	0.0	0.0	0.0
SRR891275_03_2.trim										30.681439359608852	1.1516622856072745	0.05535424852131945	0.0	0.0	0.0	0.0
SRR891275_04_1										28.41237548334754	2.945647831475339	0.16354246805185974	0.0	0.0	0.0	0.0
SRR891275_04_1.trim										26.772912486171656	2.445295430462656	0.11913625966456724	0.0	0.0	0.0	0.0
SRR891275_04_2										29.634406438520827	2.9256781771770655	0.18326256763291948	0.0	0.0	0.0	0.0
SRR891275_04_2.trim										29.042336880430923	2.6565961849434796	0.14897971065422907	0.0	0.0	0.0	0.0
SRR891275_05_1										29.461069809531683	4.773914548448538	0.5427635270980053	0.0	0.0	0.0	0.0
SRR891275_05_1.trim										28.14095035004816	4.175694521690634	0.4708348527086061	0.0	0.0	0.0	0.0
SRR891275_05_2										30.496094272103335	5.218582948508824	0.4521695294589888	0.0	0.0	0.0	0.0
SRR891275_05_2.trim										29.990917561893944	4.827053497056025	0.42220440942293314	0.0	0.0	0.0	0.0
SRR891275_06_1										29.136950639709664	6.677646425209047	1.3324354593752337	0.0	0.0	0.0	0.0
SRR891275_06_1.trim										28.155062782122204	5.842843280448079	1.0763187733457673	0.0	0.0	0.0	0.0
SRR891275_06_2										30.334353111926056	7.004080172793123	1.1829076377306151	0.0	0.0	0.0	0.0
SRR891275_06_2.trim										29.869263901568182	6.6016946447254945	1.0851557740658417	0.0	0.0	0.0	0.0
SRR891275_07_1										28.529976031604875	8.415402216388735	1.9598955971760696	0.0	0.0	0.0	0.0
SRR891275_07_1.trim										27.534978011884885	7.61170856729221	1.6746873747830646	0.0	0.0	0.0	0.0
SRR891275_07_2										29.685703958643884	8.731756543277026	1.9049299931158292	0.0	0.0	0.0	0.0
SRR891275_07_2.trim										29.355680757578867	8.227527582568579	1.8064174986881096	0.0	0.0	0.0	0.0
SRR891275_08_1										27.780425310213186	9.745267335029197	2.8081594904786877	0.0	0.0	0.0	0.0
SRR891275_08_1.trim										27.061126022282732	8.81611196677414	2.343360386293504	0.0	0.0	0.0	0.0
SRR891275_08_2										28.71230370118134	10.287827663556797	2.788944586680484	0.0	0.0	0.0	0.0
SRR891275_08_2.trim										28.527744427018177	9.67275325684585	2.6878911462652426	0.0	0.0	0.0	0.0
SRR891275_09_1										26.833703120446202	10.69352863375256	3.9497631682017684	0.0	0.0	0.0	0.0
SRR891275_09_1.trim										26.164459671610718	9.86610663707596	3.3564328150885316	0.0	0.0	0.0	0.0
SRR891275_09_2										27.700519192830207	11.306332802546565	3.9987205661501433	0.0	0.0	0.0	0.0
SRR891275_09_2.trim										27.578178235857987	10.767397654000881	3.7624255919806338	0.0	0.0	0.0	0.0
SRR891275_1										6.876271862094484	5.093823371439121	24.70542999621178	11.263216013102593	5.089285291692964	0.0	0.0
SRR891275_1.trim										8.17409895967668	5.24016292846297	24.10476678874525	10.348202336511	4.406400947335723	0.0	0.0
SRR891275_1_1										25.802021988261124	11.550977759237973	5.190088354822422	0.0	0.0	0.0	0.0
SRR891275_1_1.trim										25.355704638426722	10.61125972354652	4.518399747406024	0.0	0.0	0.0	0.0
SRR891275_1_2										26.465725206231767	12.17106256128698	5.322320537138589	0.0	0.0	0.0	0.0
SRR891275_1_2.trim										26.378955967314273	11.71812942966754	5.013360151058848	0.0	0.0	0.0	0.0
SRR891275_2										7.22493730196119	5.27964856531136	25.7497408112435	12.185312380877075	5.106942492727888	0.0	0.0
SRR891275_2.trim										7.773640351547617	5.453410781939264	25.66416919815793	11.655597994961795	4.874814032686226	0.0	0.0
SRR891275_2_1										17.93001005070328	12.651401410907969	16.411276799590357	0.16170125865902865	0.0	0.0	0.0
SRR891275_2_1.trim										18.160664817947417	12.148295647721932	14.902143939021537	0.11920913324151812	0.0	0.0	0.0
SRR891275_2_2										18.373348146268192	13.213888840679664	17.262848566146047	0.18810310979304518	0.0	0.0	0.0
SRR891275_2_2.trim										18.731173674334897	13.07442017792248	16.398029583103096	0.15326199004598218	0.0	0.0	0.0
SRR891275_3_1										13.54539909064453	11.374058420545778	22.769168296754643	1.1500958858853245	0.0965407446360942	0.0	0.0
SRR891275_3_1.trim										14.01847308452375	11.252591125549785	20.956112482374145	0.928204106629537	0.04686304862045107	0.0	0.0
SRR891275_3_2										13.905372319338028	12.019198651062434	23.950965343208523	1.1242534551374572	0.045345179765498386	0.0	0.0
SRR891275_3_2.trim										14.25479119999161	12.030490285838107	23.115769416766582	0.9908710979483633	0.04364481589140542	0.0	0.0
SRR891275_4_1										11.184744392413206	9.78341204390753	26.198938480009883	2.6739180971912515	0.1639890060647963	0.0	0.0
SRR891275_4_1.trim										11.90011147889822	9.611522776760467	24.581093424858345	2.1931557361078204	0.15143329209130618	0.0	0.0
SRR891275_4_2										11.65025676363507	10.017244752077186	27.893773280296823	2.655754472113186	0.1853858627168128	0.0	0.0
SRR891275_4_2.trim										12.05203107118969	10.179629741307895	27.050157104596305	2.500306313399672	0.15125491995989074	0.0	0.0
SRR891275_5_1										9.636145433027288	8.320951139713001	27.683967328244968	4.520619928637376	0.625516846400047	0.0	0.0
SRR891275_5_1.trim										10.545855857831386	8.31661484442632	26.149429860694745	3.918264205399048	0.451767852620189	0.0	0.0
SRR891275_5_2										10.101498807886097	8.644712423694184	29.328264464974747	4.716818527874959	0.5039344557965191	0.0	0.0
SRR891275_5_2.trim										10.650068649729452	8.715229656922679	28.697902709800516	4.459373388279521	0.40073040370628393	0.0	0.0
SRR891275_6_1										8.703080748809517	7.433095561502601	27.602035488556574	6.531998623183692	1.1581034913578416	0.0	0.0
SRR891275_6_1.trim										9.725102626137042	7.42113805033313	26.502120663673356	5.677315408186995	0.9483309293884129	0.0	0.0
SRR891275_6_2										9.150309155461647	7.62173930390224	29.246603622796925	6.8729133505626345	1.0822301936415044	0.0	0.0
SRR891275_6_2.trim										9.676636660627322	7.667850631262467	28.794412014068477	6.498554282019119	1.011466415381016	0.0	0.0
SRR891275_7_1										8.057070923329771	6.615671576159246	27.134250905458885	8.292815524105116	1.8224812608489676	0.0	0.0
SRR891275_7_1.trim										9.189595064586364	6.698211228793852	26.13083751241999	7.350645634283931	1.5434435869314331	0.0	0.0
SRR891275_7_2										8.460756262643876	6.835151224581088	28.727021500465355	8.472781499539566	1.9458073553094166	0.0	0.0
SRR891275_7_2.trim										8.986700936388957	7.001606230944092	28.26229825826932	8.221038056611823	1.72975642070318	0.0	0.0
SRR891275_8_1										7.593639046004464	6.002306075250783	26.515097346611032	9.418722367097937	2.862389027475128	0.0	0.0
SRR891275_8_1.trim										8.765932563953935	6.200107975168489	25.540713586001296	8.649169741400748	2.303664522698883	0.0	0.0
SRR891275_8_2										7.961162794360694	6.192018175634274	28.007364253360308	9.995712476965899	2.777699201601208	0.0	0.0
SRR891275_8_2.trim										8.471239973901076	6.383961025095801	27.65768009860463	9.718996376311106	2.4943755981389404	0.0	0.0
SRR891275_9_1										7.2203202466134435	5.43890214017101	25.64370002539406	10.586448571733156	3.849913166594976	0.0	0.0
SRR891275_9_1.trim										8.438072341995808	5.655070869589701	24.881687031131197	9.687125712559174	3.2454954094170194	0.0	0.0
SRR891275_9_2										7.537959847234063	5.761487415209259	26.760239288173697	11.244732748392067	3.98337943257065	0.0	0.0
SRR891275_9_2.trim										8.109698289959068	5.903208863523998	26.624084427469757	10.826594820717947	3.6541057167435906	0.0	0.0
SRR891276_001_1										0.0	0.0	0.0	0.0	0.0	0.0	0.0
SRR891276_001_1.trim										0.0	0.0	0.0	0.0	0.0	0.0	0.0
SRR891276_001_2										0.08966197435667533	0.0	0.0	0.0	0.0	0.0	0.0
SRR891276_001_2.trim										0.09049773755656108	0.0	0.0	0.0	0.0	0.0	0.0
SRR891276_002_1										0.31108345924806685	0.0	0.0	0.0	0.0	0.0	0.0
SRR891276_002_1.trim										0.21070563973818704	0.0	0.0	0.0	0.0	0.0	0.0
SRR891276_002_2										0.2177584214736468	0.0	0.0	0.0	0.0	0.0	0.0
SRR891276_002_2.trim										0.21518873845602082	0.0	0.0	0.0	0.0	0.0	0.0
SRR891276_003_1										1.3245229346924263	0.0	0.0	0.0	0.0	0.0	0.0
SRR891276_003_1.trim										1.0674241291672895	0.0	0.0	0.0	0.0	0.0	0.0
SRR891276_003_2										0.8919047054640274	0.0	0.0	0.0	0.0	0.0	0.0
SRR891276_003_2.trim										0.7714157572133353	0.0	0.0	0.0	0.0	0.0	0.0
SRR891276_004_1										2.3075038421275362	0.0	0.0	0.0	0.0	0.0	0.0
SRR891276_004_1.trim										1.8810679611650485	0.0	0.0	0.0	0.0	0.0	0.0
SRR891276_004_2										2.1671826625387	0.0	0.0	0.0	0.0	0.0	0.0
SRR891276_004_2.trim										2.0720963682128732	0.0	0.0	0.0	0.0	0.0	0.0
SRR891276_005_1										3.968634981597056	0.0	0.0	0.0	0.0	0.0	0.0
SRR891276_005_1.trim										3.3765115361153972	0.0	0.0	0.0	0.0	0.0	0.0
SRR891276_005_2										3.8601731832648776	0.0	0.0	0.0	0.0	0.0	0.0
SRR891276_005_2.trim										3.6868922458645805	0.0	0.0	0.0	0.0	0.0	0.0
SRR891276_006_1										5.86814098953547	0.0	0.0	0.0	0.0	0.0	0.0
SRR891276_006_1.trim										5.195776375220603	0.0	0.0	0.0	0.0	0.0	0.0
SRR891276_006_2										6.005988201464441	0.0	0.0	0.0	0.0	0.0	0.0
SRR891276_006_2.trim										5.596601956268135	0.0	0.0	0.0	0.0	0.0	0.0
SRR891276_007_1										7.7129213340445535	0.0	0.0	0.0	0.0	0.0	0.0
SRR891276_007_1.trim										6.898628732538767	0.0	0.0	0.0	0.0	0.0	0.0
SRR891276_007_2										7.818334222357692	0.0	0.0	0.0	0.0	0.0	0.0
SRR891276_007_2.trim										7.488145585031399	0.0	0.0	0.0	0.0	0.0	0.0
SRR891276_008_1										9.590716080122718	0.0	0.0	0.0	0.0	0.0	0.0
SRR891276_008_1.trim										8.443058702137682	0.0	0.0	0.0	0.0	0.0	0.0
SRR891276_008_2										9.881950156732842	0.0	0.0	0.0	0.0	0.0	0.0
SRR891276_008_2.trim										9.375070097126578	0.0	0.0	0.0	0.0	0.0	0.0
SRR891276_009_1										11.324241525842474	0.05237671706690385	0.0	0.0	0.0	0.0	0.0
SRR891276_009_1.trim										10.188250309097436	0.0	0.0	0.0	0.0	0.0	0.0
SRR891276_009_2										11.627631188852654	0.05435319695622097	0.0	0.0	0.0	0.0	0.0
SRR891276_009_2.trim										11.11055717305468	0.053842779085071596	0.0	0.0	0.0	0.0	0.0
SRR891276_01_1										13.014630675501401	0.054253568728598746	0.0	0.0	0.0	0.0	0.0
SRR891276_01_1.trim										11.754464686350175	0.05025576595171857	0.0	0.0	0.0	0.0	0.0
SRR891276_01_2										13.650553653221861	0.05158536043047094	0.0	0.0	0.0	0.0	0.0
SRR891276_01_2.trim										13.050345508390917	0.05115319034371354	0.0	0.0	0.0	0.0	0.0
SRR891276_02_1										28.30670135106999	1.1859506180574142	0.11772492108468073	0.0	0.0	0.0	0.0
SRR891276_02_1.trim										26.546949748333315	1.1295795133356645	0.05807472254759555	0.0	0.0	0.0	0.0
SRR891276_02_2										29.188009598037713	1.0925885296935391	0.11167341325596947	0.0	0.0	0.0	0.0
SRR891276_02_2.trim										28.251531345000586	1.0401177690657508	0.058999345335758964	0.0	0.0	0.0	0.0
SRR891276_03_1										29.163499204841198	3.0615686379620652	0.36741221125112494	0.0	0.0	0.0	0.0
SRR891276_03_1.trim										27.50009965380766	2.5839024275105946	0.316340720486856	0.0	0.0	0.0	0.0
SRR891276_03_2										30.35956811559086	3.2819015367839675	0.19451819733739453	0.0	0.0	0.0	0.0
SRR891276_03_2.trim										29.62463663704704	3.046812675080629	0.19083707900073052	0.0	0.0	0.0	0.0
SRR891276_04_1										29.903489783338706	5.931425529712465	1.0384881547911289	0.0	0.0	0.0	0.0
SRR891276_04_1.trim										28.560784128364137	5.277361115043827	0.7993256987945039	0.0	0.0	0.0	0.0
SRR891276_04_2										30.89258839167176	6.169423601123534	0.9785413608052825	0.0	0.0	0.0	0.0
SRR891276_04_2.trim										30.37338446098684	5.8218877815275425	0.8809124986910088	0.0	0.0	0.0	0.0
SRR891276_05_1										28.858492617452843	8.471315336941196	2.0824277420929365	0.0	0.0	0.0	0.0
SRR891276_05_1.trim										27.848199762461732	7.716610432411045	1.6640833789467888	0.0	0.0	0.0	0.0
SRR891276_05_2										29.941711466871716	8.730949037398785	1.9402306734758463	0.0	0.0	0.0	0.0
SRR891276_05_2.trim										29.565633387451772	8.32262756765257	1.7967983136326322	0.0	0.0	0.0	0.0
SRR891276_06_1										27.70041690502293	10.3165839447769	3.315378796813147	0.0	0.0	0.0	0.0
SRR891276_06_1.trim										26.994696177467887	9.30671106635305	2.8073205094001263	0.0	0.0	0.0	0.0
SRR891276_06_2										28.44023265585648	10.656107192110554	3.4832171689311706	0.0	0.0	0.0	0.0
SRR891276_06_2.trim										28.19272397280013	10.225215746876586	3.2167874199084205	0.0	0.0	0.0	0.0
SRR891276_07_1										26.119212026462225	11.697376897973385	5.019633661841489	0.0	0.0	0.0	0.0
SRR891276_07_1.trim										25.573326974115172	10.783537785643876	4.2971235592008865	0.0	0.0	0.0	0.0
SRR891276_07_2										26.904921944991184	12.022807850334981	5.182207535485453	0.0	0.0	0.0	0.0
SRR891276_07_2.trim										26.838358658507573	11.620016434469127	4.75963152486764	0.0	0.0	0.0	0.0
SRR891276_08_1										24.915628959110688	12.423221108193102	6.771137729151729	0.0	0.0	0.0	0.0
SRR891276_08_1.trim										24.527770543586	11.67972578066678	5.79797653997819	0.0	0.0	0.0	0.0
SRR891276_08_2										25.547458512770515	12.683909430937174	7.102504628062772	0.0	0.0	0.0	0.0
SRR891276_08_2.trim										25.598602434263913	12.328822758571652	6.576882775599659	0.0	0.0	0.0	0.0
SRR891276_09_1										23.683988112052386	12.685009580751922	8.65477535365639	0.0526651649601861	0.0	0.0	0.0
SRR891276_09_1.trim										23.45462954827498	12.05195127148161	7.5097833942709595	0.0	0.0	0.0	0.0
SRR891276_09_2										24.214697056559853	13.18106125226645	8.915523649607067	0.0	0.0	0.0	0.0
SRR891276_09_2.trim										24.297808895733827	12.833248263067215	8.367999922963397	0.0	0.0	0.0	0.0
SRR891276_1										6.103930729078571	4.057584270238814	21.38731741441632	12.549743124739937	10.101384263496366	0.04920462534502366	0.0
SRR891276_1.trim										7.579324071111958	4.250950070607364	21.128789120731604	11.790551713889052	8.996729619558273	0.0	0.0
SRR891276_1_1										22.359970341147914	12.919414379362712	10.394355570459215	0.053026006766483974	0.0	0.0	0.0
SRR891276_1_1.trim										22.307493043388728	12.125722966805084	9.161763657085324	0.04682502086592108	0.0	0.0	0.0
SRR891276_1_2										22.865950089583496	13.531906020921783	10.666564769228868	0.04793481164617499	0.0	0.0	0.0
SRR891276_1_2.trim										23.097104668155115	13.071430186934494	10.122550398273555	0.04546755052308365	0.0	0.0	0.0
SRR891276_2										6.387232119742128	4.219909459634043	22.300055589364966	13.441840846014047	10.573969256818955	0.0	0.0
SRR891276_2.trim										7.009692293401818	4.39874027595026	22.474585283749384	13.060400549925586	10.056987803985853	0.0	0.0
SRR891276_2_1										14.273432897568982	11.846531606356098	22.13101663296639	0.8552650536317541	0.05136660272189048	0.0	0.0
SRR891276_2_1.trim										14.757974840471578	11.489886205857	20.35413781471562	0.7148893016481189	0.04583483669164458	0.0	0.0
SRR891276_2_2										14.701077080916338	12.257505616045794	23.31398829534263	0.8278157174892186	0.0	0.0	0.0
SRR891276_2_2.trim										15.08336255027858	12.29845546866792	22.401179872950145	0.7557985190687628	0.0	0.0	0.0
SRR891276_3_1										10.939506629056819	9.57902948740137	26.958346742026496	2.9562495958007236	0.22389117295295533	0.0	0.0
SRR891276_3_1.trim										11.70591938738001	9.4807516589016	25.238424842125468	2.5028502599398585	0.15032997568115203	0.0	0.0
SRR891276_3_2										11.393128415732026	9.809246594888949	28.404435498848414	3.231695232187616	0.1840418604247218	0.0	0.0
SRR891276_3_2.trim										11.891362853663914	9.94038835289008	27.647278893762365	2.9546801374790466	0.18049195955313643	0.0	0.0
SRR891276_4_1										9.122555338026114	7.689360624498595	28.082106866694502	5.793085634677122	0.919912401258884	0.0	0.0
SRR891276_4_1.trim										10.097296317992123	7.672040706713446	26.716238450838375	5.063092342914462	0.7543065986443858	0.0	0.0
SRR891276_4_2										9.588335054100074	8.037883879458988	29.65920909446016	6.073040189186877	0.7823317987100431	0.0	0.0
SRR891276_4_2.trim										10.160554559211372	8.200131214666438	29.064797872071814	5.740365954518388	0.730422688811742	0.0	0.0
SRR891276_5_1										8.12950124678701	6.649284718156475	27.35961252777142	8.384374953009752	1.8851470601493399	0.0	0.0
SRR891276_5_1.trim										9.223432634355545	6.724971170804071	26.32359388640259	7.488323094515345	1.5677669012787387	0.0	0.0
SRR891276_5_2										8.539140217099229	6.828924713761177	28.858723292397347	8.814309278500918	1.8348622126418117	0.0	0.0
SRR891276_5_2.trim										9.132483477564307	6.975768141816439	28.525597481715515	8.362717497741736	1.7244359213552856	0.0	0.0
SRR891276_6_1										7.4719489062003195	5.861536835587728	26.341562125399946	10.078613645714714	3.1681274753434754	0.0	0.0
SRR891276_6_1.trim										8.717806024169487	6.075350507475664	25.375611920724882	9.14658697129631	2.7373548949402364	0.0	0.0
SRR891276_6_2										7.82964927497464	6.022974628236937	27.695540298448655	10.599537651002867	3.303460944033342	0.0	0.0
SRR891276_6_2.trim										8.42982071863634	6.199458611571882	27.493614485908534	10.19252131346524	3.008437645526867	0.0	0.0
SRR891276_7_1										6.973428563671841	5.17907564642093	25.04034438418446	11.212474584289717	4.97504854499326	0.0	0.0
SRR891276_7_1.trim										8.258736295599164	5.449188972702046	24.407136822717714	10.338692224006175	4.164451610570964	0.0	0.0
SRR891276_7_2										7.334299442918894	5.417926537791702	26.198326472967132	12.019475318800893	4.998271501270941	0.0	0.0
SRR891276_7_2.trim										7.985520122438429	5.600458583280789	26.038242241694228	11.625501434193144	4.685610168187817	0.0	0.0
SRR891276_8_1										6.5587909583858295	4.712640707555565	23.693248164060847	12.062395654662161	6.694499040772955	0.0	0.0
SRR891276_8_1.trim										7.994521866407283	4.9576680450511486	23.118052227268745	11.282551868562644	5.718754026575339	0.0	0.0
SRR891276_8_2										7.005274273477795	4.822212168801323	24.800377677887745	12.779170268253285	6.954152288931617	0.0	0.0
SRR891276_8_2.trim										7.647181624272317	5.057485194604052	24.800629414883268	12.421586542071541	6.469901858541312	0.0	0.0
SRR891276_9_1										6.333620979322303	4.3265644469365805	22.414134857759183	12.475546311363194	8.40672981902717	0.04933245341202636	0.0
SRR891276_9_1.trim										7.79769270829795	4.55728424743361	22.014472238314553	11.776261324006489	7.308219080884607	0.0	0.0
SRR891276_9_2										6.669066683522767	4.457307918078087	23.449921996260432	13.174271677797735	8.880527998991562	0.0	0.0
SRR891276_9_2.trim										7.304346222732278	4.653187800795976	23.513820900229955	12.881734153895641	8.329753265798347	0.0	0.0
[truncated: 5,000 more columns]
