# Supplementary material for: Combining signal and sequence to detect RNA polymerase initiation in ATAC-seq data
Source: PLoS One. 2020 Apr 30;15(4):e0232332. doi: 10.1371/journal.pone.0232332 (PMC7192442; doi:10.1371/journal.pone.0232332)
Supplement: S1 File — (ZIP) [file pone.0232332.s011.zip › multiqc_reports/all_other_ATAC_samples_MultiQC/multiqc_data/mqc_fastqc_sequence_length_distribution_plot_1.txt]

	50
SRR1822165_001_1	193027.0
	20	21	22	23	24	25	26	27	28	29	30	31	32	33	34	35	36	37	38	39	40	41	42	43	44	45	46	47	48	49	50
SRR1822165_001_1.trim	14.0	15.0	15.0	24.0	27.0	38.0	217.0	215.0	215.0	200.0	214.0	201.0	167.0	242.0	332.0	578.0	973.0	993.0	1227.0	1597.0	2071.0	2379.0	2486.0	2122.0	2139.0	2165.0	2022.0	2000.0	2040.0	2219.0	161908.0
	50
SRR1822165_001_2	193027.0
	20	21	22	23	24	25	26	27	28	29	30	31	32	33	34	35	36	37	38	39	40	41	42	43	44	45	46	47	48	49	50
SRR1822165_001_2.trim	72.0	78.0	49.0	79.0	72.0	95.0	263.0	265.0	258.0	259.0	248.0	253.0	253.0	332.0	403.0	684.0	1013.0	1051.0	1294.0	1669.0	2118.0	2476.0	2593.0	2218.0	2279.0	2311.0	2167.0	2176.0	2191.0	2311.0	159525.0
	50
SRR1822165_002_1	386334.0
	20	21	22	23	24	25	26	27	28	29	30	31	32	33	34	35	36	37	38	39	40	41	42	43	44	45	46	47	48	49	50
SRR1822165_002_1.trim	21.0	30.0	28.0	43.0	49.0	85.0	421.0	413.0	383.0	417.0	421.0	423.0	363.0	491.0	650.0	1203.0	1939.0	2014.0	2502.0	3283.0	4120.0	4699.0	4956.0	4255.0	4308.0	4432.0	4040.0	3983.0	4079.0	4439.0	323870.0
	50
SRR1822165_002_2	386334.0
	20	21	22	23	24	25	26	27	28	29	30	31	32	33	34	35	36	37	38	39	40	41	42	43	44	45	46	47	48	49	50
SRR1822165_002_2.trim	137.0	142.0	102.0	130.0	143.0	209.0	512.0	508.0	492.0	535.0	508.0	529.0	496.0	632.0	806.0	1378.0	2033.0	2157.0	2626.0	3428.0	4265.0	4879.0	5150.0	4468.0	4553.0	4715.0	4340.0	4335.0	4342.0	4584.0	319226.0
	50
SRR1822165_003_1	579212.0
	20	21	22	23	24	25	26	27	28	29	30	31	32	33	34	35	36	37	38	39	40	41	42	43	44	45	46	47	48	49	50
SRR1822165_003_1.trim	30.0	50.0	43.0	58.0	76.0	124.0	628.0	593.0	598.0	643.0	607.0	615.0	552.0	766.0	982.0	1780.0	2890.0	3084.0	3774.0	4881.0	6190.0	7110.0	7333.0	6361.0	6439.0	6612.0	6156.0	5952.0	6079.0	6723.0	485532.0
	50
SRR1822165_003_2	579212.0
	20	21	22	23	24	25	26	27	28	29	30	31	32	33	34	35	36	37	38	39	40	41	42	43	44	45	46	47	48	49	50
SRR1822165_003_2.trim	192.0	202.0	162.0	192.0	214.0	308.0	768.0	736.0	748.0	810.0	745.0	749.0	732.0	973.0	1191.0	2018.0	3039.0	3291.0	3955.0	5086.0	6431.0	7319.0	7663.0	6664.0	6829.0	7071.0	6653.0	6474.0	6502.0	6888.0	478656.0
	50
SRR1822165_004_1	771778.0
	20	21	22	23	24	25	26	27	28	29	30	31	32	33	34	35	36	37	38	39	40	41	42	43	44	45	46	47	48	49	50
SRR1822165_004_1.trim	35.0	62.0	58.0	75.0	103.0	181.0	829.0	792.0	784.0	844.0	798.0	780.0	769.0	1012.0	1327.0	2375.0	3843.0	4139.0	5125.0	6582.0	8160.0	9468.0	9781.0	8488.0	8629.0	8861.0	8259.0	7914.0	8093.0	8889.0	646828.0
	50
SRR1822165_004_2	771778.0
	20	21	22	23	24	25	26	27	28	29	30	31	32	33	34	35	36	37	38	39	40	41	42	43	44	45	46	47	48	49	50
SRR1822165_004_2.trim	240.0	248.0	237.0	270.0	279.0	411.0	1015.0	991.0	966.0	1055.0	991.0	968.0	1002.0	1305.0	1596.0	2672.0	4051.0	4432.0	5353.0	6841.0	8460.0	9779.0	10207.0	8915.0	9106.0	9455.0	8922.0	8663.0	8700.0	9166.0	637587.0
	50
SRR1822165_005_1	964866.0
	20	21	22	23	24	25	26	27	28	29	30	31	32	33	34	35	36	37	38	39	40	41	42	43	44	45	46	47	48	49	50
SRR1822165_005_1.trim	48.0	71.0	76.0	88.0	126.0	241.0	1066.0	970.0	995.0	1057.0	995.0	982.0	944.0	1255.0	1658.0	2954.0	4797.0	5156.0	6418.0	8194.0	10184.0	11861.0	12340.0	10627.0	10791.0	11082.0	10377.0	9845.0	10150.0	11050.0	808592.0
	50
SRR1822165_005_2	964866.0
	20	21	22	23	24	25	26	27	28	29	30	31	32	33	34	35	36	37	38	39	40	41	42	43	44	45	46	47	48	49	50
SRR1822165_005_2.trim	307.0	310.0	295.0	335.0	356.0	540.0	1314.0	1207.0	1213.0	1324.0	1249.0	1213.0	1229.0	1608.0	2002.0	3327.0	5050.0	5499.0	6683.0	8528.0	10569.0	12244.0	12839.0	11187.0	11346.0	11770.0	11212.0	10781.0	10940.0	11448.0	797065.0
	50
SRR1822165_006_1	1157629.0
	20	21	22	23	24	25	26	27	28	29	30	31	32	33	34	35	36	37	38	39	40	41	42	43	44	45	46	47	48	49	50
SRR1822165_006_1.trim	57.0	79.0	92.0	113.0	146.0	302.0	1285.0	1160.0	1173.0	1272.0	1201.0	1177.0	1132.0	1517.0	1989.0	3508.0	5773.0	6260.0	7694.0	9857.0	12239.0	14239.0	14847.0	12760.0	12879.0	13246.0	12486.0	11734.0	12211.0	13169.0	970192.0
	50
SRR1822165_006_2	1157629.0
	20	21	22	23	24	25	26	27	28	29	30	31	32	33	34	35	36	37	38	39	40	41	42	43	44	45	46	47	48	49	50
SRR1822165_006_2.trim	380.0	357.0	353.0	392.0	423.0	641.0	1580.0	1424.0	1442.0	1578.0	1496.0	1474.0	1489.0	1915.0	2406.0	3944.0	6072.0	6664.0	8056.0	10246.0	12693.0	14694.0	15437.0	13404.0	13561.0	14060.0	13470.0	12819.0	13169.0	13785.0	956365.0
	50
SRR1822165_007_1	1350602.0
	20	21	22	23	24	25	26	27	28	29	30	31	32	33	34	35	36	37	38	39	40	41	42	43	44	45	46	47	48	49	50
SRR1822165_007_1.trim	62.0	95.0	108.0	128.0	175.0	362.0	1506.0	1384.0	1392.0	1485.0	1403.0	1371.0	1322.0	1775.0	2327.0	4057.0	6754.0	7247.0	8973.0	11508.0	14293.0	16668.0	17314.0	14856.0	14963.0	15379.0	14583.0	13747.0	14176.0	15388.0	1131969.0
	50
SRR1822165_007_2	1350602.0
	20	21	22	23	24	25	26	27	28	29	30	31	32	33	34	35	36	37	38	39	40	41	42	43	44	45	46	47	48	49	50
SRR1822165_007_2.trim	445.0	423.0	409.0	461.0	493.0	763.0	1855.0	1689.0	1718.0	1854.0	1748.0	1715.0	1756.0	2219.0	2791.0	4563.0	7103.0	7717.0	9404.0	11946.0	14832.0	17182.0	18011.0	15621.0	15744.0	16319.0	15677.0	14976.0	15355.0	16093.0	1115888.0
	50
SRR1822165_008_1	1543763.0
	20	21	22	23	24	25	26	27	28	29	30	31	32	33	34	35	36	37	38	39	40	41	42	43	44	45	46	47	48	49	50
SRR1822165_008_1.trim	71.0	104.0	117.0	155.0	209.0	418.0	1732.0	1571.0	1568.0	1672.0	1619.0	1559.0	1515.0	1996.0	2688.0	4628.0	7659.0	8255.0	10265.0	13210.0	16230.0	19131.0	19803.0	16923.0	17192.0	17555.0	16710.0	15644.0	16194.0	17567.0	1293897.0
	50
SRR1822165_008_2	1543763.0
	20	21	22	23	24	25	26	27	28	29	30	31	32	33	34	35	36	37	38	39	40	41	42	43	44	45	46	47	48	49	50
SRR1822165_008_2.trim	520.0	480.0	475.0	516.0	576.0	872.0	2131.0	1929.0	1937.0	2095.0	2006.0	1968.0	2010.0	2500.0	3206.0	5203.0	8074.0	8764.0	10757.0	13706.0	16850.0	19730.0	20607.0	17819.0	18085.0	18610.0	17963.0	17004.0	17551.0	18352.0	1275561.0
	50
SRR1822165_009_1	1736225.0
	20	21	22	23	24	25	26	27	28	29	30	31	32	33	34	35	36	37	38	39	40	41	42	43	44	45	46	47	48	49	50
SRR1822165_009_1.trim	81.0	122.0	134.0	169.0	230.0	472.0	1948.0	1772.0	1753.0	1850.0	1813.0	1757.0	1696.0	2246.0	3029.0	5196.0	8551.0	9321.0	11503.0	14830.0	18293.0	21572.0	22265.0	19109.0	19449.0	19767.0	18839.0	17576.0	18148.0	19711.0	1455171.0
	50
SRR1822165_009_2	1736225.0
	20	21	22	23	24	25	26	27	28	29	30	31	32	33	34	35	36	37	38	39	40	41	42	43	44	45	46	47	48	49	50
SRR1822165_009_2.trim	582.0	531.0	526.0	576.0	643.0	984.0	2373.0	2169.0	2147.0	2322.0	2247.0	2254.0	2242.0	2801.0	3627.0	5821.0	9031.0	9892.0	12064.0	15395.0	18975.0	22248.0	23123.0	20100.0	20457.0	20982.0	20266.0	19081.0	19721.0	20649.0	1434544.0
	50
SRR1822165_01_1	1929270.0
	20	21	22	23	24	25	26	27	28	29	30	31	32	33	34	35	36	37	38	39	40	41	42	43	44	45	46	47	48	49	50
SRR1822165_01_1.trim	88.0	137.0	153.0	184.0	254.0	516.0	2146.0	1973.0	1956.0	2073.0	2016.0	1957.0	1903.0	2519.0	3344.0	5791.0	9533.0	10352.0	12722.0	16472.0	20319.0	24016.0	24649.0	21217.0	21507.0	21923.0	20938.0	19551.0	20117.0	21911.0	1617176.0
	50
SRR1822165_01_2	1929270.0
	20	21	22	23	24	25	26	27	28	29	30	31	32	33	34	35	36	37	38	39	40	41	42	43	44	45	46	47	48	49	50
SRR1822165_01_2.trim	639.0	594.0	613.0	640.0	711.0	1083.0	2625.0	2412.0	2386.0	2595.0	2502.0	2499.0	2482.0	3137.0	3991.0	6459.0	10114.0	10968.0	13316.0	17119.0	21113.0	24768.0	25598.0	22322.0	22631.0	23315.0	22490.0	21240.0	21888.0	22947.0	1594216.0
	50
SRR1822165_02_1	3860905.0
	20	21	22	23	24	25	26	27	28	29	30	31	32	33	34	35	36	37	38	39	40	41	42	43	44	45	46	47	48	49	50
SRR1822165_02_1.trim	189.0	274.0	297.0	398.0	533.0	1008.0	4208.0	3889.0	3911.0	4206.0	3953.0	3870.0	3834.0	5032.0	6719.0	11564.0	19141.0	20822.0	25568.0	33052.0	40547.0	48035.0	49397.0	42631.0	43251.0	43835.0	41395.0	39376.0	40384.0	44025.0	3235922.0
	50
SRR1822165_02_2	3860905.0
	20	21	22	23	24	25	26	27	28	29	30	31	32	33	34	35	36	37	38	39	40	41	42	43	44	45	46	47	48	49	50
SRR1822165_02_2.trim	1218.0	1204.0	1231.0	1336.0	1422.0	2188.0	5125.0	4779.0	4706.0	5297.0	4911.0	4926.0	4993.0	6253.0	7954.0	12838.0	20312.0	22050.0	26808.0	34286.0	42022.0	49586.0	51329.0	44703.0	45464.0	46597.0	44534.0	42538.0	43924.0	46196.0	3190536.0
	50
SRR1822165_03_1	5788534.0
	20	21	22	23	24	25	26	27	28	29	30	31	32	33	34	35	36	37	38	39	40	41	42	43	44	45	46	47	48	49	50
SRR1822165_03_1.trim	283.0	435.0	432.0	600.0	796.0	1506.0	6326.0	5735.0	5850.0	6430.0	5950.0	5800.0	5837.0	7465.0	10071.0	17248.0	28723.0	31188.0	38365.0	49418.0	60841.0	72030.0	74109.0	64015.0	64815.0	65465.0	61974.0	59156.0	60469.0	66065.0	4851916.0
	50
SRR1822165_03_2	5788534.0
	20	21	22	23	24	25	26	27	28	29	30	31	32	33	34	35	36	37	38	39	40	41	42	43	44	45	46	47	48	49	50
SRR1822165_03_2.trim	1822.0	1769.0	1944.0	2016.0	2184.0	3243.0	7638.0	7057.0	7072.0	8090.0	7407.0	7385.0	7466.0	9324.0	11979.0	19166.0	30401.0	33050.0	40305.0	51270.0	63025.0	74455.0	76966.0	67133.0	68123.0	69620.0	66810.0	64077.0	65945.0	69190.0	4783381.0
	50
SRR1822165_04_1	7719107.0
	20	21	22	23	24	25	26	27	28	29	30	31	32	33	34	35	36	37	38	39	40	41	42	43	44	45	46	47	48	49	50
SRR1822165_04_1.trim	390.0	548.0	571.0	820.0	1091.0	2021.0	8489.0	7724.0	7789.0	8688.0	7868.0	7792.0	7703.0	9926.0	13369.0	23027.0	38125.0	41774.0	50997.0	65738.0	81059.0	95946.0	98714.0	85048.0	86574.0	87311.0	82688.0	78794.0	80779.0	88124.0	6470998.0
	50
SRR1822165_04_2	7719107.0
	20	21	22	23	24	25	26	27	28	29	30	31	32	33	34	35	36	37	38	39	40	41	42	43	44	45	46	47	48	49	50
SRR1822165_04_2.trim	2416.0	2347.0	2596.0	2714.0	2901.0	4330.0	10288.0	9486.0	9477.0	10894.0	9864.0	9920.0	9893.0	12503.0	15859.0	25499.0	40382.0	44090.0	53655.0	68236.0	83912.0	99160.0	102597.0	89289.0	90814.0	92846.0	89040.0	85139.0	88181.0	92291.0	6379866.0
	50
SRR1822165_05_1	9649850.0
	20	21	22	23	24	25	26	27	28	29	30	31	32	33	34	35	36	37	38	39	40	41	42	43	44	45	46	47	48	49	50
SRR1822165_05_1.trim	475.0	688.0	735.0	997.0	1366.0	2564.0	10664.0	9623.0	9785.0	10802.0	9810.0	9718.0	9746.0	12362.0	16763.0	28953.0	47441.0	52407.0	63717.0	82329.0	101300.0	119972.0	123736.0	106306.0	108133.0	109154.0	103428.0	98373.0	101296.0	110174.0	8088762.0
	50
SRR1822165_05_2	9649850.0
	20	21	22	23	24	25	26	27	28	29	30	31	32	33	34	35	36	37	38	39	40	41	42	43	44	45	46	47	48	49	50
SRR1822165_05_2.trim	3008.0	2883.0	3276.0	3374.0	3634.0	5410.0	12932.0	11830.0	11871.0	13580.0	12266.0	12419.0	12456.0	15582.0	19820.0	31933.0	50357.0	55266.0	67032.0	85392.0	104885.0	124075.0	128616.0	111592.0	113376.0	116060.0	111406.0	106328.0	110362.0	115428.0	7975130.0
	50
SRR1822165_06_1	11579066.0
	20	21	22	23	24	25	26	27	28	29	30	31	32	33	34	35	36	37	38	39	40	41	42	43	44	45	46	47	48	49	50
SRR1822165_06_1.trim	572.0	820.0	893.0	1175.0	1660.0	3083.0	12809.0	11486.0	11728.0	12932.0	11747.0	11660.0	11713.0	14755.0	20000.0	34808.0	56680.0	62915.0	76670.0	98975.0	121625.0	143905.0	148512.0	127591.0	129684.0	131017.0	124034.0	117980.0	121736.0	132376.0	9705814.0
	50
SRR1822165_06_2	11579066.0
	20	21	22	23	24	25	26	27	28	29	30	31	32	33	34	35	36	37	38	39	40	41	42	43	44	45	46	47	48	49	50
SRR1822165_06_2.trim	3637.0	3472.0	3910.0	4017.0	4385.0	6549.0	15576.0	14100.0	14170.0	16252.0	14709.0	14879.0	14985.0	18531.0	23732.0	38423.0	60192.0	66312.0	80596.0	102554.0	125904.0	148962.0	154436.0	133944.0	135966.0	139252.0	133632.0	127581.0	132460.0	138588.0	9569649.0
	50
SRR1822165_07_1	13507184.0
	20	21	22	23	24	25	26	27	28	29	30	31	32	33	34	35	36	37	38	39	40	41	42	43	44	45	46	47	48	49	50
SRR1822165_07_1.trim	659.0	972.0	1034.0	1389.0	1939.0	3612.0	14942.0	13435.0	13621.0	15054.0	13655.0	13619.0	13673.0	17229.0	23417.0	40779.0	65953.0	73481.0	89353.0	115587.0	141855.0	167743.0	173212.0	148990.0	151352.0	152769.0	144604.0	137694.0	142206.0	154143.0	11321934.0
	50
SRR1822165_07_2	13507184.0
	20	21	22	23	24	25	26	27	28	29	30	31	32	33	34	35	36	37	38	39	40	41	42	43	44	45	46	47	48	49	50
SRR1822165_07_2.trim	4249.0	4101.0	4484.0	4703.0	5149.0	7665.0	18164.0	16439.0	16503.0	18917.0	17174.0	17379.0	17459.0	21719.0	27800.0	44983.0	70080.0	77430.0	94018.0	119776.0	146880.0	173658.0	180179.0	156345.0	158734.0	162268.0	155933.0	148875.0	154503.0	161525.0	11162813.0
	50
SRR1822165_08_1	15438582.0
	20	21	22	23	24	25	26	27	28	29	30	31	32	33	34	35	36	37	38	39	40	41	42	43	44	45	46	47	48	49	50
SRR1822165_08_1.trim	736.0	1117.0	1177.0	1592.0	2224.0	4119.0	17099.0	15331.0	15555.0	17161.0	15543.0	15595.0	15649.0	19693.0	26762.0	46561.0	75473.0	83977.0	101979.0	132182.0	162205.0	191460.0	198297.0	170476.0	172815.0	174667.0	165371.0	157339.0	162872.0	176227.0	12940373.0
	50
SRR1822165_08_2	15438582.0
	20	21	22	23	24	25	26	27	28	29	30	31	32	33	34	35	36	37	38	39	40	41	42	43	44	45	46	47	48	49	50
SRR1822165_08_2.trim	4841.0	4670.0	5081.0	5348.0	5834.0	8737.0	20774.0	18821.0	18807.0	21619.0	19622.0	19926.0	19966.0	24747.0	31716.0	51384.0	80197.0	88510.0	107370.0	137055.0	167989.0	198307.0	206224.0	178930.0	181228.0	185593.0	178374.0	170176.0	176976.0	184680.0	12758125.0
	50
SRR1822165_09_1	17368232.0
	20	21	22	23	24	25	26	27	28	29	30	31	32	33	34	35	36	37	38	39	40	41	42	43	44	45	46	47	48	49	50
SRR1822165_09_1.trim	841.0	1268.0	1350.0	1782.0	2523.0	4595.0	19193.0	17277.0	17534.0	19342.0	17514.0	17527.0	17584.0	22089.0	29979.0	52350.0	84875.0	94507.0	114656.0	148836.0	182613.0	215378.0	222866.0	191828.0	194295.0	196360.0	186201.0	177119.0	183244.0	197987.0	14558483.0
	50
SRR1822165_09_2	17368232.0
	20	21	22	23	24	25	26	27	28	29	30	31	32	33	34	35	36	37	38	39	40	41	42	43	44	45	46	47	48	49	50
SRR1822165_09_2.trim	5393.0	5294.0	5743.0	6001.0	6597.0	9810.0	23276.0	21187.0	21213.0	24380.0	22020.0	22386.0	22404.0	27859.0	35577.0	57830.0	90241.0	99626.0	120713.0	154263.0	189056.0	223079.0	231892.0	201334.0	203766.0	208659.0	201002.0	191372.0	199066.0	207719.0	14353238.0
	50
SRR1822165_1	192904649.0
	20	21	22	23	24	25	26	27	28	29	30	31	32	33	34	35	36	37	38	39	40	41	42	43	44	45	46	47	48	49	50
SRR1822165_1.trim	8933.0	13904.0	15567.0	20109.0	27292.0	51283.0	212786.0	189494.0	193670.0	213813.0	194801.0	193116.0	194018.0	244381.0	333089.0	579347.0	940275.0	1048881.0	1270107.0	1653948.0	2031113.0	2395765.0	2483970.0	2137699.0	2160059.0	2191625.0	2069738.0	1966045.0	2028241.0	2200484.0	161677208.0
	50
SRR1822165_1_1	19296611.0
	20	21	22	23	24	25	26	27	28	29	30	31	32	33	34	35	36	37	38	39	40	41	42	43	44	45	46	47	48	49	50
SRR1822165_1_1.trim	930.0	1417.0	1509.0	1965.0	2753.0	5101.0	21395.0	19218.0	19471.0	21448.0	19456.0	19440.0	19559.0	24461.0	33262.0	58244.0	94180.0	105065.0	127215.0	165190.0	203126.0	239272.0	247743.0	213427.0	215926.0	218274.0	207097.0	196743.0	203570.0	219888.0	16174317.0
	50
SRR1822165_1_2	19296611.0
	20	21	22	23	24	25	26	27	28	29	30	31	32	33	34	35	36	37	38	39	40	41	42	43	44	45	46	47	48	49	50
SRR1822165_1_2.trim	6061.0	5874.0	6417.0	6667.0	7274.0	10854.0	25934.0	23572.0	23546.0	27053.0	24477.0	24895.0	24911.0	30855.0	39472.0	64295.0	100183.0	110802.0	134004.0	171198.0	210366.0	247781.0	257750.0	223873.0	226520.0	232076.0	223417.0	212355.0	220884.0	230672.0	15946624.0
	50
SRR1822165_2	192904649.0
	20	21	22	23	24	25	26	27	28	29	30	31	32	33	34	35	36	37	38	39	40	41	42	43	44	45	46	47	48	49	50
SRR1822165_2.trim	59680.0	58243.0	64354.0	66181.0	74548.0	106565.0	256802.0	233609.0	233796.0	270894.0	246307.0	247562.0	248784.0	305305.0	393614.0	641160.0	1001294.0	1105381.0	1338627.0	1717602.0	2102832.0	2481763.0	2582195.0	2242166.0	2268477.0	2327895.0	2227139.0	2121749.0	2200506.0	2301802.0	159413929.0
	50
SRR1822165_2_1	38585513.0
	20	21	22	23	24	25	26	27	28	29	30	31	32	33	34	35	36	37	38	39	40	41	42	43	44	45	46	47	48	49	50
SRR1822165_2_1.trim	1804.0	2780.0	3100.0	3987.0	5492.0	10289.0	42548.0	37933.0	38749.0	42532.0	38921.0	38695.0	39065.0	48946.0	66651.0	116118.0	188625.0	210519.0	254602.0	330310.0	405509.0	478510.0	495874.0	426811.0	431812.0	437585.0	413754.0	392992.0	406077.0	440271.0	32342206.0
	50
SRR1822165_2_2	38585513.0
	20	21	22	23	24	25	26	27	28	29	30	31	32	33	34	35	36	37	38	39	40	41	42	43	44	45	46	47	48	49	50
SRR1822165_2_2.trim	12029.0	11730.0	12876.0	13250.0	14689.0	21627.0	51452.0	46604.0	47086.0	53834.0	49133.0	49427.0	49778.0	61578.0	78866.0	128297.0	200897.0	221740.0	268157.0	342824.0	420094.0	495820.0	515389.0	447639.0	453391.0	465028.0	446101.0	424273.0	440761.0	461020.0	31887677.0
	50
SRR1822165_3_1	57876736.0
	20	21	22	23	24	25	26	27	28	29	30	31	32	33	34	35	36	37	38	39	40	41	42	43	44	45	46	47	48	49	50
SRR1822165_3_1.trim	2672.0	4176.0	4689.0	6020.0	8289.0	15501.0	63664.0	56708.0	57989.0	63780.0	58138.0	58273.0	58461.0	73296.0	99791.0	174440.0	282316.0	315033.0	381764.0	496012.0	608870.0	718687.0	744564.0	640728.0	647727.0	656666.0	620417.0	589263.0	608961.0	660228.0	48510403.0
	50
SRR1822165_3_2	57876736.0
	20	21	22	23	24	25	26	27	28	29	30	31	32	33	34	35	36	37	38	39	40	41	42	43	44	45	46	47	48	49	50
SRR1822165_3_2.trim	18005.0	17627.0	19253.0	19871.0	22195.0	31992.0	77017.0	69778.0	70312.0	80870.0	73673.0	74524.0	74649.0	91723.0	118140.0	192714.0	300923.0	332053.0	402131.0	514632.0	630596.0	744468.0	774163.0	671796.0	680290.0	697910.0	668204.0	636444.0	660687.0	691546.0	47829340.0
	50
SRR1822165_4_1	77167044.0
	20	21	22	23	24	25	26	27	28	29	30	31	32	33	34	35	36	37	38	39	40	41	42	43	44	45	46	47	48	49	50
SRR1822165_4_1.trim	3574.0	5580.0	6233.0	7969.0	11001.0	20633.0	84782.0	75517.0	77598.0	85190.0	77531.0	77596.0	77900.0	97818.0	133163.0	232416.0	376235.0	419900.0	508467.0	661669.0	812597.0	958700.0	992925.0	853795.0	863383.0	875675.0	827237.0	785602.0	812308.0	879900.0	64679212.0
	50
SRR1822165_4_2	77167044.0
	20	21	22	23	24	25	26	27	28	29	30	31	32	33	34	35	36	37	38	39	40	41	42	43	44	45	46	47	48	49	50
SRR1822165_4_2.trim	23940.0	23345.0	25607.0	26477.0	29743.0	42684.0	102563.0	92905.0	93857.0	107859.0	98204.0	99183.0	99621.0	122297.0	157563.0	256931.0	400873.0	442375.0	535697.0	686783.0	841253.0	993203.0	1032286.0	895339.0	907136.0	930461.0	890588.0	848790.0	881508.0	921493.0	63771542.0
	50
SRR1822165_5_1	96451685.0
	20	21	22	23	24	25	26	27	28	29	30	31	32	33	34	35	36	37	38	39	40	41	42	43	44	45	46	47	48	49	50
SRR1822165_5_1.trim	4431.0	6959.0	7779.0	10010.0	13685.0	25781.0	106069.0	94560.0	97156.0	106450.0	97218.0	96941.0	97216.0	122129.0	166617.0	290001.0	469869.0	524741.0	635268.0	827397.0	1015730.0	1197990.0	1242205.0	1067587.0	1079681.0	1094116.0	1034845.0	982399.0	1015217.0	1100435.0	80840056.0
	50
SRR1822165_5_2	96451685.0
	20	21	22	23	24	25	26	27	28	29	30	31	32	33	34	35	36	37	38	39	40	41	42	43	44	45	46	47	48	49	50
SRR1822165_5_2.trim	29912.0	29011.0	32181.0	33191.0	37254.0	53251.0	128254.0	116402.0	117358.0	135049.0	123230.0	123917.0	124407.0	152721.0	197192.0	320680.0	500742.0	552667.0	669360.0	858993.0	1051612.0	1240949.0	1291185.0	1119964.0	1134382.0	1162308.0	1113916.0	1061014.0	1101671.0	1151910.0	79705855.0
	50
SRR1822165_6_1	115738888.0
	20	21	22	23	24	25	26	27	28	29	30	31	32	33	34	35	36	37	38	39	40	41	42	43	44	45	46	47	48	49	50
SRR1822165_6_1.trim	5283.0	8293.0	9260.0	11991.0	16338.0	30798.0	127454.0	113411.0	116433.0	127965.0	116749.0	116159.0	116726.0	146768.0	199817.0	347692.0	563789.0	629832.0	761990.0	992703.0	1218779.0	1436480.0	1491078.0	1281647.0	1296276.0	1313235.0	1241694.0	1178750.0	1217292.0	1320398.0	97006239.0
	50
SRR1822165_6_2	115738888.0
	20	21	22	23	24	25	26	27	28	29	30	31	32	33	34	35	36	37	38	39	40	41	42	43	44	45	46	47	48	49	50
SRR1822165_6_2.trim	35833.0	34822.0	38552.0	39800.0	44669.0	63956.0	154024.0	139678.0	140513.0	162106.0	147820.0	148666.0	149296.0	183453.0	236441.0	384699.0	600539.0	663370.0	802907.0	1031072.0	1261468.0	1488175.0	1549950.0	1344515.0	1361607.0	1394985.0	1335830.0	1273310.0	1321660.0	1382652.0	95644951.0
	50
SRR1822165_7_1	135028410.0
	20	21	22	23	24	25	26	27	28	29	30	31	32	33	34	35	36	37	38	39	40	41	42	43	44	45	46	47	48	49	50
SRR1822165_7_1.trim	6225.0	9720.0	10883.0	14068.0	19035.0	35890.0	148731.0	132352.0	135750.0	149440.0	136284.0	135381.0	136003.0	170927.0	233181.0	405769.0	658213.0	734448.0	888725.0	1158171.0	1421732.0	1675410.0	1740024.0	1494571.0	1512662.0	1532973.0	1448579.0	1374960.0	1420079.0	1540869.0	113173425.0
	50
SRR1822165_7_2	135028410.0
	20	21	22	23	24	25	26	27	28	29	30	31	32	33	34	35	36	37	38	39	40	41	42	43	44	45	46	47	48	49	50
SRR1822165_7_2.trim	41757.0	40586.0	45042.0	46528.0	52161.0	74551.0	179615.0	163104.0	163798.0	189272.0	172423.0	173275.0	174214.0	213917.0	276063.0	448858.0	701172.0	773672.0	936427.0	1202793.0	1471347.0	1735691.0	1808806.0	1568092.0	1589071.0	1628493.0	1559011.0	1485083.0	1541137.0	1612959.0	111585562.0
	50
SRR1822165_8_1	154322454.0
	20	21	22	23	24	25	26	27	28	29	30	31	32	33	34	35	36	37	38	39	40	41	42	43	44	45	46	47	48	49	50
SRR1822165_8_1.trim	7132.0	11134.0	12414.0	16097.0	21831.0	41098.0	170006.0	151423.0	155004.0	170913.0	155729.0	154451.0	155350.0	195407.0	266557.0	463433.0	752179.0	839101.0	1016004.0	1323563.0	1624298.0	1915904.0	1987483.0	1708419.0	1727897.0	1752129.0	1656254.0	1572055.0	1622869.0	1760233.0	129345189.0
	50
SRR1822165_8_2	154322454.0
	20	21	22	23	24	25	26	27	28	29	30	31	32	33	34	35	36	37	38	39	40	41	42	43	44	45	46	47	48	49	50
SRR1822165_8_2.trim	47822.0	46554.0	51409.0	53041.0	59609.0	85175.0	205216.0	186615.0	187186.0	216462.0	196957.0	197925.0	199179.0	244439.0	315233.0	512815.0	800965.0	883806.0	1070760.0	1374572.0	1681124.0	1984808.0	2066483.0	1792533.0	1815103.0	1860953.0	1782468.0	1697649.0	1761107.0	1842107.0	127531481.0
	50
SRR1822165_9_1	173609268.0
	20	21	22	23	24	25	26	27	28	29	30	31	32	33	34	35	36	37	38	39	40	41	42	43	44	45	46	47	48	49	50
SRR1822165_9_1.trim	8034.0	12480.0	13980.0	18119.0	24487.0	46142.0	191459.0	170624.0	174384.0	192246.0	175231.0	173788.0	174622.0	219879.0	299817.0	521245.0	846046.0	943814.0	1143104.0	1487950.0	1828060.0	2156014.0	2235212.0	1923147.0	1943538.0	1971874.0	1862816.0	1769464.0	1825264.0	1980513.0	145508177.0
	50
SRR1822165_9_2	173609268.0
	20	21	22	23	24	25	26	27	28	29	30	31	32	33	34	35	36	37	38	39	40	41	42	43	44	45	46	47	48	49	50
SRR1822165_9_2.trim	53845.0	52549.0	57832.0	59645.0	67006.0	95812.0	231126.0	210328.0	210390.0	243516.0	221545.0	222704.0	223818.0	274901.0	354337.0	576842.0	900786.0	994593.0	1204614.0	1545319.0	1892066.0	2233503.0	2323697.0	2017560.0	2041471.0	2094397.0	2004458.0	1910138.0	1981057.0	2071663.0	143470012.0
	50
SRR1822166_001_1	56645.0
	20	21	22	23	24	25	26	27	28	29	30	31	32	33	34	35	36	37	38	39	40	41	42	43	44	45	46	47	48	49	50
SRR1822166_001_1.trim	6.0	7.0	2.0	8.0	12.0	14.0	67.0	47.0	49.0	58.0	59.0	56.0	51.0	63.0	107.0	154.0	230.0	256.0	341.0	427.0	475.0	557.0	620.0	507.0	533.0	566.0	530.0	514.0	574.0	593.0	48329.0
	50
SRR1822166_001_2	56645.0
	20	21	22	23	24	25	26	27	28	29	30	31	32	33	34	35	36	37	38	39	40	41	42	43	44	45	46	47	48	49	50
SRR1822166_001_2.trim	18.0	20.0	20.0	19.0	14.0	38.0	80.0	64.0	58.0	77.0	75.0	73.0	56.0	99.0	122.0	170.0	252.0	275.0	359.0	461.0	502.0	583.0	650.0	519.0	539.0	607.0	569.0	572.0	644.0	649.0	47628.0
	50
SRR1822166_002_1	113565.0
	20	21	22	23	24	25	26	27	28	29	30	31	32	33	34	35	36	37	38	39	40	41	42	43	44	45	46	47	48	49	50
SRR1822166_002_1.trim	7.0	16.0	9.0	13.0	21.0	31.0	128.0	106.0	91.0	109.0	115.0	110.0	111.0	130.0	193.0	314.0	477.0	535.0	654.0	807.0	962.0	1203.0	1248.0	1026.0	1067.0	1126.0	1033.0	1036.0	1161.0	1197.0	96871.0
	50
SRR1822166_002_2	113565.0
	20	21	22	23	24	25	26	27	28	29	30	31	32	33	34	35	36	37	38	39	40	41	42	43	44	45	46	47	48	49	50
SRR1822166_002_2.trim	42.0	36.0	38.0	45.0	37.0	81.0	145.0	143.0	117.0	147.0	139.0	150.0	135.0	182.0	215.0	344.0	505.0	569.0	708.0	862.0	1006.0	1264.0	1311.0	1089.0	1116.0	1227.0	1123.0	1148.0	1273.0	1258.0	95452.0
	50
SRR1822166_003_1	170006.0
	20	21	22	23	24	25	26	27	28	29	30	31	32	33	34	35	36	37	38	39	40	41	42	43	44	45	46	47	48	49	50
SRR1822166_003_1.trim	10.0	18.0	10.0	18.0	24.0	43.0	190.0	166.0	151.0	162.0	186.0	174.0	159.0	196.0	277.0	470.0	730.0	814.0	970.0	1211.0	1476.0	1794.0	1856.0	1565.0	1614.0	1687.0	1573.0	1569.0	1703.0	1824.0	144925.0
	50
SRR1822166_003_2	170006.0
	20	21	22	23	24	25	26	27	28	29	30	31	32	33	34	35	36	37	38	39	40	41	42	43	44	45	46	47	48	49	50
SRR1822166_003_2.trim	54.0	48.0	53.0	65.0	65.0	113.0	220.0	217.0	187.0	217.0	226.0	223.0	194.0	270.0	309.0	524.0	780.0	867.0	1036.0	1290.0	1548.0	1877.0	1971.0	1665.0	1677.0	1840.0	1702.0	1710.0	1875.0	1913.0	142829.0
	50
SRR1822166_004_1	226420.0
	20	21	22	23	24	25	26	27	28	29	30	31	32	33	34	35	36	37	38	39	40	41	42	43	44	45	46	47	48	49	50
SRR1822166_004_1.trim	13.0	22.0	11.0	27.0	31.0	61.0	261.0	226.0	208.0	225.0	235.0	237.0	217.0	271.0	375.0	635.0	977.0	1068.0	1280.0	1644.0	1971.0	2371.0	2474.0	2038.0	2103.0	2274.0	2094.0	2132.0	2240.0	2442.0	192999.0
	50
SRR1822166_004_2	226420.0
	20	21	22	23	24	25	26	27	28	29	30	31	32	33	34	35	36	37	38	39	40	41	42	43	44	45	46	47	48	49	50
SRR1822166_004_2.trim	72.0	60.0	80.0	88.0	84.0	142.0	304.0	293.0	252.0	292.0	291.0	300.0	270.0	366.0	418.0	691.0	1040.0	1145.0	1362.0	1728.0	2074.0	2494.0	2620.0	2188.0	2195.0	2464.0	2246.0	2330.0	2488.0	2555.0	190230.0
	50
SRR1822166_005_1	283136.0
	20	21	22	23	24	25	26	27	28	29	30	31	32	33	34	35	36	37	38	39	40	41	42	43	44	45	46	47	48	49	50
SRR1822166_005_1.trim	14.0	27.0	16.0	36.0	34.0	80.0	329.0	275.0	266.0	279.0	302.0	296.0	277.0	343.0	471.0	820.0	1225.0	1362.0	1588.0	2060.0	2463.0	2932.0	3070.0	2590.0	2600.0	2840.0	2639.0	2654.0	2777.0	3034.0	241381.0
	50
SRR1822166_005_2	283136.0
	20	21	22	23	24	25	26	27	28	29	30	31	32	33	34	35	36	37	38	39	40	41	42	43	44	45	46	47	48	49	50
SRR1822166_005_2.trim	89.0	69.0	93.0	109.0	108.0	177.0	380.0	364.0	319.0	360.0	372.0	368.0	347.0	446.0	533.0	897.0	1311.0	1450.0	1685.0	2161.0	2598.0	3075.0	3246.0	2763.0	2718.0	3067.0	2830.0	2875.0	3080.0	3202.0	237988.0
	50
SRR1822166_006_1	339484.0
	20	21	22	23	24	25	26	27	28	29	30	31	32	33	34	35	36	37	38	39	40	41	42	43	44	45	46	47	48	49	50
SRR1822166_006_1.trim	18.0	32.0	20.0	49.0	42.0	94.0	385.0	330.0	328.0	345.0	358.0	353.0	330.0	416.0	556.0	973.0	1458.0	1628.0	1904.0	2483.0	2932.0	3486.0	3639.0	3096.0	3147.0	3411.0	3182.0	3173.0	3279.0	3608.0	289618.0
	50
SRR1822166_006_2	339484.0
	20	21	22	23	24	25	26	27	28	29	30	31	32	33	34	35	36	37	38	39	40	41	42	43	44	45	46	47	48	49	50
SRR1822166_006_2.trim	111.0	94.0	125.0	130.0	133.0	203.0	465.0	435.0	397.0	440.0	443.0	449.0	412.0	543.0	634.0	1077.0	1566.0	1734.0	2010.0	2599.0	3087.0	3640.0	3840.0	3304.0	3289.0	3678.0	3444.0	3479.0	3662.0	3796.0	285454.0
	50
SRR1822166_007_1	396046.0
	20	21	22	23	24	25	26	27	28	29	30	31	32	33	34	35	36	37	38	39	40	41	42	43	44	45	46	47	48	49	50
SRR1822166_007_1.trim	22.0	37.0	22.0	54.0	48.0	113.0	457.0	385.0	383.0	407.0	415.0	410.0	383.0	494.0	637.0	1130.0	1693.0	1909.0	2220.0	2860.0	3396.0	4071.0	4262.0	3638.0	3700.0	4003.0	3714.0	3702.0	3825.0	4207.0	337870.0
	50
SRR1822166_007_2	396046.0
	20	21	22	23	24	25	26	27	28	29	30	31	32	33	34	35	36	37	38	39	40	41	42	43	44	45	46	47	48	49	50
SRR1822166_007_2.trim	133.0	114.0	147.0	150.0	161.0	246.0	543.0	500.0	459.0	512.0	526.0	531.0	481.0	648.0	742.0	1261.0	1797.0	2033.0	2341.0	2988.0	3577.0	4244.0	4485.0	3876.0	3869.0	4292.0	4013.0	4052.0	4256.0	4400.0	333090.0
	50
SRR1822166_008_1	452434.0
	20	21	22	23	24	25	26	27	28	29	30	31	32	33	34	35	36	37	38	39	40	41	42	43	44	45	46	47	48	49	50
SRR1822166_008_1.trim	28.0	40.0	26.0	59.0	57.0	124.0	532.0	435.0	444.0	451.0	479.0	464.0	435.0	559.0	704.0	1268.0	1962.0	2186.0	2514.0	3295.0	3907.0	4663.0	4848.0	4176.0	4185.0	4559.0	4285.0	4233.0	4409.0	4817.0	385901.0
	50
SRR1822166_008_2	452434.0
	20	21	22	23	24	25	26	27	28	29	30	31	32	33	34	35	36	37	38	39	40	41	42	43	44	45	46	47	48	49	50
SRR1822166_008_2.trim	154.0	135.0	174.0	162.0	183.0	273.0	628.0	567.0	524.0	576.0	606.0	611.0	535.0	735.0	834.0	1422.0	2063.0	2334.0	2664.0	3437.0	4107.0	4851.0	5100.0	4450.0	4393.0	4891.0	4592.0	4645.0	4860.0	5043.0	380496.0
	50
SRR1822166_009_1	508790.0
	20	21	22	23	24	25	26	27	28	29	30	31	32	33	34	35	36	37	38	39	40	41	42	43	44	45	46	47	48	49	50
SRR1822166_009_1.trim	31.0	44.0	32.0	62.0	64.0	138.0	610.0	495.0	486.0	514.0	539.0	528.0	505.0	642.0	799.0	1410.0	2193.0	2463.0	2807.0	3706.0	4415.0	5256.0	5493.0	4671.0	4742.0	5090.0	4797.0	4752.0	4946.0	5408.0	433972.0
	50
SRR1822166_009_2	508790.0
	20	21	22	23	24	25	26	27	28	29	30	31	32	33	34	35	36	37	38	39	40	41	42	43	44	45	46	47	48	49	50
SRR1822166_009_2.trim	173.0	156.0	193.0	180.0	202.0	312.0	713.0	637.0	578.0	644.0	686.0	688.0	613.0	833.0	947.0	1588.0	2320.0	2632.0	2980.0	3856.0	4621.0	5462.0	5773.0	4974.0	4954.0	5454.0	5133.0	5242.0	5487.0	5649.0	427930.0
	50
SRR1822166_01_1	565574.0
	20	21	22	23	24	25	26	27	28	29	30	31	32	33	34	35	36	37	38	39	40	41	42	43	44	45	46	47	48	49	50
SRR1822166_01_1.trim	33.0	50.0	37.0	69.0	73.0	152.0	668.0	548.0	544.0	578.0	583.0	583.0	545.0	707.0	891.0	1550.0	2465.0	2732.0	3143.0	4109.0	4886.0	5851.0	6086.0	5226.0	5291.0	5658.0	5294.0	5264.0	5512.0	6031.0	482421.0
	50
SRR1822166_01_2	565574.0
	20	21	22	23	24	25	26	27	28	29	30	31	32	33	34	35	36	37	38	39	40	41	42	43	44	45	46	47	48	49	50
SRR1822166_01_2.trim	193.0	171.0	207.0	198.0	232.0	342.0	769.0	704.0	644.0	715.0	751.0	744.0	673.0	914.0	1057.0	1755.0	2606.0	2913.0	3338.0	4275.0	5125.0	6097.0	6383.0	5554.0	5535.0	6075.0	5687.0	5770.0	6076.0	6327.0	475750.0
	50
SRR1822166_02_1	1131810.0
	20	21	22	23	24	25	26	27	28	29	30	31	32	33	34	35	36	37	38	39	40	41	42	43	44	45	46	47	48	49	50
SRR1822166_02_1.trim	63.0	97.0	83.0	145.0	151.0	295.0	1317.0	1155.0	1076.0	1159.0	1174.0	1148.0	1058.0	1420.0	1788.0	3180.0	4970.0	5342.0	6371.0	8029.0	9766.0	11751.0	12132.0	10349.0	10773.0	11308.0	10578.0	10528.0	11022.0	12158.0	965379.0
	50
SRR1822166_02_2	1131810.0
	20	21	22	23	24	25	26	27	28	29	30	31	32	33	34	35	36	37	38	39	40	41	42	43	44	45	46	47	48	49	50
SRR1822166_02_2.trim	371.0	316.0	386.0	384.0	434.0	680.0	1553.0	1441.0	1312.0	1460.0	1480.0	1444.0	1364.0	1789.0	2131.0	3597.0	5256.0	5689.0	6791.0	8378.0	10237.0	12231.0	12716.0	10980.0	11319.0	12196.0	11437.0	11469.0	11984.0	12818.0	952122.0
	50
SRR1822166_03_1	1697404.0
	20	21	22	23	24	25	26	27	28	29	30	31	32	33	34	35	36	37	38	39	40	41	42	43	44	45	46	47	48	49	50
SRR1822166_03_1.trim	90.0	135.0	128.0	204.0	236.0	453.0	1949.0	1679.0	1656.0	1753.0	1730.0	1682.0	1623.0	2138.0	2682.0	4781.0	7456.0	7986.0	9549.0	12146.0	14590.0	17620.0	18232.0	15666.0	16156.0	16926.0	15993.0	15657.0	16540.0	18122.0	1447727.0
	50
SRR1822166_03_2	1697404.0
	20	21	22	23	24	25	26	27	28	29	30	31	32	33	34	35	36	37	38	39	40	41	42	43	44	45	46	47	48	49	50
SRR1822166_03_2.trim	547.0	461.0	586.0	562.0	651.0	995.0	2322.0	2099.0	1977.0	2209.0	2179.0	2145.0	2110.0	2635.0	3211.0	5345.0	7927.0	8525.0	10204.0	12603.0	15266.0	18351.0	19013.0	16600.0	17042.0	18182.0	17330.0	17092.0	17963.0	19096.0	1428057.0
	50
SRR1822166_04_1	2264231.0
	20	21	22	23	24	25	26	27	28	29	30	31	32	33	34	35	36	37	38	39	40	41	42	43	44	45	46	47	48	49	50
SRR1822166_04_1.trim	118.0	175.0	169.0	251.0	310.0	592.0	2585.0	2256.0	2238.0	2336.0	2282.0	2254.0	2167.0	2846.0	3562.0	6293.0	9874.0	10597.0	12762.0	16145.0	19564.0	23468.0	24207.0	20848.0	21470.0	22552.0	21449.0	20882.0	21971.0	24323.0	1931413.0
	50
SRR1822166_04_2	2264231.0
	20	21	22	23	24	25	26	27	28	29	30	31	32	33	34	35	36	37	38	39	40	41	42	43	44	45	46	47	48	49	50
SRR1822166_04_2.trim	710.0	630.0	751.0	755.0	870.0	1307.0	3079.0	2767.0	2679.0	2958.0	2866.0	2885.0	2822.0	3524.0	4289.0	7038.0	10541.0	11305.0	13642.0	16777.0	20442.0	24467.0	25300.0	22078.0	22663.0	24165.0	23241.0	22689.0	23861.0	25519.0	1905339.0
	50
SRR1822166_05_1	2829909.0
	20	21	22	23	24	25	26	27	28	29	30	31	32	33	34	35	36	37	38	39	40	41	42	43	44	45	46	47	48	49	50
SRR1822166_05_1.trim	144.0	228.0	222.0	304.0	387.0	757.0	3231.0	2790.0	2772.0	2943.0	2796.0	2799.0	2689.0	3530.0	4479.0	7803.0	12293.0	13246.0	15919.0	20177.0	24578.0	29364.0	30156.0	26052.0	26898.0	28146.0	26919.0	26038.0	27449.0	30285.0	2414281.0
	50
SRR1822166_05_2	2829909.0
	20	21	22	23	24	25	26	27	28	29	30	31	32	33	34	35	36	37	38	39	40	41	42	43	44	45	46	47	48	49	50
SRR1822166_05_2.trim	925.0	806.0	944.0	950.0	1086.0	1611.0	3856.0	3420.0	3331.0	3701.0	3504.0	3586.0	3539.0	4386.0	5377.0	8744.0	13105.0	14086.0	16939.0	21020.0	25667.0	30601.0	31566.0	27572.0	28342.0	30183.0	29152.0	28258.0	29905.0	31832.0	2381681.0
	50
SRR1822166_06_1	3396085.0
	20	21	22	23	24	25	26	27	28	29	30	31	32	33	34	35	36	37	38	39	40	41	42	43	44	45	46	47	48	49	50
SRR1822166_06_1.trim	168.0	268.0	265.0	360.0	473.0	894.0	3867.0	3310.0	3306.0	3521.0	3318.0	3371.0	3183.0	4216.0	5433.0	9365.0	14708.0	15925.0	19193.0	24088.0	29444.0	35179.0	36339.0	31243.0	32190.0	33805.0	32329.0	31167.0	32940.0	36336.0	2897416.0
	50
SRR1822166_06_2	3396085.0
	20	21	22	23	24	25	26	27	28	29	30	31	32	33	34	35	36	37	38	39	40	41	42	43	44	45	46	47	48	49	50
SRR1822166_06_2.trim	1087.0	952.0	1135.0	1130.0	1324.0	1967.0	4643.0	4063.0	3959.0	4422.0	4209.0	4305.0	4201.0	5252.0	6488.0	10506.0	15679.0	16969.0	20386.0	25118.0	30760.0	36629.0	38041.0	33031.0	33993.0	36177.0	35057.0	33881.0	35859.0	38150.0	2858247.0
	50
SRR1822166_07_1	3962168.0
	20	21	22	23	24	25	26	27	28	29	30	31	32	33	34	35	36	37	38	39	40	41	42	43	44	45	46	47	48	49	50
SRR1822166_07_1.trim	194.0	296.0	306.0	421.0	570.0	1032.0	4480.0	3834.0	3887.0	4135.0	3866.0	3904.0	3690.0	4895.0	6345.0	10906.0	17154.0	18615.0	22281.0	28104.0	34359.0	40923.0	42519.0	36408.0	37570.0	39379.0	37739.0	36441.0	38305.0	42386.0	3380622.0
	50
SRR1822166_07_2	3962168.0
	20	21	22	23	24	25	26	27	28	29	30	31	32	33	34	35	36	37	38	39	40	41	42	43	44	45	46	47	48	49	50
SRR1822166_07_2.trim	1275.0	1104.0	1327.0	1316.0	1531.0	2316.0	5408.0	4719.0	4665.0	5211.0	4898.0	4956.0	4917.0	6094.0	7590.0	12251.0	18277.0	19830.0	23657.0	29298.0	35879.0	42678.0	44444.0	38508.0	39720.0	42094.0	40950.0	39566.0	41796.0	44585.0	3334706.0
	50
SRR1822166_08_1	4528850.0
	20	21	22	23	24	25	26	27	28	29	30	31	32	33	34	35	36	37	38	39	40	41	42	43	44	45	46	47	48	49	50
SRR1822166_08_1.trim	227.0	319.0	366.0	496.0	649.0	1189.0	5118.0	4394.0	4420.0	4789.0	4478.0	4491.0	4237.0	5589.0	7306.0	12397.0	19713.0	21305.0	25290.0	32153.0	39268.0	46758.0	48644.0	41750.0	43032.0	45049.0	43086.0	41634.0	43650.0	48338.0	3863989.0
	50
SRR1822166_08_2	4528850.0
	20	21	22	23	24	25	26	27	28	29	30	31	32	33	34	35	36	37	38	39	40	41	42	43	44	45	46	47	48	49	50
SRR1822166_08_2.trim	1442.0	1280.0	1518.0	1521.0	1762.0	2633.0	6214.0	5405.0	5304.0	6029.0	5644.0	5695.0	5627.0	6970.0	8737.0	13926.0	21002.0	22739.0	26891.0	33568.0	41001.0	48719.0	50884.0	44147.0	45505.0	48185.0	46825.0	45109.0	47719.0	50750.0	3811373.0
	50
SRR1822166_09_1	5094416.0
	20	21	22	23	24	25	26	27	28	29	30	31	32	33	34	35	36	37	38	39	40	41	42	43	44	45	46	47	48	49	50
SRR1822166_09_1.trim	257.0	363.0	417.0	550.0	734.0	1338.0	5709.0	4924.0	4955.0	5369.0	5052.0	5076.0	4810.0	6237.0	8226.0	13959.0	22204.0	23985.0	28468.0	36108.0	44350.0	52590.0	54708.0	46886.0	48501.0	50804.0	48561.0	46769.0	49010.0	54385.0	4346371.0
	50
SRR1822166_09_2	5094416.0
	20	21	22	23	24	25	26	27	28	29	30	31	32	33	34	35	36	37	38	39	40	41	42	43	44	45	46	47	48	49	50
SRR1822166_09_2.trim	1627.0	1451.0	1686.0	1729.0	1945.0	2976.0	6917.0	6093.0	5949.0	6778.0	6336.0	6433.0	6357.0	7796.0	9817.0	15651.0	23612.0	25621.0	30242.0	37779.0	46232.0	54890.0	57247.0	49574.0	51243.0	54293.0	52755.0	50743.0	53590.0	57011.0	4287303.0
	50
SRR1822166_1	56598621.0
	20	21	22	23	24	25	26	27	28	29	30	31	32	33	34	35	36	37	38	39	40	41	42	43	44	45	46	47	48	49	50
SRR1822166_1.trim	2971.0	4334.0	4718.0	5873.0	8093.0	15282.0	62824.0	54751.0	54223.0	59868.0	56450.0	56091.0	54888.0	68076.0	92896.0	156277.0	243848.0	265393.0	317504.0	402097.0	490806.0	582632.0	605998.0	524310.0	537974.0	561198.0	539149.0	518663.0	545256.0	601333.0	48294886.0
	50
SRR1822166_1_1	5659168.0
	20	21	22	23	24	25	26	27	28	29	30	31	32	33	34	35	36	37	38	39	40	41	42	43	44	45	46	47	48	49	50
SRR1822166_1_1.trim	283.0	413.0	469.0	601.0	817.0	1491.0	6341.0	5490.0	5524.0	5957.0	5582.0	5672.0	5339.0	6885.0	9191.0	15431.0	24632.0	26606.0	31611.0	40023.0	49275.0	58446.0	60700.0	52155.0	53980.0	56371.0	53972.0	51994.0	54371.0	60400.0	4828288.0
	50
SRR1822166_1_2	5659168.0
	20	21	22	23	24	25	26	27	28	29	30	31	32	33	34	35	36	37	38	39	40	41	42	43	44	45	46	47	48	49	50
SRR1822166_1_2.trim	1807.0	1615.0	1867.0	1941.0	2159.0	3304.0	7704.0	6764.0	6612.0	7537.0	7009.0	7224.0	7047.0	8633.0	10946.0	17332.0	26201.0	28424.0	33584.0	41888.0	51356.0	61014.0	63506.0	55162.0	57125.0	60278.0	58649.0	56424.0	59539.0	63347.0	4762312.0
	50
SRR1822166_2	56598621.0
	20	21	22	23	24	25	26	27	28	29	30	31	32	33	34	35	36	37	38	39	40	41	42	43	44	45	46	47	48	49	50
SRR1822166_2.trim	16974.0	16228.0	18387.0	19138.0	21471.0	32464.0	75462.0	67153.0	65310.0	76367.0	71354.0	71622.0	70943.0	85784.0	110771.0	174234.0	261548.0	281979.0	337504.0	421209.0	511740.0	607505.0	634806.0	554324.0	569248.0	599234.0	585669.0	565006.0	596830.0	630829.0	47637569.0
	50
SRR1822166_2_1	11320185.0
	20	21	22	23	24	25	26	27	28	29	30	31	32	33	34	35	36	37	38	39	40	41	42	43	44	45	46	47	48	49	50
SRR1822166_2_1.trim	570.0	863.0	941.0	1204.0	1661.0	3042.0	12626.0	11008.0	10897.0	11964.0	11207.0	11274.0	10828.0	13616.0	18571.0	31214.0	49002.0	53025.0	63511.0	79988.0	98189.0	116336.0	121047.0	104356.0	107803.0	112253.0	107891.0	103907.0	108554.0	120283.0	9660443.0
	50
SRR1822166_2_2	11320185.0
	20	21	22	23	24	25	26	27	28	29	30	31	32	33	34	35	36	37	38	39	40	41	42	43	44	45	46	47	48	49	50
SRR1822166_2_2.trim	3476.0	3175.0	3702.0	3834.0	4329.0	6580.0	15273.0	13527.0	13150.0	15253.0	14128.0	14471.0	14235.0	17150.0	22181.0	34987.0	52308.0	56476.0	67454.0	83866.0	102400.0	121400.0	126641.0	110490.0	113990.0	120000.0	117136.0	112999.0	119109.0	126171.0	9528183.0
	50
SRR1822166_3_1	16981343.0
	20	21	22	23	24	25	26	27	28	29	30	31	32	33	34	35	36	37	38	39	40	41	42	43	44	45	46	47	48	49	50
SRR1822166_3_1.trim	891.0	1307.0	1400.0	1796.0	2441.0	4632.0	18964.0	16465.0	16341.0	17846.0	16964.0	16980.0	16260.0	20395.0	27895.0	46814.0	73344.0	79720.0	95473.0	120226.0	146920.0	174691.0	181658.0	156928.0	161742.0	168347.0	161872.0	155697.0	163633.0	180380.0	14490303.0
	50
SRR1822166_3_2	16981343.0
	20	21	22	23	24	25	26	27	28	29	30	31	32	33	34	35	36	37	38	39	40	41	42	43	44	45	46	47	48	49	50
SRR1822166_3_2.trim	5193.0	4818.0	5630.0	5752.0	6509.0	9893.0	22893.0	20240.0	19640.0	22840.0	21284.0	21743.0	21365.0	25607.0	33201.0	52363.0	78524.0	84776.0	101482.0	125992.0	153168.0	182390.0	190104.0	165827.0	170914.0	179727.0	175880.0	169542.0	178969.0	189252.0	14292807.0
	50
SRR1822166_4_1	22640518.0
	20	21	22	23	24	25	26	27	28	29	30	31	32	33	34	35	36	37	38	39	40	41	42	43	44	45	46	47	48	49	50
SRR1822166_4_1.trim	1178.0	1761.0	1863.0	2393.0	3277.0	6215.0	25208.0	21912.0	21656.0	23663.0	22560.0	22651.0	21897.0	27203.0	37206.0	62205.0	97793.0	106195.0	127196.0	160567.0	196047.0	232944.0	242368.0	209642.0	215410.0	224409.0	215548.0	207467.0	218478.0	239959.0	19320084.0
	50
SRR1822166_4_2	22640518.0
	20	21	22	23	24	25	26	27	28	29	30	31	32	33	34	35	36	37	38	39	40	41	42	43	44	45	46	47	48	49	50
SRR1822166_4_2.trim	6917.0	6516.0	7439.0	7803.0	8587.0	13212.0	30420.0	27040.0	26053.0	30346.0	28475.0	28924.0	28432.0	34269.0	44318.0	69579.0	104810.0	112876.0	135211.0	168258.0	204505.0	243091.0	253660.0	221361.0	227895.0	239755.0	234549.0	226004.0	238740.0	251733.0	19056177.0
	50
SRR1822166_5_1	28296337.0
	20	21	22	23	24	25	26	27	28	29	30	31	32	33	34	35	36	37	38	39	40	41	42	43	44	45	46	47	48	49	50
SRR1822166_5_1.trim	1449.0	2164.0	2332.0	2988.0	4102.0	7743.0	31330.0	27382.0	27058.0	29696.0	28278.0	28279.0	27333.0	34114.0	46507.0	77848.0	122113.0	132482.0	158938.0	200595.0	245242.0	291244.0	303360.0	262190.0	268449.0	280628.0	269515.0	259263.0	272788.0	300085.0	24146213.0
	50
SRR1822166_5_2	28296337.0
	20	21	22	23	24	25	26	27	28	29	30	31	32	33	34	35	36	37	38	39	40	41	42	43	44	45	46	47	48	49	50
SRR1822166_5_2.trim	8634.0	8106.0	9209.0	9661.0	10726.0	16420.0	37733.0	33707.0	32522.0	37948.0	35614.0	36066.0	35456.0	42962.0	55322.0	87012.0	131003.0	140779.0	168996.0	210223.0	255789.0	303789.0	317609.0	276798.0	284158.0	299736.0	293334.0	282334.0	298050.0	314629.0	23817383.0
	50
SRR1822166_6_1	33954043.0
	20	21	22	23	24	25	26	27	28	29	30	31	32	33	34	35	36	37	38	39	40	41	42	43	44	45	46	47	48	49	50
SRR1822166_6_1.trim	1756.0	2604.0	2800.0	3558.0	4891.0	9332.0	37652.0	32914.0	32497.0	35798.0	33884.0	33872.0	32811.0	40870.0	55773.0	93730.0	146319.0	159010.0	190643.0	241051.0	294550.0	349505.0	363788.0	314310.0	322405.0	336783.0	323190.0	311107.0	327272.0	360388.0	28973640.0
	50
SRR1822166_6_2	33954043.0
	20	21	22	23	24	25	26	27	28	29	30	31	32	33	34	35	36	37	38	39	40	41	42	43	44	45	46	47	48	49	50
SRR1822166_6_2.trim	10255.0	9676.0	11150.0	11587.0	12882.0	19697.0	45343.0	40454.0	39103.0	45666.0	42677.0	43167.0	42547.0	51559.0	66430.0	104593.0	157026.0	168988.0	202573.0	252437.0	307113.0	364666.0	380976.0	332108.0	341135.0	359518.0	351639.0	338868.0	357880.0	377567.0	28579423.0
	50
SRR1822166_7_1	39615448.0
	20	21	22	23	24	25	26	27	28	29	30	31	32	33	34	35	36	37	38	39	40	41	42	43	44	45	46	47	48	49	50
SRR1822166_7_1.trim	2049.0	3031.0	3301.0	4144.0	5672.0	10825.0	43923.0	38490.0	37825.0	41831.0	39525.0	39307.0	38360.0	47752.0	65361.0	109295.0	170773.0	185864.0	222216.0	281311.0	343495.0	407630.0	424393.0	366871.0	376382.0	393119.0	377029.0	363153.0	381521.0	420377.0	33803972.0
	50
SRR1822166_7_2	39615448.0
	20	21	22	23	24	25	26	27	28	29	30	31	32	33	34	35	36	37	38	39	40	41	42	43	44	45	46	47	48	49	50
SRR1822166_7_2.trim	11978.0	11349.0	12998.0	13491.0	15003.0	22900.0	52875.0	47271.0	45564.0	53351.0	49902.0	50188.0	49676.0	60192.0	77845.0	121985.0	183151.0	197425.0	236135.0	294595.0	358086.0	425124.0	444390.0	387639.0	398213.0	419728.0	410087.0	395336.0	417240.0	441038.0	33344042.0
	50
SRR1822166_8_1	45279558.0
	20	21	22	23	24	25	26	27	28	29	30	31	32	33	34	35	36	37	38	39	40	41	42	43	44	45	46	47	48	49	50
SRR1822166_8_1.trim	2341.0	3475.0	3787.0	4719.0	6503.0	12280.0	50211.0	43893.0	43339.0	47826.0	45139.0	44856.0	43895.0	54442.0	74627.0	125002.0	195050.0	212383.0	253941.0	321403.0	392752.0	466047.0	485102.0	419433.0	430224.0	449293.0	431240.0	414948.0	436240.0	480778.0	38636922.0
	50
SRR1822166_8_2	45279558.0
	20	21	22	23	24	25	26	27	28	29	30	31	32	33	34	35	36	37	38	39	40	41	42	43	44	45	46	47	48	49	50
SRR1822166_8_2.trim	13603.0	12981.0	14731.0	15415.0	17190.0	26054.0	60361.0	53901.0	52190.0	60957.0	56961.0	57324.0	56785.0	68698.0	88944.0	139395.0	209175.0	225650.0	269848.0	336806.0	409412.0	486080.0	508202.0	443287.0	455042.0	479549.0	468672.0	451623.0	476989.0	504279.0	38111987.0
	50
SRR1822166_9_1	50937747.0
	20	21	22	23	24	25	26	27	28	29	30	31	32	33	34	35	36	37	38	39	40	41	42	43	44	45	46	47	48	49	50
SRR1822166_9_1.trim	2657.0	3877.0	4237.0	5287.0	7317.0	13762.0	56534.0	49279.0	48770.0	53911.0	50767.0	50549.0	49477.0	61326.0	83734.0	140638.0	219475.0	238740.0	285854.0	361628.0	441866.0	524348.0	545715.0	472287.0	484004.0	505201.0	485221.0	466740.0	490931.0	540953.0	43463604.0
	50
SRR1822166_9_2	50937747.0
	20	21	22	23	24	25	26	27	28	29	30	31	32	33	34	35	36	37	38	39	40	41	42	43	44	45	46	47	48	49	50
SRR1822166_9_2.trim	15276.0	14571.0	16592.0	17263.0	19396.0	29228.0	67894.0	60547.0	58733.0	68665.0	64123.0	64526.0	63929.0	77289.0	99861.0	156795.0	235362.0	253669.0	303845.0	378897.0	460721.0	546845.0	571649.0	499169.0	512023.0	539304.0	527289.0	508261.0	536935.0	567506.0	42872526.0
	50
SRR1822167_1	85243035.0
	20	21	22	23	24	25	26	27	28	29	30	31	32	33	34	35	36	37	38	39	40	41	42	43	44	45	46	47	48	49	50
SRR1822167_1.trim	4061.0	5896.0	6987.0	8287.0	12270.0	24934.0	108414.0	88346.0	81915.0	90511.0	89491.0	88922.0	87977.0	112222.0	153877.0	262050.0	419340.0	452964.0	550622.0	729651.0	952506.0	1144866.0	1161985.0	954874.0	940385.0	957384.0	884691.0	834021.0	871128.0	960145.0	71129317.0
	50
SRR1822167_2	85243035.0
	20	21	22	23	24	25	26	27	28	29	30	31	32	33	34	35	36	37	38	39	40	41	42	43	44	45	46	47	48	49	50
SRR1822167_2.trim	75230.0	47612.0	46266.0	54606.0	64397.0	120032.0	238088.0	159737.0	127748.0	132195.0	129288.0	137359.0	124083.0	155695.0	194497.0	297672.0	465151.0	491151.0	590464.0	769199.0	998722.0	1210984.0	1222426.0	1023052.0	1028523.0	1067336.0	1023884.0	959848.0	1001612.0	1059689.0	69153493.0
	50
SRR1822168_001_1	62792.0
	20	21	22	23	24	25	26	27	28	29	30	31	32	33	34	35	36	37	38	39	40	41	42	43	44	45	46	47	48	49	50
SRR1822168_001_1.trim	3.0	7.0	2.0	7.0	9.0	18.0	83.0	80.0	60.0	62.0	52.0	68.0	65.0	92.0	105.0	199.0	323.0	324.0	382.0	511.0	650.0	835.0	804.0	661.0	643.0	706.0	645.0	564.0	610.0	633.0	52751.0
	50
SRR1822168_001_2	62792.0
	20	21	22	23	24	25	26	27	28	29	30	31	32	33	34	35	36	37	38	39	40	41	42	43	44	45	46	47	48	49	50
SRR1822168_001_2.trim	27.0	22.0	24.0	17.0	26.0	42.0	101.0	91.0	78.0	87.0	76.0	89.0	86.0	101.0	130.0	220.0	349.0	355.0	400.0	530.0	664.0	850.0	842.0	692.0	695.0	758.0	708.0	604.0	661.0	705.0	51924.0
	50
SRR1822168_002_1	126005.0
	20	21	22	23	24	25	26	27	28	29	30	31	32	33	34	35	36	37	38	39	40	41	42	43	44	45	46	47	48	49	50
SRR1822168_002_1.trim	9.0	8.0	3.0	13.0	19.0	31.0	172.0	139.0	121.0	126.0	138.0	138.0	129.0	168.0	210.0	390.0	611.0	620.0	818.0	1026.0	1290.0	1645.0	1591.0	1335.0	1288.0	1394.0	1258.0	1167.0	1189.0	1282.0	105961.0
	50
SRR1822168_002_2	126005.0
	20	21	22	23	24	25	26	27	28	29	30	31	32	33	34	35	36	37	38	39	40	41	42	43	44	45	46	47	48	49	50
SRR1822168_002_2.trim	50.0	51.0	53.0	44.0	49.0	89.0	213.0	174.0	141.0	162.0	170.0	173.0	157.0	190.0	254.0	423.0	653.0	682.0	848.0	1064.0	1353.0	1700.0	1670.0	1417.0	1360.0	1492.0	1361.0	1253.0	1319.0	1404.0	104320.0
	50
SRR1822168_003_1	188735.0
	20	21	22	23	24	25	26	27	28	29	30	31	32	33	34	35	36	37	38	39	40	41	42	43	44	45	46	47	48	49	50
SRR1822168_003_1.trim	12.0	14.0	7.0	20.0	26.0	48.0	268.0	204.0	184.0	198.0	203.0	199.0	192.0	238.0	327.0	607.0	911.0	937.0	1198.0	1524.0	1973.0	2456.0	2408.0	2030.0	1872.0	2034.0	1865.0	1768.0	1781.0	1919.0	158653.0
	50
SRR1822168_003_2	188735.0
	20	21	22	23	24	25	26	27	28	29	30	31	32	33	34	35	36	37	38	39	40	41	42	43	44	45	46	47	48	49	50
SRR1822168_003_2.trim	71.0	69.0	74.0	71.0	76.0	126.0	334.0	270.0	218.0	253.0	254.0	253.0	239.0	278.0	383.0	658.0	970.0	1011.0	1252.0	1598.0	2056.0	2553.0	2515.0	2143.0	1997.0	2157.0	2048.0	1896.0	1995.0	2092.0	156166.0
	50
SRR1822168_004_1	251324.0
	20	21	22	23	24	25	26	27	28	29	30	31	32	33	34	35	36	37	38	39	40	41	42	43	44	45	46	47	48	49	50
SRR1822168_004_1.trim	15.0	19.0	12.0	24.0	34.0	68.0	358.0	282.0	254.0	257.0	280.0	267.0	265.0	309.0	442.0	784.0	1175.0	1265.0	1607.0	2028.0	2654.0	3234.0	3223.0	2707.0	2533.0	2706.0	2469.0	2407.0	2367.0	2581.0	211214.0
	50
SRR1822168_004_2	251324.0
	20	21	22	23	24	25	26	27	28	29	30	31	32	33	34	35	36	37	38	39	40	41	42	43	44	45	46	47	48	49	50
SRR1822168_004_2.trim	92.0	83.0	106.0	96.0	100.0	177.0	428.0	370.0	303.0	328.0	361.0	337.0	324.0	387.0	525.0	851.0	1256.0	1355.0	1681.0	2115.0	2742.0	3363.0	3374.0	2860.0	2708.0	2851.0	2689.0	2571.0	2619.0	2791.0	207997.0
	50
SRR1822168_005_1	314238.0
	20	21	22	23	24	25	26	27	28	29	30	31	32	33	34	35	36	37	38	39	40	41	42	43	44	45	46	47	48	49	50
SRR1822168_005_1.trim	21.0	20.0	16.0	29.0	41.0	86.0	445.0	350.0	313.0	326.0	347.0	324.0	330.0	375.0	567.0	981.0	1439.0	1575.0	2000.0	2589.0	3349.0	4033.0	4087.0	3402.0	3180.0	3402.0	3063.0	2968.0	2972.0	3236.0	263982.0
	50
SRR1822168_005_2	314238.0
	20	21	22	23	24	25	26	27	28	29	30	31	32	33	34	35	36	37	38	39	40	41	42	43	44	45	46	47	48	49	50
SRR1822168_005_2.trim	108.0	107.0	133.0	112.0	125.0	209.0	539.0	475.0	376.0	414.0	457.0	421.0	405.0	469.0	669.0	1056.0	1546.0	1678.0	2091.0	2698.0	3453.0	4219.0	4252.0	3595.0	3391.0	3558.0	3301.0	3171.0	3297.0	3532.0	259991.0
	50
SRR1822168_006_1	376727.0
	20	21	22	23	24	25	26	27	28	29	30	31	32	33	34	35	36	37	38	39	40	41	42	43	44	45	46	47	48	49	50
SRR1822168_006_1.trim	24.0	24.0	16.0	36.0	50.0	96.0	518.0	428.0	386.0	405.0	409.0	388.0	399.0	465.0	673.0	1182.0	1739.0	1912.0	2379.0	3092.0	3993.0	4843.0	4926.0	4089.0	3823.0	4056.0	3678.0	3546.0	3562.0	3905.0	316450.0
	50
SRR1822168_006_2	376727.0
	20	21	22	23	24	25	26	27	28	29	30	31	32	33	34	35	36	37	38	39	40	41	42	43	44	45	46	47	48	49	50
SRR1822168_006_2.trim	129.0	129.0	151.0	134.0	151.0	250.0	638.0	576.0	452.0	512.0	535.0	503.0	500.0	572.0	781.0	1276.0	1861.0	2034.0	2499.0	3226.0	4119.0	5074.0	5135.0	4303.0	4073.0	4244.0	3954.0	3773.0	3942.0	4247.0	311719.0
	50
SRR1822168_007_1	439481.0
	20	21	22	23	24	25	26	27	28	29	30	31	32	33	34	35	36	37	38	39	40	41	42	43	44	45	46	47	48	49	50
SRR1822168_007_1.trim	27.0	28.0	23.0	44.0	57.0	114.0	605.0	489.0	454.0	467.0	484.0	458.0	463.0	537.0	778.0	1377.0	2019.0	2250.0	2789.0	3634.0	4719.0	5682.0	5630.0	4736.0	4517.0	4731.0	4332.0	4155.0	4188.0	4535.0	369047.0
	50
SRR1822168_007_2	439481.0
	20	21	22	23	24	25	26	27	28	29	30	31	32	33	34	35	36	37	38	39	40	41	42	43	44	45	46	47	48	49	50
SRR1822168_007_2.trim	149.0	152.0	176.0	157.0	180.0	294.0	733.0	661.0	537.0	585.0	619.0	599.0	592.0	672.0	897.0	1481.0	2153.0	2396.0	2931.0	3796.0	4864.0	5943.0	5876.0	4987.0	4774.0	4946.0	4666.0	4418.0	4593.0	4980.0	363562.0
	50
SRR1822168_008_1	502073.0
	20	21	22	23	24	25	26	27	28	29	30	31	32	33	34	35	36	37	38	39	40	41	42	43	44	45	46	47	48	49	50
SRR1822168_008_1.trim	29.0	32.0	29.0	51.0	67.0	131.0	677.0	574.0	515.0	556.0	552.0	527.0	522.0	623.0	896.0	1585.0	2298.0	2578.0	3187.0	4131.0	5366.0	6477.0	6438.0	5360.0	5199.0	5420.0	4927.0	4763.0	4770.0	5243.0	421541.0
	50
SRR1822168_008_2	502073.0
	20	21	22	23	24	25	26	27	28	29	30	31	32	33	34	35	36	37	38	39	40	41	42	43	44	45	46	47	48	49	50
SRR1822168_008_2.trim	165.0	166.0	198.0	185.0	194.0	328.0	820.0	773.0	612.0	688.0	708.0	688.0	673.0	778.0	1032.0	1710.0	2469.0	2751.0	3364.0	4296.0	5539.0	6760.0	6716.0	5639.0	5483.0	5682.0	5302.0	5095.0	5230.0	5725.0	415295.0
	50
SRR1822168_009_1	564635.0
	20	21	22	23	24	25	26	27	28	29	30	31	32	33	34	35	36	37	38	39	40	41	42	43	44	45	46	47	48	49	50
SRR1822168_009_1.trim	36.0	39.0	35.0	58.0	83.0	142.0	758.0	641.0	572.0	628.0	618.0	599.0	585.0	709.0	1011.0	1754.0	2585.0	2911.0	3555.0	4651.0	6055.0	7248.0	7230.0	6042.0	5871.0	6067.0	5542.0	5337.0	5346.0	5901.0	474197.0
	50
SRR1822168_009_2	564635.0
	20	21	22	23	24	25	26	27	28	29	30	31	32	33	34	35	36	37	38	39	40	41	42	43	44	45	46	47	48	49	50
SRR1822168_009_2.trim	188.0	187.0	220.0	212.0	225.0	367.0	924.0	859.0	677.0	774.0	791.0	780.0	750.0	888.0	1160.0	1896.0	2773.0	3108.0	3742.0	4834.0	6235.0	7570.0	7577.0	6348.0	6186.0	6369.0	5957.0	5713.0	5833.0	6418.0	467245.0
	50
SRR1822168_01_1	627574.0
	20	21	22	23	24	25	26	27	28	29	30	31	32	33	34	35	36	37	38	39	40	41	42	43	44	45	46	47	48	49	50
SRR1822168_01_1.trim	39.0	47.0	40.0	68.0	88.0	165.0	827.0	721.0	637.0	697.0	679.0	662.0	659.0	799.0	1129.0	1925.0	2879.0	3268.0	3965.0	5149.0	6762.0	8030.0	8034.0	6694.0	6517.0	6719.0	6160.0	5950.0	5952.0	6570.0	527072.0
	50
SRR1822168_01_2	627574.0
	20	21	22	23	24	25	26	27	28	29	30	31	32	33	34	35	36	37	38	39	40	41	42	43	44	45	46	47	48	49	50
SRR1822168_01_2.trim	206.0	206.0	238.0	233.0	243.0	417.0	1003.0	960.0	741.0	853.0	868.0	863.0	838.0	1004.0	1282.0	2109.0	3089.0	3472.0	4167.0	5346.0	6984.0	8382.0	8432.0	7028.0	6869.0	7101.0	6615.0	6379.0	6504.0	7149.0	519322.0
	50
SRR1822168_02_1	1256114.0
	20	21	22	23	24	25	26	27	28	29	30	31	32	33	34	35	36	37	38	39	40	41	42	43	44	45	46	47	48	49	50
SRR1822168_02_1.trim	74.0	87.0	75.0	135.0	172.0	331.0	1668.0	1353.0	1304.0	1367.0	1342.0	1361.0	1298.0	1619.0	2250.0	3868.0	5912.0	6573.0	8055.0	10334.0	13524.0	16036.0	16060.0	13361.0	13081.0	13522.0	12375.0	11871.0	11806.0	13098.0	1054753.0
	50
SRR1822168_02_2	1256114.0
	20	21	22	23	24	25	26	27	28	29	30	31	32	33	34	35	36	37	38	39	40	41	42	43	44	45	46	47	48	49	50
SRR1822168_02_2.trim	407.0	414.0	473.0	440.0	471.0	828.0	2055.0	1813.0	1547.0	1685.0	1746.0	1694.0	1595.0	2046.0	2591.0	4172.0	6289.0	6980.0	8425.0	10728.0	13974.0	16745.0	16796.0	13961.0	13818.0	14318.0	13326.0	12719.0	13032.0	14210.0	1039367.0
	50
SRR1822168_03_1	1883935.0
	20	21	22	23	24	25	26	27	28	29	30	31	32	33	34	35	36	37	38	39	40	41	42	43	44	45	46	47	48	49	50
SRR1822168_03_1.trim	101.0	122.0	111.0	206.0	265.0	519.0	2536.0	2024.0	1951.0	2022.0	2038.0	2045.0	1984.0	2460.0	3377.0	5822.0	8914.0	9854.0	11962.0	15400.0	20346.0	23994.0	24185.0	20181.0	19759.0	20148.0	18657.0	17809.0	17732.0	19719.0	1581598.0
	50
SRR1822168_03_2	1883935.0
	20	21	22	23	24	25	26	27	28	29	30	31	32	33	34	35	36	37	38	39	40	41	42	43	44	45	46	47	48	49	50
SRR1822168_03_2.trim	629.0	621.0	695.0	681.0	696.0	1236.0	3096.0	2670.0	2327.0	2477.0	2605.0	2526.0	2406.0	3069.0	3914.0	6289.0	9488.0	10386.0	12512.0	15979.0	21009.0	25014.0	25287.0	21068.0	20904.0	21280.0	20032.0	19112.0	19503.0	21466.0	1558864.0
	50
SRR1822168_04_1	2512901.0
	20	21	22	23	24	25	26	27	28	29	30	31	32	33	34	35	36	37	38	39	40	41	42	43	44	45	46	47	48	49	50
SRR1822168_04_1.trim	132.0	177.0	146.0	252.0	334.0	688.0	3453.0	2715.0	2629.0	2732.0	2724.0	2709.0	2622.0	3347.0	4527.0	7736.0	11904.0	13172.0	15865.0	20616.0	27117.0	31933.0	32184.0	26923.0	26312.0	27055.0	24915.0	23729.0	23643.0	26391.0	2109330.0
	50
SRR1822168_04_2	2512901.0
	20	21	22	23	24	25	26	27	28	29	30	31	32	33	34	35	36	37	38	39	40	41	42	43	44	45	46	47	48	49	50
SRR1822168_04_2.trim	827.0	838.0	949.0	917.0	923.0	1657.0	4198.0	3551.0	3123.0	3349.0	3450.0	3345.0	3246.0	4136.0	5256.0	8372.0	12635.0	13879.0	16586.0	21424.0	27961.0	33285.0	33654.0	28104.0	27831.0	28502.0	26831.0	25453.0	26019.0	28802.0	2078909.0
	50
SRR1822168_05_1	3140979.0
	20	21	22	23	24	25	26	27	28	29	30	31	32	33	34	35	36	37	38	39	40	41	42	43	44	45	46	47	48	49	50
SRR1822168_05_1.trim	152.0	218.0	196.0	303.0	418.0	883.0	4305.0	3344.0	3277.0	3406.0	3396.0	3383.0	3287.0	4160.0	5630.0	9681.0	14999.0	16410.0	19749.0	25676.0	33834.0	39926.0	40260.0	33645.0	33042.0	33841.0	31142.0	29413.0	29555.0	32903.0	2636797.0
	50
SRR1822168_05_2	3140979.0
	20	21	22	23	24	25	26	27	28	29	30	31	32	33	34	35	36	37	38	39	40	41	42	43	44	45	46	47	48	49	50
SRR1822168_05_2.trim	1057.0	1032.0	1188.0	1127.0	1176.0	2069.0	5219.0	4401.0	3914.0	4186.0	4301.0	4160.0	4097.0	5163.0	6523.0	10504.0	15923.0	17265.0	20635.0	26673.0	34925.0	41648.0	42098.0	35171.0	34897.0	35702.0	33487.0	31662.0	32550.0	36034.0	2598444.0
	50
SRR1822168_06_1	3769456.0
	20	21	22	23	24	25	26	27	28	29	30	31	32	33	34	35	36	37	38	39	40	41	42	43	44	45	46	47	48	49	50
SRR1822168_06_1.trim	180.0	265.0	243.0	356.0	481.0	1083.0	5236.0	3990.0	3900.0	4093.0	4090.0	4094.0	3921.0	5006.0	6831.0	11603.0	18086.0	19595.0	23524.0	30803.0	40510.0	47961.0	48283.0	40180.0	39707.0	40756.0	37364.0	35355.0	35509.0	39423.0	3164526.0
	50
SRR1822168_06_2	3769456.0
	20	21	22	23	24	25	26	27	28	29	30	31	32	33	34	35	36	37	38	39	40	41	42	43	44	45	46	47	48	49	50
SRR1822168_06_2.trim	1290.0	1220.0	1417.0	1354.0	1438.0	2508.0	6356.0	5264.0	4655.0	5019.0	5153.0	5032.0	4926.0	6235.0	7867.0	12614.0	19129.0	20647.0	24601.0	32054.0	41837.0	49890.0	50529.0	42029.0	41986.0	42862.0	40149.0	38063.0	39144.0	43131.0	3118555.0
	50
SRR1822168_07_1	4397881.0
	20	21	22	23	24	25	26	27	28	29	30	31	32	33	34	35	36	37	38	39	40	41	42	43	44	45	46	47	48	49	50
SRR1822168_07_1.trim	205.0	311.0	280.0	416.0	574.0	1268.0	6101.0	4672.0	4527.0	4791.0	4741.0	4790.0	4594.0	5805.0	8029.0	13535.0	21174.0	22780.0	27460.0	35903.0	47272.0	56075.0	56357.0	46943.0	46404.0	47512.0	43387.0	41080.0	41427.0	46061.0	3692255.0
	50
SRR1822168_07_2	4397881.0
	20	21	22	23	24	25	26	27	28	29	30	31	32	33	34	35	36	37	38	39	40	41	42	43	44	45	46	47	48	49	50
SRR1822168_07_2.trim	1483.0	1433.0	1654.0	1585.0	1683.0	2913.0	7435.0	6154.0	5385.0	5847.0	5964.0	5923.0	5768.0	7270.0	9238.0	14694.0	22377.0	24002.0	28755.0	37383.0	48868.0	58342.0	58974.0	49125.0	49004.0	50091.0	46652.0	44196.0	45697.0	50366.0	3638468.0
	50
SRR1822168_08_1	5027059.0
	20	21	22	23	24	25	26	27	28	29	30	31	32	33	34	35	36	37	38	39	40	41	42	43	44	45	46	47	48	49	50
SRR1822168_08_1.trim	235.0	357.0	324.0	474.0	655.0	1451.0	6961.0	5327.0	5167.0	5490.0	5410.0	5429.0	5219.0	6601.0	9084.0	15510.0	24171.0	26027.0	31448.0	41103.0	54086.0	64169.0	64461.0	53791.0	53006.0	54411.0	49577.0	47063.0	47312.0	52689.0	4220014.0
	50
SRR1822168_08_2	5027059.0
	20	21	22	23	24	25	26	27	28	29	30	31	32	33	34	35	36	37	38	39	40	41	42	43	44	45	46	47	48	49	50
SRR1822168_08_2.trim	1685.0	1625.0	1907.0	1794.0	1925.0	3334.0	8476.0	7003.0	6149.0	6683.0	6782.0	6742.0	6528.0	8251.0	10447.0	16836.0	25574.0	27444.0	32937.0	42753.0	55896.0	66728.0	67387.0	56301.0	55897.0	57336.0	53381.0	50595.0	52255.0	57597.0	4158774.0
	50
SRR1822168_09_1	5654893.0
	20	21	22	23	24	25	26	27	28	29	30	31	32	33	34	35	36	37	38	39	40	41	42	43	44	45	46	47	48	49	50
SRR1822168_09_1.trim	262.0	405.0	380.0	551.0	735.0	1638.0	7839.0	5998.0	5808.0	6177.0	6072.0	6073.0	5889.0	7393.0	10258.0	17390.0	27255.0	29308.0	35279.0	46363.0	60840.0	72237.0	72393.0	60447.0	59538.0	61132.0	55815.0	52892.0	53160.0	59313.0	4747172.0
	50
SRR1822168_09_2	5654893.0
	20	21	22	23	24	25	26	27	28	29	30	31	32	33	34	35	36	37	38	39	40	41	42	43	44	45	46	47	48	49	50
SRR1822168_09_2.trim	1898.0	1832.0	2148.0	2003.0	2169.0	3758.0	9503.0	7868.0	6942.0	7525.0	7576.0	7579.0	7366.0	9238.0	11809.0	18874.0	28820.0	30925.0	36967.0	48143.0	62862.0	75162.0	75645.0	63241.0	62718.0	64524.0	60037.0	56806.0	58877.0	64898.0	4678299.0
	50
SRR1822168_1	62821955.0
	20	21	22	23	24	25	26	27	28	29	30	31	32	33	34	35	36	37	38	39	40	41	42	43	44	45	46	47	48	49	50
SRR1822168_1.trim	2656.0	4436.0	4670.0	6229.0	8396.0	17721.0	86313.0	68159.0	62539.0	69728.0	67536.0	67369.0	64877.0	82305.0	114302.0	195425.0	304307.0	327103.0	393298.0	515180.0	674350.0	801166.0	807624.0	670974.0	662017.0	674569.0	621371.0	586781.0	589694.0	656612.0	52735976.0
	50
SRR1822168_1_1	6281941.0
	20	21	22	23	24	25	26	27	28	29	30	31	32	33	34	35	36	37	38	39	40	41	42	43	44	45	46	47	48	49	50
SRR1822168_1_1.trim	285.0	444.0	427.0	617.0	805.0	1806.0	8726.0	6685.0	6440.0	6867.0	6807.0	6756.0	6564.0	8225.0	11406.0	19310.0	30272.0	32548.0	39110.0	51572.0	67448.0	80210.0	80592.0	67123.0	66031.0	67881.0	61990.0	58726.0	59134.0	65738.0	5273653.0
	50
SRR1822168_1_2	6281941.0
	20	21	22	23	24	25	26	27	28	29	30	31	32	33	34	35	36	37	38	39	40	41	42	43	44	45	46	47	48	49	50
SRR1822168_1_2.trim	2088.0	2047.0	2381.0	2214.0	2425.0	4177.0	10565.0	8780.0	7690.0	8356.0	8490.0	8417.0	8194.0	10241.0	13140.0	20941.0	32053.0	34333.0	40957.0	53505.0	69671.0	83444.0	84211.0	70258.0	69590.0	71572.0	66735.0	63059.0	65419.0	72021.0	5197224.0
	50
SRR1822168_2	62821955.0
	20	21	22	23	24	25	26	27	28	29	30	31	32	33	34	35	36	37	38	39	40	41	42	43	44	45	46	47	48	49	50
SRR1822168_2.trim	20363.0	20826.0	24084.0	22206.0	24138.0	42270.0	105377.0	88324.0	75481.0	84558.0	83674.0	84062.0	80910.0	102685.0	130875.0	211677.0	323601.0	344599.0	411976.0	535370.0	696008.0	832727.0	843684.0	702304.0	695784.0	711776.0	668392.0	630140.0	654351.0	718896.0	51972565.0
	50
SRR1822168_2_1	12564790.0
	20	21	22	23	24	25	26	27	28	29	30	31	32	33	34	35	36	37	38	39	40	41	42	43	44	45	46	47	48	49	50
SRR1822168_2_1.trim	572.0	886.0	941.0	1313.0	1663.0	3623.0	17463.0	13568.0	12442.0	13818.0	13657.0	13444.0	12932.0	16475.0	22790.0	38643.0	60556.0	65316.0	78570.0	103494.0	134704.0	160258.0	161697.0	134076.0	132206.0	135385.0	124034.0	117549.0	118225.0	131536.0	10547589.0
	50
SRR1822168_2_2	12564790.0
	20	21	22	23	24	25	26	27	28	29	30	31	32	33	34	35	36	37	38	39	40	41	42	43	44	45	46	47	48	49	50
SRR1822168_2_2.trim	4095.0	4196.0	4870.0	4419.0	4882.0	8390.0	21160.0	17674.0	15053.0	16773.0	16925.0	16795.0	16233.0	20454.0	26156.0	42026.0	64230.0	68821.0	82197.0	107461.0	139022.0	166785.0	168795.0	140225.0	139087.0	142886.0	133435.0	126279.0	131279.0	143877.0	10394945.0
	50
SRR1822168_3_1	18847538.0
	20	21	22	23	24	25	26	27	28	29	30	31	32	33	34	35	36	37	38	39	40	41	42	43	44	45	46	47	48	49	50
SRR1822168_3_1.trim	837.0	1320.0	1404.0	1949.0	2466.0	5348.0	26218.0	20453.0	18582.0	20743.0	20399.0	20243.0	19498.0	24705.0	34273.0	58094.0	90923.0	97777.0	117803.0	154528.0	202231.0	240098.0	242373.0	201656.0	198377.0	202685.0	186163.0	176156.0	176974.0	197010.0	15822680.0
	50
SRR1822168_3_2	18847538.0
	20	21	22	23	24	25	26	27	28	29	30	31	32	33	34	35	36	37	38	39	40	41	42	43	44	45	46	47	48	49	50
SRR1822168_3_2.trim	6206.0	6271.0	7307.0	6679.0	7311.0	12638.0	31749.0	26644.0	22564.0	25201.0	25297.0	25253.0	24398.0	30769.0	39321.0	62978.0	96496.0	103162.0	123232.0	160653.0	208752.0	249598.0	253094.0	210770.0	208420.0	213780.0	200343.0	189617.0	196719.0	215647.0	15593097.0
	50
SRR1822168_4_1	25129098.0
	20	21	22	23	24	25	26	27	28	29	30	31	32	33	34	35	36	37	38	39	40	41	42	43	44	45	46	47	48	49	50
SRR1822168_4_1.trim	1087.0	1767.0	1891.0	2545.0	3296.0	7119.0	34724.0	27077.0	24908.0	27780.0	27231.0	26859.0	26038.0	32860.0	45681.0	77616.0	121516.0	130409.0	157160.0	205966.0	269436.0	320462.0	323421.0	268719.0	264476.0	270228.0	248418.0	234944.0	236014.0	263020.0	21095265.0
	50
SRR1822168_4_2	25129098.0
	20	21	22	23	24	25	26	27	28	29	30	31	32	33	34	35	36	37	38	39	40	41	42	43	44	45	46	47	48	49	50
SRR1822168_4_2.trim	8277.0	8375.0	9665.0	8865.0	9677.0	16821.0	42238.0	35371.0	30228.0	33693.0	33696.0	33511.0	32436.0	40915.0	52410.0	84151.0	129045.0	137440.0	164423.0	213956.0	278122.0	333052.0	337713.0	280937.0	277891.0	284812.0	267240.0	252700.0	262078.0	287868.0	20790327.0
	50
SRR1822168_5_1	31408218.0
	20	21	22	23	24	25	26	27	28	29	30	31	32	33	34	35	36	37	38	39	40	41	42	43	44	45	46	47	48	49	50
SRR1822168_5_1.trim	1334.0	2208.0	2379.0	3147.0	4152.0	8953.0	43247.0	33812.0	31106.0	34739.0	34102.0	33646.0	32475.0	41172.0	57152.0	97331.0	151762.0	163574.0	196461.0	257435.0	336728.0	400674.0	403940.0	335519.0	330469.0	337187.0	310541.0	293253.0	295279.0	328935.0	26366621.0
	50
SRR1822168_5_2	31408218.0
	20	21	22	23	24	25	26	27	28	29	30	31	32	33	34	35	36	37	38	39	40	41	42	43	44	45	46	47	48	49	50
SRR1822168_5_2.trim	10163.0	10402.0	12051.0	11066.0	12056.0	21043.0	52705.0	44163.0	37715.0	42149.0	42081.0	42004.0	40596.0	51311.0	65493.0	105461.0	161233.0	172280.0	205643.0	267269.0	347546.0	416293.0	421828.0	350865.0	347448.0	355810.0	334084.0	315351.0	327691.0	360051.0	25985482.0
	50
SRR1822168_6_1	37688272.0
	20	21	22	23	24	25	26	27	28	29	30	31	32	33	34	35	36	37	38	39	40	41	42	43	44	45	46	47	48	49	50
SRR1822168_6_1.trim	1603.0	2655.0	2839.0	3773.0	4975.0	10706.0	51797.0	40626.0	37433.0	41650.0	40820.0	40419.0	38874.0	49413.0	68744.0	116960.0	182134.0	196221.0	235542.0	309096.0	404318.0	480551.0	484435.0	402686.0	396362.0	404789.0	372941.0	352136.0	354120.0	394487.0	31638524.0
	50
SRR1822168_6_2	37688272.0
	20	21	22	23	24	25	26	27	28	29	30	31	32	33	34	35	36	37	38	39	40	41	42	43	44	45	46	47	48	49	50
SRR1822168_6_2.trim	12214.0	12475.0	14534.0	13342.0	14452.0	25329.0	63101.0	52974.0	45311.0	50539.0	50393.0	50441.0	48600.0	61608.0	78802.0	126775.0	193555.0	206747.0	246725.0	320972.0	417210.0	499277.0	505986.0	421128.0	416769.0	427171.0	401229.0	378585.0	393130.0	431925.0	31180330.0
	50
SRR1822168_7_1	43971159.0
	20	21	22	23	24	25	26	27	28	29	30	31	32	33	34	35	36	37	38	39	40	41	42	43	44	45	46	47	48	49	50
SRR1822168_7_1.trim	1853.0	3112.0	3311.0	4369.0	5872.0	12434.0	60458.0	47551.0	43671.0	48687.0	47413.0	47227.0	45335.0	57592.0	80260.0	136590.0	212752.0	228937.0	274980.0	360468.0	471849.0	560578.0	565620.0	469757.0	462193.0	472091.0	434618.0	410655.0	412885.0	460102.0	36913346.0
	50
SRR1822168_7_2	43971159.0
	20	21	22	23	24	25	26	27	28	29	30	31	32	33	34	35	36	37	38	39	40	41	42	43	44	45	46	47	48	49	50
SRR1822168_7_2.trim	14207.0	14543.0	16892.0	15515.0	16847.0	29573.0	73762.0	61914.0	52894.0	59156.0	58649.0	58923.0	56670.0	71882.0	91973.0	147967.0	226086.0	241106.0	288137.0	374285.0	486920.0	582537.0	590657.0	491292.0	485907.0	498220.0	467687.0	441504.0	458403.0	503721.0	36378737.0
	50
SRR1822168_8_1	50257815.0
	20	21	22	23	24	25	26	27	28	29	30	31	32	33	34	35	36	37	38	39	40	41	42	43	44	45	46	47	48	49	50
SRR1822168_8_1.trim	2122.0	3565.0	3749.0	4980.0	6713.0	14160.0	69090.0	54353.0	49866.0	55706.0	54157.0	53962.0	51907.0	65850.0	91711.0	156190.0	243171.0	261638.0	314341.0	412041.0	539721.0	640815.0	646176.0	536726.0	528849.0	539701.0	496879.0	469225.0	472013.0	525235.0	42190888.0
	50
SRR1822168_8_2	50257815.0
	20	21	22	23	24	25	26	27	28	29	30	31	32	33	34	35	36	37	38	39	40	41	42	43	44	45	46	47	48	49	50
SRR1822168_8_2.trim	16302.0	16603.0	19307.0	17734.0	19370.0	33818.0	84356.0	70652.0	60303.0	67572.0	67000.0	67322.0	64690.0	82220.0	105010.0	169218.0	258491.0	275583.0	329459.0	427880.0	556969.0	666021.0	674872.0	561623.0	555957.0	569497.0	534600.0	504123.0	523815.0	575350.0	41579783.0
	50
SRR1822168_9_1	56538670.0
	20	21	22	23	24	25	26	27	28	29	30	31	32	33	34	35	36	37	38	39	40	41	42	43	44	45	46	47	48	49	50
SRR1822168_9_1.trim	2383.0	3982.0	4186.0	5600.0	7540.0	15944.0	77741.0	61258.0	56251.0	62868.0	60788.0	60728.0	58372.0	74027.0	103117.0	175778.0	273885.0	294398.0	354115.0	463811.0	607202.0	721157.0	727135.0	603818.0	595305.0	607160.0	559029.0	528048.0	530718.0	590991.0	47460974.0
	50
SRR1822168_9_2	56538670.0
	20	21	22	23	24	25	26	27	28	29	30	31	32	33	34	35	36	37	38	39	40	41	42	43	44	45	46	47	48	49	50
SRR1822168_9_2.trim	18313.0	18748.0	21687.0	19889.0	21713.0	38051.0	94892.0	79494.0	67942.0	76119.0	75242.0	75718.0	72808.0	92477.0	118083.0	190476.0	291175.0	310104.0	371069.0	481871.0	626714.0	749416.0	759407.0	632042.0	625873.0	640719.0	601271.0	567097.0	589097.0	647144.0	46773658.0
	50
SRR3622817_001_1	67697.0
	20	21	22	23	24	25	26	27	28	29	30	31	32	33	34	35	36	37	38	39	40	41	42	43	44	45	46	47	48	49	50
SRR3622817_001_1.trim	2.0	2.0	4.0	6.0	9.0	18.0	87.0	61.0	81.0	74.0	82.0	76.0	66.0	91.0	140.0	242.0	405.0	481.0	566.0	892.0	1065.0	1094.0	1069.0	818.0	866.0	791.0	761.0	770.0	951.0	1815.0	53415.0
	48	49	50
SRR3622817_001_2	4319.0	0.0	63378.0
	20	21	22	23	24	25	26	27	28	29	30	31	32	33	34	35	36	37	38	39	40	41	42	43	44	45	46	47	48	49	50
SRR3622817_001_2.trim	600.0	16.0	27.0	24.0	43.0	32.0	143.0	72.0	94.0	94.0	107.0	92.0	270.0	127.0	173.0	271.0	445.0	532.0	691.0	993.0	1099.0	1146.0	1261.0	880.0	930.0	872.0	909.0	965.0	2916.0	1436.0	49540.0
	50
SRR3622817_002_1	135767.0
	20	21	22	23	24	25	26	27	28	29	30	31	32	33	34	35	36	37	38	39	40	41	42	43	44	45	46	47	48	49	50
SRR3622817_002_1.trim	4.0	4.0	6.0	8.0	16.0	34.0	173.0	159.0	159.0	155.0	157.0	155.0	125.0	182.0	267.0	506.0	797.0	963.0	1154.0	1712.0	2190.0	2228.0	2130.0	1705.0	1666.0	1610.0	1542.0	1519.0	1939.0	3686.0	106979.0
	48	49	50
SRR3622817_002_2	8675.0	0.0	127092.0
	20	21	22	23	24	25	26	27	28	29	30	31	32	33	34	35	36	37	38	39	40	41	42	43	44	45	46	47	48	49	50
SRR3622817_002_2.trim	1179.0	28.0	49.0	45.0	92.0	68.0	280.0	183.0	184.0	198.0	205.0	212.0	558.0	243.0	351.0	570.0	878.0	1046.0	1373.0	1931.0	2262.0	2305.0	2490.0	1815.0	1840.0	1779.0	1811.0	1887.0	5944.0	2918.0	99206.0
	50
SRR3622817_003_1	203386.0
	20	21	22	23	24	25	26	27	28	29	30	31	32	33	34	35	36	37	38	39	40	41	42	43	44	45	46	47	48	49	50
SRR3622817_003_1.trim	6.0	6.0	7.0	13.0	21.0	44.0	259.0	239.0	234.0	248.0	223.0	219.0	191.0	267.0	394.0	763.0	1178.0	1476.0	1699.0	2532.0	3222.0	3351.0	3232.0	2538.0	2488.0	2470.0	2356.0	2318.0	2920.0	5502.0	160280.0
	48	49	50
SRR3622817_003_2	12978.0	0.0	190408.0
	20	21	22	23	24	25	26	27	28	29	30	31	32	33	34	35	36	37	38	39	40	41	42	43	44	45	46	47	48	49	50
SRR3622817_003_2.trim	1742.0	48.0	75.0	70.0	127.0	98.0	425.0	296.0	279.0	321.0	308.0	315.0	851.0	354.0	504.0	860.0	1307.0	1598.0	2014.0	2869.0	3332.0	3483.0	3727.0	2713.0	2784.0	2736.0	2761.0	2839.0	8898.0	4397.0	148565.0
	50
SRR3622817_004_1	270876.0
	20	21	22	23	24	25	26	27	28	29	30	31	32	33	34	35	36	37	38	39	40	41	42	43	44	45	46	47	48	49	50
SRR3622817_004_1.trim	7.0	6.0	8.0	18.0	25.0	64.0	349.0	332.0	299.0	330.0	291.0	313.0	268.0	362.0	531.0	1021.0	1607.0	1950.0	2241.0	3402.0	4289.0	4461.0	4315.0	3356.0	3301.0	3315.0	3099.0	3111.0	3895.0	7250.0	213456.0
	48	49	50
SRR3622817_004_2	17220.0	0.0	253656.0
	20	21	22	23	24	25	26	27	28	29	30	31	32	33	34	35	36	37	38	39	40	41	42	43	44	45	46	47	48	49	50
SRR3622817_004_2.trim	2300.0	64.0	94.0	95.0	164.0	143.0	565.0	402.0	371.0	417.0	397.0	434.0	1127.0	470.0	676.0	1149.0	1773.0	2108.0	2648.0	3844.0	4443.0	4627.0	4998.0	3614.0	3703.0	3661.0	3666.0	3800.0	11848.0	5894.0	197777.0
	50
SRR3622817_005_1	338643.0
	20	21	22	23	24	25	26	27	28	29	30	31	32	33	34	35	36	37	38	39	40	41	42	43	44	45	46	47	48	49	50
SRR3622817_005_1.trim	9.0	10.0	10.0	23.0	31.0	83.0	451.0	410.0	362.0	419.0	357.0	377.0	326.0	430.0	687.0	1273.0	2011.0	2447.0	2788.0	4255.0	5333.0	5562.0	5407.0	4174.0	4080.0	4160.0	3900.0	3899.0	4836.0	9164.0	266841.0
	48	49	50
SRR3622817_005_2	21596.0	0.0	317047.0
	20	21	22	23	24	25	26	27	28	29	30	31	32	33	34	35	36	37	38	39	40	41	42	43	44	45	46	47	48	49	50
SRR3622817_005_2.trim	2862.0	81.0	121.0	123.0	211.0	179.0	710.0	507.0	457.0	527.0	489.0	533.0	1418.0	565.0	875.0	1430.0	2213.0	2644.0	3274.0	4829.0	5503.0	5777.0	6303.0	4472.0	4570.0	4605.0	4600.0	4729.0	14770.0	7389.0	247349.0
	50
SRR3622817_006_1	405980.0
	20	21	22	23	24	25	26	27	28	29	30	31	32	33	34	35	36	37	38	39	40	41	42	43	44	45	46	47	48	49	50
SRR3622817_006_1.trim	10.0	11.0	12.0	24.0	34.0	103.0	536.0	494.0	422.0	502.0	427.0	444.0	390.0	501.0	815.0	1530.0	2410.0	2954.0	3334.0	5115.0	6380.0	6677.0	6424.0	5001.0	4857.0	4964.0	4664.0	4699.0	5805.0	11020.0	319979.0
	48	49	50
SRR3622817_006_2	26014.0	0.0	379966.0
	20	21	22	23	24	25	26	27	28	29	30	31	32	33	34	35	36	37	38	39	40	41	42	43	44	45	46	47	48	49	50
SRR3622817_006_2.trim	3435.0	98.0	142.0	143.0	257.0	219.0	850.0	615.0	543.0	634.0	594.0	647.0	1689.0	663.0	1037.0	1723.0	2649.0	3194.0	3901.0	5823.0	6582.0	6952.0	7523.0	5382.0	5435.0	5507.0	5504.0	5695.0	17741.0	8858.0	296503.0
	50
SRR3622817_007_1	473810.0
	20	21	22	23	24	25	26	27	28	29	30	31	32	33	34	35	36	37	38	39	40	41	42	43	44	45	46	47	48	49	50
SRR3622817_007_1.trim	11.0	12.0	17.0	27.0	38.0	116.0	636.0	574.0	493.0	582.0	517.0	508.0	459.0	601.0	955.0	1787.0	2809.0	3401.0	3899.0	5953.0	7449.0	7782.0	7544.0	5848.0	5666.0	5772.0	5437.0	5476.0	6753.0	12822.0	373512.0
	48	49	50
SRR3622817_007_2	30391.0	0.0	443419.0
	20	21	22	23	24	25	26	27	28	29	30	31	32	33	34	35	36	37	38	39	40	41	42	43	44	45	46	47	48	49	50
SRR3622817_007_2.trim	3987.0	112.0	167.0	165.0	299.0	245.0	1017.0	707.0	639.0	749.0	709.0	746.0	1981.0	785.0	1213.0	2011.0	3086.0	3672.0	4559.0	6798.0	7698.0	8099.0	8814.0	6299.0	6351.0	6417.0	6417.0	6657.0	20643.0	10279.0	346135.0
	50
SRR3622817_008_1	541272.0
	20	21	22	23	24	25	26	27	28	29	30	31	32	33	34	35	36	37	38	39	40	41	42	43	44	45	46	47	48	49	50
SRR3622817_008_1.trim	12.0	15.0	21.0	29.0	43.0	127.0	723.0	666.0	560.0	664.0	600.0	581.0	520.0	679.0	1069.0	2010.0	3207.0	3883.0	4463.0	6718.0	8505.0	8961.0	8606.0	6619.0	6550.0	6586.0	6171.0	6249.0	7680.0	14623.0	426897.0
	48	49	50
SRR3622817_008_2	34612.0	0.0	506660.0
	20	21	22	23	24	25	26	27	28	29	30	31	32	33	34	35	36	37	38	39	40	41	42	43	44	45	46	47	48	49	50
SRR3622817_008_2.trim	4564.0	127.0	186.0	185.0	337.0	279.0	1180.0	814.0	726.0	852.0	823.0	841.0	2282.0	889.0	1366.0	2270.0	3529.0	4192.0	5220.0	7697.0	8790.0	9322.0	10042.0	7134.0	7343.0	7357.0	7253.0	7608.0	23465.0	11712.0	395652.0
	50
SRR3622817_009_1	608786.0
	20	21	22	23	24	25	26	27	28	29	30	31	32	33	34	35	36	37	38	39	40	41	42	43	44	45	46	47	48	49	50
SRR3622817_009_1.trim	15.0	18.0	24.0	32.0	48.0	139.0	827.0	739.0	621.0	751.0	665.0	648.0	587.0	768.0	1221.0	2283.0	3593.0	4366.0	5036.0	7541.0	9581.0	10104.0	9635.0	7394.0	7404.0	7389.0	6954.0	7005.0	8630.0	16503.0	480157.0
	48	49	50
SRR3622817_009_2	38961.0	0.0	569825.0
	20	21	22	23	24	25	26	27	28	29	30	31	32	33	34	35	36	37	38	39	40	41	42	43	44	45	46	47	48	49	50
SRR3622817_009_2.trim	5122.0	152.0	211.0	214.0	382.0	315.0	1346.0	901.0	815.0	959.0	923.0	936.0	2559.0	995.0	1569.0	2566.0	3939.0	4706.0	5880.0	8668.0	9904.0	10513.0	11270.0	7967.0	8305.0	8251.0	8182.0	8554.0	26420.0	13134.0	445020.0
	50
SRR3622817_01_1	676698.0
	20	21	22	23	24	25	26	27	28	29	30	31	32	33	34	35	36	37	38	39	40	41	42	43	44	45	46	47	48	49	50
SRR3622817_01_1.trim	17.0	21.0	29.0	35.0	53.0	157.0	930.0	825.0	697.0	832.0	750.0	725.0	647.0	848.0	1351.0	2529.0	3989.0	4852.0	5611.0	8339.0	10619.0	11259.0	10691.0	8220.0	8195.0	8177.0	7751.0	7754.0	9606.0	18422.0	533723.0
	48	49	50
SRR3622817_01_2	43338.0	0.0	633360.0
	20	21	22	23	24	25	26	27	28	29	30	31	32	33	34	35	36	37	38	39	40	41	42	43	44	45	46	47	48	49	50
SRR3622817_01_2.trim	5665.0	177.0	230.0	238.0	424.0	352.0	1502.0	991.0	918.0	1059.0	1030.0	1064.0	2844.0	1098.0	1743.0	2838.0	4386.0	5218.0	6539.0	9579.0	10997.0	11710.0	12521.0	8840.0	9190.0	9131.0	9127.0	9495.0	29411.0	14623.0	494714.0
	50
SRR3622817_02_1	1354675.0
	20	21	22	23	24	25	26	27	28	29	30	31	32	33	34	35	36	37	38	39	40	41	42	43	44	45	46	47	48	49	50
SRR3622817_02_1.trim	32.0	44.0	53.0	73.0	107.0	319.0	1844.0	1637.0	1449.0	1659.0	1576.0	1487.0	1313.0	1712.0	2672.0	5155.0	8054.0	9725.0	11315.0	16645.0	21255.0	22816.0	21309.0	16639.0	16301.0	16480.0	15780.0	15494.0	19016.0	37208.0	1067408.0
	48	49	50
SRR3622817_02_2	86964.0	0.0	1267711.0
	20	21	22	23	24	25	26	27	28	29	30	31	32	33	34	35	36	37	38	39	40	41	42	43	44	45	46	47	48	49	50
SRR3622817_02_2.trim	11586.0	372.0	467.0	474.0	829.0	722.0	3025.0	1958.0	1832.0	2081.0	2113.0	2149.0	5793.0	2219.0	3444.0	5776.0	8854.0	10418.0	13204.0	19112.0	22051.0	23710.0	24974.0	17839.0	18364.0	18339.0	18527.0	18951.0	58665.0	29220.0	989509.0
	50
SRR3622817_03_1	2031366.0
	20	21	22	23	24	25	26	27	28	29	30	31	32	33	34	35	36	37	38	39	40	41	42	43	44	45	46	47	48	49	50
SRR3622817_03_1.trim	45.0	62.0	75.0	101.0	163.0	508.0	2742.0	2452.0	2146.0	2523.0	2362.0	2167.0	1938.0	2530.0	4009.0	7636.0	12114.0	14534.0	16962.0	25058.0	31732.0	34097.0	31999.0	25161.0	24240.0	24741.0	23736.0	23243.0	28616.0	55917.0	1600739.0
	48	49	50
SRR3622817_03_2	130404.0	0.0	1900962.0
	20	21	22	23	24	25	26	27	28	29	30	31	32	33	34	35	36	37	38	39	40	41	42	43	44	45	46	47	48	49	50
SRR3622817_03_2.trim	17423.0	583.0	682.0	716.0	1247.0	1071.0	4528.0	2966.0	2740.0	3122.0	3175.0	3138.0	8743.0	3304.0	5165.0	8515.0	13315.0	15648.0	19805.0	28755.0	32906.0	35470.0	37615.0	27063.0	27381.0	27428.0	27888.0	28372.0	87773.0	43905.0	1483906.0
	50
SRR3622817_04_1	2709274.0
	20	21	22	23	24	25	26	27	28	29	30	31	32	33	34	35	36	37	38	39	40	41	42	43	44	45	46	47	48	49	50
SRR3622817_04_1.trim	53.0	79.0	101.0	134.0	212.0	685.0	3643.0	3223.0	2874.0	3379.0	3098.0	2910.0	2509.0	3378.0	5352.0	10207.0	16252.0	19471.0	22567.0	33312.0	42345.0	45591.0	42678.0	33559.0	32226.0	33007.0	31552.0	31088.0	38119.0	74855.0	2134833.0
	48	49	50
SRR3622817_04_2	174052.0	0.0	2535222.0
	20	21	22	23	24	25	26	27	28	29	30	31	32	33	34	35	36	37	38	39	40	41	42	43	44	45	46	47	48	49	50
SRR3622817_04_2.trim	23182.0	769.0	889.0	965.0	1679.0	1425.0	6023.0	3942.0	3688.0	4152.0	4183.0	4189.0	11627.0	4457.0	6844.0	11397.0	17886.0	20944.0	26341.0	38311.0	43922.0	47441.0	50215.0	36030.0	36418.0	36459.0	36981.0	37913.0	117019.0	58523.0	1979478.0
	50
SRR3622817_05_1	3386345.0
	20	21	22	23	24	25	26	27	28	29	30	31	32	33	34	35	36	37	38	39	40	41	42	43	44	45	46	47	48	49	50
SRR3622817_05_1.trim	67.0	93.0	124.0	167.0	272.0	890.0	4590.0	4007.0	3586.0	4209.0	3838.0	3593.0	3183.0	4263.0	6686.0	12731.0	20384.0	24360.0	28217.0	41717.0	52686.0	57069.0	53227.0	42015.0	40221.0	41215.0	39439.0	38895.0	47657.0	93446.0	2668521.0
	48	49	50
SRR3622817_05_2	217560.0	0.0	3168785.0
	20	21	22	23	24	25	26	27	28	29	30	31	32	33	34	35	36	37	38	39	40	41	42	43	44	45	46	47	48	49	50
SRR3622817_05_2.trim	29065.0	948.0	1105.0	1172.0	2117.0	1817.0	7601.0	4916.0	4566.0	5182.0	5175.0	5252.0	14533.0	5662.0	8575.0	14235.0	22358.0	26182.0	32904.0	47909.0	54698.0	59373.0	62621.0	45221.0	45439.0	45546.0	46252.0	47408.0	146393.0	73130.0	2474013.0
	50
SRR3622817_06_1	4063423.0
	20	21	22	23	24	25	26	27	28	29	30	31	32	33	34	35	36	37	38	39	40	41	42	43	44	45	46	47	48	49	50
SRR3622817_06_1.trim	81.0	110.0	142.0	204.0	324.0	1055.0	5511.0	4800.0	4318.0	5047.0	4663.0	4300.0	3812.0	5124.0	8043.0	15218.0	24493.0	29258.0	33888.0	49998.0	63385.0	68312.0	63830.0	50446.0	48373.0	49422.0	47279.0	46547.0	57331.0	112182.0	3201899.0
	48	49	50
SRR3622817_06_2	260873.0	0.0	3802550.0
	20	21	22	23	24	25	26	27	28	29	30	31	32	33	34	35	36	37	38	39	40	41	42	43	44	45	46	47	48	49	50
SRR3622817_06_2.trim	34838.0	1156.0	1334.0	1435.0	2533.0	2178.0	9150.0	5890.0	5486.0	6235.0	6230.0	6262.0	17337.0	6814.0	10294.0	17008.0	26889.0	31452.0	39493.0	57442.0	65793.0	71101.0	75125.0	54251.0	54614.0	54677.0	55375.0	56807.0	175494.0	87690.0	2969012.0
	50
SRR3622817_07_1	4740866.0
	20	21	22	23	24	25	26	27	28	29	30	31	32	33	34	35	36	37	38	39	40	41	42	43	44	45	46	47	48	49	50
SRR3622817_07_1.trim	93.0	132.0	153.0	239.0	394.0	1213.0	6431.0	5591.0	5079.0	5888.0	5472.0	5029.0	4465.0	6014.0	9360.0	17758.0	28578.0	34093.0	39518.0	58241.0	74069.0	79597.0	74277.0	59042.0	56465.0	57581.0	55033.0	54249.0	66894.0	131013.0	3735852.0
	48	49	50
SRR3622817_07_2	304420.0	0.0	4436446.0
	20	21	22	23	24	25	26	27	28	29	30	31	32	33	34	35	36	37	38	39	40	41	42	43	44	45	46	47	48	49	50
SRR3622817_07_2.trim	40689.0	1340.0	1546.0	1686.0	2948.0	2536.0	10677.0	6845.0	6452.0	7289.0	7274.0	7309.0	20260.0	7981.0	12025.0	19844.0	31378.0	36660.0	46011.0	66992.0	76855.0	82910.0	87493.0	63473.0	63678.0	63694.0	64596.0	66107.0	204653.0	102538.0	3464074.0
	50
SRR3622817_08_1	5418897.0
	20	21	22	23	24	25	26	27	28	29	30	31	32	33	34	35	36	37	38	39	40	41	42	43	44	45	46	47	48	49	50
SRR3622817_08_1.trim	103.0	152.0	184.0	270.0	458.0	1370.0	7422.0	6356.0	5852.0	6696.0	6251.0	5757.0	5157.0	6869.0	10634.0	20363.0	32749.0	38927.0	45219.0	66701.0	84573.0	91026.0	84839.0	67413.0	64473.0	65720.0	62906.0	62087.0	76400.0	149630.0	4270201.0
	48	49	50
SRR3622817_08_2	348033.0	0.0	5070864.0
	20	21	22	23	24	25	26	27	28	29	30	31	32	33	34	35	36	37	38	39	40	41	42	43	44	45	46	47	48	49	50
SRR3622817_08_2.trim	46605.0	1525.0	1778.0	1933.0	3376.0	2889.0	12310.0	7764.0	7470.0	8285.0	8288.0	8415.0	23118.0	9112.0	13684.0	22790.0	35918.0	41901.0	52631.0	76630.0	87740.0	94847.0	99893.0	72505.0	72742.0	72819.0	73909.0	75556.0	233854.0	117286.0	3959185.0
	50
SRR3622817_09_1	6095789.0
	20	21	22	23	24	25	26	27	28	29	30	31	32	33	34	35	36	37	38	39	40	41	42	43	44	45	46	47	48	49	50
SRR3622817_09_1.trim	125.0	179.0	206.0	306.0	511.0	1530.0	8374.0	7206.0	6590.0	7573.0	7060.0	6435.0	5769.0	7721.0	11950.0	22918.0	36883.0	43865.0	50841.0	75008.0	94803.0	102391.0	95340.0	75890.0	72499.0	73910.0	70769.0	69881.0	86186.0	168352.0	4803491.0
	48	49	50
SRR3622817_09_2	391504.0	0.0	5704285.0
	20	21	22	23	24	25	26	27	28	29	30	31	32	33	34	35	36	37	38	39	40	41	42	43	44	45	46	47	48	49	50
SRR3622817_09_2.trim	52449.0	1724.0	2025.0	2145.0	3793.0	3246.0	13852.0	8780.0	8421.0	9399.0	9344.0	9469.0	26000.0	10229.0	15353.0	25660.0	40393.0	47290.0	59102.0	86263.0	98450.0	106702.0	112352.0	81677.0	81718.0	81866.0	83200.0	85046.0	263016.0	131903.0	4453695.0
	50
SRR3622817_1	67705928.0
	20	21	22	23	24	25	26	27	28	29	30	31	32	33	34	35	36	37	38	39	40	41	42	43	44	45	46	47	48	49	50
SRR3622817_1.trim	1539.0	2283.0	2477.0	3517.0	5830.0	17073.0	92695.0	78369.0	72443.0	83738.0	78139.0	70562.0	65183.0	85373.0	134851.0	254393.0	411447.0	486866.0	562250.0	832078.0	1056115.0	1140900.0	1061776.0	841250.0	807436.0	822859.0	791762.0	777829.0	961206.0	1873382.0	53329896.0
	50
SRR3622817_1_1	6771388.0
	20	21	22	23	24	25	26	27	28	29	30	31	32	33	34	35	36	37	38	39	40	41	42	43	44	45	46	47	48	49	50
SRR3622817_1_1.trim	138.0	205.0	228.0	349.0	568.0	1711.0	9332.0	8010.0	7304.0	8395.0	7793.0	7160.0	6424.0	8662.0	13246.0	25452.0	40877.0	48623.0	56368.0	83305.0	105411.0	113793.0	105795.0	84160.0	80539.0	82081.0	78880.0	77677.0	95662.0	186976.0	5336092.0
	48	49	50
SRR3622817_1_2	434907.0	0.0	6336481.0
	20	21	22	23	24	25	26	27	28	29	30	31	32	33	34	35	36	37	38	39	40	41	42	43	44	45	46	47	48	49	50
SRR3622817_1_2.trim	58183.0	1918.0	2221.0	2390.0	4223.0	3594.0	15366.0	9777.0	9370.0	10442.0	10323.0	10548.0	28877.0	11431.0	17086.0	28425.0	44743.0	52400.0	65585.0	95846.0	109508.0	118654.0	124664.0	90526.0	90833.0	90850.0	92618.0	94672.0	292170.0	146459.0	4947514.0
	48	49	50
SRR3622817_2	4354530.0	0.0	63351398.0
	20	21	22	23	24	25	26	27	28	29	30	31	32	33	34	35	36	37	38	39	40	41	42	43	44	45	46	47	48	49	50
SRR3622817_2.trim	582542.0	19118.0	22014.0	23666.0	43399.0	35637.0	151907.0	96790.0	92878.0	104294.0	103956.0	105428.0	290841.0	113317.0	174150.0	285902.0	449456.0	523262.0	655097.0	958299.0	1096387.0	1189404.0	1250378.0	904528.0	911511.0	909716.0	929247.0	951138.0	2923529.0	1465875.0	49441851.0
	50
SRR3622817_2_1	13540721.0
	20	21	22	23	24	25	26	27	28	29	30	31	32	33	34	35	36	37	38	39	40	41	42	43	44	45	46	47	48	49	50
SRR3622817_2_1.trim	300.0	436.0	474.0	697.0	1150.0	3407.0	18670.0	15788.0	14512.0	16662.0	15779.0	14149.0	13038.0	17192.0	26762.0	50729.0	81927.0	97558.0	112448.0	166104.0	210941.0	228180.0	212199.0	168680.0	160989.0	164121.0	158444.0	155242.0	192285.0	374550.0	10667295.0
	48	49	50
SRR3622817_2_2	871346.0	0.0	12669375.0
	20	21	22	23	24	25	26	27	28	29	30	31	32	33	34	35	36	37	38	39	40	41	42	43	44	45	46	47	48	49	50
SRR3622817_2_2.trim	116655.0	3860.0	4423.0	4735.0	8615.0	7072.0	30685.0	19399.0	18778.0	20738.0	20873.0	21046.0	58361.0	22684.0	34529.0	56844.0	89600.0	105005.0	131057.0	191228.0	219183.0	237763.0	249914.0	181307.0	181786.0	181569.0	186097.0	189905.0	585110.0	293239.0	9888648.0
	50
SRR3622817_3_1	20311411.0
	20	21	22	23	24	25	26	27	28	29	30	31	32	33	34	35	36	37	38	39	40	41	42	43	44	45	46	47	48	49	50
SRR3622817_3_1.trim	462.0	693.0	720.0	1042.0	1727.0	5159.0	27884.0	23547.0	21700.0	24972.0	23679.0	21297.0	19581.0	25556.0	40118.0	76276.0	123187.0	146182.0	168364.0	249381.0	316656.0	342020.0	318294.0	252997.0	242140.0	246239.0	237307.0	233127.0	287861.0	561435.0	16001725.0
	48	49	50
SRR3622817_3_2	1305388.0	0.0	19006023.0
	20	21	22	23	24	25	26	27	28	29	30	31	32	33	34	35	36	37	38	39	40	41	42	43	44	45	46	47	48	49	50
SRR3622817_3_2.trim	174391.0	5789.0	6668.0	7123.0	12931.0	10687.0	45859.0	28991.0	27927.0	31122.0	31343.0	31777.0	87378.0	33872.0	51934.0	85493.0	134733.0	157213.0	196442.0	287167.0	328750.0	356553.0	374688.0	271673.0	273532.0	272388.0	278450.0	285016.0	877392.0	440008.0	14834038.0
	50
SRR3622817_4_1	27081626.0
	20	21	22	23	24	25	26	27	28	29	30	31	32	33	34	35	36	37	38	39	40	41	42	43	44	45	46	47	48	49	50
SRR3622817_4_1.trim	619.0	920.0	975.0	1407.0	2305.0	6864.0	37223.0	31434.0	28939.0	33452.0	31441.0	28489.0	26065.0	34184.0	53546.0	101895.0	164233.0	194876.0	224435.0	333054.0	422139.0	455927.0	424548.0	336972.0	323069.0	328783.0	316365.0	311134.0	383844.0	748429.0	21334093.0
	48	49	50
SRR3622817_4_2	1741426.0	0.0	25340200.0
	20	21	22	23	24	25	26	27	28	29	30	31	32	33	34	35	36	37	38	39	40	41	42	43	44	45	46	47	48	49	50
SRR3622817_4_2.trim	232524.0	7696.0	8792.0	9540.0	17327.0	14325.0	61123.0	38719.0	37226.0	41596.0	41771.0	42527.0	116415.0	45192.0	69411.0	114293.0	179544.0	209546.0	261627.0	383560.0	438158.0	475350.0	499971.0	362159.0	365044.0	363753.0	371390.0	380174.0	1169784.0	586539.0	19776583.0
	50
SRR3622817_5_1	33849472.0
	20	21	22	23	24	25	26	27	28	29	30	31	32	33	34	35	36	37	38	39	40	41	42	43	44	45	46	47	48	49	50
SRR3622817_5_1.trim	769.0	1131.0	1218.0	1767.0	2863.0	8540.0	46429.0	39160.0	36204.0	41699.0	39389.0	35569.0	32562.0	42626.0	67120.0	127567.0	205330.0	243461.0	280578.0	416286.0	527539.0	569900.0	530548.0	421189.0	403554.0	410868.0	395838.0	388803.0	480033.0	935972.0	26664958.0
	48	49	50
SRR3622817_5_2	2177361.0	0.0	31672111.0
	20	21	22	23	24	25	26	27	28	29	30	31	32	33	34	35	36	37	38	39	40	41	42	43	44	45	46	47	48	49	50
SRR3622817_5_2.trim	291328.0	9556.0	10989.0	11949.0	21709.0	17802.0	76188.0	48334.0	46498.0	51900.0	52225.0	53017.0	145571.0	56499.0	87000.0	143003.0	224405.0	261587.0	327086.0	479281.0	547515.0	594356.0	624680.0	452712.0	455801.0	454427.0	464619.0	475448.0	1462239.0	733356.0	24718390.0
	50
SRR3622817_6_1	40617284.0
	20	21	22	23	24	25	26	27	28	29	30	31	32	33	34	35	36	37	38	39	40	41	42	43	44	45	46	47	48	49	50
SRR3622817_6_1.trim	935.0	1362.0	1456.0	2121.0	3455.0	10218.0	55615.0	46953.0	43403.0	50113.0	47174.0	42681.0	39056.0	51178.0	80571.0	152834.0	246505.0	292091.0	336864.0	500096.0	633012.0	684744.0	636873.0	505088.0	484030.0	492935.0	475009.0	466023.0	576322.0	1122230.0	31996238.0
	48	49	50
SRR3622817_6_2	2611498.0	0.0	38005786.0
	20	21	22	23	24	25	26	27	28	29	30	31	32	33	34	35	36	37	38	39	40	41	42	43	44	45	46	47	48	49	50
SRR3622817_6_2.trim	349670.0	11474.0	13137.0	14312.0	26050.0	21343.0	91156.0	57981.0	55701.0	62360.0	62719.0	63572.0	174410.0	67775.0	104261.0	171575.0	269332.0	313855.0	392565.0	575791.0	656817.0	714075.0	750066.0	542961.0	546551.0	545355.0	557597.0	569970.0	1753688.0	879121.0	29661945.0
	50
SRR3622817_7_1	47388497.0
	20	21	22	23	24	25	26	27	28	29	30	31	32	33	34	35	36	37	38	39	40	41	42	43	44	45	46	47	48	49	50
SRR3622817_7_1.trim	1103.0	1566.0	1687.0	2465.0	4075.0	11980.0	64926.0	54749.0	50573.0	58495.0	55143.0	49704.0	45620.0	59607.0	94151.0	178011.0	287626.0	340636.0	393359.0	582998.0	738780.0	798843.0	742878.0	588901.0	565278.0	575643.0	554020.0	544289.0	672360.0	1310214.0	37329001.0
	48	49	50
SRR3622817_7_2	3045811.0	0.0	44342686.0
	20	21	22	23	24	25	26	27	28	29	30	31	32	33	34	35	36	37	38	39	40	41	42	43	44	45	46	47	48	49	50
SRR3622817_7_2.trim	407463.0	13416.0	15346.0	16587.0	30357.0	25004.0	106317.0	67609.0	64888.0	72831.0	73289.0	74002.0	203507.0	79057.0	121839.0	199839.0	314080.0	365995.0	458302.0	671369.0	766818.0	833000.0	875101.0	633043.0	638165.0	636546.0	650228.0	665609.0	2045807.0	1025756.0	34607511.0
	50
SRR3622817_8_1	54164093.0
	20	21	22	23	24	25	26	27	28	29	30	31	32	33	34	35	36	37	38	39	40	41	42	43	44	45	46	47	48	49	50
SRR3622817_8_1.trim	1240.0	1781.0	1928.0	2788.0	4665.0	13728.0	74199.0	62622.0	57946.0	66922.0	62875.0	56634.0	52170.0	68113.0	107683.0	203458.0	328790.0	389543.0	449653.0	665442.0	844632.0	913106.0	849299.0	673166.0	646257.0	658227.0	633425.0	622328.0	768759.0	1497859.0	42664948.0
	48	49	50
SRR3622817_8_2	3481940.0	0.0	50682153.0
	20	21	22	23	24	25	26	27	28	29	30	31	32	33	34	35	36	37	38	39	40	41	42	43	44	45	46	47	48	49	50
SRR3622817_8_2.trim	465669.0	15330.0	17604.0	18963.0	34743.0	28624.0	121472.0	77329.0	74259.0	83348.0	83498.0	84395.0	232734.0	90430.0	139161.0	228569.0	359302.0	418604.0	523923.0	766622.0	876654.0	952158.0	1000170.0	723649.0	729533.0	727704.0	743115.0	760968.0	2338646.0	1172248.0	39554762.0
	50
SRR3622817_9_1	60933662.0
	20	21	22	23	24	25	26	27	28	29	30	31	32	33	34	35	36	37	38	39	40	41	42	43	44	45	46	47	48	49	50
SRR3622817_9_1.trim	1382.0	2043.0	2207.0	3141.0	5244.0	15414.0	83380.0	70616.0	65113.0	75412.0	70570.0	63606.0	58695.0	76652.0	121265.0	228933.0	369962.0	438168.0	506190.0	748931.0	950675.0	1026854.0	955165.0	757126.0	726860.0	740749.0	712722.0	700233.0	864761.0	1685475.0	47995856.0
	48	49	50
SRR3622817_9_2	3917941.0	0.0	57015721.0
	20	21	22	23	24	25	26	27	28	29	30	31	32	33	34	35	36	37	38	39	40	41	42	43	44	45	46	47	48	49	50
SRR3622817_9_2.trim	523661.0	17173.0	19800.0	21327.0	39130.0	32146.0	136547.0	87162.0	83444.0	93982.0	93814.0	94876.0	261824.0	101806.0	156576.0	257297.0	404260.0	470944.0	589760.0	862628.0	986758.0	1070533.0	1124888.0	813988.0	820663.0	819044.0	836204.0	856056.0	2631097.0	1318899.0	44497113.0
	50
SRR3622818_001_1	35753.0
	20	21	22	23	24	25	26	27	28	29	30	31	32	33	34	35	36	37	38	39	40	41	42	43	44	45	46	47	48	49	50
SRR3622818_001_1.trim	1.0	1.0	5.0	1.0	3.0	10.0	33.0	39.0	32.0	44.0	32.0	30.0	33.0	37.0	55.0	129.0	181.0	228.0	272.0	383.0	502.0	498.0	485.0	402.0	357.0	416.0	373.0	410.0	561.0	1268.0	28324.0
	48	49	50
SRR3622818_001_2	4332.0	0.0	31421.0
	20	21	22	23	24	25	26	27	28	29	30	31	32	33	34	35	36	37	38	39	40	41	42	43	44	45	46	47	48	49	50
SRR3622818_001_2.trim	639.0	5.0	13.0	10.0	37.0	22.0	133.0	43.0	35.0	58.0	40.0	39.0	198.0	46.0	70.0	137.0	197.0	246.0	361.0	513.0	514.0	506.0	645.0	410.0	390.0	450.0	401.0	463.0	2471.0	669.0	25384.0
	50
SRR3622818_002_1	71641.0
	20	21	22	23	24	25	26	27	28	29	30	31	32	33	34	35	36	37	38	39	40	41	42	43	44	45	46	47	48	49	50
SRR3622818_002_1.trim	1.0	2.0	6.0	3.0	4.0	17.0	66.0	71.0	62.0	90.0	64.0	65.0	62.0	85.0	122.0	237.0	395.0	454.0	527.0	747.0	1013.0	1002.0	962.0	750.0	739.0	825.0	782.0	771.0	1106.0	2540.0	56830.0
	48	49	50
SRR3622818_002_2	8586.0	0.0	63055.0
	20	21	22	23	24	25	26	27	28	29	30	31	32	33	34	35	36	37	38	39	40	41	42	43	44	45	46	47	48	49	50
SRR3622818_002_2.trim	1284.0	12.0	24.0	24.0	60.0	39.0	257.0	76.0	72.0	108.0	76.0	79.0	398.0	108.0	147.0	256.0	418.0	489.0	702.0	990.0	1024.0	1037.0	1289.0	761.0	804.0	877.0	848.0	905.0	4946.0	1306.0	50984.0
	50
SRR3622818_003_1	107439.0
	20	21	22	23	24	25	26	27	28	29	30	31	32	33	34	35	36	37	38	39	40	41	42	43	44	45	46	47	48	49	50
SRR3622818_003_1.trim	2.0	4.0	6.0	4.0	11.0	22.0	102.0	105.0	91.0	128.0	97.0	101.0	97.0	128.0	193.0	356.0	569.0	688.0	794.0	1125.0	1518.0	1500.0	1446.0	1136.0	1143.0	1258.0	1164.0	1152.0	1616.0	3777.0	85266.0
	48	49	50
SRR3622818_003_2	12818.0	0.0	94621.0
	20	21	22	23	24	25	26	27	28	29	30	31	32	33	34	35	36	37	38	39	40	41	42	43	44	45	46	47	48	49	50
SRR3622818_003_2.trim	1929.0	15.0	33.0	36.0	91.0	53.0	384.0	118.0	101.0	151.0	111.0	125.0	605.0	156.0	237.0	389.0	602.0	735.0	1047.0	1480.0	1543.0	1543.0	1937.0	1164.0	1240.0	1343.0	1278.0	1344.0	7406.0	1964.0	76439.0
	50
SRR3622818_004_1	143245.0
	20	21	22	23	24	25	26	27	28	29	30	31	32	33	34	35	36	37	38	39	40	41	42	43	44	45	46	47	48	49	50
SRR3622818_004_1.trim	2.0	4.0	6.0	6.0	14.0	29.0	135.0	137.0	128.0	166.0	140.0	138.0	125.0	165.0	250.0	492.0	756.0	896.0	1044.0	1538.0	2020.0	2035.0	1947.0	1546.0	1532.0	1650.0	1557.0	1550.0	2153.0	5036.0	113642.0
	48	49	50
SRR3622818_004_2	17005.0	0.0	126240.0
	20	21	22	23	24	25	26	27	28	29	30	31	32	33	34	35	36	37	38	39	40	41	42	43	44	45	46	47	48	49	50
SRR3622818_004_2.trim	2570.0	19.0	37.0	47.0	117.0	65.0	504.0	163.0	139.0	197.0	156.0	172.0	803.0	199.0	323.0	533.0	801.0	960.0	1413.0	1995.0	2049.0	2098.0	2619.0	1580.0	1661.0	1767.0	1736.0	1818.0	9724.0	2639.0	101935.0
	50
SRR3622818_005_1	179181.0
	20	21	22	23	24	25	26	27	28	29	30	31	32	33	34	35	36	37	38	39	40	41	42	43	44	45	46	47	48	49	50
SRR3622818_005_1.trim	4.0	4.0	9.0	9.0	17.0	36.0	181.0	178.0	161.0	203.0	184.0	169.0	153.0	216.0	323.0	610.0	941.0	1085.0	1329.0	1936.0	2500.0	2565.0	2450.0	1886.0	1934.0	2044.0	1920.0	1924.0	2734.0	6333.0	142163.0
	48	49	50
SRR3622818_005_2	21258.0	0.0	157923.0
	20	21	22	23	24	25	26	27	28	29	30	31	32	33	34	35	36	37	38	39	40	41	42	43	44	45	46	47	48	49	50
SRR3622818_005_2.trim	3259.0	26.0	43.0	54.0	156.0	83.0	642.0	210.0	174.0	245.0	203.0	218.0	1021.0	262.0	408.0	662.0	981.0	1165.0	1799.0	2510.0	2553.0	2658.0	3275.0	1945.0	2085.0	2204.0	2147.0	2278.0	12142.0	3310.0	127483.0
	50
SRR3622818_006_1	214984.0
	20	21	22	23	24	25	26	27	28	29	30	31	32	33	34	35	36	37	38	39	40	41	42	43	44	45	46	47	48	49	50
SRR3622818_006_1.trim	4.0	4.0	11.0	14.0	22.0	44.0	223.0	218.0	199.0	238.0	221.0	208.0	179.0	249.0	391.0	730.0	1122.0	1309.0	1568.0	2332.0	3024.0	3101.0	2908.0	2275.0	2301.0	2461.0	2282.0	2319.0	3322.0	7560.0	170576.0
	48	49	50
SRR3622818_006_2	25528.0	0.0	189456.0
	20	21	22	23	24	25	26	27	28	29	30	31	32	33	34	35	36	37	38	39	40	41	42	43	44	45	46	47	48	49	50
SRR3622818_006_2.trim	3890.0	37.0	51.0	65.0	181.0	98.0	786.0	250.0	212.0	282.0	248.0	273.0	1228.0	302.0	495.0	780.0	1181.0	1408.0	2127.0	2994.0	3082.0	3200.0	3920.0	2358.0	2507.0	2663.0	2577.0	2755.0	14659.0	3969.0	152837.0
	50
SRR3622818_007_1	250597.0
	20	21	22	23	24	25	26	27	28	29	30	31	32	33	34	35	36	37	38	39	40	41	42	43	44	45	46	47	48	49	50
SRR3622818_007_1.trim	6.0	4.0	12.0	18.0	24.0	53.0	263.0	254.0	231.0	277.0	257.0	243.0	207.0	293.0	465.0	852.0	1283.0	1537.0	1805.0	2733.0	3484.0	3623.0	3367.0	2683.0	2690.0	2838.0	2715.0	2679.0	3889.0	8803.0	198874.0
	48	49	50
SRR3622818_007_2	29778.0	0.0	220819.0
	20	21	22	23	24	25	26	27	28	29	30	31	32	33	34	35	36	37	38	39	40	41	42	43	44	45	46	47	48	49	50
SRR3622818_007_2.trim	4547.0	44.0	62.0	71.0	201.0	115.0	927.0	288.0	250.0	327.0	291.0	320.0	1401.0	355.0	583.0	914.0	1357.0	1644.0	2472.0	3498.0	3558.0	3728.0	4560.0	2767.0	2919.0	3088.0	3048.0	3190.0	17081.0	4616.0	178240.0
	50
SRR3622818_008_1	286263.0
	20	21	22	23	24	25	26	27	28	29	30	31	32	33	34	35	36	37	38	39	40	41	42	43	44	45	46	47	48	49	50
SRR3622818_008_1.trim	7.0	5.0	13.0	20.0	29.0	57.0	313.0	288.0	266.0	308.0	287.0	277.0	235.0	337.0	530.0	976.0	1470.0	1758.0	2035.0	3119.0	4008.0	4090.0	3855.0	3107.0	3054.0	3205.0	3063.0	3059.0	4435.0	9992.0	227341.0
	48	49	50
SRR3622818_008_2	34116.0	0.0	252147.0
	20	21	22	23	24	25	26	27	28	29	30	31	32	33	34	35	36	37	38	39	40	41	42	43	44	45	46	47	48	49	50
SRR3622818_008_2.trim	5242.0	52.0	70.0	81.0	228.0	125.0	1057.0	327.0	290.0	361.0	327.0	368.0	1591.0	404.0	671.0	1039.0	1552.0	1879.0	2793.0	3977.0	4089.0	4215.0	5207.0	3213.0	3328.0	3493.0	3459.0	3625.0	19535.0	5257.0	203684.0
	50
SRR3622818_009_1	321892.0
	20	21	22	23	24	25	26	27	28	29	30	31	32	33	34	35	36	37	38	39	40	41	42	43	44	45	46	47	48	49	50
SRR3622818_009_1.trim	7.0	5.0	14.0	24.0	31.0	65.0	349.0	317.0	291.0	341.0	327.0	308.0	267.0	378.0	594.0	1104.0	1657.0	1980.0	2283.0	3471.0	4545.0	4587.0	4352.0	3507.0	3409.0	3581.0	3437.0	3460.0	4904.0	11258.0	255736.0
	48	49	50
SRR3622818_009_2	38371.0	0.0	283521.0
	20	21	22	23	24	25	26	27	28	29	30	31	32	33	34	35	36	37	38	39	40	41	42	43	44	45	46	47	48	49	50
SRR3622818_009_2.trim	5909.0	59.0	83.0	92.0	253.0	142.0	1187.0	354.0	322.0	401.0	373.0	409.0	1778.0	448.0	750.0	1193.0	1745.0	2109.0	3140.0	4440.0	4647.0	4720.0	5868.0	3636.0	3729.0	3876.0	3883.0	4095.0	21937.0	5911.0	229100.0
	50
SRR3622818_01_1	357855.0
	20	21	22	23	24	25	26	27	28	29	30	31	32	33	34	35	36	37	38	39	40	41	42	43	44	45	46	47	48	49	50
SRR3622818_01_1.trim	7.0	7.0	15.0	24.0	35.0	81.0	390.0	347.0	325.0	384.0	357.0	347.0	288.0	424.0	650.0	1238.0	1831.0	2209.0	2574.0	3849.0	5063.0	5125.0	4846.0	3927.0	3806.0	3926.0	3811.0	3854.0	5425.0	12541.0	284292.0
	48	49	50
SRR3622818_01_2	42623.0	0.0	315232.0
	20	21	22	23	24	25	26	27	28	29	30	31	32	33	34	35	36	37	38	39	40	41	42	43	44	45	46	47	48	49	50
SRR3622818_01_2.trim	6574.0	66.0	88.0	103.0	287.0	162.0	1306.0	390.0	363.0	445.0	410.0	458.0	1969.0	492.0	828.0	1334.0	1939.0	2356.0	3510.0	4946.0	5181.0	5274.0	6542.0	4074.0	4158.0	4285.0	4317.0	4563.0	24339.0	6550.0	254689.0
	50
SRR3622818_02_1	716189.0
	20	21	22	23	24	25	26	27	28	29	30	31	32	33	34	35	36	37	38	39	40	41	42	43	44	45	46	47	48	49	50
SRR3622818_02_1.trim	23.0	18.0	25.0	42.0	62.0	161.0	786.0	696.0	662.0	749.0	705.0	684.0	580.0	836.0	1235.0	2392.0	3693.0	4396.0	5180.0	7815.0	9853.0	10268.0	9719.0	7863.0	7714.0	7842.0	7667.0	7725.0	10751.0	25157.0	569041.0
	48	49	50
SRR3622818_02_2	85037.0	0.0	631152.0
	20	21	22	23	24	25	26	27	28	29	30	31	32	33	34	35	36	37	38	39	40	41	42	43	44	45	46	47	48	49	50
SRR3622818_02_2.trim	13029.0	139.0	173.0	197.0	598.0	298.0	2576.0	799.0	761.0	866.0	848.0	937.0	3964.0	979.0	1622.0	2583.0	3917.0	4680.0	7046.0	10007.0	10119.0	10591.0	13041.0	8215.0	8481.0	8597.0	8725.0	9256.0	48602.0	13112.0	509582.0
	50
SRR3622818_03_1	1073424.0
	20	21	22	23	24	25	26	27	28	29	30	31	32	33	34	35	36	37	38	39	40	41	42	43	44	45	46	47	48	49	50
SRR3622818_03_1.trim	30.0	31.0	35.0	59.0	93.0	237.0	1176.0	1008.0	963.0	1113.0	1042.0	1022.0	886.0	1283.0	1838.0	3599.0	5593.0	6696.0	7803.0	11726.0	14715.0	15248.0	14638.0	11828.0	11578.0	11872.0	11593.0	11656.0	16135.0	37825.0	852503.0
	48	49	50
SRR3622818_03_2	127162.0	0.0	946262.0
	20	21	22	23	24	25	26	27	28	29	30	31	32	33	34	35	36	37	38	39	40	41	42	43	44	45	46	47	48	49	50
SRR3622818_03_2.trim	19505.0	198.0	252.0	305.0	879.0	441.0	3894.0	1151.0	1108.0	1290.0	1266.0	1374.0	5926.0	1504.0	2434.0	3895.0	5953.0	7118.0	10498.0	15064.0	15102.0	15747.0	19632.0	12361.0	12717.0	13016.0	13183.0	13780.0	72665.0	19652.0	763914.0
	50
SRR3622818_04_1	1431244.0
	20	21	22	23	24	25	26	27	28	29	30	31	32	33	34	35	36	37	38	39	40	41	42	43	44	45	46	47	48	49	50
SRR3622818_04_1.trim	33.0	47.0	53.0	70.0	122.0	330.0	1588.0	1339.0	1267.0	1524.0	1383.0	1336.0	1178.0	1711.0	2436.0	4772.0	7388.0	8958.0	10364.0	15625.0	19537.0	20320.0	19473.0	15729.0	15309.0	15772.0	15500.0	15377.0	21515.0	50262.0	1137493.0
	48	49	50
SRR3622818_04_2	169560.0	0.0	1261684.0
	20	21	22	23	24	25	26	27	28	29	30	31	32	33	34	35	36	37	38	39	40	41	42	43	44	45	46	47	48	49	50
SRR3622818_04_2.trim	26022.0	277.0	346.0	405.0	1139.0	605.0	5144.0	1526.0	1454.0	1741.0	1691.0	1814.0	7893.0	1996.0	3202.0	5152.0	7877.0	9492.0	13929.0	20099.0	20041.0	20969.0	26054.0	16488.0	16877.0	17312.0	17610.0	18206.0	97032.0	26184.0	1019234.0
	50
SRR3622818_05_1	1788657.0
	20	21	22	23	24	25	26	27	28	29	30	31	32	33	34	35	36	37	38	39	40	41	42	43	44	45	46	47	48	49	50
SRR3622818_05_1.trim	44.0	59.0	60.0	82.0	152.0	418.0	1997.0	1661.0	1609.0	1859.0	1724.0	1657.0	1495.0	2118.0	3062.0	5954.0	9246.0	11161.0	12909.0	19564.0	24407.0	25424.0	24472.0	19648.0	19148.0	19766.0	19268.0	19289.0	26801.0	62717.0	1421631.0
	48	49	50
SRR3622818_05_2	211945.0	0.0	1576712.0
	20	21	22	23	24	25	26	27	28	29	30	31	32	33	34	35	36	37	38	39	40	41	42	43	44	45	46	47	48	49	50
SRR3622818_05_2.trim	32490.0	349.0	438.0	522.0	1442.0	741.0	6488.0	1883.0	1840.0	2127.0	2107.0	2289.0	9890.0	2467.0	3981.0	6392.0	9906.0	11837.0	17336.0	25087.0	25039.0	26261.0	32667.0	20564.0	21047.0	21666.0	21944.0	22781.0	121344.0	32600.0	1273877.0
	50
SRR3622818_06_1	2146069.0
	20	21	22	23	24	25	26	27	28	29	30	31	32	33	34	35	36	37	38	39	40	41	42	43	44	45	46	47	48	49	50
SRR3622818_06_1.trim	48.0	74.0	81.0	105.0	187.0	502.0	2418.0	1990.0	1934.0	2232.0	2062.0	2009.0	1798.0	2529.0	3699.0	7088.0	11041.0	13396.0	15476.0	23442.0	29148.0	30579.0	29512.0	23635.0	22972.0	23606.0	23147.0	23188.0	32104.0	75106.0	1705873.0
	48	49	50
SRR3622818_06_2	254348.0	0.0	1891721.0
	20	21	22	23	24	25	26	27	28	29	30	31	32	33	34	35	36	37	38	39	40	41	42	43	44	45	46	47	48	49	50
SRR3622818_06_2.trim	39096.0	422.0	531.0	638.0	1726.0	886.0	7802.0	2258.0	2213.0	2541.0	2542.0	2785.0	11840.0	2990.0	4772.0	7616.0	11835.0	14205.0	20792.0	30037.0	29949.0	31580.0	39283.0	24729.0	25281.0	25889.0	26281.0	27327.0	145689.0	38995.0	1528451.0
	50
SRR3622818_07_1	2504016.0
	20	21	22	23	24	25	26	27	28	29	30	31	32	33	34	35	36	37	38	39	40	41	42	43	44	45	46	47	48	49	50
SRR3622818_07_1.trim	51.0	89.0	96.0	133.0	214.0	590.0	2791.0	2344.0	2282.0	2610.0	2398.0	2364.0	2106.0	2971.0	4284.0	8236.0	12916.0	15596.0	18013.0	27354.0	34006.0	35761.0	34398.0	27426.0	26828.0	27558.0	27013.0	27071.0	37384.0	87505.0	1990653.0
	48	49	50
SRR3622818_07_2	296597.0	0.0	2207419.0
	20	21	22	23	24	25	26	27	28	29	30	31	32	33	34	35	36	37	38	39	40	41	42	43	44	45	46	47	48	49	50
SRR3622818_07_2.trim	45535.0	493.0	609.0	735.0	1989.0	1038.0	9030.0	2659.0	2614.0	2953.0	2931.0	3240.0	13796.0	3450.0	5528.0	8844.0	13843.0	16552.0	24215.0	35065.0	34896.0	36962.0	45837.0	28736.0	29485.0	30315.0	30763.0	31864.0	170060.0	45359.0	1783645.0
	50
SRR3622818_08_1	2862569.0
	20	21	22	23	24	25	26	27	28	29	30	31	32	33	34	35	36	37	38	39	40	41	42	43	44	45	46	47	48	49	50
SRR3622818_08_1.trim	59.0	103.0	108.0	160.0	240.0	659.0	3194.0	2672.0	2617.0	2958.0	2720.0	2679.0	2411.0	3383.0	4918.0	9448.0	14820.0	17871.0	20515.0	31289.0	38813.0	40943.0	39271.0	31312.0	30504.0	31544.0	30809.0	30867.0	42777.0	99849.0	2276145.0
	48	49	50
SRR3622818_08_2	339163.0	0.0	2523406.0
	20	21	22	23	24	25	26	27	28	29	30	31	32	33	34	35	36	37	38	39	40	41	42	43	44	45	46	47	48	49	50
SRR3622818_08_2.trim	52165.0	570.0	687.0	821.0	2250.0	1171.0	10327.0	3029.0	2995.0	3364.0	3342.0	3657.0	15688.0	3945.0	6325.0	10134.0	15879.0	18943.0	27625.0	40164.0	39807.0	42312.0	52292.0	32791.0	33558.0	34599.0	35139.0	36317.0	194659.0	51930.0	2039173.0
	50
SRR3622818_09_1	3219534.0
	20	21	22	23	24	25	26	27	28	29	30	31	32	33	34	35	36	37	38	39	40	41	42	43	44	45	46	47	48	49	50
SRR3622818_09_1.trim	64.0	114.0	119.0	187.0	272.0	743.0	3616.0	3029.0	2932.0	3334.0	3098.0	3016.0	2691.0	3782.0	5525.0	10586.0	16744.0	20200.0	23081.0	34986.0	43576.0	45981.0	44041.0	35262.0	34318.0	35440.0	34653.0	34785.0	48138.0	112369.0	2560026.0
	48	49	50
SRR3622818_09_2	381731.0	0.0	2837803.0
	20	21	22	23	24	25	26	27	28	29	30	31	32	33	34	35	36	37	38	39	40	41	42	43	44	45	46	47	48	49	50
SRR3622818_09_2.trim	58785.0	650.0	779.0	921.0	2547.0	1314.0	11643.0	3441.0	3362.0	3800.0	3813.0	4138.0	17628.0	4427.0	7095.0	11365.0	17934.0	21376.0	31023.0	45005.0	44676.0	47556.0	58747.0	36966.0	37703.0	38869.0	39580.0	40908.0	218802.0	58516.0	2293339.0
	50
SRR3622818_1	35739732.0
	20	21	22	23	24	25	26	27	28	29	30	31	32	33	34	35	36	37	38	39	40	41	42	43	44	45	46	47	48	49	50
SRR3622818_1.trim	750.0	1159.0	1267.0	1864.0	3079.0	8766.0	39078.0	33790.0	32543.0	37754.0	34817.0	32262.0	30346.0	40330.0	61932.0	116043.0	185979.0	223354.0	256241.0	391007.0	485313.0	514400.0	485820.0	392535.0	380782.0	395261.0	384270.0	384347.0	535211.0	1246429.0	28416265.0
	50
SRR3622818_1_1	3575986.0
	20	21	22	23	24	25	26	27	28	29	30	31	32	33	34	35	36	37	38	39	40	41	42	43	44	45	46	47	48	49	50
SRR3622818_1_1.trim	73.0	130.0	127.0	203.0	307.0	836.0	4022.0	3364.0	3206.0	3722.0	3458.0	3320.0	3027.0	4196.0	6145.0	11754.0	18599.0	22463.0	25615.0	38967.0	48298.0	51008.0	48829.0	39216.0	38076.0	39308.0	38542.0	38752.0	53581.0	124692.0	2843541.0
	48	49	50
SRR3622818_1_2	423887.0	0.0	3152099.0
	20	21	22	23	24	25	26	27	28	29	30	31	32	33	34	35	36	37	38	39	40	41	42	43	44	45	46	47	48	49	50
SRR3622818_1_2.trim	65247.0	719.0	880.0	1030.0	2847.0	1478.0	12903.0	3837.0	3684.0	4253.0	4250.0	4600.0	19546.0	4916.0	7867.0	12619.0	19914.0	23785.0	34459.0	50123.0	49522.0	52764.0	65141.0	41151.0	41893.0	43176.0	43957.0	45473.0	243004.0	64898.0	2547441.0
	48	49	50
SRR3622818_2	4240958.0	0.0	31498774.0
	20	21	22	23	24	25	26	27	28	29	30	31	32	33	34	35	36	37	38	39	40	41	42	43	44	45	46	47	48	49	50
SRR3622818_2.trim	653764.0	6931.0	9070.0	10159.0	27593.0	14785.0	128849.0	37813.0	37172.0	43307.0	42810.0	44826.0	198020.0	48093.0	78803.0	124843.0	198859.0	235734.0	343776.0	503251.0	497019.0	530884.0	649937.0	411594.0	419409.0	433122.0	439296.0	452371.0	2423964.0	646899.0	25460041.0
	50
SRR3622818_2_1	7152540.0
	20	21	22	23	24	25	26	27	28	29	30	31	32	33	34	35	36	37	38	39	40	41	42	43	44	45	46	47	48	49	50
SRR3622818_2_1.trim	144.0	242.0	261.0	391.0	612.0	1709.0	7909.0	6748.0	6466.0	7490.0	7043.0	6525.0	6052.0	8221.0	12350.0	23434.0	37322.0	44659.0	51191.0	78442.0	96804.0	102564.0	97372.0	78652.0	76233.0	78777.0	76985.0	77118.0	107138.0	248798.0	5687382.0
	48	49	50
SRR3622818_2_2	848702.0	0.0	6303838.0
	20	21	22	23	24	25	26	27	28	29	30	31	32	33	34	35	36	37	38	39	40	41	42	43	44	45	46	47	48	49	50
SRR3622818_2_2.trim	130510.0	1413.0	1846.0	2039.0	5542.0	2937.0	25897.0	7620.0	7432.0	8564.0	8630.0	9069.0	39381.0	9768.0	15690.0	25156.0	39878.0	47178.0	68832.0	100711.0	99340.0	106005.0	130068.0	82594.0	83889.0	86484.0	87963.0	90299.0	486055.0	129385.0	5094859.0
	50
SRR3622818_3_1	10726010.0
	20	21	22	23	24	25	26	27	28	29	30	31	32	33	34	35	36	37	38	39	40	41	42	43	44	45	46	47	48	49	50
SRR3622818_3_1.trim	214.0	358.0	386.0	593.0	903.0	2592.0	11825.0	10121.0	9687.0	11328.0	10571.0	9711.0	9059.0	12251.0	18526.0	35002.0	55809.0	67043.0	76930.0	117705.0	145178.0	153931.0	145752.0	117827.0	114146.0	118750.0	115082.0	115455.0	160753.0	373506.0	8528549.0
	48	49	50
SRR3622818_3_2	1273057.0	0.0	9452953.0
	20	21	22	23	24	25	26	27	28	29	30	31	32	33	34	35	36	37	38	39	40	41	42	43	44	45	46	47	48	49	50
SRR3622818_3_2.trim	195805.0	2093.0	2761.0	3059.0	8208.0	4487.0	38935.0	11379.0	11135.0	12954.0	12994.0	13448.0	59354.0	14532.0	23700.0	37587.0	59618.0	70747.0	103169.0	151153.0	149009.0	159058.0	194973.0	123667.0	125676.0	129994.0	131620.0	135391.0	728373.0	193813.0	7640851.0
	50
SRR3622818_4_1	14300026.0
	20	21	22	23	24	25	26	27	28	29	30	31	32	33	34	35	36	37	38	39	40	41	42	43	44	45	46	47	48	49	50
SRR3622818_4_1.trim	282.0	471.0	515.0	786.0	1212.0	3450.0	15834.0	13560.0	12933.0	15321.0	14054.0	12918.0	12061.0	16229.0	24711.0	46545.0	74407.0	89118.0	102407.0	157018.0	193814.0	205648.0	194292.0	156773.0	152420.0	157996.0	153582.0	153831.0	214213.0	498730.0	11369952.0
	48	49	50
SRR3622818_4_2	1696811.0	0.0	12603215.0
	20	21	22	23	24	25	26	27	28	29	30	31	32	33	34	35	36	37	38	39	40	41	42	43	44	45	46	47	48	49	50
SRR3622818_4_2.trim	260850.0	2823.0	3667.0	4074.0	10994.0	5955.0	51860.0	15192.0	14853.0	17505.0	17297.0	17832.0	79179.0	19242.0	31665.0	50014.0	79556.0	94069.0	137399.0	201659.0	198772.0	212462.0	260111.0	164531.0	167667.0	173046.0	175534.0	180905.0	970806.0	258581.0	10186983.0
	50
SRR3622818_5_1	17872146.0
	20	21	22	23	24	25	26	27	28	29	30	31	32	33	34	35	36	37	38	39	40	41	42	43	44	45	46	47	48	49	50
SRR3622818_5_1.trim	363.0	597.0	620.0	987.0	1502.0	4331.0	19773.0	16839.0	16183.0	19117.0	17503.0	16208.0	15081.0	20243.0	30800.0	58283.0	93136.0	111459.0	128055.0	195815.0	242170.0	256854.0	242962.0	196076.0	190698.0	197674.0	191831.0	192338.0	267723.0	623248.0	14210135.0
	48	49	50
SRR3622818_5_2	2120754.0	0.0	15751392.0
	20	21	22	23	24	25	26	27	28	29	30	31	32	33	34	35	36	37	38	39	40	41	42	43	44	45	46	47	48	49	50
SRR3622818_5_2.trim	326417.0	3523.0	4559.0	5090.0	13698.0	7435.0	64847.0	18880.0	18534.0	21855.0	21532.0	22385.0	98715.0	24057.0	39377.0	62579.0	99633.0	117658.0	171738.0	251890.0	248292.0	265336.0	325110.0	205542.0	209856.0	216672.0	219403.0	226361.0	1213653.0	323378.0	12730599.0
	50
SRR3622818_6_1	21443344.0
	20	21	22	23	24	25	26	27	28	29	30	31	32	33	34	35	36	37	38	39	40	41	42	43	44	45	46	47	48	49	50
SRR3622818_6_1.trim	448.0	717.0	756.0	1187.0	1782.0	5180.0	23626.0	20184.0	19420.0	22834.0	20871.0	19401.0	18126.0	24265.0	36982.0	69850.0	111394.0	133737.0	153901.0	234976.0	290806.0	308110.0	291430.0	235284.0	228848.0	237122.0	230519.0	231026.0	320998.0	747767.0	17049854.0
	48	49	50
SRR3622818_6_2	2544906.0	0.0	18898438.0
	20	21	22	23	24	25	26	27	28	29	30	31	32	33	34	35	36	37	38	39	40	41	42	43	44	45	46	47	48	49	50
SRR3622818_6_2.trim	391739.0	4156.0	5467.0	6086.0	16456.0	8880.0	77601.0	22650.0	22243.0	26188.0	25678.0	26923.0	118693.0	28854.0	47221.0	75077.0	119125.0	141179.0	206318.0	302385.0	298069.0	318138.0	389780.0	246661.0	251978.0	259900.0	263597.0	271902.0	1455466.0	387812.0	15275179.0
	50
SRR3622818_7_1	25016623.0
	20	21	22	23	24	25	26	27	28	29	30	31	32	33	34	35	36	37	38	39	40	41	42	43	44	45	46	47	48	49	50
SRR3622818_7_1.trim	523.0	814.0	887.0	1363.0	2116.0	6140.0	27511.0	23615.0	22713.0	26573.0	24372.0	22559.0	21263.0	28272.0	43315.0	81586.0	130033.0	156061.0	179215.0	274130.0	339287.0	359186.0	339773.0	274577.0	267018.0	276832.0	268860.0	269709.0	374607.0	872421.0	19890635.0
	48	49	50
SRR3622818_7_2	2969164.0	0.0	22047459.0
	20	21	22	23	24	25	26	27	28	29	30	31	32	33	34	35	36	37	38	39	40	41	42	43	44	45	46	47	48	49	50
SRR3622818_7_2.trim	457432.0	4808.0	6374.0	7107.0	19268.0	10314.0	90489.0	26461.0	26011.0	30499.0	29942.0	31420.0	138394.0	33674.0	55147.0	87727.0	139028.0	164801.0	240390.0	352674.0	347753.0	370986.0	454834.0	287856.0	294040.0	303327.0	307462.0	317473.0	1697251.0	452417.0	17820607.0
	50
SRR3622818_8_1	28592184.0
	20	21	22	23	24	25	26	27	28	29	30	31	32	33	34	35	36	37	38	39	40	41	42	43	44	45	46	47	48	49	50
SRR3622818_8_1.trim	594.0	923.0	1019.0	1530.0	2451.0	7031.0	31336.0	27055.0	25895.0	30334.0	27913.0	25850.0	24288.0	32283.0	49567.0	93105.0	148645.0	178561.0	204881.0	313179.0	387932.0	410809.0	388427.0	313801.0	305115.0	316477.0	307040.0	308013.0	428132.0	997248.0	22733255.0
	48	49	50
SRR3622818_8_2	3393180.0	0.0	25199004.0
	20	21	22	23	24	25	26	27	28	29	30	31	32	33	34	35	36	37	38	39	40	41	42	43	44	45	46	47	48	49	50
SRR3622818_8_2.trim	522958.0	5500.0	7303.0	8109.0	22032.0	11822.0	103234.0	30339.0	29665.0	34845.0	34319.0	35981.0	158162.0	38496.0	63084.0	100141.0	158953.0	188524.0	274952.0	402977.0	397390.0	424247.0	519953.0	329093.0	336020.0	346671.0	351344.0	362561.0	1939130.0	517632.0	20367252.0
	50
SRR3622818_9_1	32164647.0
	20	21	22	23	24	25	26	27	28	29	30	31	32	33	34	35	36	37	38	39	40	41	42	43	44	45	46	47	48	49	50
SRR3622818_9_1.trim	675.0	1025.0	1152.0	1708.0	2775.0	7889.0	35203.0	30466.0	29280.0	34059.0	31344.0	29112.0	27296.0	36339.0	55770.0	104611.0	167303.0	200867.0	230766.0	351994.0	436521.0	462981.0	437349.0	353124.0	342716.0	355927.0	345591.0	346444.0	481755.0	1121940.0	25572544.0
	48	49	50
SRR3622818_9_2	3817340.0	0.0	28347307.0
	20	21	22	23	24	25	26	27	28	29	30	31	32	33	34	35	36	37	38	39	40	41	42	43	44	45	46	47	48	49	50
SRR3622818_9_2.trim	588490.0	6218.0	8153.0	9150.0	24846.0	13339.0	115959.0	34141.0	33492.0	39091.0	38577.0	40481.0	178052.0	43358.0	70965.0	112516.0	178844.0	211985.0	309618.0	452988.0	447196.0	477896.0	585261.0	370300.0	377400.0	389949.0	395353.0	407663.0	2181593.0	582203.0	22911449.0
	50
SRR3622819_001_1	64513.0
	20	21	22	23	24	25	26	27	28	29	30	31	32	33	34	35	36	37	38	39	40	41	42	43	44	45	46	47	48	49	50
SRR3622819_001_1.trim	1.0	0.0	1.0	2.0	5.0	11.0	80.0	64.0	60.0	66.0	56.0	66.0	54.0	70.0	118.0	176.0	286.0	373.0	440.0	705.0	883.0	915.0	902.0	667.0	637.0	658.0	655.0	661.0	816.0	1582.0	52883.0
	48	49	50
SRR3622819_001_2	3458.0	0.0	61055.0
	20	21	22	23	24	25	26	27	28	29	30	31	32	33	34	35	36	37	38	39	40	41	42	43	44	45	46	47	48	49	50
SRR3622819_001_2.trim	503.0	15.0	14.0	16.0	31.0	14.0	121.0	81.0	69.0	73.0	72.0	77.0	183.0	82.0	132.0	191.0	313.0	403.0	580.0	770.0	900.0	959.0	1017.0	718.0	724.0	710.0	750.0	772.0	2586.0	1329.0	49688.0
	50
SRR3622819_002_1	129372.0
	20	21	22	23	24	25	26	27	28	29	30	31	32	33	34	35	36	37	38	39	40	41	42	43	44	45	46	47	48	49	50
SRR3622819_002_1.trim	4.0	1.0	7.0	4.0	9.0	25.0	164.0	138.0	119.0	140.0	118.0	125.0	102.0	144.0	215.0	332.0	576.0	769.0	888.0	1401.0	1749.0	1902.0	1775.0	1317.0	1235.0	1371.0	1362.0	1309.0	1656.0	3134.0	106044.0
	48	49	50
SRR3622819_002_2	6899.0	0.0	122473.0
	20	21	22	23	24	25	26	27	28	29	30	31	32	33	34	35	36	37	38	39	40	41	42	43	44	45	46	47	48	49	50
SRR3622819_002_2.trim	929.0	22.0	31.0	38.0	61.0	44.0	252.0	167.0	129.0	158.0	152.0	150.0	353.0	171.0	270.0	373.0	614.0	815.0	1120.0	1589.0	1799.0	1983.0	2048.0	1397.0	1398.0	1462.0	1536.0	1556.0	5181.0	2613.0	99724.0
	50
SRR3622819_003_1	193864.0
	20	21	22	23	24	25	26	27	28	29	30	31	32	33	34	35	36	37	38	39	40	41	42	43	44	45	46	47	48	49	50
SRR3622819_003_1.trim	7.0	4.0	12.0	7.0	15.0	43.0	242.0	195.0	175.0	234.0	193.0	175.0	150.0	190.0	315.0	506.0	867.0	1136.0	1330.0	2138.0	2668.0	2892.0	2674.0	1992.0	1887.0	2090.0	2018.0	1968.0	2491.0	4731.0	158595.0
	48	49	50
SRR3622819_003_2	10409.0	0.0	183455.0
	20	21	22	23	24	25	26	27	28	29	30	31	32	33	34	35	36	37	38	39	40	41	42	43	44	45	46	47	48	49	50
SRR3622819_003_2.trim	1394.0	36.0	48.0	61.0	95.0	77.0	379.0	232.0	200.0	262.0	237.0	230.0	568.0	240.0	402.0	567.0	928.0	1210.0	1688.0	2426.0	2718.0	3005.0	3070.0	2093.0	2100.0	2243.0	2261.0	2364.0	7698.0	3929.0	149179.0
	50
SRR3622819_004_1	258194.0
	20	21	22	23	24	25	26	27	28	29	30	31	32	33	34	35	36	37	38	39	40	41	42	43	44	45	46	47	48	49	50
SRR3622819_004_1.trim	9.0	5.0	13.0	8.0	20.0	60.0	317.0	251.0	234.0	310.0	250.0	231.0	213.0	268.0	417.0	686.0	1173.0	1510.0	1738.0	2844.0	3620.0	3843.0	3581.0	2693.0	2546.0	2791.0	2705.0	2638.0	3347.0	6279.0	211035.0
	48	49	50
SRR3622819_004_2	13901.0	0.0	244293.0
	20	21	22	23	24	25	26	27	28	29	30	31	32	33	34	35	36	37	38	39	40	41	42	43	44	45	46	47	48	49	50
SRR3622819_004_2.trim	1846.0	50.0	63.0	71.0	121.0	96.0	494.0	295.0	278.0	340.0	304.0	296.0	776.0	332.0	540.0	759.0	1245.0	1617.0	2211.0	3239.0	3675.0	4005.0	4125.0	2825.0	2811.0	2977.0	3019.0	3130.0	10388.0	5199.0	198508.0
	50
SRR3622819_005_1	322727.0
	20	21	22	23	24	25	26	27	28	29	30	31	32	33	34	35	36	37	38	39	40	41	42	43	44	45	46	47	48	49	50
SRR3622819_005_1.trim	10.0	6.0	13.0	11.0	26.0	63.0	378.0	328.0	286.0	373.0	323.0	290.0	273.0	323.0	531.0	876.0	1477.0	1864.0	2174.0	3564.0	4499.0	4826.0	4537.0	3389.0	3177.0	3499.0	3388.0	3269.0	4182.0	7858.0	263678.0
	48	49	50
SRR3622819_005_2	17288.0	0.0	305439.0
	20	21	22	23	24	25	26	27	28	29	30	31	32	33	34	35	36	37	38	39	40	41	42	43	44	45	46	47	48	49	50
SRR3622819_005_2.trim	2281.0	62.0	75.0	93.0	149.0	114.0	594.0	378.0	349.0	420.0	393.0	372.0	992.0	394.0	669.0	963.0	1581.0	1995.0	2734.0	4053.0	4590.0	5015.0	5231.0	3561.0	3509.0	3722.0	3804.0	3917.0	12965.0	6530.0	247986.0
	50
SRR3622819_006_1	386890.0
	20	21	22	23	24	25	26	27	28	29	30	31	32	33	34	35	36	37	38	39	40	41	42	43	44	45	46	47	48	49	50
SRR3622819_006_1.trim	11.0	10.0	16.0	14.0	31.0	71.0	455.0	389.0	342.0	443.0	384.0	349.0	319.0	385.0	624.0	1066.0	1792.0	2225.0	2607.0	4261.0	5412.0	5751.0	5407.0	4107.0	3854.0	4179.0	4064.0	3971.0	5009.0	9480.0	315992.0
	48	49	50
SRR3622819_006_2	20753.0	0.0	366137.0
	20	21	22	23	24	25	26	27	28	29	30	31	32	33	34	35	36	37	38	39	40	41	42	43	44	45	46	47	48	49	50
SRR3622819_006_2.trim	2723.0	79.0	97.0	115.0	188.0	130.0	714.0	444.0	418.0	509.0	471.0	456.0	1172.0	465.0	790.0	1162.0	1920.0	2373.0	3296.0	4859.0	5537.0	5985.0	6252.0	4300.0	4254.0	4449.0	4590.0	4677.0	15584.0	7840.0	297171.0
	50
SRR3622819_007_1	451428.0
	20	21	22	23	24	25	26	27	28	29	30	31	32	33	34	35	36	37	38	39	40	41	42	43	44	45	46	47	48	49	50
SRR3622819_007_1.trim	14.0	12.0	16.0	20.0	34.0	89.0	526.0	460.0	395.0	511.0	439.0	409.0	381.0	455.0	718.0	1252.0	2146.0	2578.0	3052.0	4916.0	6288.0	6723.0	6290.0	4823.0	4503.0	4846.0	4719.0	4668.0	5905.0	11057.0	368688.0
	48	49	50
SRR3622819_007_2	24237.0	0.0	427191.0
	20	21	22	23	24	25	26	27	28	29	30	31	32	33	34	35	36	37	38	39	40	41	42	43	44	45	46	47	48	49	50
SRR3622819_007_2.trim	3216.0	94.0	117.0	132.0	216.0	164.0	819.0	524.0	486.0	597.0	540.0	530.0	1355.0	555.0	900.0	1369.0	2302.0	2752.0	3872.0	5581.0	6429.0	6975.0	7286.0	5039.0	4966.0	5156.0	5344.0	5490.0	18137.0	9159.0	346831.0
	50
SRR3622819_008_1	515746.0
	20	21	22	23	24	25	26	27	28	29	30	31	32	33	34	35	36	37	38	39	40	41	42	43	44	45	46	47	48	49	50
SRR3622819_008_1.trim	15.0	14.0	16.0	23.0	37.0	105.0	594.0	526.0	456.0	581.0	504.0	470.0	426.0	501.0	810.0	1443.0	2459.0	2929.0	3506.0	5625.0	7151.0	7627.0	7195.0	5542.0	5117.0	5512.0	5388.0	5322.0	6790.0	12667.0	421186.0
	48	49	50
SRR3622819_008_2	27741.0	0.0	488005.0
	20	21	22	23	24	25	26	27	28	29	30	31	32	33	34	35	36	37	38	39	40	41	42	43	44	45	46	47	48	49	50
SRR3622819_008_2.trim	3699.0	107.0	132.0	145.0	242.0	192.0	925.0	595.0	551.0	681.0	612.0	609.0	1534.0	622.0	1027.0	1570.0	2628.0	3122.0	4453.0	6391.0	7319.0	7899.0	8327.0	5799.0	5635.0	5886.0	6126.0	6276.0	20728.0	10481.0	396224.0
	50
SRR3622819_009_1	580028.0
	20	21	22	23	24	25	26	27	28	29	30	31	32	33	34	35	36	37	38	39	40	41	42	43	44	45	46	47	48	49	50
SRR3622819_009_1.trim	17.0	15.0	16.0	24.0	43.0	122.0	666.0	578.0	508.0	661.0	573.0	515.0	483.0	568.0	907.0	1639.0	2762.0	3305.0	3919.0	6344.0	8065.0	8588.0	8066.0	6226.0	5720.0	6264.0	6035.0	5978.0	7667.0	14254.0	473651.0
	48	49	50
SRR3622819_009_2	31190.0	0.0	548838.0
	20	21	22	23	24	25	26	27	28	29	30	31	32	33	34	35	36	37	38	39	40	41	42	43	44	45	46	47	48	49	50
SRR3622819_009_2.trim	4182.0	125.0	151.0	161.0	288.0	212.0	1036.0	662.0	613.0	778.0	708.0	676.0	1726.0	707.0	1151.0	1793.0	2951.0	3506.0	4965.0	7187.0	8250.0	8911.0	9343.0	6532.0	6300.0	6689.0	6879.0	7071.0	23335.0	11857.0	445434.0
	50
SRR3622819_01_1	644715.0
	20	21	22	23	24	25	26	27	28	29	30	31	32	33	34	35	36	37	38	39	40	41	42	43	44	45	46	47	48	49	50
SRR3622819_01_1.trim	18.0	15.0	18.0	25.0	49.0	136.0	736.0	655.0	576.0	724.0	634.0	563.0	526.0	634.0	1014.0	1811.0	3078.0	3716.0	4353.0	7032.0	8920.0	9571.0	8933.0	6912.0	6367.0	6914.0	6737.0	6652.0	8539.0	15724.0	526632.0
	48	49	50
SRR3622819_01_2	34714.0	0.0	610001.0
	20	21	22	23	24	25	26	27	28	29	30	31	32	33	34	35	36	37	38	39	40	41	42	43	44	45	46	47	48	49	50
SRR3622819_01_2.trim	4660.0	133.0	164.0	173.0	317.0	232.0	1141.0	751.0	695.0	861.0	787.0	736.0	1902.0	791.0	1282.0	1993.0	3305.0	3934.0	5504.0	7954.0	9142.0	9927.0	10368.0	7254.0	7010.0	7384.0	7672.0	7855.0	25973.0	13124.0	495190.0
	50
SRR3622819_02_1	1290679.0
	20	21	22	23	24	25	26	27	28	29	30	31	32	33	34	35	36	37	38	39	40	41	42	43	44	45	46	47	48	49	50
SRR3622819_02_1.trim	37.0	39.0	43.0	68.0	104.0	274.0	1456.0	1233.0	1140.0	1424.0	1263.0	1137.0	1020.0	1292.0	2028.0	3740.0	6116.0	7445.0	8912.0	13980.0	17828.0	19329.0	17913.0	13932.0	12731.0	13735.0	13585.0	13273.0	17066.0	31261.0	1054240.0
	48	49	50
SRR3622819_02_2	69728.0	0.0	1220951.0
	20	21	22	23	24	25	26	27	28	29	30	31	32	33	34	35	36	37	38	39	40	41	42	43	44	45	46	47	48	49	50
SRR3622819_02_2.trim	9519.0	257.0	334.0	337.0	661.0	477.0	2256.0	1469.0	1371.0	1683.0	1544.0	1496.0	3819.0	1620.0	2491.0	4117.0	6549.0	7861.0	11245.0	15817.0	18215.0	19967.0	20730.0	14623.0	14018.0	14689.0	15339.0	15688.0	51812.0	25965.0	991675.0
	50
SRR3622819_03_1	1935643.0
	20	21	22	23	24	25	26	27	28	29	30	31	32	33	34	35	36	37	38	39	40	41	42	43	44	45	46	47	48	49	50
SRR3622819_03_1.trim	50.0	58.0	75.0	99.0	153.0	426.0	2142.0	1842.0	1712.0	2106.0	1864.0	1742.0	1545.0	1921.0	3040.0	5660.0	9216.0	11123.0	13474.0	20974.0	26872.0	28974.0	26887.0	20703.0	19192.0	20490.0	20291.0	19907.0	25568.0	46906.0	1581020.0
	48	49	50
SRR3622819_03_2	104486.0	0.0	1831157.0
	20	21	22	23	24	25	26	27	28	29	30	31	32	33	34	35	36	37	38	39	40	41	42	43	44	45	46	47	48	49	50
SRR3622819_03_2.trim	14222.0	387.0	479.0	501.0	989.0	741.0	3354.0	2206.0	2053.0	2485.0	2306.0	2266.0	5676.0	2423.0	3725.0	6190.0	9907.0	11745.0	16939.0	23656.0	27500.0	29925.0	31182.0	21731.0	21096.0	21966.0	22867.0	23443.0	77876.0	39154.0	1487042.0
	50
SRR3622819_04_1	2581799.0
	20	21	22	23	24	25	26	27	28	29	30	31	32	33	34	35	36	37	38	39	40	41	42	43	44	45	46	47	48	49	50
SRR3622819_04_1.trim	63.0	73.0	98.0	135.0	212.0	558.0	2886.0	2464.0	2258.0	2810.0	2531.0	2355.0	2063.0	2561.0	4009.0	7518.0	12214.0	14791.0	17995.0	27879.0	35720.0	38944.0	35963.0	27584.0	25730.0	27338.0	27059.0	26528.0	34022.0	62650.0	2108633.0
	48	49	50
SRR3622819_04_2	139111.0	0.0	2442688.0
	20	21	22	23	24	25	26	27	28	29	30	31	32	33	34	35	36	37	38	39	40	41	42	43	44	45	46	47	48	49	50
SRR3622819_04_2.trim	18854.0	495.0	614.0	661.0	1317.0	1001.0	4497.0	2940.0	2718.0	3290.0	3096.0	3070.0	7632.0	3250.0	4921.0	8195.0	13165.0	15640.0	22585.0	31418.0	36624.0	40241.0	41653.0	28971.0	28240.0	29345.0	30471.0	31330.0	103728.0	52213.0	1983469.0
	50
SRR3622819_05_1	3227087.0
	20	21	22	23	24	25	26	27	28	29	30	31	32	33	34	35	36	37	38	39	40	41	42	43	44	45	46	47	48	49	50
SRR3622819_05_1.trim	83.0	93.0	128.0	157.0	269.0	721.0	3642.0	3086.0	2846.0	3483.0	3193.0	2908.0	2582.0	3171.0	4969.0	9381.0	15269.0	18387.0	22556.0	34826.0	44600.0	48648.0	44933.0	34581.0	32263.0	34114.0	33710.0	33352.0	42499.0	78402.0	2635509.0
	48	49	50
SRR3622819_05_2	173784.0	0.0	3053303.0
	20	21	22	23	24	25	26	27	28	29	30	31	32	33	34	35	36	37	38	39	40	41	42	43	44	45	46	47	48	49	50
SRR3622819_05_2.trim	23428.0	612.0	764.0	817.0	1633.0	1266.0	5679.0	3676.0	3442.0	4096.0	3898.0	3830.0	9603.0	4036.0	6119.0	10265.0	16477.0	19434.0	28405.0	39341.0	45760.0	50199.0	52041.0	36320.0	35424.0	36546.0	38042.0	39239.0	129527.0	65062.0	2479380.0
	50
SRR3622819_06_1	3872556.0
	20	21	22	23	24	25	26	27	28	29	30	31	32	33	34	35	36	37	38	39	40	41	42	43	44	45	46	47	48	49	50
SRR3622819_06_1.trim	103.0	112.0	149.0	193.0	324.0	868.0	4424.0	3700.0	3417.0	4184.0	3866.0	3455.0	3091.0	3810.0	5945.0	11289.0	18398.0	22145.0	27079.0	41649.0	53536.0	58302.0	53989.0	41432.0	38831.0	40893.0	40376.0	40112.0	50856.0	94103.0	3162715.0
	48	49	50
SRR3622819_06_2	208374.0	0.0	3664182.0
	20	21	22	23	24	25	26	27	28	29	30	31	32	33	34	35	36	37	38	39	40	41	42	43	44	45	46	47	48	49	50
SRR3622819_06_2.trim	28010.0	737.0	922.0	972.0	1935.0	1510.0	6861.0	4381.0	4134.0	4895.0	4718.0	4576.0	11511.0	4870.0	7331.0	12366.0	19823.0	23435.0	34028.0	47037.0	54967.0	60174.0	62513.0	43558.0	42632.0	43908.0	45595.0	47155.0	155526.0	77988.0	2975278.0
	50
SRR3622819_07_1	4518415.0
	20	21	22	23	24	25	26	27	28	29	30	31	32	33	34	35	36	37	38	39	40	41	42	43	44	45	46	47	48	49	50
SRR3622819_07_1.trim	120.0	135.0	171.0	225.0	377.0	1013.0	5163.0	4300.0	3984.0	4877.0	4485.0	4058.0	3578.0	4420.0	6955.0	13190.0	21495.0	25737.0	31521.0	48651.0	62447.0	67874.0	63036.0	48394.0	45340.0	47677.0	47136.0	46915.0	59367.0	109784.0	3690217.0
	48	49	50
SRR3622819_07_2	243479.0	0.0	4274936.0
	20	21	22	23	24	25	26	27	28	29	30	31	32	33	34	35	36	37	38	39	40	41	42	43	44	45	46	47	48	49	50
SRR3622819_07_2.trim	32788.0	860.0	1066.0	1148.0	2247.0	1743.0	8010.0	5084.0	4805.0	5679.0	5479.0	5381.0	13481.0	5648.0	8570.0	14488.0	23120.0	27242.0	39713.0	54930.0	64143.0	70040.0	72971.0	50900.0	49798.0	51278.0	53252.0	55107.0	181522.0	91141.0	3471008.0
	50
SRR3622819_08_1	5164678.0
	20	21	22	23	24	25	26	27	28	29	30	31	32	33	34	35	36	37	38	39	40	41	42	43	44	45	46	47	48	49	50
SRR3622819_08_1.trim	131.0	164.0	196.0	258.0	433.0	1163.0	5931.0	4909.0	4541.0	5609.0	5120.0	4631.0	4064.0	5096.0	7930.0	15072.0	24580.0	29376.0	36175.0	55599.0	71418.0	77545.0	72065.0	55225.0	51833.0	54467.0	53742.0	53820.0	67776.0	125425.0	4218216.0
	48	49	50
SRR3622819_08_2	278232.0	0.0	4886446.0
	20	21	22	23	24	25	26	27	28	29	30	31	32	33	34	35	36	37	38	39	40	41	42	43	44	45	46	47	48	49	50
SRR3622819_08_2.trim	37621.0	997.0	1215.0	1305.0	2567.0	1986.0	9160.0	5819.0	5481.0	6527.0	6235.0	6151.0	15328.0	6515.0	9760.0	16584.0	26448.0	31126.0	45469.0	62765.0	73369.0	80013.0	83395.0	58080.0	56975.0	58547.0	60751.0	63202.0	207550.0	104086.0	3967483.0
	50
SRR3622819_09_1	5809648.0
	20	21	22	23	24	25	26	27	28	29	30	31	32	33	34	35	36	37	38	39	40	41	42	43	44	45	46	47	48	49	50
SRR3622819_09_1.trim	141.0	196.0	217.0	278.0	482.0	1282.0	6672.0	5490.0	5108.0	6280.0	5757.0	5176.0	4575.0	5715.0	8968.0	16901.0	27613.0	33015.0	40569.0	62558.0	80245.0	87112.0	81163.0	62072.0	58247.0	61258.0	60384.0	60638.0	76344.0	141029.0	4745398.0
	48	49	50
SRR3622819_09_2	312818.0	0.0	5496830.0
	20	21	22	23	24	25	26	27	28	29	30	31	32	33	34	35	36	37	38	39	40	41	42	43	44	45	46	47	48	49	50
SRR3622819_09_2.trim	42383.0	1127.0	1334.0	1484.0	2867.0	2212.0	10308.0	6510.0	6170.0	7279.0	7023.0	6904.0	17274.0	7319.0	11029.0	18624.0	29708.0	35022.0	51035.0	70650.0	82455.0	89889.0	93925.0	65292.0	64006.0	65793.0	68254.0	71063.0	233322.0	117085.0	4463537.0
	50
SRR3622819_1	64531489.0
	20	21	22	23	24	25	26	27	28	29	30	31	32	33	34	35	36	37	38	39	40	41	42	43	44	45	46	47	48	49	50
SRR3622819_1.trim	1437.0	2196.0	2418.0	3360.0	5486.0	14127.0	73233.0	60524.0	56851.0	68576.0	64356.0	57855.0	50421.0	64017.0	100002.0	188397.0	305855.0	368730.0	451528.0	696053.0	890760.0	967039.0	903318.0	687916.0	649466.0	680685.0	672414.0	673425.0	850102.0	1565053.0	52707560.0
	50
SRR3622819_1_1	6453734.0
	20	21	22	23	24	25	26	27	28	29	30	31	32	33	34	35	36	37	38	39	40	41	42	43	44	45	46	47	48	49	50
SRR3622819_1_1.trim	152.0	215.0	241.0	315.0	531.0	1428.0	7394.0	6097.0	5733.0	6935.0	6407.0	5778.0	5101.0	6380.0	9975.0	18868.0	30678.0	36781.0	45073.0	69552.0	89106.0	96877.0	90291.0	68910.0	64640.0	68027.0	66988.0	67533.0	84606.0	156565.0	5271355.0
	48	49	50
SRR3622819_1_2	347503.0	0.0	6106231.0
	20	21	22	23	24	25	26	27	28	29	30	31	32	33	34	35	36	37	38	39	40	41	42	43	44	45	46	47	48	49	50
SRR3622819_1_2.trim	47006.0	1265.0	1469.0	1637.0	3176.0	2463.0	11450.0	7231.0	6914.0	8032.0	7832.0	7687.0	19164.0	8151.0	12274.0	20776.0	33029.0	39021.0	56666.0	78474.0	91616.0	99916.0	104469.0	72517.0	71083.0	73057.0	75809.0	79123.0	259068.0	130137.0	4958020.0
	48	49	50
SRR3622819_2	3464845.0	0.0	61066644.0
	20	21	22	23	24	25	26	27	28	29	30	31	32	33	34	35	36	37	38	39	40	41	42	43	44	45	46	47	48	49	50
SRR3622819_2.trim	470847.0	12965.0	14656.0	16603.0	31255.0	24677.0	112738.0	71439.0	68344.0	79576.0	78445.0	77448.0	191946.0	80688.0	122914.0	207053.0	329010.0	391531.0	566057.0	784078.0	915764.0	997549.0	1045022.0	727776.0	713375.0	730526.0	761029.0	789939.0	2587429.0	1298544.0	49583937.0
	50
SRR3622819_2_1	12906590.0
	20	21	22	23	24	25	26	27	28	29	30	31	32	33	34	35	36	37	38	39	40	41	42	43	44	45	46	47	48	49	50
SRR3622819_2_1.trim	268.0	438.0	498.0	664.0	1043.0	2759.0	14667.0	12132.0	11369.0	13686.0	12820.0	11455.0	10228.0	12781.0	20043.0	37879.0	61190.0	73666.0	90568.0	139233.0	178231.0	193521.0	180723.0	137725.0	129275.0	136247.0	134396.0	135199.0	169747.0	312859.0	10541089.0
	48	49	50
SRR3622819_2_2	693016.0	0.0	12213574.0
	20	21	22	23	24	25	26	27	28	29	30	31	32	33	34	35	36	37	38	39	40	41	42	43	44	45	46	47	48	49	50
SRR3622819_2_2.trim	93662.0	2578.0	2984.0	3316.0	6220.0	4918.0	22627.0	14355.0	13722.0	15803.0	15665.0	15346.0	38517.0	16251.0	24695.0	41663.0	65727.0	78113.0	113400.0	156911.0	183357.0	199506.0	209043.0	145418.0	142185.0	146246.0	152054.0	157913.0	518273.0	259746.0	9916185.0
	50
SRR3622819_3_1	19360060.0
	20	21	22	23	24	25	26	27	28	29	30	31	32	33	34	35	36	37	38	39	40	41	42	43	44	45	46	47	48	49	50
SRR3622819_3_1.trim	394.0	658.0	743.0	999.0	1619.0	4143.0	21890.0	18216.0	17118.0	20565.0	19360.0	17223.0	15198.0	19034.0	29967.0	56719.0	91714.0	110420.0	135864.0	209089.0	267297.0	290196.0	271522.0	206723.0	194272.0	203916.0	201944.0	202558.0	254893.0	469595.0	15811455.0
	48	49	50
SRR3622819_3_2	1039430.0	0.0	18320630.0
	20	21	22	23	24	25	26	27	28	29	30	31	32	33	34	35	36	37	38	39	40	41	42	43	44	45	46	47	48	49	50
SRR3622819_3_2.trim	140636.0	3875.0	4416.0	5008.0	9358.0	7456.0	33860.0	21587.0	20655.0	23789.0	23576.0	23031.0	57516.0	24038.0	36935.0	62452.0	98546.0	117237.0	170062.0	235652.0	275052.0	299103.0	314089.0	218430.0	213568.0	219045.0	228407.0	236867.0	777203.0	389628.0	14874227.0
	50
SRR3622819_4_1	25812671.0
	20	21	22	23	24	25	26	27	28	29	30	31	32	33	34	35	36	37	38	39	40	41	42	43	44	45	46	47	48	49	50
SRR3622819_4_1.trim	570.0	865.0	981.0	1305.0	2119.0	5551.0	29064.0	24245.0	22819.0	27432.0	25833.0	23057.0	20109.0	25598.0	40024.0	75565.0	122405.0	147355.0	180771.0	278763.0	356563.0	386503.0	361957.0	274904.0	259041.0	272166.0	269481.0	269682.0	340044.0	625589.0	21082726.0
	48	49	50
SRR3622819_4_2	1385702.0	0.0	24426969.0
	20	21	22	23	24	25	26	27	28	29	30	31	32	33	34	35	36	37	38	39	40	41	42	43	44	45	46	47	48	49	50
SRR3622819_4_2.trim	187725.0	5152.0	5890.0	6631.0	12409.0	9855.0	45058.0	28727.0	27429.0	31799.0	31561.0	30791.0	76546.0	32248.0	49195.0	83103.0	131615.0	156435.0	226293.0	314083.0	366879.0	398435.0	418817.0	290665.0	284690.0	292579.0	304681.0	316001.0	1035947.0	519348.0	19832500.0
	41	42	43	44	45	46	47	48	49	50	51
SRR5007258_001_1	1.0	0.0	1.0	0.0	6.0	25.0	180.0	860.0	3615.0	12984.0	39277.0
	21	22	23	24	25	26	27	28	29	30	31	32	33	34	35	36	37	38	39	40	41	42	43	44	45	46	47	48	49	50	51
SRR5007258_001_1.trim	2.0	0.0	0.0	1.0	0.0	27.0	31.0	37.0	47.0	27.0	23.0	31.0	53.0	82.0	144.0	237.0	237.0	318.0	359.0	404.0	453.0	530.0	590.0	673.0	589.0	531.0	569.0	1240.0	4042.0	12159.0	33503.0
	45	46	47	48	49	50	51
SRR5007258_001_2	3.0	31.0	160.0	891.0	3596.0	12857.0	39411.0
	21	22	23	24	25	26	27	28	29	30	31	32	33	34	35	36	37	38	39	40	41	42	43	44	45	46	47	48	49	50	51
SRR5007258_001_2.trim	2.0	0.0	0.0	1.0	0.0	27.0	31.0	37.0	47.0	27.0	23.0	31.0	53.0	82.0	144.0	238.0	237.0	318.0	359.0	404.0	452.0	530.0	590.0	669.0	586.0	537.0	547.0	1277.0	4067.0	12070.0	33553.0
	41	42	43	44	45	46	47	48	49	50	51
SRR5007258_002_1	2.0	0.0	1.0	0.0	9.0	40.0	342.0	1690.0	7162.0	26182.0	78747.0
	21	22	23	24	25	26	27	28	29	30	31	32	33	34	35	36	37	38	39	40	41	42	43	44	45	46	47	48	49	50	51
SRR5007258_002_1.trim	5.0	2.0	0.0	2.0	0.0	48.0	57.0	82.0	79.0	61.0	47.0	73.0	108.0	168.0	292.0	467.0	508.0	620.0	704.0	820.0	910.0	1033.0	1192.0	1306.0	1228.0	1039.0	1209.0	2454.0	7939.0	24496.0	67200.0
	40	41	42	43	44	45	46	47	48	49	50	51
SRR5007258_002_2	1.0	2.0	0.0	0.0	0.0	5.0	59.0	307.0	1733.0	7117.0	25998.0	78953.0
	20	21	22	23	24	25	26	27	28	29	30	31	32	33	34	35	36	37	38	39	40	41	42	43	44	45	46	47	48	49	50	51
SRR5007258_002_2.trim	2.0	4.0	2.0	0.0	2.0	0.0	48.0	57.0	82.0	79.0	61.0	47.0	73.0	108.0	168.0	292.0	469.0	508.0	620.0	704.0	821.0	910.0	1032.0	1192.0	1302.0	1225.0	1058.0	1171.0	2512.0	7985.0	24393.0	67222.0
	41	42	43	44	45	46	47	48	49	50	51
SRR5007258_003_1	2.0	0.0	1.0	0.0	14.0	71.0	505.0	2520.0	10716.0	39191.0	117893.0
	20	21	22	23	24	25	26	27	28	29	30	31	32	33	34	35	36	37	38	39	40	41	42	43	44	45	46	47	48	49	50	51
SRR5007258_003_1.trim	2.0	6.0	2.0	0.0	3.0	1.0	71.0	95.0	116.0	128.0	88.0	78.0	102.0	168.0	233.0	449.0	698.0	813.0	937.0	1076.0	1221.0	1370.0	1533.0	1726.0	1941.0	1856.0	1620.0	1804.0	3709.0	11844.0	36594.0	100591.0
	40	41	42	43	44	45	46	47	48	49	50	51
SRR5007258_003_2	1.0	2.0	0.0	0.0	0.0	7.0	91.0	443.0	2610.0	10534.0	38987.0	118238.0
	20	21	22	23	24	25	26	27	28	29	30	31	32	33	34	35	36	37	38	39	40	41	42	43	44	45	46	47	48	49	50	51
SRR5007258_003_2.trim	4.0	7.0	2.0	0.0	3.0	1.0	71.0	95.0	116.0	128.0	89.0	78.0	101.0	169.0	233.0	446.0	701.0	813.0	936.0	1077.0	1222.0	1370.0	1532.0	1727.0	1933.0	1850.0	1640.0	1739.0	3820.0	11808.0	36501.0	100663.0
	41	42	43	44	45	46	47	48	49	50	51
SRR5007258_004_1	2.0	0.0	1.0	0.0	19.0	98.0	663.0	3390.0	14261.0	52152.0	157038.0
	20	21	22	23	24	25	26	27	28	29	30	31	32	33	34	35	36	37	38	39	40	41	42	43	44	45	46	47	48	49	50	51
SRR5007258_004_1.trim	2.0	9.0	3.0	4.0	3.0	2.0	90.0	120.0	164.0	177.0	127.0	100.0	136.0	225.0	299.0	593.0	938.0	1043.0	1256.0	1412.0	1652.0	1846.0	2060.0	2316.0	2576.0	2477.0	2126.0	2425.0	5021.0	15738.0	48724.0	133906.0
	35	36	37	38	39	40	41	42	43	44	45	46	47	48	49	50	51
SRR5007258_004_2	1.0	0.0	0.0	0.0	0.0	2.0	3.0	0.0	0.0	1.0	15.0	116.0	593.0	3476.0	14186.0	52117.0	157114.0
	20	21	22	23	24	25	26	27	28	29	30	31	32	33	34	35	36	37	38	39	40	41	42	43	44	45	46	47	48	49	50	51
SRR5007258_004_2.trim	4.0	12.0	3.0	4.0	3.0	2.0	90.0	119.0	164.0	176.0	129.0	100.0	135.0	226.0	299.0	587.0	941.0	1043.0	1255.0	1413.0	1654.0	1845.0	2059.0	2318.0	2568.0	2475.0	2144.0	2352.0	5130.0	15857.0	48837.0	133626.0
	41	42	43	44	45	46	47	48	49	50	51
SRR5007258_005_1	2.0	0.0	1.0	0.0	24.0	117.0	820.0	4229.0	17931.0	65137.0	196351.0
	20	21	22	23	24	25	26	27	28	29	30	31	32	33	34	35	36	37	38	39	40	41	42	43	44	45	46	47	48	49	50	51
SRR5007258_005_1.trim	3.0	9.0	3.0	4.0	3.0	3.0	112.0	157.0	207.0	224.0	157.0	123.0	178.0	280.0	381.0	728.0	1148.0	1329.0	1582.0	1787.0	2104.0	2282.0	2582.0	2915.0	3213.0	3052.0	2701.0	2999.0	6258.0	19757.0	60804.0	167457.0
	35	36	37	38	39	40	41	42	43	44	45	46	47	48	49	50	51
SRR5007258_005_2	1.0	0.0	0.0	0.0	0.0	2.0	3.0	1.0	0.0	1.0	21.0	138.0	748.0	4331.0	17635.0	65142.0	196589.0
	20	21	22	23	24	25	26	27	28	29	30	31	32	33	34	35	36	37	38	39	40	41	42	43	44	45	46	47	48	49	50	51
SRR5007258_005_2.trim	5.0	12.0	3.0	4.0	3.0	3.0	112.0	156.0	207.0	223.0	160.0	123.0	177.0	281.0	381.0	720.0	1147.0	1329.0	1581.0	1788.0	2106.0	2282.0	2582.0	2917.0	3206.0	3052.0	2721.0	2923.0	6393.0	19703.0	61000.0	167242.0
	41	42	43	44	45	46	47	48	49	50	51
SRR5007258_006_1	3.0	0.0	1.0	0.0	28.0	142.0	982.0	5049.0	21531.0	78332.0	235182.0
	20	21	22	23	24	25	26	27	28	29	30	31	32	33	34	35	36	37	38	39	40	41	42	43	44	45	46	47	48	49	50	51
SRR5007258_006_1.trim	3.0	9.0	5.0	4.0	4.0	3.0	132.0	188.0	254.0	275.0	184.0	153.0	223.0	350.0	470.0	872.0	1390.0	1580.0	1875.0	2155.0	2542.0	2717.0	3093.0	3496.0	3847.0	3638.0	3234.0	3619.0	7486.0	23696.0	73151.0	200516.0
	35	36	37	38	39	40	41	42	43	44	45	46	47	48	49	50	51
SRR5007258_006_2	1.0	0.0	0.0	0.0	0.0	2.0	5.0	1.0	0.0	1.0	23.0	163.0	903.0	5232.0	21146.0	78115.0	235658.0
	20	21	22	23	24	25	26	27	28	29	30	31	32	33	34	35	36	37	38	39	40	41	42	43	44	45	46	47	48	49	50	51
SRR5007258_006_2.trim	5.0	12.0	5.0	5.0	4.0	3.0	132.0	187.0	254.0	273.0	187.0	153.0	222.0	352.0	470.0	863.0	1389.0	1579.0	1871.0	2156.0	2544.0	2717.0	3092.0	3500.0	3838.0	3637.0	3254.0	3536.0	7705.0	23609.0	73175.0	200435.0
	39	40	41	42	43	44	45	46	47	48	49	50	51
SRR5007258_007_1	1.0	0.0	4.0	1.0	1.0	0.0	35.0	158.0	1126.0	5948.0	25073.0	91298.0	274440.0
	20	21	22	23	24	25	26	27	28	29	30	31	32	33	34	35	36	37	38	39	40	41	42	43	44	45	46	47	48	49	50	51
SRR5007258_007_1.trim	3.0	9.0	6.0	5.0	4.0	6.0	148.0	209.0	289.0	323.0	217.0	179.0	257.0	411.0	550.0	1003.0	1642.0	1820.0	2156.0	2516.0	2932.0	3170.0	3652.0	4089.0	4489.0	4263.0	3798.0	4235.0	8783.0	27567.0	85305.0	233949.0
	35	36	37	38	39	40	41	42	43	44	45	46	47	48	49	50	51
SRR5007258_007_2	1.0	0.0	0.0	0.0	0.0	2.0	5.0	2.0	0.0	1.0	27.0	187.0	1052.0	6038.0	24644.0	91168.0	274958.0
	20	21	22	23	24	25	26	27	28	29	30	31	32	33	34	35	36	37	38	39	40	41	42	43	44	45	46	47	48	49	50	51
SRR5007258_007_2.trim	6.0	12.0	6.0	6.0	4.0	6.0	148.0	208.0	289.0	321.0	220.0	179.0	256.0	413.0	550.0	993.0	1639.0	1819.0	2152.0	2516.0	2934.0	3168.0	3651.0	4093.0	4481.0	4259.0	3826.0	4157.0	8914.0	27466.0	85458.0	233835.0
	39	40	41	42	43	44	45	46	47	48	49	50	51
SRR5007258_008_1	1.0	0.0	5.0	4.0	1.0	0.0	39.0	183.0	1260.0	6774.0	28575.0	104217.0	313692.0
	20	21	22	23	24	25	26	27	28	29	30	31	32	33	34	35	36	37	38	39	40	41	42	43	44	45	46	47	48	49	50	51
SRR5007258_008_1.trim	3.0	12.0	6.0	6.0	5.0	7.0	174.0	239.0	330.0	358.0	239.0	208.0	301.0	463.0	627.0	1159.0	1863.0	2065.0	2427.0	2849.0	3389.0	3631.0	4198.0	4654.0	5124.0	4865.0	4315.0	4813.0	9995.0	31433.0	97401.0	267483.0
	35	36	37	38	39	40	41	42	43	44	45	46	47	48	49	50	51
SRR5007258_008_2	1.0	0.0	0.0	0.0	0.0	2.0	5.0	2.0	0.0	1.0	29.0	213.0	1188.0	6868.0	28211.0	104435.0	313796.0
	20	21	22	23	24	25	26	27	28	29	30	31	32	33	34	35	36	37	38	39	40	41	42	43	44	45	46	47	48	49	50	51
SRR5007258_008_2.trim	6.0	17.0	6.0	8.0	5.0	7.0	174.0	238.0	330.0	356.0	242.0	208.0	300.0	466.0	627.0	1146.0	1859.0	2064.0	2423.0	2849.0	3390.0	3627.0	4194.0	4659.0	5117.0	4859.0	4344.0	4737.0	10139.0	31443.0	97955.0	266847.0
	39	40	41	42	43	44	45	46	47	48	49	50	51
SRR5007258_009_1	1.0	1.0	6.0	4.0	2.0	1.0	44.0	207.0	1403.0	7569.0	32242.0	117173.0	352761.0
	20	21	22	23	24	25	26	27	28	29	30	31	32	33	34	35	36	37	38	39	40	41	42	43	44	45	46	47	48	49	50	51
SRR5007258_009_1.trim	3.0	16.0	6.0	6.0	6.0	7.0	187.0	277.0	381.0	394.0	258.0	231.0	338.0	532.0	717.0	1311.0	2086.0	2337.0	2744.0	3219.0	3780.0	4080.0	4726.0	5253.0	5724.0	5437.0	4805.0	5397.0	11204.0	35441.0	109473.0	300920.0
	35	36	37	38	39	40	41	42	43	44	45	46	47	48	49	50	51
SRR5007258_009_2	1.0	0.0	0.0	0.0	0.0	3.0	7.0	2.0	0.0	1.0	31.0	229.0	1324.0	7701.0	31709.0	117337.0	353069.0
	20	21	22	23	24	25	26	27	28	29	30	31	32	33	34	35	36	37	38	39	40	41	42	43	44	45	46	47	48	49	50	51
SRR5007258_009_2.trim	6.0	22.0	6.0	9.0	6.0	7.0	187.0	276.0	381.0	391.0	261.0	230.0	337.0	537.0	717.0	1294.0	2082.0	2336.0	2739.0	3217.0	3782.0	4077.0	4722.0	5257.0	5717.0	5431.0	4826.0	5314.0	11389.0	35325.0	110037.0	300378.0
	39	40	41	42	43	44	45	46	47	48	49	50	51
SRR5007258_01_1	1.0	1.0	7.0	4.0	2.0	1.0	50.0	228.0	1534.0	8451.0	35770.0	130511.0	391930.0
	20	21	22	23	24	25	26	27	28	29	30	31	32	33	34	35	36	37	38	39	40	41	42	43	44	45	46	47	48	49	50	51
SRR5007258_01_1.trim	4.0	20.0	6.0	7.0	6.0	10.0	203.0	308.0	425.0	428.0	283.0	260.0	383.0	595.0	788.0	1456.0	2324.0	2606.0	3093.0	3652.0	4215.0	4555.0	5252.0	5824.0	6371.0	6034.0	5356.0	5983.0	12508.0	39323.0	121842.0	334237.0
	35	36	37	38	39	40	41	42	43	44	45	46	47	48	49	50	51
SRR5007258_01_2	1.0	0.0	0.0	0.0	0.0	3.0	7.0	2.0	0.0	1.0	40.0	254.0	1476.0	8593.0	35238.0	130419.0	392456.0
	20	21	22	23	24	25	26	27	28	29	30	31	32	33	34	35	36	37	38	39	40	41	42	43	44	45	46	47	48	49	50	51
SRR5007258_01_2.trim	7.0	26.0	6.0	11.0	6.0	10.0	203.0	307.0	425.0	425.0	287.0	259.0	382.0	601.0	788.0	1438.0	2319.0	2605.0	3088.0	3650.0	4217.0	4551.0	5248.0	5830.0	6366.0	6031.0	5381.0	5922.0	12708.0	39254.0	122193.0	333813.0
	39	40	41	42	43	44	45	46	47	48	49	50	51
SRR5007258_02_1	2.0	4.0	9.0	9.0	4.0	3.0	90.0	441.0	3074.0	16925.0	71217.0	261476.0	784304.0
	20	21	22	23	24	25	26	27	28	29	30	31	32	33	34	35	36	37	38	39	40	41	42	43	44	45	46	47	48	49	50	51
SRR5007258_02_1.trim	11.0	32.0	12.0	13.0	14.0	24.0	416.0	590.0	851.0	824.0	576.0	527.0	789.0	1176.0	1624.0	2911.0	4680.0	5223.0	6010.0	7247.0	8454.0	9063.0	10455.0	11850.0	12714.0	12085.0	10889.0	12016.0	25161.0	78326.0	244291.0	668428.0
	35	36	37	38	39	40	41	42	43	44	45	46	47	48	49	50	51
SRR5007258_02_2	2.0	1.0	0.0	0.0	0.0	5.0	23.0	5.0	0.0	2.0	87.0	501.0	2953.0	17048.0	70466.0	261001.0	785464.0
	20	21	22	23	24	25	26	27	28	29	30	31	32	33	34	35	36	37	38	39	40	41	42	43	44	45	46	47	48	49	50	51
SRR5007258_02_2.trim	18.0	34.0	12.0	21.0	14.0	24.0	416.0	585.0	851.0	819.0	582.0	521.0	787.0	1180.0	1624.0	2880.0	4673.0	5218.0	6003.0	7242.0	8455.0	9068.0	10448.0	11861.0	12702.0	12098.0	10949.0	11887.0	25411.0	78501.0	244692.0	667706.0
	39	40	41	42	43	44	45	46	47	48	49	50	51
SRR5007258_03_1	3.0	4.0	13.0	11.0	7.0	5.0	112.0	680.0	4548.0	25407.0	106772.0	392656.0	1175721.0
	20	21	22	23	24	25	26	27	28	29	30	31	32	33	34	35	36	37	38	39	40	41	42	43	44	45	46	47	48	49	50	51
SRR5007258_03_1.trim	14.0	45.0	16.0	19.0	24.0	41.0	602.0	882.0	1264.0	1225.0	867.0	812.0	1181.0	1735.0	2440.0	4284.0	6976.0	7924.0	8999.0	10829.0	12766.0	13577.0	15762.0	17769.0	18797.0	18074.0	16484.0	17998.0	37752.0	117475.0	367048.0	1001860.0
	35	36	37	38	39	40	41	42	43	44	45	46	47	48	49	50	51
SRR5007258_03_2	2.0	1.0	0.0	0.0	1.0	11.0	33.0	10.0	1.0	10.0	111.0	742.0	4381.0	25517.0	105816.0	391949.0	1177354.0
	20	21	22	23	24	25	26	27	28	29	30	31	32	33	34	35	36	37	38	39	40	41	42	43	44	45	46	47	48	49	50	51
SRR5007258_03_2.trim	23.0	50.0	16.0	28.0	24.0	35.0	603.0	876.0	1264.0	1220.0	875.0	802.0	1177.0	1742.0	2441.0	4241.0	6971.0	7919.0	8987.0	10821.0	12773.0	13588.0	15758.0	17791.0	18791.0	18096.0	16545.0	17823.0	38035.0	117915.0	367689.0	1000622.0
	39	40	41	42	43	44	45	46	47	48	49	50	51
SRR5007258_04_1	3.0	6.0	21.0	14.0	7.0	8.0	149.0	922.0	6007.0	33869.0	142448.0	523451.0	1568812.0
	20	21	22	23	24	25	26	27	28	29	30	31	32	33	34	35	36	37	38	39	40	41	42	43	44	45	46	47	48	49	50	51
SRR5007258_04_1.trim	16.0	58.0	19.0	26.0	28.0	67.0	799.0	1151.0	1650.0	1635.0	1155.0	1134.0	1550.0	2341.0	3235.0	5683.0	9378.0	10739.0	12081.0	14505.0	17127.0	18199.0	20944.0	23644.0	25088.0	24162.0	22244.0	23970.0	50313.0	156735.0	489103.0	1336392.0
	35	36	37	38	39	40	41	42	43	44	45	46	47	48	49	50	51
SRR5007258_04_2	2.0	1.0	0.0	1.0	2.0	14.0	41.0	12.0	1.0	14.0	157.0	997.0	5794.0	33951.0	141330.0	522938.0	1570462.0
	20	21	22	23	24	25	26	27	28	29	30	31	32	33	34	35	36	37	38	39	40	41	42	43	44	45	46	47	48	49	50	51
SRR5007258_04_2.trim	28.0	68.0	19.0	36.0	28.0	53.0	800.0	1141.0	1650.0	1630.0	1165.0	1121.0	1545.0	2349.0	3235.0	5621.0	9365.0	10732.0	12063.0	14494.0	17136.0	18212.0	20937.0	23681.0	25073.0	24201.0	22318.0	23750.0	50637.0	157445.0	490300.0	1334338.0
	39	40	41	42	43	44	45	46	47	48	49	50	51
SRR5007258_05_1	4.0	10.0	33.0	21.0	8.0	13.0	177.0	1174.0	7488.0	42158.0	178209.0	653705.0	1961231.0
	20	21	22	23	24	25	26	27	28	29	30	31	32	33	34	35	36	37	38	39	40	41	42	43	44	45	46	47	48	49	50	51
SRR5007258_05_1.trim	18.0	71.0	25.0	34.0	34.0	78.0	1001.0	1488.0	2058.0	2024.0	1468.0	1379.0	1956.0	2951.0	4010.0	7100.0	11750.0	13353.0	15123.0	18059.0	21411.0	22803.0	26160.0	29529.0	31326.0	30170.0	27828.0	29998.0	62670.0	196030.0	610906.0	1670729.0
	35	36	37	38	39	40	41	42	43	44	45	46	47	48	49	50	51
SRR5007258_05_2	2.0	1.0	0.0	1.0	3.0	14.0	50.0	18.0	1.0	15.0	198.0	1200.0	7196.0	42477.0	176626.0	653988.0	1962441.0
	20	21	22	23	24	25	26	27	28	29	30	31	32	33	34	35	36	37	38	39	40	41	42	43	44	45	46	47	48	49	50	51
SRR5007258_05_2.trim	33.0	78.0	25.0	46.0	34.0	67.0	1004.0	1476.0	2058.0	2016.0	1483.0	1364.0	1948.0	2966.0	4007.0	7021.0	11734.0	13344.0	15103.0	18045.0	21416.0	22809.0	26152.0	29580.0	31298.0	30226.0	27853.0	29699.0	63291.0	196761.0	613307.0	1667296.0
	38	39	40	41	42	43	44	45	46	47	48	49	50	51
SRR5007258_06_1	1.0	6.0	12.0	44.0	23.0	9.0	18.0	218.0	1433.0	8983.0	50713.0	214209.0	784171.0	2353343.0
	20	21	22	23	24	25	26	27	28	29	30	31	32	33	34	35	36	37	38	39	40	41	42	43	44	45	46	47	48	49	50	51
SRR5007258_06_1.trim	23.0	91.0	40.0	41.0	42.0	103.0	1237.0	1814.0	2459.0	2408.0	1808.0	1639.0	2368.0	3526.0	4782.0	8530.0	14171.0	15983.0	18101.0	21590.0	25730.0	27335.0	31361.0	35478.0	37777.0	36214.0	33392.0	36086.0	75346.0	235518.0	732991.0	2004383.0
	35	36	37	38	39	40	41	42	43	44	45	46	47	48	49	50	51
SRR5007258_06_2	2.0	1.0	0.0	1.0	3.0	14.0	64.0	23.0	2.0	21.0	242.0	1410.0	8634.0	50846.0	212016.0	784779.0	2355125.0
	20	21	22	23	24	25	26	27	28	29	30	31	32	33	34	35	36	37	38	39	40	41	42	43	44	45	46	47	48	49	50	51
SRR5007258_06_2.trim	39.0	97.0	40.0	55.0	42.0	89.0	1240.0	1802.0	2459.0	2400.0	1827.0	1625.0	2358.0	3538.0	4778.0	8437.0	14150.0	15974.0	18079.0	21572.0	25733.0	27340.0	31355.0	35542.0	37761.0	36279.0	33367.0	35726.0	75821.0	236131.0	736079.0	2000632.0
	38	39	40	41	42	43	44	45	46	47	48	49	50	51
SRR5007258_07_1	1.0	6.0	15.0	55.0	26.0	9.0	21.0	257.0	1688.0	10471.0	59150.0	249861.0	914390.0	2746253.0
	20	21	22	23	24	25	26	27	28	29	30	31	32	33	34	35	36	37	38	39	40	41	42	43	44	45	46	47	48	49	50	51
SRR5007258_07_1.trim	31.0	106.0	45.0	47.0	47.0	123.0	1422.0	2148.0	2829.0	2825.0	2121.0	1884.0	2781.0	4122.0	5565.0	9953.0	16526.0	18572.0	21054.0	25244.0	30107.0	31904.0	36537.0	41551.0	43941.0	42373.0	38974.0	41995.0	87804.0	274666.0	854825.0	2339121.0
	35	36	37	38	39	40	41	42	43	44	45	46	47	48	49	50	51
SRR5007258_07_2	2.0	1.0	0.0	1.0	3.0	17.0	77.0	30.0	4.0	29.0	266.0	1632.0	10039.0	59160.0	247233.0	916358.0	2747351.0
	20	21	22	23	24	25	26	27	28	29	30	31	32	33	34	35	36	37	38	39	40	41	42	43	44	45	46	47	48	49	50	51
SRR5007258_07_2.trim	49.0	108.0	44.0	62.0	47.0	106.0	1427.0	2132.0	2829.0	2817.0	2142.0	1871.0	2770.0	4133.0	5559.0	9849.0	16501.0	18561.0	21028.0	25220.0	30110.0	31912.0	36535.0	41624.0	43926.0	42428.0	38914.0	41551.0	88211.0	275343.0	859702.0	2333732.0
	38	39	40	41	42	43	44	45	46	47	48	49	50	51
SRR5007258_08_1	1.0	6.0	19.0	65.0	30.0	9.0	25.0	282.0	1900.0	11894.0	67626.0	285927.0	1044921.0	3139048.0
	20	21	22	23	24	25	26	27	28	29	30	31	32	33	34	35	36	37	38	39	40	41	42	43	44	45	46	47	48	49	50	51
SRR5007258_08_1.trim	39.0	117.0	52.0	54.0	50.0	132.0	1625.0	2442.0	3210.0	3270.0	2421.0	2125.0	3174.0	4747.0	6320.0	11375.0	19075.0	21282.0	24074.0	28883.0	34302.0	36436.0	41818.0	47491.0	50193.0	48458.0	44535.0	47890.0	100319.0	314289.0	976782.0	2673652.0
	35	36	37	38	39	40	41	42	43	44	45	46	47	48	49	50	51
SRR5007258_08_2	2.0	1.0	0.0	1.0	3.0	18.0	85.0	36.0	4.0	33.0	308.0	1851.0	11572.0	67597.0	282755.0	1047628.0	3139859.0
	20	21	22	23	24	25	26	27	28	29	30	31	32	33	34	35	36	37	38	39	40	41	42	43	44	45	46	47	48	49	50	51
SRR5007258_08_2.trim	57.0	117.0	51.0	72.0	50.0	116.0	1631.0	2424.0	3210.0	3260.0	2444.0	2106.0	3161.0	4760.0	6314.0	11259.0	19049.0	21266.0	24047.0	28854.0	34304.0	36441.0	41818.0	47575.0	50172.0	48538.0	44478.0	47557.0	100746.0	314865.0	982833.0	2667057.0
	38	39	40	41	42	43	44	45	46	47	48	49	50	51
SRR5007258_09_1	1.0	7.0	20.0	70.0	36.0	14.0	29.0	317.0	2146.0	13345.0	76159.0	321920.0	1175130.0	3530938.0
	20	21	22	23	24	25	26	27	28	29	30	31	32	33	34	35	36	37	38	39	40	41	42	43	44	45	46	47	48	49	50	51
SRR5007258_09_1.trim	44.0	137.0	57.0	61.0	55.0	149.0	1833.0	2753.0	3640.0	3681.0	2700.0	2404.0	3576.0	5352.0	7131.0	12795.0	21511.0	23892.0	27068.0	32508.0	38546.0	40888.0	47015.0	53423.0	56574.0	54458.0	50007.0	53734.0	112912.0	353783.0	1098723.0	3007456.0
	35	36	37	38	39	40	41	42	43	44	45	46	47	48	49	50	51
SRR5007258_09_2	2.0	1.0	0.0	1.0	4.0	20.0	91.0	41.0	5.0	39.0	341.0	2102.0	12962.0	76051.0	318201.0	1178164.0	3532107.0
	20	21	22	23	24	25	26	27	28	29	30	31	32	33	34	35	36	37	38	39	40	41	42	43	44	45	46	47	48	49	50	51
SRR5007258_09_2.trim	65.0	132.0	56.0	81.0	55.0	132.0	1842.0	2734.0	3640.0	3668.0	2725.0	2380.0	3563.0	5367.0	7125.0	12665.0	21480.0	23876.0	27034.0	32476.0	38550.0	40892.0	47012.0	53515.0	56562.0	54544.0	49955.0	53337.0	113309.0	354276.0	1105544.0	3000274.0
	35	36	37	38	39	40	41	42	43	44	45	46	47	48	49	50	51
SRR5007258_1	2.0	0.0	2.0	16.0	75.0	241.0	839.0	414.0	117.0	358.0	3389.0	22875.0	148694.0	848454.0	3579047.0	13040144.0	39239868.0
	20	21	22	23	24	25	26	27	28	29	30	31	32	33	34	35	36	37	38	39	40	41	42	43	44	45	46	47	48	49	50	51
SRR5007258_1.trim	452.0	1303.0	595.0	603.0	621.0	1506.0	20094.0	31285.0	40408.0	40926.0	30666.0	27263.0	40885.0	58264.0	79893.0	142994.0	240289.0	266645.0	299164.0	362140.0	427920.0	456321.0	521936.0	594683.0	628489.0	604770.0	556155.0	597436.0	1256773.0	3933168.0	12185109.0	33422082.0
	38	39	40	41	42	43	44	45	46	47	48	49	50	51
SRR5007258_1_1	1.0	7.0	25.0	77.0	40.0	15.0	32.0	340.0	2357.0	14793.0	84660.0	357535.0	1305260.0	3922556.0
	20	21	22	23	24	25	26	27	28	29	30	31	32	33	34	35	36	37	38	39	40	41	42	43	44	45	46	47	48	49	50	51
SRR5007258_1_1.trim	50.0	155.0	63.0	64.0	58.0	160.0	2038.0	3052.0	4041.0	4110.0	2970.0	2693.0	3995.0	5951.0	7952.0	14234.0	23969.0	26560.0	29960.0	36029.0	42726.0	45439.0	52242.0	59336.0	62877.0	60403.0	55528.0	59637.0	125470.0	392913.0	1220437.0	3341166.0
	35	36	37	38	39	40	41	42	43	44	45	46	47	48	49	50	51
SRR5007258_1_2	2.0	1.0	0.0	1.0	5.0	21.0	99.0	44.0	6.0	40.0	364.0	2316.0	14437.0	84407.0	353462.0	1308849.0	3923644.0
	20	21	22	23	24	25	26	27	28	29	30	31	32	33	34	35	36	37	38	39	40	41	42	43	44	45	46	47	48	49	50	51
SRR5007258_1_2.trim	71.0	150.0	62.0	87.0	58.0	145.0	2047.0	3031.0	4041.0	4096.0	2999.0	2666.0	3981.0	5968.0	7946.0	14091.0	23933.0	26540.0	29923.0	35994.0	42726.0	45442.0	52236.0	59436.0	62868.0	60495.0	55479.0	59265.0	125775.0	393510.0	1228207.0	3333010.0
	35	36	37	38	39	40	41	42	43	44	45	46	47	48	49	50	51
SRR5007258_2	22.0	3.0	3.0	25.0	88.0	233.0	966.0	460.0	111.0	451.0	3675.0	22925.0	146966.0	847069.0	3538459.0	13081745.0	39241334.0
	20	21	22	23	24	25	26	27	28	29	30	31	32	33	34	35	36	37	38	39	40	41	42	43	44	45	46	47	48	49	50	51
SRR5007258_2.trim	667.0	1332.0	591.0	852.0	621.0	1401.0	20191.0	31101.0	40405.0	40791.0	31013.0	27078.0	40688.0	58432.0	79790.0	141474.0	239905.0	266369.0	298771.0	361824.0	427979.0	456238.0	521903.0	595862.0	628532.0	605845.0	556167.0	595666.0	1261180.0	3941038.0	12266228.0	33330904.0
	38	39	40	41	42	43	44	45	46	47	48	49	50	51
SRR5007258_2_1	4.0	12.0	50.0	166.0	91.0	26.0	72.0	674.0	4670.0	29746.0	168854.0	715939.0	2610123.0	7847075.0
	20	21	22	23	24	25	26	27	28	29	30	31	32	33	34	35	36	37	38	39	40	41	42	43	44	45	46	47	48	49	50	51
SRR5007258_2_1.trim	90.0	270.0	134.0	137.0	126.0	295.0	4049.0	6164.0	8097.0	8150.0	6066.0	5348.0	8155.0	11688.0	15921.0	28481.0	47958.0	53309.0	59876.0	72599.0	85826.0	91134.0	104248.0	118937.0	125267.0	120607.0	110984.0	119541.0	250712.0	786252.0	2438966.0	6685351.0
	35	36	37	38	39	40	41	42	43	44	45	46	47	48	49	50	51
SRR5007258_2_2	4.0	2.0	0.0	3.0	15.0	42.0	191.0	90.0	15.0	88.0	752.0	4594.0	29102.0	169157.0	707635.0	2617264.0	7848548.0
	20	21	22	23	24	25	26	27	28	29	30	31	32	33	34	35	36	37	38	39	40	41	42	43	44	45	46	47	48	49	50	51
SRR5007258_2_2.trim	126.0	276.0	133.0	190.0	126.0	257.0	4067.0	6126.0	8096.0	8122.0	6135.0	5305.0	8122.0	11729.0	15912.0	28175.0	47879.0	53252.0	59804.0	72539.0	85831.0	91118.0	104227.0	119159.0	125249.0	120840.0	110896.0	118886.0	252131.0	787527.0	2454333.0	6668170.0
	38	39	40	41	42	43	44	45	46	47	48	49	50	51
SRR5007258_3_1	6.0	17.0	72.0	260.0	126.0	37.0	101.0	1005.0	7006.0	44480.0	253928.0	1073702.0	3914378.0	11771983.0
	20	21	22	23	24	25	26	27	28	29	30	31	32	33	34	35	36	37	38	39	40	41	42	43	44	45	46	47	48	49	50	51
SRR5007258_3_1.trim	137.0	401.0	208.0	197.0	201.0	455.0	6028.0	9243.0	12251.0	12207.0	9195.0	8092.0	12219.0	17534.0	23956.0	42714.0	72185.0	79731.0	89805.0	108729.0	128592.0	136912.0	155909.0	178179.0	188311.0	181211.0	166699.0	179134.0	377067.0	1179652.0	3657672.0	10028122.0
	35	36	37	38	39	40	41	42	43	44	45	46	47	48	49	50	51
SRR5007258_3_2	6.0	2.0	1.0	5.0	24.0	62.0	290.0	135.0	26.0	130.0	1110.0	6856.0	43708.0	253669.0	1062623.0	3923610.0	11774844.0
	20	21	22	23	24	25	26	27	28	29	30	31	32	33	34	35	36	37	38	39	40	41	42	43	44	45	46	47	48	49	50	51
SRR5007258_3_2.trim	197.0	401.0	206.0	279.0	201.0	407.0	6052.0	9200.0	12249.0	12162.0	9298.0	8030.0	12166.0	17594.0	23942.0	42253.0	72065.0	79645.0	89686.0	108631.0	128599.0	136882.0	155895.0	178537.0	188306.0	181548.0	166533.0	178343.0	378534.0	1182923.0	3679123.0	10003061.0
	37	38	39	40	41	42	43	44	45	46	47	48	49	50	51
SRR5007258_4_1	1.0	6.0	25.0	92.0	366.0	169.0	53.0	133.0	1332.0	9297.0	59406.0	338719.0	1432105.0	5216101.0	15697399.0
	20	21	22	23	24	25	26	27	28	29	30	31	32	33	34	35	36	37	38	39	40	41	42	43	44	45	46	47	48	49	50	51
SRR5007258_4_1.trim	179.0	526.0	254.0	247.0	254.0	616.0	8043.0	12338.0	16215.0	16362.0	12268.0	10812.0	16362.0	23446.0	32012.0	56729.0	96031.0	106277.0	119591.0	144944.0	171525.0	182555.0	208428.0	237448.0	251144.0	241734.0	222423.0	238904.0	502580.0	1573521.0	4874419.0	13371503.0
	35	36	37	38	39	40	41	42	43	44	45	46	47	48	49	50	51
SRR5007258_4_2	7.0	2.0	2.0	7.0	33.0	92.0	381.0	166.0	33.0	178.0	1474.0	9173.0	58292.0	337824.0	1415792.0	5230987.0	15700761.0
	20	21	22	23	24	25	26	27	28	29	30	31	32	33	34	35	36	37	38	39	40	41	42	43	44	45	46	47	48	49	50	51
SRR5007258_4_2.trim	260.0	534.0	252.0	349.0	254.0	557.0	8073.0	12265.0	16213.0	16304.0	12398.0	10722.0	16292.0	23528.0	31990.0	56131.0	95886.0	106165.0	119431.0	144816.0	171549.0	182492.0	208390.0	237915.0	251164.0	242176.0	222280.0	237773.0	503988.0	1576386.0	4905309.0	13337848.0
	37	38	39	40	41	42	43	44	45	46	47	48	49	50	51
SRR5007258_5_1	2.0	9.0	38.0	125.0	452.0	212.0	66.0	172.0	1658.0	11512.0	74206.0	423376.0	1788935.0	6518729.0	19619875.0
	20	21	22	23	24	25	26	27	28	29	30	31	32	33	34	35	36	37	38	39	40	41	42	43	44	45	46	47	48	49	50	51
SRR5007258_5_1.trim	222.0	659.0	303.0	317.0	317.0	762.0	10095.0	15530.0	20286.0	20456.0	15319.0	13499.0	20519.0	29304.0	39974.0	71097.0	120136.0	133057.0	149578.0	181148.0	214366.0	228269.0	260604.0	297055.0	313444.0	302545.0	278052.0	298618.0	627809.0	1966040.0	6091182.0	16711972.0
	35	36	37	38	39	40	41	42	43	44	45	46	47	48	49	50	51
SRR5007258_5_2	9.0	2.0	3.0	10.0	41.0	109.0	491.0	219.0	49.0	225.0	1852.0	11418.0	73144.0	422683.0	1770131.0	6538665.0	19620316.0
	20	21	22	23	24	25	26	27	28	29	30	31	32	33	34	35	36	37	38	39	40	41	42	43	44	45	46	47	48	49	50	51
SRR5007258_5_2.trim	332.0	669.0	301.0	434.0	317.0	705.0	10133.0	15441.0	20284.0	20389.0	15485.0	13400.0	20440.0	29399.0	39944.0	70348.0	119964.0	132920.0	149371.0	180975.0	214378.0	228216.0	260566.0	297636.0	313475.0	303125.0	277932.0	297537.0	629983.0	1971260.0	6131145.0	16666030.0
	35	36	37	38	39	40	41	42	43	44	45	46	47	48	49	50	51
SRR5007258_6_1	1.0	0.0	2.0	12.0	44.0	149.0	522.0	258.0	71.0	215.0	2021.0	13866.0	89033.0	508353.0	2146709.0	7823321.0	23540982.0
	20	21	22	23	24	25	26	27	28	29	30	31	32	33	34	35	36	37	38	39	40	41	42	43	44	45	46	47	48	49	50	51
SRR5007258_6_1.trim	260.0	776.0	362.0	365.0	383.0	903.0	12109.0	18674.0	24287.0	24572.0	18490.0	16247.0	24669.0	35080.0	47860.0	85478.0	144233.0	159829.0	179392.0	217220.0	256751.0	273670.0	312433.0	356535.0	376469.0	363058.0	333862.0	358105.0	753567.0	2359736.0	7310573.0	20051417.0
	35	36	37	38	39	40	41	42	43	44	45	46	47	48	49	50	51
SRR5007258_6_2	10.0	2.0	3.0	15.0	51.0	137.0	593.0	264.0	63.0	273.0	2202.0	13665.0	87892.0	507495.0	2123556.0	7847093.0	23542245.0
	20	21	22	23	24	25	26	27	28	29	30	31	32	33	34	35	36	37	38	39	40	41	42	43	44	45	46	47	48	49	50	51
SRR5007258_6_2.trim	390.0	797.0	360.0	503.0	383.0	836.0	12163.0	18560.0	24286.0	24486.0	18708.0	16134.0	24565.0	35185.0	47817.0	84560.0	144015.0	159667.0	179142.0	217008.0	256775.0	273625.0	312390.0	357245.0	376495.0	363697.0	333629.0	356940.0	756182.0	2365466.0	7357977.0	19997379.0
	35	36	37	38	39	40	41	42	43	44	45	46	47	48	49	50	51
SRR5007258_7_1	1.0	0.0	2.0	13.0	53.0	174.0	602.0	300.0	78.0	247.0	2347.0	16070.0	104022.0	593720.0	2505172.0	9128116.0	27464556.0
	20	21	22	23	24	25	26	27	28	29	30	31	32	33	34	35	36	37	38	39	40	41	42	43	44	45	46	47	48	49	50	51
SRR5007258_7_1.trim	325.0	921.0	402.0	410.0	443.0	1061.0	14117.0	21853.0	28285.0	28647.0	21518.0	19008.0	28767.0	40810.0	55967.0	99971.0	168215.0	186882.0	209283.0	253520.0	299387.0	319321.0	364769.0	415887.0	439659.0	423412.0	389933.0	417744.0	879528.0	2753382.0	8529188.0	23393223.0
	35	36	37	38	39	40	41	42	43	44	45	46	47	48	49	50	51
SRR5007258_7_2	11.0	2.0	3.0	19.0	57.0	169.0	686.0	325.0	79.0	323.0	2577.0	15978.0	102642.0	592442.0	2477123.0	9156962.0	27466075.0
	20	21	22	23	24	25	26	27	28	29	30	31	32	33	34	35	36	37	38	39	40	41	42	43	44	45	46	47	48	49	50	51
SRR5007258_7_2.trim	478.0	940.0	399.0	575.0	443.0	991.0	14183.0	21728.0	28284.0	28545.0	21763.0	18875.0	28641.0	40928.0	55906.0	98907.0	167948.0	186686.0	208998.0	253278.0	299426.0	319271.0	364737.0	416726.0	439683.0	424173.0	389816.0	416332.0	882328.0	2759151.0	8585551.0	23330148.0
	35	36	37	38	39	40	41	42	43	44	45	46	47	48	49	50	51
SRR5007258_8_1	1.0	0.0	2.0	14.0	63.0	194.0	672.0	344.0	87.0	283.0	2686.0	18301.0	118966.0	678806.0	2864094.0	10432474.0	31391136.0
	20	21	22	23	24	25	26	27	28	29	30	31	32	33	34	35	36	37	38	39	40	41	42	43	44	45	46	47	48	49	50	51
SRR5007258_8_1.trim	378.0	1052.0	475.0	480.0	499.0	1208.0	16067.0	24941.0	32405.0	32685.0	24585.0	21766.0	32818.0	46638.0	64042.0	114358.0	191986.0	213431.0	239378.0	289832.0	342400.0	365005.0	416806.0	475271.0	502633.0	483610.0	445544.0	477983.0	1005290.0	3147696.0	9747900.0	26737966.0
	35	36	37	38	39	40	41	42	43	44	45	46	47	48	49	50	51
SRR5007258_8_2	15.0	2.0	3.0	21.0	69.0	189.0	766.0	374.0	88.0	358.0	2945.0	18323.0	117495.0	677671.0	2830962.0	10465794.0	31393048.0
	20	21	22	23	24	25	26	27	28	29	30	31	32	33	34	35	36	37	38	39	40	41	42	43	44	45	46	47	48	49	50	51
SRR5007258_8_2.trim	551.0	1072.0	472.0	675.0	499.0	1118.0	16147.0	24796.0	32403.0	32575.0	24870.0	21622.0	32663.0	46778.0	63966.0	113118.0	191681.0	213214.0	239066.0	289573.0	342446.0	364939.0	416772.0	476228.0	502661.0	484489.0	445535.0	476480.0	1008824.0	3153173.0	9812872.0	26665850.0
	35	36	37	38	39	40	41	42	43	44	45	46	47	48	49	50	51
SRR5007258_9_1	1.0	0.0	2.0	15.0	69.0	215.0	758.0	370.0	100.0	321.0	3027.0	20570.0	133906.0	763578.0	3221467.0	11736167.0	35314440.0
	20	21	22	23	24	25	26	27	28	29	30	31	32	33	34	35	36	37	38	39	40	41	42	43	44	45	46	47	48	49	50	51
SRR5007258_9_1.trim	421.0	1185.0	536.0	540.0	559.0	1360.0	18084.0	28091.0	36474.0	36790.0	27610.0	24518.0	36801.0	52486.0	72015.0	128754.0	215976.0	240145.0	269271.0	325976.0	385290.0	410755.0	469563.0	534932.0	565484.0	544256.0	500927.0	537835.0	1130811.0	3540333.0	10966154.0	30078772.0
	35	36	37	38	39	40	41	42	43	44	45	46	47	48	49	50	51
SRR5007258_9_2	18.0	3.0	3.0	21.0	80.0	215.0	870.0	416.0	100.0	413.0	3283.0	20581.0	132224.0	762462.0	3184519.0	11774558.0	35315240.0
	20	21	22	23	24	25	26	27	28	29	30	31	32	33	34	35	36	37	38	39	40	41	42	43	44	45	46	47	48	49	50	51
SRR5007258_9_2.trim	609.0	1214.0	532.0	764.0	559.0	1263.0	18170.0	27922.0	36472.0	36669.0	27926.0	24354.0	36625.0	52640.0	71930.0	127367.0	215634.0	239902.0	268915.0	325690.0	385351.0	410679.0	469539.0	536016.0	565505.0	545220.0	500899.0	536118.0	1134912.0	3546916.0	11040264.0	29996128.0
	41	42	43	44	45	46	47	48	49	50	51
SRR5007259_001_1	1.0	0.0	0.0	0.0	2.0	11.0	129.0	688.0	3270.0	12192.0	35100.0
	20	21	22	23	24	25	26	27	28	29	30	31	32	33	34	35	36	37	38	39	40	41	42	43	44	45	46	47	48	49	50	51
SRR5007259_001_1.trim	1.0	0.0	0.0	0.0	2.0	0.0	12.0	17.0	20.0	25.0	19.0	9.0	19.0	44.0	53.0	92.0	165.0	162.0	211.0	237.0	291.0	299.0	349.0	417.0	485.0	427.0	389.0	471.0	954.0	3544.0	11698.0	30966.0
	45	46	47	48	49	50	51
SRR5007259_001_2	5.0	18.0	129.0	738.0	3174.0	12138.0	35191.0
	20	21	22	23	24	25	26	27	28	29	30	31	32	33	34	35	36	37	38	39	40	41	42	43	44	45	46	47	48	49	50	51
SRR5007259_001_2.trim	1.0	0.0	0.0	0.0	2.0	0.0	12.0	17.0	20.0	25.0	21.0	9.0	18.0	45.0	53.0	91.0	164.0	163.0	211.0	237.0	291.0	298.0	349.0	417.0	485.0	430.0	396.0	471.0	1007.0	3478.0	11658.0	31009.0
	40	41	42	43	44	45	46	47	48	49	50	51
SRR5007259_002_1	1.0	1.0	0.0	0.0	1.0	5.0	31.0	252.0	1439.0	6509.0	24354.0	70577.0
	20	21	22	23	24	25	26	27	28	29	30	31	32	33	34	35	36	37	38	39	40	41	42	43	44	45	46	47	48	49	50	51
SRR5007259_002_1.trim	2.0	0.0	0.0	0.0	2.0	0.0	23.0	42.0	57.0	50.0	36.0	30.0	44.0	78.0	100.0	195.0	331.0	365.0	427.0	496.0	628.0	635.0	735.0	856.0	969.0	901.0	795.0	946.0	2038.0	7054.0	23235.0	62071.0
	39	40	41	42	43	44	45	46	47	48	49	50	51
SRR5007259_002_2	1.0	1.0	1.0	1.0	0.0	0.0	7.0	38.0	263.0	1450.0	6401.0	24481.0	70526.0
	20	21	22	23	24	25	26	27	28	29	30	31	32	33	34	35	36	37	38	39	40	41	42	43	44	45	46	47	48	49	50	51
SRR5007259_002_2.trim	3.0	0.0	0.0	0.0	2.0	1.0	23.0	42.0	57.0	50.0	38.0	29.0	43.0	81.0	100.0	191.0	331.0	366.0	427.0	497.0	628.0	635.0	736.0	857.0	966.0	903.0	802.0	957.0	2059.0	7013.0	23434.0	61870.0
	40	41	42	43	44	45	46	47	48	49	50	51
SRR5007259_003_1	1.0	1.0	0.0	0.0	1.0	6.0	48.0	380.0	2209.0	9772.0	36419.0	105581.0
	20	21	22	23	24	25	26	27	28	29	30	31	32	33	34	35	36	37	38	39	40	41	42	43	44	45	46	47	48	49	50	51
SRR5007259_003_1.trim	3.0	0.0	2.0	1.0	2.0	1.0	29.0	65.0	79.0	77.0	51.0	44.0	70.0	106.0	155.0	300.0	478.0	553.0	627.0	724.0	918.0	975.0	1106.0	1298.0	1462.0	1315.0	1196.0	1401.0	3080.0	10583.0	34733.0	92949.0
	39	40	41	42	43	44	45	46	47	48	49	50	51
SRR5007259_003_2	1.0	1.0	3.0	1.0	0.0	0.0	9.0	49.0	389.0	2225.0	9609.0	36643.0	105488.0
	20	21	22	23	24	25	26	27	28	29	30	31	32	33	34	35	36	37	38	39	40	41	42	43	44	45	46	47	48	49	50	51
SRR5007259_003_2.trim	5.0	0.0	2.0	1.0	2.0	1.0	29.0	65.0	79.0	77.0	54.0	42.0	69.0	110.0	155.0	293.0	478.0	554.0	627.0	723.0	918.0	977.0	1107.0	1300.0	1458.0	1320.0	1197.0	1409.0	3110.0	10529.0	35062.0	92630.0
	40	41	42	43	44	45	46	47	48	49	50	51
SRR5007259_004_1	2.0	2.0	0.0	1.0	1.0	8.0	66.0	501.0	2935.0	12923.0	48503.0	140866.0
	20	21	22	23	24	25	26	27	28	29	30	31	32	33	34	35	36	37	38	39	40	41	42	43	44	45	46	47	48	49	50	51
SRR5007259_004_1.trim	3.0	1.0	3.0	1.0	3.0	1.0	40.0	80.0	100.0	99.0	69.0	59.0	95.0	136.0	211.0	402.0	610.0	749.0	825.0	955.0	1243.0	1293.0	1505.0	1772.0	1910.0	1753.0	1630.0	1862.0	4102.0	14026.0	46251.0	123974.0
	39	40	41	42	43	44	45	46	47	48	49	50	51
SRR5007259_004_2	1.0	1.0	3.0	1.0	0.0	0.0	10.0	76.0	507.0	2938.0	12782.0	48843.0	140646.0
	20	21	22	23	24	25	26	27	28	29	30	31	32	33	34	35	36	37	38	39	40	41	42	43	44	45	46	47	48	49	50	51
SRR5007259_004_2.trim	5.0	1.0	3.0	1.0	3.0	1.0	40.0	80.0	100.0	99.0	72.0	58.0	93.0	140.0	211.0	395.0	611.0	749.0	823.0	953.0	1242.0	1294.0	1506.0	1775.0	1904.0	1757.0	1640.0	1866.0	4120.0	14018.0	46716.0	123487.0
	40	41	42	43	44	45	46	47	48	49	50	51
SRR5007259_005_1	2.0	2.0	0.0	1.0	2.0	10.0	88.0	632.0	3633.0	16146.0	60541.0	176483.0
	20	21	22	23	24	25	26	27	28	29	30	31	32	33	34	35	36	37	38	39	40	41	42	43	44	45	46	47	48	49	50	51
SRR5007259_005_1.trim	3.0	2.0	3.0	3.0	3.0	2.0	52.0	95.0	119.0	118.0	86.0	74.0	121.0	171.0	243.0	506.0	763.0	940.0	1031.0	1207.0	1539.0	1601.0	1881.0	2192.0	2375.0	2190.0	2053.0	2296.0	5127.0	17499.0	57749.0	155437.0
	39	40	41	42	43	44	45	46	47	48	49	50	51
SRR5007259_005_2	1.0	1.0	3.0	2.0	0.0	0.0	14.0	92.0	649.0	3714.0	15933.0	61209.0	175922.0
	20	21	22	23	24	25	26	27	28	29	30	31	32	33	34	35	36	37	38	39	40	41	42	43	44	45	46	47	48	49	50	51
SRR5007259_005_2.trim	6.0	1.0	3.0	3.0	3.0	2.0	52.0	95.0	119.0	117.0	89.0	73.0	119.0	175.0	243.0	499.0	763.0	940.0	1029.0	1204.0	1538.0	1601.0	1883.0	2196.0	2366.0	2196.0	2057.0	2311.0	5223.0	17454.0	58583.0	154538.0
	40	41	42	43	44	45	46	47	48	49	50	51
SRR5007259_006_1	2.0	3.0	0.0	1.0	3.0	12.0	99.0	774.0	4386.0	19345.0	72490.0	211647.0
	20	21	22	23	24	25	26	27	28	29	30	31	32	33	34	35	36	37	38	39	40	41	42	43	44	45	46	47	48	49	50	51
SRR5007259_006_1.trim	3.0	2.0	4.0	3.0	3.0	3.0	62.0	112.0	146.0	150.0	103.0	96.0	139.0	202.0	301.0	599.0	905.0	1112.0	1230.0	1452.0	1863.0	1903.0	2252.0	2616.0	2839.0	2634.0	2443.0	2752.0	6180.0	20949.0	69183.0	186456.0
	39	40	41	42	43	44	45	46	47	48	49	50	51
SRR5007259_006_2	2.0	1.0	3.0	3.0	0.0	0.0	16.0	107.0	773.0	4519.0	19101.0	73516.0	210721.0
	20	21	22	23	24	25	26	27	28	29	30	31	32	33	34	35	36	37	38	39	40	41	42	43	44	45	46	47	48	49	50	51
SRR5007259_006_2.trim	6.0	1.0	4.0	4.0	3.0	3.0	62.0	112.0	146.0	149.0	106.0	95.0	137.0	207.0	300.0	591.0	905.0	1111.0	1228.0	1450.0	1862.0	1902.0	2255.0	2620.0	2828.0	2640.0	2451.0	2748.0	6334.0	20908.0	70426.0	185103.0
	40	41	42	43	44	45	46	47	48	49	50	51
SRR5007259_007_1	2.0	3.0	1.0	1.0	3.0	13.0	114.0	884.0	5184.0	22524.0	84621.0	246773.0
	20	21	22	23	24	25	26	27	28	29	30	31	32	33	34	35	36	37	38	39	40	41	42	43	44	45	46	47	48	49	50	51
SRR5007259_007_1.trim	3.0	3.0	4.0	3.0	3.0	4.0	70.0	134.0	163.0	171.0	118.0	120.0	159.0	237.0	356.0	688.0	1046.0	1292.0	1452.0	1701.0	2156.0	2246.0	2616.0	3058.0	3326.0	3055.0	2843.0	3201.0	7300.0	24367.0	80760.0	217393.0
	39	40	41	42	43	44	45	46	47	48	49	50	51
SRR5007259_007_2	2.0	1.0	3.0	3.0	0.0	0.0	20.0	125.0	914.0	5276.0	22402.0	85697.0	245680.0
	20	21	22	23	24	25	26	27	28	29	30	31	32	33	34	35	36	37	38	39	40	41	42	43	44	45	46	47	48	49	50	51
SRR5007259_007_2.trim	6.0	2.0	4.0	4.0	3.0	4.0	70.0	133.0	163.0	170.0	121.0	118.0	157.0	242.0	355.0	679.0	1046.0	1290.0	1449.0	1699.0	2155.0	2243.0	2618.0	3062.0	3314.0	3066.0	2854.0	3228.0	7417.0	24485.0	82083.0	215808.0
	40	41	42	43	44	45	46	47	48	49	50	51
SRR5007259_008_1	2.0	5.0	1.0	1.0	3.0	14.0	126.0	1019.0	5946.0	25779.0	96722.0	281728.0
	20	21	22	23	24	25	26	27	28	29	30	31	32	33	34	35	36	37	38	39	40	41	42	43	44	45	46	47	48	49	50	51
SRR5007259_008_1.trim	3.0	3.0	4.0	4.0	3.0	5.0	79.0	153.0	186.0	193.0	135.0	137.0	179.0	277.0	404.0	769.0	1199.0	1464.0	1642.0	1948.0	2457.0	2559.0	2983.0	3482.0	3777.0	3503.0	3263.0	3655.0	8333.0	27892.0	92331.0	248245.0
	39	40	41	42	43	44	45	46	47	48	49	50	51
SRR5007259_008_2	2.0	1.0	4.0	5.0	0.0	1.0	23.0	138.0	1034.0	5977.0	25522.0	97902.0	280737.0
	20	21	22	23	24	25	26	27	28	29	30	31	32	33	34	35	36	37	38	39	40	41	42	43	44	45	46	47	48	49	50	51
SRR5007259_008_2.trim	6.0	2.0	4.0	5.0	3.0	5.0	79.0	152.0	186.0	192.0	138.0	134.0	177.0	282.0	403.0	759.0	1199.0	1462.0	1639.0	1945.0	2456.0	2555.0	2987.0	3487.0	3770.0	3516.0	3275.0	3667.0	8391.0	27910.0	93792.0	246689.0
	40	41	42	43	44	45	46	47	48	49	50	51
SRR5007259_009_1	3.0	5.0	1.0	1.0	3.0	19.0	144.0	1129.0	6697.0	29007.0	108848.0	316803.0
	20	21	22	23	24	25	26	27	28	29	30	31	32	33	34	35	36	37	38	39	40	41	42	43	44	45	46	47	48	49	50	51
SRR5007259_009_1.trim	3.0	4.0	5.0	5.0	3.0	5.0	92.0	178.0	222.0	217.0	150.0	155.0	197.0	308.0	465.0	864.0	1344.0	1644.0	1858.0	2197.0	2767.0	2876.0	3393.0	3941.0	4219.0	3929.0	3680.0	4104.0	9376.0	31361.0	103905.0	279102.0
	39	40	41	42	43	44	45	46	47	48	49	50	51
SRR5007259_009_2	2.0	2.0	5.0	5.0	0.0	1.0	27.0	158.0	1160.0	6719.0	28694.0	110069.0	315818.0
	20	21	22	23	24	25	26	27	28	29	30	31	32	33	34	35	36	37	38	39	40	41	42	43	44	45	46	47	48	49	50	51
SRR5007259_009_2.trim	7.0	3.0	5.0	6.0	3.0	6.0	92.0	177.0	222.0	216.0	153.0	152.0	195.0	314.0	462.0	852.0	1345.0	1642.0	1856.0	2194.0	2766.0	2874.0	3397.0	3947.0	4211.0	3941.0	3694.0	4132.0	9431.0	31353.0	105450.0	277471.0
	40	41	42	43	44	45	46	47	48	49	50	51
SRR5007259_01_1	3.0	5.0	1.0	1.0	4.0	23.0	161.0	1280.0	7440.0	32250.0	120775.0	352324.0
	20	21	22	23	24	25	26	27	28	29	30	31	32	33	34	35	36	37	38	39	40	41	42	43	44	45	46	47	48	49	50	51
SRR5007259_01_1.trim	3.0	6.0	8.0	6.0	3.0	7.0	96.0	207.0	247.0	245.0	172.0	174.0	216.0	338.0	502.0	954.0	1501.0	1805.0	2064.0	2457.0	3071.0	3177.0	3753.0	4401.0	4697.0	4395.0	4100.0	4572.0	10449.0	34867.0	115327.0	310342.0
	39	40	41	42	43	44	45	46	47	48	49	50	51
SRR5007259_01_2	2.0	3.0	5.0	5.0	0.0	1.0	28.0	176.0	1296.0	7483.0	31897.0	122256.0	351115.0
	20	21	22	23	24	25	26	27	28	29	30	31	32	33	34	35	36	37	38	39	40	41	42	43	44	45	46	47	48	49	50	51
SRR5007259_01_2.trim	7.0	5.0	8.0	7.0	3.0	8.0	96.0	206.0	247.0	244.0	175.0	171.0	214.0	343.0	499.0	941.0	1502.0	1803.0	2062.0	2452.0	3071.0	3176.0	3756.0	4407.0	4690.0	4404.0	4115.0	4585.0	10533.0	34868.0	117165.0	308399.0
	40	41	42	43	44	45	46	47	48	49	50	51
SRR5007259_02_1	4.0	9.0	7.0	2.0	7.0	49.0	344.0	2500.0	14764.0	64910.0	241983.0	704438.0
	20	21	22	23	24	25	26	27	28	29	30	31	32	33	34	35	36	37	38	39	40	41	42	43	44	45	46	47	48	49	50	51
SRR5007259_02_1.trim	5.0	10.0	13.0	7.0	8.0	13.0	211.0	381.0	478.0	451.0	335.0	331.0	454.0	660.0	1020.0	1836.0	3013.0	3591.0	4111.0	5055.0	6111.0	6492.0	7632.0	8818.0	9349.0	8980.0	8228.0	8977.0	20779.0	70224.0	230801.0	620431.0
	39	40	41	42	43	44	45	46	47	48	49	50	51
SRR5007259_02_2	2.0	4.0	10.0	8.0	1.0	2.0	54.0	346.0	2639.0	14930.0	64353.0	244035.0	702633.0
	20	21	22	23	24	25	26	27	28	29	30	31	32	33	34	35	36	37	38	39	40	41	42	43	44	45	46	47	48	49	50	51
SRR5007259_02_2.trim	10.0	13.0	13.0	8.0	8.0	16.0	211.0	376.0	478.0	448.0	338.0	324.0	451.0	663.0	1018.0	1810.0	3017.0	3589.0	4102.0	5048.0	6111.0	6491.0	7632.0	8832.0	9343.0	8991.0	8230.0	9110.0	21050.0	70348.0	233551.0	617175.0
	40	41	42	43	44	45	46	47	48	49	50	51
SRR5007259_03_1	6.0	15.0	9.0	5.0	10.0	67.0	522.0	3760.0	22113.0	97378.0	363141.0	1055950.0
	20	21	22	23	24	25	26	27	28	29	30	31	32	33	34	35	36	37	38	39	40	41	42	43	44	45	46	47	48	49	50	51
SRR5007259_03_1.trim	8.0	19.0	16.0	8.0	12.0	27.0	294.0	573.0	712.0	681.0	542.0	498.0	705.0	1010.0	1510.0	2783.0	4538.0	5291.0	6203.0	7469.0	9094.0	9754.0	11473.0	13197.0	13986.0	13436.0	12322.0	13503.0	31213.0	105440.0	346604.0	929713.0
	39	40	41	42	43	44	45	46	47	48	49	50	51
SRR5007259_03_2	2.0	6.0	16.0	10.0	1.0	5.0	78.0	505.0	3879.0	22551.0	96353.0	365764.0	1053806.0
	20	21	22	23	24	25	26	27	28	29	30	31	32	33	34	35	36	37	38	39	40	41	42	43	44	45	46	47	48	49	50	51
SRR5007259_03_2.trim	15.0	22.0	16.0	10.0	12.0	26.0	294.0	565.0	712.0	676.0	548.0	485.0	702.0	1016.0	1508.0	2746.0	4545.0	5288.0	6194.0	7461.0	9094.0	9751.0	11473.0	13218.0	13970.0	13457.0	12305.0	13613.0	31827.0	105448.0	350210.0	925427.0
	40	41	42	43	44	45	46	47	48	49	50	51
SRR5007259_04_1	10.0	25.0	12.0	6.0	14.0	87.0	680.0	5091.0	29632.0	130091.0	484006.0	1408012.0
	20	21	22	23	24	25	26	27	28	29	30	31	32	33	34	35	36	37	38	39	40	41	42	43	44	45	46	47	48	49	50	51
SRR5007259_04_1.trim	16.0	24.0	24.0	11.0	13.0	36.0	393.0	735.0	938.0	933.0	731.0	656.0	961.0	1351.0	1997.0	3718.0	6103.0	6993.0	8173.0	9934.0	12204.0	12939.0	15271.0	17633.0	18528.0	17819.0	16398.0	18141.0	41744.0	140782.0	462087.0	1239912.0
	38	39	40	41	42	43	44	45	46	47	48	49	50	51
SRR5007259_04_2	2.0	2.0	8.0	21.0	14.0	2.0	8.0	106.0	692.0	5118.0	30018.0	128467.0	487924.0	1405284.0
	20	21	22	23	24	25	26	27	28	29	30	31	32	33	34	35	36	37	38	39	40	41	42	43	44	45	46	47	48	49	50	51
SRR5007259_04_2.trim	28.0	28.0	24.0	15.0	13.0	36.0	393.0	727.0	938.0	928.0	738.0	645.0	957.0	1355.0	1992.0	3669.0	6103.0	6989.0	8163.0	9924.0	12202.0	12929.0	15271.0	17665.0	18510.0	17854.0	16409.0	18161.0	42366.0	140541.0	467280.0	1234345.0
	38	39	40	41	42	43	44	45	46	47	48	49	50	51
SRR5007259_05_1	1.0	1.0	12.0	29.0	15.0	7.0	16.0	111.0	851.0	6386.0	37195.0	162581.0	604602.0	1759887.0
	20	21	22	23	24	25	26	27	28	29	30	31	32	33	34	35	36	37	38	39	40	41	42	43	44	45	46	47	48	49	50	51
SRR5007259_05_1.trim	22.0	32.0	28.0	17.0	21.0	58.0	497.0	893.0	1186.0	1189.0	897.0	822.0	1183.0	1674.0	2440.0	4588.0	7644.0	8647.0	10214.0	12403.0	15182.0	16175.0	19096.0	21972.0	23226.0	22308.0	20475.0	22784.0	52359.0	175972.0	577409.0	1549696.0
	35	36	37	38	39	40	41	42	43	44	45	46	47	48	49	50	51
SRR5007259_05_2	1.0	0.0	0.0	2.0	2.0	11.0	28.0	20.0	2.0	12.0	132.0	886.0	6378.0	37392.0	160693.0	609586.0	1756549.0
	20	21	22	23	24	25	26	27	28	29	30	31	32	33	34	35	36	37	38	39	40	41	42	43	44	45	46	47	48	49	50	51
SRR5007259_05_2.trim	37.0	34.0	28.0	23.0	21.0	51.0	498.0	885.0	1186.0	1183.0	907.0	810.0	1178.0	1679.0	2436.0	4523.0	7638.0	8639.0	10199.0	12387.0	15183.0	16171.0	19097.0	22019.0	23212.0	22353.0	20510.0	22769.0	52856.0	175787.0	584083.0	1542727.0
	38	39	40	41	42	43	44	45	46	47	48	49	50	51
SRR5007259_06_1	1.0	2.0	13.0	35.0	17.0	8.0	19.0	134.0	1004.0	7694.0	44653.0	195164.0	725601.0	2111491.0
	20	21	22	23	24	25	26	27	28	29	30	31	32	33	34	35	36	37	38	39	40	41	42	43	44	45	46	47	48	49	50	51
SRR5007259_06_1.trim	27.0	39.0	35.0	22.0	25.0	67.0	586.0	1067.0	1400.0	1402.0	1062.0	960.0	1423.0	1985.0	2868.0	5517.0	9215.0	10426.0	12133.0	14843.0	18371.0	19548.0	22761.0	26410.0	27891.0	26814.0	24542.0	27424.0	62791.0	211226.0	692708.0	1859521.0
	35	36	37	38	39	40	41	42	43	44	45	46	47	48	49	50	51
SRR5007259_06_2	1.0	0.0	0.0	2.0	2.0	14.0	36.0	25.0	2.0	13.0	158.0	1054.0	7631.0	44801.0	193151.0	731616.0	2107330.0
	20	21	22	23	24	25	26	27	28	29	30	31	32	33	34	35	36	37	38	39	40	41	42	43	44	45	46	47	48	49	50	51
SRR5007259_06_2.trim	43.0	42.0	35.0	31.0	25.0	60.0	587.0	1058.0	1400.0	1394.0	1075.0	945.0	1417.0	1993.0	2863.0	5434.0	9209.0	10416.0	12114.0	14823.0	18373.0	19544.0	22764.0	26465.0	27872.0	26872.0	24592.0	27353.0	63298.0	211268.0	700745.0	1850999.0
	38	39	40	41	42	43	44	45	46	47	48	49	50	51
SRR5007259_07_1	2.0	3.0	15.0	42.0	19.0	8.0	22.0	162.0	1177.0	8988.0	52120.0	227968.0	846054.0	2463210.0
	20	21	22	23	24	25	26	27	28	29	30	31	32	33	34	35	36	37	38	39	40	41	42	43	44	45	46	47	48	49	50	51
SRR5007259_07_1.trim	32.0	46.0	38.0	24.0	33.0	71.0	690.0	1247.0	1626.0	1622.0	1245.0	1121.0	1680.0	2334.0	3363.0	6424.0	10817.0	12167.0	14197.0	17425.0	21336.0	22855.0	26577.0	30720.0	32532.0	31254.0	28671.0	31895.0	73244.0	246696.0	807470.0	2169486.0
	35	36	37	38	39	40	41	42	43	44	45	46	47	48	49	50	51
SRR5007259_07_2	1.0	0.0	0.0	2.0	2.0	14.0	42.0	30.0	2.0	13.0	193.0	1218.0	8995.0	52385.0	225555.0	853335.0	2458003.0
	20	21	22	23	24	25	26	27	28	29	30	31	32	33	34	35	36	37	38	39	40	41	42	43	44	45	46	47	48	49	50	51
SRR5007259_07_2.trim	49.0	50.0	38.0	34.0	33.0	70.0	694.0	1236.0	1626.0	1613.0	1260.0	1103.0	1670.0	2340.0	3357.0	6325.0	10807.0	12154.0	14175.0	17401.0	21337.0	22849.0	26581.0	30787.0	32499.0	31323.0	28714.0	31895.0	73906.0	246691.0	817102.0	2159219.0
	38	39	40	41	42	43	44	45	46	47	48	49	50	51
SRR5007259_08_1	2.0	5.0	17.0	43.0	24.0	9.0	25.0	184.0	1342.0	10280.0	59496.0	260542.0	967179.0	2815688.0
	20	21	22	23	24	25	26	27	28	29	30	31	32	33	34	35	36	37	38	39	40	41	42	43	44	45	46	47	48	49	50	51
SRR5007259_08_1.trim	36.0	54.0	42.0	30.0	39.0	82.0	804.0	1414.0	1860.0	1858.0	1430.0	1295.0	1946.0	2688.0	3815.0	7294.0	12397.0	13922.0	16250.0	20023.0	24398.0	26062.0	30455.0	35036.0	37136.0	35621.0	32840.0	36608.0	83582.0	281854.0	923058.0	2479953.0
	35	36	37	38	39	40	41	42	43	44	45	46	47	48	49	50	51
SRR5007259_08_2	1.0	0.0	0.0	2.0	2.0	17.0	56.0	33.0	3.0	19.0	216.0	1380.0	10263.0	59779.0	257762.0	975549.0	2809754.0
	20	21	22	23	24	25	26	27	28	29	30	31	32	33	34	35	36	37	38	39	40	41	42	43	44	45	46	47	48	49	50	51
SRR5007259_08_2.trim	56.0	58.0	42.0	43.0	39.0	80.0	808.0	1402.0	1860.0	1848.0	1445.0	1277.0	1935.0	2696.0	3808.0	7185.0	12381.0	13902.0	16224.0	19992.0	24401.0	26065.0	30457.0	35108.0	37115.0	35702.0	32880.0	36582.0	84308.0	281813.0	934104.0	2468266.0
	38	39	40	41	42	43	44	45	46	47	48	49	50	51
SRR5007259_09_1	3.0	5.0	19.0	54.0	29.0	10.0	31.0	212.0	1513.0	11615.0	66938.0	293119.0	1088427.0	3166697.0
	20	21	22	23	24	25	26	27	28	29	30	31	32	33	34	35	36	37	38	39	40	41	42	43	44	45	46	47	48	49	50	51
SRR5007259_09_1.trim	40.0	56.0	50.0	31.0	43.0	86.0	908.0	1598.0	2069.0	2094.0	1623.0	1438.0	2196.0	3039.0	4263.0	8248.0	14006.0	15720.0	18271.0	22569.0	27515.0	29328.0	34289.0	39419.0	41692.0	40079.0	36844.0	41244.0	94057.0	317159.0	1038623.0	2788994.0
	35	36	37	38	39	40	41	42	43	44	45	46	47	48	49	50	51
SRR5007259_09_2	1.0	0.0	0.0	2.0	2.0	19.0	65.0	33.0	4.0	22.0	240.0	1558.0	11550.0	67284.0	290295.0	1097392.0	3160205.0
	20	21	22	23	24	25	26	27	28	29	30	31	32	33	34	35	36	37	38	39	40	41	42	43	44	45	46	47	48	49	50	51
SRR5007259_09_2.trim	62.0	60.0	50.0	46.0	43.0	87.0	912.0	1584.0	2069.0	2082.0	1643.0	1418.0	2183.0	3049.0	4256.0	8123.0	13978.0	15695.0	18240.0	22536.0	27518.0	29324.0	34286.0	39493.0	41665.0	40167.0	36892.0	41169.0	94914.0	317420.0	1050565.0	2776062.0
	35	36	37	38	39	40	41	42	43	44	45	46	47	48	49	50	51
SRR5007259_1	2.0	0.0	2.0	19.0	65.0	170.0	600.0	263.0	87.0	257.0	2392.0	17051.0	129133.0	743580.0	3250580.0	12091677.0	35186218.0
	20	21	22	23	24	25	26	27	28	29	30	31	32	33	34	35	36	37	38	39	40	41	42	43	44	45	46	47	48	49	50	51
SRR5007259_1.trim	348.0	776.0	405.0	390.0	452.0	1079.0	10515.0	17563.0	22519.0	23257.0	17855.0	16135.0	23655.0	34647.0	48146.0	89893.0	156194.0	175083.0	199940.0	251023.0	304226.0	324118.0	379841.0	437719.0	463671.0	447456.0	410518.0	461338.0	1044259.0	3517702.0	11541694.0	30988075.0
	37	38	39	40	41	42	43	44	45	46	47	48	49	50	51
SRR5007259_1_1	1.0	3.0	5.0	20.0	57.0	29.0	10.0	35.0	236.0	1688.0	12865.0	74418.0	325631.0	1209811.0	3517383.0
	20	21	22	23	24	25	26	27	28	29	30	31	32	33	34	35	36	37	38	39	40	41	42	43	44	45	46	47	48	49	50	51
SRR5007259_1_1.trim	42.0	60.0	55.0	34.0	53.0	104.0	1002.0	1763.0	2287.0	2306.0	1804.0	1596.0	2431.0	3378.0	4741.0	9181.0	15651.0	17456.0	20267.0	25091.0	30555.0	32596.0	38055.0	43782.0	46330.0	44500.0	41074.0	45798.0	104552.0	352400.0	1154422.0	3097623.0
	35	36	37	38	39	40	41	42	43	44	45	46	47	48	49	50	51
SRR5007259_1_2	1.0	0.0	0.0	5.0	2.0	22.0	73.0	34.0	5.0	25.0	271.0	1724.0	12855.0	74747.0	322714.0	1218646.0	3511068.0
	20	21	22	23	24	25	26	27	28	29	30	31	32	33	34	35	36	37	38	39	40	41	42	43	44	45	46	47	48	49	50	51
SRR5007259_1_2.trim	66.0	66.0	55.0	51.0	53.0	102.0	1006.0	1745.0	2287.0	2291.0	1828.0	1578.0	2416.0	3390.0	4734.0	9038.0	15622.0	17428.0	20238.0	25054.0	30562.0	32598.0	38053.0	43870.0	46306.0	44607.0	41113.0	45781.0	105453.0	352907.0	1166536.0	3084155.0
	35	36	37	38	39	40	41	42	43	44	45	46	47	48	49	50	51
SRR5007259_2	18.0	0.0	5.0	33.0	53.0	184.0	715.0	351.0	85.0	366.0	2610.0	17652.0	128454.0	747318.0	3228936.0	12186080.0	35109236.0
	20	21	22	23	24	25	26	27	28	29	30	31	32	33	34	35	36	37	38	39	40	41	42	43	44	45	46	47	48	49	50	51
SRR5007259_2.trim	540.0	821.0	408.0	617.0	452.0	1017.0	10592.0	17381.0	22518.0	23121.0	18176.0	15953.0	23524.0	34801.0	48069.0	88433.0	155878.0	174829.0	199613.0	250706.0	304312.0	324095.0	379852.0	438724.0	463673.0	448403.0	411133.0	460656.0	1053389.0	3530617.0	11667537.0	30840652.0
	37	38	39	40	41	42	43	44	45	46	47	48	49	50	51
SRR5007259_2_1	1.0	8.0	13.0	35.0	121.0	53.0	16.0	53.0	507.0	3361.0	25774.0	148539.0	651385.0	2418482.0	7037644.0
	20	21	22	23	24	25	26	27	28	29	30	31	32	33	34	35	36	37	38	39	40	41	42	43	44	45	46	47	48	49	50	51
SRR5007259_2_1.trim	76.0	134.0	96.0	73.0	90.0	214.0	2096.0	3568.0	4491.0	4647.0	3555.0	3207.0	4786.0	6817.0	9558.0	18164.0	31332.0	35064.0	40165.0	50131.0	60838.0	65030.0	75934.0	87583.0	92723.0	88991.0	81993.0	91701.0	208737.0	705023.0	2308084.0	6198708.0
	35	36	37	38	39	40	41	42	43	44	45	46	47	48	49	50	51
SRR5007259_2_2	2.0	0.0	0.0	7.0	10.0	34.0	134.0	75.0	12.0	65.0	545.0	3513.0	25748.0	149244.0	646353.0	2437051.0	7023199.0
	20	21	22	23	24	25	26	27	28	29	30	31	32	33	34	35	36	37	38	39	40	41	42	43	44	45	46	47	48	49	50	51
SRR5007259_2_2.trim	119.0	145.0	96.0	104.0	90.0	201.0	2110.0	3531.0	4491.0	4606.0	3619.0	3172.0	4758.0	6845.0	9542.0	17872.0	31263.0	35008.0	40105.0	50057.0	60845.0	65022.0	75945.0	87782.0	92705.0	89170.0	82140.0	91670.0	210532.0	706935.0	2333105.0	6170024.0
	35	36	37	38	39	40	41	42	43	44	45	46	47	48	49	50	51
SRR5007259_3_1	1.0	0.0	1.0	9.0	18.0	46.0	180.0	80.0	26.0	74.0	750.0	5126.0	38720.0	223215.0	976156.0	3627976.0	10556869.0
	20	21	22	23	24	25	26	27	28	29	30	31	32	33	34	35	36	37	38	39	40	41	42	43	44	45	46	47	48	49	50	51
SRR5007259_3_1.trim	105.0	213.0	132.0	115.0	137.0	326.0	3165.0	5342.0	6747.0	6980.0	5324.0	4812.0	7143.0	10336.0	14375.0	27126.0	47051.0	52697.0	60350.0	75187.0	91322.0	97366.0	113929.0	131512.0	139322.0	134009.0	123070.0	138182.0	313548.0	1056704.0	3462542.0	9296570.0
	35	36	37	38	39	40	41	42	43	44	45	46	47	48	49	50	51
SRR5007259_3_2	6.0	0.0	1.0	9.0	15.0	48.0	203.0	111.0	17.0	97.0	827.0	5330.0	38572.0	223969.0	968777.0	3656122.0	10535143.0
	20	21	22	23	24	25	26	27	28	29	30	31	32	33	34	35	36	37	38	39	40	41	42	43	44	45	46	47	48	49	50	51
SRR5007259_3_2.trim	171.0	231.0	132.0	167.0	137.0	309.0	3186.0	5284.0	6747.0	6935.0	5420.0	4757.0	7100.0	10383.0	14351.0	26679.0	46950.0	52625.0	60243.0	75073.0	91338.0	97358.0	113943.0	131822.0	139286.0	134301.0	123274.0	138037.0	315869.0	1059638.0	3500402.0	9253591.0
	35	36	37	38	39	40	41	42	43	44	45	46	47	48	49	50	51
SRR5007259_4_1	1.0	0.0	1.0	9.0	23.0	68.0	239.0	105.0	44.0	105.0	970.0	6831.0	51674.0	297740.0	1300813.0	4837123.0	14075114.0
	20	21	22	23	24	25	26	27	28	29	30	31	32	33	34	35	36	37	38	39	40	41	42	43	44	45	46	47	48	49	50	51
SRR5007259_4_1.trim	142.0	281.0	178.0	156.0	173.0	441.0	4202.0	7133.0	8935.0	9292.0	7121.0	6435.0	9497.0	13812.0	19179.0	36072.0	62550.0	70444.0	80142.0	100241.0	121725.0	130125.0	151889.0	175204.0	185579.0	178603.0	164090.0	184502.0	418198.0	1408057.0	4616084.0	12395760.0
	35	36	37	38	39	40	41	42	43	44	45	46	47	48	49	50	51
SRR5007259_4_2	6.0	0.0	3.0	12.0	19.0	64.0	286.0	144.0	22.0	147.0	1093.0	7087.0	51385.0	299073.0	1291719.0	4875214.0	14044586.0
	20	21	22	23	24	25	26	27	28	29	30	31	32	33	34	35	36	37	38	39	40	41	42	43	44	45	46	47	48	49	50	51
SRR5007259_4_2.trim	220.0	313.0	178.0	227.0	173.0	412.0	4230.0	7061.0	8935.0	9236.0	7249.0	6363.0	9443.0	13878.0	19148.0	35475.0	62424.0	70349.0	79999.0	100113.0	121748.0	130131.0	151903.0	175615.0	185543.0	179006.0	164342.0	184216.0	421637.0	1412733.0	4666993.0	12336949.0
	35	36	37	38	39	40	41	42	43	44	45	46	47	48	49	50	51
SRR5007259_5_1	1.0	0.0	2.0	12.0	34.0	83.0	311.0	135.0	50.0	140.0	1212.0	8532.0	64769.0	372315.0	1625796.0	6045485.0	17590472.0
	20	21	22	23	24	25	26	27	28	29	30	31	32	33	34	35	36	37	38	39	40	41	42	43	44	45	46	47	48	49	50	51
SRR5007259_5_1.trim	174.0	347.0	215.0	194.0	228.0	546.0	5226.0	8880.0	11155.0	11671.0	8918.0	8069.0	11830.0	17345.0	24071.0	44984.0	78184.0	87735.0	99928.0	125444.0	152012.0	162655.0	189876.0	218892.0	231907.0	223152.0	205338.0	231231.0	522888.0	1759638.0	5769616.0	15491184.0
	35	36	37	38	39	40	41	42	43	44	45	46	47	48	49	50	51
SRR5007259_5_2	7.0	0.0	3.0	14.0	28.0	86.0	351.0	181.0	34.0	183.0	1358.0	8860.0	64177.0	373561.0	1614842.0	6094013.0	17551651.0
	20	21	22	23	24	25	26	27	28	29	30	31	32	33	34	35	36	37	38	39	40	41	42	43	44	45	46	47	48	49	50	51
SRR5007259_5_2.trim	268.0	378.0	215.0	296.0	228.0	515.0	5263.0	8793.0	11155.0	11603.0	9071.0	7975.0	11753.0	17431.0	24032.0	44257.0	78019.0	87602.0	99753.0	125285.0	152047.0	162633.0	189889.0	219407.0	231859.0	223659.0	205670.0	230638.0	526829.0	1765837.0	5834035.0	15417138.0
	35	36	37	38	39	40	41	42	43	44	45	46	47	48	49	50	51
SRR5007259_6_1	1.0	0.0	2.0	14.0	39.0	101.0	374.0	160.0	53.0	161.0	1426.0	10209.0	77342.0	446294.0	1950615.0	7253987.0	21108479.0
	20	21	22	23	24	25	26	27	28	29	30	31	32	33	34	35	36	37	38	39	40	41	42	43	44	45	46	47	48	49	50	51
SRR5007259_6_1.trim	207.0	422.0	253.0	230.0	284.0	648.0	6267.0	10577.0	13490.0	13971.0	10661.0	9731.0	14205.0	20769.0	28873.0	53763.0	93899.0	105377.0	119758.0	150613.0	182470.0	195339.0	227755.0	262836.0	278188.0	267972.0	246544.0	277069.0	626804.0	2111291.0	6922585.0	18589492.0
	35	36	37	38	39	40	41	42	43	44	45	46	47	48	49	50	51
SRR5007259_6_2	7.0	0.0	3.0	20.0	37.0	107.0	404.0	214.0	42.0	219.0	1606.0	10556.0	77037.0	448491.0	1937440.0	7312014.0	21061060.0
	20	21	22	23	24	25	26	27	28	29	30	31	32	33	34	35	36	37	38	39	40	41	42	43	44	45	46	47	48	49	50	51
SRR5007259_6_2.trim	326.0	460.0	253.0	356.0	284.0	610.0	6311.0	10476.0	13488.0	13894.0	10853.0	9617.0	14116.0	20857.0	28822.0	52899.0	93685.0	105216.0	119555.0	150434.0	182515.0	195289.0	227768.0	263455.0	278159.0	268575.0	246898.0	276762.0	632241.0	2118629.0	6999718.0	18499822.0
	35	36	37	38	39	40	41	42	43	44	45	46	47	48	49	50	51
SRR5007259_7_1	2.0	0.0	2.0	15.0	46.0	119.0	429.0	185.0	62.0	176.0	1662.0	11921.0	90437.0	520424.0	2275732.0	8463679.0	24627123.0
	20	21	22	23	24	25	26	27	28	29	30	31	32	33	34	35	36	37	38	39	40	41	42	43	44	45	46	47	48	49	50	51
SRR5007259_7_1.trim	244.0	499.0	303.0	267.0	321.0	758.0	7306.0	12282.0	15746.0	16282.0	12538.0	11302.0	16520.0	24224.0	33631.0	62818.0	109434.0	122734.0	139507.0	175696.0	213197.0	227476.0	265737.0	306362.0	324417.0	312727.0	287706.0	323189.0	730896.0	2462938.0	8077921.0	21688945.0
	35	36	37	38	39	40	41	42	43	44	45	46	47	48	49	50	51
SRR5007259_7_2	12.0	0.0	4.0	24.0	43.0	121.0	493.0	250.0	50.0	261.0	1861.0	12274.0	89936.0	522985.0	2260833.0	8531223.0	24571644.0
	20	21	22	23	24	25	26	27	28	29	30	31	32	33	34	35	36	37	38	39	40	41	42	43	44	45	46	47	48	49	50	51
SRR5007259_7_2.trim	379.0	542.0	303.0	405.0	321.0	707.0	7355.0	12159.0	15745.0	16194.0	12759.0	11165.0	16420.0	24326.0	33578.0	61811.0	109210.0	122557.0	139280.0	175480.0	213247.0	227449.0	265754.0	307080.0	324408.0	313427.0	288066.0	322690.0	737220.0	2472011.0	8167642.0	21584233.0
	35	36	37	38	39	40	41	42	43	44	45	46	47	48	49	50	51
SRR5007259_8_1	2.0	0.0	2.0	18.0	54.0	136.0	503.0	215.0	64.0	195.0	1907.0	13669.0	103401.0	595253.0	2600009.0	9675042.0	28147642.0
	20	21	22	23	24	25	26	27	28	29	30	31	32	33	34	35	36	37	38	39	40	41	42	43	44	45	46	47	48	49	50	51
SRR5007259_8_1.trim	288.0	594.0	337.0	306.0	355.0	872.0	8367.0	14062.0	18039.0	18637.0	14296.0	12903.0	18828.0	27736.0	38460.0	71856.0	125006.0	140320.0	159622.0	200979.0	243549.0	259678.0	304002.0	350097.0	370874.0	357691.0	328794.0	369349.0	835684.0	2813996.0	9234123.0	24789106.0
	35	36	37	38	39	40	41	42	43	44	45	46	47	48	49	50	51
SRR5007259_8_2	16.0	0.0	4.0	26.0	45.0	135.0	564.0	279.0	61.0	301.0	2096.0	14015.0	102781.0	597912.0	2583289.0	9751279.0	28085309.0
	20	21	22	23	24	25	26	27	28	29	30	31	32	33	34	35	36	37	38	39	40	41	42	43	44	45	46	47	48	49	50	51
SRR5007259_8_2.trim	440.0	644.0	337.0	475.0	355.0	820.0	8428.0	13918.0	18038.0	18532.0	14558.0	12749.0	18717.0	27854.0	38403.0	70680.0	124752.0	140126.0	159359.0	200726.0	243600.0	259637.0	304011.0	350908.0	370887.0	358461.0	329149.0	368731.0	842668.0	2824862.0	9335647.0	24670334.0
	35	36	37	38	39	40	41	42	43	44	45	46	47	48	49	50	51
SRR5007259_9_1	2.0	0.0	2.0	18.0	60.0	152.0	560.0	239.0	82.0	223.0	2147.0	15329.0	116262.0	669470.0	2924796.0	10881713.0	31667846.0
	20	21	22	23	24	25	26	27	28	29	30	31	32	33	34	35	36	37	38	39	40	41	42	43	44	45	46	47	48	49	50	51
SRR5007259_9_1.trim	320.0	689.0	370.0	348.0	405.0	964.0	9423.0	15795.0	20285.0	20999.0	16067.0	14542.0	21204.0	31122.0	43349.0	80839.0	140578.0	157512.0	179731.0	226014.0	274056.0	291555.0	341787.0	393826.0	417121.0	402525.0	369573.0	415607.0	940137.0	3165318.0	10386765.0	27889620.0
	35	36	37	38	39	40	41	42	43	44	45	46	47	48	49	50	51
SRR5007259_9_2	16.0	0.0	5.0	29.0	50.0	157.0	644.0	323.0	71.0	339.0	2332.0	15850.0	115742.0	672944.0	2906266.0	10968308.0	31595825.0
	20	21	22	23	24	25	26	27	28	29	30	31	32	33	34	35	36	37	38	39	40	41	42	43	44	45	46	47	48	49	50	51
SRR5007259_9_2.trim	486.0	732.0	373.0	548.0	405.0	910.0	9495.0	15632.0	20284.0	20877.0	16360.0	14368.0	21082.0	31258.0	43282.0	79524.0	140296.0	157288.0	179436.0	225732.0	274122.0	291515.0	341806.0	394720.0	417140.0	403359.0	370105.0	415092.0	948471.0	3177802.0	10501754.0	27754192.0
	101
SRR5063984_001_1	33267.0
	20	22	24	26	28	30	32	34	36	38	40	42	44	46	48	50	52	54	56	58	60	62	64	66	68	70	72	74	76	78	80	82	84	86	88	90	92	94	96	98	100
SRR5063984_001_1.trim	3.0	8.0	13.0	59.0	54.0	63.0	114.0	270.0	459.0	422.0	689.0	602.0	547.0	435.0	407.0	585.0	589.0	521.0	416.0	353.0	427.0	470.0	486.0	359.0	321.0	353.0	415.0	422.0	352.0	294.0	329.0	344.0	385.0	341.0	317.0	320.0	373.0	366.0	478.0	509.0	18711.0
	101
SRR5063984_001_2	33267.0
	20	22	24	26	28	30	32	34	36	38	40	42	44	46	48	50	52	54	56	58	60	62	64	66	68	70	72	74	76	78	80	82	84	86	88	90	92	94	96	98	100
SRR5063984_001_2.trim	17.0	28.0	26.0	67.0	81.0	259.0	108.0	262.0	416.0	410.0	687.0	625.0	544.0	462.0	424.0	600.0	600.0	522.0	421.0	347.0	446.0	479.0	498.0	367.0	347.0	350.0	435.0	435.0	371.0	329.0	457.0	293.0	354.0	307.0	306.0	318.0	351.0	358.0	475.0	468.0	18331.0
	101
SRR5063984_002_1	66678.0
	20	22	24	26	28	30	32	34	36	38	40	42	44	46	48	50	52	54	56	58	60	62	64	66	68	70	72	74	76	78	80	82	84	86	88	90	92	94	96	98	100
SRR5063984_002_1.trim	5.0	12.0	21.0	127.0	86.0	135.0	220.0	564.0	882.0	818.0	1368.0	1260.0	1146.0	917.0	807.0	1174.0	1199.0	1003.0	800.0	671.0	827.0	992.0	951.0	732.0	657.0	715.0	840.0	861.0	706.0	584.0	643.0	667.0	747.0	679.0	614.0	642.0	700.0	753.0	924.0	952.0	37666.0
	101
SRR5063984_002_2	66678.0
	20	22	24	26	28	30	32	34	36	38	40	42	44	46	48	50	52	54	56	58	60	62	64	66	68	70	72	74	76	78	80	82	84	86	88	90	92	94	96	98	100
SRR5063984_002_2.trim	44.0	46.0	56.0	150.0	136.0	501.0	213.0	542.0	802.0	801.0	1369.0	1290.0	1163.0	960.0	847.0	1186.0	1207.0	1005.0	820.0	667.0	857.0	1004.0	979.0	751.0	683.0	741.0	866.0	895.0	761.0	647.0	912.0	586.0	666.0	613.0	603.0	646.0	679.0	743.0	943.0	951.0	36736.0
	101
SRR5063984_003_1	100048.0
	20	22	24	26	28	30	32	34	36	38	40	42	44	46	48	50	52	54	56	58	60	62	64	66	68	70	72	74	76	78	80	82	84	86	88	90	92	94	96	98	100
SRR5063984_003_1.trim	9.0	18.0	35.0	196.0	126.0	196.0	341.0	845.0	1346.0	1296.0	2078.0	1855.0	1706.0	1390.0	1214.0	1706.0	1769.0	1493.0	1217.0	1019.0	1246.0	1474.0	1424.0	1140.0	971.0	1051.0	1280.0	1271.0	1047.0	879.0	968.0	1045.0	1127.0	1021.0	925.0	963.0	1041.0	1163.0	1336.0	1459.0	56448.0
	101
SRR5063984_003_2	100048.0
	20	22	24	26	28	30	32	34	36	38	40	42	44	46	48	50	52	54	56	58	60	62	64	66	68	70	72	74	76	78	80	82	84	86	88	90	92	94	96	98	100
SRR5063984_003_2.trim	78.0	63.0	82.0	233.0	186.0	741.0	334.0	785.0	1219.0	1265.0	2091.0	1892.0	1736.0	1436.0	1260.0	1708.0	1783.0	1502.0	1249.0	1033.0	1293.0	1493.0	1463.0	1174.0	1021.0	1099.0	1300.0	1321.0	1118.0	989.0	1378.0	939.0	999.0	939.0	885.0	972.0	1007.0	1155.0	1353.0	1451.0	55109.0
	101
SRR5063984_004_1	133395.0
	20	22	24	26	28	30	32	34	36	38	40	42	44	46	48	50	52	54	56	58	60	62	64	66	68	70	72	74	76	78	80	82	84	86	88	90	92	94	96	98	100
SRR5063984_004_1.trim	15.0	25.0	54.0	259.0	183.0	250.0	453.0	1159.0	1775.0	1733.0	2808.0	2461.0	2339.0	1872.0	1637.0	2311.0	2379.0	1987.0	1645.0	1367.0	1657.0	1950.0	1933.0	1559.0	1277.0	1384.0	1657.0	1647.0	1398.0	1190.0	1243.0	1426.0	1503.0	1366.0	1221.0	1270.0	1370.0	1572.0	1776.0	1985.0	75089.0
	101
SRR5063984_004_2	133395.0
	20	22	24	26	28	30	32	34	36	38	40	42	44	46	48	50	52	54	56	58	60	62	64	66	68	70	72	74	76	78	80	82	84	86	88	90	92	94	96	98	100
SRR5063984_004_2.trim	104.0	81.0	119.0	308.0	259.0	973.0	458.0	1068.0	1599.0	1693.0	2827.0	2509.0	2386.0	1926.0	1703.0	2322.0	2385.0	2017.0	1683.0	1404.0	1722.0	1978.0	1994.0	1580.0	1333.0	1446.0	1696.0	1701.0	1493.0	1335.0	1783.0	1259.0	1331.0	1244.0	1197.0	1297.0	1326.0	1551.0	1797.0	1948.0	73350.0
	101
SRR5063984_005_1	166818.0
	20	22	24	26	28	30	32	34	36	38	40	42	44	46	48	50	52	54	56	58	60	62	64	66	68	70	72	74	76	78	80	82	84	86	88	90	92	94	96	98	100
SRR5063984_005_1.trim	21.0	30.0	60.0	313.0	226.0	306.0	578.0	1475.0	2200.0	2191.0	3503.0	3057.0	2906.0	2350.0	2045.0	2907.0	2974.0	2494.0	2066.0	1704.0	2080.0	2429.0	2383.0	1983.0	1606.0	1733.0	2081.0	2074.0	1722.0	1491.0	1554.0	1778.0	1847.0	1694.0	1502.0	1568.0	1735.0	1963.0	2186.0	2468.0	94010.0
	101
SRR5063984_005_2	166818.0
	20	22	24	26	28	30	32	34	36	38	40	42	44	46	48	50	52	54	56	58	60	62	64	66	68	70	72	74	76	78	80	82	84	86	88	90	92	94	96	98	100
SRR5063984_005_2.trim	127.0	104.0	150.0	380.0	326.0	1217.0	565.0	1349.0	1986.0	2130.0	3531.0	3113.0	2946.0	2422.0	2142.0	2917.0	2986.0	2526.0	2108.0	1751.0	2159.0	2468.0	2432.0	1999.0	1682.0	1810.0	2141.0	2145.0	1841.0	1687.0	2234.0	1559.0	1619.0	1537.0	1485.0	1576.0	1686.0	1950.0	2220.0	2402.0	91885.0
	101
SRR5063984_006_1	200145.0
	20	22	24	26	28	30	32	34	36	38	40	42	44	46	48	50	52	54	56	58	60	62	64	66	68	70	72	74	76	78	80	82	84	86	88	90	92	94	96	98	100
SRR5063984_006_1.trim	24.0	38.0	71.0	368.0	265.0	370.0	716.0	1779.0	2656.0	2615.0	4210.0	3677.0	3473.0	2804.0	2457.0	3452.0	3595.0	3030.0	2472.0	2057.0	2494.0	2863.0	2857.0	2347.0	1952.0	2087.0	2519.0	2489.0	2041.0	1757.0	1882.0	2154.0	2230.0	2013.0	1775.0	1940.0	2055.0	2341.0	2626.0	2957.0	112820.0
	101
SRR5063984_006_2	200145.0
	20	22	24	26	28	30	32	34	36	38	40	42	44	46	48	50	52	54	56	58	60	62	64	66	68	70	72	74	76	78	80	82	84	86	88	90	92	94	96	98	100
SRR5063984_006_2.trim	149.0	133.0	196.0	440.0	386.0	1458.0	687.0	1619.0	2387.0	2535.0	4232.0	3754.0	3506.0	2883.0	2572.0	3473.0	3619.0	3075.0	2524.0	2099.0	2588.0	2909.0	2921.0	2373.0	2036.0	2159.0	2583.0	2580.0	2188.0	1997.0	2698.0	1903.0	1974.0	1808.0	1782.0	1941.0	2023.0	2326.0	2608.0	2860.0	110344.0
	101
SRR5063984_007_1	233344.0
	20	22	24	26	28	30	32	34	36	38	40	42	44	46	48	50	52	54	56	58	60	62	64	66	68	70	72	74	76	78	80	82	84	86	88	90	92	94	96	98	100
SRR5063984_007_1.trim	28.0	42.0	83.0	427.0	310.0	420.0	848.0	2096.0	3126.0	3065.0	4895.0	4300.0	4030.0	3262.0	2855.0	4067.0	4212.0	3535.0	2888.0	2409.0	2872.0	3356.0	3292.0	2722.0	2295.0	2421.0	2951.0	2870.0	2397.0	2070.0	2164.0	2523.0	2625.0	2383.0	2056.0	2219.0	2413.0	2744.0	3061.0	3425.0	131461.0
	101
SRR5063984_007_2	233344.0
	20	22	24	26	28	30	32	34	36	38	40	42	44	46	48	50	52	54	56	58	60	62	64	66	68	70	72	74	76	78	80	82	84	86	88	90	92	94	96	98	100
SRR5063984_007_2.trim	173.0	154.0	222.0	517.0	448.0	1688.0	813.0	1911.0	2819.0	2981.0	4927.0	4385.0	4070.0	3345.0	2977.0	4103.0	4241.0	3591.0	2942.0	2456.0	2996.0	3409.0	3352.0	2753.0	2399.0	2501.0	3018.0	2984.0	2569.0	2329.0	3150.0	2225.0	2312.0	2134.0	2059.0	2224.0	2388.0	2708.0	3031.0	3352.0	128562.0
	101
SRR5063984_008_1	266517.0
	20	22	24	26	28	30	32	34	36	38	40	42	44	46	48	50	52	54	56	58	60	62	64	66	68	70	72	74	76	78	80	82	84	86	88	90	92	94	96	98	100
SRR5063984_008_1.trim	29.0	50.0	96.0	493.0	353.0	484.0	976.0	2402.0	3596.0	3509.0	5576.0	4948.0	4594.0	3709.0	3237.0	4630.0	4813.0	4011.0	3290.0	2755.0	3282.0	3862.0	3733.0	3108.0	2640.0	2749.0	3323.0	3310.0	2707.0	2399.0	2485.0	2876.0	3021.0	2680.0	2343.0	2547.0	2765.0	3123.0	3481.0	3944.0	150138.0
	101
SRR5063984_008_2	266517.0
	20	22	24	26	28	30	32	34	36	38	40	42	44	46	48	50	52	54	56	58	60	62	64	66	68	70	72	74	76	78	80	82	84	86	88	90	92	94	96	98	100
SRR5063984_008_2.trim	195.0	171.0	249.0	602.0	513.0	1956.0	919.0	2194.0	3235.0	3404.0	5610.0	5058.0	4631.0	3795.0	3381.0	4681.0	4837.0	4069.0	3342.0	2800.0	3410.0	3927.0	3820.0	3140.0	2744.0	2830.0	3395.0	3418.0	2905.0	2674.0	3603.0	2550.0	2665.0	2406.0	2364.0	2531.0	2758.0	3098.0	3443.0	3844.0	146900.0
	101
SRR5063984_009_1	299674.0
	20	22	24	26	28	30	32	34	36	38	40	42	44	46	48	50	52	54	56	58	60	62	64	66	68	70	72	74	76	78	80	82	84	86	88	90	92	94	96	98	100
SRR5063984_009_1.trim	32.0	53.0	112.0	556.0	394.0	528.0	1090.0	2710.0	4051.0	3955.0	6286.0	5543.0	5106.0	4181.0	3653.0	5182.0	5401.0	4515.0	3701.0	3123.0	3710.0	4325.0	4258.0	3482.0	2964.0	3101.0	3723.0	3743.0	3019.0	2682.0	2756.0	3217.0	3346.0	3029.0	2670.0	2849.0	3128.0	3524.0	3937.0	4441.0	168826.0
	101
SRR5063984_009_2	299674.0
	20	22	24	26	28	30	32	34	36	38	40	42	44	46	48	50	52	54	56	58	60	62	64	66	68	70	72	74	76	78	80	82	84	86	88	90	92	94	96	98	100
SRR5063984_009_2.trim	220.0	197.0	272.0	688.0	574.0	2163.0	1029.0	2467.0	3642.0	3827.0	6330.0	5668.0	5158.0	4277.0	3827.0	5241.0	5432.0	4572.0	3769.0	3176.0	3835.0	4402.0	4351.0	3516.0	3064.0	3198.0	3802.0	3875.0	3262.0	2989.0	4016.0	2840.0	2965.0	2696.0	2667.0	2812.0	3092.0	3524.0	3853.0	4328.0	165286.0
	101
SRR5063984_01_1	333185.0
	20	22	24	26	28	30	32	34	36	38	40	42	44	46	48	50	52	54	56	58	60	62	64	66	68	70	72	74	76	78	80	82	84	86	88	90	92	94	96	98	100
SRR5063984_01_1.trim	32.0	60.0	119.0	609.0	426.0	593.0	1224.0	3013.0	4497.0	4408.0	6969.0	6184.0	5676.0	4635.0	4055.0	5784.0	5971.0	5045.0	4132.0	3485.0	4123.0	4819.0	4686.0	3907.0	3300.0	3440.0	4118.0	4163.0	3363.0	3000.0	3063.0	3565.0	3717.0	3385.0	2960.0	3190.0	3438.0	3902.0	4395.0	4970.0	187683.0
	101
SRR5063984_01_2	333185.0
	20	22	24	26	28	30	32	34	36	38	40	42	44	46	48	50	52	54	56	58	60	62	64	66	68	70	72	74	76	78	80	82	84	86	88	90	92	94	96	98	100
SRR5063984_01_2.trim	247.0	214.0	300.0	756.0	633.0	2419.0	1156.0	2725.0	4025.0	4266.0	7020.0	6325.0	5757.0	4752.0	4249.0	5855.0	5997.0	5113.0	4217.0	3540.0	4271.0	4900.0	4802.0	3945.0	3417.0	3549.0	4204.0	4311.0	3643.0	3332.0	4447.0	3154.0	3296.0	3021.0	2972.0	3125.0	3414.0	3912.0	4293.0	4847.0	183683.0
	101
SRR5063984_02_1	666955.0
	20	22	24	26	28	30	32	34	36	38	40	42	44	46	48	50	52	54	56	58	60	62	64	66	68	70	72	74	76	78	80	82	84	86	88	90	92	94	96	98	100
SRR5063984_02_1.trim	66.0	126.0	253.0	1209.0	848.0	1180.0	2472.0	6063.0	8990.0	8998.0	13730.0	12377.0	11363.0	9128.0	8156.0	11740.0	11956.0	10193.0	8357.0	6924.0	8277.0	9552.0	9210.0	8035.0	6686.0	6887.0	8256.0	8159.0	6707.0	6034.0	6128.0	7126.0	7471.0	6688.0	5925.0	6307.0	6838.0	7799.0	8866.0	9887.0	375904.0
	101
SRR5063984_02_2	666955.0
	20	22	24	26	28	30	32	34	36	38	40	42	44	46	48	50	52	54	56	58	60	62	64	66	68	70	72	74	76	78	80	82	84	86	88	90	92	94	96	98	100
SRR5063984_02_2.trim	500.0	448.0	599.0	1507.0	1256.0	4795.0	2345.0	5478.0	8042.0	8643.0	13813.0	12628.0	11556.0	9414.0	8533.0	11898.0	12001.0	10355.0	8595.0	7041.0	8494.0	9714.0	9473.0	8152.0	6911.0	7134.0	8398.0	8455.0	7356.0	6631.0	8843.0	6339.0	6670.0	6032.0	5898.0	6241.0	6927.0	7899.0	8483.0	9585.0	367789.0
	101
SRR5063984_03_1	999817.0
	20	22	24	26	28	30	32	34	36	38	40	42	44	46	48	50	52	54	56	58	60	62	64	66	68	70	72	74	76	78	80	82	84	86	88	90	92	94	96	98	100
SRR5063984_03_1.trim	99.0	189.0	394.0	1859.0	1274.0	1748.0	3747.0	9127.0	13477.0	13389.0	20400.0	18691.0	17053.0	13676.0	12274.0	17659.0	17859.0	15303.0	12532.0	10424.0	12396.0	14348.0	13857.0	12081.0	9927.0	10329.0	12257.0	12222.0	10168.0	9001.0	9277.0	10576.0	11123.0	9941.0	8940.0	9446.0	10307.0	11710.0	13400.0	14921.0	563185.0
	101
SRR5063984_03_2	999817.0
	20	22	24	26	28	30	32	34	36	38	40	42	44	46	48	50	52	54	56	58	60	62	64	66	68	70	72	74	76	78	80	82	84	86	88	90	92	94	96	98	100
SRR5063984_03_2.trim	722.0	670.0	904.0	2317.0	1914.0	7213.0	3545.0	8210.0	12001.0	12822.0	20586.0	19057.0	17320.0	14059.0	12825.0	17900.0	17936.0	15519.0	12864.0	10610.0	12735.0	14589.0	14184.0	12349.0	10278.0	10718.0	12536.0	12708.0	11045.0	9887.0	13378.0	9415.0	9993.0	8997.0	8841.0	9407.0	10391.0	11845.0	12756.0	14414.0	551126.0
	101
SRR5063984_04_1	1332992.0
	20	22	24	26	28	30	32	34	36	38	40	42	44	46	48	50	52	54	56	58	60	62	64	66	68	70	72	74	76	78	80	82	84	86	88	90	92	94	96	98	100
SRR5063984_04_1.trim	131.0	242.0	521.0	2484.0	1739.0	2375.0	4994.0	12151.0	17881.0	17668.0	27116.0	25136.0	22660.0	18189.0	16364.0	23436.0	23871.0	20360.0	16767.0	14016.0	16587.0	19112.0	18426.0	16013.0	13148.0	13795.0	16314.0	16284.0	13708.0	11899.0	12362.0	14020.0	14672.0	13265.0	11966.0	12601.0	13726.0	15573.0	17874.0	19828.0	751317.0
	101
SRR5063984_04_2	1332992.0
	20	22	24	26	28	30	32	34	36	38	40	42	44	46	48	50	52	54	56	58	60	62	64	66	68	70	72	74	76	78	80	82	84	86	88	90	92	94	96	98	100
SRR5063984_04_2.trim	953.0	901.0	1201.0	3079.0	2629.0	9585.0	4736.0	10947.0	15946.0	16954.0	27323.0	25580.0	23017.0	18717.0	17090.0	23724.0	23953.0	20652.0	17166.0	14331.0	17057.0	19475.0	18906.0	16376.0	13619.0	14268.0	16705.0	16906.0	14853.0	13134.0	17774.0	12545.0	13187.0	12047.0	11825.0	12661.0	13854.0	15673.0	17017.0	19061.0	735164.0
	101
SRR5063984_05_1	1665881.0
	20	22	24	26	28	30	32	34	36	38	40	42	44	46	48	50	52	54	56	58	60	62	64	66	68	70	72	74	76	78	80	82	84	86	88	90	92	94	96	98	100
SRR5063984_05_1.trim	166.0	301.0	661.0	3061.0	2157.0	3006.0	6263.0	15175.0	22206.0	22114.0	33787.0	31446.0	28404.0	22611.0	20345.0	29134.0	29969.0	25389.0	20956.0	17634.0	20724.0	23807.0	22984.0	20025.0	16385.0	17334.0	20338.0	20285.0	17115.0	14906.0	15285.0	17512.0	18248.0	16571.0	14980.0	15802.0	17250.0	19589.0	22233.0	24901.0	939280.0
	101
SRR5063984_05_2	1665881.0
	20	22	24	26	28	30	32	34	36	38	40	42	44	46	48	50	52	54	56	58	60	62	64	66	68	70	72	74	76	78	80	82	84	86	88	90	92	94	96	98	100
SRR5063984_05_2.trim	1212.0	1115.0	1490.0	3837.0	3295.0	12024.0	5881.0	13591.0	19833.0	21203.0	34105.0	32010.0	28898.0	23230.0	21262.0	29418.0	30078.0	25747.0	21538.0	18054.0	21283.0	24264.0	23591.0	20499.0	17002.0	17870.0	20859.0	20998.0	18500.0	16515.0	22066.0	15625.0	16373.0	15034.0	14817.0	15883.0	17366.0	19631.0	21274.0	23798.0	919270.0
	101
SRR5063984_06_1	1998754.0
	20	22	24	26	28	30	32	34	36	38	40	42	44	46	48	50	52	54	56	58	60	62	64	66	68	70	72	74	76	78	80	82	84	86	88	90	92	94	96	98	100
SRR5063984_06_1.trim	202.0	355.0	810.0	3656.0	2607.0	3643.0	7544.0	18175.0	26672.0	26520.0	40578.0	37707.0	34129.0	26943.0	24372.0	34858.0	35912.0	30608.0	25251.0	21231.0	24887.0	28554.0	27684.0	24107.0	19681.0	20776.0	24387.0	24215.0	20665.0	17999.0	18392.0	21028.0	21748.0	19902.0	17940.0	18901.0	20631.0	23570.0	26658.0	29820.0	1126809.0
	101
SRR5063984_06_2	1998754.0
	20	22	24	26	28	30	32	34	36	38	40	42	44	46	48	50	52	54	56	58	60	62	64	66	68	70	72	74	76	78	80	82	84	86	88	90	92	94	96	98	100
SRR5063984_06_2.trim	1456.0	1346.0	1790.0	4596.0	3948.0	14449.0	7127.0	16276.0	23789.0	25417.0	40919.0	38390.0	34729.0	27742.0	25506.0	35182.0	36062.0	31069.0	25937.0	21759.0	25546.0	29122.0	28404.0	24714.0	20406.0	21419.0	25026.0	25050.0	22318.0	19891.0	26439.0	18794.0	19530.0	18064.0	17786.0	18977.0	20787.0	23587.0	25575.0	28615.0	1102588.0
	101
SRR5063984_07_1	2332232.0
	20	22	24	26	28	30	32	34	36	38	40	42	44	46	48	50	52	54	56	58	60	62	64	66	68	70	72	74	76	78	80	82	84	86	88	90	92	94	96	98	100
SRR5063984_07_1.trim	244.0	421.0	940.0	4265.0	3041.0	4227.0	8831.0	21152.0	31055.0	30954.0	47187.0	44020.0	39963.0	31604.0	28359.0	40581.0	41885.0	35721.0	29435.0	24656.0	28916.0	33286.0	32281.0	28150.0	22947.0	24235.0	28542.0	28290.0	24115.0	20930.0	21540.0	24657.0	25415.0	23162.0	21018.0	21945.0	24157.0	27581.0	31074.0	34766.0	1315021.0
	101
SRR5063984_07_2	2332232.0
	20	22	24	26	28	30	32	34	36	38	40	42	44	46	48	50	52	54	56	58	60	62	64	66	68	70	72	74	76	78	80	82	84	86	88	90	92	94	96	98	100
SRR5063984_07_2.trim	1693.0	1603.0	2094.0	5369.0	4586.0	16758.0	8301.0	18970.0	27711.0	29619.0	47627.0	44829.0	40628.0	32528.0	29672.0	40955.0	42092.0	36278.0	30144.0	25305.0	29698.0	33969.0	33134.0	28889.0	23758.0	24955.0	29353.0	29220.0	26061.0	23164.0	30906.0	21960.0	22809.0	20935.0	20855.0	22078.0	24358.0	27513.0	29935.0	33316.0	1286941.0
	101
SRR5063984_08_1	2666134.0
	20	22	24	26	28	30	32	34	36	38	40	42	44	46	48	50	52	54	56	58	60	62	64	66	68	70	72	74	76	78	80	82	84	86	88	90	92	94	96	98	100
SRR5063984_08_1.trim	285.0	487.0	1080.0	4837.0	3462.0	4862.0	10101.0	24178.0	35448.0	35280.0	54062.0	50376.0	45645.0	36211.0	32477.0	46342.0	47815.0	40937.0	33676.0	28299.0	33058.0	38052.0	36917.0	32219.0	26165.0	27598.0	32629.0	32295.0	27443.0	23849.0	24669.0	28229.0	29050.0	26607.0	23996.0	25130.0	27634.0	31576.0	35574.0	39599.0	1503157.0
	101
SRR5063984_08_2	2666134.0
	20	22	24	26	28	30	32	34	36	38	40	42	44	46	48	50	52	54	56	58	60	62	64	66	68	70	72	74	76	78	80	82	84	86	88	90	92	94	96	98	100
SRR5063984_08_2.trim	1958.0	1806.0	2375.0	6110.0	5232.0	19158.0	9462.0	21710.0	31652.0	33780.0	54592.0	51293.0	46412.0	37258.0	33982.0	46769.0	48022.0	41594.0	34513.0	29068.0	33906.0	38877.0	37900.0	33073.0	27074.0	28448.0	33533.0	33330.0	29697.0	26391.0	35348.0	25146.0	26103.0	24057.0	23707.0	25278.0	27867.0	31490.0	34304.0	37893.0	1471138.0
	101
SRR5063984_09_1	2998471.0
	20	22	24	26	28	30	32	34	36	38	40	42	44	46	48	50	52	54	56	58	60	62	64	66	68	70	72	74	76	78	80	82	84	86	88	90	92	94	96	98	100
SRR5063984_09_1.trim	334.0	551.0	1205.0	5424.0	3878.0	5469.0	11303.0	27215.0	39934.0	39637.0	60892.0	56642.0	51261.0	40712.0	36423.0	52185.0	53925.0	46106.0	37832.0	31782.0	37199.0	42691.0	41486.0	36304.0	29634.0	31141.0	36723.0	36239.0	30851.0	26710.0	27858.0	31652.0	32720.0	29947.0	27046.0	28233.0	31057.0	35553.0	39954.0	44534.0	1690355.0
	101
SRR5063984_09_2	2998471.0
	20	22	24	26	28	30	32	34	36	38	40	42	44	46	48	50	52	54	56	58	60	62	64	66	68	70	72	74	76	78	80	82	84	86	88	90	92	94	96	98	100
SRR5063984_09_2.trim	2176.0	2018.0	2649.0	6863.0	5864.0	21594.0	10600.0	24438.0	35647.0	37929.0	61557.0	57642.0	52163.0	41869.0	38105.0	52710.0	54154.0	46805.0	38767.0	32651.0	38104.0	43662.0	42608.0	37251.0	30594.0	32103.0	37727.0	37432.0	33333.0	29558.0	39945.0	28172.0	29401.0	27076.0	26704.0	28382.0	31316.0	35420.0	38577.0	42731.0	1654300.0
	101
SRR5063984_1	33284169.0
	20	22	24	26	28	30	32	34	36	38	40	42	44	46	48	50	52	54	56	58	60	62	64	66	68	70	72	74	76	78	80	82	84	86	88	90	92	94	96	98	100
SRR5063984_1.trim	3647.0	5996.0	13864.0	61399.0	42595.0	60946.0	125940.0	300830.0	443407.0	441771.0	676538.0	629406.0	571661.0	455553.0	407366.0	578272.0	598049.0	509138.0	421060.0	353440.0	409927.0	472369.0	460655.0	403790.0	329052.0	345241.0	407876.0	404145.0	341674.0	298425.0	308630.0	350137.0	360956.0	332605.0	300120.0	314412.0	344497.0	395381.0	441546.0	494212.0	18760476.0
	101
SRR5063984_1_1	3330559.0
	20	22	24	26	28	30	32	34	36	38	40	42	44	46	48	50	52	54	56	58	60	62	64	66	68	70	72	74	76	78	80	82	84	86	88	90	92	94	96	98	100
SRR5063984_1_1.trim	364.0	627.0	1329.0	6040.0	4285.0	6077.0	12561.0	30281.0	44288.0	44115.0	67576.0	62938.0	56911.0	45314.0	40506.0	57855.0	59864.0	51071.0	41958.0	35300.0	41345.0	47448.0	46048.0	40378.0	32818.0	34647.0	40752.0	40263.0	34300.0	29634.0	30963.0	35183.0	36292.0	33241.0	30029.0	31415.0	34432.0	39545.0	44311.0	49608.0	1877692.0
	101
SRR5063984_1_2	3330559.0
	20	22	24	26	28	30	32	34	36	38	40	42	44	46	48	50	52	54	56	58	60	62	64	66	68	70	72	74	76	78	80	82	84	86	88	90	92	94	96	98	100
SRR5063984_1_2.trim	2415.0	2220.0	2936.0	7605.0	6517.0	24056.0	11787.0	27186.0	39462.0	42214.0	68299.0	64029.0	57896.0	46570.0	42341.0	58433.0	60149.0	51872.0	42983.0	36292.0	42426.0	48549.0	47277.0	41394.0	33904.0	35719.0	41884.0	41592.0	37049.0	32766.0	44465.0	31222.0	32590.0	30068.0	29646.0	31559.0	34757.0	39451.0	42769.0	47452.0	1837803.0
	101
SRR5063984_2	33284169.0
	20	22	24	26	28	30	32	34	36	38	40	42	44	46	48	50	52	54	56	58	60	62	64	66	68	70	72	74	76	78	80	82	84	86	88	90	92	94	96	98	100
SRR5063984_2.trim	24016.0	22638.0	29079.0	76481.0	64691.0	240605.0	117301.0	271192.0	395133.0	420202.0	683763.0	639539.0	582717.0	467418.0	426092.0	584762.0	601841.0	517040.0	431114.0	363376.0	419014.0	483498.0	472324.0	415305.0	340445.0	356186.0	419788.0	416456.0	369195.0	330753.0	442884.0	310232.0	324343.0	301180.0	295251.0	314905.0	349408.0	392976.0	428583.0	472299.0	18362979.0
	101
SRR5063984_2_1	6661228.0
	20	22	24	26	28	30	32	34	36	38	40	42	44	46	48	50	52	54	56	58	60	62	64	66	68	70	72	74	76	78	80	82	84	86	88	90	92	94	96	98	100
SRR5063984_2_1.trim	732.0	1202.0	2772.0	12093.0	8518.0	12278.0	25263.0	60524.0	88866.0	88251.0	135174.0	126193.0	113669.0	91525.0	81121.0	115768.0	119977.0	101800.0	84197.0	70843.0	82683.0	94922.0	91869.0	80872.0	65741.0	69304.0	81419.0	80604.0	68712.0	59651.0	61705.0	70271.0	72099.0	66482.0	59785.0	62679.0	69023.0	79048.0	88365.0	98624.0	3755064.0
	101
SRR5063984_2_2	6661228.0
	20	22	24	26	28	30	32	34	36	38	40	42	44	46	48	50	52	54	56	58	60	62	64	66	68	70	72	74	76	78	80	82	84	86	88	90	92	94	96	98	100
SRR5063984_2_2.trim	4836.0	4466.0	5879.0	15177.0	12859.0	48363.0	23599.0	54214.0	79350.0	84151.0	136820.0	128277.0	115761.0	93916.0	84829.0	117128.0	120685.0	103447.0	86465.0	72759.0	84750.0	97108.0	94140.0	83078.0	68011.0	71257.0	83837.0	83168.0	74184.0	65938.0	88494.0	62190.0	65042.0	60436.0	59254.0	62964.0	69905.0	78751.0	85686.0	94548.0	3673966.0
	101
SRR5063984_3_1	9989032.0
	20	22	24	26	28	30	32	34	36	38	40	42	44	46	48	50	52	54	56	58	60	62	64	66	68	70	72	74	76	78	80	82	84	86	88	90	92	94	96	98	100
SRR5063984_3_1.trim	1094.0	1806.0	4191.0	18235.0	12697.0	18491.0	37869.0	90551.0	133221.0	132515.0	202579.0	189177.0	171233.0	137004.0	121913.0	173328.0	179887.0	152737.0	126506.0	106076.0	123730.0	142073.0	138233.0	121304.0	98556.0	103905.0	122393.0	121092.0	102726.0	89322.0	92602.0	105525.0	108339.0	99655.0	89955.0	94288.0	103321.0	118313.0	132422.0	148268.0	5629707.0
	101
SRR5063984_3_2	9989032.0
	20	22	24	26	28	30	32	34	36	38	40	42	44	46	48	50	52	54	56	58	60	62	64	66	68	70	72	74	76	78	80	82	84	86	88	90	92	94	96	98	100
SRR5063984_3_2.trim	7258.0	6811.0	8808.0	22895.0	19226.0	72487.0	35311.0	81353.0	118782.0	126304.0	204949.0	192127.0	174344.0	140668.0	127639.0	175317.0	181015.0	155034.0	129742.0	109061.0	126694.0	145270.0	141632.0	124674.0	101933.0	107068.0	126082.0	124776.0	110895.0	99012.0	132798.0	93526.0	97370.0	90217.0	88873.0	94527.0	104925.0	117822.0	128690.0	141551.0	5509373.0
	101
SRR5063984_4_1	13317740.0
	20	22	24	26	28	30	32	34	36	38	40	42	44	46	48	50	52	54	56	58	60	62	64	66	68	70	72	74	76	78	80	82	84	86	88	90	92	94	96	98	100
SRR5063984_4_1.trim	1478.0	2362.0	5554.0	24307.0	16980.0	24618.0	50529.0	120727.0	177712.0	176417.0	270206.0	252137.0	228384.0	182425.0	162752.0	231303.0	239593.0	203482.0	168772.0	141680.0	164505.0	189011.0	184550.0	161582.0	131933.0	138318.0	163303.0	161458.0	137062.0	119441.0	123320.0	140401.0	144512.0	133095.0	119957.0	125519.0	137917.0	157825.0	176629.0	197722.0	7505451.0
	101
SRR5063984_4_2	13317740.0
	20	22	24	26	28	30	32	34	36	38	40	42	44	46	48	50	52	54	56	58	60	62	64	66	68	70	72	74	76	78	80	82	84	86	88	90	92	94	96	98	100
SRR5063984_4_2.trim	9567.0	9038.0	11677.0	30493.0	25764.0	96533.0	47089.0	108627.0	158465.0	168070.0	273388.0	256057.0	232534.0	187207.0	170518.0	233994.0	241236.0	206632.0	172973.0	145464.0	168226.0	193472.0	189045.0	166065.0	136263.0	142369.0	168132.0	166328.0	147981.0	132294.0	177037.0	124499.0	129887.0	120582.0	118231.0	125590.0	139984.0	157247.0	171655.0	188432.0	7346284.0
	101
SRR5063984_5_1	16644351.0
	20	22	24	26	28	30	32	34	36	38	40	42	44	46	48	50	52	54	56	58	60	62	64	66	68	70	72	74	76	78	80	82	84	86	88	90	92	94	96	98	100
SRR5063984_5_1.trim	1846.0	2990.0	7000.0	30473.0	21184.0	30592.0	62927.0	150321.0	221930.0	220406.0	337830.0	314836.0	285681.0	227881.0	203532.0	289025.0	299284.0	254905.0	210593.0	176827.0	205562.0	236147.0	230645.0	202051.0	164894.0	172717.0	204385.0	201634.0	171260.0	149284.0	154196.0	175225.0	180666.0	166339.0	149710.0	156718.0	172737.0	197323.0	220849.0	247254.0	9381424.0
	101
SRR5063984_5_2	16644351.0
	20	22	24	26	28	30	32	34	36	38	40	42	44	46	48	50	52	54	56	58	60	62	64	66	68	70	72	74	76	78	80	82	84	86	88	90	92	94	96	98	100
SRR5063984_5_2.trim	11873.0	11190.0	14650.0	38051.0	32110.0	120328.0	58662.0	135328.0	197897.0	209797.0	341665.0	319829.0	290941.0	233760.0	213129.0	292358.0	301467.0	258759.0	215852.0	181738.0	210152.0	241759.0	236316.0	207587.0	170544.0	178032.0	210222.0	207755.0	185103.0	165394.0	221412.0	155539.0	162447.0	150625.0	147478.0	157003.0	175169.0	196610.0	214522.0	235842.0	9182188.0
	101
SRR5063984_6_1	19970499.0
	20	22	24	26	28	30	32	34	36	38	40	42	44	46	48	50	52	54	56	58	60	62	64	66	68	70	72	74	76	78	80	82	84	86	88	90	92	94	96	98	100
SRR5063984_6_1.trim	2186.0	3605.0	8391.0	36658.0	25558.0	36682.0	75437.0	180424.0	266256.0	264578.0	405300.0	378074.0	343231.0	273615.0	244213.0	346720.0	358773.0	305361.0	252833.0	212139.0	246329.0	283167.0	276449.0	242450.0	197622.0	207115.0	244651.0	242029.0	205161.0	179133.0	185066.0	210238.0	216830.0	199674.0	179866.0	188331.0	207040.0	237056.0	265252.0	296456.0	11256464.0
	101
SRR5063984_6_2	19970499.0
	20	22	24	26	28	30	32	34	36	38	40	42	44	46	48	50	52	54	56	58	60	62	64	66	68	70	72	74	76	78	80	82	84	86	88	90	92	94	96	98	100
SRR5063984_6_2.trim	14370.0	13512.0	17608.0	45766.0	38628.0	144424.0	70246.0	162460.0	237306.0	251783.0	409855.0	384063.0	349744.0	280651.0	255636.0	350807.0	361199.0	310260.0	258960.0	218011.0	251949.0	289865.0	283314.0	249110.0	204427.0	213443.0	251761.0	249488.0	221715.0	198359.0	265649.0	186416.0	194792.0	180899.0	177095.0	188483.0	209913.0	235886.0	257529.0	283010.0	11018021.0
	101
SRR5063984_7_1	23297710.0
	20	22	24	26	28	30	32	34	36	38	40	42	44	46	48	50	52	54	56	58	60	62	64	66	68	70	72	74	76	78	80	82	84	86	88	90	92	94	96	98	100
SRR5063984_7_1.trim	2554.0	4186.0	9763.0	42910.0	29823.0	42788.0	88274.0	210540.0	310349.0	308739.0	473326.0	440866.0	400672.0	318986.0	284958.0	404661.0	418642.0	356401.0	294587.0	247407.0	286918.0	330187.0	322177.0	282786.0	230501.0	241819.0	285592.0	282867.0	239347.0	208835.0	215806.0	245172.0	252706.0	232682.0	210133.0	219985.0	241436.0	276477.0	309256.0	345901.0	13131797.0
	101
SRR5063984_7_2	23297710.0
	20	22	24	26	28	30	32	34	36	38	40	42	44	46	48	50	52	54	56	58	60	62	64	66	68	70	72	74	76	78	80	82	84	86	88	90	92	94	96	98	100
SRR5063984_7_2.trim	16822.0	15776.0	20532.0	53385.0	45196.0	168415.0	82139.0	189625.0	276632.0	293869.0	478466.0	447879.0	408180.0	327177.0	298125.0	409428.0	421494.0	362052.0	301777.0	254300.0	293446.0	337979.0	330381.0	290618.0	238473.0	249274.0	294006.0	291672.0	258581.0	231390.0	309838.0	217270.0	226976.0	210974.0	206784.0	220075.0	244873.0	275376.0	300316.0	330444.0	12852797.0
	101
SRR5063984_8_1	26627776.0
	20	22	24	26	28	30	32	34	36	38	40	42	44	46	48	50	52	54	56	58	60	62	64	66	68	70	72	74	76	78	80	82	84	86	88	90	92	94	96	98	100
SRR5063984_8_1.trim	2942.0	4788.0	11152.0	49018.0	34065.0	48861.0	100705.0	240829.0	354664.0	352908.0	540586.0	503807.0	457818.0	364440.0	325617.0	462398.0	478254.0	407426.0	336860.0	282783.0	327806.0	377421.0	368478.0	323418.0	263273.0	275985.0	326387.0	323563.0	273633.0	238508.0	246644.0	279965.0	288818.0	265752.0	240157.0	251689.0	275903.0	316234.0	353369.0	395343.0	15009777.0
	101
SRR5063984_8_2	26627776.0
	20	22	24	26	28	30	32	34	36	38	40	42	44	46	48	50	52	54	56	58	60	62	64	66	68	70	72	74	76	78	80	82	84	86	88	90	92	94	96	98	100
SRR5063984_8_2.trim	19177.0	18018.0	23403.0	61105.0	51686.0	192569.0	93798.0	217033.0	316152.0	335767.0	546410.0	511791.0	466584.0	373826.0	340614.0	467568.0	481554.0	413790.0	345102.0	290640.0	335172.0	386149.0	377759.0	332481.0	272491.0	284733.0	335986.0	333470.0	295508.0	264437.0	354218.0	248096.0	259537.0	240773.0	236242.0	251804.0	279721.0	314712.0	343255.0	377674.0	14691239.0
	101
SRR5063984_9_1	29954372.0
	20	22	24	26	28	30	32	34	36	38	40	42	44	46	48	50	52	54	56	58	60	62	64	66	68	70	72	74	76	78	80	82	84	86	88	90	92	94	96	98	100
SRR5063984_9_1.trim	3327.0	5398.0	12480.0	55115.0	38314.0	54920.0	113260.0	270917.0	399058.0	397370.0	608664.0	566600.0	514565.0	409848.0	366689.0	520584.0	537806.0	458451.0	378810.0	318058.0	368830.0	425064.0	414803.0	363787.0	296219.0	310780.0	367012.0	364103.0	307396.0	268437.0	277806.0	314952.0	324643.0	299206.0	270019.0	282961.0	310319.0	355777.0	397592.0	444859.0	16883089.0
	101
SRR5063984_9_2	29954372.0
	20	22	24	26	28	30	32	34	36	38	40	42	44	46	48	50	52	54	56	58	60	62	64	66	68	70	72	74	76	78	80	82	84	86	88	90	92	94	96	98	100
SRR5063984_9_2.trim	21559.0	20272.0	26207.0	68707.0	58288.0	216667.0	105465.0	244138.0	355681.0	377928.0	615085.0	575745.0	524478.0	420503.0	383535.0	526469.0	541480.0	465677.0	387899.0	326952.0	377161.0	434989.0	425157.0	374034.0	306552.0	320620.0	377719.0	375311.0	332165.0	297562.0	398457.0	278920.0	291852.0	271097.0	265725.0	283258.0	314610.0	353809.0	385951.0	425061.0	16525143.0
	101
SRR5063985_001_1	29770.0
	20	22	24	26	28	30	32	34	36	38	40	42	44	46	48	50	52	54	56	58	60	62	64	66	68	70	72	74	76	78	80	82	84	86	88	90	92	94	96	98	100
SRR5063985_001_1.trim	3.0	4.0	5.0	47.0	36.0	45.0	82.0	267.0	515.0	558.0	753.0	669.0	630.0	508.0	473.0	616.0	520.0	511.0	407.0	354.0	356.0	425.0	375.0	357.0	312.0	293.0	346.0	330.0	273.0	273.0	244.0	250.0	276.0	249.0	238.0	241.0	279.0	341.0	342.0	414.0	16313.0
	101
SRR5063985_001_2	29770.0
	20	22	24	26	28	30	32	34	36	38	40	42	44	46	48	50	52	54	56	58	60	62	64	66	68	70	72	74	76	78	80	82	84	86	88	90	92	94	96	98	100
SRR5063985_001_2.trim	20.0	12.0	20.0	56.0	56.0	52.0	104.0	268.0	529.0	570.0	754.0	691.0	645.0	525.0	481.0	617.0	512.0	511.0	402.0	367.0	367.0	428.0	384.0	351.0	317.0	297.0	328.0	353.0	301.0	286.0	252.0	261.0	293.0	252.0	240.0	252.0	267.0	318.0	349.0	403.0	16039.0
	101
SRR5063985_002_1	59800.0
	20	22	24	26	28	30	32	34	36	38	40	42	44	46	48	50	52	54	56	58	60	62	64	66	68	70	72	74	76	78	80	82	84	86	88	90	92	94	96	98	100
SRR5063985_002_1.trim	6.0	8.0	10.0	85.0	80.0	99.0	180.0	530.0	1010.0	1141.0	1453.0	1310.0	1258.0	1039.0	952.0	1305.0	1074.0	959.0	856.0	738.0	783.0	828.0	758.0	716.0	643.0	603.0	668.0	658.0	519.0	516.0	461.0	514.0	553.0	496.0	476.0	519.0	566.0	670.0	668.0	836.0	32774.0
	101
SRR5063985_002_2	59800.0
	20	22	24	26	28	30	32	34	36	38	40	42	44	46	48	50	52	54	56	58	60	62	64	66	68	70	72	74	76	78	80	82	84	86	88	90	92	94	96	98	100
SRR5063985_002_2.trim	37.0	27.0	35.0	108.0	111.0	119.0	212.0	550.0	1048.0	1166.0	1475.0	1348.0	1282.0	1071.0	962.0	1307.0	1069.0	966.0	859.0	765.0	799.0	843.0	783.0	709.0	658.0	630.0	664.0	690.0	560.0	538.0	493.0	533.0	569.0	508.0	498.0	530.0	555.0	614.0	694.0	814.0	32119.0
	101
SRR5063985_003_1	89734.0
	20	22	24	26	28	30	32	34	36	38	40	42	44	46	48	50	52	54	56	58	60	62	64	66	68	70	72	74	76	78	80	82	84	86	88	90	92	94	96	98	100
SRR5063985_003_1.trim	8.0	11.0	22.0	121.0	122.0	144.0	259.0	798.0	1558.0	1729.0	2159.0	1939.0	1872.0	1591.0	1501.0	1916.0	1663.0	1436.0	1252.0	1101.0	1183.0	1253.0	1129.0	1047.0	944.0	907.0	997.0	998.0	819.0	767.0	692.0	795.0	834.0	759.0	724.0	791.0	837.0	987.0	1024.0	1225.0	49077.0
	101
SRR5063985_003_2	89734.0
	20	22	24	26	28	30	32	34	36	38	40	42	44	46	48	50	52	54	56	58	60	62	64	66	68	70	72	74	76	78	80	82	84	86	88	90	92	94	96	98	100
SRR5063985_003_2.trim	49.0	51.0	56.0	164.0	167.0	171.0	303.0	826.0	1585.0	1758.0	2204.0	1993.0	1914.0	1643.0	1540.0	1924.0	1652.0	1440.0	1256.0	1147.0	1198.0	1271.0	1185.0	1058.0	956.0	939.0	997.0	1039.0	879.0	806.0	746.0	811.0	866.0	760.0	767.0	802.0	849.0	925.0	1014.0	1216.0	48064.0
	101
SRR5063985_004_1	119697.0
	20	22	24	26	28	30	32	34	36	38	40	42	44	46	48	50	52	54	56	58	60	62	64	66	68	70	72	74	76	78	80	82	84	86	88	90	92	94	96	98	100
SRR5063985_004_1.trim	12.0	13.0	30.0	158.0	158.0	192.0	343.0	1092.0	2028.0	2328.0	2895.0	2542.0	2485.0	2171.0	2025.0	2545.0	2221.0	1954.0	1685.0	1501.0	1582.0	1656.0	1507.0	1387.0	1237.0	1228.0	1310.0	1298.0	1118.0	1034.0	957.0	1049.0	1101.0	1056.0	971.0	1033.0	1119.0	1328.0	1439.0	1619.0	65321.0
	101
SRR5063985_004_2	119697.0
	20	22	24	26	28	30	32	34	36	38	40	42	44	46	48	50	52	54	56	58	60	62	64	66	68	70	72	74	76	78	80	82	84	86	88	90	92	94	96	98	100
SRR5063985_004_2.trim	59.0	70.0	77.0	214.0	222.0	235.0	406.0	1126.0	2088.0	2355.0	2940.0	2617.0	2537.0	2233.0	2061.0	2555.0	2236.0	1971.0	1692.0	1559.0	1594.0	1685.0	1578.0	1417.0	1262.0	1263.0	1310.0	1344.0	1175.0	1080.0	1012.0	1064.0	1134.0	1048.0	1028.0	1047.0	1151.0	1289.0	1414.0	1613.0	63967.0
	101
SRR5063985_005_1	149736.0
	20	22	24	26	28	30	32	34	36	38	40	42	44	46	48	50	52	54	56	58	60	62	64	66	68	70	72	74	76	78	80	82	84	86	88	90	92	94	96	98	100
SRR5063985_005_1.trim	15.0	17.0	35.0	196.0	201.0	241.0	431.0	1361.0	2482.0	2885.0	3689.0	3196.0	3107.0	2690.0	2479.0	3148.0	2777.0	2478.0	2099.0	1839.0	2026.0	2051.0	1866.0	1745.0	1551.0	1556.0	1663.0	1646.0	1428.0	1312.0	1230.0	1338.0	1403.0	1324.0	1252.0	1294.0	1374.0	1655.0	1813.0	2001.0	81638.0
	101
SRR5063985_005_2	149736.0
	20	22	24	26	28	30	32	34	36	38	40	42	44	46	48	50	52	54	56	58	60	62	64	66	68	70	72	74	76	78	80	82	84	86	88	90	92	94	96	98	100
SRR5063985_005_2.trim	77.0	86.0	90.0	270.0	273.0	290.0	509.0	1420.0	2557.0	2920.0	3747.0	3282.0	3185.0	2774.0	2517.0	3156.0	2799.0	2489.0	2111.0	1918.0	2049.0	2101.0	1953.0	1774.0	1585.0	1601.0	1676.0	1707.0	1496.0	1365.0	1290.0	1358.0	1427.0	1332.0	1324.0	1331.0	1422.0	1588.0	1781.0	1982.0	79920.0
	101
SRR5063985_006_1	179642.0
	20	22	24	26	28	30	32	34	36	38	40	42	44	46	48	50	52	54	56	58	60	62	64	66	68	70	72	74	76	78	80	82	84	86	88	90	92	94	96	98	100
SRR5063985_006_1.trim	16.0	18.0	42.0	250.0	239.0	279.0	519.0	1626.0	3006.0	3484.0	4405.0	3888.0	3742.0	3229.0	2934.0	3689.0	3346.0	2956.0	2505.0	2225.0	2457.0	2458.0	2240.0	2084.0	1870.0	1891.0	1979.0	1976.0	1715.0	1556.0	1479.0	1616.0	1667.0	1604.0	1515.0	1555.0	1643.0	1982.0	2191.0	2448.0	97852.0
	101
SRR5063985_006_2	179642.0
	20	22	24	26	28	30	32	34	36	38	40	42	44	46	48	50	52	54	56	58	60	62	64	66	68	70	72	74	76	78	80	82	84	86	88	90	92	94	96	98	100
SRR5063985_006_2.trim	92.0	103.0	106.0	333.0	327.0	340.0	593.0	1683.0	3088.0	3526.0	4465.0	3978.0	3810.0	3327.0	2994.0	3710.0	3377.0	2977.0	2518.0	2318.0	2486.0	2521.0	2341.0	2118.0	1918.0	1949.0	2004.0	2043.0	1807.0	1630.0	1577.0	1640.0	1699.0	1642.0	1593.0	1622.0	1697.0	1939.0	2095.0	2413.0	95777.0
	101
SRR5063985_007_1	209405.0
	20	22	24	26	28	30	32	34	36	38	40	42	44	46	48	50	52	54	56	58	60	62	64	66	68	70	72	74	76	78	80	82	84	86	88	90	92	94	96	98	100
SRR5063985_007_1.trim	17.0	24.0	49.0	296.0	280.0	335.0	635.0	1875.0	3548.0	4028.0	5116.0	4521.0	4391.0	3755.0	3483.0	4312.0	3891.0	3431.0	2908.0	2623.0	2853.0	2879.0	2640.0	2430.0	2142.0	2204.0	2310.0	2303.0	1989.0	1812.0	1710.0	1907.0	1920.0	1880.0	1765.0	1817.0	1924.0	2273.0	2527.0	2857.0	114062.0
	101
SRR5063985_007_2	209405.0
	20	22	24	26	28	30	32	34	36	38	40	42	44	46	48	50	52	54	56	58	60	62	64	66	68	70	72	74	76	78	80	82	84	86	88	90	92	94	96	98	100
SRR5063985_007_2.trim	107.0	116.0	127.0	387.0	389.0	394.0	720.0	1948.0	3624.0	4079.0	5177.0	4626.0	4467.0	3876.0	3561.0	4328.0	3933.0	3474.0	2915.0	2736.0	2887.0	2939.0	2752.0	2458.0	2201.0	2264.0	2344.0	2398.0	2089.0	1905.0	1832.0	1937.0	1958.0	1945.0	1848.0	1870.0	1979.0	2209.0	2424.0	2824.0	111675.0
	101
SRR5063985_008_1	239094.0
	20	22	24	26	28	30	32	34	36	38	40	42	44	46	48	50	52	54	56	58	60	62	64	66	68	70	72	74	76	78	80	82	84	86	88	90	92	94	96	98	100
SRR5063985_008_1.trim	18.0	28.0	64.0	330.0	332.0	388.0	728.0	2134.0	4009.0	4612.0	5804.0	5174.0	5002.0	4251.0	4002.0	4900.0	4463.0	3908.0	3301.0	2997.0	3215.0	3329.0	3009.0	2793.0	2421.0	2501.0	2631.0	2647.0	2265.0	2084.0	1964.0	2143.0	2206.0	2138.0	2023.0	2064.0	2248.0	2586.0	2914.0	3255.0	130282.0
	101
SRR5063985_008_2	239094.0
	20	22	24	26	28	30	32	34	36	38	40	42	44	46	48	50	52	54	56	58	60	62	64	66	68	70	72	74	76	78	80	82	84	86	88	90	92	94	96	98	100
SRR5063985_008_2.trim	123.0	137.0	147.0	429.0	453.0	453.0	824.0	2224.0	4098.0	4671.0	5873.0	5287.0	5072.0	4382.0	4093.0	4925.0	4510.0	3969.0	3308.0	3114.0	3254.0	3394.0	3124.0	2821.0	2492.0	2567.0	2685.0	2747.0	2375.0	2188.0	2096.0	2194.0	2250.0	2209.0	2117.0	2107.0	2309.0	2487.0	2775.0	3233.0	127647.0
	101
SRR5063985_009_1	268820.0
	20	22	24	26	28	30	32	34	36	38	40	42	44	46	48	50	52	54	56	58	60	62	64	66	68	70	72	74	76	78	80	82	84	86	88	90	92	94	96	98	100
SRR5063985_009_1.trim	23.0	30.0	77.0	363.0	371.0	424.0	812.0	2397.0	4516.0	5173.0	6537.0	5886.0	5590.0	4726.0	4499.0	5531.0	5032.0	4379.0	3712.0	3328.0	3589.0	3741.0	3378.0	3130.0	2722.0	2795.0	2950.0	2983.0	2545.0	2350.0	2242.0	2377.0	2480.0	2399.0	2281.0	2312.0	2527.0	2882.0	3260.0	3671.0	146624.0
	101
SRR5063985_009_2	268820.0
	20	22	24	26	28	30	32	34	36	38	40	42	44	46	48	50	52	54	56	58	60	62	64	66	68	70	72	74	76	78	80	82	84	86	88	90	92	94	96	98	100
SRR5063985_009_2.trim	141.0	146.0	165.0	477.0	503.0	503.0	913.0	2507.0	4607.0	5244.0	6609.0	6010.0	5673.0	4866.0	4602.0	5565.0	5074.0	4452.0	3718.0	3452.0	3631.0	3810.0	3504.0	3163.0	2787.0	2878.0	3007.0	3069.0	2685.0	2467.0	2393.0	2450.0	2540.0	2484.0	2365.0	2360.0	2580.0	2768.0	3136.0	3657.0	143683.0
	101
SRR5063985_01_1	298918.0
	20	22	24	26	28	30	32	34	36	38	40	42	44	46	48	50	52	54	56	58	60	62	64	66	68	70	72	74	76	78	80	82	84	86	88	90	92	94	96	98	100
SRR5063985_01_1.trim	24.0	32.0	86.0	415.0	405.0	481.0	891.0	2672.0	4997.0	5770.0	7256.0	6560.0	6253.0	5244.0	5022.0	6163.0	5590.0	4900.0	4101.0	3691.0	3960.0	4175.0	3788.0	3513.0	3035.0	3077.0	3321.0	3315.0	2836.0	2632.0	2522.0	2656.0	2761.0	2681.0	2533.0	2560.0	2810.0	3223.0	3603.0	4085.0	162863.0
	101
SRR5063985_01_2	298918.0
	20	22	24	26	28	30	32	34	36	38	40	42	44	46	48	50	52	54	56	58	60	62	64	66	68	70	72	74	76	78	80	82	84	86	88	90	92	94	96	98	100
SRR5063985_01_2.trim	155.0	166.0	180.0	547.0	559.0	572.0	1005.0	2787.0	5094.0	5848.0	7342.0	6700.0	6336.0	5390.0	5140.0	6205.0	5640.0	4984.0	4113.0	3812.0	4006.0	4247.0	3922.0	3556.0	3106.0	3175.0	3388.0	3413.0	3000.0	2774.0	2673.0	2740.0	2823.0	2745.0	2618.0	2619.0	2862.0	3102.0	3485.0	4067.0	159606.0
	101
SRR5063985_02_1	598778.0
	20	22	24	26	28	30	32	34	36	38	40	42	44	46	48	50	52	54	56	58	60	62	64	66	68	70	72	74	76	78	80	82	84	86	88	90	92	94	96	98	100
SRR5063985_02_1.trim	38.0	75.0	170.0	870.0	820.0	935.0	1854.0	5340.0	10160.0	11453.0	14580.0	13243.0	12548.0	10488.0	10146.0	12169.0	11350.0	9690.0	8399.0	7455.0	7797.0	8353.0	7753.0	6941.0	6111.0	6042.0	6670.0	6648.0	5699.0	5371.0	4960.0	5276.0	5558.0	5314.0	5112.0	5222.0	5656.0	6490.0	7349.0	8178.0	325596.0
	101
SRR5063985_02_2	598778.0
	20	22	24	26	28	30	32	34	36	38	40	42	44	46	48	50	52	54	56	58	60	62	64	66	68	70	72	74	76	78	80	82	84	86	88	90	92	94	96	98	100
SRR5063985_02_2.trim	313.0	312.0	355.0	1092.0	1171.0	1139.0	2043.0	5549.0	10299.0	11642.0	14781.0	13492.0	12705.0	10700.0	10342.0	12285.0	11449.0	9829.0	8464.0	7652.0	7974.0	8518.0	7898.0	7078.0	6257.0	6187.0	6807.0	6822.0	6051.0	5671.0	5224.0	5408.0	5733.0	5517.0	5187.0	5364.0	5704.0	6298.0	7027.0	8041.0	319499.0
	101
SRR5063985_03_1	897762.0
	20	22	24	26	28	30	32	34	36	38	40	42	44	46	48	50	52	54	56	58	60	62	64	66	68	70	72	74	76	78	80	82	84	86	88	90	92	94	96	98	100
SRR5063985_03_1.trim	57.0	111.0	247.0	1329.0	1266.0	1373.0	2752.0	7961.0	15116.0	17247.0	21958.0	19896.0	18749.0	15875.0	15072.0	18115.0	17026.0	14591.0	12704.0	11169.0	11729.0	12615.0	11669.0	10386.0	9182.0	9033.0	9973.0	9829.0	8544.0	8070.0	7443.0	8009.0	8367.0	7963.0	7649.0	7811.0	8408.0	9811.0	11012.0	12260.0	488049.0
	101
SRR5063985_03_2	897762.0
	20	22	24	26	28	30	32	34	36	38	40	42	44	46	48	50	52	54	56	58	60	62	64	66	68	70	72	74	76	78	80	82	84	86	88	90	92	94	96	98	100
SRR5063985_03_2.trim	469.0	464.0	552.0	1662.0	1774.0	1665.0	3057.0	8281.0	15339.0	17574.0	22285.0	20250.0	19003.0	16147.0	15397.0	18269.0	17155.0	14802.0	12804.0	11486.0	11984.0	12870.0	11930.0	10592.0	9367.0	9273.0	10218.0	10068.0	9118.0	8501.0	7790.0	8207.0	8588.0	8221.0	7824.0	8061.0	8537.0	9480.0	10618.0	12015.0	478729.0
	101
SRR5063985_04_1	1197185.0
	20	22	24	26	28	30	32	34	36	38	40	42	44	46	48	50	52	54	56	58	60	62	64	66	68	70	72	74	76	78	80	82	84	86	88	90	92	94	96	98	100
SRR5063985_04_1.trim	82.0	148.0	341.0	1769.0	1657.0	1832.0	3688.0	10651.0	20161.0	22991.0	29354.0	26483.0	24869.0	21151.0	20082.0	24221.0	22756.0	19591.0	16935.0	14952.0	15641.0	16794.0	15535.0	13905.0	12306.0	12057.0	13210.0	12991.0	11329.0	10699.0	9980.0	10735.0	11178.0	10669.0	10172.0	10415.0	11168.0	13037.0	14696.0	16399.0	650761.0
	101
SRR5063985_04_2	1197185.0
	20	22	24	26	28	30	32	34	36	38	40	42	44	46	48	50	52	54	56	58	60	62	64	66	68	70	72	74	76	78	80	82	84	86	88	90	92	94	96	98	100
SRR5063985_04_2.trim	630.0	603.0	731.0	2215.0	2320.0	2227.0	4088.0	11070.0	20449.0	23404.0	29736.0	26933.0	25205.0	21542.0	20535.0	24423.0	22927.0	19822.0	17102.0	15347.0	15990.0	17173.0	15890.0	14172.0	12598.0	12265.0	13588.0	13231.0	12109.0	11268.0	10386.0	11031.0	11444.0	10996.0	10390.0	10726.0	11328.0	12655.0	14147.0	16045.0	638650.0
	101
SRR5063985_05_1	1496091.0
	20	22	24	26	28	30	32	34	36	38	40	42	44	46	48	50	52	54	56	58	60	62	64	66	68	70	72	74	76	78	80	82	84	86	88	90	92	94	96	98	100
SRR5063985_05_1.trim	101.0	190.0	418.0	2187.0	2094.0	2279.0	4592.0	13361.0	25253.0	28811.0	36738.0	33037.0	31063.0	26556.0	25094.0	30243.0	28537.0	24644.0	21263.0	18652.0	19557.0	21022.0	19382.0	17297.0	15364.0	14992.0	16422.0	16211.0	14167.0	13298.0	12566.0	13428.0	13924.0	13345.0	12665.0	13065.0	14071.0	16357.0	18428.0	20469.0	812642.0
	101
SRR5063985_05_2	1496091.0
	20	22	24	26	28	30	32	34	36	38	40	42	44	46	48	50	52	54	56	58	60	62	64	66	68	70	72	74	76	78	80	82	84	86	88	90	92	94	96	98	100
SRR5063985_05_2.trim	781.0	723.0	899.0	2737.0	2924.0	2760.0	5121.0	13869.0	25637.0	29373.0	37176.0	33598.0	31512.0	27021.0	25656.0	30469.0	28727.0	24913.0	21495.0	19160.0	20010.0	21450.0	19835.0	17687.0	15709.0	15256.0	16881.0	16519.0	15134.0	14002.0	13043.0	13811.0	14239.0	13717.0	12991.0	13335.0	14269.0	15898.0	17794.0	20026.0	797628.0
	101
SRR5063985_06_1	1795083.0
	20	22	24	26	28	30	32	34	36	38	40	42	44	46	48	50	52	54	56	58	60	62	64	66	68	70	72	74	76	78	80	82	84	86	88	90	92	94	96	98	100
SRR5063985_06_1.trim	128.0	228.0	501.0	2622.0	2514.0	2723.0	5486.0	16083.0	30273.0	34579.0	44090.0	39578.0	37333.0	31921.0	30168.0	36016.0	34160.0	29485.0	25561.0	22325.0	23427.0	25174.0	23358.0	20798.0	18426.0	17947.0	19733.0	19433.0	17086.0	15840.0	15086.0	16183.0	16730.0	15951.0	15243.0	15656.0	16929.0	19570.0	22066.0	24492.0	975429.0
	101
SRR5063985_06_2	1795083.0
	20	22	24	26	28	30	32	34	36	38	40	42	44	46	48	50	52	54	56	58	60	62	64	66	68	70	72	74	76	78	80	82	84	86	88	90	92	94	96	98	100
SRR5063985_06_2.trim	933.0	851.0	1073.0	3294.0	3527.0	3310.0	6132.0	16655.0	30751.0	35250.0	44668.0	40242.0	37893.0	32447.0	30826.0	36276.0	34396.0	29848.0	25885.0	22939.0	23991.0	25732.0	23864.0	21275.0	18880.0	18278.0	20269.0	19778.0	18190.0	16727.0	15646.0	16657.0	17142.0	16384.0	15598.0	15966.0	17191.0	19084.0	21342.0	24013.0	957128.0
	101
SRR5063985_07_1	2094690.0
	20	22	24	26	28	30	32	34	36	38	40	42	44	46	48	50	52	54	56	58	60	62	64	66	68	70	72	74	76	78	80	82	84	86	88	90	92	94	96	98	100
SRR5063985_07_1.trim	150.0	269.0	580.0	3051.0	2980.0	3202.0	6377.0	18789.0	35243.0	40366.0	51564.0	46090.0	43638.0	37237.0	35147.0	41920.0	39751.0	34340.0	29757.0	26017.0	27370.0	29195.0	27289.0	24194.0	21546.0	20899.0	23012.0	22550.0	19863.0	18513.0	17626.0	18922.0	19519.0	18592.0	17879.0	18287.0	19758.0	22839.0	25782.0	28531.0	1138763.0
	101
SRR5063985_07_2	2094690.0
	20	22	24	26	28	30	32	34	36	38	40	42	44	46	48	50	52	54	56	58	60	62	64	66	68	70	72	74	76	78	80	82	84	86	88	90	92	94	96	98	100
SRR5063985_07_2.trim	1072.0	1001.0	1244.0	3856.0	4156.0	3880.0	7136.0	19448.0	35834.0	41162.0	52216.0	46821.0	44292.0	37904.0	35956.0	42201.0	40021.0	34780.0	30159.0	26716.0	28042.0	29847.0	27878.0	24771.0	22068.0	21283.0	23636.0	22925.0	21189.0	19549.0	18281.0	19479.0	20014.0	19122.0	18304.0	18642.0	20050.0	22203.0	25039.0	28060.0	1117160.0
	101
SRR5063985_08_1	2394376.0
	20	22	24	26	28	30	32	34	36	38	40	42	44	46	48	50	52	54	56	58	60	62	64	66	68	70	72	74	76	78	80	82	84	86	88	90	92	94	96	98	100
SRR5063985_08_1.trim	169.0	315.0	668.0	3494.0	3379.0	3714.0	7272.0	21552.0	40284.0	46287.0	58945.0	52677.0	49980.0	42537.0	40073.0	47913.0	45454.0	39179.0	33932.0	29742.0	31413.0	33343.0	31287.0	27602.0	24622.0	23850.0	26329.0	25759.0	22691.0	21139.0	20155.0	21629.0	22368.0	21220.0	20409.0	20882.0	22592.0	26204.0	29488.0	32391.0	1301680.0
	101
SRR5063985_08_2	2394376.0
	20	22	24	26	28	30	32	34	36	38	40	42	44	46	48	50	52	54	56	58	60	62	64	66	68	70	72	74	76	78	80	82	84	86	88	90	92	94	96	98	100
SRR5063985_08_2.trim	1225.0	1135.0	1421.0	4424.0	4717.0	4461.0	8138.0	22292.0	40982.0	47210.0	59647.0	53523.0	50748.0	43319.0	41008.0	48200.0	45727.0	39728.0	34393.0	30501.0	32186.0	34114.0	31934.0	28270.0	25254.0	24239.0	27029.0	26189.0	24172.0	22349.0	20872.0	22269.0	22917.0	21843.0	20954.0	21265.0	22953.0	25393.0	28633.0	32065.0	1276920.0
	101
SRR5063985_09_1	2692778.0
	20	22	24	26	28	30	32	34	36	38	40	42	44	46	48	50	52	54	56	58	60	62	64	66	68	70	72	74	76	78	80	82	84	86	88	90	92	94	96	98	100
SRR5063985_09_1.trim	194.0	355.0	747.0	3912.0	3810.0	4141.0	8152.0	24191.0	45199.0	52040.0	66284.0	59282.0	56329.0	47711.0	45098.0	53880.0	51233.0	43930.0	38249.0	33464.0	35309.0	37447.0	35348.0	31095.0	27780.0	26806.0	29583.0	28943.0	25559.0	23693.0	22681.0	24425.0	25174.0	23910.0	22986.0	23505.0	25336.0	29403.0	33139.0	36410.0	1463789.0
	101
SRR5063985_09_2	2692778.0
	20	22	24	26	28	30	32	34	36	38	40	42	44	46	48	50	52	54	56	58	60	62	64	66	68	70	72	74	76	78	80	82	84	86	88	90	92	94	96	98	100
SRR5063985_09_2.trim	1416.0	1273.0	1609.0	4950.0	5303.0	4998.0	9109.0	25027.0	46029.0	53042.0	67064.0	60249.0	57218.0	48618.0	46132.0	54192.0	51501.0	44545.0	38805.0	34267.0	36167.0	38269.0	36054.0	31849.0	28471.0	27328.0	30369.0	29421.0	27229.0	25096.0	23495.0	25148.0	25819.0	24566.0	23572.0	23918.0	25783.0	28546.0	32159.0	36060.0	1435856.0
	101
SRR5063985_1	29885674.0
	20	22	24	26	28	30	32	34	36	38	40	42	44	46	48	50	52	54	56	58	60	62	64	66	68	70	72	74	76	78	80	82	84	86	88	90	92	94	96	98	100
SRR5063985_1.trim	2182.0	3667.0	8054.0	41212.0	42151.0	44161.0	91361.0	269875.0	496969.0	578559.0	736143.0	658957.0	624897.0	528847.0	502106.0	596925.0	567228.0	489345.0	421030.0	371607.0	389395.0	413691.0	391419.0	348082.0	306785.0	299629.0	326599.0	320446.0	283338.0	262165.0	254045.0	270231.0	278961.0	264883.0	253441.0	262292.0	280644.0	328379.0	370294.0	405631.0	16253106.0
	101
SRR5063985_1_1	2990791.0
	20	22	24	26	28	30	32	34	36	38	40	42	44	46	48	50	52	54	56	58	60	62	64	66	68	70	72	74	76	78	80	82	84	86	88	90	92	94	96	98	100
SRR5063985_1_1.trim	215.0	393.0	815.0	4319.0	4221.0	4591.0	9079.0	26921.0	50104.0	57657.0	73666.0	65941.0	62558.0	53032.0	50090.0	59758.0	56905.0	49012.0	42574.0	37045.0	39184.0	41659.0	39191.0	34645.0	30817.0	29767.0	32915.0	32180.0	28401.0	26316.0	25240.0	27102.0	27873.0	26584.0	25550.0	26031.0	28138.0	32754.0	36790.0	40467.0	1625460.0
	101
SRR5063985_1_2	2990791.0
	20	22	24	26	28	30	32	34	36	38	40	42	44	46	48	50	52	54	56	58	60	62	64	66	68	70	72	74	76	78	80	82	84	86	88	90	92	94	96	98	100
SRR5063985_1_2.trim	1571.0	1415.0	1781.0	5461.0	5907.0	5570.0	10140.0	27832.0	51062.0	58746.0	74552.0	67009.0	63604.0	54028.0	51216.0	60148.0	57243.0	49654.0	43190.0	37939.0	40161.0	42538.0	39971.0	35441.0	31576.0	30384.0	33721.0	32732.0	30270.0	27833.0	26121.0	27948.0	28595.0	27339.0	26211.0	26468.0	28667.0	31792.0	35731.0	40188.0	1594205.0
	101
SRR5063985_2	29885674.0
	20	22	24	26	28	30	32	34	36	38	40	42	44	46	48	50	52	54	56	58	60	62	64	66	68	70	72	74	76	78	80	82	84	86	88	90	92	94	96	98	100
SRR5063985_2.trim	16203.0	14527.0	17627.0	53263.0	58180.0	54758.0	101414.0	278631.0	506401.0	588808.0	746036.0	669193.0	635193.0	539152.0	512292.0	601550.0	570524.0	496720.0	428456.0	380781.0	398686.0	422110.0	400114.0	355615.0	314306.0	307199.0	333846.0	327234.0	302065.0	277275.0	263785.0	278671.0	287080.0	271916.0	260964.0	266433.0	284763.0	316579.0	359612.0	398120.0	15942650.0
	101
SRR5063985_2_1	5981144.0
	20	22	24	26	28	30	32	34	36	38	40	42	44	46	48	50	52	54	56	58	60	62	64	66	68	70	72	74	76	78	80	82	84	86	88	90	92	94	96	98	100
SRR5063985_2_1.trim	440.0	778.0	1673.0	8551.0	8323.0	9010.0	18141.0	53940.0	99830.0	115610.0	147636.0	131890.0	125031.0	105857.0	100213.0	119146.0	113805.0	98011.0	84752.0	74139.0	78026.0	83048.0	78359.0	69337.0	61421.0	59963.0	65750.0	64349.0	57032.0	52548.0	50707.0	54212.0	55728.0	53125.0	50874.0	52378.0	56405.0	65683.0	73806.0	81046.0	3251174.0
	101
SRR5063985_2_2	5981144.0
	20	22	24	26	28	30	32	34	36	38	40	42	44	46	48	50	52	54	56	58	60	62	64	66	68	70	72	74	76	78	80	82	84	86	88	90	92	94	96	98	100
SRR5063985_2_2.trim	3181.0	2812.0	3542.0	10868.0	11693.0	11081.0	20175.0	55829.0	101753.0	117895.0	149450.0	133940.0	126947.0	107890.0	102457.0	120003.0	114623.0	99469.0	86088.0	76035.0	79825.0	84736.0	79971.0	70959.0	62929.0	61423.0	67111.0	65635.0	60613.0	55578.0	52566.0	55983.0	57417.0	54731.0	52452.0	53152.0	57233.0	63614.0	71942.0	79727.0	3188419.0
	101
SRR5063985_3_1	8968754.0
	20	22	24	26	28	30	32	34	36	38	40	42	44	46	48	50	52	54	56	58	60	62	64	66	68	70	72	74	76	78	80	82	84	86	88	90	92	94	96	98	100
SRR5063985_3_1.trim	651.0	1105.0	2466.0	12707.0	12494.0	13351.0	27305.0	81094.0	149375.0	173456.0	221448.0	197725.0	187302.0	159283.0	150278.0	178653.0	170800.0	146775.0	126833.0	111244.0	116819.0	124151.0	117507.0	104261.0	91882.0	89986.0	98168.0	96475.0	85329.0	78669.0	76056.0	81188.0	83585.0	79461.0	76201.0	78614.0	84666.0	98608.0	110626.0	121531.0	4876534.0
	101
SRR5063985_3_2	8968754.0
	20	22	24	26	28	30	32	34	36	38	40	42	44	46	48	50	52	54	56	58	60	62	64	66	68	70	72	74	76	78	80	82	84	86	88	90	92	94	96	98	100
SRR5063985_3_2.trim	4859.0	4249.0	5282.0	16241.0	17380.0	16509.0	30397.0	83695.0	152197.0	176644.0	224248.0	200725.0	190324.0	162336.0	153548.0	180122.0	171939.0	148960.0	128994.0	113994.0	119627.0	126657.0	120018.0	106715.0	94231.0	92150.0	100266.0	98461.0	90795.0	83169.0	79008.0	83709.0	86073.0	81753.0	78439.0	79808.0	85768.0	95235.0	107931.0	119358.0	4782848.0
	101
SRR5063985_4_1	11957606.0
	20	22	24	26	28	30	32	34	36	38	40	42	44	46	48	50	52	54	56	58	60	62	64	66	68	70	72	74	76	78	80	82	84	86	88	90	92	94	96	98	100
SRR5063985_4_1.trim	892.0	1485.0	3331.0	16721.0	16764.0	17778.0	36557.0	108197.0	198937.0	231196.0	295197.0	263678.0	250008.0	212183.0	200426.0	238608.0	227371.0	195377.0	168954.0	148346.0	155872.0	165381.0	156783.0	139043.0	122946.0	119716.0	131006.0	128502.0	113738.0	104784.0	101313.0	108263.0	111793.0	106012.0	101532.0	104994.0	113011.0	131556.0	147814.0	162100.0	6500823.0
	101
SRR5063985_4_2	11957606.0
	20	22	24	26	28	30	32	34	36	38	40	42	44	46	48	50	52	54	56	58	60	62	64	66	68	70	72	74	76	78	80	82	84	86	88	90	92	94	96	98	100
SRR5063985_4_2.trim	6514.0	5705.0	7071.0	21470.0	23123.0	22033.0	40637.0	111590.0	202840.0	235390.0	298981.0	267836.0	253967.0	216165.0	204662.0	240570.0	228787.0	198365.0	171799.0	151927.0	159676.0	168794.0	160280.0	142331.0	125919.0	122693.0	133792.0	131124.0	121059.0	110836.0	105363.0	111536.0	115104.0	108906.0	104514.0	106538.0	114526.0	127029.0	143814.0	159089.0	6376633.0
	101
SRR5063985_5_1	14944573.0
	20	22	24	26	28	30	32	34	36	38	40	42	44	46	48	50	52	54	56	58	60	62	64	66	68	70	72	74	76	78	80	82	84	86	88	90	92	94	96	98	100
SRR5063985_5_1.trim	1130.0	1840.0	4102.0	20787.0	21023.0	22309.0	45645.0	135055.0	248322.0	288616.0	368409.0	329564.0	312686.0	264851.0	250803.0	298548.0	283888.0	244168.0	211115.0	185103.0	194672.0	206479.0	195946.0	173811.0	153664.0	149677.0	163604.0	160539.0	142267.0	130665.0	126544.0	135531.0	139608.0	132506.0	126820.0	131309.0	141023.0	164193.0	184601.0	202688.0	8127118.0
	101
SRR5063985_5_2	14944573.0
	20	22	24	26	28	30	32	34	36	38	40	42	44	46	48	50	52	54	56	58	60	62	64	66	68	70	72	74	76	78	80	82	84	86	88	90	92	94	96	98	100
SRR5063985_5_2.trim	8159.0	7154.0	8827.0	26718.0	29056.0	27686.0	50682.0	139388.0	253158.0	293803.0	373175.0	334794.0	317547.0	270015.0	256084.0	301027.0	285716.0	247872.0	214646.0	189580.0	199328.0	210805.0	200172.0	177711.0	157317.0	153502.0	167122.0	163777.0	151430.0	138239.0	131557.0	139625.0	143672.0	136191.0	130536.0	133226.0	143061.0	158576.0	179735.0	198972.0	7971588.0
	101
SRR5063985_6_1	17930509.0
	20	22	24	26	28	30	32	34	36	38	40	42	44	46	48	50	52	54	56	58	60	62	64	66	68	70	72	74	76	78	80	82	84	86	88	90	92	94	96	98	100
SRR5063985_6_1.trim	1327.0	2189.0	4862.0	24900.0	25127.0	26681.0	54888.0	161815.0	297904.0	346551.0	442029.0	395676.0	374962.0	317283.0	301147.0	358311.0	340243.0	293174.0	252848.0	222554.0	233799.0	248089.0	234874.0	208352.0	184199.0	179430.0	196289.0	192379.0	170508.0	156992.0	152059.0	162426.0	167462.0	158639.0	152152.0	157691.0	169058.0	197021.0	221579.0	243519.0	9751490.0
	101
SRR5063985_6_2	17930509.0
	20	22	24	26	28	30	32	34	36	38	40	42	44	46	48	50	52	54	56	58	60	62	64	66	68	70	72	74	76	78	80	82	84	86	88	90	92	94	96	98	100
SRR5063985_6_2.trim	9750.0	8556.0	10607.0	32102.0	34834.0	33102.0	60941.0	167080.0	303703.0	352775.0	447843.0	401807.0	380865.0	323522.0	307562.0	361061.0	342348.0	297599.0	257201.0	228022.0	239285.0	253118.0	240010.0	213061.0	188596.0	184068.0	200544.0	196326.0	181651.0	165989.0	158024.0	167423.0	172474.0	163010.0	156686.0	160134.0	171359.0	190016.0	215523.0	238878.0	9565023.0
	101
SRR5063985_7_1	20918503.0
	20	22	24	26	28	30	32	34	36	38	40	42	44	46	48	50	52	54	56	58	60	62	64	66	68	70	72	74	76	78	80	82	84	86	88	90	92	94	96	98	100
SRR5063985_7_1.trim	1539.0	2554.0	5666.0	28966.0	29269.0	31135.0	63984.0	188872.0	347652.0	404429.0	515657.0	461503.0	437419.0	369692.0	351308.0	418027.0	396840.0	342157.0	294463.0	259985.0	272551.0	289533.0	273957.0	243341.0	214784.0	209555.0	228648.0	224438.0	198925.0	183295.0	177507.0	189503.0	195413.0	185130.0	177395.0	183815.0	197038.0	229672.0	258472.0	283789.0	11377920.0
	101
SRR5063985_7_2	20918503.0
	20	22	24	26	28	30	32	34	36	38	40	42	44	46	48	50	52	54	56	58	60	62	64	66	68	70	72	74	76	78	80	82	84	86	88	90	92	94	96	98	100
SRR5063985_7_2.trim	11367.0	10048.0	12372.0	37485.0	40695.0	38525.0	71050.0	195067.0	354406.0	411676.0	522446.0	468719.0	444404.0	376928.0	358740.0	421231.0	399106.0	347302.0	299685.0	266360.0	279041.0	295443.0	280133.0	248768.0	219902.0	215050.0	233599.0	229114.0	211883.0	193797.0	184426.0	195277.0	201199.0	190218.0	182722.0	186805.0	199760.0	221463.0	251274.0	278412.0	11159900.0
	101
SRR5063985_8_1	23908685.0
	20	22	24	26	28	30	32	34	36	38	40	42	44	46	48	50	52	54	56	58	60	62	64	66	68	70	72	74	76	78	80	82	84	86	88	90	92	94	96	98	100
SRR5063985_8_1.trim	1740.0	2925.0	6456.0	33015.0	33539.0	35416.0	73188.0	215703.0	397530.0	462207.0	589085.0	527212.0	500173.0	422730.0	401751.0	477723.0	453620.0	390886.0	336667.0	297098.0	311496.0	330836.0	313051.0	277890.0	245780.0	239645.0	261302.0	256544.0	227077.0	209744.0	203249.0	216261.0	223348.0	211636.0	202699.0	210237.0	225041.0	262489.0	295867.0	324074.0	13004139.0
	101
SRR5063985_8_2	23908685.0
	20	22	24	26	28	30	32	34	36	38	40	42	44	46	48	50	52	54	56	58	60	62	64	66	68	70	72	74	76	78	80	82	84	86	88	90	92	94	96	98	100
SRR5063985_8_2.trim	12974.0	11598.0	14142.0	42650.0	46498.0	43882.0	81206.0	222741.0	405148.0	470430.0	596865.0	535509.0	508194.0	431041.0	410051.0	481393.0	456218.0	396889.0	342627.0	304348.0	319026.0	337488.0	319893.0	284041.0	251575.0	245967.0	267024.0	261864.0	242077.0	221859.0	211018.0	223027.0	229968.0	217332.0	208822.0	213436.0	228029.0	253232.0	287278.0	318119.0	12755590.0
	101
SRR5063985_9_1	26895829.0
	20	22	24	26	28	30	32	34	36	38	40	42	44	46	48	50	52	54	56	58	60	62	64	66	68	70	72	74	76	78	80	82	84	86	88	90	92	94	96	98	100
SRR5063985_9_1.trim	1946.0	3299.0	7280.0	37153.0	37942.0	39755.0	82155.0	242833.0	447493.0	520367.0	662828.0	592977.0	562573.0	475640.0	452015.0	537253.0	510625.0	440139.0	378922.0	334423.0	350459.0	372344.0	352169.0	312728.0	276522.0	269571.0	293901.0	288632.0	255311.0	235935.0	228782.0	243152.0	251130.0	238438.0	228126.0	236282.0	252927.0	295298.0	333231.0	364561.0	14626573.0
	101
SRR5063985_9_2	26895829.0
	20	22	24	26	28	30	32	34	36	38	40	42	44	46	48	50	52	54	56	58	60	62	64	66	68	70	72	74	76	78	80	82	84	86	88	90	92	94	96	98	100
SRR5063985_9_2.trim	14622.0	13095.0	15904.0	47965.0	52420.0	49264.0	91233.0	250681.0	455977.0	529601.0	671665.0	602179.0	571699.0	484964.0	461283.0	541365.0	513505.0	446834.0	385607.0	342738.0	358833.0	379860.0	359786.0	319636.0	283188.0	276533.0	300397.0	294695.0	272236.0	249549.0	237538.0	250755.0	258429.0	244679.0	235001.0	239995.0	256477.0	284661.0	323407.0	358156.0	14347278.0
	101
SRR5063986_1	47640829.0
	20	22	24	26	28	30	32	34	36	38	40	42	44	46	48	50	52	54	56	58	60	62	64	66	68	70	72	74	76	78	80	82	84	86	88	90	92	94	96	98	100
SRR5063986_1.trim	5083.0	8548.0	17872.0	70338.0	62966.0	85633.0	173602.0	492481.0	804414.0	892506.0	1299453.0	1059848.0	943285.0	753972.0	691661.0	947402.0	888699.0	722788.0	601670.0	515465.0	585836.0	651689.0	604685.0	529572.0	452447.0	457675.0	525726.0	522257.0	448857.0	408552.0	408157.0	453712.0	471075.0	452335.0	437530.0	459787.0	519745.0	583306.0	682392.0	769673.0	25649711.0
	101
SRR5063986_2	47640829.0
	20	22	24	26	28	30	32	34	36	38	40	42	44	46	48	50	52	54	56	58	60	62	64	66	68	70	72	74	76	78	80	82	84	86	88	90	92	94	96	98	100
SRR5063986_2.trim	31900.0	31222.0	38413.0	94534.0	90036.0	107442.0	194525.0	511215.0	824800.0	912618.0	1325664.0	1084437.0	965196.0	775532.0	712453.0	960571.0	897469.0	739911.0	619383.0	529596.0	600345.0	666618.0	621505.0	545150.0	468444.0	470980.0	540729.0	537110.0	485007.0	436287.0	425254.0	464863.0	482557.0	460226.0	437794.0	452070.0	492881.0	567467.0	657525.0	721260.0	25131416.0
	40
SRR5128074_001_1	36767.0
	22	23	24	25	26	27	28	29	30	31	32	33	34	35	36	37	38	39	40
SRR5128074_001_1.trim	1.0	0.0	1.0	3.0	41.0	36.0	45.0	82.0	0.0	0.0	0.0	0.0	0.0	0.0	0.0	0.0	0.0	0.0	36428.0
	40
SRR5128074_001_2	36767.0
	20	21	22	23	24	25	26	27	28	29	30	31	32	33	34	35	36	37	38	39	40
SRR5128074_001_2.trim	2.0	0.0	2.0	1.0	2.0	6.0	45.0	36.0	45.0	86.0	0.0	1.0	0.0	0.0	0.0	0.0	0.0	0.0	0.0	0.0	36411.0
	40
SRR5128074_002_1	73687.0
	22	23	24	25	26	27	28	29	30	31	32	33	34	35	36	37	38	39	40
SRR5128074_002_1.trim	1.0	0.0	1.0	9.0	81.0	69.0	88.0	147.0	0.0	0.0	0.0	0.0	0.0	0.0	0.0	0.0	0.0	0.0	73025.0
	40
SRR5128074_002_2	73687.0
	20	21	22	23	24	25	26	27	28	29	30	31	32	33	34	35	36	37	38	39	40
SRR5128074_002_2.trim	2.0	0.0	2.0	2.0	2.0	14.0	86.0	69.0	89.0	151.0	0.0	1.0	0.0	0.0	0.0	0.0	0.0	0.0	0.0	0.0	73003.0
	40
SRR5128074_003_1	110480.0
	22	23	24	25	26	27	28	29	30	31	32	33	34	35	36	37	38	39	40
SRR5128074_003_1.trim	2.0	0.0	4.0	16.0	130.0	109.0	133.0	216.0	0.0	0.0	0.0	0.0	0.0	0.0	0.0	0.0	0.0	0.0	109457.0
	40
SRR5128074_003_2	110480.0
	20	21	22	23	24	25	26	27	28	29	30	31	32	33	34	35	36	37	38	39	40
SRR5128074_003_2.trim	2.0	0.0	4.0	3.0	5.0	24.0	140.0	109.0	135.0	220.0	2.0	1.0	0.0	1.0	0.0	0.0	0.0	0.0	1.0	1.0	109419.0
	40
SRR5128074_004_1	147312.0
	22	23	24	25	26	27	28	29	30	31	32	33	34	35	36	37	38	39	40
SRR5128074_004_1.trim	2.0	0.0	4.0	19.0	181.0	145.0	180.0	286.0	0.0	0.0	0.0	0.0	0.0	0.0	0.0	0.0	0.0	0.0	145970.0
	40
SRR5128074_004_2	147312.0
	20	21	22	23	24	25	26	27	28	29	30	31	32	33	34	35	36	37	38	39	40
SRR5128074_004_2.trim	3.0	2.0	5.0	4.0	7.0	30.0	193.0	147.0	183.0	292.0	3.0	1.0	1.0	1.0	0.0	0.0	0.0	1.0	1.0	1.0	145912.0
	40
SRR5128074_005_1	184326.0
	22	23	24	25	26	27	28	29	30	31	32	33	34	35	36	37	38	39	40
SRR5128074_005_1.trim	3.0	0.0	4.0	20.0	227.0	177.0	241.0	351.0	0.0	0.0	0.0	0.0	0.0	0.0	0.0	0.0	0.0	0.0	182672.0
	40
SRR5128074_005_2	184326.0
	20	21	22	23	24	25	26	27	28	29	30	31	32	33	34	35	36	37	38	39	40
SRR5128074_005_2.trim	3.0	2.0	6.0	5.0	8.0	35.0	239.0	179.0	246.0	358.0	4.0	1.0	1.0	1.0	0.0	0.0	0.0	1.0	1.0	1.0	182604.0
	40
SRR5128074_006_1	221139.0
	22	23	24	25	26	27	28	29	30	31	32	33	34	35	36	37	38	39	40
SRR5128074_006_1.trim	3.0	0.0	4.0	26.0	266.0	216.0	304.0	423.0	0.0	0.0	0.0	0.0	0.0	0.0	0.0	0.0	0.0	0.0	219126.0
	40
SRR5128074_006_2	221139.0
	20	21	22	23	24	25	26	27	28	29	30	31	32	33	34	35	36	37	38	39	40
SRR5128074_006_2.trim	3.0	2.0	6.0	5.0	9.0	45.0	278.0	218.0	310.0	431.0	4.0	1.0	2.0	1.0	0.0	0.0	0.0	1.0	1.0	2.0	219049.0
	40
SRR5128074_007_1	257832.0
	22	23	24	25	26	27	28	29	30	31	32	33	34	35	36	37	38	39	40
SRR5128074_007_1.trim	3.0	0.0	4.0	29.0	311.0	253.0	354.0	494.0	0.0	0.0	0.0	0.0	0.0	0.0	0.0	0.0	0.0	0.0	255474.0
	40
SRR5128074_007_2	257832.0
	20	21	22	23	24	25	26	27	28	29	30	31	32	33	34	35	36	37	38	39	40
SRR5128074_007_2.trim	3.0	2.0	6.0	11.0	11.0	48.0	327.0	256.0	360.0	503.0	6.0	1.0	2.0	2.0	0.0	0.0	0.0	1.0	1.0	3.0	255379.0
	40
SRR5128074_008_1	294488.0
	21	22	23	24	25	26	27	28	29	30	31	32	33	34	35	36	37	38	39	40
SRR5128074_008_1.trim	1.0	3.0	1.0	4.0	34.0	360.0	287.0	417.0	573.0	0.0	0.0	0.0	0.0	0.0	0.0	0.0	0.0	0.0	0.0	291765.0
	40
SRR5128074_008_2	294488.0
	20	21	22	23	24	25	26	27	28	29	30	31	32	33	34	35	36	37	38	39	40
SRR5128074_008_2.trim	4.0	3.0	6.0	15.0	11.0	56.0	376.0	290.0	426.0	583.0	8.0	1.0	2.0	2.0	0.0	0.0	0.0	1.0	1.0	3.0	291657.0
	40
SRR5128074_009_1	331160.0
	21	22	23	24	25	26	27	28	29	30	31	32	33	34	35	36	37	38	39	40
SRR5128074_009_1.trim	1.0	3.0	1.0	4.0	38.0	398.0	319.0	460.0	645.0	0.0	0.0	0.0	0.0	0.0	0.0	0.0	0.0	0.0	0.0	328114.0
	40
SRR5128074_009_2	331160.0
	20	21	22	23	24	25	26	27	28	29	30	31	32	33	34	35	36	37	38	39	40
SRR5128074_009_2.trim	5.0	4.0	6.0	15.0	11.0	60.0	415.0	323.0	470.0	657.0	8.0	1.0	2.0	2.0	0.0	0.0	0.0	1.0	1.0	3.0	327999.0
	40
SRR5128074_01_1	368149.0
	21	22	23	24	25	26	27	28	29	30	31	32	33	34	35	36	37	38	39	40
SRR5128074_01_1.trim	1.0	3.0	1.0	4.0	42.0	445.0	356.0	515.0	710.0	0.0	0.0	0.0	0.0	0.0	0.0	0.0	0.0	0.0	0.0	364749.0
	40
SRR5128074_01_2	368149.0
	20	21	22	23	24	25	26	27	28	29	30	31	32	33	34	35	36	37	38	39	40
SRR5128074_01_2.trim	5.0	5.0	6.0	16.0	11.0	67.0	462.0	360.0	526.0	722.0	8.0	1.0	2.0	2.0	0.0	0.0	0.0	1.0	1.0	3.0	364628.0
	40
SRR5128074_02_1	736705.0
	20	21	22	23	24	25	26	27	28	29	30	31	32	33	34	35	36	37	38	39	40
SRR5128074_02_1.trim	3.0	2.0	3.0	4.0	10.0	78.0	904.0	734.0	1022.0	1381.0	0.0	0.0	0.0	0.0	0.0	0.0	0.0	0.0	0.0	0.0	729855.0
	40
SRR5128074_02_2	736705.0
	20	21	22	23	24	25	26	27	28	29	30	31	32	33	34	35	36	37	38	39	40
SRR5128074_02_2.trim	11.0	8.0	12.0	32.0	25.0	130.0	931.0	746.0	1052.0	1402.0	14.0	1.0	2.0	4.0	0.0	0.0	0.0	2.0	2.0	5.0	729617.0
	40
SRR5128074_03_1	1104122.0
	20	21	22	23	24	25	26	27	28	29	30	31	32	33	34	35	36	37	38	39	40
SRR5128074_03_1.trim	4.0	7.0	6.0	7.0	18.0	103.0	1373.0	1107.0	1605.0	2035.0	0.0	0.0	0.0	0.0	0.0	0.0	0.0	0.0	0.0	0.0	1093819.0
	40
SRR5128074_03_2	1104122.0
	20	21	22	23	24	25	26	27	28	29	30	31	32	33	34	35	36	37	38	39	40
SRR5128074_03_2.trim	14.0	19.0	18.0	48.0	43.0	178.0	1415.0	1126.0	1653.0	2063.0	22.0	4.0	2.0	7.0	0.0	0.0	0.0	2.0	2.0	7.0	1093461.0
	40
SRR5128074_04_1	1472346.0
	20	21	22	23	24	25	26	27	28	29	30	31	32	33	34	35	36	37	38	39	40
SRR5128074_04_1.trim	5.0	10.0	10.0	10.0	19.0	125.0	1807.0	1506.0	2145.0	2715.0	0.0	0.0	0.0	0.0	0.0	0.0	0.0	0.0	0.0	0.0	1458698.0
	40
SRR5128074_04_2	1472346.0
	20	21	22	23	24	25	26	27	28	29	30	31	32	33	34	35	36	37	38	39	40
SRR5128074_04_2.trim	24.0	23.0	22.0	56.0	49.0	222.0	1857.0	1533.0	2202.0	2748.0	27.0	7.0	4.0	7.0	0.0	0.0	0.0	2.0	5.0	12.0	1458250.0
	40
SRR5128074_05_1	1840078.0
	20	21	22	23	24	25	26	27	28	29	30	31	32	33	34	35	36	37	38	39	40
SRR5128074_05_1.trim	5.0	12.0	11.0	13.0	25.0	155.0	2210.0	1880.0	2674.0	3313.0	0.0	0.0	0.0	0.0	0.0	0.0	0.0	0.0	0.0	0.0	1823124.0
	40
SRR5128074_05_2	1840078.0
	20	21	22	23	24	25	26	27	28	29	30	31	32	33	34	35	36	37	38	39	40
SRR5128074_05_2.trim	26.0	26.0	25.0	72.0	61.0	281.0	2281.0	1914.0	2744.0	3354.0	37.0	10.0	5.0	7.0	0.0	0.0	0.0	2.0	8.0	14.0	1822555.0
	40
SRR5128074_06_1	2207790.0
	20	21	22	23	24	25	26	27	28	29	30	31	32	33	34	35	36	37	38	39	40
SRR5128074_06_1.trim	5.0	16.0	11.0	16.0	32.0	182.0	2656.0	2263.0	3185.0	4010.0	0.0	0.0	0.0	0.0	0.0	0.0	0.0	0.0	0.0	0.0	2187392.0
	40
SRR5128074_06_2	2207790.0
	20	21	22	23	24	25	26	27	28	29	30	31	32	33	34	35	36	37	38	39	40
SRR5128074_06_2.trim	29.0	37.0	31.0	91.0	72.0	326.0	2741.0	2302.0	3265.0	4055.0	42.0	14.0	6.0	10.0	0.0	0.0	0.0	2.0	11.0	18.0	2186716.0
	40
SRR5128074_07_1	2576088.0
	20	21	22	23	24	25	26	27	28	29	30	31	32	33	34	35	36	37	38	39	40
SRR5128074_07_1.trim	7.0	18.0	13.0	19.0	41.0	216.0	3082.0	2640.0	3667.0	4664.0	0.0	0.0	0.0	0.0	0.0	0.0	0.0	0.0	0.0	0.0	2552358.0
	40
SRR5128074_07_2	2576088.0
	20	21	22	23	24	25	26	27	28	29	30	31	32	33	34	35	36	37	38	39	40
SRR5128074_07_2.trim	33.0	42.0	36.0	108.0	88.0	384.0	3177.0	2680.0	3756.0	4711.0	49.0	15.0	9.0	13.0	1.0	0.0	0.0	2.0	15.0	24.0	2551582.0
	40
SRR5128074_08_1	2944878.0
	20	21	22	23	24	25	26	27	28	29	30	31	32	33	34	35	36	37	38	39	40
SRR5128074_08_1.trim	7.0	18.0	14.0	22.0	51.0	237.0	3513.0	3011.0	4171.0	5306.0	0.0	0.0	0.0	0.0	0.0	0.0	0.0	0.0	0.0	0.0	2917776.0
	40
SRR5128074_08_2	2944878.0
	20	21	22	23	24	25	26	27	28	29	30	31	32	33	34	35	36	37	38	39	40
SRR5128074_08_2.trim	39.0	50.0	45.0	121.0	106.0	433.0	3626.0	3055.0	4267.0	5361.0	58.0	17.0	9.0	16.0	1.0	0.0	0.0	2.0	16.0	28.0	2916876.0
	40
SRR5128074_09_1	3312143.0
	20	21	22	23	24	25	26	27	28	29	30	31	32	33	34	35	36	37	38	39	40
SRR5128074_09_1.trim	8.0	19.0	16.0	24.0	55.0	255.0	3916.0	3417.0	4677.0	6001.0	0.0	0.0	0.0	0.0	0.0	0.0	0.0	0.0	0.0	0.0	3281709.0
	40
SRR5128074_09_2	3312143.0
	20	21	22	23	24	25	26	27	28	29	30	31	32	33	34	35	36	37	38	39	40
SRR5128074_09_2.trim	44.0	56.0	50.0	136.0	112.0	475.0	4046.0	3463.0	4791.0	6063.0	65.0	21.0	10.0	20.0	2.0	0.0	0.0	2.0	18.0	34.0	3280689.0
	40
SRR5128074_1	36769931.0
	20	21	22	23	24	25	26	27	28	29	30	31	32	33	34	35	36	37	38	39	40
SRR5128074_1.trim	102.0	272.0	169.0	271.0	516.0	2831.0	42958.0	37703.0	51204.0	65041.0	0.0	0.0	0.0	4.0	0.0	4.0	0.0	0.0	0.0	0.0	36436899.0
	40
SRR5128074_1_1	3678920.0
	20	21	22	23	24	25	26	27	28	29	30	31	32	33	34	35	36	37	38	39	40
SRR5128074_1_1.trim	11.0	20.0	16.0	25.0	60.0	272.0	4343.0	3776.0	5221.0	6612.0	0.0	0.0	0.0	0.0	0.0	0.0	0.0	0.0	0.0	0.0	3645301.0
	40
SRR5128074_1_2	3678920.0
	20	21	22	23	24	25	26	27	28	29	30	31	32	33	34	35	36	37	38	39	40
SRR5128074_1_2.trim	51.0	60.0	51.0	152.0	124.0	515.0	4488.0	3829.0	5353.0	6681.0	74.0	24.0	12.0	23.0	3.0	0.0	0.0	3.0	19.0	39.0	3644156.0
	40
SRR5128074_2	36769931.0
	20	21	22	23	24	25	26	27	28	29	30	31	32	33	34	35	36	37	38	39	40
SRR5128074_2.trim	520.0	629.0	498.0	1398.0	1120.0	5193.0	44659.0	38387.0	52462.0	65742.0	609.0	202.0	129.0	311.0	35.0	31.0	31.0	41.0	133.0	428.0	36425416.0
	40
SRR5128074_2_1	7358352.0
	20	21	22	23	24	25	26	27	28	29	30	31	32	33	34	35	36	37	38	39	40
SRR5128074_2_1.trim	23.0	46.0	31.0	53.0	101.0	553.0	8639.0	7486.0	10418.0	13101.0	0.0	0.0	0.0	0.0	0.0	0.0	0.0	0.0	0.0	0.0	7291543.0
	40
SRR5128074_2_2	7358352.0
	20	21	22	23	24	25	26	27	28	29	30	31	32	33	34	35	36	37	38	39	40
SRR5128074_2_2.trim	95.0	123.0	98.0	284.0	213.0	1045.0	8960.0	7615.0	10666.0	13234.0	141.0	38.0	20.0	56.0	6.0	3.0	1.0	5.0	32.0	82.0	7289277.0
	40
SRR5128074_3_1	11034710.0
	20	21	22	23	24	25	26	27	28	29	30	31	32	33	34	35	36	37	38	39	40
SRR5128074_3_1.trim	35.0	79.0	54.0	79.0	142.0	864.0	12931.0	11302.0	15509.0	19586.0	0.0	0.0	0.0	0.0	0.0	2.0	0.0	0.0	0.0	0.0	10934653.0
	40
SRR5128074_3_2	11034710.0
	20	21	22	23	24	25	26	27	28	29	30	31	32	33	34	35	36	37	38	39	40
SRR5128074_3_2.trim	163.0	188.0	152.0	422.0	298.0	1589.0	13437.0	11491.0	15887.0	19795.0	198.0	54.0	37.0	92.0	9.0	9.0	3.0	9.0	40.0	133.0	10931230.0
	40
SRR5128074_4_1	14711310.0
	20	21	22	23	24	25	26	27	28	29	30	31	32	33	34	35	36	37	38	39	40
SRR5128074_4_1.trim	43.0	111.0	71.0	108.0	190.0	1149.0	17227.0	15011.0	20597.0	25987.0	0.0	0.0	0.0	1.0	0.0	2.0	0.0	0.0	0.0	0.0	14578236.0
	40
SRR5128074_4_2	14711310.0
	20	21	22	23	24	25	26	27	28	29	30	31	32	33	34	35	36	37	38	39	40
SRR5128074_4_2.trim	202.0	248.0	199.0	560.0	418.0	2106.0	17894.0	15255.0	21119.0	26258.0	260.0	76.0	49.0	120.0	14.0	12.0	5.0	11.0	53.0	171.0	14573703.0
	40
SRR5128074_5_1	18386391.0
	20	21	22	23	24	25	26	27	28	29	30	31	32	33	34	35	36	37	38	39	40
SRR5128074_5_1.trim	53.0	134.0	84.0	138.0	242.0	1405.0	21507.0	18885.0	25727.0	32583.0	0.0	0.0	0.0	2.0	0.0	2.0	0.0	0.0	0.0	0.0	18219703.0
	40
SRR5128074_5_2	18386391.0
	20	21	22	23	24	25	26	27	28	29	30	31	32	33	34	35	36	37	38	39	40
SRR5128074_5_2.trim	259.0	311.0	251.0	709.0	528.0	2592.0	22331.0	19199.0	26378.0	32930.0	321.0	97.0	62.0	149.0	16.0	13.0	12.0	18.0	65.0	212.0	18214012.0
	40
SRR5128074_6_1	22060555.0
	20	21	22	23	24	25	26	27	28	29	30	31	32	33	34	35	36	37	38	39	40
SRR5128074_6_1.trim	62.0	167.0	100.0	173.0	301.0	1698.0	25719.0	22689.0	30879.0	38990.0	0.0	0.0	0.0	3.0	0.0	2.0	0.0	0.0	0.0	0.0	21860704.0
	40
SRR5128074_6_2	22060555.0
	20	21	22	23	24	25	26	27	28	29	30	31	32	33	34	35	36	37	38	39	40
SRR5128074_6_2.trim	298.0	378.0	302.0	853.0	658.0	3106.0	26709.0	23074.0	31659.0	39404.0	375.0	120.0	74.0	184.0	20.0	15.0	14.0	23.0	78.0	262.0	21853881.0
	40
SRR5128074_7_1	25736657.0
	20	21	22	23	24	25	26	27	28	29	30	31	32	33	34	35	36	37	38	39	40
SRR5128074_7_1.trim	68.0	197.0	121.0	205.0	350.0	1973.0	29927.0	26473.0	35913.0	45489.0	0.0	0.0	0.0	3.0	0.0	2.0	0.0	0.0	0.0	0.0	25503556.0
	40
SRR5128074_7_2	25736657.0
	20	21	22	23	24	25	26	27	28	29	30	31	32	33	34	35	36	37	38	39	40
SRR5128074_7_2.trim	347.0	448.0	357.0	983.0	763.0	3582.0	31104.0	26941.0	36801.0	45970.0	434.0	142.0	90.0	212.0	24.0	19.0	20.0	28.0	91.0	297.0	25495624.0
	40
SRR5128074_8_1	29415634.0
	20	21	22	23	24	25	26	27	28	29	30	31	32	33	34	35	36	37	38	39	40
SRR5128074_8_1.trim	80.0	226.0	138.0	232.0	417.0	2261.0	34337.0	30251.0	41052.0	52017.0	0.0	0.0	0.0	4.0	0.0	3.0	0.0	0.0	0.0	0.0	29149095.0
	40
SRR5128074_8_2	29415634.0
	20	21	22	23	24	25	26	27	28	29	30	31	32	33	34	35	36	37	38	39	40
SRR5128074_8_2.trim	407.0	509.0	400.0	1153.0	889.0	4119.0	35703.0	30800.0	42068.0	52575.0	484.0	166.0	106.0	241.0	26.0	20.0	25.0	29.0	105.0	342.0	29139946.0
	40
SRR5128074_9_1	33091477.0
	20	21	22	23	24	25	26	27	28	29	30	31	32	33	34	35	36	37	38	39	40
SRR5128074_9_1.trim	87.0	256.0	145.0	253.0	467.0	2549.0	38687.0	33942.0	46158.0	58559.0	0.0	0.0	0.0	4.0	0.0	3.0	0.0	0.0	0.0	0.0	32791682.0
	40
SRR5128074_9_2	33091477.0
	20	21	22	23	24	25	26	27	28	29	30	31	32	33	34	35	36	37	38	39	40
SRR5128074_9_2.trim	465.0	573.0	437.0	1279.0	1000.0	4665.0	40228.0	34556.0	47296.0	59189.0	553.0	184.0	118.0	281.0	29.0	23.0	27.0	38.0	119.0	390.0	32781342.0
	42
SRR5876158_001_1	44662.0
	21	22	23	24	25	26	27	28	29	30	31	32	33	34	35	36	37	38	39	40	41	42
SRR5876158_001_1.trim	1.0	0.0	0.0	2.0	3.0	26.0	31.0	23.0	38.0	48.0	78.0	0.0	0.0	0.0	0.0	1.0	3.0	2.0	1.0	633.0	699.0	43015.0
	42
SRR5876158_001_2	44662.0
	21	22	23	24	25	26	27	28	29	30	31	32	33	34	35	36	37	38	39	40	41	42
SRR5876158_001_2.trim	1.0	0.0	0.0	2.0	3.0	26.0	32.0	23.0	37.0	48.0	78.0	1.0	0.0	0.0	0.0	1.0	0.0	0.0	0.0	633.0	700.0	43019.0
	42
SRR5876158_002_1	89606.0
	21	22	23	24	25	26	27	28	29	30	31	32	33	34	35	36	37	38	39	40	41	42
SRR5876158_002_1.trim	2.0	1.0	1.0	2.0	7.0	63.0	56.0	47.0	77.0	97.0	142.0	0.0	0.0	0.0	0.0	1.0	5.0	3.0	4.0	1227.0	1382.0	86372.0
	42
SRR5876158_002_2	89606.0
	21	22	23	24	25	26	27	28	29	30	31	32	33	34	35	36	37	38	39	40	41	42
SRR5876158_002_2.trim	2.0	1.0	1.0	2.0	7.0	63.0	57.0	47.0	76.0	97.0	142.0	1.0	0.0	0.0	0.0	1.0	1.0	1.0	0.0	1226.0	1383.0	86381.0
	42
SRR5876158_003_1	134200.0
	21	22	23	24	25	26	27	28	29	30	31	32	33	34	35	36	37	38	39	40	41	42
SRR5876158_003_1.trim	2.0	1.0	2.0	3.0	11.0	93.0	79.0	58.0	117.0	135.0	196.0	0.0	0.0	0.0	0.0	1.0	6.0	7.0	7.0	1811.0	2113.0	129387.0
	42
SRR5876158_003_2	134200.0
	21	22	23	24	25	26	27	28	29	30	31	32	33	34	35	36	37	38	39	40	41	42
SRR5876158_003_2.trim	2.0	1.0	2.0	5.0	11.0	93.0	80.0	58.0	116.0	135.0	196.0	1.0	1.0	0.0	0.0	3.0	1.0	1.0	0.0	1810.0	2113.0	129400.0
	42
SRR5876158_004_1	178981.0
	20	21	22	23	24	25	26	27	28	29	30	31	32	33	34	35	36	37	38	39	40	41	42
SRR5876158_004_1.trim	1.0	3.0	1.0	2.0	3.0	16.0	120.0	103.0	81.0	153.0	174.0	279.0	0.0	0.0	1.0	0.0	1.0	7.0	7.0	8.0	2432.0	2799.0	172558.0
	42
SRR5876158_004_2	178981.0
	20	21	22	23	24	25	26	27	28	29	30	31	32	33	34	35	36	37	38	39	40	41	42
SRR5876158_004_2.trim	1.0	3.0	1.0	3.0	5.0	16.0	120.0	104.0	81.0	151.0	174.0	279.0	1.0	1.0	0.0	1.0	3.0	1.0	2.0	0.0	2431.0	2799.0	172572.0
	42
SRR5876158_005_1	223935.0
	20	21	22	23	24	25	26	27	28	29	30	31	32	33	34	35	36	37	38	39	40	41	42
SRR5876158_005_1.trim	1.0	5.0	1.0	2.0	3.0	23.0	159.0	122.0	105.0	192.0	224.0	364.0	0.0	0.0	1.0	0.0	1.0	8.0	7.0	12.0	3065.0	3527.0	215821.0
	42
SRR5876158_005_2	223935.0
	20	21	22	23	24	25	26	27	28	29	30	31	32	33	34	35	36	37	38	39	40	41	42
SRR5876158_005_2.trim	1.0	7.0	1.0	3.0	5.0	23.0	159.0	123.0	105.0	190.0	224.0	364.0	1.0	3.0	0.0	2.0	3.0	1.0	2.0	0.0	3063.0	3527.0	215836.0
	42
SRR5876158_006_1	268414.0
	20	21	22	23	24	25	26	27	28	29	30	31	32	33	34	35	36	37	38	39	40	41	42
SRR5876158_006_1.trim	1.0	5.0	1.0	3.0	3.0	25.0	209.0	150.0	129.0	229.0	267.0	444.0	0.0	0.0	1.0	0.0	2.0	8.0	8.0	12.0	3693.0	4213.0	258648.0
	42
SRR5876158_006_2	268414.0
	20	21	22	23	24	25	26	27	28	29	30	31	32	33	34	35	36	37	38	39	40	41	42
SRR5876158_006_2.trim	1.0	7.0	1.0	4.0	5.0	25.0	209.0	151.0	129.0	227.0	267.0	444.0	1.0	3.0	1.0	2.0	3.0	1.0	2.0	0.0	3691.0	4213.0	258664.0
	42
SRR5876158_007_1	312976.0
	20	21	22	23	24	25	26	27	28	29	30	31	32	33	34	35	36	37	38	39	40	41	42
SRR5876158_007_1.trim	1.0	5.0	1.0	3.0	5.0	28.0	236.0	172.0	157.0	258.0	302.0	523.0	0.0	0.0	1.0	0.0	5.0	9.0	8.0	15.0	4302.0	4988.0	301530.0
	42
SRR5876158_007_2	312976.0
	20	21	22	23	24	25	26	27	28	29	30	31	32	33	34	35	36	37	38	39	40	41	42
SRR5876158_007_2.trim	1.0	7.0	1.0	4.0	7.0	29.0	236.0	173.0	157.0	257.0	302.0	523.0	3.0	3.0	1.0	3.0	3.0	1.0	3.0	0.0	4299.0	4988.0	301548.0
	42
SRR5876158_008_1	357424.0
	20	21	22	23	24	25	26	27	28	29	30	31	32	33	34	35	36	37	38	39	40	41	42
SRR5876158_008_1.trim	1.0	5.0	2.0	3.0	5.0	28.0	269.0	202.0	178.0	284.0	357.0	597.0	0.0	0.0	1.0	1.0	6.0	10.0	8.0	17.0	4943.0	5609.0	344403.0
	42
SRR5876158_008_2	357424.0
	20	21	22	23	24	25	26	27	28	29	30	31	32	33	34	35	36	37	38	39	40	41	42
SRR5876158_008_2.trim	1.0	7.0	2.0	4.0	8.0	29.0	269.0	205.0	178.0	283.0	357.0	597.0	3.0	4.0	1.0	3.0	3.0	1.0	3.0	0.0	4939.0	5610.0	344422.0
	42
SRR5876158_009_1	401977.0
	20	21	22	23	24	25	26	27	28	29	30	31	32	33	34	35	36	37	38	39	40	41	42
SRR5876158_009_1.trim	1.0	7.0	3.0	5.0	7.0	35.0	295.0	225.0	199.0	317.0	407.0	672.0	0.0	0.0	1.0	2.0	6.0	14.0	8.0	20.0	5525.0	6342.0	387340.0
	42
SRR5876158_009_2	401977.0
	20	21	22	23	24	25	26	27	28	29	30	31	32	33	34	35	36	37	38	39	40	41	42
SRR5876158_009_2.trim	1.0	9.0	3.0	6.0	10.0	36.0	295.0	228.0	196.0	316.0	407.0	672.0	3.0	4.0	1.0	4.0	3.0	1.0	3.0	1.0	5521.0	6343.0	387368.0
	42
SRR5876158_01_1	446847.0
	20	21	22	23	24	25	26	27	28	29	30	31	32	33	34	35	36	37	38	39	40	41	42
SRR5876158_01_1.trim	1.0	10.0	3.0	5.0	8.0	41.0	323.0	246.0	217.0	343.0	444.0	745.0	0.0	0.0	1.0	3.0	6.0	16.0	9.0	23.0	6128.0	7045.0	430621.0
	42
SRR5876158_01_2	446847.0
	20	21	22	23	24	25	26	27	28	29	30	31	32	33	34	35	36	37	38	39	40	41	42
SRR5876158_01_2.trim	1.0	13.0	3.0	7.0	11.0	42.0	323.0	249.0	213.0	342.0	444.0	745.0	4.0	4.0	1.0	5.0	3.0	1.0	3.0	1.0	6124.0	7046.0	430653.0
	42
SRR5876158_02_1	894123.0
	20	21	22	23	24	25	26	27	28	29	30	31	32	33	34	35	36	37	38	39	40	41	42
SRR5876158_02_1.trim	5.0	16.0	7.0	10.0	15.0	77.0	640.0	526.0	422.0	635.0	909.0	1538.0	0.0	0.0	1.0	9.0	16.0	23.0	20.0	58.0	12097.0	14298.0	861589.0
	42
SRR5876158_02_2	894123.0
	20	21	22	23	24	25	26	27	28	29	30	31	32	33	34	35	36	37	38	39	40	41	42
SRR5876158_02_2.trim	5.0	23.0	6.0	12.0	22.0	78.0	638.0	529.0	412.0	626.0	909.0	1538.0	4.0	9.0	2.0	19.0	9.0	5.0	5.0	2.0	12088.0	14299.0	861671.0
	42
SRR5876158_03_1	1340271.0
	20	21	22	23	24	25	26	27	28	29	30	31	32	33	34	35	36	37	38	39	40	41	42
SRR5876158_03_1.trim	11.0	19.0	14.0	16.0	24.0	119.0	967.0	749.0	615.0	952.0	1401.0	2266.0	2.0	0.0	1.0	12.0	20.0	34.0	33.0	80.0	18153.0	21234.0	1291719.0
	42
SRR5876158_03_2	1340271.0
	20	21	22	23	24	25	26	27	28	29	30	31	32	33	34	35	36	37	38	39	40	41	42
SRR5876158_03_2.trim	10.0	28.0	13.0	18.0	32.0	119.0	965.0	751.0	600.0	939.0	1401.0	2266.0	4.0	13.0	3.0	26.0	13.0	6.0	7.0	2.0	18139.0	21231.0	1291855.0
	42
SRR5876158_04_1	1787002.0
	20	21	22	23	24	25	26	27	28	29	30	31	32	33	34	35	36	37	38	39	40	41	42
SRR5876158_04_1.trim	16.0	25.0	20.0	21.0	34.0	162.0	1288.0	973.0	813.0	1251.0	1863.0	3055.0	2.0	0.0	1.0	24.0	25.0	46.0	38.0	104.0	24166.0	28324.0	1722285.0
	42
SRR5876158_04_2	1787002.0
	20	21	22	23	24	25	26	27	28	29	30	31	32	33	34	35	36	37	38	39	40	41	42
SRR5876158_04_2.trim	15.0	36.0	18.0	24.0	43.0	163.0	1285.0	973.0	797.0	1232.0	1860.0	3057.0	4.0	19.0	6.0	32.0	14.0	7.0	8.0	2.0	24149.0	28325.0	1722467.0
	42
SRR5876158_05_1	2233596.0
	20	21	22	23	24	25	26	27	28	29	30	31	32	33	34	35	36	37	38	39	40	41	42
SRR5876158_05_1.trim	20.0	34.0	26.0	29.0	43.0	214.0	1633.0	1196.0	995.0	1538.0	2336.0	3786.0	2.0	1.0	1.0	30.0	45.0	61.0	53.0	127.0	30267.0	35422.0	2152662.0
	42
SRR5876158_05_2	2233596.0
	20	21	22	23	24	25	26	27	28	29	30	31	32	33	34	35	36	37	38	39	40	41	42
SRR5876158_05_2.trim	20.0	45.0	21.0	32.0	52.0	215.0	1628.0	1193.0	977.0	1515.0	2332.0	3787.0	5.0	27.0	7.0	38.0	16.0	9.0	10.0	2.0	30245.0	35423.0	2152922.0
	42
SRR5876158_06_1	2679915.0
	20	21	22	23	24	25	26	27	28	29	30	31	32	33	34	35	36	37	38	39	40	41	42
SRR5876158_06_1.trim	24.0	42.0	28.0	31.0	61.0	248.0	1956.0	1427.0	1185.0	1867.0	2819.0	4589.0	2.0	1.0	2.0	37.0	50.0	70.0	63.0	161.0	36413.0	42537.0	2582579.0
	42
SRR5876158_06_2	2679915.0
	20	21	22	23	24	25	26	27	28	29	30	31	32	33	34	35	36	37	38	39	40	41	42
SRR5876158_06_2.trim	24.0	56.0	23.0	34.0	70.0	249.0	1948.0	1421.0	1160.0	1839.0	2814.0	4588.0	6.0	35.0	8.0	47.0	18.0	12.0	11.0	2.0	36383.0	42537.0	2582907.0
	42
SRR5876158_07_1	3126567.0
	20	21	22	23	24	25	26	27	28	29	30	31	32	33	34	35	36	37	38	39	40	41	42
SRR5876158_07_1.trim	25.0	50.0	31.0	36.0	66.0	296.0	2272.0	1670.0	1394.0	2172.0	3292.0	5380.0	3.0	1.0	3.0	39.0	61.0	86.0	67.0	190.0	42502.0	49647.0	3012952.0
	42
SRR5876158_07_2	3126567.0
	20	21	22	23	24	25	26	27	28	29	30	31	32	33	34	35	36	37	38	39	40	41	42
SRR5876158_07_2.trim	26.0	69.0	25.0	40.0	76.0	297.0	2264.0	1661.0	1366.0	2143.0	3284.0	5378.0	6.0	38.0	9.0	53.0	20.0	14.0	12.0	3.0	42462.0	49647.0	3013342.0
	42
SRR5876158_08_1	3574196.0
	20	21	22	23	24	25	26	27	28	29	30	31	32	33	34	35	36	37	38	39	40	41	42
SRR5876158_08_1.trim	29.0	58.0	38.0	39.0	73.0	333.0	2623.0	1905.0	1596.0	2457.0	3803.0	6165.0	3.0	1.0	4.0	43.0	71.0	99.0	75.0	230.0	48521.0	56779.0	3444304.0
	42
SRR5876158_08_2	3574196.0
	20	21	22	23	24	25	26	27	28	29	30	31	32	33	34	35	36	37	38	39	40	41	42
SRR5876158_08_2.trim	30.0	80.0	31.0	44.0	85.0	332.0	2612.0	1897.0	1562.0	2425.0	3795.0	6163.0	8.0	44.0	9.0	61.0	22.0	15.0	15.0	4.0	48480.0	56779.0	3444756.0
	42
SRR5876158_09_1	4020558.0
	20	21	22	23	24	25	26	27	28	29	30	31	32	33	34	35	36	37	38	39	40	41	42
SRR5876158_09_1.trim	35.0	62.0	44.0	44.0	79.0	389.0	2939.0	2147.0	1794.0	2753.0	4281.0	6891.0	3.0	2.0	4.0	51.0	81.0	112.0	84.0	260.0	54660.0	63972.0	3874274.0
	42
SRR5876158_09_2	4020558.0
	20	21	22	23	24	25	26	27	28	29	30	31	32	33	34	35	36	37	38	39	40	41	42
SRR5876158_09_2.trim	36.0	87.0	35.0	49.0	92.0	389.0	2928.0	2139.0	1757.0	2717.0	4272.0	6889.0	8.0	50.0	13.0	69.0	25.0	16.0	21.0	6.0	54613.0	63974.0	3874776.0
	42
SRR5876158_1	44657015.0
	20	21	22	23	24	25	26	27	28	29	30	31	32	33	34	35	36	37	38	39	40	41	42
SRR5876158_1.trim	386.0	716.0	542.0	485.0	1001.0	4073.0	32923.0	23827.0	19364.0	30359.0	48108.0	77155.0	38.0	15.0	63.0	639.0	853.0	1108.0	1131.0	2788.0	604677.0	708151.0	43037163.0
	42
SRR5876158_1_1	4466663.0
	20	21	22	23	24	25	26	27	28	29	30	31	32	33	34	35	36	37	38	39	40	41	42
SRR5876158_1_1.trim	39.0	69.0	48.0	48.0	88.0	435.0	3299.0	2381.0	1964.0	3095.0	4769.0	7654.0	5.0	2.0	5.0	56.0	87.0	119.0	91.0	286.0	60692.0	71145.0	4304079.0
	42
SRR5876158_1_2	4466663.0
	20	21	22	23	24	25	26	27	28	29	30	31	32	33	34	35	36	37	38	39	40	41	42
SRR5876158_1_2.trim	40.0	95.0	38.0	53.0	101.0	435.0	3290.0	2369.0	1923.0	3057.0	4758.0	7651.0	10.0	53.0	14.0	79.0	27.0	17.0	24.0	7.0	60643.0	71143.0	4304629.0
	42
SRR5876158_2	44657015.0
	20	21	22	23	24	25	26	27	28	29	30	31	32	33	34	35	36	37	38	39	40	41	42
SRR5876158_2.trim	381.0	960.0	433.0	541.0	1102.0	4091.0	32770.0	23701.0	19138.0	29937.0	48021.0	77121.0	104.0	523.0	166.0	798.0	299.0	198.0	191.0	119.0	604423.0	708127.0	43042421.0
	42
SRR5876158_2_1	8935282.0
	20	21	22	23	24	25	26	27	28	29	30	31	32	33	34	35	36	37	38	39	40	41	42
SRR5876158_2_1.trim	76.0	145.0	100.0	89.0	177.0	841.0	6580.0	4783.0	3915.0	6194.0	9581.0	15376.0	12.0	3.0	17.0	106.0	170.0	238.0	193.0	564.0	121253.0	142295.0	8610140.0
	42
SRR5876158_2_2	8935282.0
	20	21	22	23	24	25	26	27	28	29	30	31	32	33	34	35	36	37	38	39	40	41	42
SRR5876158_2_2.trim	71.0	195.0	80.0	100.0	202.0	841.0	6547.0	4763.0	3859.0	6109.0	9560.0	15367.0	19.0	106.0	28.0	152.0	65.0	41.0	48.0	12.0	121174.0	142289.0	8611220.0
	42
SRR5876158_3_1	13401094.0
	20	21	22	23	24	25	26	27	28	29	30	31	32	33	34	35	36	37	38	39	40	41	42
SRR5876158_3_1.trim	112.0	209.0	151.0	127.0	275.0	1259.0	9882.0	7135.0	5851.0	9244.0	14410.0	23068.0	16.0	4.0	23.0	168.0	265.0	334.0	297.0	897.0	181741.0	213231.0	12913852.0
	42
SRR5876158_3_2	13401094.0
	20	21	22	23	24	25	26	27	28	29	30	31	32	33	34	35	36	37	38	39	40	41	42
SRR5876158_3_2.trim	108.0	290.0	119.0	145.0	310.0	1261.0	9835.0	7095.0	5766.0	9118.0	14384.0	23056.0	29.0	165.0	47.0	239.0	95.0	56.0	72.0	31.0	181640.0	213225.0	12915465.0
	42
SRR5876158_4_1	17865679.0
	20	21	22	23	24	25	26	27	28	29	30	31	32	33	34	35	36	37	38	39	40	41	42
SRR5876158_4_1.trim	150.0	272.0	198.0	176.0	399.0	1667.0	13181.0	9521.0	7753.0	12209.0	19197.0	30798.0	17.0	8.0	28.0	240.0	344.0	461.0	418.0	1159.0	242133.0	283957.0	17216778.0
	42
SRR5876158_4_2	17865679.0
	20	21	22	23	24	25	26	27	28	29	30	31	32	33	34	35	36	37	38	39	40	41	42
SRR5876158_4_2.trim	146.0	374.0	156.0	200.0	444.0	1668.0	13118.0	9464.0	7638.0	12032.0	19164.0	30787.0	35.0	219.0	64.0	323.0	130.0	74.0	93.0	42.0	242002.0	283949.0	17218942.0
	42
SRR5876158_5_1	22327803.0
	20	21	22	23	24	25	26	27	28	29	30	31	32	33	34	35	36	37	38	39	40	41	42
SRR5876158_5_1.trim	189.0	347.0	244.0	230.0	490.0	2041.0	16440.0	11909.0	9744.0	15302.0	24009.0	38451.0	23.0	8.0	33.0	306.0	442.0	566.0	536.0	1423.0	302520.0	354719.0	21517102.0
	42
SRR5876158_5_2	22327803.0
	20	21	22	23	24	25	26	27	28	29	30	31	32	33	34	35	36	37	38	39	40	41	42
SRR5876158_5_2.trim	184.0	470.0	195.0	261.0	546.0	2047.0	16359.0	11842.0	9618.0	15077.0	23965.0	38439.0	53.0	267.0	79.0	409.0	157.0	92.0	108.0	54.0	302366.0	354711.0	21519775.0
	42
SRR5876158_6_1	26791339.0
	20	21	22	23	24	25	26	27	28	29	30	31	32	33	34	35	36	37	38	39	40	41	42
SRR5876158_6_1.trim	227.0	420.0	308.0	281.0	604.0	2471.0	19725.0	14319.0	11664.0	18345.0	28795.0	46255.0	26.0	9.0	36.0	382.0	519.0	670.0	649.0	1687.0	363057.0	425319.0	25818777.0
	42
SRR5876158_6_2	26791339.0
	20	21	22	23	24	25	26	27	28	29	30	31	32	33	34	35	36	37	38	39	40	41	42
SRR5876158_6_2.trim	221.0	572.0	247.0	318.0	668.0	2478.0	19634.0	14242.0	11518.0	18084.0	28743.0	46234.0	68.0	321.0	98.0	489.0	180.0	108.0	125.0	61.0	362883.0	425306.0	25821947.0
	42
SRR5876158_7_1	31256156.0
	20	21	22	23	24	25	26	27	28	29	30	31	32	33	34	35	36	37	38	39	40	41	42
SRR5876158_7_1.trim	264.0	496.0	375.0	333.0	688.0	2893.0	23057.0	16640.0	13563.0	21415.0	33615.0	53973.0	32.0	12.0	43.0	439.0	596.0	789.0	774.0	1946.0	423520.0	495925.0	30121851.0
	42
SRR5876158_7_2	31256156.0
	20	21	22	23	24	25	26	27	28	29	30	31	32	33	34	35	36	37	38	39	40	41	42
SRR5876158_7_2.trim	258.0	678.0	303.0	377.0	761.0	2902.0	22957.0	16549.0	13399.0	21115.0	33557.0	53941.0	70.0	380.0	117.0	571.0	215.0	130.0	141.0	81.0	423325.0	495912.0	30125500.0
	42
SRR5876158_8_1	35725608.0
	20	21	22	23	24	25	26	27	28	29	30	31	32	33	34	35	36	37	38	39	40	41	42
SRR5876158_8_1.trim	300.0	551.0	425.0	380.0	790.0	3301.0	26305.0	18998.0	15513.0	24455.0	38436.0	61764.0	33.0	13.0	49.0	505.0	677.0	891.0	896.0	2216.0	484212.0	566730.0	34428999.0
	42
SRR5876158_8_2	35725608.0
	20	21	22	23	24	25	26	27	28	29	30	31	32	33	34	35	36	37	38	39	40	41	42
SRR5876158_8_2.trim	296.0	749.0	344.0	427.0	871.0	3311.0	26185.0	18900.0	15325.0	24119.0	38373.0	61731.0	82.0	419.0	130.0	643.0	244.0	149.0	151.0	86.0	484001.0	566715.0	34433188.0
	42
SRR5876158_9_1	40189823.0
	20	21	22	23	24	25	26	27	28	29	30	31	32	33	34	35	36	37	38	39	40	41	42
SRR5876158_9_1.trim	336.0	634.0	483.0	437.0	904.0	3711.0	29630.0	21382.0	17437.0	27373.0	43202.0	69537.0	36.0	14.0	60.0	574.0	771.0	1001.0	1010.0	2508.0	544622.0	637628.0	38731145.0
	42
SRR5876158_9_2	40189823.0
	20	21	22	23	24	25	26	27	28	29	30	31	32	33	34	35	36	37	38	39	40	41	42
SRR5876158_9_2.trim	335.0	858.0	387.0	486.0	997.0	3724.0	29497.0	21272.0	17227.0	26999.0	43124.0	69502.0	94.0	474.0	138.0	726.0	270.0	167.0	177.0	104.0	544395.0	637614.0	38735868.0
	42
SRR5876159_001_1	31606.0
	21	22	23	24	25	26	27	28	29	30	31	32	33	34	35	36	37	38	39	40	41	42
SRR5876159_001_1.trim	1.0	0.0	1.0	3.0	11.0	72.0	33.0	26.0	28.0	38.0	33.0	0.0	0.0	0.0	0.0	0.0	0.0	0.0	0.0	663.0	770.0	29873.0
	42
SRR5876159_001_2	31606.0
	21	22	23	24	25	26	27	28	29	30	31	32	33	34	35	36	37	38	39	40	41	42
SRR5876159_001_2.trim	2.0	0.0	1.0	3.0	11.0	72.0	33.0	28.0	28.0	39.0	33.0	0.0	0.0	0.0	0.0	0.0	1.0	0.0	0.0	663.0	771.0	29867.0
	42
SRR5876159_002_1	63401.0
	20	21	22	23	24	25	26	27	28	29	30	31	32	33	34	35	36	37	38	39	40	41	42
SRR5876159_002_1.trim	1.0	2.0	0.0	1.0	3.0	22.0	153.0	78.0	55.0	53.0	79.0	76.0	0.0	0.0	0.0	0.0	0.0	0.0	0.0	1.0	1351.0	1608.0	59813.0
	42
SRR5876159_002_2	63401.0
	20	21	22	23	24	25	26	27	28	29	30	31	32	33	34	35	36	37	38	39	40	41	42
SRR5876159_002_2.trim	1.0	3.0	0.0	2.0	3.0	23.0	153.0	78.0	57.0	54.0	81.0	77.0	0.0	1.0	0.0	0.0	0.0	1.0	4.0	0.0	1351.0	1612.0	59795.0
	42
SRR5876159_003_1	95154.0
	20	21	22	23	24	25	26	27	28	29	30	31	32	33	34	35	36	37	38	39	40	41	42
SRR5876159_003_1.trim	1.0	3.0	0.0	1.0	4.0	34.0	226.0	108.0	85.0	87.0	115.0	128.0	0.0	0.0	0.0	0.0	0.0	0.0	0.0	1.0	1964.0	2406.0	89849.0
	42
SRR5876159_003_2	95154.0
	20	21	22	23	24	25	26	27	28	29	30	31	32	33	34	35	36	37	38	39	40	41	42
SRR5876159_003_2.trim	1.0	4.0	0.0	2.0	5.0	35.0	226.0	108.0	88.0	88.0	118.0	129.0	0.0	1.0	0.0	0.0	0.0	2.0	4.0	1.0	1964.0	2410.0	89826.0
	42
SRR5876159_004_1	126963.0
	20	21	22	23	24	25	26	27	28	29	30	31	32	33	34	35	36	37	38	39	40	41	42
SRR5876159_004_1.trim	1.0	4.0	0.0	1.0	6.0	40.0	310.0	149.0	104.0	128.0	147.0	180.0	0.0	0.0	0.0	0.0	0.0	0.0	0.0	1.0	2671.0	3197.0	119835.0
	42
SRR5876159_004_2	126963.0
	20	21	22	23	24	25	26	27	28	29	30	31	32	33	34	35	36	37	38	39	40	41	42
SRR5876159_004_2.trim	1.0	5.0	0.0	2.0	7.0	43.0	310.0	149.0	107.0	130.0	150.0	182.0	0.0	1.0	0.0	0.0	0.0	2.0	4.0	1.0	2671.0	3203.0	119806.0
	42
SRR5876159_005_1	158810.0
	20	21	22	23	24	25	26	27	28	29	30	31	32	33	34	35	36	37	38	39	40	41	42
SRR5876159_005_1.trim	1.0	4.0	0.0	1.0	8.0	45.0	383.0	180.0	134.0	160.0	174.0	237.0	0.0	0.0	0.0	0.0	0.0	0.0	0.0	1.0	3349.0	4014.0	149877.0
	42
SRR5876159_005_2	158810.0
	20	21	22	23	24	25	26	27	28	29	30	31	32	33	34	35	36	37	38	39	40	41	42
SRR5876159_005_2.trim	1.0	5.0	0.0	2.0	9.0	51.0	383.0	180.0	137.0	162.0	179.0	241.0	1.0	1.0	0.0	1.0	0.0	2.0	7.0	1.0	3349.0	4022.0	149834.0
	42
SRR5876159_006_1	190527.0
	20	21	22	23	24	25	26	27	28	29	30	31	32	33	34	35	36	37	38	39	40	41	42
SRR5876159_006_1.trim	1.0	4.0	0.0	1.0	8.0	55.0	459.0	226.0	156.0	190.0	220.0	272.0	0.0	0.0	0.0	0.0	0.0	0.0	0.0	1.0	4041.0	4816.0	179788.0
	42
SRR5876159_006_2	190527.0
	20	21	22	23	24	25	26	27	28	29	30	31	32	33	34	35	36	37	38	39	40	41	42
SRR5876159_006_2.trim	1.0	5.0	0.0	3.0	9.0	62.0	459.0	226.0	159.0	194.0	226.0	276.0	1.0	1.0	0.0	2.0	0.0	2.0	8.0	1.0	4042.0	4825.0	179736.0
	42
SRR5876159_007_1	222090.0
	20	21	22	23	24	25	26	27	28	29	30	31	32	33	34	35	36	37	38	39	40	41	42
SRR5876159_007_1.trim	2.0	6.0	0.0	1.0	8.0	68.0	551.0	261.0	176.0	217.0	260.0	321.0	0.0	0.0	0.0	0.0	0.0	1.0	0.0	1.0	4743.0	5540.0	209599.0
	42
SRR5876159_007_2	222090.0
	20	21	22	23	24	25	26	27	28	29	30	31	32	33	34	35	36	37	38	39	40	41	42
SRR5876159_007_2.trim	2.0	8.0	0.0	3.0	9.0	75.0	551.0	261.0	180.0	221.0	266.0	325.0	2.0	1.0	0.0	3.0	0.0	2.0	10.0	1.0	4744.0	5550.0	209541.0
	42
SRR5876159_008_1	253576.0
	20	21	22	23	24	25	26	27	28	29	30	31	32	33	34	35	36	37	38	39	40	41	42
SRR5876159_008_1.trim	2.0	6.0	0.0	1.0	10.0	75.0	607.0	300.0	197.0	242.0	287.0	371.0	0.0	0.0	0.0	0.0	0.0	1.0	0.0	1.0	5429.0	6292.0	239383.0
	42
SRR5876159_008_2	253576.0
	20	21	22	23	24	25	26	27	28	29	30	31	32	33	34	35	36	37	38	39	40	41	42
SRR5876159_008_2.trim	3.0	8.0	0.0	4.0	11.0	83.0	607.0	300.0	201.0	246.0	293.0	375.0	2.0	1.0	0.0	4.0	0.0	2.0	13.0	1.0	5431.0	6304.0	239315.0
	42
SRR5876159_009_1	285127.0
	20	21	22	23	24	25	26	27	28	29	30	31	32	33	34	35	36	37	38	39	40	41	42
SRR5876159_009_1.trim	2.0	6.0	0.0	1.0	13.0	83.0	675.0	353.0	218.0	275.0	318.0	418.0	0.0	0.0	0.0	0.0	1.0	1.0	0.0	1.0	6124.0	7142.0	269065.0
	42
SRR5876159_009_2	285127.0
	20	21	22	23	24	25	26	27	28	29	30	31	32	33	34	35	36	37	38	39	40	41	42
SRR5876159_009_2.trim	4.0	8.0	0.0	4.0	14.0	91.0	675.0	353.0	223.0	280.0	325.0	423.0	2.0	1.0	0.0	7.0	0.0	2.0	15.0	1.0	6126.0	7154.0	268988.0
	42
SRR5876159_01_1	317006.0
	20	21	22	23	24	25	26	27	28	29	30	31	32	33	34	35	36	37	38	39	40	41	42
SRR5876159_01_1.trim	2.0	6.0	0.0	1.0	14.0	96.0	759.0	394.0	234.0	300.0	369.0	467.0	0.0	0.0	1.0	0.0	1.0	1.0	1.0	1.0	6829.0	7952.0	299106.0
	42
SRR5876159_01_2	317006.0
	20	21	22	23	24	25	26	27	28	29	30	31	32	33	34	35	36	37	38	39	40	41	42
SRR5876159_01_2.trim	5.0	8.0	0.0	4.0	16.0	104.0	759.0	394.0	239.0	306.0	376.0	471.0	2.0	1.0	0.0	9.0	0.0	2.0	17.0	1.0	6833.0	7964.0	299023.0
	42
SRR5876159_02_1	634675.0
	20	21	22	23	24	25	26	27	28	29	30	31	32	33	34	35	36	37	38	39	40	41	42
SRR5876159_02_1.trim	2.0	6.0	1.0	4.0	30.0	197.0	1508.0	798.0	456.0	588.0	701.0	974.0	0.0	0.0	1.0	0.0	1.0	1.0	1.0	2.0	13718.0	15894.0	598825.0
	42
SRR5876159_02_2	634675.0
	20	21	22	23	24	25	26	27	28	29	30	31	32	33	34	35	36	37	38	39	40	41	42
SRR5876159_02_2.trim	8.0	10.0	1.0	11.0	34.0	212.0	1508.0	799.0	465.0	603.0	715.0	982.0	7.0	6.0	3.0	11.0	1.0	4.0	30.0	6.0	13725.0	15912.0	598655.0
	42
SRR5876159_03_1	951533.0
	20	21	22	23	24	25	26	27	28	29	30	31	32	33	34	35	36	37	38	39	40	41	42
SRR5876159_03_1.trim	2.0	9.0	2.0	4.0	49.0	300.0	2261.0	1213.0	731.0	868.0	1039.0	1468.0	0.0	0.0	2.0	0.0	1.0	2.0	1.0	2.0	20311.0	23966.0	897888.0
	42
SRR5876159_03_2	951533.0
	20	21	22	23	24	25	26	27	28	29	30	31	32	33	34	35	36	37	38	39	40	41	42
SRR5876159_03_2.trim	10.0	16.0	2.0	12.0	53.0	318.0	2261.0	1215.0	745.0	892.0	1056.0	1483.0	10.0	8.0	3.0	22.0	1.0	6.0	51.0	10.0	20323.0	23990.0	897632.0
	42
SRR5876159_04_1	1268697.0
	20	21	22	23	24	25	26	27	28	29	30	31	32	33	34	35	36	37	38	39	40	41	42
SRR5876159_04_1.trim	2.0	11.0	3.0	7.0	55.0	410.0	3005.0	1643.0	971.0	1190.0	1368.0	2026.0	0.0	0.0	3.0	0.0	1.0	3.0	1.0	2.0	27088.0	31911.0	1197105.0
	42
SRR5876159_04_2	1268697.0
	20	21	22	23	24	25	26	27	28	29	30	31	32	33	34	35	36	37	38	39	40	41	42
SRR5876159_04_2.trim	13.0	24.0	4.0	20.0	61.0	437.0	3005.0	1647.0	991.0	1225.0	1390.0	2045.0	13.0	10.0	7.0	31.0	3.0	7.0	68.0	17.0	27104.0	31944.0	1196739.0
	42
SRR5876159_05_1	1585456.0
	20	21	22	23	24	25	26	27	28	29	30	31	32	33	34	35	36	37	38	39	40	41	42
SRR5876159_05_1.trim	2.0	13.0	5.0	9.0	71.0	515.0	3767.0	2052.0	1226.0	1468.0	1685.0	2552.0	0.0	0.0	3.0	0.0	1.0	3.0	1.0	2.0	33876.0	39911.0	1495953.0
	42
SRR5876159_05_2	1585456.0
	20	21	22	23	24	25	26	27	28	29	30	31	32	33	34	35	36	37	38	39	40	41	42
SRR5876159_05_2.trim	14.0	29.0	7.0	24.0	81.0	546.0	3768.0	2056.0	1247.0	1511.0	1709.0	2573.0	16.0	13.0	8.0	35.0	3.0	8.0	85.0	22.0	33900.0	39951.0	1495509.0
	42
SRR5876159_06_1	1902248.0
	20	21	22	23	24	25	26	27	28	29	30	31	32	33	34	35	36	37	38	39	40	41	42
SRR5876159_06_1.trim	2.0	15.0	8.0	10.0	86.0	612.0	4501.0	2498.0	1459.0	1762.0	2042.0	3031.0	0.0	0.0	3.0	0.0	1.0	3.0	1.0	2.0	40567.0	47909.0	1794926.0
	42
SRR5876159_06_2	1902248.0
	20	21	22	23	24	25	26	27	28	29	30	31	32	33	34	35	36	37	38	39	40	41	42
SRR5876159_06_2.trim	16.0	34.0	12.0	26.0	96.0	654.0	4502.0	2504.0	1482.0	1814.0	2074.0	3056.0	17.0	15.0	9.0	45.0	3.0	8.0	107.0	28.0	40596.0	47961.0	1794379.0
	42
SRR5876159_07_1	2219633.0
	20	21	22	23	24	25	26	27	28	29	30	31	32	33	34	35	36	37	38	39	40	41	42
SRR5876159_07_1.trim	3.0	19.0	8.0	11.0	95.0	701.0	5220.0	2961.0	1729.0	2061.0	2392.0	3521.0	0.0	0.0	3.0	0.0	1.0	4.0	1.0	2.0	47222.0	55819.0	2094586.0
	42
SRR5876159_07_2	2219633.0
	20	21	22	23	24	25	26	27	28	29	30	31	32	33	34	35	36	37	38	39	40	41	42
SRR5876159_07_2.trim	19.0	42.0	13.0	32.0	105.0	748.0	5221.0	2968.0	1752.0	2118.0	2427.0	3549.0	24.0	17.0	13.0	53.0	4.0	10.0	124.0	31.0	47254.0	55877.0	2093958.0
	42
SRR5876159_08_1	2537340.0
	20	21	22	23	24	25	26	27	28	29	30	31	32	33	34	35	36	37	38	39	40	41	42
SRR5876159_08_1.trim	4.0	21.0	9.0	12.0	108.0	803.0	5970.0	3385.0	1980.0	2340.0	2755.0	4028.0	0.0	2.0	3.0	0.0	1.0	4.0	2.0	2.0	53975.0	63923.0	2394328.0
	42
SRR5876159_08_2	2537340.0
	20	21	22	23	24	25	26	27	28	29	30	31	32	33	34	35	36	37	38	39	40	41	42
SRR5876159_08_2.trim	20.0	47.0	15.0	39.0	121.0	859.0	5972.0	3394.0	2007.0	2405.0	2803.0	4065.0	26.0	20.0	13.0	62.0	5.0	11.0	153.0	33.0	54012.0	63992.0	2393581.0
	42
SRR5876159_09_1	2853462.0
	20	21	22	23	24	25	26	27	28	29	30	31	32	33	34	35	36	37	38	39	40	41	42
SRR5876159_09_1.trim	4.0	23.0	10.0	16.0	115.0	895.0	6721.0	3813.0	2199.0	2628.0	3126.0	4525.0	0.0	2.0	3.0	0.0	1.0	5.0	4.0	2.0	60726.0	71943.0	2692558.0
	42
SRR5876159_09_2	2853462.0
	20	21	22	23	24	25	26	27	28	29	30	31	32	33	34	35	36	37	38	39	40	41	42
SRR5876159_09_2.trim	23.0	52.0	17.0	50.0	130.0	954.0	6722.0	3823.0	2227.0	2704.0	3181.0	4566.0	30.0	25.0	17.0	67.0	5.0	11.0	170.0	37.0	60769.0	72025.0	2691714.0
	42
SRR5876159_1	31673843.0
	20	21	22	23	24	25	26	27	28	29	30	31	32	33	34	35	36	37	38	39	40	41	42
SRR5876159_1.trim	65.0	167.0	114.0	265.0	1486.0	9813.0	75566.0	43058.0	24943.0	29115.0	34072.0	51620.0	3.0	12.0	27.0	19.0	12.0	89.0	26.0	26.0	677519.0	802982.0	29876767.0
	42
SRR5876159_1_1	3169547.0
	20	21	22	23	24	25	26	27	28	29	30	31	32	33	34	35	36	37	38	39	40	41	42
SRR5876159_1_1.trim	4.0	26.0	10.0	18.0	125.0	985.0	7492.0	4240.0	2444.0	2907.0	3500.0	5048.0	0.0	2.0	3.0	0.0	1.0	6.0	4.0	4.0	67555.0	79959.0	2990565.0
	42
SRR5876159_1_2	3169547.0
	20	21	22	23	24	25	26	27	28	29	30	31	32	33	34	35	36	37	38	39	40	41	42
SRR5876159_1_2.trim	24.0	59.0	18.0	57.0	144.0	1051.0	7493.0	4252.0	2477.0	2996.0	3566.0	5091.0	39.0	26.0	20.0	74.0	5.0	12.0	191.0	38.0	67602.0	80050.0	2989613.0
	42
SRR5876159_2	31673843.0
	20	21	22	23	24	25	26	27	28	29	30	31	32	33	34	35	36	37	38	39	40	41	42
SRR5876159_2.trim	284.0	527.0	186.0	611.0	1643.0	10472.0	75554.0	43198.0	25255.0	29939.0	34759.0	52110.0	403.0	236.0	203.0	678.0	104.0	228.0	1931.0	367.0	677921.0	803871.0	29867286.0
	42
SRR5876159_2_1	6338635.0
	20	21	22	23	24	25	26	27	28	29	30	31	32	33	34	35	36	37	38	39	40	41	42
SRR5876159_2_1.trim	12.0	44.0	25.0	50.0	250.0	1917.0	15069.0	8520.0	4861.0	5869.0	6957.0	10266.0	0.0	3.0	4.0	2.0	3.0	14.0	8.0	6.0	135366.0	160944.0	5979304.0
	42
SRR5876159_2_2	6338635.0
	20	21	22	23	24	25	26	27	28	29	30	31	32	33	34	35	36	37	38	39	40	41	42
SRR5876159_2_2.trim	51.0	111.0	39.0	113.0	281.0	2039.0	15068.0	8549.0	4925.0	6033.0	7101.0	10374.0	73.0	42.0	39.0	147.0	17.0	29.0	393.0	77.0	135442.0	161123.0	5977428.0
	42
SRR5876159_3_1	9505343.0
	20	21	22	23	24	25	26	27	28	29	30	31	32	33	34	35	36	37	38	39	40	41	42
SRR5876159_3_1.trim	16.0	63.0	35.0	75.0	410.0	2902.0	22640.0	12925.0	7306.0	8703.0	10290.0	15402.0	0.0	4.0	5.0	5.0	4.0	21.0	10.0	8.0	203628.0	240955.0	8966210.0
	42
SRR5876159_3_2	9505343.0
	20	21	22	23	24	25	26	27	28	29	30	31	32	33	34	35	36	37	38	39	40	41	42
SRR5876159_3_2.trim	84.0	166.0	55.0	175.0	455.0	3088.0	22634.0	12971.0	7407.0	8965.0	10494.0	15562.0	122.0	68.0	56.0	219.0	29.0	58.0	603.0	109.0	203746.0	241213.0	8963338.0
	42
SRR5876159_4_1	12673092.0
	20	21	22	23	24	25	26	27	28	29	30	31	32	33	34	35	36	37	38	39	40	41	42
SRR5876159_4_1.trim	22.0	75.0	47.0	98.0	567.0	3864.0	30141.0	17258.0	9894.0	11652.0	13711.0	20592.0	0.0	6.0	10.0	7.0	4.0	32.0	13.0	10.0	271249.0	320898.0	11954694.0
	42
SRR5876159_4_2	12673092.0
	20	21	22	23	24	25	26	27	28	29	30	31	32	33	34	35	36	37	38	39	40	41	42
SRR5876159_4_2.trim	112.0	223.0	70.0	233.0	628.0	4109.0	30131.0	17319.0	10015.0	11991.0	13969.0	20815.0	165.0	88.0	77.0	275.0	44.0	80.0	778.0	142.0	271393.0	321229.0	11950958.0
	42
SRR5876159_5_1	15838553.0
	20	21	22	23	24	25	26	27	28	29	30	31	32	33	34	35	36	37	38	39	40	41	42
SRR5876159_5_1.trim	31.0	92.0	53.0	125.0	709.0	4829.0	37758.0	21526.0	12365.0	14612.0	17083.0	25781.0	1.0	6.0	12.0	9.0	7.0	41.0	14.0	14.0	338792.0	401209.0	14940624.0
	42
SRR5876159_5_2	15838553.0
	20	21	22	23	24	25	26	27	28	29	30	31	32	33	34	35	36	37	38	39	40	41	42
SRR5876159_5_2.trim	146.0	272.0	81.0	304.0	787.0	5132.0	37746.0	21604.0	12519.0	15016.0	17421.0	26057.0	207.0	111.0	101.0	339.0	53.0	101.0	964.0	172.0	338979.0	401622.0	14935959.0
	42
SRR5876159_6_1	19003158.0
	20	21	22	23	24	25	26	27	28	29	30	31	32	33	34	35	36	37	38	39	40	41	42
SRR5876159_6_1.trim	38.0	108.0	62.0	143.0	867.0	5841.0	45295.0	25829.0	14900.0	17516.0	20441.0	31109.0	1.0	9.0	15.0	10.0	8.0	52.0	16.0	16.0	406757.0	481873.0	17924651.0
	42
SRR5876159_6_2	19003158.0
	20	21	22	23	24	25	26	27	28	29	30	31	32	33	34	35	36	37	38	39	40	41	42
SRR5876159_6_2.trim	182.0	324.0	97.0	352.0	961.0	6205.0	45283.0	25919.0	15087.0	18001.0	20845.0	31435.0	252.0	132.0	125.0	418.0	59.0	131.0	1163.0	209.0	406990.0	482379.0	17919008.0
	42
SRR5876159_7_1	22169779.0
	20	21	22	23	24	25	26	27	28	29	30	31	32	33	34	35	36	37	38	39	40	41	42
SRR5876159_7_1.trim	46.0	120.0	76.0	181.0	1019.0	6836.0	52990.0	30154.0	17466.0	20412.0	23894.0	36273.0	2.0	11.0	17.0	12.0	10.0	59.0	20.0	19.0	474632.0	561616.0	20911735.0
	42
SRR5876159_7_2	22169779.0
	20	21	22	23	24	25	26	27	28	29	30	31	32	33	34	35	36	37	38	39	40	41	42
SRR5876159_7_2.trim	213.0	368.0	120.0	424.0	1130.0	7277.0	52976.0	30252.0	17679.0	20996.0	24370.0	36637.0	291.0	152.0	147.0	485.0	68.0	158.0	1354.0	239.0	474901.0	562228.0	20905135.0
	42
SRR5876159_8_1	25338877.0
	20	21	22	23	24	25	26	27	28	29	30	31	32	33	34	35	36	37	38	39	40	41	42
SRR5876159_8_1.trim	50.0	135.0	90.0	205.0	1187.0	7839.0	60471.0	34525.0	19922.0	23319.0	27315.0	41376.0	3.0	11.0	19.0	16.0	10.0	66.0	23.0	23.0	542503.0	642000.0	23901060.0
	42
SRR5876159_8_2	25338877.0
	20	21	22	23	24	25	26	27	28	29	30	31	32	33	34	35	36	37	38	39	40	41	42
SRR5876159_8_2.trim	235.0	421.0	143.0	472.0	1318.0	8347.0	60456.0	34634.0	20171.0	23990.0	27847.0	41790.0	342.0	175.0	166.0	547.0	82.0	180.0	1553.0	285.0	542812.0	642703.0	23893499.0
	42
SRR5876159_9_1	28504822.0
	20	21	22	23	24	25	26	27	28	29	30	31	32	33	34	35	36	37	38	39	40	41	42
SRR5876159_9_1.trim	57.0	150.0	101.0	229.0	1331.0	8836.0	67979.0	38780.0	22423.0	26298.0	30725.0	46543.0	3.0	12.0	23.0	17.0	11.0	76.0	25.0	25.0	609868.0	722393.0	26887493.0
	42
SRR5876159_9_2	28504822.0
	20	21	22	23	24	25	26	27	28	29	30	31	32	33	34	35	36	37	38	39	40	41	42
SRR5876159_9_2.trim	256.0	477.0	164.0	537.0	1477.0	9422.0	67963.0	38907.0	22703.0	27034.0	31334.0	46999.0	377.0	201.0	184.0	618.0	94.0	204.0	1745.0	330.0	610222.0	723204.0	26878946.0
	50
SRR891275_001_1	8016.0
	20	21	22	23	24	25	26	27	28	29	30	31	32	33	34	35	36	37	38	39	40	41	42	43	44	45	46	47	48	49	50
SRR891275_001_1.trim	3.0	2.0	0.0	1.0	6.0	5.0	12.0	11.0	15.0	18.0	11.0	15.0	9.0	15.0	20.0	36.0	55.0	55.0	87.0	106.0	173.0	150.0	159.0	125.0	128.0	119.0	131.0	113.0	162.0	150.0	6070.0
	50
SRR891275_001_2	8016.0
	20	21	22	23	24	25	26	27	28	29	30	31	32	33	34	35	36	37	38	39	40	41	42	43	44	45	46	47	48	49	50
SRR891275_001_2.trim	4.0	2.0	3.0	5.0	1.0	4.0	11.0	9.0	12.0	10.0	12.0	16.0	13.0	11.0	20.0	32.0	58.0	45.0	83.0	107.0	176.0	148.0	146.0	113.0	110.0	110.0	101.0	105.0	121.0	115.0	6259.0
	50
SRR891275_002_1	16151.0
	20	21	22	23	24	25	26	27	28	29	30	31	32	33	34	35	36	37	38	39	40	41	42	43	44	45	46	47	48	49	50
SRR891275_002_1.trim	4.0	3.0	0.0	5.0	10.0	11.0	35.0	23.0	21.0	29.0	32.0	23.0	22.0	27.0	42.0	70.0	107.0	120.0	179.0	210.0	318.0	312.0	330.0	263.0	241.0	254.0	282.0	249.0	298.0	274.0	12235.0
	50
SRR891275_002_2	16151.0
	20	21	22	23	24	25	26	27	28	29	30	31	32	33	34	35	36	37	38	39	40	41	42	43	44	45	46	47	48	49	50
SRR891275_002_2.trim	7.0	7.0	6.0	7.0	3.0	11.0	31.0	18.0	20.0	18.0	31.0	25.0	27.0	26.0	33.0	61.0	107.0	104.0	164.0	204.0	315.0	300.0	315.0	232.0	207.0	230.0	228.0	220.0	219.0	225.0	12628.0
	50
SRR891275_003_1	24235.0
	20	21	22	23	24	25	26	27	28	29	30	31	32	33	34	35	36	37	38	39	40	41	42	43	44	45	46	47	48	49	50
SRR891275_003_1.trim	4.0	3.0	2.0	11.0	12.0	19.0	41.0	30.0	33.0	39.0	47.0	40.0	42.0	46.0	55.0	93.0	154.0	185.0	234.0	324.0	463.0	457.0	514.0	396.0	358.0	398.0	416.0	384.0	459.0	400.0	18388.0
	50
SRR891275_003_2	24235.0
	20	21	22	23	24	25	26	27	28	29	30	31	32	33	34	35	36	37	38	39	40	41	42	43	44	45	46	47	48	49	50
SRR891275_003_2.trim	12.0	13.0	8.0	13.0	11.0	25.0	42.0	28.0	33.0	31.0	44.0	45.0	44.0	47.0	48.0	88.0	150.0	165.0	215.0	310.0	460.0	428.0	485.0	362.0	306.0	357.0	337.0	319.0	348.0	344.0	18929.0
	50
SRR891275_004_1	32161.0
	20	21	22	23	24	25	26	27	28	29	30	31	32	33	34	35	36	37	38	39	40	41	42	43	44	45	46	47	48	49	50
SRR891275_004_1.trim	6.0	4.0	4.0	13.0	13.0	24.0	55.0	41.0	49.0	50.0	62.0	49.0	55.0	66.0	72.0	133.0	206.0	241.0	305.0	448.0	614.0	609.0	665.0	524.0	470.0	503.0	566.0	526.0	600.0	558.0	24376.0
	50
SRR891275_004_2	32161.0
	20	21	22	23	24	25	26	27	28	29	30	31	32	33	34	35	36	37	38	39	40	41	42	43	44	45	46	47	48	49	50
SRR891275_004_2.trim	15.0	18.0	8.0	16.0	17.0	31.0	54.0	36.0	45.0	42.0	54.0	55.0	59.0	65.0	69.0	129.0	200.0	215.0	286.0	426.0	607.0	571.0	635.0	477.0	407.0	456.0	455.0	442.0	468.0	465.0	25084.0
	50
SRR891275_005_1	40282.0
	20	21	22	23	24	25	26	27	28	29	30	31	32	33	34	35	36	37	38	39	40	41	42	43	44	45	46	47	48	49	50
SRR891275_005_1.trim	8.0	4.0	7.0	17.0	16.0	33.0	73.0	49.0	58.0	60.0	79.0	67.0	69.0	75.0	89.0	155.0	252.0	309.0	392.0	574.0	749.0	790.0	831.0	647.0	587.0	626.0	695.0	660.0	742.0	716.0	30525.0
	50
SRR891275_005_2	40282.0
	20	21	22	23	24	25	26	27	28	29	30	31	32	33	34	35	36	37	38	39	40	41	42	43	44	45	46	47	48	49	50
SRR891275_005_2.trim	17.0	22.0	10.0	17.0	21.0	39.0	68.0	47.0	63.0	53.0	68.0	71.0	70.0	73.0	87.0	162.0	243.0	273.0	363.0	552.0	743.0	730.0	794.0	590.0	511.0	560.0	560.0	551.0	581.0	577.0	31438.0
	50
SRR891275_006_1	48412.0
	20	21	22	23	24	25	26	27	28	29	30	31	32	33	34	35	36	37	38	39	40	41	42	43	44	45	46	47	48	49	50
SRR891275_006_1.trim	12.0	4.0	8.0	19.0	23.0	41.0	85.0	57.0	71.0	70.0	95.0	85.0	89.0	94.0	104.0	198.0	295.0	360.0	474.0	699.0	899.0	937.0	983.0	777.0	717.0	763.0	827.0	790.0	888.0	855.0	36706.0
	50
SRR891275_006_2	48412.0
	20	21	22	23	24	25	26	27	28	29	30	31	32	33	34	35	36	37	38	39	40	41	42	43	44	45	46	47	48	49	50
SRR891275_006_2.trim	21.0	24.0	15.0	21.0	26.0	44.0	78.0	59.0	72.0	68.0	85.0	91.0	83.0	95.0	106.0	196.0	289.0	328.0	446.0	661.0	897.0	876.0	936.0	715.0	627.0	683.0	659.0	656.0	682.0	699.0	37787.0
	50
SRR891275_007_1	56539.0
	20	21	22	23	24	25	26	27	28	29	30	31	32	33	34	35	36	37	38	39	40	41	42	43	44	45	46	47	48	49	50
SRR891275_007_1.trim	14.0	5.0	9.0	21.0	25.0	45.0	101.0	66.0	78.0	86.0	115.0	99.0	105.0	111.0	122.0	236.0	334.0	430.0	552.0	807.0	1055.0	1106.0	1153.0	904.0	846.0	900.0	945.0	916.0	1051.0	1006.0	42854.0
	50
SRR891275_007_2	56539.0
	20	21	22	23	24	25	26	27	28	29	30	31	32	33	34	35	36	37	38	39	40	41	42	43	44	45	46	47	48	49	50
SRR891275_007_2.trim	23.0	26.0	20.0	25.0	29.0	56.0	90.0	76.0	79.0	78.0	98.0	102.0	100.0	108.0	118.0	221.0	328.0	397.0	514.0	760.0	1056.0	1054.0	1095.0	842.0	734.0	803.0	761.0	766.0	812.0	804.0	44122.0
	50
SRR891275_008_1	64493.0
	20	21	22	23	24	25	26	27	28	29	30	31	32	33	34	35	36	37	38	39	40	41	42	43	44	45	46	47	48	49	50
SRR891275_008_1.trim	18.0	8.0	9.0	28.0	26.0	52.0	115.0	81.0	87.0	95.0	128.0	107.0	122.0	129.0	141.0	274.0	369.0	492.0	630.0	913.0	1196.0	1261.0	1311.0	1016.0	982.0	1031.0	1093.0	1037.0	1191.0	1154.0	48881.0
	50
SRR891275_008_2	64493.0
	20	21	22	23	24	25	26	27	28	29	30	31	32	33	34	35	36	37	38	39	40	41	42	43	44	45	46	47	48	49	50
SRR891275_008_2.trim	24.0	30.0	24.0	30.0	32.0	61.0	102.0	90.0	92.0	88.0	113.0	111.0	113.0	118.0	139.0	255.0	364.0	453.0	587.0	871.0	1191.0	1204.0	1251.0	947.0	851.0	928.0	886.0	871.0	920.0	917.0	50314.0
	50
SRR891275_009_1	72543.0
	20	21	22	23	24	25	26	27	28	29	30	31	32	33	34	35	36	37	38	39	40	41	42	43	44	45	46	47	48	49	50
SRR891275_009_1.trim	19.0	8.0	11.0	31.0	31.0	62.0	128.0	93.0	95.0	112.0	138.0	127.0	133.0	139.0	160.0	307.0	425.0	555.0	710.0	1015.0	1345.0	1436.0	1473.0	1160.0	1109.0	1153.0	1221.0	1165.0	1348.0	1285.0	54970.0
	50
SRR891275_009_2	72543.0
	20	21	22	23	24	25	26	27	28	29	30	31	32	33	34	35	36	37	38	39	40	41	42	43	44	45	46	47	48	49	50
SRR891275_009_2.trim	27.0	32.0	29.0	34.0	38.0	67.0	118.0	99.0	106.0	104.0	120.0	128.0	125.0	133.0	157.0	290.0	414.0	515.0	663.0	970.0	1334.0	1372.0	1406.0	1085.0	965.0	1023.0	1001.0	961.0	1026.0	1040.0	56582.0
	50
SRR891275_01_1	80578.0
	20	21	22	23	24	25	26	27	28	29	30	31	32	33	34	35	36	37	38	39	40	41	42	43	44	45	46	47	48	49	50
SRR891275_01_1.trim	20.0	11.0	12.0	34.0	35.0	63.0	142.0	110.0	105.0	126.0	153.0	134.0	141.0	158.0	178.0	337.0	470.0	600.0	802.0	1132.0	1478.0	1590.0	1639.0	1289.0	1227.0	1279.0	1359.0	1328.0	1508.0	1423.0	61075.0
	50
SRR891275_01_2	80578.0
	20	21	22	23	24	25	26	27	28	29	30	31	32	33	34	35	36	37	38	39	40	41	42	43	44	45	46	47	48	49	50
SRR891275_01_2.trim	31.0	33.0	30.0	42.0	40.0	76.0	131.0	112.0	112.0	113.0	135.0	137.0	132.0	148.0	174.0	316.0	457.0	561.0	749.0	1077.0	1465.0	1529.0	1559.0	1200.0	1076.0	1129.0	1113.0	1087.0	1168.0	1136.0	62890.0
	50
SRR891275_02_1	161765.0
	20	21	22	23	24	25	26	27	28	29	30	31	32	33	34	35	36	37	38	39	40	41	42	43	44	45	46	47	48	49	50
SRR891275_02_1.trim	45.0	33.0	27.0	63.0	75.0	106.0	274.0	232.0	213.0	250.0	288.0	275.0	290.0	311.0	395.0	653.0	957.0	1143.0	1602.0	2312.0	2816.0	3275.0	3249.0	2650.0	2490.0	2494.0	2760.0	2687.0	2949.0	2905.0	122673.0
	50
SRR891275_02_2	161765.0
	20	21	22	23	24	25	26	27	28	29	30	31	32	33	34	35	36	37	38	39	40	41	42	43	44	45	46	47	48	49	50
SRR891275_02_2.trim	62.0	59.0	59.0	93.0	72.0	132.0	267.0	221.0	207.0	218.0	254.0	260.0	262.0	290.0	383.0	621.0	911.0	1097.0	1537.0	2241.0	2780.0	3156.0	3097.0	2420.0	2233.0	2221.0	2285.0	2147.0	2312.0	2311.0	126284.0
	50
SRR891275_03_1	242307.0
	20	21	22	23	24	25	26	27	28	29	30	31	32	33	34	35	36	37	38	39	40	41	42	43	44	45	46	47	48	49	50
SRR891275_03_1.trim	54.0	48.0	46.0	99.0	104.0	153.0	410.0	350.0	335.0	370.0	439.0	409.0	422.0	463.0	602.0	1027.0	1499.0	1787.0	2353.0	3386.0	4186.0	4897.0	4886.0	3908.0	3715.0	3691.0	4066.0	4031.0	4401.0	4443.0	183817.0
	50
SRR891275_03_2	242307.0
	20	21	22	23	24	25	26	27	28	29	30	31	32	33	34	35	36	37	38	39	40	41	42	43	44	45	46	47	48	49	50
SRR891275_03_2.trim	111.0	85.0	89.0	143.0	100.0	197.0	398.0	348.0	311.0	313.0	378.0	392.0	384.0	432.0	572.0	925.0	1402.0	1709.0	2273.0	3269.0	4131.0	4706.0	4687.0	3565.0	3342.0	3331.0	3393.0	3227.0	3439.0	3505.0	189240.0
	50
SRR891275_04_1	322982.0
	20	21	22	23	24	25	26	27	28	29	30	31	32	33	34	35	36	37	38	39	40	41	42	43	44	45	46	47	48	49	50
SRR891275_04_1.trim	76.0	63.0	67.0	141.0	137.0	221.0	547.0	462.0	444.0	492.0	573.0	552.0	559.0	613.0	826.0	1353.0	2000.0	2433.0	3147.0	4518.0	5576.0	6514.0	6587.0	5251.0	4911.0	4955.0	5380.0	5370.0	5825.0	5871.0	244945.0
	50
SRR891275_04_2	322982.0
	20	21	22	23	24	25	26	27	28	29	30	31	32	33	34	35	36	37	38	39	40	41	42	43	44	45	46	47	48	49	50
SRR891275_04_2.trim	148.0	107.0	122.0	182.0	123.0	264.0	527.0	458.0	432.0	427.0	501.0	527.0	512.0	567.0	772.0	1246.0	1905.0	2286.0	3009.0	4342.0	5478.0	6303.0	6321.0	4801.0	4452.0	4475.0	4500.0	4363.0	4551.0	4668.0	252040.0
	50
SRR891275_05_1	403781.0
	20	21	22	23	24	25	26	27	28	29	30	31	32	33	34	35	36	37	38	39	40	41	42	43	44	45	46	47	48	49	50
SRR891275_05_1.trim	91.0	80.0	86.0	174.0	170.0	290.0	676.0	564.0	566.0	608.0	700.0	693.0	713.0	738.0	1057.0	1692.0	2479.0	3057.0	3927.0	5704.0	7005.0	8150.0	8179.0	6560.0	6125.0	6229.0	6713.0	6734.0	7287.0	7309.0	306176.0
	50
SRR891275_05_2	403781.0
	20	21	22	23	24	25	26	27	28	29	30	31	32	33	34	35	36	37	38	39	40	41	42	43	44	45	46	47	48	49	50
SRR891275_05_2.trim	181.0	134.0	169.0	224.0	146.0	334.0	652.0	560.0	539.0	563.0	635.0	656.0	643.0	695.0	983.0	1548.0	2359.0	2896.0	3745.0	5480.0	6877.0	7902.0	7829.0	5996.0	5571.0	5584.0	5632.0	5470.0	5716.0	5852.0	314961.0
	50
SRR891275_06_1	484287.0
	20	21	22	23	24	25	26	27	28	29	30	31	32	33	34	35	36	37	38	39	40	41	42	43	44	45	46	47	48	49	50
SRR891275_06_1.trim	107.0	98.0	111.0	209.0	198.0	357.0	789.0	691.0	683.0	749.0	832.0	837.0	856.0	915.0	1243.0	2035.0	2968.0	3698.0	4731.0	6855.0	8443.0	9713.0	9839.0	7810.0	7356.0	7488.0	8019.0	8040.0	8739.0	8758.0	367233.0
	50
SRR891275_06_2	484287.0
	20	21	22	23	24	25	26	27	28	29	30	31	32	33	34	35	36	37	38	39	40	41	42	43	44	45	46	47	48	49	50
SRR891275_06_2.trim	215.0	167.0	197.0	269.0	190.0	391.0	768.0	676.0	647.0	679.0	760.0	786.0	767.0	845.0	1164.0	1876.0	2822.0	3523.0	4506.0	6550.0	8313.0	9418.0	9434.0	7149.0	6703.0	6720.0	6743.0	6530.0	6832.0	7038.0	377722.0
	50
SRR891275_07_1	565324.0
	20	21	22	23	24	25	26	27	28	29	30	31	32	33	34	35	36	37	38	39	40	41	42	43	44	45	46	47	48	49	50
SRR891275_07_1.trim	119.0	121.0	133.0	234.0	232.0	410.0	916.0	828.0	788.0	899.0	988.0	973.0	993.0	1091.0	1465.0	2352.0	3458.0	4321.0	5522.0	7984.0	9891.0	11340.0	11486.0	9111.0	8583.0	8801.0	9315.0	9351.0	10144.0	10215.0	428726.0
	50
SRR891275_07_2	565324.0
	20	21	22	23	24	25	26	27	28	29	30	31	32	33	34	35	36	37	38	39	40	41	42	43	44	45	46	47	48	49	50
SRR891275_07_2.trim	243.0	200.0	226.0	315.0	231.0	456.0	895.0	797.0	743.0	813.0	901.0	917.0	899.0	987.0	1352.0	2174.0	3308.0	4105.0	5244.0	7629.0	9714.0	11029.0	11029.0	8358.0	7799.0	7852.0	7828.0	7536.0	7944.0	8240.0	441026.0
	50
SRR891275_08_1	646404.0
	20	21	22	23	24	25	26	27	28	29	30	31	32	33	34	35	36	37	38	39	40	41	42	43	44	45	46	47	48	49	50
SRR891275_08_1.trim	137.0	136.0	153.0	261.0	273.0	467.0	1048.0	935.0	899.0	1042.0	1125.0	1116.0	1129.0	1248.0	1679.0	2692.0	3955.0	4939.0	6354.0	9156.0	11295.0	12970.0	13135.0	10424.0	9829.0	10042.0	10665.0	10768.0	11575.0	11682.0	490077.0
	50
SRR891275_08_2	646404.0
	20	21	22	23	24	25	26	27	28	29	30	31	32	33	34	35	36	37	38	39	40	41	42	43	44	45	46	47	48	49	50
SRR891275_08_2.trim	276.0	231.0	272.0	355.0	264.0	515.0	1016.0	912.0	848.0	944.0	1035.0	1039.0	1023.0	1139.0	1539.0	2500.0	3765.0	4703.0	6033.0	8737.0	11068.0	12599.0	12625.0	9552.0	8953.0	8961.0	8955.0	8650.0	9067.0	9467.0	504163.0
	50
SRR891275_09_1	727101.0
	20	21	22	23	24	25	26	27	28	29	30	31	32	33	34	35	36	37	38	39	40	41	42	43	44	45	46	47	48	49	50
SRR891275_09_1.trim	154.0	155.0	175.0	290.0	310.0	529.0	1176.0	1059.0	1011.0	1184.0	1273.0	1258.0	1262.0	1383.0	1912.0	3038.0	4473.0	5542.0	7114.0	10297.0	12680.0	14631.0	14747.0	11641.0	11071.0	11372.0	11933.0	12112.0	13059.0	13224.0	551210.0
	50
SRR891275_09_2	727101.0
	20	21	22	23	24	25	26	27	28	29	30	31	32	33	34	35	36	37	38	39	40	41	42	43	44	45	46	47	48	49	50
SRR891275_09_2.trim	305.0	266.0	297.0	389.0	290.0	578.0	1134.0	1034.0	934.0	1079.0	1181.0	1176.0	1147.0	1272.0	1747.0	2811.0	4293.0	5290.0	6772.0	9816.0	12413.0	14184.0	14131.0	10724.0	10068.0	10165.0	10080.0	9708.0	10228.0	10720.0	567043.0
	50
SRR891275_1	8086940.0
	20	21	22	23	24	25	26	27	28	29	30	31	32	33	34	35	36	37	38	39	40	41	42	43	44	45	46	47	48	49	50
SRR891275_1.trim	1703.0	1919.0	2153.0	3160.0	3483.0	5973.0	12734.0	12034.0	11925.0	13181.0	14083.0	14245.0	13372.0	15539.0	21174.0	33207.0	50482.0	61856.0	78710.0	115079.0	143538.0	164672.0	164171.0	130011.0	123972.0	127574.0	131429.0	134371.0	145955.0	146904.0	6123314.0
	50
SRR891275_1_1	807868.0
	20	21	22	23	24	25	26	27	28	29	30	31	32	33	34	35	36	37	38	39	40	41	42	43	44	45	46	47	48	49	50
SRR891275_1_1.trim	175.0	172.0	194.0	324.0	343.0	587.0	1286.0	1184.0	1128.0	1318.0	1408.0	1381.0	1380.0	1526.0	2109.0	3394.0	4972.0	6139.0	7880.0	11418.0	14118.0	16254.0	16360.0	12943.0	12273.0	12624.0	13292.0	13414.0	14592.0	14757.0	612427.0
	50
SRR891275_1_2	807868.0
	20	21	22	23	24	25	26	27	28	29	30	31	32	33	34	35	36	37	38	39	40	41	42	43	44	45	46	47	48	49	50
SRR891275_1_2.trim	330.0	303.0	322.0	429.0	330.0	644.0	1244.0	1159.0	1032.0	1199.0	1283.0	1300.0	1247.0	1409.0	1932.0	3111.0	4783.0	5887.0	7497.0	10898.0	13783.0	15753.0	15666.0	11889.0	11150.0	11239.0	11230.0	10727.0	11431.0	11888.0	630277.0
	50
SRR891275_2	8086940.0
	20	21	22	23	24	25	26	27	28	29	30	31	32	33	34	35	36	37	38	39	40	41	42	43	44	45	46	47	48	49	50
SRR891275_2.trim	3261.0	3195.0	3231.0	4330.0	3528.0	6132.0	12395.0	11524.0	10984.0	12324.0	13150.0	13229.0	11887.0	14137.0	19308.0	30536.0	47689.0	58421.0	75539.0	109804.0	138802.0	159753.0	156956.0	120377.0	112648.0	112476.0	111548.0	107727.0	113009.0	119511.0	6304512.0
	50
SRR891275_2_1	1617088.0
	20	21	22	23	24	25	26	27	28	29	30	31	32	33	34	35	36	37	38	39	40	41	42	43	44	45	46	47	48	49	50
SRR891275_2_1.trim	334.0	374.0	429.0	637.0	720.0	1170.0	2511.0	2374.0	2308.0	2701.0	2805.0	2850.0	2701.0	3020.0	4254.0	6677.0	10102.0	12324.0	15764.0	22998.0	28563.0	32801.0	32931.0	25930.0	24706.0	25481.0	26363.0	26816.0	29217.0	29500.0	1224608.0
	50
SRR891275_2_2	1617088.0
	20	21	22	23	24	25	26	27	28	29	30	31	32	33	34	35	36	37	38	39	40	41	42	43	44	45	46	47	48	49	50
SRR891275_2_2.trim	667.0	636.0	655.0	830.0	671.0	1237.0	2433.0	2329.0	2120.0	2490.0	2586.0	2609.0	2430.0	2787.0	3911.0	6122.0	9544.0	11672.0	15049.0	21919.0	27669.0	31871.0	31459.0	23927.0	22427.0	22632.0	22362.0	21666.0	22718.0	23853.0	1260688.0
	50
SRR891275_3_1	2424590.0
	20	21	22	23	24	25	26	27	28	29	30	31	32	33	34	35	36	37	38	39	40	41	42	43	44	45	46	47	48	49	50
SRR891275_3_1.trim	492.0	562.0	653.0	925.0	1057.0	1740.0	3766.0	3565.0	3526.0	3986.0	4232.0	4227.0	4057.0	4558.0	6369.0	9999.0	15107.0	18486.0	23589.0	34547.0	42763.0	49187.0	49259.0	39005.0	37172.0	38228.0	39512.0	40230.0	43613.0	44418.0	1836198.0
	50
SRR891275_3_2	2424590.0
	20	21	22	23	24	25	26	27	28	29	30	31	32	33	34	35	36	37	38	39	40	41	42	43	44	45	46	47	48	49	50
SRR891275_3_2.trim	1003.0	969.0	963.0	1271.0	1026.0	1838.0	3718.0	3466.0	3240.0	3708.0	3917.0	3951.0	3645.0	4223.0	5821.0	9182.0	14254.0	17451.0	22583.0	32947.0	41454.0	47683.0	46989.0	36069.0	33804.0	33860.0	33456.0	32250.0	33975.0	35961.0	1890351.0
	50
SRR891275_4_1	3234123.0
	20	21	22	23	24	25	26	27	28	29	30	31	32	33	34	35	36	37	38	39	40	41	42	43	44	45	46	47	48	49	50
SRR891275_4_1.trim	672.0	752.0	847.0	1239.0	1392.0	2337.0	5075.0	4824.0	4749.0	5344.0	5632.0	5691.0	5409.0	6133.0	8479.0	13313.0	20133.0	24632.0	31493.0	46123.0	56887.0	65852.0	65615.0	52049.0	49596.0	50764.0	52576.0	53686.0	58405.0	59043.0	2449129.0
	50
SRR891275_4_2	3234123.0
	20	21	22	23	24	25	26	27	28	29	30	31	32	33	34	35	36	37	38	39	40	41	42	43	44	45	46	47	48	49	50
SRR891275_4_2.trim	1326.0	1312.0	1281.0	1698.0	1377.0	2455.0	4972.0	4640.0	4417.0	4972.0	5215.0	5276.0	4831.0	5658.0	7741.0	12196.0	19008.0	23250.0	30155.0	43979.0	55115.0	63887.0	62630.0	48156.0	45018.0	44927.0	44634.0	43168.0	45234.0	47885.0	2521458.0
	50
SRR891275_5_1	4042952.0
	20	21	22	23	24	25	26	27	28	29	30	31	32	33	34	35	36	37	38	39	40	41	42	43	44	45	46	47	48	49	50
SRR891275_5_1.trim	839.0	981.0	1067.0	1541.0	1749.0	2980.0	6310.0	6026.0	5956.0	6663.0	7004.0	7111.0	6726.0	7671.0	10659.0	16684.0	25273.0	30908.0	39507.0	57627.0	71214.0	82194.0	81797.0	64929.0	61914.0	63752.0	65563.0	67194.0	73168.0	73686.0	3061647.0
	50
SRR891275_5_2	4042952.0
	20	21	22	23	24	25	26	27	28	29	30	31	32	33	34	35	36	37	38	39	40	41	42	43	44	45	46	47	48	49	50
SRR891275_5_2.trim	1640.0	1648.0	1603.0	2141.0	1739.0	3064.0	6171.0	5803.0	5495.0	6221.0	6492.0	6587.0	5994.0	7025.0	9768.0	15314.0	23819.0	29161.0	37849.0	54923.0	68961.0	79756.0	78190.0	60022.0	56197.0	56403.0	55800.0	54076.0	56462.0	59823.0	3152193.0
	50
SRR891275_6_1	4849479.0
	20	21	22	23	24	25	26	27	28	29	30	31	32	33	34	35	36	37	38	39	40	41	42	43	44	45	46	47	48	49	50
SRR891275_6_1.trim	1039.0	1169.0	1293.0	1882.0	2119.0	3584.0	7598.0	7189.0	7137.0	7959.0	8380.0	8623.0	8100.0	9203.0	12682.0	19917.0	30234.0	37139.0	47229.0	69022.0	85651.0	98764.0	98232.0	77930.0	74324.0	76383.0	78763.0	80596.0	87712.0	88399.0	3672156.0
	50
SRR891275_6_2	4849479.0
	20	21	22	23	24	25	26	27	28	29	30	31	32	33	34	35	36	37	38	39	40	41	42	43	44	45	46	47	48	49	50
SRR891275_6_2.trim	1962.0	1962.0	1934.0	2572.0	2083.0	3672.0	7434.0	6899.0	6556.0	7426.0	7799.0	7981.0	7212.0	8370.0	11660.0	18262.0	28537.0	35069.0	45331.0	65735.0	82935.0	95780.0	94006.0	72038.0	67568.0	67460.0	66917.0	64815.0	67800.0	71714.0	3780919.0
	50
SRR891275_7_1	5657840.0
	20	21	22	23	24	25	26	27	28	29	30	31	32	33	34	35	36	37	38	39	40	41	42	43	44	45	46	47	48	49	50
SRR891275_7_1.trim	1191.0	1360.0	1514.0	2197.0	2462.0	4185.0	8856.0	8404.0	8308.0	9223.0	9820.0	10090.0	9396.0	10775.0	14816.0	23249.0	35351.0	43139.0	55141.0	80604.0	100105.0	115161.0	114461.0	90946.0	86701.0	89286.0	91848.0	93973.0	102161.0	102888.0	4284663.0
	50
SRR891275_7_2	5657840.0
	20	21	22	23	24	25	26	27	28	29	30	31	32	33	34	35	36	37	38	39	40	41	42	43	44	45	46	47	48	49	50
SRR891275_7_2.trim	2322.0	2284.0	2275.0	3031.0	2412.0	4284.0	8627.0	8041.0	7720.0	8616.0	9125.0	9329.0	8400.0	9842.0	13546.0	21301.0	33407.0	40704.0	52923.0	76710.0	96948.0	111769.0	109485.0	84170.0	78748.0	78777.0	77997.0	75519.0	78991.0	83607.0	4411364.0
	50
SRR891275_8_1	6468190.0
	20	21	22	23	24	25	26	27	28	29	30	31	32	33	34	35	36	37	38	39	40	41	42	43	44	45	46	47	48	49	50
SRR891275_8_1.trim	1373.0	1550.0	1721.0	2521.0	2815.0	4734.0	10100.0	9587.0	9495.0	10508.0	11244.0	11432.0	10710.0	12315.0	16939.0	26599.0	40484.0	49408.0	63041.0	92204.0	114465.0	131605.0	131192.0	103897.0	99119.0	102123.0	105012.0	107598.0	116757.0	117549.0	4898039.0
	50
SRR891275_8_2	6468190.0
	20	21	22	23	24	25	26	27	28	29	30	31	32	33	34	35	36	37	38	39	40	41	42	43	44	45	46	47	48	49	50
SRR891275_8_2.trim	2654.0	2582.0	2569.0	3476.0	2792.0	4887.0	9818.0	9159.0	8787.0	9824.0	10446.0	10624.0	9564.0	11249.0	15435.0	24388.0	38211.0	46564.0	60497.0	87797.0	110816.0	127717.0	125501.0	96192.0	90006.0	90127.0	89155.0	86286.0	90212.0	95665.0	5043136.0
	50
SRR891275_9_1	7276755.0
	20	21	22	23	24	25	26	27	28	29	30	31	32	33	34	35	36	37	38	39	40	41	42	43	44	45	46	47	48	49	50
SRR891275_9_1.trim	1530.0	1728.0	1911.0	2861.0	3141.0	5352.0	11411.0	10826.0	10705.0	11870.0	12664.0	12886.0	12033.0	13939.0	19071.0	29925.0	45394.0	55582.0	70866.0	103611.0	128866.0	148065.0	147511.0	116970.0	111470.0	114956.0	118193.0	120999.0	131365.0	132253.0	5510294.0
	50
SRR891275_9_2	7276755.0
	20	21	22	23	24	25	26	27	28	29	30	31	32	33	34	35	36	37	38	39	40	41	42	43	44	45	46	47	48	49	50
SRR891275_9_2.trim	2945.0	2875.0	2892.0	3942.0	3179.0	5499.0	11090.0	10337.0	9879.0	11071.0	11780.0	11935.0	10730.0	12757.0	17418.0	27481.0	42900.0	52415.0	68003.0	98785.0	124690.0	143724.0	140998.0	108376.0	101356.0	101404.0	100429.0	97021.0	101593.0	107600.0	5673144.0
	50
SRR891276_001_1	11153.0
	20	21	22	23	24	25	26	27	28	29	30	31	32	33	34	35	36	37	38	39	40	41	42	43	44	45	46	47	48	49	50
SRR891276_001_1.trim	2.0	3.0	3.0	3.0	9.0	7.0	12.0	25.0	21.0	12.0	31.0	22.0	21.0	25.0	27.0	41.0	70.0	78.0	116.0	147.0	177.0	231.0	184.0	157.0	168.0	193.0	156.0	185.0	212.0	202.0	8510.0
	50
SRR891276_001_2	11153.0
	20	21	22	23	24	25	26	27	28	29	30	31	32	33	34	35	36	37	38	39	40	41	42	43	44	45	46	47	48	49	50
SRR891276_001_2.trim	2.0	2.0	4.0	9.0	5.0	13.0	9.0	19.0	20.0	14.0	21.0	13.0	19.0	10.0	28.0	41.0	63.0	75.0	113.0	132.0	170.0	213.0	185.0	147.0	162.0	160.0	126.0	150.0	157.0	173.0	8795.0
	50
SRR891276_002_1	22502.0
	20	21	22	23	24	25	26	27	28	29	30	31	32	33	34	35	36	37	38	39	40	41	42	43	44	45	46	47	48	49	50
SRR891276_002_1.trim	4.0	5.0	8.0	9.0	14.0	19.0	32.0	43.0	35.0	34.0	56.0	41.0	37.0	48.0	58.0	79.0	126.0	168.0	198.0	311.0	357.0	464.0	408.0	331.0	335.0	377.0	332.0	364.0	450.0	377.0	17186.0
	50
SRR891276_002_2	22502.0
	20	21	22	23	24	25	26	27	28	29	30	31	32	33	34	35	36	37	38	39	40	41	42	43	44	45	46	47	48	49	50
SRR891276_002_2.trim	7.0	6.0	12.0	11.0	16.0	22.0	29.0	32.0	34.0	40.0	39.0	35.0	32.0	30.0	57.0	80.0	128.0	164.0	200.0	284.0	342.0	438.0	409.0	303.0	319.0	319.0	287.0	304.0	317.0	311.0	17699.0
	50
SRR891276_003_1	33748.0
	20	21	22	23	24	25	26	27	28	29	30	31	32	33	34	35	36	37	38	39	40	41	42	43	44	45	46	47	48	49	50
SRR891276_003_1.trim	5.0	6.0	13.0	15.0	18.0	26.0	50.0	61.0	51.0	53.0	78.0	60.0	54.0	71.0	89.0	138.0	176.0	257.0	315.0	455.0	550.0	702.0	620.0	517.0	517.0	577.0	514.0	535.0	649.0	587.0	25686.0
	50
SRR891276_003_2	33748.0
	20	21	22	23	24	25	26	27	28	29	30	31	32	33	34	35	36	37	38	39	40	41	42	43	44	45	46	47	48	49	50
SRR891276_003_2.trim	15.0	8.0	18.0	18.0	25.0	31.0	57.0	51.0	47.0	58.0	56.0	46.0	47.0	49.0	88.0	135.0	177.0	241.0	309.0	421.0	522.0	665.0	622.0	477.0	471.0	498.0	441.0	419.0	467.0	485.0	26481.0
	50
SRR891276_004_1	44897.0
	20	21	22	23	24	25	26	27	28	29	30	31	32	33	34	35	36	37	38	39	40	41	42	43	44	45	46	47	48	49	50
SRR891276_004_1.trim	8.0	9.0	17.0	17.0	23.0	33.0	64.0	76.0	64.0	70.0	102.0	81.0	62.0	86.0	130.0	174.0	246.0	331.0	410.0	613.0	753.0	921.0	873.0	683.0	708.0	728.0	699.0	714.0	873.0	811.0	34117.0
	50
SRR891276_004_2	44897.0
	20	21	22	23	24	25	26	27	28	29	30	31	32	33	34	35	36	37	38	39	40	41	42	43	44	45	46	47	48	49	50
SRR891276_004_2.trim	22.0	11.0	22.0	23.0	26.0	40.0	77.0	63.0	50.0	76.0	76.0	66.0	64.0	64.0	126.0	171.0	244.0	310.0	407.0	575.0	723.0	872.0	864.0	645.0	640.0	624.0	610.0	573.0	614.0	658.0	35160.0
	50
SRR891276_005_1	56241.0
	20	21	22	23	24	25	26	27	28	29	30	31	32	33	34	35	36	37	38	39	40	41	42	43	44	45	46	47	48	49	50
SRR891276_005_1.trim	12.0	15.0	20.0	24.0	28.0	38.0	80.0	92.0	87.0	83.0	120.0	99.0	86.0	112.0	162.0	213.0	310.0	406.0	512.0	758.0	953.0	1126.0	1111.0	883.0	880.0	917.0	859.0	928.0	1093.0	1017.0	42714.0
	50
SRR891276_005_2	56241.0
	20	21	22	23	24	25	26	27	28	29	30	31	32	33	34	35	36	37	38	39	40	41	42	43	44	45	46	47	48	49	50
SRR891276_005_2.trim	24.0	15.0	28.0	27.0	29.0	50.0	95.0	74.0	62.0	91.0	92.0	84.0	83.0	85.0	157.0	206.0	302.0	389.0	510.0	722.0	909.0	1075.0	1084.0	828.0	799.0	786.0	754.0	740.0	795.0	810.0	44033.0
	50
SRR891276_006_1	67466.0
	20	21	22	23	24	25	26	27	28	29	30	31	32	33	34	35	36	37	38	39	40	41	42	43	44	45	46	47	48	49	50
SRR891276_006_1.trim	14.0	16.0	24.0	24.0	33.0	48.0	103.0	106.0	102.0	101.0	142.0	116.0	105.0	132.0	196.0	261.0	375.0	471.0	608.0	900.0	1131.0	1369.0	1360.0	1032.0	1060.0	1082.0	1050.0	1113.0	1315.0	1230.0	51243.0
	50
SRR891276_006_2	67466.0
	20	21	22	23	24	25	26	27	28	29	30	31	32	33	34	35	36	37	38	39	40	41	42	43	44	45	46	47	48	49	50
SRR891276_006_2.trim	26.0	22.0	30.0	34.0	37.0	60.0	112.0	95.0	74.0	109.0	105.0	101.0	100.0	105.0	190.0	250.0	358.0	445.0	588.0	866.0	1085.0	1302.0	1342.0	966.0	963.0	923.0	908.0	883.0	948.0	1005.0	52830.0
	50
SRR891276_007_1	78738.0
	20	21	22	23	24	25	26	27	28	29	30	31	32	33	34	35	36	37	38	39	40	41	42	43	44	45	46	47	48	49	50
SRR891276_007_1.trim	15.0	19.0	27.0	26.0	38.0	61.0	115.0	118.0	118.0	122.0	158.0	139.0	123.0	154.0	214.0	303.0	435.0	565.0	694.0	1045.0	1326.0	1600.0	1603.0	1189.0	1215.0	1239.0	1226.0	1276.0	1522.0	1448.0	59897.0
	50
SRR891276_007_2	78738.0
	20	21	22	23	24	25	26	27	28	29	30	31	32	33	34	35	36	37	38	39	40	41	42	43	44	45	46	47	48	49	50
SRR891276_007_2.trim	30.0	27.0	33.0	37.0	42.0	69.0	128.0	109.0	89.0	130.0	119.0	123.0	112.0	123.0	214.0	289.0	417.0	531.0	673.0	1015.0	1270.0	1525.0	1578.0	1117.0	1099.0	1060.0	1038.0	1019.0	1093.0	1168.0	61753.0
	50
SRR891276_008_1	89962.0
	20	21	22	23	24	25	26	27	28	29	30	31	32	33	34	35	36	37	38	39	40	41	42	43	44	45	46	47	48	49	50
SRR891276_008_1.trim	16.0	23.0	30.0	29.0	49.0	74.0	135.0	138.0	134.0	143.0	176.0	150.0	145.0	171.0	233.0	344.0	511.0	636.0	806.0	1182.0	1540.0	1853.0	1830.0	1372.0	1385.0	1407.0	1419.0	1449.0	1717.0	1690.0	68375.0
	50
SRR891276_008_2	89962.0
	20	21	22	23	24	25	26	27	28	29	30	31	32	33	34	35	36	37	38	39	40	41	42	43	44	45	46	47	48	49	50
SRR891276_008_2.trim	36.0	31.0	40.0	41.0	49.0	78.0	149.0	123.0	101.0	145.0	133.0	132.0	133.0	138.0	239.0	322.0	497.0	607.0	773.0	1134.0	1477.0	1786.0	1797.0	1302.0	1229.0	1211.0	1220.0	1179.0	1257.0	1353.0	70450.0
	50
SRR891276_009_1	101190.0
	20	21	22	23	24	25	26	27	28	29	30	31	32	33	34	35	36	37	38	39	40	41	42	43	44	45	46	47	48	49	50
SRR891276_009_1.trim	17.0	27.0	34.0	34.0	49.0	80.0	154.0	149.0	157.0	166.0	191.0	167.0	163.0	190.0	259.0	394.0	564.0	706.0	901.0	1322.0	1714.0	2082.0	2068.0	1576.0	1572.0	1598.0	1601.0	1643.0	1910.0	1885.0	76919.0
	50
SRR891276_009_2	101190.0
	20	21	22	23	24	25	26	27	28	29	30	31	32	33	34	35	36	37	38	39	40	41	42	43	44	45	46	47	48	49	50
SRR891276_009_2.trim	36.0	33.0	44.0	46.0	55.0	88.0	169.0	137.0	122.0	159.0	148.0	149.0	156.0	155.0	264.0	377.0	550.0	681.0	866.0	1269.0	1646.0	2003.0	2031.0	1483.0	1411.0	1362.0	1364.0	1339.0	1421.0	1506.0	79222.0
	50
SRR891276_01_1	112435.0
	20	21	22	23	24	25	26	27	28	29	30	31	32	33	34	35	36	37	38	39	40	41	42	43	44	45	46	47	48	49	50
SRR891276_01_1.trim	18.0	31.0	35.0	36.0	57.0	93.0	172.0	169.0	177.0	183.0	218.0	182.0	182.0	207.0	286.0	437.0	638.0	772.0	1011.0	1456.0	1902.0	2282.0	2281.0	1742.0	1758.0	1762.0	1785.0	1802.0	2105.0	2105.0	85546.0
	50
SRR891276_01_2	112435.0
	20	21	22	23	24	25	26	27	28	29	30	31	32	33	34	35	36	37	38	39	40	41	42	43	44	45	46	47	48	49	50
SRR891276_01_2.trim	42.0	40.0	50.0	59.0	60.0	101.0	184.0	153.0	134.0	173.0	171.0	167.0	180.0	168.0	284.0	418.0	614.0	746.0	971.0	1398.0	1818.0	2208.0	2232.0	1654.0	1578.0	1506.0	1512.0	1474.0	1584.0	1687.0	88064.0
	50
SRR891276_02_1	225806.0
	20	21	22	23	24	25	26	27	28	29	30	31	32	33	34	35	36	37	38	39	40	41	42	43	44	45	46	47	48	49	50
SRR891276_02_1.trim	45.0	53.0	63.0	85.0	114.0	185.0	352.0	335.0	321.0	343.0	403.0	386.0	369.0	444.0	612.0	888.0	1304.0	1593.0	2102.0	2913.0	3827.0	4559.0	4507.0	3570.0	3511.0	3509.0	3559.0	3694.0	4114.0	4194.0	171801.0
	50
SRR891276_02_2	225806.0
	20	21	22	23	24	25	26	27	28	29	30	31	32	33	34	35	36	37	38	39	40	41	42	43	44	45	46	47	48	49	50
SRR891276_02_2.trim	83.0	91.0	94.0	130.0	123.0	186.0	363.0	308.0	264.0	339.0	339.0	340.0	357.0	384.0	582.0	825.0	1220.0	1550.0	1997.0	2808.0	3665.0	4417.0	4341.0	3356.0	3170.0	3043.0	3059.0	3029.0	3170.0	3378.0	176744.0
	50
SRR891276_03_1	338396.0
	20	21	22	23	24	25	26	27	28	29	30	31	32	33	34	35	36	37	38	39	40	41	42	43	44	45	46	47	48	49	50
SRR891276_03_1.trim	68.0	73.0	95.0	121.0	168.0	272.0	536.0	503.0	487.0	517.0	606.0	583.0	557.0	668.0	920.0	1370.0	1929.0	2432.0	3116.0	4388.0	5703.0	6858.0	6762.0	5372.0	5244.0	5284.0	5364.0	5554.0	6156.0	6190.0	257416.0
	50
SRR891276_03_2	338396.0
	20	21	22	23	24	25	26	27	28	29	30	31	32	33	34	35	36	37	38	39	40	41	42	43	44	45	46	47	48	49	50
SRR891276_03_2.trim	128.0	124.0	137.0	199.0	175.0	299.0	564.0	457.0	416.0	516.0	512.0	511.0	536.0	579.0	884.0	1244.0	1818.0	2359.0	2956.0	4195.0	5505.0	6631.0	6530.0	5038.0	4710.0	4615.0	4629.0	4517.0	4707.0	4998.0	264823.0
	50
SRR891276_04_1	451024.0
	20	21	22	23	24	25	26	27	28	29	30	31	32	33	34	35	36	37	38	39	40	41	42	43	44	45	46	47	48	49	50
SRR891276_04_1.trim	93.0	95.0	129.0	165.0	217.0	368.0	699.0	680.0	615.0	688.0	788.0	768.0	739.0	895.0	1205.0	1829.0	2592.0	3259.0	4170.0	5832.0	7528.0	9057.0	9073.0	7118.0	6941.0	7030.0	7178.0	7377.0	8204.0	8204.0	343379.0
	50
SRR891276_04_2	451024.0
	20	21	22	23	24	25	26	27	28	29	30	31	32	33	34	35	36	37	38	39	40	41	42	43	44	45	46	47	48	49	50
SRR891276_04_2.trim	175.0	172.0	196.0	262.0	222.0	377.0	736.0	616.0	534.0	692.0	692.0	689.0	686.0	793.0	1184.0	1665.0	2468.0	3147.0	3928.0	5570.0	7289.0	8793.0	8750.0	6689.0	6236.0	6183.0	6130.0	5964.0	6234.0	6664.0	353179.0
	50
SRR891276_05_1	563447.0
	20	21	22	23	24	25	26	27	28	29	30	31	32	33	34	35	36	37	38	39	40	41	42	43	44	45	46	47	48	49	50
SRR891276_05_1.trim	114.0	125.0	171.0	202.0	268.0	450.0	883.0	854.0	788.0	872.0	965.0	991.0	923.0	1091.0	1462.0	2267.0	3258.0	4109.0	5236.0	7261.0	9387.0	11343.0	11280.0	8886.0	8676.0	8804.0	9028.0	9313.0	10238.0	10288.0	428823.0
	50
SRR891276_05_2	563447.0
	20	21	22	23	24	25	26	27	28	29	30	31	32	33	34	35	36	37	38	39	40	41	42	43	44	45	46	47	48	49	50
SRR891276_05_2.trim	221.0	233.0	254.0	327.0	268.0	486.0	925.0	769.0	686.0	873.0	861.0	877.0	870.0	968.0	1442.0	2077.0	3074.0	3955.0	4942.0	6940.0	9124.0	11018.0	10849.0	8360.0	7818.0	7733.0	7699.0	7499.0	7797.0	8414.0	440997.0
	50
SRR891276_06_1	675911.0
	20	21	22	23	24	25	26	27	28	29	30	31	32	33	34	35	36	37	38	39	40	41	42	43	44	45	46	47	48	49	50
SRR891276_06_1.trim	141.0	150.0	206.0	245.0	321.0	534.0	1042.0	997.0	958.0	1055.0	1144.0	1185.0	1115.0	1278.0	1754.0	2745.0	3931.0	4917.0	6224.0	8759.0	11235.0	13645.0	13596.0	10639.0	10353.0	10558.0	10785.0	11177.0	12269.0	12276.0	514527.0
	50
SRR891276_06_2	675911.0
	20	21	22	23	24	25	26	27	28	29	30	31	32	33	34	35	36	37	38	39	40	41	42	43	44	45	46	47	48	49	50
SRR891276_06_2.trim	265.0	282.0	310.0	402.0	320.0	574.0	1077.0	927.0	827.0	1047.0	1034.0	1066.0	1054.0	1142.0	1725.0	2492.0	3716.0	4755.0	5889.0	8366.0	10903.0	13239.0	13053.0	9979.0	9359.0	9287.0	9248.0	8951.0	9436.0	10036.0	529000.0
	50
SRR891276_07_1	788695.0
	20	21	22	23	24	25	26	27	28	29	30	31	32	33	34	35	36	37	38	39	40	41	42	43	44	45	46	47	48	49	50
SRR891276_07_1.trim	165.0	176.0	236.0	293.0	373.0	619.0	1215.0	1168.0	1112.0	1253.0	1338.0	1402.0	1279.0	1489.0	2040.0	3162.0	4601.0	5741.0	7262.0	10243.0	13066.0	15977.0	15880.0	12398.0	12008.0	12309.0	12582.0	13052.0	14297.0	14282.0	600513.0
	50
SRR891276_07_2	788695.0
	20	21	22	23	24	25	26	27	28	29	30	31	32	33	34	35	36	37	38	39	40	41	42	43	44	45	46	47	48	49	50
SRR891276_07_2.trim	310.0	314.0	356.0	473.0	375.0	657.0	1238.0	1075.0	984.0	1205.0	1222.0	1236.0	1204.0	1317.0	1998.0	2873.0	4377.0	5548.0	6910.0	9756.0	12668.0	15502.0	15232.0	11633.0	10884.0	10825.0	10825.0	10408.0	11033.0	11636.0	617457.0
	50
SRR891276_08_1	901710.0
	20	21	22	23	24	25	26	27	28	29	30	31	32	33	34	35	36	37	38	39	40	41	42	43	44	45	46	47	48	49	50
SRR891276_08_1.trim	184.0	202.0	267.0	348.0	412.0	711.0	1399.0	1336.0	1262.0	1454.0	1553.0	1633.0	1464.0	1699.0	2337.0	3624.0	5260.0	6540.0	8301.0	11706.0	14969.0	18315.0	18133.0	14243.0	13647.0	14001.0	14361.0	14922.0	16341.0	16341.0	686560.0
	50
SRR891276_08_2	901710.0
	20	21	22	23	24	25	26	27	28	29	30	31	32	33	34	35	36	37	38	39	40	41	42	43	44	45	46	47	48	49	50
SRR891276_08_2.trim	357.0	359.0	400.0	528.0	428.0	743.0	1412.0	1230.0	1108.0	1386.0	1430.0	1434.0	1378.0	1498.0	2281.0	3297.0	5031.0	6318.0	7885.0	11179.0	14499.0	17769.0	17422.0	13326.0	12374.0	12369.0	12352.0	11873.0	12594.0	13279.0	705986.0
	50
SRR891276_09_1	1014425.0
	20	21	22	23	24	25	26	27	28	29	30	31	32	33	34	35	36	37	38	39	40	41	42	43	44	45	46	47	48	49	50
SRR891276_09_1.trim	211.0	231.0	297.0	387.0	462.0	800.0	1571.0	1502.0	1393.0	1623.0	1739.0	1829.0	1656.0	1895.0	2650.0	4081.0	5954.0	7358.0	9350.0	13197.0	16911.0	20595.0	20363.0	16014.0	15326.0	15779.0	16104.0	16710.0	18329.0	18362.0	772556.0
	50
SRR891276_09_2	1014425.0
	20	21	22	23	24	25	26	27	28	29	30	31	32	33	34	35	36	37	38	39	40	41	42	43	44	45	46	47	48	49	50
SRR891276_09_2.trim	409.0	415.0	437.0	580.0	483.0	824.0	1572.0	1384.0	1251.0	1524.0	1617.0	1610.0	1542.0	1688.0	2557.0	3720.0	5691.0	7113.0	8873.0	12612.0	16388.0	19967.0	19523.0	14977.0	13913.0	13943.0	13867.0	13283.0	14122.0	14997.0	794353.0
	50
SRR891276_1	11267042.0
	20	21	22	23	24	25	26	27	28	29	30	31	32	33	34	35	36	37	38	39	40	41	42	43	44	45	46	47	48	49	50
SRR891276_1.trim	2342.0	2616.0	3030.0	4476.0	4716.0	8398.0	17298.0	16525.0	15701.0	17667.0	19233.0	19719.0	18231.0	20952.0	28793.0	44243.0	66691.0	81144.0	102889.0	148854.0	190157.0	227955.0	228252.0	179022.0	169567.0	174382.0	179078.0	184985.0	202097.0	202459.0	8583241.0
	50
SRR891276_1_1	1126854.0
	20	21	22	23	24	25	26	27	28	29	30	31	32	33	34	35	36	37	38	39	40	41	42	43	44	45	46	47	48	49	50
SRR891276_1_1.trim	235.0	254.0	340.0	427.0	516.0	885.0	1731.0	1667.0	1549.0	1798.0	1909.0	2035.0	1829.0	2097.0	2903.0	4528.0	6618.0	8136.0	10374.0	14599.0	18777.0	22887.0	22615.0	17788.0	16908.0	17495.0	17838.0	18639.0	20319.0	20372.0	858549.0
	50
SRR891276_1_2	1126854.0
	20	21	22	23	24	25	26	27	28	29	30	31	32	33	34	35	36	37	38	39	40	41	42	43	44	45	46	47	48	49	50
SRR891276_1_2.trim	445.0	462.0	489.0	641.0	538.0	918.0	1745.0	1554.0	1389.0	1671.0	1779.0	1815.0	1702.0	1887.0	2802.0	4154.0	6298.0	7853.0	9869.0	13956.0	18168.0	22191.0	21704.0	16596.0	15387.0	15491.0	15365.0	14772.0	15714.0	16613.0	882649.0
	50
SRR891276_2	11267042.0
	20	21	22	23	24	25	26	27	28	29	30	31	32	33	34	35	36	37	38	39	40	41	42	43	44	45	46	47	48	49	50
SRR891276_2.trim	4598.0	4563.0	4902.0	6173.0	5311.0	8826.0	16958.0	16116.0	14726.0	16477.0	18006.0	18477.0	16554.0	19536.0	26806.0	40816.0	63335.0	77280.0	98514.0	142219.0	183990.0	221570.0	218473.0	166632.0	154471.0	154511.0	153139.0	149135.0	156487.0	166073.0	8820039.0
	50
SRR891276_2_1	2254180.0
	20	21	22	23	24	25	26	27	28	29	30	31	32	33	34	35	36	37	38	39	40	41	42	43	44	45	46	47	48	49	50
SRR891276_2_1.trim	473.0	525.0	643.0	885.0	1005.0	1702.0	3427.0	3297.0	3124.0	3576.0	3848.0	3999.0	3731.0	4213.0	5731.0	8813.0	13391.0	16390.0	20602.0	29672.0	38048.0	45293.0	45302.0	35842.0	33856.0	34933.0	35708.0	37146.0	40526.0	40576.0	1717389.0
	50
SRR891276_2_2	2254180.0
	20	21	22	23	24	25	26	27	28	29	30	31	32	33	34	35	36	37	38	39	40	41	42	43	44	45	46	47	48	49	50
SRR891276_2_2.trim	913.0	934.0	947.0	1267.0	1056.0	1795.0	3433.0	3163.0	2881.0	3285.0	3601.0	3697.0	3444.0	3862.0	5421.0	8067.0	12772.0	15649.0	19672.0	28300.0	36959.0	43951.0	43445.0	33396.0	30856.0	30975.0	30841.0	29769.0	31234.0	33163.0	1764918.0
	50
SRR891276_3_1	3380788.0
	20	21	22	23	24	25	26	27	28	29	30	31	32	33	34	35	36	37	38	39	40	41	42	43	44	45	46	47	48	49	50
SRR891276_3_1.trim	683.0	806.0	916.0	1303.0	1477.0	2535.0	5199.0	4979.0	4790.0	5397.0	5752.0	5946.0	5563.0	6269.0	8640.0	13316.0	20076.0	24447.0	30819.0	44586.0	57070.0	68033.0	68021.0	53556.0	50929.0	52202.0	53513.0	55545.0	60675.0	60691.0	2576328.0
	50
SRR891276_3_2	3380788.0
	20	21	22	23	24	25	26	27	28	29	30	31	32	33	34	35	36	37	38	39	40	41	42	43	44	45	46	47	48	49	50
SRR891276_3_2.trim	1337.0	1377.0	1497.0	1873.0	1574.0	2637.0	5195.0	4803.0	4422.0	4991.0	5388.0	5502.0	5128.0	5800.0	8143.0	12267.0	19095.0	23293.0	29524.0	42651.0	55439.0	65905.0	65130.0	49909.0	46282.0	46442.0	46121.0	44405.0	47040.0	49746.0	2647146.0
	50
SRR891276_4_1	4508795.0
	20	21	22	23	24	25	26	27	28	29	30	31	32	33	34	35	36	37	38	39	40	41	42	43	44	45	46	47	48	49	50
SRR891276_4_1.trim	928.0	1055.0	1219.0	1738.0	1929.0	3368.0	7007.0	6639.0	6388.0	7203.0	7709.0	7962.0	7372.0	8356.0	11619.0	17758.0	26772.0	32483.0	41210.0	59478.0	76151.0	90795.0	90925.0	71359.0	68113.0	69713.0	71439.0	74077.0	80746.0	80852.0	3435439.0
	50
SRR891276_4_2	4508795.0
	20	21	22	23	24	25	26	27	28	29	30	31	32	33	34	35	36	37	38	39	40	41	42	43	44	45	46	47	48	49	50
SRR891276_4_2.trim	1770.0	1817.0	1974.0	2499.0	2095.0	3524.0	6886.0	6438.0	5874.0	6727.0	7149.0	7356.0	6735.0	7756.0	10899.0	16363.0	25396.0	30957.0	39422.0	56831.0	73807.0	87948.0	86935.0	66567.0	61954.0	61866.0	61375.0	59324.0	62696.0	66485.0	3530377.0
	50
SRR891276_5_1	5635048.0
	20	21	22	23	24	25	26	27	28	29	30	31	32	33	34	35	36	37	38	39	40	41	42	43	44	45	46	47	48	49	50
SRR891276_5_1.trim	1173.0	1313.0	1539.0	2226.0	2375.0	4208.0	8721.0	8270.0	7972.0	8952.0	9571.0	9906.0	9208.0	10430.0	14513.0	22318.0	33329.0	40591.0	51482.0	74458.0	95316.0	113770.0	113759.0	89357.0	84975.0	87201.0	89187.0	92534.0	100991.0	101228.0	4292922.0
	50
SRR891276_5_2	5635048.0
	20	21	22	23	24	25	26	27	28	29	30	31	32	33	34	35	36	37	38	39	40	41	42	43	44	45	46	47	48	49	50
SRR891276_5_2.trim	2238.0	2275.0	2490.0	3102.0	2649.0	4417.0	8586.0	8087.0	7421.0	8343.0	8909.0	9223.0	8395.0	9694.0	13579.0	20616.0	31584.0	38597.0	49298.0	71180.0	92374.0	110253.0	108886.0	83245.0	77364.0	77290.0	76634.0	74167.0	78290.0	83109.0	4411500.0
	50
SRR891276_6_1	6759520.0
	20	21	22	23	24	25	26	27	28	29	30	31	32	33	34	35	36	37	38	39	40	41	42	43	44	45	46	47	48	49	50
SRR891276_6_1.trim	1407.0	1574.0	1826.0	2691.0	2866.0	5023.0	10435.0	9949.0	9495.0	10686.0	11505.0	11875.0	11095.0	12524.0	17368.0	26696.0	40020.0	48524.0	61826.0	89263.0	114279.0	136673.0	136307.0	107208.0	101855.0	104766.0	107139.0	111024.0	121087.0	121408.0	5149771.0
	50
SRR891276_6_2	6759520.0
	20	21	22	23	24	25	26	27	28	29	30	31	32	33	34	35	36	37	38	39	40	41	42	43	44	45	46	47	48	49	50
SRR891276_6_2.trim	2696.0	2725.0	2932.0	3715.0	3189.0	5316.0	10183.0	9682.0	8848.0	9951.0	10686.0	11057.0	10090.0	11674.0	16223.0	24668.0	37824.0	46228.0	59189.0	85343.0	110614.0	132506.0	130570.0	99863.0	92788.0	92837.0	91973.0	89188.0	93900.0	99631.0	5292076.0
	50
SRR891276_7_1	7885159.0
	20	21	22	23	24	25	26	27	28	29	30	31	32	33	34	35	36	37	38	39	40	41	42	43	44	45	46	47	48	49	50
SRR891276_7_1.trim	1629.0	1816.0	2127.0	3147.0	3320.0	5852.0	12101.0	11587.0	11063.0	12433.0	13454.0	13790.0	12899.0	14585.0	20154.0	31126.0	46598.0	56632.0	72257.0	104285.0	133086.0	159489.0	159164.0	125174.0	118737.0	122219.0	125458.0	129445.0	141173.0	141889.0	6006892.0
	50
SRR891276_7_2	7885159.0
	20	21	22	23	24	25	26	27	28	29	30	31	32	33	34	35	36	37	38	39	40	41	42	43	44	45	46	47	48	49	50
SRR891276_7_2.trim	3205.0	3169.0	3437.0	4269.0	3739.0	6179.0	11846.0	11258.0	10307.0	11567.0	12539.0	12906.0	11721.0	13608.0	18844.0	28715.0	44215.0	53913.0	69157.0	99643.0	128851.0	154648.0	152426.0	116494.0	108117.0	108069.0	107544.0	104049.0	109475.0	116328.0	6173343.0
	50
SRR891276_8_1	9012073.0
	20	21	22	23	24	25	26	27	28	29	30	31	32	33	34	35	36	37	38	39	40	41	42	43	44	45	46	47	48	49	50
SRR891276_8_1.trim	1883.0	2051.0	2391.0	3578.0	3771.0	6659.0	13907.0	13246.0	12537.0	14101.0	15373.0	15809.0	14675.0	16778.0	23029.0	35558.0	53265.0	64757.0	82392.0	119193.0	152030.0	182155.0	182224.0	143183.0	135766.0	139548.0	143318.0	148260.0	161484.0	162142.0	6865270.0
	50
SRR891276_8_2	9012073.0
	20	21	22	23	24	25	26	27	28	29	30	31	32	33	34	35	36	37	38	39	40	41	42	43	44	45	46	47	48	49	50
SRR891276_8_2.trim	3679.0	3656.0	3900.0	4910.0	4273.0	7029.0	13614.0	12918.0	11750.0	13197.0	14344.0	14768.0	13341.0	15618.0	21493.0	32822.0	50545.0	61705.0	78857.0	113992.0	147072.0	176829.0	174525.0	133286.0	123573.0	123595.0	122759.0	119307.0	125137.0	133015.0	7054824.0
	50
SRR891276_9_1	10138300.0
	20	21	22	23	24	25	26	27	28	29	30	31	32	33	34	35	36	37	38	39	40	41	42	43	44	45	46	47	48	49	50
SRR891276_9_1.trim	2112.0	2340.0	2709.0	4043.0	4239.0	7553.0	15582.0	14868.0	14162.0	15863.0	17324.0	17789.0	16410.0	18810.0	25955.0	39980.0	59994.0	72893.0	92639.0	134006.0	170942.0	205057.0	205117.0	161040.0	152514.0	156966.0	161257.0	166723.0	181774.0	182465.0	7723274.0
	50
SRR891276_9_2	10138300.0
	20	21	22	23	24	25	26	27	28	29	30	31	32	33	34	35	36	37	38	39	40	41	42	43	44	45	46	47	48	49	50
SRR891276_9_2.trim	4149.0	4103.0	4419.0	5554.0	4784.0	7935.0	15245.0	14490.0	13274.0	14789.0	16188.0	16601.0	14952.0	17545.0	24177.0	36799.0	57023.0	69407.0	88652.0	128095.0	165486.0	199215.0	196445.0	150002.0	138985.0	138925.0	137991.0	134182.0	140909.0	149645.0	7936434.0
