# Supplementary material for: Combining signal and sequence to detect RNA polymerase initiation in ATAC-seq data
Source: PLoS One. 2020 Apr 30;15(4):e0232332. doi: 10.1371/journal.pone.0232332 (PMC7192442; doi:10.1371/journal.pone.0232332)
Supplement: S1 File — (ZIP) [file pone.0232332.s011.zip › multiqc_reports/all_other_ATAC_samples_MultiQC/multiqc_data/mqc_fastqc_per_sequence_gc_content_plot_Counts.txt]

Sample	0.0	1.0	2.0	3.0	4.0	5.0	6.0	7.0	8.0	9.0	10.0	11.0	12.0	13.0	14.0	15.0	16.0	17.0	18.0	19.0	20.0	21.0	22.0	23.0	24.0	25.0	26.0	27.0	28.0	29.0	30.0	31.0	32.0	33.0	34.0	35.0	36.0	37.0	38.0	39.0	40.0	41.0	42.0	43.0	44.0	45.0	46.0	47.0	48.0
SRR1822165_001_1	4.0	3.0	2.0	2.0	2.0	2.5	3.0	7.0	11.0	17.0	23.0	38.0	53.0	63.5	74.0	102.5	131.0	189.5	248.0	332.0	416.0	620.0	824.0	1120.5	1417.0	1626.0	1835.0	2345.5	2856.0	3423.0	3990.0	4683.5	5377.0	6484.5	7592.0	8897.5	10203.0	10902.0	11601.0	12321.0	13041.0	13983.0	14925.0	15263.0	15601.0	16523.5	17446.0	16451.0	15456.0
SRR1822165_001_1.trim	3.0	2.5	2.0	2.0	2.0	3.0	4.5	8.5	12.5	18.0	23.5	41.0	58.0	68.0	80.0	109.5	140.0	201.0	264.0	349.0	434.0	646.0	853.0	1147.5	1461.5	1670.0	1866.0	2375.5	2899.5	3485.5	4094.0	4810.0	5524.5	6582.0	7685.0	9043.0	10378.0	11029.5	11736.0	12463.5	13165.0	14002.0	14861.5	15197.0	15453.5	16331.5	17289.5	16317.0	15215.5
SRR1822165_001_2	6.0	7.5	9.0	10.5	12.0	12.5	13.0	17.5	22.0	32.5	43.0	46.0	49.0	76.0	103.0	122.0	141.0	226.0	311.0	386.5	462.0	657.0	852.0	1184.5	1517.0	1678.0	1839.0	2397.0	2955.0	3499.0	4043.0	4698.5	5354.0	6672.5	7991.0	9095.5	10200.0	10923.0	11646.0	12355.0	13064.0	14112.5	15161.0	15349.0	15537.0	16198.0	16859.0	16145.5	15432.0
SRR1822165_001_2.trim	5.0	2.5	2.0	7.0	10.0	8.0	7.5	11.0	15.0	20.5	25.5	36.5	48.0	71.5	94.5	119.5	149.0	235.5	324.0	401.0	471.0	663.5	859.0	1198.5	1544.5	1700.5	1861.5	2428.0	2999.5	3564.0	4156.5	4830.5	5503.0	6786.5	8121.0	9291.0	10419.0	11097.0	11837.0	12546.0	13233.5	14193.0	15175.0	15329.0	15415.0	16035.5	16737.0	16063.0	15282.5
SRR1822165_002_1	6.0	5.0	4.0	5.0	6.0	8.5	11.0	15.0	19.0	28.0	37.0	63.5	90.0	122.5	155.0	207.0	259.0	368.0	477.0	668.0	859.0	1243.5	1628.0	2278.0	2928.0	3313.5	3699.0	4689.5	5680.0	6849.0	8018.0	9373.0	10728.0	13051.5	15375.0	17988.0	20601.0	21711.0	22821.0	24442.0	26063.0	28101.0	30139.0	30621.5	31104.0	33039.5	34975.0	33056.0	31137.0
SRR1822165_002_1.trim	5.0	4.5	4.0	4.5	5.0	8.5	12.5	17.0	22.5	32.0	40.0	68.5	97.5	129.0	164.0	223.5	284.0	396.0	507.0	692.5	886.5	1299.0	1700.5	2343.0	3012.5	3391.0	3765.0	4752.0	5759.5	6963.0	8189.0	9582.0	11021.0	13285.5	15597.0	18269.5	20919.0	21940.0	23057.0	24731.0	26361.0	28165.0	30008.5	30463.0	30804.5	32658.0	34598.0	32734.5	30620.5
SRR1822165_002_2	10.0	13.5	17.0	22.0	27.0	26.5	26.0	38.0	50.0	63.5	77.0	95.5	114.0	153.0	192.0	248.5	305.0	436.0	567.0	744.0	921.0	1272.5	1624.0	2346.5	3069.0	3422.5	3776.0	4821.0	5866.0	7013.5	8161.0	9516.5	10872.0	13313.0	15754.0	18170.0	20586.0	21893.5	23201.0	24578.0	25955.0	28148.0	30341.0	30694.0	31047.0	32506.0	33965.0	32480.5	30996.0
SRR1822165_002_2.trim	7.0	7.0	9.0	14.5	17.0	13.5	13.5	22.0	31.5	41.0	50.0	78.0	107.0	144.0	179.0	245.5	320.0	453.0	587.0	759.0	926.0	1291.0	1660.5	2385.5	3123.5	3485.0	3851.5	4897.0	5963.5	7150.5	8353.0	9746.5	11199.5	13586.0	16033.5	18573.0	21048.0	22229.5	23514.0	24942.0	26349.0	28323.0	30327.5	30612.0	30794.0	32217.0	33702.5	32254.0	30618.5
SRR1822165_003_1	10.0	7.0	4.0	7.0	10.0	12.5	15.0	21.5	28.0	40.5	53.0	88.0	123.0	173.5	224.0	313.0	402.0	579.5	757.0	1021.0	1285.0	1856.0	2427.0	3431.0	4435.0	4967.0	5499.0	6976.5	8454.0	10231.0	12008.0	14038.0	16068.0	19582.5	23097.0	26987.5	30878.0	32667.5	34457.0	36809.5	39162.0	42112.0	45062.0	45713.5	46365.0	49377.0	52389.0	49512.5	46636.0
SRR1822165_003_1.trim	11.0	8.5	5.5	7.0	9.0	13.0	17.5	24.0	32.0	46.5	59.0	96.0	133.5	183.0	239.5	338.0	438.0	619.0	797.5	1053.5	1320.0	1928.0	2536.5	3538.5	4556.5	5084.0	5614.5	7094.0	8597.5	10420.0	12283.0	14340.0	16450.0	19898.0	23426.5	27416.5	31404.0	33046.0	34810.0	37252.5	39588.5	42188.5	44878.5	45486.0	45974.5	48829.5	51778.0	48990.0	45828.5
SRR1822165_003_2	22.0	23.5	25.0	32.5	40.0	43.5	47.0	60.0	73.0	91.5	110.0	142.5	175.0	227.5	280.0	375.5	471.0	650.5	830.0	1116.0	1402.0	1937.5	2473.0	3548.5	4624.0	5116.0	5608.0	7222.5	8837.0	10569.0	12301.0	14330.0	16359.0	19972.0	23585.0	27308.0	31031.0	32835.5	34640.0	36868.5	39097.0	42157.0	45217.0	45773.0	46329.0	48655.5	50982.0	48785.0	46588.0
SRR1822165_003_2.trim	16.0	13.5	13.0	20.5	25.5	22.5	22.5	32.5	43.0	59.5	76.5	116.0	157.5	206.5	254.0	373.5	502.0	679.0	855.5	1131.5	1411.0	1969.5	2533.5	3612.0	4703.0	5213.0	5728.0	7324.0	8957.5	10760.5	12592.5	14679.0	16823.0	20363.5	24006.5	27898.5	31740.0	33367.0	35123.5	37422.0	39634.0	42367.5	45187.5	45666.0	46033.5	48266.0	50558.0	48427.0	46024.5
SRR1822165_004_1	12.0	9.0	6.0	9.5	13.0	16.5	20.0	27.5	35.0	55.5	76.0	118.5	161.0	231.5	302.0	417.5	533.0	764.0	995.0	1349.5	1704.0	2460.5	3217.0	4565.0	5913.0	6617.0	7321.0	9273.5	11226.0	13550.5	15875.0	18666.5	21458.0	26198.0	30938.0	36089.0	41240.0	43527.0	45814.0	48954.5	52095.0	56088.5	60082.0	60933.5	61785.0	65769.0	69753.0	66060.5	62368.0
SRR1822165_004_1.trim	13.0	10.5	7.5	9.5	12.0	17.5	23.5	31.5	41.0	62.5	82.5	129.5	179.0	250.0	326.0	449.0	574.5	813.0	1050.5	1397.5	1753.5	2545.5	3345.5	4706.5	6089.5	6791.5	7483.0	9427.5	11416.5	13810.5	16256.0	19089.0	22000.5	26627.0	31363.5	36670.5	41960.5	44027.0	46236.0	49489.5	52641.5	56209.5	59882.0	60642.0	61226.5	65044.0	69020.5	65399.5	61278.0
SRR1822165_004_2	24.0	30.5	37.0	45.0	53.0	58.5	64.0	83.0	102.0	126.0	150.0	193.5	237.0	299.0	361.0	487.5	614.0	859.5	1105.0	1464.0	1823.0	2565.5	3308.0	4728.5	6149.0	6830.0	7511.0	9601.5	11692.0	14051.5	16411.0	19119.5	21828.0	26573.0	31318.0	36256.0	41194.0	43697.5	46201.0	49071.5	51942.0	55994.5	60047.0	60858.5	61670.0	64852.0	68034.0	65217.0	62400.0
SRR1822165_004_2.trim	17.0	14.5	14.5	24.5	31.5	28.5	28.5	42.0	57.5	85.0	111.0	157.5	209.5	274.0	337.5	487.0	645.5	893.0	1137.0	1481.5	1831.5	2593.0	3372.0	4823.0	6283.5	6982.5	7683.5	9745.5	11859.0	14313.5	16821.0	19626.5	22493.0	27124.5	31898.5	37047.0	42131.5	44404.0	46822.0	49767.0	52651.5	56322.0	60051.5	60730.5	61275.0	64375.5	67590.0	64762.0	61564.5
SRR1822165_005_1	14.0	10.5	7.0	11.0	15.0	20.0	25.0	37.0	49.0	70.5	92.0	154.0	216.0	290.5	365.0	520.5	676.0	951.0	1226.0	1668.5	2111.0	3072.5	4034.0	5739.5	7445.0	8311.0	9177.0	11609.5	14042.0	16984.5	19927.0	23398.0	26869.0	32764.0	38659.0	45055.0	51451.0	54381.5	57312.0	61208.0	65104.0	70109.5	75115.0	76274.5	77434.0	82273.0	87112.0	82536.0	77960.0
SRR1822165_005_1.trim	16.0	12.5	8.5	10.5	14.0	22.5	30.5	42.0	55.0	78.0	102.0	171.0	240.5	318.0	402.0	564.0	730.0	1009.5	1288.0	1729.5	2185.0	3184.0	4199.5	5927.0	7664.0	8525.5	9378.5	11790.0	14273.5	17329.0	20431.0	23919.5	27508.0	33295.5	39210.5	45779.0	52335.5	55004.5	57858.5	61884.5	65755.5	70245.5	74907.5	75943.5	76697.5	81323.5	86179.5	81670.0	76555.0
SRR1822165_005_2	26.0	38.0	50.0	56.0	62.0	72.0	82.0	106.0	130.0	154.5	179.0	244.0	309.0	382.0	455.0	604.0	753.0	1063.5	1374.0	1828.5	2283.0	3222.0	4161.0	5928.0	7695.0	8559.0	9423.0	12014.0	14605.0	17526.0	20447.0	23840.5	27234.0	33179.5	39125.0	45390.0	51655.0	54629.0	57603.0	61308.0	65013.0	69945.5	74878.0	76065.5	77253.0	81261.5	85270.0	81559.5	77849.0
SRR1822165_005_2.trim	18.0	18.0	22.0	33.0	40.0	39.5	43.0	63.0	84.5	110.0	133.0	193.5	261.5	344.5	425.5	602.5	792.5	1104.0	1411.5	1844.0	2284.5	3256.0	4251.0	6050.5	7858.0	8740.5	9621.5	12184.5	14822.5	17883.5	20996.0	24471.5	28023.5	33849.5	39852.5	46369.5	52821.5	55514.5	58384.5	62172.5	65863.5	70338.5	74938.5	75964.0	76734.5	80592.0	84676.0	80956.0	76743.0
SRR1822165_006_1	15.0	13.5	12.0	16.0	20.0	24.0	28.0	43.5	59.0	86.0	113.0	182.0	251.0	341.0	431.0	617.5	804.0	1146.5	1489.0	2020.5	2552.0	3707.5	4863.0	6866.5	8870.0	9982.0	11094.0	13953.5	16813.0	20273.5	23734.0	27971.5	32209.0	39265.0	46321.0	54009.0	61697.0	65306.5	68916.0	73520.5	78125.0	84179.5	90234.0	91621.5	93009.0	98782.0	104555.0	99015.5	93476.0
SRR1822165_006_1.trim	17.0	16.0	14.5	16.0	19.0	27.5	36.0	50.0	65.5	94.5	124.0	200.0	278.5	377.5	479.0	669.5	866.5	1213.5	1562.0	2090.0	2636.5	3829.5	5034.5	7071.0	9130.0	10232.0	11320.5	14168.5	17101.0	20697.5	24342.5	28594.5	32979.0	39925.5	47037.0	54938.5	62780.0	66056.5	69577.5	74336.5	78950.5	84368.0	89914.5	91172.0	92160.0	97704.0	103460.5	98000.5	91864.5
SRR1822165_006_2	34.0	47.5	61.0	70.0	79.0	90.0	101.0	125.0	149.0	181.0	213.0	285.0	357.0	448.0	539.0	716.5	894.0	1272.0	1650.0	2196.0	2742.0	3907.0	5072.0	7168.5	9265.0	10296.5	11328.0	14475.0	17622.0	21054.5	24487.0	28539.5	32592.0	39835.0	47078.0	54540.0	62002.0	65541.0	69080.0	73485.0	77890.0	83899.0	89908.0	91230.0	92552.0	97481.0	102410.0	97811.0	93212.0
SRR1822165_006_2.trim	22.0	24.0	29.0	39.0	46.0	45.5	49.5	68.5	89.0	121.0	151.0	225.0	307.5	410.0	508.5	714.5	936.0	1317.0	1693.5	2217.5	2753.5	3939.0	5153.5	7302.0	9469.5	10531.5	11580.5	14700.5	17911.0	21518.0	25164.5	29269.5	33494.5	40625.0	47991.0	55734.5	63356.5	66587.5	70051.5	74557.5	78971.5	84372.0	89882.5	91101.5	92044.5	96750.0	101676.0	97075.5	91916.5
SRR1822165_007_1	18.0	16.0	14.0	18.5	23.0	29.5	36.0	51.5	67.0	99.0	131.0	209.0	287.0	395.0	503.0	723.5	944.0	1350.5	1757.0	2362.0	2967.0	4322.5	5678.0	7990.0	10302.0	11604.0	12906.0	16269.0	19632.0	23733.5	27835.0	32730.0	37625.0	45812.5	54000.0	62998.0	71996.0	76164.0	80332.0	85786.5	91241.0	98182.5	105124.0	106787.5	108451.0	115158.5	121866.0	115499.0	109132.0
SRR1822165_007_1.trim	20.0	18.5	16.5	18.5	22.0	32.5	43.0	58.0	75.5	111.5	148.5	233.0	318.5	434.0	555.5	779.5	1008.5	1422.5	1836.5	2433.5	3055.5	4462.5	5881.5	8230.5	10603.5	11883.5	13150.0	16511.5	19979.5	24253.0	28577.5	33461.0	38485.0	46557.0	54844.0	64071.5	73222.5	77028.5	81114.0	86729.0	92182.0	98411.0	104805.0	106295.0	107441.0	113882.5	120597.0	114335.5	107249.0
SRR1822165_007_2	43.0	57.5	72.0	81.5	91.0	103.0	115.0	150.0	185.0	216.5	248.0	330.5	413.0	513.0	613.0	824.5	1036.0	1490.0	1944.0	2579.0	3214.0	4575.0	5936.0	8345.0	10754.0	12053.5	13353.0	16942.5	20532.0	24507.0	28482.0	33282.0	38082.0	46427.5	54773.0	63630.0	72487.0	76588.5	80690.0	85713.5	90737.0	97827.5	104918.0	106448.0	107978.0	113749.5	119521.0	114001.5	108482.0
SRR1822165_007_2.trim	28.0	31.0	35.5	45.5	54.5	53.5	56.5	80.0	106.0	141.0	176.5	263.0	355.0	472.0	586.5	825.0	1080.0	1534.5	1983.5	2586.0	3203.0	4599.5	6032.5	8504.0	10996.5	12323.0	13638.5	17216.0	20897.0	25076.0	29285.5	34121.5	39114.0	47336.0	55831.0	64990.5	74023.5	77798.5	81800.0	86910.5	91960.0	98414.5	104968.5	106298.0	107328.0	112874.5	118700.5	113229.5	107036.5
SRR1822165_008_1	20.0	18.5	17.0	21.0	25.0	33.5	42.0	59.0	76.0	116.0	156.0	242.5	329.0	451.0	573.0	828.0	1083.0	1542.0	2001.0	2700.5	3400.0	4931.5	6463.0	9108.5	11754.0	13266.5	14779.0	18633.0	22487.0	27165.5	31844.0	37359.0	42874.0	52239.5	61605.0	71988.5	82372.0	87199.5	92027.0	98044.5	104062.0	112054.0	120046.0	122042.0	124038.0	131532.0	139026.0	131772.0	124518.0
SRR1822165_008_1.trim	24.0	23.5	22.0	23.0	25.5	37.0	50.0	68.5	90.5	136.0	179.5	271.5	364.5	492.5	629.0	890.5	1160.0	1629.0	2096.0	2780.5	3492.5	5083.0	6690.0	9382.5	12103.5	13597.0	15067.5	18912.0	22873.5	27732.0	32659.0	38169.0	43851.0	53130.5	62655.0	73248.0	83731.5	88144.5	92900.0	99120.5	105122.0	112306.5	119700.0	121473.5	122857.5	130070.0	137585.5	130445.5	122379.0
SRR1822165_008_2	49.0	66.0	83.0	92.5	102.0	117.0	132.0	172.5	213.0	244.0	275.0	372.0	469.0	585.5	702.0	950.5	1199.0	1715.0	2231.0	2959.5	3688.0	5242.0	6796.0	9558.5	12321.0	13828.5	15336.0	19361.5	23387.0	27972.5	32558.0	38073.0	43588.0	53081.5	62575.0	72686.5	82798.0	87550.0	92302.0	97954.5	103607.0	111732.0	119857.0	121669.5	123482.0	130017.5	136553.0	130235.5	123918.0
SRR1822165_008_2.trim	32.0	34.5	40.5	53.0	63.0	64.5	69.0	93.0	120.5	160.0	200.0	296.0	397.0	533.5	672.0	952.5	1248.0	1770.5	2287.0	2975.0	3682.0	5269.5	6894.5	9721.5	12583.5	14128.0	15655.0	19690.0	23830.5	28614.0	33440.5	39012.0	44765.0	54127.0	63823.5	74288.5	84585.5	88938.0	93547.0	99335.0	105020.5	112380.0	119888.0	121476.5	122725.0	129069.0	135728.5	129399.5	122255.5
SRR1822165_009_1	20.0	20.0	20.0	24.0	28.0	37.5	47.0	65.0	83.0	128.5	174.0	273.0	372.0	510.5	649.0	937.5	1226.0	1743.0	2260.0	3055.5	3851.0	5552.5	7254.0	10287.5	13321.0	14965.5	16610.0	20913.0	25216.0	30485.0	35754.0	41988.5	48223.0	58829.0	69435.0	81090.5	92746.0	98219.0	103692.0	110252.5	116813.0	125944.0	135075.0	137291.5	139508.0	147892.0	156276.0	148262.0	140248.0
SRR1822165_009_1.trim	25.0	26.0	26.0	27.0	29.0	41.0	55.5	76.5	100.0	150.0	199.0	306.0	417.0	560.5	707.5	1007.5	1318.0	1850.0	2377.5	3151.0	3960.5	5720.5	7495.5	10574.5	13690.5	15325.5	16941.5	21247.0	25666.5	31120.0	36660.5	42903.0	49327.5	59841.0	70637.5	82541.5	94299.5	99295.0	104680.5	111444.5	118003.0	126244.0	134720.5	136668.0	138140.0	146240.5	154724.5	146799.5	137776.0
SRR1822165_009_2	59.0	74.0	89.0	100.5	112.0	133.0	154.0	198.0	242.0	275.0	308.0	410.0	512.0	653.0	794.0	1073.0	1352.0	1916.5	2481.0	3331.5	4182.0	5923.5	7665.0	10737.0	13809.0	15520.5	17232.0	21781.0	26330.0	31448.5	36567.0	42862.0	49157.0	59757.5	70358.0	81732.0	93106.0	98462.5	103819.0	110142.0	116465.0	125719.0	134973.0	136946.0	138919.0	146203.0	153487.0	146391.5	139296.0
SRR1822165_009_2.trim	34.0	37.5	46.0	60.5	70.0	71.0	76.0	104.0	135.0	180.0	227.5	331.5	440.0	598.5	760.5	1075.5	1406.0	1980.5	2550.0	3349.0	4175.5	5974.5	7803.5	10931.5	14097.5	15834.5	17564.0	22139.0	26822.5	32161.5	37561.0	43930.0	50489.0	60945.5	71773.0	83538.0	95116.5	100035.5	105242.0	111696.5	118068.0	126447.0	134987.0	136716.5	138013.0	145135.0	152683.5	145520.0	137364.0
SRR1822165_01_1	22.0	21.0	20.0	25.5	31.0	41.5	52.0	71.5	91.0	143.5	196.0	300.5	405.0	565.0	725.0	1053.5	1382.0	1944.0	2506.0	3421.0	4336.0	6186.5	8037.0	11406.0	14775.0	16616.0	18457.0	23178.0	27899.0	33855.0	39811.0	46732.0	53653.0	65406.5	77160.0	90065.5	102971.0	109147.0	115323.0	122493.0	129663.0	139956.5	150250.0	152716.0	155182.0	164410.5	173639.0	164777.5	155916.0
SRR1822165_01_1.trim	28.0	27.5	26.0	28.5	32.0	45.0	61.0	83.0	108.5	169.0	227.0	340.5	457.5	622.5	792.5	1132.0	1482.5	2061.5	2637.5	3529.0	4461.0	6373.0	8296.0	11719.0	15184.5	17017.5	18831.0	23565.5	28411.5	34554.5	40827.5	47755.5	54853.5	66529.5	78567.5	91710.0	104638.5	110300.5	116429.5	123841.0	130978.5	140272.0	149879.5	152019.5	153637.5	162544.0	171855.0	163167.5	153231.5
SRR1822165_01_2	64.0	82.5	101.0	115.5	130.0	148.0	166.0	217.5	269.0	303.0	337.0	450.0	563.0	735.5	908.0	1221.0	1534.0	2149.0	2764.0	3704.5	4645.0	6603.5	8562.0	11948.5	15335.0	17271.0	19207.0	24231.0	29255.0	34999.5	40744.0	47669.5	54595.0	66435.0	78275.0	90789.5	103304.0	109399.0	115494.0	122504.5	129515.0	139795.0	150075.0	152184.5	154294.0	162450.5	170607.0	162645.0	154683.0
SRR1822165_01_2.trim	40.0	43.5	51.5	68.0	80.0	80.0	84.5	118.0	156.0	202.5	249.5	360.5	478.5	670.5	867.0	1218.5	1583.0	2212.0	2837.5	3720.5	4632.5	6656.5	8715.5	12175.0	15674.5	17639.0	19593.5	24647.5	29807.0	35782.0	41863.0	48874.0	56063.0	67748.5	79880.5	92823.0	105525.0	111118.0	117054.5	124256.0	131300.5	140572.0	150093.0	151933.5	153327.0	161312.5	169673.0	161647.5	152554.5
SRR1822165_02_1	42.0	43.0	44.0	53.0	62.0	83.0	104.0	146.0	188.0	287.0	386.0	596.5	807.0	1136.5	1466.0	2117.0	2768.0	3881.5	4995.0	6783.5	8572.0	12289.5	16007.0	22741.5	29476.0	33320.5	37165.0	46694.5	56224.0	67864.0	79504.0	93336.0	107168.0	131103.0	155038.0	180533.5	206029.0	218582.0	231135.0	244855.0	258575.0	279673.0	300771.0	305428.0	310085.0	328593.0	347101.0	329823.0	312545.0
SRR1822165_02_1.trim	54.0	54.5	54.0	60.0	67.0	93.5	123.5	165.0	215.0	335.5	461.0	684.0	909.0	1241.0	1579.5	2247.0	2944.5	4104.5	5273.0	7049.0	8863.0	12696.5	16574.5	23386.0	30259.0	34060.0	37890.0	47507.0	57259.0	69202.0	81491.5	95386.0	109617.0	133451.0	157883.0	183928.5	209756.0	221190.0	233235.5	247308.5	261207.5	280401.5	299834.0	303736.0	306880.5	324793.5	343485.0	326651.0	307443.0
SRR1822165_02_2	106.0	148.5	191.0	235.0	279.0	318.5	358.0	451.5	545.0	597.5	650.0	893.5	1137.0	1530.5	1924.0	2554.5	3185.0	4366.5	5548.0	7392.5	9237.0	13186.5	17136.0	23930.5	30725.0	34553.5	38382.0	48382.0	58382.0	69738.0	81094.0	95228.5	109363.0	132844.5	156326.0	181649.0	206972.0	219263.0	231554.0	245170.5	258787.0	279598.0	300409.0	304826.0	309243.0	325248.0	341253.0	325616.0	309979.0
SRR1822165_02_2.trim	76.0	82.5	89.5	103.0	117.5	136.0	163.5	231.0	305.5	406.0	502.0	749.5	1011.0	1397.5	1799.0	2486.0	3191.5	4405.0	5625.0	7438.5	9268.5	13311.0	17454.0	24410.5	31431.0	35269.0	39145.0	49270.5	59554.5	71259.0	83236.5	97621.0	112330.5	135583.0	159585.5	185695.0	211584.5	222772.5	234428.5	248439.5	262418.0	281445.5	300549.0	304113.5	307106.5	322906.0	339355.0	323732.5	306003.5
SRR1822165_03_1	59.0	59.5	60.0	80.5	101.0	130.5	160.0	225.0	290.0	425.0	560.0	879.0	1198.0	1707.0	2216.0	3208.0	4200.0	5801.5	7403.0	10135.0	12867.0	18466.0	24065.0	34227.0	44389.0	50002.5	55616.0	70098.0	84580.0	101954.0	119328.0	140167.5	161007.0	197090.0	233173.0	271140.0	309107.0	327812.0	346517.0	366867.5	387218.0	418863.5	450509.0	457801.0	465093.0	492094.0	519095.0	493741.0	468387.0
SRR1822165_03_1.trim	85.0	82.5	78.0	93.0	111.0	143.5	180.5	248.0	322.5	486.5	661.0	996.0	1338.0	1866.0	2404.0	3418.5	4472.0	6133.0	7812.0	10540.0	13327.0	19075.0	24899.0	35196.0	45543.5	51075.0	56705.0	71381.0	86244.0	104072.5	122382.0	143253.5	164654.5	200498.5	237196.0	276107.5	314794.0	331825.0	349737.5	370578.0	391087.5	419963.5	449349.5	455391.0	460293.0	486459.5	513477.0	488727.0	460869.5
SRR1822165_03_2	158.0	214.0	270.0	343.0	416.0	482.0	548.0	683.5	819.0	909.0	999.0	1341.0	1683.0	2247.0	2811.0	3828.0	4845.0	6628.0	8411.0	11093.0	13775.0	19605.0	25435.0	35838.5	46242.0	51985.5	57729.0	72679.5	87630.0	104628.5	121627.0	142783.5	163940.0	199190.5	234441.0	272161.0	309881.0	328942.0	348003.0	368043.5	388084.0	419106.5	450129.0	457297.5	464466.0	488338.0	512210.0	488470.0	464730.0
SRR1822165_03_2.trim	113.0	121.5	129.0	146.0	167.5	205.5	252.5	349.0	450.0	601.0	755.0	1114.0	1498.0	2067.0	2649.0	3721.5	4820.5	6648.5	8494.0	11157.5	13853.0	19840.5	25978.0	36587.0	47281.0	53008.5	58820.5	74017.5	89421.5	106917.0	124851.0	146390.5	168415.5	203353.5	239274.0	278135.5	316846.5	334222.5	352313.5	373011.5	393457.5	421785.5	450560.0	456524.0	461442.5	484869.5	508981.5	485269.5	458904.0
SRR1822165_04_1	82.0	79.0	76.0	105.5	135.0	177.0	219.0	303.5	388.0	561.0	734.0	1147.5	1561.0	2275.5	2990.0	4308.5	5627.0	7795.0	9963.0	13514.0	17065.0	24638.5	32212.0	45790.0	59368.0	66756.5	74145.0	93616.5	113088.0	136061.5	159035.0	187120.5	215206.0	263105.0	311004.0	361658.5	412313.0	437175.0	462037.0	489111.0	516185.0	558126.0	600067.0	610029.0	619991.0	655919.0	691847.0	658625.5	625404.0
SRR1822165_04_1.trim	111.0	107.0	102.0	123.5	146.5	192.0	246.0	335.0	434.0	647.5	867.5	1292.5	1727.0	2461.0	3224.5	4603.5	6017.5	8246.0	10503.5	14062.0	17669.5	25394.5	33255.0	47046.5	60913.5	68194.0	75566.0	95252.5	115258.5	138904.5	163144.0	191269.5	220142.5	267826.5	316606.0	368308.5	419701.0	442441.5	466370.5	494052.5	521379.5	559706.0	598475.5	606805.5	613843.5	648559.5	684433.0	651944.5	615075.0
SRR1822165_04_2	216.0	282.5	349.0	460.5	572.0	659.0	746.0	915.5	1085.0	1211.0	1337.0	1806.5	2276.0	3024.0	3772.0	5141.5	6511.0	8828.5	11146.0	14702.5	18259.0	26142.0	34025.0	47906.0	61787.0	69349.0	76911.0	96832.5	116754.0	139368.5	161983.0	190328.5	218674.0	265686.5	312699.0	363204.0	413709.0	438857.5	464006.0	490948.0	517890.0	558956.0	600022.0	609109.0	618196.0	650705.5	683215.0	651854.0	620493.0
SRR1822165_04_2.trim	155.0	167.0	172.5	190.5	221.5	278.0	346.5	477.5	622.0	817.5	1004.0	1486.0	1997.0	2762.0	3549.5	4978.5	6468.5	8864.0	11252.5	14801.0	18398.0	26466.5	34735.0	48926.0	63212.0	70716.5	78303.0	98530.0	119131.5	142539.5	166464.5	195158.5	224596.5	271373.0	319333.5	371213.5	422962.0	445950.5	469828.5	497548.0	525020.0	562550.5	600510.5	608052.5	614421.0	646240.0	678913.5	647505.5	612411.0
SRR1822165_05_1	101.0	98.5	96.0	132.5	169.0	227.0	285.0	389.0	493.0	709.5	926.0	1461.5	1997.0	2860.0	3723.0	5379.0	7035.0	9746.5	12458.0	16871.0	21284.0	30755.5	40227.0	57224.5	74222.0	83541.0	92860.0	117162.0	141464.0	169998.0	198532.0	233399.5	268267.0	328608.0	388949.0	452534.0	516119.0	546689.5	577260.0	611228.5	645197.0	697517.0	749837.0	762505.0	775173.0	819445.5	863718.0	823069.5	782421.0
SRR1822165_05_1.trim	132.0	129.0	125.5	152.0	180.0	243.5	317.5	430.0	552.5	817.5	1091.5	1635.0	2195.5	3092.5	4016.0	5737.5	7502.5	10281.5	13125.5	17577.5	22053.0	31696.5	41537.0	58835.5	76217.5	85388.5	94646.0	119161.5	144126.0	173553.5	203737.5	238692.0	274462.5	334520.5	396076.5	460783.0	525056.0	553151.5	582728.0	617402.0	651585.5	699429.0	747891.0	758456.5	767443.0	810323.0	854436.5	814532.5	769503.5
SRR1822165_05_2	272.0	349.0	426.0	581.0	736.0	839.0	942.0	1137.5	1333.0	1501.0	1669.0	2247.5	2826.0	3758.0	4690.0	6423.0	8156.0	11055.5	13955.0	18365.0	22775.0	32672.5	42570.0	59821.5	77073.0	86596.5	96120.0	120942.0	145764.0	174112.0	202460.0	237926.0	273392.0	332057.0	390722.0	453889.0	517056.0	548395.0	579734.0	613404.5	647075.0	698679.5	750284.0	761597.5	772911.0	814018.5	855126.0	815375.0	775624.0
SRR1822165_05_2.trim	192.0	204.5	211.0	235.0	273.0	344.0	429.0	593.5	774.0	1020.5	1261.0	1854.0	2476.0	3421.5	4404.0	6218.5	8094.5	11070.5	14045.5	18475.0	22973.0	33082.5	43443.5	61144.0	78928.0	88333.0	97854.0	123030.0	148722.5	178114.5	208128.0	243981.5	280686.0	339106.5	399145.0	463975.5	528536.5	557161.5	586924.0	621619.5	655985.5	703175.5	750921.0	760215.5	768102.5	808344.0	849506.0	809733.5	765615.5
SRR1822165_06_1	110.0	110.0	110.0	157.0	204.0	278.0	352.0	468.5	585.0	844.0	1103.0	1751.0	2399.0	3465.5	4532.0	6474.5	8417.0	11652.0	14887.0	20156.0	25425.0	36818.0	48211.0	68658.5	89106.0	100133.5	111161.0	140478.5	169796.0	204063.0	238330.0	280332.5	322335.0	394467.5	466600.0	542939.5	619279.0	656030.5	692782.0	733529.0	774276.0	837006.5	899737.0	914809.0	929881.0	983276.0	1036671.0	987781.5	938892.0
SRR1822165_06_1.trim	151.0	147.5	143.0	178.0	217.0	298.5	390.5	518.5	662.5	981.5	1312.0	1972.0	2649.0	3757.0	4893.5	6892.0	8949.0	12290.5	15705.5	21029.5	26383.5	37977.0	49791.0	70573.0	91469.5	102349.5	113350.0	142898.0	172970.0	208355.5	244653.5	286789.0	329857.0	401535.5	475035.5	552816.0	630043.0	663829.0	699404.0	740885.5	781925.5	839269.5	897288.5	909998.5	920835.5	972649.5	1025783.0	977694.5	923449.5
SRR1822165_06_2	331.0	419.0	507.0	681.0	855.0	995.5	1136.0	1348.5	1561.0	1780.0	1999.0	2715.0	3431.0	4545.0	5659.0	7711.5	9764.0	13209.0	16654.0	22004.0	27354.0	39137.0	50920.0	71712.5	92505.0	103904.0	115303.0	145261.0	175219.0	209090.0	242961.0	285414.5	327868.0	398338.5	468809.0	544598.5	620388.0	658106.5	695825.0	735882.5	775940.0	837910.0	899880.0	914054.5	928229.0	977371.5	1026514.0	979001.5	931489.0
SRR1822165_06_2.trim	242.0	248.5	254.0	290.5	338.5	425.5	526.5	709.0	908.5	1206.5	1508.5	2228.5	2976.5	4110.5	5290.5	7453.0	9689.0	13224.0	16764.0	22163.5	27640.0	39681.0	51992.0	73294.5	94744.5	106023.0	117415.5	147729.0	178714.5	213894.5	249768.0	292672.5	336606.5	406799.5	478923.0	556726.5	634145.0	668636.5	704572.5	745759.5	786663.0	843403.5	900670.0	912486.0	922713.0	970819.0	1019852.5	972297.5	919465.0
SRR1822165_07_1	129.0	132.0	135.0	189.0	243.0	321.5	400.0	538.5	677.0	983.0	1289.0	2022.0	2755.0	4027.5	5300.0	7570.0	9840.0	13610.5	17381.0	23537.5	29694.0	43008.0	56322.0	80121.5	103921.0	116817.0	129713.0	163806.5	197900.0	238055.5	278211.0	327129.0	376047.0	460281.5	544516.0	633589.5	722663.0	765316.0	807969.0	855623.0	903277.0	976285.5	1049294.0	1067363.5	1085433.0	1147195.5	1208958.0	1152055.5	1095153.0
SRR1822165_07_1.trim	180.0	177.0	171.5	210.5	256.0	346.5	448.0	600.0	767.5	1141.0	1532.5	2288.0	3068.0	4401.0	5752.0	8069.5	10466.5	14357.0	18329.5	24552.0	30818.0	44330.0	58084.5	82299.5	106657.0	119418.0	132299.5	166612.5	201612.0	243094.0	285558.0	334750.0	385048.0	468622.0	554322.5	645051.5	735041.0	774298.5	815800.5	864256.5	912201.0	978879.0	1046303.0	1061619.5	1074706.5	1134738.5	1196363.0	1140350.5	1077220.5
SRR1822165_07_2	383.0	494.5	606.0	798.5	991.0	1162.5	1334.0	1589.5	1845.0	2096.0	2347.0	3167.0	3987.0	5318.0	6649.0	9012.0	11375.0	15354.0	19333.0	25617.0	31901.0	45692.5	59484.0	83592.5	107701.0	121158.0	134615.0	169523.5	204432.0	243939.5	283447.0	332785.5	382124.0	464594.5	547065.0	635549.0	724033.0	768135.5	812238.0	858819.0	905400.0	977187.5	1048975.0	1065821.5	1082668.0	1140073.0	1197478.0	1142207.0	1086936.0
SRR1822165_07_2.trim	292.0	297.0	301.0	343.0	396.5	495.0	611.0	828.0	1065.0	1414.5	1765.0	2593.5	3461.0	4813.5	6208.5	8692.5	11269.5	15367.0	19475.0	25815.0	32246.5	46316.5	60685.0	85399.5	110282.0	123594.5	137040.0	172388.0	208600.0	249617.5	291368.5	341299.0	392493.5	474601.0	558884.5	649661.0	739909.0	780261.0	822446.0	870310.0	917857.5	983587.0	1049911.5	1063990.5	1076109.0	1132372.5	1189842.5	1134425.0	1072898.5
SRR1822165_08_1	143.0	145.5	148.0	215.5	283.0	372.5	462.0	609.5	757.0	1111.0	1465.0	2285.0	3105.0	4584.0	6063.0	8676.5	11290.0	15567.0	19844.0	26958.0	34072.0	49211.0	64350.0	91364.0	118378.0	133491.5	148605.0	187379.5	226154.0	272023.5	317893.0	374110.0	430327.0	526427.5	622528.0	724385.0	826242.0	874859.0	923476.0	977792.5	1032109.0	1115486.5	1198864.0	1219546.0	1240228.0	1311091.5	1381955.0	1316744.0	1251533.0
SRR1822165_08_1.trim	198.0	194.5	188.5	238.0	297.0	404.0	518.0	678.5	862.0	1286.0	1729.0	2588.5	3474.5	5018.5	6583.0	9245.5	11997.5	16418.0	20939.0	28130.0	35356.0	50705.5	66339.5	93854.5	121545.5	136440.5	151464.5	190542.5	230396.5	277776.5	326276.0	382766.0	440555.5	536018.0	633791.5	737492.5	840479.5	885228.0	932435.0	987540.5	1042114.0	1118408.0	1195585.5	1213021.5	1227923.5	1296896.5	1367502.5	1303244.5	1230991.0
SRR1822165_08_2	442.0	566.0	690.0	904.0	1118.0	1317.0	1516.0	1800.5	2085.0	2389.0	2693.0	3622.0	4551.0	6085.0	7619.0	10335.0	13051.0	17553.5	22056.0	29280.0	36504.0	52300.5	68097.0	95552.0	123007.0	138498.5	153990.0	193780.5	233571.0	278897.0	324223.0	380596.5	436970.0	530919.0	624868.0	725968.5	827069.0	877940.5	928812.0	981729.0	1034646.0	1116582.5	1198519.0	1218051.0	1237583.0	1303284.0	1368985.0	1305650.0	1242315.0
SRR1822165_08_2.trim	338.0	335.0	334.5	386.0	447.5	562.0	697.0	937.0	1196.0	1606.0	2019.5	2940.5	3906.0	5493.5	7129.5	9973.0	12922.0	17569.0	22232.0	29539.0	36946.5	53049.0	69489.0	97606.5	125926.5	141255.0	156693.0	196974.5	238284.0	285368.5	333281.0	390317.5	448764.0	542352.0	638419.5	742157.5	845379.5	891897.5	940399.0	994765.5	1048815.0	1123916.0	1199669.5	1215934.5	1230040.5	1294438.5	1360110.0	1296585.5	1226208.0
SRR1822165_09_1	157.0	166.0	175.0	243.5	312.0	413.0	514.0	682.0	850.0	1257.5	1665.0	2572.0	3479.0	5159.5	6840.0	9745.0	12650.0	17484.5	22319.0	30313.0	38307.0	55322.5	72338.0	102727.5	133117.0	150146.0	167175.0	210746.0	254317.0	305889.5	357462.0	420793.5	484125.0	592285.0	700445.0	814975.5	929506.0	984592.5	1039679.0	1100566.5	1161454.0	1254446.5	1347439.0	1371529.0	1395619.0	1475181.0	1554743.0	1481113.5	1407484.0
SRR1822165_09_1.trim	219.0	219.5	217.5	268.5	329.5	448.0	576.5	762.5	973.0	1449.5	1943.0	2905.5	3900.5	5647.0	7420.5	10391.5	13465.5	18471.5	23569.0	31640.0	39754.0	57006.0	74587.0	105518.5	136665.0	153454.0	170355.0	214261.5	259079.5	312392.0	366934.5	430548.5	495665.5	603150.0	713189.0	829784.5	945617.5	996237.0	1049573.0	1111384.0	1172581.0	1257639.0	1343900.0	1364299.5	1381690.0	1459293.5	1538701.5	1465968.5	1384190.5
SRR1822165_09_2	479.0	622.5	766.0	1018.5	1271.0	1482.5	1694.0	2026.0	2358.0	2709.5	3061.0	4079.0	5097.0	6825.5	8554.0	11621.0	14688.0	19757.0	24826.0	32956.0	41086.0	58873.0	76660.0	107523.0	138386.0	155817.0	173248.0	217923.0	262598.0	313430.0	364262.0	427883.0	491504.0	597266.0	703028.0	816894.0	930760.0	988130.0	1045500.0	1105123.5	1164747.0	1256528.0	1348309.0	1370177.5	1392046.0	1466032.0	1540018.0	1468770.0	1397522.0
SRR1822165_09_2.trim	377.0	373.0	374.0	440.5	516.0	636.5	777.5	1041.5	1331.5	1804.5	2278.0	3310.5	4398.0	6190.0	8028.5	11219.0	14519.0	19746.5	25003.0	33255.5	41639.0	59756.0	78224.0	109810.5	141654.0	158911.0	176265.0	221507.5	267902.5	320684.5	374418.0	438786.0	504750.5	610130.5	718296.5	835106.0	951400.0	1003945.0	1058582.5	1119693.0	1180470.0	1264629.5	1349709.0	1367754.0	1383207.0	1456127.5	1530555.0	1458801.5	1379114.5
SRR1822165_1	1787.0	1932.5	2078.0	2909.0	3740.0	4700.5	5661.0	7812.0	9963.0	14155.5	18348.0	28611.5	38875.0	56994.5	75114.0	108130.0	141146.0	195595.5	250045.0	337329.5	424614.0	610585.5	796557.0	1133931.0	1471305.0	1665194.5	1859084.0	2343667.0	2828250.0	3398742.0	3969234.0	4671979.0	5374724.0	6570102.0	7765480.0	9050809.0	10336138.0	10943481.0	11550824.0	12215902.5	12880981.0	13928534.0	14976087.0	15243680.5	15511274.0	16388707.0	17266140.0	16450962.5	15635785.0
SRR1822165_1.trim	2567.0	2505.5	2471.5	3213.5	3995.0	5023.0	6228.0	8696.5	11354.5	16199.0	21318.0	32118.5	43185.5	62311.0	82075.0	115835.0	150131.5	205644.0	262124.5	350801.0	440373.5	629387.5	822100.5	1165584.5	1511566.5	1702502.5	1894417.5	2381738.0	2880416.0	3471031.0	4073037.5	4780823.5	5506675.0	6690430.5	7902026.5	9213986.5	10517583.0	11073410.5	11660594.0	12335229.5	13003021.5	13966714.5	14941995.0	15163583.5	15353279.5	16210546.5	17084790.0	16278542.0	15373314.5
SRR1822165_1_1	171.0	187.5	204.0	282.5	361.0	461.5	562.0	752.5	943.0	1395.0	1847.0	2852.5	3858.0	5748.0	7638.0	10875.0	14112.0	19447.0	24782.0	33711.0	42640.0	61419.5	80199.0	114019.5	147840.0	166888.5	185937.0	234342.0	282747.0	339738.0	396729.0	467233.0	537737.0	657938.5	778140.0	905383.5	1032627.0	1093673.0	1154719.0	1222483.0	1290247.0	1393781.0	1497315.0	1523880.5	1550446.0	1638598.0	1726750.0	1645409.5	1564069.0
SRR1822165_1_1.trim	242.0	247.0	251.5	311.0	379.5	502.0	637.5	849.0	1082.5	1606.5	2152.5	3220.0	4322.0	6272.5	8267.5	11589.0	15010.0	20542.5	26177.5	35189.5	44247.5	63288.5	82700.0	117146.0	151817.5	170572.0	189441.5	238226.5	288058.5	346974.5	407241.5	478150.5	550740.5	670107.0	792225.5	921671.0	1050355.5	1106599.0	1165887.5	1234543.5	1302577.5	1397371.5	1493417.5	1515824.0	1534816.5	1620883.5	1708991.0	1628588.5	1538116.0
SRR1822165_1_2	523.0	688.0	853.0	1126.5	1400.0	1641.5	1883.0	2240.0	2597.0	3014.0	3431.0	4531.5	5632.0	7584.5	9537.0	12906.0	16275.0	21960.5	27646.0	36572.0	45498.0	65373.5	85249.0	119380.5	153512.0	172987.5	192463.0	242034.0	291605.0	348093.0	404581.0	475251.0	545921.0	663780.5	781640.0	908049.0	1034458.0	1097664.5	1160871.0	1227571.0	1294271.0	1396392.5	1498514.0	1522735.0	1546956.0	1628750.0	1710544.0	1631711.5	1552879.0
SRR1822165_1_2.trim	414.0	415.5	422.0	490.0	566.5	696.5	851.0	1146.5	1472.0	2002.0	2528.5	3664.0	4866.0	6882.5	8948.5	12464.5	16100.0	21957.0	27845.5	36922.5	46143.0	66349.0	86958.0	121924.0	157160.5	176404.0	195735.5	245939.0	297456.5	356136.0	415890.0	487457.0	560775.5	678135.0	798586.0	928247.0	1057282.0	1115240.5	1175618.5	1243805.5	1311694.5	1405502.0	1500214.5	1520045.5	1536935.0	1617685.0	1700186.0	1620699.0	1532387.0
SRR1822165_2	5086.0	6739.0	8392.0	10962.0	13532.0	16254.5	18977.0	22183.0	25389.0	30254.5	35120.0	46171.0	57222.0	76113.5	95005.0	129863.0	164721.0	220836.0	276951.0	366603.5	456256.0	653347.0	850438.0	1192080.0	1533722.0	1726544.5	1919367.0	2419876.5	2920386.0	3480044.5	4039703.0	4744033.0	5448363.0	6634870.5	7821378.0	9087656.0	10353934.0	10982872.0	11611810.0	12276507.0	12941204.0	13954294.5	14967385.0	15214354.5	15461324.0	16280999.0	17100674.0	16317253.0	15533832.0
SRR1822165_2.trim	3888.0	3871.0	3928.0	4708.5	5519.5	6789.0	8332.5	11185.5	14314.0	19759.5	25464.5	37377.0	49641.0	69319.0	89694.0	125621.0	162237.5	219828.0	278393.5	369651.0	462183.5	663562.0	868755.0	1218066.5	1570185.5	1760575.0	1952117.5	2457695.5	2975556.5	3558804.5	4153533.5	4866413.0	5595998.0	6774448.5	7985400.0	9291473.0	10588957.5	11160892.5	11759722.5	12439012.0	13112486.0	14044508.0	14989699.5	15193354.0	15364157.5	16169132.5	16991339.5	16202533.5	15326572.5
SRR1822165_2_1	354.0	381.5	409.0	574.5	740.0	939.0	1138.0	1533.0	1928.0	2843.5	3759.0	5703.5	7648.0	11378.0	15108.0	21718.0	28328.0	38924.0	49520.0	67452.5	85385.0	122573.5	159762.0	227662.5	295563.0	333740.5	371918.0	469046.0	566174.0	679458.5	792743.0	934718.0	1076693.0	1315069.0	1553445.0	1808952.5	2064460.0	2187458.0	2310456.0	2444166.0	2577876.0	2787129.5	2996383.0	3049459.5	3102536.0	3277378.5	3452221.0	3290659.5	3129098.0
SRR1822165_2_1.trim	522.0	513.5	502.5	636.0	786.0	1011.0	1272.0	1725.5	2213.5	3272.5	4391.0	6433.5	8522.0	12433.5	16436.5	23181.5	30100.0	41000.5	52118.5	70280.0	88610.5	126446.5	164927.0	233946.0	303516.0	341122.5	378909.0	476652.0	576597.0	693946.0	813816.5	956676.0	1102925.5	1339029.5	1580794.5	1841708.0	2100891.0	2213409.5	2332208.5	2467873.0	2602014.0	2794263.0	2989241.5	3032954.5	3070186.0	3241825.0	3416499.0	3256213.0	3076541.0
SRR1822165_2_2	1023.0	1360.5	1698.0	2264.5	2831.0	3300.0	3769.0	4438.5	5108.0	6007.5	6907.0	9157.0	11407.0	15223.5	19040.0	25916.5	32793.0	44108.0	55423.0	73367.0	91311.0	130975.0	170639.0	238812.5	306986.0	345807.5	384629.0	483780.5	582932.0	695585.0	808238.0	949168.0	1090098.0	1326529.0	1562960.0	1816282.5	2069605.0	2196893.0	2324181.0	2455869.5	2587558.0	2791462.5	2995367.0	3043871.0	3092375.0	3255914.5	3419454.0	3262741.5	3106029.0
SRR1822165_2_2.trim	804.0	798.5	799.0	934.0	1088.0	1343.0	1644.0	2224.5	2871.5	3977.5	5116.5	7456.0	9886.0	13862.0	17968.0	25088.5	32350.0	43993.0	55796.5	74052.5	92622.0	133104.5	174318.5	243973.5	314175.0	352522.5	391102.0	491361.5	594183.0	711559.5	831107.0	973616.0	1119616.0	1354773.0	1596215.5	1857190.5	2116608.0	2232573.0	2353534.5	2488156.5	2622137.0	2809768.0	2999586.5	3038579.5	3071590.0	3233657.5	3398570.5	3240199.0	3064688.0
SRR1822165_3_1	528.0	571.5	615.0	862.5	1110.0	1411.5	1713.0	2315.0	2917.0	4252.5	5588.0	8524.5	11461.0	17030.5	22600.0	32450.5	42301.0	58375.0	74449.0	101126.5	127804.0	183598.5	239393.0	341084.5	442776.0	500022.5	557269.0	703314.5	849360.0	1019268.5	1189177.0	1401741.5	1614306.0	1971999.5	2329693.0	2714495.5	3099298.0	3282376.0	3465454.0	3665664.0	3865874.0	4179734.5	4493595.0	4574904.0	4656213.0	4918442.0	5180671.0	4935547.5	4690424.0
SRR1822165_3_1.trim	779.0	762.5	750.5	955.5	1181.0	1523.5	1912.0	2594.0	3327.0	4858.0	6483.0	9593.5	12770.5	18615.0	24626.5	34683.5	44950.5	61429.5	78234.5	105244.5	132520.5	189262.0	247081.0	350573.5	454784.0	511158.5	567799.0	714641.0	864765.5	1040893.5	1220877.5	1434868.5	1654020.5	2008183.5	2370648.5	2763480.5	3153786.0	3321315.0	3498242.5	3701490.5	3902526.0	4190671.5	4482745.5	4550083.5	4607917.0	4865169.0	5127005.5	4884242.0	4611730.0
SRR1822165_3_2	1543.0	2057.5	2572.0	3335.0	4098.0	4863.0	5628.0	6656.0	7684.0	9025.5	10367.0	13775.5	17184.0	22873.0	28562.0	38968.5	49375.0	66219.0	83063.0	109885.0	136707.0	196204.0	255701.0	357956.0	460211.0	518168.0	576125.0	725741.0	875357.0	1043556.0	1211755.0	1424243.5	1636732.0	1991032.0	2345332.0	2725097.0	3104862.0	3295362.5	3485863.0	3683282.5	3880702.0	4186220.5	4491739.0	4564428.0	4637117.0	4883591.5	5130066.0	4895057.5	4660049.0
SRR1822165_3_2.trim	1217.0	1199.5	1202.5	1417.5	1642.5	2020.0	2477.5	3335.0	4281.0	5923.0	7626.5	11162.5	14847.5	20822.0	26935.5	37668.0	48682.0	66009.5	83526.5	110832.0	138652.0	199452.5	261304.0	365767.5	471071.5	528239.0	585790.5	736887.5	891724.0	1067295.0	1246239.5	1461240.0	1681352.5	2033182.5	2394631.0	2786037.0	3174938.5	3348669.0	3530076.5	3731860.0	3932433.5	4213588.0	4498362.5	4557348.5	4607027.5	4850370.0	5098243.0	4861274.5	4598036.5
SRR1822165_4_1	719.0	761.5	804.0	1139.5	1475.0	1883.0	2291.0	3100.0	3909.0	5633.0	7357.0	11302.5	15248.0	22671.0	30094.0	43139.0	56184.0	77856.0	99528.0	134927.0	170326.0	244735.0	319144.0	454377.5	589611.0	666313.5	743016.0	937375.0	1131734.0	1359196.0	1586658.0	1869639.0	2152620.0	2629479.0	3106338.0	3620674.5	4135011.0	4377883.0	4620755.0	4886960.0	5153165.0	5573676.5	5994188.0	6100439.0	6206690.0	6557557.0	6908424.0	6580615.0	6252806.0
SRR1822165_4_1.trim	1033.0	996.0	968.5	1263.0	1576.5	2028.5	2553.0	3476.0	4465.0	6451.5	8562.5	12720.5	16959.5	24787.5	32847.0	46151.0	59737.5	81912.5	104512.0	140425.0	176644.0	252270.5	329371.0	466990.0	605624.0	681287.5	757213.0	952554.0	1152344.0	1387894.5	1628601.0	1913722.5	2205637.5	2677734.0	3161303.0	3686551.0	4207764.0	4429412.0	4664040.0	4934474.0	5202074.0	5588771.0	5979950.0	6067349.0	6142583.5	6486369.5	6836408.0	6511754.5	6147607.0
SRR1822165_4_2	2061.0	2725.0	3389.0	4442.0	5495.0	6538.5	7582.0	8916.5	10251.0	12071.5	13892.0	18378.5	22865.0	30380.0	37895.0	51897.0	65899.0	88422.5	110946.0	146681.5	182417.0	261468.0	340519.0	477038.0	613557.0	690782.0	768007.0	967567.0	1167127.0	1390929.5	1614732.0	1898017.0	2181302.0	2654748.5	3128195.0	3635135.0	4142075.0	4394373.0	4646671.0	4911407.5	5176144.0	5582885.5	5989627.0	6087211.0	6184795.0	6513407.0	6842019.0	6527582.0	6213145.0
SRR1822165_4_2.trim	1601.0	1591.5	1612.0	1898.5	2196.0	2704.5	3330.0	4476.5	5724.0	7904.5	10181.5	14923.0	19828.0	27660.5	35724.5	50177.5	64988.0	88126.0	111526.0	147975.0	185089.0	265820.0	347903.5	487336.0	627983.0	704150.5	780801.0	982376.5	1188940.0	1422522.0	1660617.0	1947256.0	2240637.5	2710905.0	3194297.5	3717120.5	4236042.0	4465359.5	4705609.5	4976215.5	5244753.0	5619268.0	5998637.0	6078235.5	6145126.0	6468473.0	6798396.5	6481891.0	6130449.0
SRR1822165_5_1	914.0	957.5	1001.0	1417.0	1833.0	2338.5	2844.0	3893.5	4943.0	7082.5	9222.0	14149.0	19076.0	28340.0	37604.0	53922.0	70240.0	97438.0	124636.0	168603.0	212570.0	305673.5	398777.0	567554.0	736331.0	832698.5	929066.0	1171640.0	1414214.0	1699064.5	1983915.0	2336642.5	2689370.0	3286049.0	3882728.0	4524816.5	5166905.0	5470630.5	5774356.0	6107199.5	6440043.0	6965447.5	7490852.0	7623659.5	7756467.0	8196021.0	8635575.0	8226581.5	7817588.0
SRR1822165_5_1.trim	1300.0	1243.0	1198.0	1568.0	1958.0	2505.0	3153.0	4359.5	5639.5	8114.5	10740.0	15942.5	21263.0	31045.5	41101.0	57726.0	74686.0	102459.5	130782.0	175399.5	220467.5	315155.5	411580.0	583270.0	756246.0	851276.0	946772.0	1190702.0	1440178.5	1735223.5	2036399.0	2391667.5	2755604.0	3346126.0	3951027.0	4606792.5	5257916.5	5535397.0	5828468.0	6166475.5	6501430.0	6984673.0	7473168.5	7582598.5	7676683.5	8106884.5	8545406.5	8140842.5	7686521.5
SRR1822165_5_2	2582.0	3394.0	4206.0	5488.5	6771.0	8108.5	9446.0	11088.5	12731.0	15055.5	17380.0	22997.0	28614.0	38001.0	47388.0	64802.0	82216.0	110410.0	138604.0	183271.0	227938.0	326703.5	425469.0	596045.0	766621.0	863260.0	959899.0	1209496.0	1459093.0	1738755.5	2018418.0	2372148.5	2725879.0	3318017.0	3910155.0	4543292.0	5176429.0	5492821.0	5809213.0	6138951.0	6468689.0	6976626.0	7484563.0	7607515.5	7730468.0	8141852.0	8553236.0	8159775.5	7766315.0
SRR1822165_5_2.trim	1980.0	1963.5	1990.0	2363.0	2744.0	3385.5	4177.0	5611.0	7154.5	9819.0	12631.0	18582.0	24724.5	34554.5	44665.0	62632.0	81051.0	109988.0	139266.5	184839.0	231190.5	331984.0	434602.5	608972.0	784732.5	879957.0	975924.0	1228173.5	1486465.5	1778266.5	2075804.0	2433732.5	2800030.5	3388005.5	3992446.0	4645720.5	5294381.0	5581828.5	5882525.5	6219764.5	6554664.0	7022335.5	7495811.5	7596454.0	7681578.0	8086161.5	8498814.5	8102923.0	7663073.0
SRR1822165_6_1	1064.0	1144.5	1225.0	1717.5	2210.0	2796.0	3382.0	4674.0	5966.0	8513.0	11060.0	17016.0	22972.0	34007.5	45043.0	64722.0	84401.0	117179.0	149957.0	202309.5	254662.0	366616.0	478570.0	680996.5	883423.0	999576.0	1115729.0	1406426.5	1697124.0	2038774.5	2380425.0	2803100.5	3225776.0	3942303.5	4658831.0	5430008.0	6201185.0	6566144.5	6931104.0	7329856.5	7728609.0	8357467.0	8986325.0	9146871.5	9307418.0	9834154.5	10360891.0	9870468.5	9380046.0
SRR1822165_6_1.trim	1536.0	1494.5	1463.5	1895.5	2352.5	2980.5	3721.5	5190.0	6771.0	9737.5	12880.5	19153.0	25557.5	37233.5	49273.0	69381.5	89857.5	123276.0	157288.0	210395.5	264062.5	377903.5	493901.5	699934.0	907468.5	1021912.0	1136911.5	1429170.0	1728147.5	2082102.0	2443185.5	2868796.0	3304913.0	4014173.0	4740733.0	5528250.5	6310544.0	6644456.0	6996780.0	7401429.0	7802075.0	8380245.5	8965215.0	9097342.0	9211418.0	9727214.0	10252216.0	9767180.0	9223121.0
SRR1822165_6_2	3116.0	4095.0	5074.0	6597.0	8120.0	9737.5	11355.0	13343.5	15332.0	18129.0	20926.0	27625.5	34325.0	45571.5	56818.0	77794.5	98771.0	132639.0	166507.0	220028.0	273549.0	391895.5	510242.0	714874.5	919507.0	1035488.5	1151470.0	1451325.0	1751180.0	2086970.5	2422761.0	2846402.0	3270043.0	3981590.0	4693137.0	5452081.5	6211026.0	6590146.0	6969266.0	7365748.0	7762230.0	8371482.5	8980735.0	9128461.0	9276187.0	9769848.5	10263510.0	9791043.5	9318577.0
SRR1822165_6_2.trim	2360.0	2339.0	2365.5	2817.5	3287.5	4057.5	5008.0	6754.5	8623.0	11808.5	15166.5	22285.5	29660.0	41460.5	53611.0	75250.0	97364.5	132109.0	167369.5	222014.0	277465.0	398216.0	521221.5	730299.5	941123.5	1055623.5	1170823.0	1473766.0	1784029.0	2134285.0	2491410.5	2920069.5	3358774.5	4065324.0	4791722.5	5574892.5	6352800.5	6697454.0	7057886.5	7463294.0	7865338.5	8425965.5	8994118.5	9114714.5	9216922.5	9702832.0	10198064.0	9722902.5	9195143.0
SRR1822165_7_1	1259.0	1347.5	1436.0	2008.0	2580.0	3274.5	3969.0	5477.5	6986.0	9963.0	12940.0	19970.0	27000.0	39800.5	52601.0	75713.0	98825.0	136874.0	174923.0	235813.5	296704.0	427157.5	557611.0	794010.0	1030409.0	1165946.5	1301484.0	1640568.0	1979652.0	2378894.5	2778137.0	3270682.5	3763228.0	4598690.5	5434153.0	6334164.5	7234176.0	7660022.0	8085868.0	8551410.5	9016953.0	9750520.5	10484088.0	10672334.0	10860580.0	11474199.0	12087818.0	11515247.5	10942677.0
SRR1822165_7_1.trim	1809.0	1758.0	1721.5	2229.0	2768.0	3496.0	4345.5	6055.5	7909.0	11392.5	15077.5	22483.5	30043.5	43569.0	57517.5	81120.0	105145.5	143943.5	183418.5	245250.5	307704.5	440287.0	575432.0	816012.0	1058318.0	1191870.5	1326231.0	1667214.5	2015932.0	2429375.0	2851059.0	3347161.0	3855675.5	4682805.5	5529833.0	6448483.0	7361020.0	7750910.5	8162703.5	8635169.0	9102723.0	9776972.5	10459430.0	10615307.5	10749536.0	11349725.5	11960991.5	11394741.5	10759726.5
SRR1822165_7_2	3626.0	4762.0	5898.0	7701.0	9504.0	11411.0	13318.0	15611.0	17904.0	21220.0	24536.0	32287.5	40039.0	53212.0	66385.0	90808.5	115232.0	154631.5	194031.0	256626.0	319221.0	457223.5	595226.0	834258.0	1073290.0	1208000.5	1342711.0	1693287.0	2043863.0	2435510.5	2827158.0	3320332.0	3813506.0	4643806.0	5474106.0	6359325.5	7244545.0	7686921.0	8129297.0	8593205.5	9057114.0	9767884.0	10478654.0	10651378.5	10824103.0	11398708.0	11973313.0	11423286.5	10873260.0
SRR1822165_7_2.trim	2750.0	2736.0	2769.0	3296.0	3856.5	4771.5	5885.5	7912.5	10101.0	13860.5	17800.0	26096.5	34687.5	48442.0	62630.5	87816.5	113564.5	153990.5	195010.0	258834.0	323591.0	464485.0	607976.0	852228.0	1098542.5	1231512.5	1365401.0	1719772.0	2082562.5	2490810.5	2907050.5	3406001.0	3916741.0	4741526.5	5589367.5	6502386.5	7409049.5	7811507.0	8232831.5	8707121.5	9177312.0	9830911.5	10493768.0	10635971.0	10755693.0	11320516.5	11896841.0	11343465.0	10729153.5
SRR1822165_8_1	1440.0	1544.0	1648.0	2306.5	2965.0	3762.5	4560.0	6250.0	7940.0	11329.5	14719.0	22850.5	30982.0	45567.0	60152.0	86528.5	112905.0	156409.0	199913.0	269538.5	339164.0	488348.5	637533.0	907205.5	1176878.0	1331798.0	1486718.0	1874821.5	2262925.0	2718953.0	3174981.0	3737538.5	4300096.0	5255448.0	6210800.0	7240274.5	8269749.0	8754916.5	9240084.0	9772314.0	10304544.0	11143093.5	11981643.0	12197118.0	12412593.0	13113350.5	13814108.0	13161190.5	12508273.0
SRR1822165_8_1.trim	2072.0	2008.5	1963.5	2543.5	3161.5	4017.0	5011.5	6957.5	9049.5	12971.5	17120.0	25682.0	34458.0	49908.0	65825.0	92740.5	120109.5	164444.0	209552.0	280207.5	351605.5	503265.5	657900.0	932383.0	1208782.0	1361434.5	1515010.5	1905308.5	2304593.5	2776776.5	3258156.5	3824648.5	4405519.0	5351644.5	6320246.0	7370900.5	8414649.5	8858694.5	9327972.5	9867905.5	10402365.5	11173837.5	11954149.0	12132299.5	12285535.0	12970880.5	13669533.5	13023603.5	12298444.5
SRR1822165_8_2	4120.0	5418.0	6716.0	8788.5	10861.0	13018.5	15176.0	17786.0	20396.0	24240.0	28084.0	36933.0	45782.0	60819.0	75856.0	103701.5	131547.0	176645.0	221743.0	293371.0	364999.0	522709.5	680420.0	953286.5	1226153.0	1380175.5	1534198.0	1935018.0	2335838.0	2783208.5	3230579.0	3795016.0	4359453.0	5307595.0	6255737.0	7269177.5	8282618.0	8786035.0	9289452.0	9821326.0	10353200.0	11164208.5	11975217.0	12172436.0	12369655.0	13026464.0	13683273.0	13055200.0	12427127.0
SRR1822165_8_2.trim	3150.0	3128.5	3163.5	3767.5	4405.5	5430.5	6672.0	8995.0	11520.0	15836.0	20357.5	29852.0	39660.0	55329.5	71533.0	100300.5	129676.5	175949.5	222911.0	295862.5	369840.5	530834.0	694918.0	973846.0	1254983.5	1407011.0	1560137.5	1965182.5	2379986.0	2846350.5	3321726.0	3892812.0	4477351.0	5419228.5	6387317.5	7432366.5	8470421.0	8928600.5	9408157.0	9951271.0	10490133.5	11236594.5	11993101.5	12155150.5	12291369.5	12936982.0	13596170.5	12963912.0	12261608.0
SRR1822165_9_1	1604.0	1735.5	1867.0	2616.0	3365.0	4255.0	5145.0	7058.0	8971.0	12738.0	16505.0	25704.0	34903.0	51340.5	67778.0	97488.0	127198.0	176101.0	225004.0	303463.5	381923.0	549599.5	717276.0	1020828.0	1324380.0	1498703.0	1673026.0	2109113.0	2545200.0	3058384.0	3571568.0	4204338.0	4837108.0	5912169.5	6987231.0	8145365.0	9303499.0	9849500.0	10395501.0	10994235.0	11592969.0	12536860.5	13480752.0	13721585.0	13962418.0	14750381.0	15538344.0	14804368.0	14070392.0
SRR1822165_9_1.trim	2319.0	2257.0	2218.0	2879.5	3580.0	4534.5	5646.5	7853.0	10222.5	14580.5	19190.5	28868.5	38800.0	56168.5	74087.0	104429.0	135265.0	185099.5	235782.0	315454.5	396016.0	566523.5	740365.5	1049355.5	1360475.5	1532177.0	1704919.0	2143447.0	2592035.0	3123343.0	3664984.5	4302281.0	4955822.0	6020375.0	7109843.5	8291962.5	9466758.0	9966382.0	10494428.0	11101965.0	11702983.5	12571446.5	13450303.0	13649111.5	13819429.5	14589528.5	15375051.0	14649457.5	13834375.5
SRR1822165_9_2	4639.0	6091.0	7543.0	9889.5	12236.0	14662.5	17089.0	19990.0	22891.0	27230.0	31569.0	41538.5	51508.0	68495.5	85483.0	116772.0	148061.0	198777.0	249493.0	330091.0	410689.0	588162.0	765635.0	1072956.5	1380278.0	1553644.0	1727010.0	2177465.5	2627921.0	3131390.5	3634860.0	4269427.0	4903994.0	5971280.5	7038567.0	8177814.5	9317062.0	9883699.0	10450336.0	11048951.5	11647567.0	12558256.0	13468945.0	13692784.0	13916623.0	14653850.0	15391077.0	14685420.0	13979763.0
SRR1822165_9_2.trim	3530.0	3504.5	3545.0	4243.0	4970.5	6121.5	7521.0	10094.5	12911.5	17805.0	22922.5	33674.5	44752.5	62394.0	80654.0	112952.0	145894.5	197941.5	250837.0	332890.0	416089.0	597324.5	782041.5	1096282.5	1412991.0	1584056.0	1756320.0	2211436.0	2677535.5	3202306.0	3737180.5	4379321.5	5036739.5	6097011.0	7186322.0	8361187.0	9528522.5	10043942.0	10583667.0	11195217.0	11801452.0	12639654.5	13489591.5	13673692.0	13828385.5	14552669.5	15292508.5	14582447.0	13793651.5
SRR1822166_001_1	1.0	1.5	2.0	1.0	0.0	1.0	2.0	1.0	0.0	2.0	4.0	6.5	9.0	9.0	9.0	18.5	28.0	41.0	54.0	75.5	97.0	141.0	185.0	280.0	375.0	419.5	464.0	623.5	783.0	963.5	1144.0	1325.5	1507.0	1876.5	2246.0	2686.5	3127.0	3306.0	3485.0	3652.5	3820.0	4126.0	4432.0	4556.5	4681.0	4931.0	5181.0	4963.5	4746.0
SRR1822166_001_1.trim	3.0	3.0	2.5	1.0	0.0	1.0	2.0	1.5	0.5	1.5	3.5	6.5	9.0	9.0	10.0	20.5	30.0	45.0	61.0	82.0	103.0	144.5	185.0	285.0	387.0	434.0	479.5	636.5	803.5	990.0	1170.5	1351.0	1539.5	1903.0	2272.5	2712.0	3143.0	3316.0	3511.5	3686.5	3836.5	4131.0	4449.0	4539.0	4604.0	4863.5	5153.5	4931.0	4669.5
SRR1822166_001_2	2.0	1.0	0.0	2.5	5.0	6.5	8.0	6.0	4.0	7.0	10.0	14.0	18.0	18.5	19.0	28.5	38.0	48.0	58.0	79.5	101.0	157.5	214.0	319.0	424.0	467.0	510.0	669.5	829.0	960.0	1091.0	1303.0	1515.0	1878.5	2242.0	2709.0	3176.0	3284.5	3393.0	3592.5	3792.0	4120.5	4449.0	4576.5	4704.0	5001.5	5299.0	4977.5	4656.0
SRR1822166_001_2.trim	1.0	0.5	0.5	1.5	2.0	2.0	2.5	4.0	4.5	6.0	7.5	11.0	14.5	15.5	20.0	28.5	33.5	45.5	58.0	79.0	104.5	161.5	214.0	322.5	433.0	469.5	503.5	675.0	856.5	987.0	1119.0	1327.5	1541.5	1905.0	2268.5	2743.5	3220.0	3321.5	3434.0	3637.0	3825.0	4138.0	4462.5	4565.0	4645.0	4934.5	5265.5	4955.0	4607.0
SRR1822166_002_1	1.0	2.0	3.0	1.5	0.0	2.0	4.0	3.0	2.0	3.0	4.0	10.5	17.0	20.5	24.0	41.5	59.0	86.0	113.0	147.5	182.0	280.0	378.0	574.0	770.0	868.5	967.0	1246.5	1526.0	1878.0	2230.0	2624.0	3018.0	3711.5	4405.0	5247.5	6090.0	6526.0	6962.0	7327.0	7692.0	8287.5	8883.0	9125.0	9367.0	9934.5	10502.0	10042.0	9582.0
SRR1822166_002_1.trim	3.0	3.5	4.0	2.5	1.0	3.0	4.5	5.0	5.0	4.5	5.5	11.5	17.0	19.0	22.0	43.0	65.0	95.5	124.5	157.5	194.5	294.5	391.0	588.0	787.5	885.5	989.0	1267.5	1554.5	1920.0	2275.5	2675.5	3091.5	3763.5	4457.0	5323.5	6174.5	6565.5	7005.5	7408.5	7753.0	8291.5	8871.0	9062.5	9231.5	9831.0	10458.0	9995.5	9462.5
SRR1822166_002_2	2.0	3.0	4.0	7.0	10.0	12.5	15.0	10.0	5.0	11.0	17.0	27.5	38.0	36.5	35.0	63.0	91.0	109.0	127.0	163.0	199.0	310.0	421.0	623.5	826.0	928.0	1030.0	1316.0	1602.0	1891.5	2181.0	2593.5	3006.0	3756.5	4507.0	5332.0	6157.0	6516.0	6875.0	7307.5	7740.0	8341.0	8942.0	9174.5	9407.0	10018.0	10629.0	10031.0	9433.0
SRR1822166_002_2.trim	3.0	3.5	4.0	4.0	3.5	3.5	5.0	6.5	6.0	8.5	11.5	19.0	27.5	30.0	35.5	58.5	81.0	104.0	123.5	160.5	203.0	315.0	422.5	630.5	844.0	934.5	1025.5	1327.5	1637.0	1928.5	2223.0	2635.5	3057.0	3812.0	4585.5	5436.5	6282.0	6599.0	6951.0	7417.5	7830.0	8365.0	8931.0	9138.0	9328.0	9924.0	10568.0	9985.5	9334.5
SRR1822166_003_1	1.0	2.5	4.0	2.0	0.0	2.5	5.0	5.0	5.0	8.0	11.0	18.5	26.0	31.5	37.0	67.0	97.0	133.0	169.0	219.0	269.0	422.0	575.0	857.5	1140.0	1277.0	1414.0	1850.0	2286.0	2786.5	3287.0	3894.0	4501.0	5590.0	6679.0	7907.0	9135.0	9761.5	10388.0	10844.5	11301.0	12312.0	13323.0	13684.5	14046.0	14964.5	15883.0	15116.0	14349.0
SRR1822166_003_1.trim	3.0	4.0	5.0	3.0	1.0	3.5	6.0	8.0	9.0	10.0	13.0	20.0	26.0	30.5	36.0	68.0	102.0	143.5	183.0	231.0	283.0	438.5	592.5	878.5	1167.5	1306.5	1452.0	1885.0	2328.0	2852.5	3365.0	3975.5	4613.5	5669.0	6747.0	8011.5	9269.5	9828.5	10442.0	10952.5	11402.0	12315.0	13261.0	13582.0	13900.0	14841.5	15773.0	15001.5	14147.0
SRR1822166_003_2	3.0	3.5	4.0	8.0	12.0	17.5	23.0	18.0	13.0	18.0	23.0	38.0	53.0	52.5	52.0	85.5	119.0	155.5	192.0	255.0	318.0	484.5	651.0	953.5	1256.0	1385.0	1514.0	1930.5	2347.0	2807.5	3268.0	3892.0	4516.0	5663.0	6810.0	7968.5	9127.0	9730.5	10334.0	10974.0	11614.0	12502.5	13391.0	13706.0	14021.0	14917.5	15814.0	14975.5	14137.0
SRR1822166_003_2.trim	5.0	5.5	5.5	4.5	3.5	5.5	9.5	10.0	8.5	11.5	15.5	28.5	41.0	45.0	51.5	80.0	110.0	149.0	184.5	252.0	329.0	498.5	656.5	959.5	1271.0	1392.5	1516.5	1953.0	2400.0	2871.0	3347.0	3969.0	4603.5	5750.0	6915.0	8109.0	9317.0	9866.0	10436.0	11110.0	11740.5	12514.5	13323.0	13646.5	13953.0	14815.5	15714.0	14900.0	13986.0
SRR1822166_004_1	1.0	3.0	5.0	2.5	0.0	3.0	6.0	6.0	6.0	9.5	13.0	25.5	38.0	42.0	46.0	81.0	116.0	161.5	207.0	286.0	365.0	562.0	759.0	1136.0	1513.0	1695.0	1877.0	2468.0	3059.0	3694.5	4330.0	5147.5	5965.0	7429.5	8894.0	10527.5	12161.0	12992.0	13823.0	14480.5	15138.0	16469.5	17801.0	18284.5	18768.0	19959.0	21150.0	20096.5	19043.0
SRR1822166_004_1.trim	3.0	4.5	6.0	3.5	1.0	4.0	7.0	9.0	10.0	11.5	15.0	26.5	38.0	43.5	50.0	87.0	126.0	175.5	221.5	298.5	383.0	583.5	783.0	1168.5	1556.0	1734.5	1918.0	2505.0	3109.5	3775.0	4428.0	5247.5	6099.0	7536.5	9008.5	10667.5	12316.5	13084.0	13916.5	14613.5	15252.5	16479.5	17724.5	18152.5	18578.5	19798.5	21015.5	19966.5	18800.0
SRR1822166_004_2	3.0	4.0	5.0	10.5	16.0	22.5	29.0	25.5	22.0	31.0	40.0	55.0	70.0	69.5	69.0	112.5	156.0	204.0	252.0	337.5	423.0	635.5	848.0	1247.5	1647.0	1826.5	2006.0	2558.0	3110.0	3740.5	4371.0	5194.0	6017.0	7540.0	9063.0	10583.5	12104.0	12876.0	13648.0	14549.5	15451.0	16683.0	17915.0	18333.0	18751.0	19886.5	21022.0	19933.0	18844.0
SRR1822166_004_2.trim	5.0	5.5	5.5	4.5	3.5	7.5	14.0	15.0	14.0	20.0	26.0	39.0	54.0	61.0	68.5	107.0	146.0	196.5	246.5	332.0	425.5	646.5	858.0	1259.0	1672.0	1840.0	2007.5	2581.5	3172.0	3825.0	4478.5	5292.5	6130.0	7656.5	9210.5	10763.0	12328.0	13035.5	13780.5	14716.5	15603.0	16715.0	17849.5	18266.0	18673.5	19792.0	20935.5	19854.0	18656.5
SRR1822166_005_1	1.0	3.5	6.0	3.0	0.0	3.0	6.0	6.5	7.0	13.0	19.0	32.0	45.0	54.0	63.0	105.0	147.0	199.0	251.0	353.0	455.0	690.5	926.0	1406.0	1886.0	2129.0	2372.0	3101.5	3831.0	4634.5	5438.0	6463.5	7489.0	9317.0	11145.0	13171.5	15198.0	16237.0	17276.0	18036.0	18796.0	20529.5	22263.0	22841.0	23419.0	24896.5	26374.0	25108.0	23842.0
SRR1822166_005_1.trim	3.0	5.0	7.0	4.0	1.0	4.0	7.0	9.5	11.0	15.0	21.0	33.5	46.5	55.0	65.5	113.5	161.5	213.0	263.0	364.0	476.0	723.0	966.5	1452.5	1941.0	2183.0	2427.5	3153.5	3903.0	4738.0	5562.0	6596.5	7662.0	9449.0	11278.0	13342.0	15406.0	16353.0	17359.5	18187.5	18956.5	20564.5	22206.5	22700.0	23158.0	24666.0	26214.5	24919.5	23456.5
SRR1822166_005_2	5.0	7.0	9.0	13.5	18.0	26.5	35.0	32.0	29.0	40.5	52.0	68.5	85.0	83.0	81.0	134.0	187.0	246.0	305.0	418.5	532.0	794.5	1057.0	1548.5	2040.0	2279.5	2519.0	3219.0	3919.0	4669.0	5419.0	6442.5	7466.0	9420.5	11375.0	13291.0	15207.0	16194.5	17182.0	18212.0	19242.0	20793.0	22344.0	22860.0	23376.0	24811.0	26246.0	24966.5	23687.0
SRR1822166_005_2.trim	6.0	6.5	6.5	5.0	3.5	8.0	15.0	17.0	17.5	23.0	28.0	46.0	67.0	75.5	82.5	127.0	174.0	237.5	301.5	414.5	535.0	805.5	1065.5	1558.5	2068.0	2298.0	2526.0	3255.5	3999.5	4770.0	5553.0	6584.0	7635.0	9572.0	11546.5	13520.0	15518.0	16407.5	17320.5	18405.5	19442.5	20856.0	22304.0	22781.5	23221.5	24644.0	26140.5	24838.0	23375.0
SRR1822166_006_1	1.0	4.0	7.0	3.5	0.0	3.0	6.0	8.5	11.0	17.0	23.0	37.0	51.0	65.0	79.0	123.5	168.0	236.5	305.0	431.0	557.0	832.0	1107.0	1677.5	2248.0	2548.0	2848.0	3703.0	4558.0	5521.5	6485.0	7724.5	8964.0	11169.0	13374.0	15826.5	18279.0	19470.0	20661.0	21645.0	22629.0	24674.0	26719.0	27371.5	28024.0	29841.5	31659.0	30091.5	28524.0
SRR1822166_006_1.trim	3.0	5.5	8.0	4.5	1.0	4.0	7.0	11.5	15.5	20.0	26.5	40.5	54.5	68.5	84.0	134.0	185.0	250.0	314.5	443.0	580.5	867.0	1153.0	1730.5	2314.0	2615.0	2907.5	3752.5	4638.5	5652.0	6642.5	7882.5	9178.5	11338.5	13543.0	16034.0	18501.5	19595.0	20778.5	21839.5	22823.0	24692.0	26610.5	27197.5	27733.0	29571.5	31459.5	29867.5	28094.5
SRR1822166_006_2	5.0	8.0	11.0	15.5	20.0	29.0	38.0	38.0	38.0	52.0	66.0	84.0	102.0	103.0	104.0	168.0	232.0	290.0	348.0	488.5	629.0	951.0	1273.0	1848.0	2423.0	2725.5	3028.0	3836.5	4645.0	5558.0	6471.0	7714.0	8957.0	11334.0	13711.0	16003.0	18295.0	19486.5	20678.0	21863.5	23049.0	24951.0	26853.0	27411.0	27969.0	29789.0	31609.0	29956.5	28304.0
SRR1822166_006_2.trim	6.0	6.5	6.5	5.0	3.5	9.0	17.0	20.5	22.5	29.0	36.0	60.0	86.0	95.5	103.5	157.0	214.5	280.5	347.0	486.5	633.0	968.0	1292.5	1863.0	2454.5	2747.0	3029.5	3877.0	4749.5	5688.5	6631.0	7871.5	9163.5	11536.5	13937.5	16280.0	18641.0	19726.5	20853.5	22114.5	23312.5	25021.0	26768.5	27293.0	27786.5	29598.0	31479.5	29792.5	27935.0
SRR1822166_007_1	1.0	4.0	7.0	4.5	2.0	4.5	7.0	10.5	14.0	21.0	28.0	44.0	60.0	79.5	99.0	148.5	198.0	280.0	362.0	510.5	659.0	978.5	1298.0	1953.0	2608.0	2984.5	3361.0	4348.5	5336.0	6441.0	7546.0	8995.5	10445.0	13007.0	15569.0	18432.5	21296.0	22728.5	24161.0	25308.5	26456.0	28847.5	31239.0	31913.0	32587.0	34787.5	36988.0	35092.0	33196.0
SRR1822166_007_1.trim	4.0	6.0	8.0	5.0	2.0	4.5	7.0	12.5	18.5	25.5	32.5	47.5	64.0	85.0	106.5	160.5	216.5	294.5	371.5	521.5	684.5	1022.0	1358.0	2018.0	2683.5	3058.0	3424.0	4398.0	5411.5	6579.0	7735.0	9189.5	10699.5	13201.5	15763.5	18680.5	21564.0	22860.0	24261.5	25529.0	26689.0	28868.5	31135.0	31740.0	32268.0	34443.0	36697.0	34816.5	32708.0
SRR1822166_007_2	6.0	9.5	13.0	20.0	27.0	35.0	43.0	43.0	43.0	57.5	72.0	92.0	112.0	119.0	126.0	200.0	274.0	339.5	405.0	568.5	732.0	1103.5	1475.0	2140.5	2806.0	3153.5	3501.0	4480.0	5459.0	6519.0	7579.0	9017.5	10456.0	13201.0	15946.0	18687.5	21429.0	22806.0	24183.0	25477.5	26772.0	29016.0	31260.0	31922.0	32584.0	34710.0	36836.0	34942.5	33049.0
SRR1822166_007_2.trim	7.0	8.0	8.0	6.0	4.5	9.5	17.0	21.0	24.0	32.0	41.5	69.5	97.5	110.5	125.0	188.5	252.0	326.0	402.5	564.0	732.5	1120.0	1500.5	2159.0	2837.5	3179.5	3510.0	4521.5	5563.0	6664.0	7769.0	9220.5	10729.0	13441.5	16200.0	19018.5	21842.0	23067.0	24349.5	25760.5	27079.5	29089.5	31175.0	31798.0	32369.0	34451.0	36633.0	34742.0	32637.5
SRR1822166_008_1	1.0	4.5	8.0	5.0	2.0	4.5	7.0	12.5	18.0	24.0	30.0	50.5	71.0	91.0	111.0	168.0	225.0	318.0	411.0	583.0	755.0	1128.5	1502.0	2231.0	2960.0	3415.5	3871.0	4979.0	6087.0	7361.0	8635.0	10261.0	11887.0	14857.5	17828.0	21073.0	24318.0	25934.5	27551.0	28865.5	30180.0	32970.5	35761.0	36513.0	37265.0	39756.5	42248.0	40122.5	37997.0
SRR1822166_008_1.trim	5.0	6.5	8.0	5.0	2.0	4.5	7.0	14.5	22.5	28.5	34.5	54.0	75.5	97.0	118.0	180.0	244.5	334.5	425.0	598.5	785.0	1176.0	1566.0	2307.0	3051.0	3498.5	3940.5	5039.0	6181.0	7520.0	8845.5	10470.0	12159.5	15076.5	18059.5	21357.5	24614.5	26085.5	27678.0	29119.5	30451.0	32995.0	35632.0	36309.5	36892.0	39365.5	41930.0	39806.5	37438.5
SRR1822166_008_2	6.0	10.0	14.0	21.5	29.0	38.5	48.0	48.5	49.0	66.0	83.0	101.5	120.0	132.5	145.0	222.5	300.0	388.0	476.0	656.5	837.0	1257.0	1677.0	2437.5	3198.0	3573.0	3948.0	5100.5	6253.0	7451.0	8649.0	10327.5	12006.0	15096.0	18186.0	21343.5	24501.0	26001.5	27502.0	29061.0	30620.0	33184.5	35749.0	36486.5	37224.0	39640.0	42056.0	39905.0	37754.0
SRR1822166_008_2.trim	7.0	8.0	8.0	6.0	4.5	9.5	18.0	24.0	28.0	38.5	49.0	75.5	104.5	124.0	144.0	211.5	279.5	373.0	471.5	656.5	846.0	1274.5	1696.5	2454.0	3231.5	3599.0	3956.0	5142.0	6369.0	7625.0	8877.0	10556.0	12305.0	15369.0	18484.5	21719.5	24950.0	26286.5	27697.5	29377.5	30969.5	33292.0	35686.5	36358.5	36975.0	39360.0	41835.0	39670.0	37281.0
SRR1822166_009_1	1.0	4.5	8.0	6.0	4.0	5.5	7.0	13.5	20.0	27.0	34.0	56.0	78.0	103.5	129.0	194.0	259.0	365.5	472.0	656.5	841.0	1284.0	1727.0	2540.0	3353.0	3843.0	4333.0	5581.0	6829.0	8278.0	9727.0	11549.5	13372.0	16702.0	20032.0	23689.5	27347.0	29152.0	30957.0	32441.0	33925.0	37073.0	40221.0	41015.5	41810.0	44613.5	47417.0	45078.5	42740.0
SRR1822166_009_1.trim	5.0	7.0	9.0	7.0	4.5	6.0	8.0	16.5	25.0	32.0	39.5	60.0	82.5	110.5	138.0	206.5	277.0	381.5	489.0	676.5	876.0	1337.5	1799.0	2624.5	3456.5	3934.0	4401.5	5641.0	6929.5	8456.0	9979.0	11800.5	13682.0	16955.5	20293.0	24007.5	27690.0	29336.0	31104.0	32705.5	34220.5	37114.0	40072.0	40784.0	41415.0	44192.0	47068.5	44748.0	42128.5
SRR1822166_009_2	6.0	10.5	15.0	23.5	32.0	42.0	52.0	54.0	56.0	75.0	94.0	116.0	138.0	152.5	167.0	254.5	342.0	435.5	529.0	733.0	937.0	1418.5	1900.0	2737.5	3575.0	4014.0	4453.0	5742.0	7031.0	8421.5	9812.0	11699.0	13586.0	16998.5	20411.0	23958.5	27506.0	29256.5	31007.0	32764.0	34521.0	37330.5	40140.0	40931.5	41723.0	44545.0	47367.0	44873.5	42380.0
SRR1822166_009_2.trim	9.0	11.0	11.0	8.5	6.5	11.0	20.0	26.5	30.5	42.5	56.5	86.5	117.5	140.0	164.0	242.0	319.5	419.0	527.0	737.0	947.0	1433.0	1914.0	2750.0	3609.0	4046.5	4474.0	5798.5	7168.5	8623.5	10078.0	11965.0	13920.0	17292.0	20729.5	24382.5	28019.5	29586.5	31248.0	33117.0	34911.5	37474.5	40069.0	40762.0	41422.0	44239.0	47151.5	44627.0	41835.5
SRR1822166_01_1	2.0	5.5	9.0	7.5	6.0	7.0	8.0	14.5	21.0	29.0	37.0	62.0	87.0	114.0	141.0	220.0	299.0	410.0	521.0	731.5	942.0	1441.0	1940.0	2853.5	3767.0	4287.0	4807.0	6175.0	7543.0	9165.5	10788.0	12807.5	14827.0	18563.0	22299.0	26341.0	30383.0	32414.5	34446.0	36123.0	37800.0	41247.5	44695.0	45597.5	46500.0	49595.5	52691.0	50128.5	47566.0
SRR1822166_01_1.trim	6.0	8.0	10.0	8.0	5.5	6.5	8.0	17.5	27.5	36.0	43.5	66.0	91.5	121.0	150.0	231.5	317.0	431.0	544.5	755.5	979.5	1499.0	2020.5	2944.0	3876.5	4382.5	4882.0	6248.5	7659.5	9357.5	11063.5	13092.0	15170.5	18852.0	22620.5	26716.0	30768.0	32616.0	34602.5	36405.0	38116.5	41283.5	44514.5	45355.5	46111.5	49136.5	52265.5	49734.5	46882.5
SRR1822166_01_2	6.0	10.5	15.0	24.5	34.0	46.5	59.0	60.5	62.0	82.5	103.0	125.0	147.0	166.5	186.0	278.5	371.0	483.0	595.0	822.5	1050.0	1587.5	2125.0	3033.5	3942.0	4451.5	4961.0	6387.0	7813.0	9358.5	10904.0	13016.0	15128.0	18927.0	22726.0	26658.0	30590.0	32509.5	34429.0	36382.5	38336.0	41497.0	44658.0	45494.0	46330.0	49510.0	52690.0	49959.0	47228.0
SRR1822166_01_2.trim	9.0	11.0	11.5	9.5	7.5	13.0	23.5	30.5	35.0	49.0	65.0	95.0	125.0	152.5	182.5	263.5	345.0	462.5	587.5	823.5	1060.0	1598.0	2130.5	3042.0	3980.0	4491.5	4992.0	6454.5	7963.5	9575.0	11195.5	13316.0	15499.0	19259.0	23107.5	27145.5	31148.0	32862.5	34691.5	36762.5	38755.0	41643.5	44567.0	45318.0	46034.0	49175.0	52415.5	49664.5	46618.0
SRR1822166_02_1	7.0	8.5	10.0	10.5	11.0	14.0	17.0	30.5	44.0	63.0	82.0	121.0	160.0	231.5	303.0	467.0	631.0	840.0	1049.0	1471.0	1893.0	2898.0	3903.0	5733.5	7564.0	8601.5	9639.0	12400.5	15162.0	18392.0	21622.0	25631.0	29640.0	37160.0	44680.0	52550.5	60421.0	64645.0	68869.0	72489.0	76109.0	82826.0	89543.0	91232.0	92921.0	99279.5	105638.0	100228.5	94819.0
SRR1822166_02_1.trim	11.0	11.0	12.5	14.0	13.5	15.5	17.0	33.0	51.0	69.5	88.0	131.5	178.0	250.0	325.0	504.5	685.0	889.0	1092.0	1518.5	1967.0	2996.5	4029.0	5896.5	7783.5	8788.0	9789.5	12535.5	15373.0	18772.5	22163.5	26172.0	30303.0	37728.5	45320.5	53327.5	61242.5	65065.5	69140.0	72976.5	76708.0	82927.0	89228.5	90768.0	92123.0	98263.5	104664.0	99404.0	93474.0
SRR1822166_02_2	18.0	25.0	32.0	46.5	61.0	83.0	105.0	117.5	130.0	155.5	181.0	232.5	284.0	351.0	418.0	577.5	737.0	995.0	1253.0	1641.5	2030.0	3147.0	4264.0	6050.5	7837.0	8867.0	9897.0	12753.5	15610.0	18805.0	22000.0	26263.0	30526.0	37833.0	45140.0	53224.5	61309.0	65069.5	68830.0	72790.5	76751.0	83059.5	89368.0	91067.0	92766.0	98744.5	104723.0	99492.5	94262.0
SRR1822166_02_2.trim	17.0	18.5	20.0	21.5	21.5	31.0	46.5	58.0	65.5	85.5	109.5	166.0	225.5	300.0	377.5	544.0	711.0	972.0	1248.0	1651.5	2050.5	3153.0	4258.0	6080.0	7942.0	8958.5	9956.0	12851.5	15853.5	19205.0	22559.0	26815.0	31180.0	38440.0	45882.0	54161.5	62373.0	65750.5	69348.0	73520.5	77597.5	83386.0	89234.5	90781.5	92224.0	98030.0	104007.5	98806.0	93030.0
SRR1822166_03_1	10.0	10.0	10.0	17.0	24.0	23.0	22.0	44.0	66.0	97.0	128.0	185.0	242.0	347.5	453.0	690.0	927.0	1278.0	1629.0	2252.0	2875.0	4333.0	5791.0	8531.0	11271.0	12846.5	14422.0	18525.5	22629.0	27473.5	32318.0	38537.0	44756.0	55837.0	66918.0	78908.5	90899.0	97035.0	103171.0	108939.0	114707.0	124615.5	134524.0	137195.0	139866.0	149058.5	158251.0	150065.5	141880.0
SRR1822166_03_1.trim	17.0	15.5	15.0	22.0	28.0	26.0	23.5	46.5	73.5	107.0	142.0	211.0	277.5	378.5	492.5	749.5	999.5	1340.5	1696.5	2326.0	2972.5	4465.0	5960.5	8762.0	11597.5	13125.0	14634.0	18730.5	22965.5	28035.5	33118.0	39316.5	45694.5	56660.0	67896.5	80098.0	92121.5	97682.5	103613.0	109678.5	115639.0	124784.0	134011.0	136447.5	138656.5	147590.5	156798.0	148757.0	139712.5
SRR1822166_03_2	27.0	42.5	58.0	72.5	87.0	123.0	159.0	175.5	192.0	217.5	243.0	336.0	429.0	534.0	639.0	856.5	1074.0	1480.5	1887.0	2500.5	3114.0	4706.5	6299.0	9077.5	11856.0	13344.5	14833.0	19173.5	23514.0	28330.5	33147.0	39455.5	45764.0	56916.5	68069.0	79964.5	91860.0	97547.5	103235.0	109126.0	115017.0	124638.0	134259.0	136832.5	139406.0	148351.5	157297.0	149468.0	141639.0
SRR1822166_03_2.trim	22.0	23.5	27.0	31.5	32.0	43.5	63.0	83.0	98.5	127.5	159.0	244.5	333.5	445.5	565.5	796.5	1025.0	1436.0	1871.0	2497.0	3122.0	4714.5	6308.5	9136.5	12019.0	13487.0	14924.5	19324.5	23886.5	28944.0	34019.0	40302.0	46739.0	57817.0	69186.0	81395.0	93460.0	98573.0	104003.5	110175.5	116256.5	125080.0	133981.0	136303.5	138496.5	147289.0	156284.0	148436.5	139622.0
SRR1822166_04_1	16.0	16.0	16.0	24.5	33.0	33.5	34.0	56.5	79.0	123.5	168.0	250.5	333.0	464.5	596.0	910.0	1224.0	1713.5	2203.0	3037.0	3871.0	5780.0	7689.0	11410.5	15132.0	17255.5	19379.0	24790.5	30202.0	36678.0	43154.0	51479.0	59804.0	74429.5	89055.0	105118.5	121182.0	129246.0	137310.0	145160.5	153011.0	166311.0	179611.0	183023.5	186436.0	198626.0	210816.0	200045.0	189274.0
SRR1822166_04_1.trim	26.0	22.5	20.0	29.0	37.5	38.0	37.0	61.5	92.5	140.0	188.5	281.5	372.0	501.5	644.5	976.0	1301.0	1780.0	2282.5	3145.5	4020.0	5964.0	7907.5	11696.0	15556.5	17638.5	19672.0	25073.0	30666.5	37422.5	44206.5	52501.5	60999.5	75462.5	90327.5	106674.5	122777.0	130170.0	138051.5	146174.5	154241.5	166574.5	178903.5	181967.5	184734.5	196598.0	208843.0	198287.5	186430.0
SRR1822166_04_2	33.0	52.5	72.0	96.5	121.0	167.0	213.0	235.5	258.0	304.0	350.0	449.0	548.0	708.5	869.0	1155.5	1442.0	1997.0	2552.0	3372.0	4192.0	6304.0	8416.0	12085.5	15755.0	17721.5	19688.0	25524.0	31360.0	37821.0	44282.0	52611.5	60941.0	75877.5	90814.0	106634.0	122454.0	130013.5	137573.0	145609.0	153645.0	166599.0	179553.0	182717.5	185882.0	197628.5	209375.0	199019.0	188663.0
SRR1822166_04_2.trim	28.0	29.5	34.0	39.5	40.5	59.0	86.0	112.5	135.0	175.0	219.5	327.5	435.0	589.0	755.5	1071.0	1386.0	1945.0	2524.5	3356.5	4194.0	6295.0	8404.0	12158.0	15981.0	17942.0	19885.5	25793.0	31884.0	38638.0	45422.5	53725.0	62222.5	77059.0	92294.0	108498.0	124514.0	131368.0	138644.5	146977.0	155284.0	167239.0	179184.5	181983.0	184568.0	196193.5	208126.5	197662.5	186005.0
SRR1822166_05_1	17.0	19.5	22.0	31.5	41.0	43.5	46.0	73.0	100.0	156.0	212.0	308.5	405.0	585.0	765.0	1157.5	1550.0	2151.5	2753.0	3790.5	4828.0	7179.0	9530.0	14257.5	18985.0	21553.5	24122.0	30947.5	37773.0	45955.5	54138.0	64488.5	74839.0	93153.0	111467.0	131376.0	151285.0	161368.5	171452.0	181553.5	191655.0	208015.5	224376.0	228688.5	233001.0	248123.5	263246.0	249913.5	236581.0
SRR1822166_05_1.trim	29.0	27.0	26.0	35.5	44.5	47.5	50.0	79.0	115.5	177.5	241.5	349.0	457.0	636.0	823.5	1236.0	1646.0	2236.0	2854.0	3933.0	5025.5	7411.0	9809.0	14631.0	19513.0	22018.0	24492.5	31319.0	38362.5	46863.0	55424.5	65771.0	76362.0	94482.0	113093.5	133319.5	153285.5	162579.0	172428.5	182799.5	193112.0	208354.0	223596.5	227437.0	230913.0	245591.5	260760.5	247661.5	233003.0
SRR1822166_05_2	46.0	71.5	97.0	127.5	158.0	211.0	264.0	292.5	321.0	382.5	444.0	562.0	680.0	878.5	1077.0	1443.0	1809.0	2474.0	3139.0	4176.5	5214.0	7827.5	10441.0	15102.5	19764.0	22263.5	24763.0	31973.0	39183.0	47322.5	55462.0	65752.0	76042.0	94687.5	113333.0	133126.5	152920.0	162552.5	172185.0	182089.5	191994.0	208218.0	224442.0	228443.5	232445.0	246982.0	261519.0	248751.5	235984.0
SRR1822166_05_2.trim	40.0	38.5	39.5	47.0	50.5	74.0	106.0	137.5	169.0	224.0	281.0	417.5	553.5	737.5	934.0	1326.5	1721.5	2400.0	3103.0	4139.5	5181.5	7799.0	10447.0	15239.5	20084.0	22548.5	25012.5	32299.0	39799.5	48297.5	56860.5	67158.5	77689.5	96217.5	115231.0	135459.5	155510.5	164288.5	173528.0	183741.5	193954.0	209060.5	224139.0	227597.5	230779.0	245110.5	259878.5	247012.5	232725.5
SRR1822166_06_1	22.0	24.0	26.0	37.0	48.0	51.0	54.0	86.0	118.0	187.0	256.0	374.5	493.0	705.0	917.0	1375.0	1833.0	2563.5	3294.0	4509.5	5725.0	8592.5	11460.0	17046.0	22632.0	25719.0	28806.0	37101.5	45397.0	55188.5	64980.0	77393.5	89807.0	111817.5	133828.0	157802.5	181777.0	193874.0	205971.0	217899.0	229827.0	249603.0	269379.0	274584.5	279790.0	297882.0	315974.0	300027.0	284080.0
SRR1822166_06_1.trim	34.0	32.0	31.0	42.0	52.0	56.0	59.5	94.0	137.0	213.0	291.0	423.0	556.0	764.0	982.5	1464.5	1947.5	2670.0	3419.0	4669.0	5938.5	8858.5	11798.0	17487.0	23249.5	26270.0	29261.0	37587.0	46144.0	56289.0	66541.5	78955.5	91612.0	113350.5	135712.0	160109.0	184235.5	195381.5	207120.5	219349.0	231550.0	249999.5	268432.5	273011.5	277249.0	294896.5	313029.5	297283.0	279637.5
SRR1822166_06_2	54.0	81.5	109.0	151.0	193.0	252.5	312.0	357.0	402.0	472.0	542.0	690.0	838.0	1080.0	1322.0	1750.0	2178.0	2989.5	3801.0	5005.5	6210.0	9372.0	12534.0	18143.5	23753.0	26721.5	29690.0	38304.0	46918.0	56760.5	66603.0	78993.0	91383.0	113731.5	136080.0	159707.0	183334.0	195038.0	206742.0	218635.5	230529.0	250019.0	269509.0	274330.5	279152.0	296468.0	313784.0	298374.5	282965.0
SRR1822166_06_2.trim	44.0	42.5	44.5	57.0	67.0	93.5	125.5	165.5	208.0	273.0	338.5	507.0	676.0	899.0	1137.5	1601.5	2067.0	2886.5	3739.5	4943.0	6156.5	9343.5	12568.0	18330.0	24141.5	27069.0	30012.5	38692.5	47602.0	57881.5	68268.5	80677.0	93342.0	115549.5	138350.5	162518.5	186509.5	197158.5	208277.0	220519.0	232821.5	251014.5	269183.0	273320.5	277134.0	294229.0	311826.5	296271.5	278941.5
SRR1822166_07_1	23.0	27.0	31.0	43.0	55.0	58.5	62.0	100.0	138.0	219.0	300.0	438.5	577.0	830.5	1084.0	1599.5	2115.0	2961.5	3808.0	5254.0	6700.0	10041.0	13382.0	19940.0	26498.0	29965.0	33432.0	43160.0	52888.0	64295.0	75702.0	90333.5	104965.0	130615.5	156266.0	184053.5	211841.0	225767.0	239693.0	254030.5	268368.0	291419.0	314470.0	320298.0	326126.0	347463.5	368801.0	350150.0	331499.0
SRR1822166_07_1.trim	37.0	36.5	36.5	48.0	59.5	65.0	69.5	107.5	153.5	241.0	333.5	490.5	648.5	896.5	1161.0	1710.5	2255.5	3088.0	3953.0	5439.5	6946.5	10348.0	13775.0	20473.0	27239.0	30626.0	34009.0	43750.0	53713.0	65523.0	77506.5	92164.0	107088.5	132406.5	158463.5	186723.5	214637.0	227487.0	241056.5	255717.0	270343.0	291838.0	313298.0	318410.5	323174.5	343991.5	365344.5	347002.0	326435.5
SRR1822166_07_2	71.0	100.0	129.0	181.5	234.0	296.0	358.0	411.0	464.0	545.5	627.0	801.5	976.0	1265.5	1555.0	2045.0	2535.0	3474.0	4413.0	5835.0	7257.0	10944.5	14632.0	21171.5	27711.0	31196.0	34681.0	44749.0	54817.0	66272.0	77727.0	92268.0	106809.0	132777.5	158746.0	186344.0	213942.0	227617.5	241293.0	255016.5	268740.0	291602.5	314465.0	319888.0	325311.0	345732.0	366153.0	348021.5	329890.0
SRR1822166_07_2.trim	57.0	53.0	52.0	66.5	80.0	111.0	147.0	191.5	241.0	318.5	396.5	593.5	791.5	1060.0	1345.0	1882.0	2424.5	3370.0	4342.0	5742.0	7165.5	10895.5	14675.5	21407.5	28183.0	31622.5	35074.5	45184.5	55569.0	67526.5	79622.5	94200.5	109056.5	134846.0	161384.0	189641.0	217598.5	230040.0	243085.5	257212.0	271414.0	292736.0	314041.0	318765.5	323087.5	343170.5	363842.0	345531.5	325197.5
SRR1822166_08_1	28.0	32.5	37.0	51.0	65.0	71.5	78.0	117.0	156.0	248.5	341.0	491.5	642.0	944.5	1247.0	1830.0	2413.0	3391.0	4369.0	6016.5	7664.0	11482.0	15300.0	22832.5	30365.0	34303.0	38241.0	49337.5	60434.0	73581.0	86728.0	103206.0	119684.0	149148.5	178613.0	210475.5	242338.0	258085.5	273833.0	290202.5	306572.0	332941.5	359311.0	366129.5	372948.0	397294.0	421640.0	400267.0	378894.0
SRR1822166_08_1.trim	44.0	42.5	41.5	55.0	68.5	76.5	84.0	124.5	173.5	274.5	381.5	552.5	727.0	1024.0	1333.0	1954.0	2578.0	3543.0	4539.5	6228.0	7943.5	11834.0	15737.5	23406.0	31179.0	35047.5	38916.0	50042.5	61394.5	74959.5	88727.0	105277.0	122151.5	151221.5	181109.0	213531.5	245614.0	260104.5	275341.5	292153.0	308913.5	333399.5	357927.5	363961.0	369558.0	393333.5	417723.0	396643.0	373029.0
SRR1822166_08_2	82.0	115.0	148.0	209.5	271.0	342.0	413.0	469.5	526.0	623.5	721.0	926.5	1132.0	1442.5	1753.0	2328.0	2903.0	3955.0	5007.0	6639.5	8272.0	12488.0	16704.0	24304.0	31904.0	35759.5	39615.0	51140.0	62665.0	75744.0	88823.0	105524.0	122225.0	151988.5	181752.0	213211.5	244671.0	260182.0	275693.0	291683.5	307674.0	333636.5	359599.0	365667.5	371736.0	394987.5	418239.0	397662.5	377086.0
SRR1822166_08_2.trim	68.0	62.5	58.5	74.0	91.0	124.0	161.5	211.5	268.5	361.5	455.0	681.0	909.5	1210.0	1530.5	2146.5	2769.0	3823.5	4913.0	6544.0	8196.5	12474.0	16790.5	24581.5	32447.5	36265.5	40098.0	51681.0	63551.0	77156.5	90922.0	107695.0	124814.0	154345.5	184735.5	217008.0	248937.0	263027.0	277759.0	294233.0	310766.5	334864.0	359039.5	364422.5	369294.0	392138.5	415686.5	394870.0	371690.0
SRR1822166_09_1	29.0	36.0	43.0	59.5	76.0	83.5	91.0	132.5	174.0	272.5	371.0	543.0	715.0	1061.0	1407.0	2067.5	2728.0	3826.0	4924.0	6777.5	8631.0	12930.0	17229.0	25739.0	34249.0	38605.0	42961.0	55472.0	67983.0	82750.0	97517.0	116037.0	134557.0	167871.0	201185.0	236953.5	272722.0	290349.5	307977.0	326273.5	344570.0	374302.0	404034.0	411807.0	419580.0	447165.0	474750.0	450497.5	426245.0
SRR1822166_09_1.trim	51.0	49.0	47.0	61.0	76.0	87.5	98.5	142.5	193.5	304.5	425.0	616.5	811.5	1152.0	1510.5	2209.5	2907.0	3996.0	5120.5	7024.0	8961.5	13335.5	17729.0	26382.0	35133.0	39426.5	43713.5	56241.5	69055.0	84302.0	99766.5	118365.5	137318.5	170186.0	203988.5	240389.5	276398.5	292671.5	309777.5	328556.5	347315.0	374869.0	402502.5	409440.0	415758.0	442697.0	470396.5	446392.0	419513.0
SRR1822166_09_2	93.0	134.0	175.0	243.0	311.0	389.5	468.0	524.5	581.0	696.5	812.0	1046.5	1281.0	1622.5	1964.0	2616.5	3269.0	4443.0	5617.0	7466.0	9315.0	14054.0	18793.0	27370.0	35947.0	40251.5	44556.0	57494.0	70432.0	85046.0	99660.0	118670.0	137680.0	171062.5	204445.0	239763.5	275082.0	292614.5	310147.0	328092.0	346037.0	375318.0	404599.0	411521.0	418443.0	444352.5	470262.0	447227.5	424193.0
SRR1822166_09_2.trim	74.0	69.0	67.0	87.0	107.0	140.0	178.5	235.0	300.0	404.5	508.0	759.5	1018.5	1368.5	1736.5	2418.5	3113.0	4292.0	5504.5	7347.5	9215.5	14030.0	18897.5	27703.0	36582.0	40840.5	45103.0	58086.0	71413.0	86635.0	102026.0	121103.5	140565.0	173695.0	207802.0	244028.0	279881.0	295804.5	312418.0	330952.0	349613.0	376830.5	404134.0	410251.5	415692.0	441135.0	467420.0	444058.5	418021.0
SRR1822166_1	327.0	369.5	412.0	597.0	782.0	971.5	1161.0	1576.5	1992.0	3024.5	4057.0	6161.0	8265.0	12063.0	15861.0	23372.0	30883.0	42634.5	54386.0	74167.5	93949.0	143594.5	193240.0	287836.0	382432.0	428658.5	474885.0	615396.0	755907.0	920143.5	1084380.0	1291548.0	1498716.0	1870486.5	2242257.0	2640481.5	3038706.0	3221486.0	3404266.0	3611190.0	3818114.0	4152959.0	4487804.0	4572283.5	4656763.0	4965602.0	5274441.0	5006111.5	4737782.0
SRR1822166_1.trim	520.0	495.0	486.0	651.0	815.5	1008.5	1237.5	1725.0	2260.5	3432.5	4670.0	6915.5	9240.5	13265.5	17451.0	25100.0	32808.5	44786.0	56997.5	77152.5	97558.0	147991.5	199134.0	294853.0	391386.0	437122.0	483047.5	624057.0	768178.0	937528.0	1109172.5	1316689.0	1529355.0	1897356.5	2272323.5	2675106.5	3076467.0	3247285.0	3426450.0	3638113.5	3848445.0	4159551.0	4473067.5	4545231.0	4609748.0	4912896.5	5226244.5	4961447.5	4664225.5
SRR1822166_1_1	33.0	39.0	45.0	62.5	80.0	88.0	96.0	145.0	194.0	304.0	414.0	603.0	792.0	1172.0	1552.0	2301.0	3050.0	4273.0	5496.0	7537.0	9578.0	14397.0	19216.0	28633.0	38050.0	42883.5	47717.0	61625.0	75533.0	91908.0	108283.0	128929.5	149576.0	186512.0	223448.0	263337.5	303227.0	322751.0	342275.0	362482.5	382690.0	415713.5	448737.0	457278.0	465819.0	496580.5	527342.0	500214.0	473086.0
SRR1822166_1_1.trim	57.0	53.5	50.5	65.5	81.0	92.5	104.5	158.5	218.5	339.5	473.0	687.5	902.5	1279.0	1680.5	2462.5	3238.5	4453.5	5712.0	7810.0	9948.0	14855.0	19787.0	29365.5	39035.0	43786.5	48533.5	62475.5	76740.0	93620.5	110751.5	131503.0	152633.5	189071.0	226546.5	267143.0	307328.0	325339.5	344250.5	365030.5	385802.5	416367.0	447022.5	454646.5	461556.0	491560.0	522504.5	495758.0	465793.0
SRR1822166_1_2	101.0	148.5	196.0	272.0	348.0	429.0	510.0	585.5	661.0	786.5	912.0	1156.0	1400.0	1787.0	2174.0	2911.0	3648.0	4965.0	6282.0	8311.5	10341.0	15601.5	20862.0	30437.5	40013.0	44727.5	49442.0	63828.0	78214.0	94489.5	110765.0	131837.0	152909.0	190127.5	227346.0	266394.5	305443.0	324997.5	344552.0	364522.0	384492.0	416956.5	449421.0	457046.5	464672.0	493346.0	522020.0	496579.5	471139.0
SRR1822166_1_2.trim	77.0	75.5	79.5	102.0	121.5	157.0	197.5	258.0	330.5	453.5	575.0	837.0	1108.5	1511.0	1932.5	2693.0	3463.0	4788.5	6153.0	8186.0	10255.0	15589.5	20983.5	30820.0	40732.0	45388.5	50061.0	64504.0	79313.0	96240.5	113356.0	134499.5	156079.0	193065.5	231113.0	271142.5	310813.5	328591.5	347059.0	367699.5	388511.0	418640.0	448884.0	455615.5	461612.0	489790.0	518880.5	493070.5	464341.0
SRR1822166_2	1108.0	1514.0	1920.0	2674.5	3429.0	4178.5	4928.0	5764.0	6600.0	7842.0	9084.0	11352.5	13621.0	17738.0	21855.0	29487.0	37119.0	49955.5	62792.0	82819.0	102846.0	156010.5	209175.0	306013.5	402852.0	448615.0	494378.0	639924.5	785471.0	947788.0	1110105.0	1317142.0	1524179.0	1897062.5	2269946.0	2663551.5	3057157.0	3250269.0	3443381.0	3644462.5	3845544.0	4170864.0	4496184.0	4573996.5	4651809.0	4937315.0	5222821.0	4970704.5	4718588.0
SRR1822166_2.trim	813.0	798.5	820.0	996.5	1163.5	1470.5	1844.5	2519.5	3251.5	4455.0	5762.5	8277.5	10830.0	15072.0	19422.0	27181.0	35144.0	48149.5	61465.5	81866.5	102656.0	156635.0	211386.5	310079.5	409461.0	454601.5	499854.0	646653.0	796923.0	964966.5	1135324.5	1343073.5	1555768.0	1926500.0	2305619.0	2707445.5	3107432.5	3286139.0	3471853.0	3679183.5	3885954.5	4187805.0	4492636.5	4558916.5	4617131.5	4898009.5	5188376.0	4932505.5	4649360.5
SRR1822166_2_1	64.0	80.0	96.0	126.5	157.0	174.5	192.0	293.5	395.0	612.0	829.0	1222.5	1616.0	2390.0	3164.0	4666.5	6169.0	8580.0	10991.0	14908.0	18825.0	28742.0	38659.0	57578.0	76497.0	85834.5	95172.0	123307.5	151443.0	184172.5	216902.0	258242.0	299582.0	373702.5	447823.0	527252.0	606681.0	644056.0	681431.0	723084.0	764737.0	831010.0	897283.0	914800.5	932318.0	993286.5	1054255.0	1000514.0	946773.0
SRR1822166_2_1.trim	104.0	104.0	106.0	132.5	160.5	185.5	209.5	316.0	431.5	665.5	935.0	1379.5	1825.5	2617.5	3447.5	4987.0	6539.0	8983.5	11476.5	15492.5	19568.5	29620.0	39764.0	58959.0	78343.5	87597.0	96888.5	125064.0	153844.0	187545.5	221728.5	263272.5	305678.5	378962.5	453989.0	534506.0	614483.5	649290.5	685696.0	728149.0	770768.0	832469.5	894296.0	909409.5	922893.0	982617.5	1044506.5	991480.5	932009.5
SRR1822166_2_2	229.0	304.5	380.0	527.0	674.0	847.0	1020.0	1163.5	1307.0	1573.5	1840.0	2290.0	2740.0	3557.0	4374.0	5878.5	7383.0	9913.0	12443.0	16584.5	20726.0	31170.5	41615.0	61162.5	80710.0	89828.5	98947.0	127891.0	156835.0	189577.0	222319.0	263710.0	305101.0	379682.5	454264.0	532277.0	610290.0	649654.0	689018.0	729205.0	769392.0	834581.0	899770.0	914912.0	930054.0	986945.5	1043837.0	993481.0	943125.0
SRR1822166_2_2.trim	163.0	157.5	157.5	196.0	233.0	294.5	370.0	491.5	631.5	910.0	1195.0	1687.5	2194.5	3030.5	3914.0	5444.0	6962.5	9536.0	12231.5	16437.5	20677.5	31249.5	41950.5	61940.5	82094.5	91084.5	100112.0	129220.0	159044.5	192992.0	227302.0	268827.0	311274.0	385489.5	461749.0	541459.0	620491.0	656832.5	694484.5	735758.0	777403.0	838041.5	898991.5	911952.0	923128.5	979104.0	1037118.0	986070.5	929474.0
SRR1822166_3_1	89.0	112.5	136.0	188.5	241.0	286.0	331.0	460.5	590.0	939.0	1288.0	1898.0	2508.0	3656.0	4804.0	7026.5	9249.0	12876.5	16504.0	22417.5	28331.0	43198.5	58066.0	86377.5	114689.0	128575.5	142462.0	184800.5	227139.0	276454.5	325770.0	387344.0	448918.0	560503.5	672089.0	791330.0	910571.0	966011.0	1021451.0	1084107.0	1146763.0	1246421.0	1346079.0	1372629.5	1399180.0	1490208.0	1581236.0	1501041.5	1420847.0
SRR1822166_3_1.trim	155.0	155.5	159.0	204.5	251.0	297.5	349.0	495.5	654.5	1038.0	1464.5	2137.0	2811.5	3993.0	5249.5	7549.5	9859.0	13522.0	17253.0	23304.0	29430.5	44523.0	59801.5	88492.5	117396.0	131106.5	144920.0	187299.0	230613.0	281454.5	332959.0	394877.5	458263.5	568704.5	681359.5	801915.0	922102.0	974036.0	1028242.0	1091899.0	1155631.0	1248409.0	1341484.5	1364589.5	1385412.5	1474527.0	1566699.0	1487493.5	1398796.5
SRR1822166_3_2	330.0	459.0	588.0	808.5	1029.0	1279.5	1530.0	1749.0	1968.0	2367.5	2767.0	3451.0	4135.0	5343.5	6552.0	8823.5	11095.0	14859.0	18623.0	24752.0	30881.0	46674.5	62468.0	91756.5	121045.0	134683.0	148321.0	192072.0	235823.0	284658.5	333494.0	395307.5	457121.0	568846.5	680572.0	798620.0	916668.0	975235.0	1033802.0	1093770.0	1153738.0	1251750.5	1349763.0	1372572.5	1395382.0	1480814.0	1566246.0	1490503.0	1414760.0
SRR1822166_3_2.trim	242.0	243.5	251.5	302.0	350.5	439.0	546.0	731.5	943.5	1340.0	1750.5	2506.0	3290.0	4547.5	5857.5	8177.5	10507.0	14342.0	18319.5	24519.5	30823.0	46889.5	63133.5	92956.5	123034.5	136499.0	149974.0	193995.0	239077.5	289705.5	340981.0	403099.5	466685.0	577833.0	691679.5	812031.5	931744.5	986083.0	1042305.5	1103844.5	1165756.5	1256891.5	1348585.5	1368196.0	1385300.5	1469149.0	1555943.5	1479070.5	1394060.5
SRR1822166_4_1	129.0	155.0	181.0	246.0	311.0	367.0	423.0	604.0	785.0	1244.0	1703.0	2526.5	3350.0	4822.5	6295.0	9276.5	12258.0	17082.0	21906.0	29766.5	37627.0	57410.5	77194.0	115040.0	152886.0	171543.5	190201.0	246518.0	302835.0	368509.0	434183.0	516185.5	598188.0	747229.0	896270.0	1055496.5	1214723.0	1288291.0	1361859.0	1444966.0	1528073.0	1661149.0	1794225.0	1829701.5	1865178.0	1987276.5	2109375.0	2001917.0	1894459.0
SRR1822166_4_1.trim	216.0	211.0	210.0	264.5	322.0	390.0	464.0	661.5	873.0	1385.0	1956.0	2849.0	3745.5	5293.5	6920.0	9960.0	13039.0	17930.0	22908.5	30939.5	39072.0	59216.5	79598.0	117911.0	156549.0	174947.5	193439.5	249862.5	307581.5	375332.0	443899.5	526199.5	610504.5	758065.0	908494.5	1069521.5	1230116.0	1298984.5	1370820.0	1455339.0	1539888.5	1663861.0	1788376.0	1819002.5	1846819.0	1966645.5	2090284.0	1983937.5	1864951.5
SRR1822166_4_2	450.0	605.0	760.0	1055.5	1351.0	1681.0	2011.0	2332.0	2653.0	3164.5	3676.0	4568.0	5460.0	7106.0	8752.0	11777.0	14802.0	19828.0	24854.0	32999.5	41145.0	62294.5	83444.0	122350.5	161257.0	179376.0	197495.0	255815.5	314136.0	379280.0	444424.0	526880.5	609337.0	758308.5	907280.0	1064999.0	1222718.0	1300305.5	1377893.0	1458135.0	1538377.0	1668840.0	1799303.0	1830047.0	1860791.0	1974769.0	2088747.0	1987688.0	1886629.0
SRR1822166_4_2.trim	334.0	330.0	332.0	395.5	461.0	588.5	745.0	1007.0	1299.5	1817.5	2351.5	3327.5	4332.0	6031.0	7805.0	10898.0	14030.0	19174.0	24463.0	32651.5	41010.5	62555.0	84345.5	124011.0	163984.0	181796.5	199656.5	258391.0	318549.5	386153.0	454562.0	537293.5	621995.0	770179.5	921948.0	1082833.0	1242893.0	1314819.0	1389166.0	1471527.5	1554357.0	1675732.5	1797973.5	1824157.5	1847123.0	1959340.0	2075361.5	1972555.0	1858872.5
SRR1822166_5_1	160.0	187.0	214.0	301.5	389.0	467.0	545.0	770.5	996.0	1558.5	2121.0	3167.5	4214.0	6041.5	7869.0	11657.0	15445.0	21383.5	27322.0	37150.5	46979.0	71701.5	96424.0	143793.0	191162.0	214532.5	237903.0	308119.5	378336.0	460474.0	542612.0	645380.0	748148.0	934215.5	1120283.0	1319038.5	1517794.0	1609876.5	1701959.0	1805036.0	1908113.0	2075494.0	2242875.0	2286276.5	2329678.0	2483029.0	2636380.0	2502344.5	2368309.0
SRR1822166_5_1.trim	260.0	252.5	251.5	329.0	411.0	504.0	601.0	845.0	1112.0	1738.5	2430.0	3567.5	4713.0	6637.0	8649.5	12484.0	16372.0	22417.5	28569.0	38577.5	48729.0	73939.0	99463.0	147400.0	195738.5	218832.0	242030.0	312344.0	384242.5	469052.0	554921.5	657917.5	763457.5	947711.0	1135473.0	1336518.0	1537055.0	1623127.5	1713001.0	1818208.5	1923089.5	2078590.0	2235062.0	2272818.0	2307158.0	2457501.5	2612491.0	2479962.5	2331575.5
SRR1822166_5_2	566.0	752.5	939.0	1317.0	1695.0	2094.5	2494.0	2926.5	3359.0	3949.5	4540.0	5706.5	6873.0	8923.5	10974.0	14746.5	18519.0	24825.5	31132.0	41305.5	51479.0	78000.5	104522.0	153057.0	201592.0	224184.0	246776.0	319931.0	393086.0	474327.5	555569.0	658588.5	761608.0	947642.5	1133677.0	1330716.0	1527755.0	1624827.0	1721899.0	1822379.5	1922860.0	2085182.0	2247504.0	2286478.5	2325453.0	2468488.5	2611524.0	2485062.0	2358600.0
SRR1822166_5_2.trim	435.0	422.5	420.0	498.5	579.0	734.5	921.0	1257.5	1640.5	2275.0	2933.0	4194.0	5469.5	7553.5	9738.0	13614.5	17547.0	23968.0	30568.5	40866.0	51367.0	78385.0	105731.5	155162.0	205003.5	227232.5	249471.5	323098.5	398504.0	482775.5	568136.0	671606.5	777474.0	962499.0	1151827.0	1352905.5	1553224.5	1643132.0	1736142.0	1839486.0	1942928.0	2093476.0	2245423.0	2278982.5	2308726.0	2449441.5	2594727.5	2466107.0	2323838.0
SRR1822166_6_1	196.0	226.5	257.0	363.5	470.0	578.5	687.0	941.5	1196.0	1854.0	2512.0	3784.0	5056.0	7235.5	9415.0	14026.5	18638.0	25614.0	32590.0	44409.0	56228.0	85960.5	115693.0	172545.5	229398.0	257220.5	285043.0	369562.5	454082.0	552390.5	650699.0	774632.0	898565.0	1121463.5	1344362.0	1582603.5	1820845.0	1931113.5	2041382.0	2165857.0	2290332.0	2491012.0	2691692.0	2743152.0	2794612.0	2979260.5	3163909.0	3003167.0	2842425.0
SRR1822166_6_1.trim	313.0	306.5	304.5	394.5	491.5	607.5	735.5	1024.0	1341.5	2084.0	2884.0	4253.5	5649.0	7956.0	10366.0	15028.0	19733.5	26861.0	34140.0	46200.0	58419.0	88669.0	119295.5	176799.0	234824.5	262385.5	290059.0	374730.0	461222.5	562614.0	665409.0	789733.0	917096.0	1137692.5	1362469.0	1603468.0	1843716.5	1946805.5	2054692.5	2181768.5	2308186.5	2494690.0	2682562.5	2727054.0	2767344.0	2948449.5	3135225.5	2976160.5	2797845.5
SRR1822166_6_2	676.0	899.5	1123.0	1579.5	2036.0	2515.0	2994.0	3513.5	4033.0	4760.0	5487.0	6836.0	8185.0	10663.5	13142.0	17694.5	22247.0	29795.0	37343.0	49586.5	61830.0	93608.5	125387.0	183504.5	241622.0	268956.0	296290.0	383775.0	471260.0	568886.5	666513.0	790184.5	913856.0	1137462.0	1361068.0	1597103.0	1833138.0	1949446.5	2065755.0	2186507.5	2307260.0	2501983.0	2696706.0	2743574.5	2790443.0	2961918.5	3133394.0	2981953.5	2830513.0
SRR1822166_6_2.trim	498.0	495.0	506.0	603.5	697.0	877.0	1102.0	1514.5	1979.0	2728.5	3518.0	5023.5	6536.0	9048.0	11669.0	16325.0	21067.5	28789.5	36711.0	49064.0	61667.0	93987.5	126737.0	185971.0	245662.5	272597.5	299559.0	387662.0	477826.0	578940.0	681484.5	805847.0	933111.0	1155326.0	1382610.5	1623549.0	1863463.0	1971339.0	2083198.5	2207289.0	2331150.0	2511771.0	2694327.5	2734722.5	2770506.5	2939198.5	3113222.0	2958973.5	2788424.0
SRR1822166_7_1	232.0	260.0	288.0	421.0	554.0	684.0	814.0	1107.0	1400.0	2146.5	2893.0	4376.0	5859.0	8405.5	10952.0	16349.5	21747.0	29901.0	38055.0	51802.0	65549.0	100315.5	135082.0	201367.0	267652.0	300060.5	332469.0	431177.5	529886.0	644376.0	758866.0	903647.5	1048429.0	1308993.0	1569557.0	1847164.5	2124772.0	2253521.5	2382271.0	2527039.0	2671807.0	2906315.0	3140823.0	3201042.5	3261262.0	3476846.0	3692430.0	3504233.0	3316036.0
SRR1822166_7_1.trim	366.0	348.5	338.5	453.0	573.0	712.5	869.0	1201.0	1566.5	2407.0	3301.5	4902.0	6544.5	9236.5	12043.5	17497.0	23010.0	31345.0	39872.5	53920.5	68126.0	103462.0	139275.0	206344.0	273969.5	306064.5	338350.0	437308.0	538318.0	656334.5	776047.5	921293.5	1070100.5	1327840.5	1590427.0	1871445.5	2151617.0	2271914.0	2397752.5	2545624.5	2692885.5	2910798.5	3130136.0	3181886.0	3228718.5	3440501.0	3659173.5	3473253.0	3264704.5
SRR1822166_7_2	788.0	1056.0	1324.0	1848.0	2372.0	2897.0	3422.0	4052.5	4683.0	5534.0	6385.0	7962.0	9539.0	12445.0	15351.0	20645.5	25940.0	34774.0	43608.0	57879.0	72150.0	109252.5	146355.0	214265.5	282176.0	314069.5	345963.0	447906.5	549850.0	663603.5	777357.0	922209.5	1067062.0	1328010.5	1588959.0	1863910.5	2138862.0	2274585.0	2410308.0	2551052.5	2691797.0	2919368.5	3146940.0	3201402.0	3255864.0	3455102.5	3654341.0	3478020.5	3301700.0
SRR1822166_7_2.trim	589.0	579.5	589.0	703.5	813.5	1022.5	1284.0	1769.5	2312.5	3183.5	4102.0	5845.5	7603.0	10543.0	13592.0	19021.5	24567.0	33569.0	42792.5	57220.5	71953.0	109674.5	147916.5	217133.5	286810.0	318227.5	349794.0	452565.5	557652.0	675472.5	794984.0	940514.0	1089491.5	1348719.5	1613831.5	1894787.0	2174498.5	2300184.0	2430583.0	2575314.0	2719878.0	2930942.0	3143966.0	3190615.0	3231938.0	3428082.0	3630726.0	3451567.0	3253296.0
SRR1822166_8_1	256.0	290.5	325.0	474.0	623.0	769.0	915.0	1264.0	1613.0	2452.0	3291.0	4959.0	6627.0	9637.0	12647.0	18723.0	24799.0	34206.5	43614.0	59322.5	75031.0	114757.0	154483.0	230325.0	306167.0	343179.5	380192.0	492813.0	605434.0	736279.0	867124.0	1032809.5	1198495.0	1496305.0	1794115.0	2111790.5	2429466.0	2576337.5	2723209.0	2888549.5	3053890.0	3322016.5	3590143.0	3658378.0	3726613.0	3973660.0	4220707.0	4005474.5	3790242.0
SRR1822166_8_1.trim	409.0	391.5	383.0	511.5	646.0	801.5	980.5	1378.0	1816.5	2779.5	3796.5	5583.0	7421.0	10605.5	13920.0	20075.0	26291.5	35891.5	45690.0	61686.5	77892.0	118281.5	159203.0	235957.5	313375.0	350051.5	386901.5	499848.5	615173.0	749985.5	886757.0	1052930.0	1223197.5	1517779.5	1817972.5	2139659.5	2460144.5	2597255.5	2740866.0	2909908.5	3078134.5	3327175.0	3578050.5	3636531.5	3689184.0	3931854.5	4182486.0	3970078.0	3731701.0
SRR1822166_8_2	895.0	1208.0	1521.0	2134.5	2748.0	3327.0	3906.0	4611.5	5317.0	6281.0	7245.0	9080.0	10915.0	14213.5	17512.0	23569.5	29627.0	39815.0	50003.0	66160.5	82318.0	124861.5	167405.0	245000.0	322595.0	359069.0	395543.0	512028.0	628513.0	758403.0	888293.0	1053764.0	1219235.0	1517595.5	1815956.0	2130996.5	2446037.0	2600190.5	2754344.0	2915538.5	3076733.0	3336681.0	3596629.0	3658979.5	3721330.0	3949308.0	4177286.0	3976260.0	3775234.0
SRR1822166_8_2.trim	663.0	656.5	668.5	796.5	920.0	1152.0	1444.5	2003.0	2623.0	3595.5	4629.5	6652.5	8704.0	12072.0	15544.5	21751.0	28099.5	38442.5	49033.0	65369.5	82056.5	125331.0	169160.0	248196.0	327829.0	363820.5	399964.0	517434.5	637556.5	771977.5	908352.5	1074591.0	1244793.5	1541291.0	1844482.0	2166337.0	2486684.0	2629190.5	2777236.0	2943331.5	3109091.0	3350112.0	3593454.0	3646535.0	3693505.0	3918398.0	4150626.0	3946163.5	3719694.5
SRR1822166_9_1	294.0	331.5	369.0	539.5	710.0	879.5	1049.0	1430.5	1812.0	2739.5	3667.0	5549.0	7431.0	10828.5	14226.0	21042.5	27859.0	38446.5	49034.0	66798.0	84562.0	129217.0	173872.0	259099.5	344327.0	386028.0	427729.0	554203.5	680678.0	828406.5	976135.0	1162279.0	1348423.0	1683555.5	2018688.0	2376494.5	2734301.0	2899033.0	3063765.0	3249766.5	3435768.0	3737164.5	4038561.0	4115160.5	4191760.0	4469207.5	4746655.0	4504908.5	4263162.0
SRR1822166_9_1.trim	466.0	446.5	437.0	582.5	730.5	903.5	1111.0	1556.0	2048.0	3108.5	4224.5	6236.5	8310.5	11911.0	15658.5	22584.5	29574.0	40358.0	51362.0	69468.0	87807.5	133195.5	179206.5	265469.5	352461.0	393738.0	435176.0	561999.5	691595.5	843943.0	998446.5	1185016.0	1376136.0	1707676.0	2045520.0	2407703.0	2768601.5	2922514.0	3083834.0	3274057.0	3463179.0	3743004.5	4024937.5	4090502.0	4149503.5	4422013.5	4703473.5	4464768.0	4196861.5
SRR1822166_9_2	997.0	1362.0	1727.0	2418.5	3110.0	3753.0	4396.0	5176.0	5956.0	7047.5	8139.0	10202.5	12266.0	15975.0	19684.0	26529.0	33374.0	44890.5	56407.0	74534.0	92661.0	140449.5	188238.0	275473.0	362708.0	403957.5	445207.0	576044.5	706882.0	853059.0	999236.0	1185514.5	1371793.0	1707367.0	2042941.0	2397226.5	2751512.0	2925454.0	3099396.0	3280288.5	3461181.0	3754001.0	4046821.0	4116492.5	4186164.0	4443114.5	4700065.0	4473217.5	4246370.0
SRR1822166_9_2.trim	735.0	728.0	748.5	901.0	1046.5	1309.5	1637.5	2256.0	2924.5	4012.0	5191.0	7448.5	9737.5	13574.5	17520.0	24493.5	31632.5	43293.5	55237.5	73624.0	92383.5	140965.5	190227.0	279138.0	368687.0	409368.0	450124.5	582106.0	717168.5	868402.0	1021857.5	1208920.0	1400386.0	1733927.5	2074971.5	2436827.0	2797022.5	2958031.5	3125239.0	3311571.5	3497553.0	3769133.5	4043250.5	4102457.5	4154789.0	4407967.0	4669455.0	4438932.5	4183759.5
SRR1822167_1	183.0	242.5	302.0	481.0	660.0	833.0	1006.0	1355.5	1705.0	2500.0	3295.0	5160.5	7026.0	10302.0	13578.0	19767.0	25956.0	36305.5	46655.0	64668.5	82682.0	148110.0	213538.0	355337.0	497136.0	541160.5	585185.0	790564.5	995944.0	1240811.0	1485678.0	1792930.0	2100182.0	2702803.5	3305425.0	3976102.0	4646779.0	4924989.5	5203200.0	5563333.5	5923467.0	6543407.0	7163347.0	7358878.5	7554410.0	8070709.5	8587009.0	8125351.5	7663694.0
SRR1822167_1.trim	338.0	349.5	359.5	483.5	618.5	790.5	987.0	1338.5	1716.5	2562.0	3471.5	5475.5	7565.5	11000.0	14537.0	20806.0	27205.0	37672.0	48427.0	66765.5	85564.0	152309.0	220848.0	365215.0	510323.5	552734.0	595863.5	802324.0	1014806.5	1270990.5	1533234.0	1843064.0	2162386.5	2753927.5	3358244.0	4043699.5	4727096.5	4977297.5	5242076.5	5605316.0	5968896.0	6539517.5	7119511.0	7293944.0	7448200.5	7959501.5	8475744.0	8033443.5	7542117.0
SRR1822167_2	1844.0	2072.5	2301.0	2881.0	3461.0	4297.0	5133.0	5996.5	6860.0	8273.5	9687.0	12286.5	14886.0	19092.0	23298.0	30542.5	37787.0	49615.5	61444.0	80843.5	100243.0	170937.0	241631.0	385958.0	530285.0	573426.0	616567.0	827955.0	1039343.0	1280578.0	1521813.0	1832906.5	2144000.0	2736795.5	3329591.0	3982914.5	4636238.0	4929420.0	5222602.0	5576810.0	5931018.0	6533512.0	7136006.0	7320573.5	7505141.0	7984470.5	8463800.0	8035504.0	7607208.0
SRR1822167_2.trim	727.0	719.0	755.0	929.0	1092.0	1343.5	1705.5	2334.5	2993.0	4049.5	5265.5	7539.5	9834.0	13866.0	18141.0	25028.5	32163.5	44092.0	56796.0	76464.0	96877.0	169817.5	244678.0	392686.0	541807.5	583703.5	626915.0	841468.5	1063168.0	1318754.5	1580151.0	1896446.0	2221754.0	2808862.0	3412626.0	4090459.5	4764499.5	5028544.5	5307013.0	5671848.5	6038965.5	6598729.5	7164832.0	7332707.0	7479666.0	7959178.0	8441309.5	8015017.5	7545264.0
SRR1822168_001_1	0.0	0.0	0.0	0.0	0.0	0.5	1.0	0.5	0.0	1.0	2.0	3.5	5.0	7.0	9.0	13.5	18.0	24.0	30.0	44.5	59.0	101.0	143.0	252.0	361.0	372.5	384.0	571.0	758.0	931.0	1104.0	1329.5	1555.0	1946.0	2337.0	2919.0	3501.0	3654.5	3808.0	4036.5	4265.0	4746.0	5227.0	5432.5	5638.0	5972.0	6306.0	5995.5	5685.0
SRR1822168_001_1.trim	0.0	0.0	0.0	0.0	0.0	0.0	0.0	0.5	1.5	3.0	4.0	4.5	5.0	7.5	9.5	14.0	19.5	28.0	35.0	48.5	64.0	105.0	146.5	259.0	371.5	380.5	392.5	580.5	777.0	960.5	1141.5	1365.0	1594.0	1978.0	2377.0	2969.0	3558.0	3691.0	3823.0	4061.5	4320.5	4746.0	5167.5	5367.5	5540.5	5864.0	6233.0	5939.5	5591.5
SRR1822168_001_2	1.0	3.5	6.0	4.0	2.0	4.5	7.0	5.5	4.0	8.5	13.0	14.0	15.0	20.0	25.0	28.5	32.0	41.0	50.0	61.5	73.0	140.0	207.0	303.0	399.0	416.5	434.0	600.5	767.0	946.0	1125.0	1319.0	1513.0	1951.0	2389.0	2897.0	3405.0	3687.5	3970.0	4166.0	4362.0	4825.0	5288.0	5418.0	5548.0	5863.0	6178.0	5925.0	5672.0
SRR1822168_001_2.trim	0.0	0.0	0.5	1.0	1.0	1.5	2.5	4.0	5.0	4.0	3.0	5.5	9.5	13.0	16.0	22.5	28.5	39.5	50.0	60.5	71.0	140.0	211.0	302.5	394.0	416.5	442.5	611.5	786.0	970.0	1155.5	1358.5	1570.0	1999.0	2437.0	2956.0	3475.0	3741.0	4008.5	4222.0	4454.5	4862.0	5261.0	5368.5	5454.5	5786.5	6167.0	5929.5	5621.0
SRR1822168_002_1	1.0	0.5	0.0	0.0	0.0	1.5	3.0	2.0	1.0	3.0	5.0	7.5	10.0	16.0	22.0	30.0	38.0	46.0	54.0	86.0	118.0	206.0	294.0	500.0	706.0	759.0	812.0	1163.0	1514.0	1865.5	2217.0	2645.5	3074.0	3939.0	4804.0	5875.0	6946.0	7333.0	7720.0	8147.5	8575.0	9552.0	10529.0	10869.0	11209.0	11908.5	12608.0	11974.5	11341.0
SRR1822168_002_1.trim	1.0	0.5	0.5	1.0	1.0	1.5	2.0	2.0	2.5	4.0	5.5	8.5	11.0	16.0	21.0	31.0	42.0	54.5	64.0	92.0	123.0	210.0	299.0	511.0	723.5	768.0	816.0	1170.0	1537.0	1913.0	2293.5	2721.5	3159.0	4009.5	4879.5	5963.5	7049.0	7405.0	7753.5	8193.5	8670.0	9532.0	10389.5	10733.5	11058.0	11740.0	12458.5	11839.0	11148.0
SRR1822168_002_2	3.0	6.0	9.0	6.0	3.0	10.0	17.0	14.0	11.0	19.0	27.0	26.5	26.0	33.0	40.0	45.5	51.0	72.5	94.0	126.0	158.0	271.0	384.0	601.0	818.0	853.0	888.0	1218.0	1548.0	1878.5	2209.0	2631.5	3054.0	3999.5	4945.0	5876.0	6807.0	7285.0	7763.0	8255.0	8747.0	9677.0	10607.0	10866.0	11125.0	11747.0	12369.0	11845.5	11322.0
SRR1822168_002_2.trim	1.0	0.5	1.0	2.0	2.0	3.0	5.5	7.5	8.5	9.5	9.0	10.0	13.5	21.5	29.0	38.5	47.0	65.0	84.0	117.0	150.5	269.0	391.5	607.5	821.5	855.0	894.0	1226.0	1571.0	1924.0	2279.0	2705.0	3149.0	4082.0	5029.5	5987.5	6953.5	7406.0	7850.0	8371.0	8922.0	9725.0	10511.5	10764.0	11019.5	11651.5	12319.5	11808.5	11195.0
SRR1822168_003_1	1.0	0.5	0.0	0.0	0.0	2.5	5.0	4.0	3.0	5.5	8.0	13.5	19.0	29.0	39.0	48.0	57.0	68.0	79.0	129.5	180.0	320.0	460.0	779.5	1099.0	1177.5	1256.0	1761.0	2266.0	2794.0	3322.0	3955.0	4588.0	5907.0	7226.0	8780.5	10335.0	10946.5	11558.0	12255.5	12953.0	14378.0	15803.0	16302.5	16802.0	17820.5	18839.0	17927.5	17016.0
SRR1822168_003_1.trim	1.0	0.5	0.5	1.0	1.0	2.0	3.0	3.5	4.5	6.5	9.0	16.0	22.5	31.0	38.5	47.5	58.5	77.0	92.0	141.0	193.0	329.5	469.5	800.5	1132.5	1196.5	1265.0	1772.5	2299.0	2868.5	3452.5	4077.0	4700.0	5987.0	7316.5	8898.0	10471.0	11049.5	11628.0	12319.0	13060.0	14324.0	15566.0	16087.5	16594.0	17579.5	18610.0	17713.0	16701.5
SRR1822168_003_2	5.0	7.5	10.0	7.0	4.0	12.0	20.0	19.5	19.0	27.0	35.0	36.0	37.0	50.0	63.0	74.0	85.0	118.0	151.0	192.0	233.0	391.5	550.0	875.0	1200.0	1259.5	1319.0	1827.0	2335.0	2822.5	3310.0	3987.0	4664.0	6019.5	7375.0	8821.0	10267.0	10871.0	11475.0	12265.0	13055.0	14485.0	15915.0	16274.5	16634.0	17593.0	18552.0	17692.5	16833.0
SRR1822168_003_2.trim	2.0	1.5	2.0	3.0	3.0	4.0	7.0	9.5	11.0	14.0	14.5	16.0	21.5	36.0	48.5	60.0	72.0	100.5	129.0	174.0	221.0	385.5	553.5	879.0	1202.5	1260.0	1325.5	1834.0	2363.0	2889.5	3428.0	4110.0	4800.5	6123.0	7478.0	8994.0	10512.0	11065.0	11614.5	12427.0	13292.5	14552.0	15766.0	16126.0	16485.5	17440.0	18455.0	17606.0	16612.5
SRR1822168_004_1	2.0	1.0	0.0	0.0	0.0	2.5	5.0	4.5	4.0	7.5	11.0	17.5	24.0	35.5	47.0	60.5	74.0	93.5	113.0	176.0	239.0	428.0	617.0	1049.5	1482.0	1572.0	1662.0	2317.5	2973.0	3685.0	4397.0	5245.0	6093.0	7884.0	9675.0	11700.0	13725.0	14550.0	15375.0	16322.0	17269.0	19161.5	21054.0	21709.0	22364.0	23682.0	25000.0	23834.5	22669.0
SRR1822168_004_1.trim	2.0	1.0	0.5	1.0	1.0	2.0	3.0	4.0	5.5	9.0	13.0	21.5	29.5	38.5	46.0	58.5	73.5	102.0	128.0	191.5	259.0	446.0	635.5	1077.0	1521.5	1600.0	1684.5	2340.5	3020.5	3786.5	4577.0	5423.0	6260.5	7996.0	9792.0	11846.5	13887.0	14666.5	15439.5	16401.5	17443.0	19134.0	20784.5	21457.0	22108.5	23371.5	24678.5	23522.0	22235.5
SRR1822168_004_2	5.0	7.5	10.0	7.5	5.0	13.0	21.0	21.0	21.0	30.5	40.0	43.5	47.0	66.5	86.0	100.5	115.0	154.0	193.0	248.0	303.0	512.0	721.0	1141.0	1561.0	1663.5	1766.0	2438.5	3111.0	3777.0	4443.0	5337.0	6231.0	8008.0	9785.0	11731.0	13677.0	14575.5	15474.0	16438.0	17402.0	19254.5	21107.0	21568.5	22030.0	23376.5	24723.0	23540.0	22357.0
SRR1822168_004_2.trim	2.0	1.5	2.0	3.5	4.0	5.5	9.0	11.5	13.5	17.0	17.5	21.0	28.5	45.0	60.0	74.5	91.5	131.5	172.5	235.0	295.5	505.5	720.0	1141.5	1564.5	1661.0	1772.0	2461.0	3169.5	3880.0	4609.5	5510.5	6416.5	8147.0	9933.0	11966.0	13990.0	14815.0	15632.0	16640.0	17730.5	19374.0	20954.0	21413.5	21874.5	23197.0	24565.5	23377.5	22047.0
SRR1822168_005_1	3.0	1.5	0.0	0.0	0.0	3.0	6.0	5.5	5.0	9.0	13.0	21.0	29.0	43.5	58.0	75.5	93.0	120.5	148.0	228.5	309.0	540.0	771.0	1301.0	1831.0	1975.5	2120.0	2918.0	3716.0	4632.5	5549.0	6612.5	7676.0	9863.5	12051.0	14597.5	17144.0	18200.5	19257.0	20441.5	21626.0	24014.0	26402.0	27134.5	27867.0	29586.5	31306.0	29776.0	28246.0
SRR1822168_005_1.trim	3.0	1.5	0.5	1.0	1.0	2.0	4.0	6.5	8.0	11.0	15.0	25.0	34.0	46.0	57.5	75.0	94.5	130.5	165.5	246.5	330.5	561.5	796.0	1335.5	1883.5	2019.0	2152.5	2944.5	3777.5	4769.5	5778.5	6819.5	7857.0	9984.0	12196.5	14816.0	17404.0	18368.0	19332.5	20536.5	21826.5	23959.0	26049.5	26801.5	27552.0	29191.0	30843.5	29378.5	27759.5
SRR1822168_005_2	6.0	8.5	11.0	10.0	9.0	17.5	26.0	27.0	28.0	36.5	45.0	51.0	57.0	78.0	99.0	122.5	146.0	190.0	234.0	300.0	366.0	637.5	909.0	1437.0	1965.0	2095.0	2225.0	3063.0	3901.0	4710.0	5519.0	6682.0	7845.0	10048.5	12252.0	14676.0	17100.0	18221.0	19342.0	20570.0	21798.0	24132.5	26467.0	27036.5	27606.0	29247.5	30889.0	29423.5	27958.0
SRR1822168_005_2.trim	2.0	1.5	2.0	3.5	4.5	6.5	10.0	12.0	14.0	19.5	21.0	27.0	37.0	55.0	73.0	94.0	114.5	159.5	207.5	282.5	356.5	633.0	915.0	1442.0	1971.5	2095.0	2232.0	3095.0	3987.5	4848.5	5725.0	6884.0	8048.5	10198.0	12438.0	14984.0	17504.0	18509.5	19507.5	20800.0	22189.5	24266.5	26266.5	26842.0	27449.0	29048.0	30657.5	29211.5	27605.0
SRR1822168_006_1	3.0	1.5	0.0	1.0	2.0	4.5	7.0	6.0	5.0	11.0	17.0	24.5	32.0	52.5	73.0	92.5	112.0	148.5	185.0	272.0	359.0	651.5	944.0	1566.0	2188.0	2383.0	2578.0	3528.5	4479.0	5542.5	6606.0	7973.5	9341.0	11884.5	14428.0	17448.0	20468.0	21736.5	23005.0	24483.5	25962.0	28799.0	31636.0	32498.0	33360.0	35398.5	37437.0	35645.0	33853.0
SRR1822168_006_1.trim	3.0	1.5	0.5	2.0	3.0	3.5	5.0	7.0	8.0	12.5	18.0	28.0	37.5	56.0	73.0	92.0	113.5	157.5	201.0	288.0	379.5	676.0	979.0	1618.5	2259.5	2433.5	2610.5	3557.5	4553.5	5708.5	6888.5	8226.5	9552.5	12028.5	14601.0	17706.5	20790.0	21936.0	23081.0	24581.0	26181.0	28742.0	31250.0	32104.0	32940.0	34919.0	36925.0	35187.5	33282.5
SRR1822168_006_2	8.0	10.5	13.0	13.0	13.0	24.0	35.0	33.0	31.0	42.5	54.0	62.0	70.0	94.5	119.0	146.5	174.0	225.0	276.0	354.0	432.0	757.5	1083.0	1713.0	2343.0	2518.5	2694.0	3707.0	4720.0	5671.5	6623.0	8046.5	9470.0	12036.5	14603.0	17519.5	20436.0	21807.5	23179.0	24639.0	26099.0	28858.5	31618.0	32324.5	33031.0	35095.5	37160.0	35266.5	33373.0
SRR1822168_006_2.trim	4.0	3.0	2.5	3.5	4.5	7.0	11.0	13.5	16.5	22.0	23.5	32.5	45.0	66.0	88.5	115.0	142.5	199.0	255.5	336.0	417.5	750.5	1091.0	1724.0	2360.0	2520.5	2691.5	3732.0	4811.5	5833.5	6877.0	8291.0	9709.5	12214.0	14812.5	17883.0	20939.5	22157.0	23371.0	24898.5	26531.5	29025.0	31425.0	32104.5	32811.0	34840.0	36897.0	35034.5	32961.0
SRR1822168_007_1	3.0	1.5	0.0	1.0	2.0	4.5	7.0	6.0	5.0	13.5	22.0	30.5	39.0	62.5	86.0	109.5	133.0	171.5	210.0	312.0	414.0	755.5	1097.0	1836.5	2576.0	2790.5	3005.0	4093.5	5182.0	6435.0	7688.0	9270.0	10852.0	13868.5	16885.0	20384.0	23883.0	25314.5	26746.0	28593.5	30441.0	33633.5	36826.0	37880.5	38935.0	41343.5	43752.0	41646.5	39541.0
SRR1822168_007_1.trim	3.0	1.5	0.5	2.0	3.0	3.5	5.0	7.5	9.0	15.5	22.5	33.0	44.0	65.5	85.0	108.0	134.0	181.0	228.0	330.5	438.5	787.5	1143.0	1898.5	2655.0	2845.0	3040.0	4125.5	5261.0	6620.0	8017.5	9577.5	11127.5	14057.5	17095.5	20682.5	24234.5	25545.5	26861.0	28671.5	30614.5	33575.5	36453.0	37447.5	38417.0	40740.5	43122.5	41111.5	38878.0
SRR1822168_007_2	9.0	11.5	14.0	15.0	16.0	28.5	41.0	38.5	36.0	47.5	59.0	69.0	79.0	110.0	141.0	171.0	201.0	263.5	326.0	415.5	505.0	892.5	1280.0	2005.0	2730.0	2950.5	3171.0	4332.0	5493.0	6624.0	7755.0	9403.0	11051.0	14025.5	17000.0	20503.5	24007.0	25463.0	26919.0	28651.0	30383.0	33584.0	36785.0	37656.0	38527.0	40891.0	43255.0	41171.5	39088.0
SRR1822168_007_2.trim	6.0	5.0	3.5	3.5	4.5	8.5	14.0	17.0	20.5	27.0	30.0	39.5	51.5	77.0	104.5	135.0	168.0	232.0	296.5	391.5	490.5	891.5	1297.5	2020.5	2744.5	2947.0	3162.0	4348.0	5582.0	6807.0	8058.5	9704.5	11357.5	14263.0	17282.5	20942.5	24569.0	25857.5	27153.5	28922.0	30812.5	33772.0	36627.5	37418.5	38226.0	40572.0	42969.5	40920.0	38615.5
SRR1822168_008_1	3.0	2.0	1.0	1.5	2.0	5.0	8.0	6.5	5.0	15.0	25.0	33.0	41.0	67.0	93.0	121.0	149.0	194.0	239.0	364.5	490.0	860.5	1231.0	2093.0	2955.0	3205.0	3455.0	4697.0	5939.0	7365.0	8791.0	10618.5	12446.0	15858.0	19270.0	23266.0	27262.0	28902.5	30543.0	32717.5	34892.0	38418.0	41944.0	43167.5	44391.0	47241.5	50092.0	47597.5	45103.0
SRR1822168_008_1.trim	3.0	2.0	1.5	2.5	3.0	3.5	5.0	8.0	10.0	17.5	25.0	35.5	47.0	71.0	93.0	122.0	154.0	205.5	258.5	386.0	518.5	898.0	1284.0	2161.0	3044.0	3270.0	3499.0	4733.0	6016.0	7562.5	9156.0	10961.5	12768.5	16092.5	19518.5	23590.0	27638.5	29152.5	30686.0	32813.5	35045.0	38317.5	41527.0	42685.5	43825.5	46551.0	49340.5	46983.0	44341.0
SRR1822168_008_2	13.0	15.0	17.0	18.5	20.0	34.0	48.0	44.5	41.0	55.5	70.0	81.5	93.0	129.5	166.0	196.5	227.0	293.5	360.0	464.5	569.0	1007.5	1446.0	2275.0	3104.0	3362.5	3621.0	4961.0	6301.0	7585.5	8870.0	10734.5	12599.0	16025.0	19451.0	23449.5	27448.0	29110.0	30772.0	32743.5	34715.0	38343.5	41972.0	43003.5	44035.0	46779.0	49523.0	47094.5	44666.0
SRR1822168_008_2.trim	8.0	7.0	4.5	3.5	4.5	9.0	15.5	20.5	26.0	32.5	36.0	47.5	61.0	90.5	123.5	160.0	198.0	264.0	330.0	436.5	546.0	994.5	1449.5	2282.0	3125.0	3366.5	3612.0	4971.5	6382.0	7781.0	9216.5	11079.5	12958.0	16311.5	19775.5	23924.5	28051.0	29546.5	31054.0	33041.0	35152.5	38538.5	41817.5	42758.5	43716.5	46404.5	49151.5	46782.5	44119.5
SRR1822168_009_1	3.0	2.5	2.0	2.0	2.0	5.0	8.0	7.5	7.0	16.0	25.0	36.0	47.0	74.5	102.0	135.5	169.0	220.0	271.0	405.0	539.0	969.5	1400.0	2375.0	3350.0	3616.5	3883.0	5253.0	6623.0	8223.5	9824.0	11931.0	14038.0	17850.0	21662.0	26189.0	30716.0	32540.5	34365.0	36796.0	39227.0	43244.0	47261.0	48554.0	49847.0	53100.0	56353.0	53574.0	50795.0
SRR1822168_009_1.trim	3.0	2.5	2.5	3.0	3.0	3.5	5.0	8.5	11.0	18.5	26.5	39.0	52.0	78.5	103.5	139.5	177.5	234.5	294.0	429.5	572.5	1011.5	1455.5	2446.0	3443.5	3685.5	3931.0	5299.0	6718.0	8445.5	10229.5	12317.0	14409.5	18129.0	21952.0	26533.0	31102.0	32814.5	34542.5	36911.5	39411.0	43142.5	46812.5	48048.0	49204.0	52319.5	55542.5	52900.0	49929.5
SRR1822168_009_2	14.0	16.5	19.0	21.0	23.0	38.0	53.0	49.0	45.0	59.5	74.0	86.0	98.0	141.0	184.0	217.0	250.0	327.0	404.0	525.5	647.0	1134.0	1621.0	2550.5	3480.0	3787.5	4095.0	5568.5	7042.0	8501.5	9961.0	12060.0	14159.0	18049.5	21940.0	26409.5	30879.0	32716.0	34553.0	36749.0	38945.0	43116.0	47287.0	48396.5	49506.0	52635.0	55764.0	53010.5	50257.0
SRR1822168_009_2.trim	9.0	8.5	6.5	5.0	5.5	10.0	16.5	21.0	26.5	33.5	37.0	49.5	65.0	99.5	139.0	184.0	228.0	298.5	368.5	490.0	617.5	1116.0	1620.5	2558.0	3503.5	3791.5	4087.0	5581.0	7128.0	8717.0	10349.5	12442.5	14560.5	18373.0	22297.5	26926.0	31540.0	33201.0	34874.5	37079.5	39430.5	43348.0	47164.5	48163.0	49121.5	52205.0	55377.0	52656.5	49611.5
SRR1822168_01_1	3.0	2.5	2.0	2.0	2.0	6.0	10.0	9.0	8.0	18.0	28.0	41.0	54.0	83.0	112.0	152.0	192.0	246.0	300.0	447.0	594.0	1077.5	1561.0	2644.5	3728.0	4038.5	4349.0	5845.0	7341.0	9156.0	10971.0	13333.0	15695.0	19901.0	24107.0	29089.0	34071.0	36145.0	38219.0	40891.5	43564.0	48027.5	52491.0	53917.5	55344.0	58954.0	62564.0	59479.0	56394.0
SRR1822168_01_1.trim	3.0	2.5	2.5	3.0	3.0	4.5	7.0	9.5	11.0	20.0	29.5	43.5	58.5	88.0	115.5	158.0	202.0	259.5	321.5	473.0	633.5	1124.5	1619.5	2722.0	3833.5	4123.0	4412.5	5901.0	7450.5	9392.0	11387.5	13744.0	16112.5	20219.5	24443.0	29490.5	34527.5	36463.0	38415.5	41026.5	43786.5	47923.5	51973.0	53328.0	54593.0	58043.5	61642.0	58729.0	55437.5
SRR1822168_01_2	16.0	18.0	20.0	24.0	28.0	42.0	56.0	53.0	50.0	65.0	80.0	95.5	111.0	156.0	201.0	239.5	278.0	363.5	449.0	587.5	726.0	1265.5	1805.0	2833.0	3861.0	4209.5	4558.0	6180.5	7803.0	9458.0	11113.0	13382.5	15652.0	20016.5	24381.0	29357.0	34333.0	36371.0	38409.0	40866.5	43324.0	47921.0	52518.0	53722.5	54927.0	58449.0	61971.0	58898.0	55825.0
SRR1822168_01_2.trim	10.0	9.0	7.0	7.0	8.5	13.0	19.5	25.5	32.0	39.5	43.5	56.0	71.5	108.0	150.5	203.5	255.0	332.0	408.5	544.0	689.0	1238.0	1792.5	2840.5	3898.0	4227.5	4560.0	6197.0	7897.0	9686.0	11518.5	13792.5	16101.0	20389.5	24794.5	29945.5	35095.5	36927.0	38762.5	41232.5	43863.5	48163.5	52351.5	53418.5	54422.5	57909.5	61533.0	58517.5	55138.5
SRR1822168_02_1	8.0	6.5	5.0	6.0	7.0	13.5	20.0	17.5	15.0	37.5	60.0	77.5	95.0	152.5	210.0	297.5	385.0	520.0	655.0	929.0	1203.0	2193.0	3183.0	5280.5	7378.0	8045.5	8713.0	11708.5	14704.0	18242.0	21780.0	26552.0	31324.0	39880.0	48436.0	58364.5	68293.0	72247.0	76201.0	81504.0	86807.0	96081.0	105355.0	107863.5	110372.0	118123.5	125875.0	119275.5	112676.0
SRR1822168_02_1.trim	8.0	7.0	7.0	8.5	9.0	10.5	13.0	17.5	23.0	42.0	59.0	75.0	97.0	163.0	225.5	317.5	408.5	544.5	692.0	974.5	1267.5	2271.5	3288.0	5427.5	7588.0	8213.0	8829.5	11798.5	14894.5	18673.5	22535.0	27319.5	32193.0	40564.0	49153.5	59203.0	69161.5	72864.5	76723.0	81824.0	87126.0	95842.5	104483.0	106791.0	108832.5	116332.5	124091.0	117746.5	110672.5
SRR1822168_02_2	27.0	32.0	37.0	50.5	64.0	86.5	109.0	115.0	121.0	137.0	153.0	203.0	253.0	309.0	365.0	467.0	569.0	750.0	931.0	1221.5	1512.0	2611.0	3710.0	5762.5	7815.0	8466.5	9118.0	12275.5	15433.0	18885.0	22337.0	26807.5	31278.0	40079.0	48880.0	58851.0	68822.0	72750.5	76679.0	81878.0	87077.0	95926.0	104775.0	107327.0	109879.0	117011.0	124143.0	117866.5	111590.0
SRR1822168_02_2.trim	22.0	18.5	13.5	15.0	18.0	20.5	27.0	42.5	60.5	79.0	89.5	123.0	167.5	223.0	279.5	388.0	498.0	658.0	823.0	1124.0	1436.0	2569.5	3708.5	5788.0	7897.5	8516.0	9127.0	12299.0	15614.0	19336.0	23113.5	27594.5	32198.5	40872.5	49748.5	60000.5	70210.5	73806.5	77525.5	82662.0	88011.5	96321.0	104545.0	106851.0	108951.5	116008.5	123244.5	117005.5	110069.5
SRR1822168_03_1	9.0	8.0	7.0	8.0	9.0	20.0	31.0	33.5	36.0	57.0	78.0	108.5	139.0	232.5	326.0	447.5	569.0	786.0	1003.0	1411.5	1820.0	3304.0	4788.0	7945.0	11102.0	12021.5	12941.0	17487.0	22033.0	27369.5	32706.0	39674.5	46643.0	59840.5	73038.0	87647.5	102257.0	108282.0	114307.0	122376.0	130445.0	144189.0	157933.0	161861.0	165789.0	177081.0	188373.0	178691.5	169010.0
SRR1822168_03_1.trim	9.0	8.5	9.5	11.5	12.0	17.0	22.5	30.5	40.0	58.0	76.0	108.5	147.5	248.5	345.5	475.0	603.5	824.0	1062.0	1481.5	1911.0	3421.5	4957.5	8164.5	11403.0	12275.0	13136.5	17671.5	22355.5	27999.5	33820.5	40871.0	48051.0	60892.0	74013.0	88859.0	103654.5	109233.0	115027.0	122883.0	130940.5	143708.5	156529.0	160255.5	163493.5	174474.0	185862.5	176555.0	166018.0
SRR1822168_03_2	39.0	51.0	63.0	85.0	107.0	135.0	163.0	176.5	190.0	211.0	232.0	299.0	366.0	453.5	541.0	693.0	845.0	1115.5	1386.0	1794.0	2202.0	3853.0	5504.0	8615.0	11726.0	12696.5	13667.0	18358.0	23049.0	28234.5	33420.0	40338.5	47257.0	60302.5	73348.0	87942.5	102537.0	108757.0	114977.0	123008.5	131040.0	144093.5	157147.0	161056.0	164965.0	175551.5	186138.0	176956.0	167774.0
SRR1822168_03_2.trim	25.0	23.5	22.0	26.0	30.5	33.5	39.0	57.5	79.0	110.0	139.0	183.5	237.0	323.0	413.0	577.0	736.5	976.0	1221.0	1642.5	2085.5	3785.0	5508.5	8667.5	11858.0	12775.0	13676.0	18408.0	23331.5	28880.0	34565.0	41535.0	48674.0	61492.5	74603.5	89698.5	104774.0	110430.5	116233.5	124169.5	132348.5	144529.0	156758.5	160423.5	163653.0	174152.5	184935.5	175742.5	165498.5
SRR1822168_04_1	11.0	11.5	12.0	15.0	18.0	29.5	41.0	46.5	52.0	77.5	103.0	141.0	179.0	312.0	445.0	604.0	763.0	1048.5	1334.0	1896.5	2459.0	4426.5	6394.0	10573.5	14753.0	16051.5	17350.0	23316.0	29282.0	36487.0	43692.0	52761.0	61830.0	79481.0	97132.0	116610.5	136089.0	144312.5	152536.0	163331.0	174126.0	192375.5	210625.0	216029.5	221434.0	236445.5	251457.0	238291.0	225125.0
SRR1822168_04_1.trim	11.0	12.0	14.5	16.0	16.0	22.0	29.5	43.0	57.0	78.5	102.5	145.0	193.0	333.5	470.0	642.0	814.0	1104.0	1414.5	1982.5	2565.5	4583.0	6648.0	10901.0	15169.5	16396.5	17619.0	23558.0	29701.0	37327.0	45162.5	54309.5	63660.5	80871.0	98464.0	118267.5	138024.5	145607.0	153435.0	164001.5	174778.0	191668.0	208684.0	213770.0	218254.0	232956.0	248050.0	235348.5	221229.5
SRR1822168_04_2	49.0	70.0	91.0	117.0	143.0	182.0	221.0	232.5	244.0	286.0	328.0	410.5	493.0	604.5	716.0	925.5	1135.0	1473.5	1812.0	2378.5	2945.0	5123.0	7301.0	11481.0	15661.0	16919.5	18178.0	24448.5	30719.0	37506.0	44293.0	53707.0	63121.0	80391.0	97661.0	117086.5	136512.0	144917.0	153322.0	164086.0	174850.0	192280.5	209711.0	215003.5	220296.0	234356.5	248417.0	236116.5	223816.0
SRR1822168_04_2.trim	35.0	30.0	26.0	34.0	42.5	48.5	57.5	84.0	114.0	156.0	194.0	252.5	319.5	425.0	541.0	764.0	982.0	1298.5	1621.0	2197.5	2797.0	5019.0	7294.5	11560.5	15846.5	17021.5	18183.5	24498.0	31075.0	38356.0	45787.0	55274.5	65012.0	82003.0	99412.5	119490.0	139512.5	147174.0	155005.0	165635.5	176544.0	192783.5	209176.0	214142.0	218493.5	232449.0	246765.0	234490.5	220890.0
SRR1822168_05_1	13.0	15.0	17.0	20.0	23.0	38.0	53.0	60.5	68.0	101.5	135.0	176.5	218.0	383.5	549.0	749.0	949.0	1325.5	1702.0	2377.0	3052.0	5516.5	7981.0	13189.0	18397.0	20040.5	21684.0	29185.5	36687.0	45679.0	54671.0	66082.5	77494.0	99556.5	121619.0	145845.5	170072.0	180407.0	190742.0	204195.5	217649.0	240360.0	263071.0	270066.0	277061.0	295541.5	314022.0	297742.0	281462.0
SRR1822168_05_1.trim	16.0	17.5	19.5	20.0	20.5	28.5	38.5	55.5	73.5	107.5	141.5	186.0	238.5	411.0	580.5	793.0	1006.0	1379.5	1776.5	2472.5	3186.0	5717.5	8304.0	13582.0	18889.0	20467.5	22024.0	29477.0	37222.0	46743.5	56497.5	67979.0	79739.5	101301.5	123320.0	147929.5	172445.5	181977.5	191907.5	205109.0	218505.5	239453.0	260585.0	267213.0	273098.5	291181.5	309716.0	294079.0	276661.0
SRR1822168_05_2	65.0	87.0	109.0	143.0	177.0	231.5	286.0	295.5	305.0	362.0	419.0	518.0	617.0	749.0	881.0	1166.5	1452.0	1852.5	2253.0	2953.0	3653.0	6362.5	9072.0	14324.0	19576.0	21079.5	22583.0	30463.0	38343.0	46897.5	55452.0	67155.0	78858.0	100481.0	122104.0	146457.5	170811.0	181307.0	191803.0	205284.0	218765.0	240498.5	262232.0	268758.0	275284.0	292794.5	310305.0	295097.5	279890.0
SRR1822168_05_2.trim	45.0	38.5	32.5	41.5	51.5	59.0	70.5	98.5	130.0	187.5	244.5	319.5	401.5	531.5	674.0	958.0	1239.0	1625.0	2016.0	2724.0	3462.0	6225.5	9049.5	14411.0	19817.0	21249.5	22633.0	30546.5	38822.5	47982.0	57300.5	69074.5	81175.0	102465.5	124274.0	149408.5	174479.5	184101.0	193964.0	207336.0	221000.5	241161.0	261528.5	267652.0	273020.5	290373.0	308158.5	293061.5	276352.5
SRR1822168_06_1	16.0	17.5	19.0	24.5	30.0	43.5	57.0	70.5	84.0	119.5	155.0	216.0	277.0	451.5	626.0	873.0	1120.0	1591.0	2062.0	2845.5	3629.0	6596.0	9563.0	15808.5	22054.0	24034.5	26015.0	35017.5	44020.0	54766.5	65513.0	79169.5	92826.0	119460.0	146094.0	175171.0	204248.0	216467.5	228687.0	244919.5	261152.0	288484.0	315816.0	324213.0	332610.0	354850.5	377091.0	357476.0	337861.0
SRR1822168_06_1.trim	20.0	21.0	22.0	22.5	23.5	32.0	43.5	67.0	90.5	127.0	165.5	229.0	300.0	482.5	660.5	924.0	1193.5	1653.0	2138.0	2962.0	3797.5	6828.5	9938.5	16277.0	22641.5	24534.0	26434.0	35413.0	44677.5	56001.5	67618.5	81391.0	95541.0	121581.5	148143.5	177677.0	207108.5	218330.5	229981.0	245948.5	262204.5	287504.0	313025.0	320880.0	327736.0	349472.0	371960.0	353160.0	332043.5
SRR1822168_06_2	78.0	109.5	141.0	179.5	218.0	276.5	335.0	345.0	355.0	437.5	520.0	638.5	757.0	903.5	1050.0	1384.0	1718.0	2215.5	2713.0	3561.0	4409.0	7669.5	10930.0	17232.0	23534.0	25347.5	27161.0	36552.5	45944.0	56321.5	66699.0	80598.5	94498.0	120459.0	146420.0	175671.5	204923.0	217600.5	230278.0	246299.5	262321.0	288444.0	314567.0	322636.0	330705.0	351588.0	372471.0	354114.5	335758.0
SRR1822168_06_2.trim	55.0	46.0	40.0	53.5	65.5	76.5	92.5	119.0	148.5	218.0	289.5	380.5	478.5	637.0	812.5	1153.0	1489.0	1958.0	2431.5	3285.5	4178.0	7497.0	10898.5	17339.0	23813.0	25532.5	27217.0	36689.0	46542.0	57577.5	68837.0	82896.0	97348.5	122874.5	149035.5	179233.0	209341.5	220893.0	232685.0	248638.5	265036.5	289354.0	313879.5	321386.5	327870.5	348542.5	369927.0	351707.5	331443.5
SRR1822168_07_1	18.0	18.5	19.0	26.0	33.0	50.0	67.0	81.5	96.0	135.5	175.0	252.0	329.0	528.5	728.0	1013.5	1299.0	1851.0	2403.0	3313.5	4224.0	7688.0	11152.0	18410.5	25669.0	27986.0	30303.0	40848.5	51394.0	63989.5	76585.0	92366.5	108148.0	139164.0	170180.0	204239.5	238299.0	252658.0	267017.0	285974.0	304931.0	336762.0	368593.0	378377.0	388161.0	414125.0	440089.0	416956.0	393823.0
SRR1822168_07_1.trim	24.0	23.5	22.5	23.5	25.5	36.0	50.0	79.0	108.5	148.5	190.0	266.5	352.0	564.0	774.0	1079.0	1384.0	1920.0	2486.5	3444.5	4418.0	7965.5	11613.0	18979.5	26369.0	28574.0	30785.0	41318.0	52193.0	65446.5	79025.5	94929.5	111304.5	141670.5	172586.0	207108.5	241555.0	254769.0	268586.0	287357.5	306238.0	335612.0	365379.0	374383.0	382247.5	407767.5	434094.5	412031.0	387293.5
SRR1822168_07_2	86.0	123.5	161.0	207.0	253.0	313.5	374.0	393.5	413.0	510.0	607.0	739.0	871.0	1042.0	1213.0	1597.0	1981.0	2568.5	3156.0	4137.0	5118.0	8933.5	12749.0	20044.0	27339.0	29568.5	31798.0	42671.0	53544.0	65689.0	77834.0	93991.0	110148.0	140707.5	171267.0	205150.5	239034.0	253708.5	268383.0	287126.0	305869.0	336386.5	366904.0	376441.5	385979.0	410379.0	434779.0	413234.5	391690.0
SRR1822168_07_2.trim	57.0	48.5	46.0	64.5	78.5	93.0	112.5	144.0	179.0	252.0	328.0	433.5	549.0	735.0	935.5	1327.5	1716.5	2261.5	2806.5	3789.0	4829.5	8705.0	12673.5	20139.0	27642.0	29773.5	31877.5	42867.5	54279.5	67179.0	80319.0	96657.0	113483.5	143538.0	174322.0	209242.0	244045.5	257453.5	271278.5	290077.0	309178.5	337498.0	366158.5	374885.5	382478.5	406782.0	431850.5	410564.0	386872.5
SRR1822168_08_1	21.0	21.0	21.0	29.0	37.0	55.0	73.0	90.0	107.0	153.0	199.0	296.0	393.0	603.0	813.0	1161.5	1510.0	2134.5	2759.0	3785.5	4812.0	8742.5	12673.0	21066.0	29459.0	32043.5	34628.0	46652.0	58676.0	73191.5	87707.0	105660.0	123613.0	159005.5	194398.0	233296.0	272194.0	288762.0	305330.0	326820.0	348310.0	384836.0	421362.0	432531.5	443701.0	473412.0	503123.0	476606.5	450090.0
SRR1822168_08_1.trim	28.0	26.5	25.0	27.0	29.5	40.5	56.0	92.0	126.5	169.0	213.5	309.5	417.0	645.5	873.5	1237.5	1600.0	2212.5	2863.5	3933.5	5022.5	9061.5	13206.5	21729.0	30294.5	32761.5	35216.0	47207.0	59585.5	74860.5	90513.5	108578.0	127164.0	161824.0	197158.5	236565.5	275868.0	291124.5	307100.5	328419.0	349832.5	383553.0	417746.5	427956.5	436909.0	466159.5	496231.0	470991.5	442716.5
SRR1822168_08_2	102.0	146.0	190.0	238.0	286.0	353.5	421.0	445.0	469.0	577.5	686.0	840.5	995.0	1192.0	1389.0	1820.5	2252.0	2930.0	3608.0	4730.5	5853.0	10183.0	14513.0	22881.5	31250.0	33784.5	36319.0	48842.0	61365.0	75265.5	89166.0	107618.0	126070.0	160852.0	195634.0	234461.0	273288.0	289863.0	306438.0	327893.5	349349.0	384637.5	419926.0	430413.5	440901.0	468954.0	497007.0	472376.0	447745.0
SRR1822168_08_2.trim	62.0	53.5	51.5	71.5	87.0	105.0	127.5	163.0	200.0	277.5	361.0	483.0	616.0	831.5	1064.5	1504.5	1942.5	2570.5	3202.5	4338.5	5540.5	9946.5	14445.0	22995.0	31609.0	34049.5	36453.5	49080.0	62175.0	76943.0	91998.0	110644.0	129833.5	164047.5	199127.0	239159.5	279030.5	294116.0	309708.5	331295.5	353169.0	385863.0	419046.5	428682.0	437017.5	464920.0	493657.5	469363.5	442298.5
SRR1822168_09_1	22.0	22.0	22.0	32.0	42.0	62.0	82.0	106.0	130.0	180.5	231.0	335.0	439.0	677.5	916.0	1318.5	1721.0	2413.5	3106.0	4254.5	5403.0	9831.5	14260.0	23673.0	33086.0	35951.0	38816.0	52380.5	65945.0	82252.5	98560.0	118831.0	139102.0	179032.0	218962.0	262540.0	306118.0	324729.5	343341.0	367485.0	391629.0	432736.0	473843.0	486298.0	498753.0	532642.0	566531.0	536457.5	506384.0
SRR1822168_09_1.trim	29.0	28.0	27.5	31.0	34.0	46.5	64.5	107.0	147.5	194.0	244.0	354.5	477.5	736.5	994.5	1406.5	1817.5	2505.5	3227.5	4417.5	5635.5	10180.0	14845.5	24393.0	34002.5	36780.5	39530.5	53027.5	66960.5	84135.0	101732.5	122096.5	143023.5	182141.5	222037.5	266184.0	310220.5	327339.5	345328.5	369349.5	393412.5	431268.0	469698.0	481138.0	491112.0	524558.5	558967.5	530221.0	497978.5
SRR1822168_09_2	118.0	162.0	206.0	264.0	322.0	399.0	476.0	500.5	525.0	638.0	751.0	936.0	1121.0	1347.5	1574.0	2071.0	2568.0	3312.0	4056.0	5319.0	6582.0	11480.5	16379.0	25766.0	35153.0	37989.0	40825.0	54865.5	68906.0	84594.0	100282.0	121155.0	142028.0	181098.0	220168.0	263751.5	307335.0	326204.0	345073.0	369003.0	392933.0	432659.0	472385.0	484164.0	495943.0	527205.5	558468.0	531249.5	504031.0
SRR1822168_09_2.trim	74.0	64.0	62.0	83.5	99.0	119.5	145.5	183.5	225.5	309.0	397.5	540.0	691.5	943.0	1212.5	1709.0	2203.0	2883.5	3576.0	4867.5	6227.0	11223.5	16326.0	25912.5	35577.5	38305.0	40988.0	55147.0	69830.0	86478.5	103447.0	124487.5	146144.0	184675.5	224163.5	269048.0	313769.0	330939.5	348756.0	372925.0	397326.5	434052.0	471335.0	482192.5	491563.0	522737.0	554923.5	527904.5	497712.5
SRR1822168_1	151.0	205.0	259.0	384.5	510.0	671.0	832.0	1149.5	1467.0	2043.0	2619.0	4000.5	5382.0	7798.5	10215.0	14852.0	19489.0	27152.5	34816.0	48220.0	61624.0	110869.0	160114.0	264063.0	368012.0	401168.5	434325.0	584209.0	734093.0	912905.0	1091717.0	1319841.5	1547966.0	1990286.0	2432606.0	2919887.5	3407169.0	3616110.5	3825052.0	4089164.0	4353276.0	4805018.0	5256760.0	5398635.5	5540511.0	5914941.5	6289372.0	5955253.5	5621135.0
SRR1822168_1.trim	259.0	276.0	295.0	381.5	476.0	610.0	774.0	1138.0	1514.5	2156.0	2837.5	4316.5	5828.0	8358.5	11012.0	15732.0	20507.5	28293.5	36307.0	49886.0	63843.5	114052.5	165602.5	271461.0	377861.0	410006.5	442234.5	592619.5	747731.0	934924.0	1126172.0	1355417.0	1591201.0	2023967.5	2465916.5	2960963.5	3454367.0	3643574.0	3842986.0	4107955.5	4374036.5	4792848.5	5214766.0	5340173.5	5454444.5	5825555.0	6201038.0	5884456.0	5531544.0
SRR1822168_1_1	23.0	24.0	25.0	36.0	47.0	67.5	88.0	115.5	143.0	199.0	255.0	367.5	480.0	747.5	1015.0	1458.0	1901.0	2667.5	3434.0	4712.0	5990.0	10938.0	15886.0	26352.5	36819.0	39987.0	43155.0	58201.0	73247.0	91361.5	109476.0	132096.5	154717.0	198872.5	243028.0	291532.0	340036.0	360611.0	381186.0	408166.5	435147.0	480796.5	526446.0	540400.5	554355.0	591677.0	628999.0	595871.0	562743.0
SRR1822168_1_1.trim	33.0	32.5	31.5	35.5	40.0	52.5	71.5	117.0	161.0	216.0	272.0	388.0	521.0	811.5	1102.0	1560.5	2013.0	2776.0	3580.0	4899.0	6248.5	11311.0	16507.5	27141.5	37844.5	40900.0	43929.0	58931.5	74393.5	93431.5	112993.0	135755.0	159090.5	202349.0	246473.5	295556.5	344566.0	363482.5	383340.5	410255.5	437202.0	479228.5	521907.0	534658.5	545754.0	582634.5	620560.5	588924.0	553382.5
SRR1822168_1_2	127.0	177.0	227.0	297.5	368.0	444.5	521.0	555.5	590.0	706.0	822.0	1035.0	1248.0	1507.5	1767.0	2318.5	2870.0	3686.0	4502.0	5917.0	7332.0	12770.0	18208.0	28617.0	39026.0	42184.0	45342.0	61047.0	76752.0	94067.0	111382.0	134539.0	157696.0	201146.0	244596.0	293042.0	341488.0	362474.5	383461.0	409907.5	436354.0	480425.5	524497.0	537664.5	550832.0	585759.5	620687.0	590149.0	559611.0
SRR1822168_1_2.trim	80.0	70.0	70.0	94.5	111.0	133.5	163.5	211.5	266.0	355.0	447.5	611.0	780.5	1056.0	1352.5	1894.5	2437.5	3201.0	3975.5	5413.5	6926.5	12462.5	18115.5	28771.5	39510.5	42537.0	45537.5	61404.0	77806.0	96141.5	114875.5	138249.0	162277.0	205141.5	249076.5	298931.5	348630.0	367640.0	387400.0	414259.0	441304.0	482047.0	523451.0	535564.0	545986.0	580754.0	616639.5	586394.0	552580.5
SRR1822168_2	1435.0	1870.0	2305.0	3073.0	3841.0	4441.0	5041.0	5666.0	6291.0	7361.0	8431.0	10522.5	12614.0	15591.0	18568.0	23698.0	28828.0	37121.0	45414.0	59947.0	74480.0	127367.5	180255.0	286352.0	392449.0	423591.5	454734.0	610779.5	766825.0	942419.5	1118014.0	1346511.0	1575008.0	2011357.0	2447706.0	2929550.0	3411394.0	3628425.0	3845456.0	4106340.5	4367225.0	4803760.0	5240295.0	5369531.5	5498768.0	5857157.5	6215547.0	5895261.5	5574976.0
SRR1822168_2.trim	840.0	786.5	826.0	1048.0	1197.0	1407.5	1694.5	2237.5	2845.5	3677.5	4578.5	6316.5	8065.0	10918.5	13870.5	18954.0	24199.5	32355.0	40702.0	55278.0	70357.0	124121.0	179169.5	287784.0	397154.0	427206.5	457345.5	614825.5	777603.5	962972.0	1152192.5	1383524.5	1621268.5	2051187.5	2492167.5	2989646.0	3485109.5	3679471.0	3882263.0	4148347.0	4415727.5	4821037.0	5231031.0	5346803.5	5449947.5	5808340.5	6172109.0	5856530.5	5508642.0
SRR1822168_2_1	42.0	46.0	50.0	71.0	92.0	127.5	163.0	222.0	281.0	419.0	557.0	776.0	995.0	1511.5	2028.0	2943.5	3859.0	5331.5	6804.0	9365.5	11927.0	21935.5	31944.0	52911.0	73878.0	80290.5	86703.0	116740.5	146778.0	182661.0	218544.0	263910.5	309277.0	397817.0	486357.0	584222.0	682087.0	722980.5	763874.0	817522.0	871170.0	961481.5	1051793.0	1079895.0	1107997.0	1182942.5	1257888.0	1191670.5	1125453.0
SRR1822168_2_1.trim	65.0	62.5	58.5	72.0	89.0	110.0	139.0	217.0	293.5	436.0	587.5	834.5	1098.5	1637.5	2196.0	3154.5	4119.0	5574.5	7072.0	9695.0	12405.5	22656.0	33155.5	54438.5	75840.5	82042.5	88283.5	118372.0	149302.5	186833.5	225300.0	271024.5	318050.0	404760.5	493178.5	592383.5	691444.0	728707.0	767833.5	821389.0	875025.5	958530.5	1043172.0	1068357.5	1090802.5	1165295.5	1241038.5	1177547.0	1106720.5
SRR1822168_2_2	264.0	365.5	467.0	609.5	752.0	888.0	1024.0	1133.5	1243.0	1453.5	1664.0	2102.5	2541.0	3075.0	3609.0	4683.0	5757.0	7402.0	9047.0	11935.0	14823.0	25544.0	36265.0	57359.0	78453.0	84593.0	90733.0	122087.0	153441.0	188309.5	223178.0	269069.5	314961.0	402349.0	489737.0	586018.5	682300.0	725504.5	768709.0	820952.5	873196.0	960325.0	1047454.0	1073916.0	1100378.0	1171349.5	1242321.0	1179693.0	1117065.0
SRR1822168_2_2.trim	169.0	155.5	158.0	202.5	237.0	278.0	327.5	434.0	554.5	718.0	906.0	1245.0	1592.0	2128.5	2674.0	3751.5	4862.5	6461.5	8099.5	11029.0	14065.0	24914.5	35984.5	57531.0	79314.0	85343.5	91334.5	122972.5	155575.5	192263.5	229843.0	276457.0	324293.0	410444.0	498842.0	598093.0	696922.5	735858.0	776285.0	829174.0	882489.5	963488.5	1045651.0	1069616.5	1090675.0	1161723.0	1234211.5	1172052.0	1103291.5
SRR1822168_3_1	54.0	63.0	72.0	105.5	139.0	192.5	246.0	328.0	410.0	619.5	829.0	1184.5	1540.0	2268.5	2997.0	4389.5	5782.0	8028.0	10274.0	14178.0	18082.0	32999.0	47916.0	79465.0	111014.0	120627.5	130241.0	175218.5	220196.0	274253.0	328310.0	395897.5	463485.0	596795.5	730106.0	876817.0	1023528.0	1084887.5	1146247.0	1226234.5	1306222.0	1442040.5	1577859.0	1619638.5	1661418.0	1773922.5	1886427.0	1787264.5	1688102.0
SRR1822168_3_1.trim	90.0	87.5	84.0	106.5	134.0	169.0	212.5	323.0	436.0	647.5	874.0	1281.0	1697.0	2453.5	3249.5	4682.0	6125.0	8363.5	10681.5	14688.5	18796.5	34012.5	49640.0	81717.5	113911.0	123203.5	132572.5	177660.0	224125.0	280746.5	338576.5	406511.0	476525.5	607160.0	740365.5	889045.5	1037544.0	1093387.0	1152041.0	1232043.5	1312254.0	1437999.0	1565054.5	1602170.5	1635352.5	1747174.0	1860809.0	1766104.0	1660519.5
SRR1822168_3_2	424.0	558.5	693.0	925.0	1157.0	1346.0	1535.0	1702.0	1869.0	2174.0	2479.0	3157.5	3836.0	4693.0	5550.0	7093.5	8637.0	11126.0	13615.0	17925.0	22235.0	38288.5	54342.0	86047.5	117753.0	126933.0	136113.0	183101.0	230089.0	282476.5	334864.0	403682.0	472500.0	603515.5	734531.0	878770.0	1023009.0	1088537.0	1154065.0	1232072.5	1310080.0	1440977.0	1571874.0	1611542.0	1651210.0	1756810.0	1862410.0	1767889.0	1673368.0
SRR1822168_3_2.trim	255.0	229.5	231.5	303.5	357.0	428.0	515.5	661.5	838.0	1081.5	1345.5	1867.5	2412.0	3268.0	4124.5	5670.0	7273.5	9706.5	12171.5	16496.5	21036.0	37361.5	54008.0	86366.5	118991.0	127983.5	136992.0	184394.0	233295.0	288569.0	345090.0	414728.5	486271.5	615547.0	748180.5	896857.5	1044981.0	1103955.5	1165172.5	1244402.5	1324301.0	1446125.5	1569430.0	1605210.0	1636609.0	1742431.5	1850325.0	1756417.5	1652836.5
SRR1822168_4_1	64.0	86.5	109.0	154.0	199.0	267.5	336.0	445.0	554.0	817.5	1081.0	1579.5	2078.0	3028.0	3978.0	5855.5	7733.0	10772.0	13811.0	19146.0	24481.0	44297.5	64114.0	106066.5	148019.0	161047.5	174076.0	233869.0	293662.0	365282.5	436903.0	527729.5	618556.0	796021.0	973486.0	1168440.5	1363395.0	1445860.0	1528325.0	1634630.5	1740936.0	1922398.5	2103861.0	2159574.5	2215288.0	2364721.0	2514154.0	2381508.0	2248862.0
SRR1822168_4_1.trim	118.0	121.5	123.0	149.5	181.5	231.0	297.5	437.5	578.5	860.0	1160.0	1714.5	2276.5	3263.5	4309.0	6232.0	8168.5	11211.0	14354.0	19806.5	25419.5	45638.5	66373.0	109063.5	151967.0	164558.0	177170.5	237152.5	299031.0	374104.5	450735.5	541996.5	635978.5	809625.0	986814.5	1184589.5	1381971.0	1457138.0	1536252.0	1642504.5	1749134.0	1917183.0	2086816.0	2136191.5	2180528.0	2329136.0	2479988.5	2353502.5	2212484.0
SRR1822168_4_2	562.0	739.0	916.0	1227.5	1539.0	1788.0	2037.0	2263.5	2490.0	2898.0	3306.0	4200.0	5094.0	6250.0	7406.0	9452.0	11498.0	14852.5	18207.0	23988.0	29769.0	51078.0	72387.0	114812.0	157237.0	169433.0	181629.0	244036.5	306444.0	376629.5	446815.0	538161.0	629507.0	804644.5	979782.0	1171429.5	1363077.0	1450867.0	1538657.0	1642972.5	1747288.0	1921575.5	2095863.0	2148308.0	2200753.0	2342435.0	2484117.0	2357290.5	2230464.0
SRR1822168_4_2.trim	336.0	305.0	314.0	414.0	485.0	580.5	693.0	889.5	1129.5	1451.0	1799.5	2495.0	3212.0	4349.0	5493.5	7547.5	9699.5	13033.5	16382.0	22135.5	28157.0	49815.5	71964.0	115275.5	158898.5	170812.5	182747.5	245748.5	310806.0	384928.0	460610.0	553051.5	648051.0	820615.0	997640.5	1195369.0	1392348.0	1471411.5	1553625.5	1659542.5	1766258.0	1928229.5	2092239.5	2139550.5	2181344.0	2323667.5	2468234.0	2342095.0	2203205.0
SRR1822168_5_1	84.0	109.5	135.0	191.0	247.0	334.5	422.0	564.0	706.0	1019.5	1333.0	1972.0	2611.0	3832.5	5054.0	7395.5	9737.0	13521.0	17305.0	24090.0	30875.0	55552.5	80230.0	132584.5	184939.0	201347.0	217755.0	292164.0	366573.0	456225.5	545878.0	659521.0	773164.0	995070.5	1216977.0	1460922.5	1704868.0	1807752.5	1910637.0	2043293.5	2175950.0	2402552.0	2629154.0	2699179.0	2769204.0	2955623.5	3142043.0	2976069.5	2810096.0
SRR1822168_5_1.trim	147.0	150.5	153.0	187.5	228.0	296.5	385.5	564.5	741.5	1083.0	1447.5	2138.0	2838.5	4096.0	5429.0	7817.0	10223.5	14060.5	18021.0	24917.0	32010.0	57193.5	83014.0	136290.0	189830.5	205707.5	221641.0	296319.0	373368.5	467357.0	563393.5	677488.0	794802.0	1011873.0	1233541.0	1481195.5	1728069.5	1821621.0	1920319.5	2053059.0	2186111.0	2395844.0	2607735.0	2670065.0	2726230.5	2911317.0	3098739.0	2940654.5	2764367.0
SRR1822168_5_2	715.0	940.5	1166.0	1539.5	1913.0	2236.0	2559.0	2841.0	3123.0	3636.5	4150.0	5234.0	6318.0	7812.5	9307.0	11835.5	14364.0	18565.0	22766.0	29943.0	37120.0	63826.0	90532.0	143432.5	196333.0	211687.0	227041.0	304938.0	382835.0	470671.5	558508.0	672759.0	787010.0	1006260.0	1225510.0	1464958.0	1704406.0	1813731.5	1923057.0	2053302.0	2183547.0	2401320.5	2619094.0	2684578.0	2750062.0	2927564.5	3105067.0	2946279.5	2787492.0
SRR1822168_5_2.trim	413.0	378.5	391.5	512.0	596.5	713.5	856.0	1107.5	1416.0	1842.0	2289.5	3121.0	3974.0	5447.0	6944.0	9458.5	12096.0	16274.5	20477.5	27617.5	35071.0	62209.5	89963.0	144022.0	198456.5	213380.5	228383.0	307026.5	388288.0	481119.0	575895.5	691361.0	809845.0	1025835.0	1247603.0	1494822.5	1740946.5	1839450.5	1942092.0	2074355.5	2207244.5	2409366.0	2614347.5	2673711.5	2726157.0	2904073.5	3084551.0	2926943.5	2753393.0
SRR1822168_6_1	95.0	126.0	157.0	227.0	297.0	398.0	499.0	680.0	861.0	1226.5	1592.0	2385.0	3178.0	4638.0	6098.0	8889.0	11680.0	16216.0	20752.0	28863.5	36975.0	66555.0	96135.0	158700.5	221266.0	241052.0	260838.0	350663.5	440489.0	547772.0	655055.0	791440.0	927825.0	1193936.5	1460048.0	1752611.0	2045174.0	2169168.0	2293162.0	2452455.5	2611749.0	2882746.0	3153743.0	3238435.0	3323127.0	3547364.0	3771601.0	3572355.0	3373109.0
SRR1822168_6_1.trim	168.0	175.0	179.5	221.0	270.5	353.0	458.0	672.0	890.5	1289.0	1714.5	2577.0	3453.5	4955.0	6535.0	9397.5	12288.5	16883.5	21622.5	29855.5	38325.0	68502.0	99467.0	163171.0	227181.0	246305.0	265484.5	355624.5	448637.0	561065.0	675943.5	813046.5	954015.0	1214103.5	1479701.5	1776828.0	2072992.5	2185783.5	2304679.0	2464037.0	2624129.0	2875111.0	3128089.0	3203425.0	3271583.5	3493971.5	3719354.0	3530068.0	3319016.0
SRR1822168_6_2	887.0	1130.5	1374.0	1844.5	2315.0	2679.5	3044.0	3372.5	3701.0	4380.5	5060.0	6333.0	7606.0	9338.5	11071.0	14169.5	17268.0	22316.5	27365.0	35965.0	44565.0	76473.0	108381.0	171886.5	235392.0	253827.5	272263.0	365892.0	459521.0	565031.5	670542.0	807652.0	944762.0	1207645.0	1470528.0	1758084.5	2045641.0	2175915.0	2306189.0	2462965.5	2619742.0	2881419.0	3143096.0	3220907.0	3298718.0	3513063.5	3727409.0	3536574.0	3345739.0
SRR1822168_6_2.trim	527.0	486.0	491.0	612.5	698.5	835.0	1008.5	1315.5	1684.0	2210.0	2766.0	3779.5	4800.5	6499.0	8241.5	11284.5	14476.5	19496.0	24579.5	33172.5	42107.5	74568.5	107780.0	172649.5	237992.5	255925.5	273897.5	368399.5	466101.0	577549.0	691315.5	830103.0	972543.5	1231219.5	1496753.5	1793801.0	2089510.0	2206779.0	2329059.5	2488310.5	2648502.5	2891396.0	3137129.5	3207619.5	3270156.0	3484418.5	3701893.0	3513241.5	3305593.5
SRR1822168_7_1	107.0	142.0	177.0	262.5	348.0	465.0	582.0	784.5	987.0	1424.5	1862.0	2800.0	3738.0	5442.5	7147.0	10400.0	13653.0	18945.5	24238.0	33657.0	43076.0	77609.0	112142.0	184982.5	257823.0	280973.0	304123.0	409052.0	513981.0	639182.0	764383.0	923322.5	1082262.0	1392867.5	1703473.0	2044839.0	2386205.0	2531026.5	2675848.0	2861423.0	3046998.0	3363371.5	3679745.0	3778308.5	3876872.0	4138767.0	4400662.0	4167967.5	3935273.0
SRR1822168_7_1.trim	191.0	196.5	201.5	256.0	316.0	415.5	543.5	787.0	1032.5	1509.5	2013.5	3026.0	4057.5	5815.5	7674.5	11009.0	14371.0	19729.0	25231.0	34787.0	44639.0	79869.0	116029.0	190176.5	264658.5	287066.5	309572.5	414896.0	523578.0	654671.5	788621.0	948458.0	1112693.5	1416228.0	1726275.5	2073133.5	2418944.5	2550354.5	2688833.0	2874926.5	3061800.0	3354765.0	3650055.0	3737613.0	3816999.5	4076226.5	4338841.0	4118289.0	3872301.5
SRR1822168_7_2	1033.0	1321.5	1610.0	2146.5	2683.0	3111.0	3539.0	3930.5	4322.0	5119.5	5917.0	7355.0	8793.0	10867.0	12941.0	16553.5	20166.0	26008.5	31851.0	41959.0	52067.0	89131.0	126195.0	200358.0	274521.0	296122.5	317724.0	427045.5	536367.0	659484.0	782601.0	942810.5	1103020.0	1408892.5	1714765.0	2050702.0	2386639.0	2538830.0	2691021.0	2874161.5	3057302.0	3362571.5	3667841.0	3758035.5	3848230.0	4099023.0	4349816.0	4125920.5	3902025.0
SRR1822168_7_2.trim	604.0	559.0	578.5	726.0	822.5	980.0	1187.0	1542.0	1958.5	2571.0	3217.0	4402.5	5610.5	7612.0	9651.5	13210.0	16937.5	22748.0	28645.5	38715.5	49122.5	86812.5	125439.5	201236.5	277574.0	298566.0	319660.0	430009.0	544052.5	674073.5	806746.5	968870.5	1135312.5	1436414.5	1745455.0	2092430.5	2437959.0	2574753.5	2717390.5	2903855.5	3091305.5	3374413.0	3660830.0	3742492.5	3815024.0	4065304.5	4319362.0	4098424.5	3855128.5
SRR1822168_8_1	119.0	162.0	205.0	304.5	404.0	537.0	670.0	910.0	1150.0	1627.0	2104.0	3181.5	4259.0	6218.5	8178.0	11897.0	15616.0	21720.0	27824.0	38539.0	49254.0	88682.5	128111.0	211379.5	294648.0	321083.0	347518.0	467254.5	586991.0	730168.0	873345.0	1055589.0	1237833.0	1592365.5	1946898.0	2336798.5	2726699.0	2892723.5	3058748.0	3271183.0	3483618.0	3844683.0	4205748.0	4318538.5	4431329.0	4731261.5	5031194.0	4764292.5	4497391.0
SRR1822168_8_1.trim	213.0	225.0	237.0	300.0	370.0	483.0	624.0	905.5	1193.5	1720.5	2280.0	3439.5	4613.5	6641.0	8797.0	12617.0	16467.0	22645.0	28992.0	39857.5	51033.0	91250.0	132557.0	217351.0	302531.5	328110.0	353805.5	474018.5	598049.0	747866.0	900917.0	1084095.0	1272363.0	1619069.5	1973112.0	2369166.0	2764221.5	2914960.0	3073573.0	3286432.5	3500337.0	3834953.0	4172102.5	4271950.0	4362390.5	4659568.5	4960854.5	4707811.5	4425515.5
SRR1822168_8_2	1163.0	1503.0	1843.0	2456.0	3069.0	3564.5	4060.0	4535.0	5010.0	5900.5	6791.0	8428.0	10065.0	12471.5	14878.0	18973.0	23068.0	29750.0	36432.0	47943.0	59454.0	101936.0	144418.0	229060.5	313703.0	338650.0	363597.0	488276.5	612956.0	753913.5	894871.0	1077875.5	1260880.0	1610054.5	1959229.0	2343860.0	2728491.0	2902276.0	3076061.0	3285237.5	3494414.0	3843541.5	4192669.0	4295745.5	4398822.0	4685053.5	4971285.0	4715121.5	4458958.0
SRR1822168_8_2.trim	684.0	639.0	670.0	839.5	951.5	1136.5	1369.0	1783.0	2268.0	2946.5	3672.5	5044.5	6431.0	8743.5	11109.0	15153.5	19366.5	25963.5	32673.5	44184.0	56115.5	99312.5	143539.5	230142.5	317388.5	341561.5	365806.5	491668.0	621799.0	770582.0	922376.5	1107547.5	1297763.5	1641667.5	1994446.0	2391607.5	2787338.5	2943367.0	3105933.5	3318913.5	3533072.0	3857248.0	4185157.0	4277874.0	4360200.0	4646181.5	4936717.5	4684169.0	4405697.0
SRR1822168_9_1	131.0	184.0	237.0	345.0	453.0	604.0	755.0	1037.5	1320.0	1838.0	2356.0	3601.5	4847.0	7017.5	9188.0	13369.5	17551.0	24415.5	31280.0	43340.5	55401.0	99737.0	144073.0	237687.0	331301.0	361037.5	390774.0	525383.0	659992.0	821096.0	982200.0	1187538.0	1392876.0	1791421.0	2189966.0	2628604.5	3067243.0	3254581.0	3441919.0	3679740.0	3917561.0	4324484.0	4731407.0	4858659.5	4985912.0	5323001.5	5660091.0	5359590.0	5059089.0
SRR1822168_9_1.trim	235.0	253.5	273.5	345.5	423.0	553.5	712.0	1028.5	1356.0	1939.0	2557.5	3888.5	5239.5	7502.0	9894.5	14170.0	18486.5	25448.5	32609.5	44840.0	57403.0	102579.5	148992.0	244364.5	340186.5	368949.5	397844.5	532966.5	672309.0	840966.5	1013358.5	1219683.5	1431747.5	1821486.0	2219566.5	2665408.0	3109740.5	3279289.0	3458015.0	3696652.5	3936396.0	4313669.0	4693691.5	4806111.0	4908230.5	5242260.0	5580592.5	5296092.5	4978852.5
SRR1822168_9_2	1291.0	1681.5	2072.0	2765.5	3459.0	4007.5	4556.0	5114.5	5673.0	6641.0	7609.0	9470.5	11332.0	14039.0	16746.0	21332.5	25919.0	33391.5	40864.0	53918.0	66972.0	114677.5	162383.0	257637.0	352891.0	381139.5	409388.0	549748.5	690109.0	848250.0	1006391.0	1212128.5	1417866.0	1810725.0	2203584.0	2636448.0	3069312.0	3265007.0	3460702.0	3695502.5	3930303.0	4323731.0	4717159.0	4832958.0	4948757.0	5270799.0	5592841.0	5304918.0	5016995.0
SRR1822168_9_2.trim	756.0	705.5	746.5	948.0	1081.5	1279.5	1533.0	2005.0	2551.0	3310.5	4121.0	5664.0	7230.0	9829.5	12494.0	17057.0	21780.0	29123.5	36623.5	49680.0	63204.5	111689.0	161330.0	258854.5	357102.0	384446.5	411833.5	553417.5	699794.5	866837.5	1037383.5	1245622.0	1459432.5	1846209.0	2243194.5	2690491.0	3135744.5	3310895.5	3493743.0	3733215.5	3973983.5	4339442.0	4708995.0	4812750.0	4904950.5	5226901.0	5553802.5	5270173.5	4957601.0
SRR3622817_001_1	0.0	0.0	0.0	0.5	1.0	1.0	1.0	1.0	1.0	4.5	8.0	9.5	11.0	16.5	22.0	37.0	52.0	76.0	100.0	124.5	149.0	237.5	326.0	427.5	529.0	627.0	725.0	898.5	1072.0	1269.5	1467.0	1749.0	2031.0	2423.0	2815.0	3274.5	3734.0	3999.0	4264.0	4452.5	4641.0	4915.0	5189.0	5369.5	5550.0	5788.0	6026.0	5743.0	5460.0
SRR3622817_001_1.trim	1.0	1.0	0.5	0.5	1.5	2.0	1.5	1.5	2.0	5.0	8.0	10.5	12.5	18.0	25.0	41.5	57.5	82.0	109.0	133.5	157.5	251.5	348.0	440.5	538.0	641.5	740.5	914.5	1105.5	1309.5	1510.5	1795.0	2093.5	2484.0	2883.0	3327.5	3770.0	4040.5	4308.5	4486.5	4663.5	4888.0	5139.0	5301.0	5431.5	5710.5	5978.0	5676.0	5352.0
SRR3622817_001_2	44.0	39.0	34.0	35.5	37.0	40.5	44.0	54.0	64.0	79.0	94.0	105.0	116.0	121.0	129.5	145.5	158.0	180.0	201.0	221.5	240.5	308.0	394.0	528.5	641.0	710.5	791.5	986.0	1186.0	1335.5	1477.5	1750.5	2043.0	2378.0	2709.0	3239.5	3753.0	3910.5	4066.0	4316.5	4567.0	4902.5	5238.0	5357.0	5476.0	5656.0	5836.0	5625.5	5415.0
SRR3622817_001_2.trim	12.0	12.0	17.5	25.5	30.5	43.5	57.0	59.5	78.5	102.0	107.0	114.5	120.5	141.5	158.0	165.0	179.0	190.5	223.0	266.0	282.5	359.0	455.0	584.0	712.5	798.5	879.0	1064.5	1261.0	1427.5	1597.5	1868.0	2152.0	2484.0	2850.5	3382.0	3857.5	3985.5	4141.5	4413.5	4671.5	4962.5	5286.5	5373.0	5433.5	5641.5	5837.0	5608.0	5336.5
SRR3622817_002_1	0.0	0.5	1.0	1.0	1.0	1.0	1.0	2.5	4.0	9.0	14.0	19.5	25.0	42.5	60.0	80.5	101.0	142.5	184.0	251.5	319.0	475.0	631.0	844.0	1057.0	1239.5	1422.0	1787.5	2153.0	2506.5	2860.0	3429.5	3999.0	4814.0	5629.0	6542.5	7456.0	7955.5	8455.0	8937.0	9419.0	9907.0	10395.0	10854.0	11313.0	11665.5	12018.0	11473.0	10928.0
SRR3622817_002_1.trim	1.0	1.5	1.5	1.0	2.0	3.0	2.0	2.5	4.5	9.5	14.0	21.0	29.0	48.0	65.5	87.0	110.5	157.5	206.0	266.5	327.0	491.5	663.0	874.5	1090.0	1270.0	1448.5	1813.5	2206.0	2571.5	2944.5	3542.0	4156.5	4942.5	5753.0	6659.0	7542.0	8040.0	8572.0	9020.5	9430.5	9828.5	10282.0	10697.5	11058.0	11484.5	11933.0	11413.0	10790.0
SRR3622817_002_2	95.0	81.0	67.0	76.5	86.0	86.5	87.0	116.0	145.0	154.0	163.0	198.0	233.0	237.5	249.5	285.0	315.0	364.0	405.0	453.5	510.0	632.5	771.5	1027.0	1254.0	1398.0	1589.5	1956.5	2290.5	2618.5	2942.5	3490.5	4076.5	4807.0	5550.5	6540.5	7488.0	7787.5	8078.0	8634.5	9191.0	9851.5	10512.0	10700.5	10889.0	11357.0	11825.0	11377.0	10929.0
SRR3622817_002_2.trim	19.0	20.0	37.0	62.5	76.0	94.5	116.0	123.5	168.5	218.0	223.5	236.5	249.0	278.0	296.5	315.0	346.5	375.0	446.0	544.0	585.0	699.5	857.0	1129.0	1391.0	1552.0	1723.0	2071.0	2428.5	2791.5	3186.5	3776.5	4368.5	5044.0	5793.0	6810.5	7721.0	7962.5	8244.5	8827.0	9376.5	9937.5	10559.5	10707.5	10834.0	11371.0	11890.5	11411.5	10810.0
SRR3622817_003_1	0.0	2.0	4.0	3.0	2.0	2.0	2.0	4.5	7.0	13.5	20.0	26.5	33.0	58.0	83.0	120.0	157.0	210.5	264.0	371.5	479.0	705.0	931.0	1256.5	1582.0	1875.0	2168.0	2704.5	3241.0	3769.5	4298.0	5108.5	5919.0	7168.0	8417.0	9801.0	11185.0	11874.5	12564.0	13307.5	14051.0	14864.5	15678.0	16274.0	16870.0	17476.5	18083.0	17167.5	16252.0
SRR3622817_003_1.trim	1.0	3.0	4.5	3.0	3.0	4.0	3.5	5.5	9.0	16.0	22.5	30.5	38.5	65.0	91.0	127.0	165.5	226.0	289.0	391.0	493.0	725.0	965.5	1297.0	1636.5	1922.5	2213.5	2756.5	3325.0	3873.5	4430.5	5270.5	6135.0	7330.0	8609.5	10013.0	11329.0	11994.5	12715.0	13380.0	14026.0	14766.5	15529.0	16080.5	16584.5	17228.0	17867.5	17007.5	16027.0
SRR3622817_003_2	150.0	122.0	94.0	109.0	124.0	131.0	138.0	175.0	212.0	237.0	262.0	291.0	320.0	333.0	370.5	431.0	463.5	528.5	590.0	674.0	772.5	962.0	1165.0	1529.5	1866.0	2094.5	2377.5	2906.5	3397.5	3897.0	4394.5	5185.5	6018.5	7175.5	8363.0	9763.0	11089.0	11636.5	12178.0	13014.5	13851.0	14754.0	15657.0	15962.0	16267.0	17049.5	17832.0	17046.5	16261.0
SRR3622817_003_2.trim	32.0	32.5	54.0	89.0	108.0	140.5	178.0	190.5	263.0	338.5	344.5	355.5	366.0	412.5	443.0	467.5	511.0	562.5	662.5	802.5	876.5	1051.5	1286.0	1679.0	2056.0	2302.0	2566.5	3077.0	3595.0	4138.0	4740.0	5591.5	6432.5	7533.5	8767.5	10203.5	11465.0	11925.5	12445.5	13295.5	14115.0	14896.5	15738.0	16005.5	16220.0	17041.0	17850.5	17084.0	16163.0
SRR3622817_004_1	0.0	2.0	4.0	3.0	2.0	3.0	4.0	7.0	10.0	15.5	21.0	33.0	45.0	74.0	103.0	153.5	204.0	285.5	367.0	493.5	620.0	927.0	1234.0	1694.5	2155.0	2497.5	2840.0	3554.5	4269.0	5034.0	5799.0	6854.5	7910.0	9599.0	11288.0	13056.0	14824.0	15771.5	16719.0	17743.5	18768.0	19906.0	21044.0	21702.5	22361.0	23201.5	24042.0	22795.0	21548.0
SRR3622817_004_1.trim	1.0	3.0	4.5	3.0	3.0	5.0	5.5	8.0	12.0	18.0	23.5	37.5	51.5	82.0	115.0	165.5	215.0	300.5	392.0	517.0	638.0	948.5	1274.5	1751.0	2231.5	2560.0	2904.0	3625.5	4385.5	5185.0	5980.5	7065.0	8190.0	9816.0	11532.5	13323.5	15030.0	15925.5	16887.0	17860.5	18811.5	19806.5	20822.5	21455.5	22004.5	22843.0	23690.5	22534.5	21259.5
SRR3622817_004_2	199.0	171.0	143.0	156.5	170.0	180.0	190.0	235.5	281.0	321.5	362.0	400.0	438.0	458.5	497.0	564.5	620.5	714.0	782.0	888.0	1016.0	1282.0	1579.0	2054.0	2491.5	2788.0	3139.0	3823.5	4485.0	5187.0	5868.5	6910.0	8006.5	9541.5	11112.0	13007.0	14824.5	15550.0	16255.0	17290.0	18325.0	19588.5	20852.0	21328.0	21804.0	22736.0	23668.0	22575.0	21482.0
SRR3622817_004_2.trim	45.0	47.5	76.5	122.5	150.0	197.0	247.5	263.5	349.0	436.0	444.5	467.5	490.5	552.0	585.5	610.5	665.5	724.5	846.5	1042.5	1154.5	1402.0	1724.5	2256.5	2769.5	3075.5	3395.0	4067.0	4763.0	5504.5	6308.5	7417.0	8534.0	10015.0	11650.5	13611.5	15377.5	15979.5	16629.5	17693.0	18734.5	19820.0	20977.0	21403.5	21724.5	22667.5	23614.0	22568.0	21375.0
SRR3622817_005_1	0.0	2.0	4.0	3.5	3.0	3.5	4.0	8.0	12.0	20.0	28.0	42.0	56.0	93.5	131.0	192.0	253.0	360.0	467.0	634.5	802.0	1197.5	1593.0	2141.0	2689.0	3123.5	3558.0	4431.5	5305.0	6261.0	7217.0	8585.0	9953.0	12070.5	14188.0	16331.5	18475.0	19694.0	20913.0	22230.5	23548.0	24945.5	26343.0	27125.0	27907.0	29003.5	30100.0	28474.0	26848.0
SRR3622817_005_1.trim	1.0	3.0	4.5	3.5	4.0	5.5	5.5	9.0	14.0	23.0	31.5	47.0	63.5	102.5	143.5	204.0	264.0	375.5	493.0	660.5	825.5	1230.5	1651.5	2216.0	2786.5	3201.5	3630.5	4516.5	5454.5	6460.0	7472.0	8851.0	10267.5	12320.0	14495.0	16670.0	18750.0	19912.0	21142.0	22397.0	23609.0	24818.5	26046.0	26821.0	27503.5	28585.0	29664.0	28111.5	26421.5
SRR3622817_005_2	252.0	216.0	180.0	194.0	208.0	228.5	249.0	306.5	364.0	412.5	461.0	505.0	549.0	574.5	618.0	697.5	767.0	890.0	992.5	1134.5	1292.0	1608.5	1955.0	2559.0	3141.5	3518.0	3933.5	4802.0	5647.5	6503.0	7352.5	8675.5	10060.5	12001.0	13960.5	16297.5	18560.0	19455.0	20322.0	21683.5	23045.0	24498.0	25951.0	26597.0	27243.0	28409.5	29576.0	28153.0	26730.0
SRR3622817_005_2.trim	53.0	55.5	92.0	148.0	180.5	245.5	315.5	338.5	446.5	552.5	559.0	588.5	619.5	697.5	736.5	763.5	831.5	912.5	1070.5	1309.5	1450.5	1752.5	2142.5	2829.0	3485.5	3844.5	4238.5	5131.5	6038.0	6944.5	7926.0	9289.5	10674.5	12553.0	14629.0	17034.5	19201.5	20009.0	20853.5	22171.5	23489.5	24787.5	26126.5	26682.5	27141.5	28343.5	29527.0	28130.0	26576.5
SRR3622817_006_1	0.0	2.0	4.0	3.5	3.0	4.0	5.0	9.0	13.0	25.0	37.0	51.0	65.0	109.0	153.0	225.5	298.0	429.0	560.0	754.5	949.0	1430.5	1912.0	2585.0	3258.0	3779.5	4301.0	5314.5	6328.0	7509.0	8690.0	10345.0	12000.0	14521.0	17042.0	19626.5	22211.0	23631.0	25051.0	26597.5	28144.0	29829.0	31514.0	32421.5	33329.0	34676.0	36023.0	34175.0	32327.0
SRR3622817_006_1.trim	1.0	3.0	5.0	4.5	5.0	6.5	6.5	10.0	15.0	28.5	42.0	56.0	70.0	117.5	169.0	241.0	312.0	449.0	593.5	788.0	980.5	1470.0	1975.5	2678.0	3392.0	3887.0	4391.0	5415.5	6500.5	7735.0	8993.0	10667.5	12389.0	14822.0	17375.0	20012.0	22568.5	23894.0	25280.0	26763.0	28208.0	29683.5	31160.5	32065.0	32877.5	34191.5	35490.5	33708.5	31796.5
SRR3622817_006_2	308.0	264.0	220.0	237.0	254.0	273.0	292.0	365.0	438.0	490.0	542.0	613.0	684.0	716.0	755.0	840.0	917.5	1043.0	1153.0	1330.5	1546.0	1941.0	2353.0	3082.0	3782.5	4259.0	4790.5	5793.0	6764.5	7842.0	8904.5	10422.0	12040.0	14465.0	16861.0	19575.0	22232.5	23380.0	24493.0	26012.0	27531.0	29328.0	31125.0	31811.5	32498.0	33945.5	35393.0	33726.5	32060.0
SRR3622817_006_2.trim	60.0	63.0	106.0	176.5	221.0	303.5	388.5	413.0	540.5	665.5	674.0	699.5	724.5	831.5	896.0	929.0	1008.5	1101.5	1274.5	1553.5	1731.0	2090.5	2544.5	3371.5	4180.5	4645.5	5139.5	6169.0	7221.5	8361.0	9578.0	11161.5	12826.0	15173.0	17642.0	20427.0	23026.0	24088.5	25152.0	26588.5	28050.0	29686.5	31337.5	31920.0	32417.0	33893.5	35334.5	33664.5	31853.5
SRR3622817_007_1	0.0	2.0	4.0	3.5	3.0	4.0	5.0	9.5	14.0	28.0	42.0	58.0	74.0	125.5	177.0	259.5	342.0	494.0	646.0	882.5	1119.0	1674.5	2230.0	3022.0	3814.0	4407.5	5001.0	6195.0	7389.0	8771.5	10154.0	12093.0	14032.0	16973.5	19915.0	22924.5	25934.0	27607.0	29280.0	31039.5	32799.0	34814.0	36829.0	37886.0	38943.0	40497.0	42051.0	39873.0	37695.0
SRR3622817_007_1.trim	1.0	3.0	5.0	4.5	5.5	7.5	7.0	10.5	16.0	31.5	47.0	63.0	80.0	135.5	194.5	277.0	358.5	513.5	677.5	921.5	1166.0	1725.5	2304.5	3131.0	3962.0	4523.0	5103.5	6315.5	7597.5	9051.0	10512.5	12453.5	14461.5	17319.0	20321.0	23396.0	26374.5	27891.5	29479.5	31212.5	32896.0	34670.0	36460.5	37480.5	38371.0	39871.0	41389.0	39326.0	37081.0
SRR3622817_007_2	355.0	302.5	250.0	270.5	291.0	313.5	336.0	425.0	514.0	572.5	631.0	716.0	801.0	834.5	879.0	987.0	1083.5	1226.0	1348.5	1544.0	1776.5	2239.0	2736.0	3600.0	4438.5	5028.5	5661.0	6776.0	7864.0	9191.0	10499.0	12215.0	14049.5	16855.0	19628.5	22818.5	25922.0	27239.0	28534.0	30379.0	32224.0	34271.5	36319.0	37093.5	37868.0	39611.0	41354.0	39318.0	37282.0
SRR3622817_007_2.trim	68.0	71.5	122.0	204.0	253.5	346.5	447.0	476.5	625.5	775.5	787.0	816.0	846.5	973.5	1044.0	1090.5	1197.5	1306.5	1493.5	1791.0	1972.5	2398.0	2953.0	3941.0	4899.5	5457.0	6055.0	7228.0	8408.5	9797.0	11279.0	13056.5	14930.5	17660.5	20552.5	23845.5	26903.5	28078.0	29245.0	31031.5	32860.5	34712.0	36595.0	37229.0	37764.5	39538.5	41238.0	39185.5	37003.5
SRR3622817_008_1	0.0	2.0	4.0	4.0	4.0	4.5	5.0	10.5	16.0	32.5	49.0	68.5	88.0	142.5	197.0	292.5	388.0	560.5	733.0	1019.0	1305.0	1909.5	2514.0	3437.5	4361.0	5049.5	5738.0	7096.5	8455.0	10066.5	11678.0	13875.0	16072.0	19432.5	22793.0	26304.5	29816.0	31644.0	33472.0	35464.0	37456.0	39817.5	42179.0	43349.0	44519.0	46291.0	48063.0	45549.0	43035.0
SRR3622817_008_1.trim	1.0	3.0	5.0	5.0	6.5	8.0	7.5	12.5	19.0	37.0	55.0	75.0	96.0	154.0	216.0	313.0	408.0	583.0	772.5	1070.0	1364.0	1974.0	2604.0	3561.5	4529.5	5189.0	5866.5	7243.0	8697.0	10371.5	12066.5	14293.0	16594.0	19847.5	23250.0	26821.0	30307.5	31985.0	33723.5	35681.5	37580.5	39656.5	41732.0	42839.0	43846.0	45568.0	47281.5	44907.5	42324.0
SRR3622817_008_2	401.0	340.5	280.0	300.0	320.0	361.5	403.0	501.0	599.0	659.5	720.0	813.5	907.0	953.5	1007.0	1119.5	1230.0	1404.5	1554.0	1766.5	2013.0	2557.0	3143.5	4134.0	5097.0	5762.5	6478.5	7733.0	8970.5	10572.0	12124.0	14015.0	16052.5	19315.0	22537.0	26146.5	29670.5	31215.0	32726.0	34749.5	36773.0	39072.5	41372.0	42315.0	43258.0	45240.0	47222.0	44927.0	42632.0
SRR3622817_008_2.trim	78.0	83.5	143.5	239.5	295.5	404.0	526.0	561.5	724.5	891.5	906.5	937.5	968.5	1114.5	1198.0	1241.5	1357.5	1497.0	1725.5	2058.5	2261.0	2763.0	3407.0	4529.5	5620.5	6258.0	6943.0	8257.5	9584.5	11239.5	12990.0	14982.0	17090.5	20241.5	23571.5	27314.5	30794.5	32162.5	33520.5	35485.0	37510.5	39600.5	41694.5	42489.0	43183.0	45151.5	47044.5	44739.5	42255.0
SRR3622817_009_1	0.0	2.5	5.0	4.5	4.0	5.0	6.0	13.0	20.0	38.0	56.0	79.0	102.0	165.0	228.0	331.0	434.0	624.5	815.0	1134.5	1454.0	2136.0	2818.0	3877.5	4937.0	5696.5	6456.0	8000.5	9545.0	11311.5	13078.0	15543.0	18008.0	21764.0	25520.0	29503.5	33487.0	35541.0	37595.0	39881.0	42167.0	44883.0	47599.0	48851.0	50103.0	52042.5	53982.0	51220.5	48459.0
SRR3622817_009_1.trim	1.0	3.5	6.0	5.5	6.5	8.5	9.0	16.0	24.0	43.0	62.0	85.5	111.0	180.5	253.5	356.5	456.5	648.5	856.0	1187.5	1521.5	2210.0	2915.0	4017.5	5132.5	5853.5	6597.5	8162.5	9809.0	11653.0	13522.5	16013.5	18601.5	22238.0	26033.0	30084.5	34032.0	35902.5	37845.0	40111.0	42317.0	44713.0	47110.0	48271.5	49316.0	51235.5	53133.5	50498.0	47640.0
SRR3622817_009_2	446.0	381.5	317.0	334.0	351.0	402.0	453.0	558.0	663.0	747.5	832.0	930.5	1029.0	1084.0	1141.5	1257.5	1370.0	1569.5	1748.0	1982.5	2259.5	2883.5	3549.5	4645.5	5717.5	6484.0	7291.0	8673.5	10059.0	11879.0	13628.5	15736.0	18009.0	21736.0	25424.5	29438.5	33337.0	35069.5	36779.0	39056.5	41334.0	43913.0	46492.0	47669.0	48846.0	50930.5	53015.0	50442.5	47870.0
SRR3622817_009_2.trim	84.0	90.0	158.5	274.5	346.0	469.0	604.0	643.5	819.0	998.5	1018.0	1061.0	1102.0	1261.0	1352.0	1396.5	1517.5	1679.5	1941.0	2313.0	2543.0	3114.5	3835.0	5090.5	6327.5	7059.5	7827.5	9273.5	10748.0	12629.0	14616.0	16832.0	19171.5	22775.5	26588.0	30724.0	34553.0	36102.0	37668.0	39893.5	42164.0	44521.5	46888.5	47869.5	48742.5	50806.5	52779.5	50206.0	47437.0
SRR3622817_01_1	0.0	3.0	6.0	5.5	5.0	5.5	6.0	14.5	23.0	42.5	62.0	91.0	120.0	187.0	254.0	370.5	487.0	690.0	893.0	1258.0	1623.0	2374.0	3125.0	4310.0	5495.0	6345.0	7195.0	8899.0	10603.0	12574.5	14546.0	17310.0	20074.0	24164.5	28255.0	32703.0	37151.0	39462.0	41773.0	44326.0	46879.0	49920.0	52961.0	54300.0	55639.0	57850.5	60062.0	56942.5	53823.0
SRR3622817_01_1.trim	1.0	4.0	7.0	6.5	7.5	9.5	10.0	18.0	26.5	47.5	69.0	99.5	133.0	207.5	284.0	398.5	510.5	716.0	936.5	1313.5	1695.0	2452.5	3232.5	4474.5	5725.5	6522.0	7340.5	9077.5	10905.0	12945.5	15024.5	17819.0	20719.5	24691.5	28833.0	33342.5	37750.5	39875.5	42078.5	44597.5	47020.5	49716.5	52462.0	53735.5	54857.0	56992.0	59060.5	56055.0	52843.0
SRR3622817_01_2	488.0	418.0	348.0	365.0	382.0	444.0	506.0	620.5	735.0	841.5	948.0	1046.5	1145.0	1207.0	1266.0	1389.0	1521.5	1754.5	1956.5	2202.5	2493.0	3187.0	3935.5	5179.5	6383.5	7215.0	8107.5	9651.0	11169.5	13160.5	15122.5	17472.5	19953.0	24105.0	28249.5	32715.0	37036.0	38996.0	40936.0	43393.0	45850.0	48807.0	51764.0	53024.5	54285.0	56603.5	58922.0	56057.5	53193.0
SRR3622817_01_2.trim	94.0	100.5	175.0	303.5	382.5	515.0	662.5	706.0	910.0	1120.0	1144.5	1193.5	1237.0	1414.0	1515.0	1558.5	1688.5	1873.0	2168.0	2568.0	2809.5	3440.5	4243.0	5661.5	7052.5	7851.0	8692.0	10302.5	11934.0	13991.0	16183.5	18647.0	21233.0	25261.5	29538.0	34146.5	38398.0	40180.5	41986.0	44359.0	46776.0	49455.5	52176.5	53283.5	54235.5	56488.0	58635.0	55756.0	52661.0
SRR3622817_02_1	2.0	5.5	9.0	9.0	9.0	13.0	17.0	33.5	50.0	75.5	101.0	174.0	247.0	395.0	543.0	782.0	1021.0	1414.5	1808.0	2520.5	3233.0	4690.5	6148.0	8628.0	11108.0	12785.0	14462.0	17799.5	21137.0	25208.5	29280.0	34540.5	39801.0	48341.5	56882.0	65599.5	74317.0	78987.0	83657.0	88846.0	94035.0	99931.5	105828.0	108752.0	111676.0	115648.5	119621.0	113768.0	107915.0
SRR3622817_02_1.trim	5.0	9.0	13.0	12.5	13.0	18.0	23.0	40.0	60.0	91.0	119.5	192.5	273.5	428.5	583.5	828.5	1074.0	1480.0	1903.5	2628.0	3367.5	4838.5	6367.0	8957.0	11564.0	13143.5	14747.5	18125.5	21684.5	25932.0	30287.5	35622.5	41187.5	49471.0	57979.0	66831.5	75637.5	79921.5	84157.0	89155.5	94115.5	99511.5	105045.5	107783.0	110092.0	113857.5	117638.5	112040.0	105944.0
SRR3622817_02_2	989.0	844.0	699.0	732.5	766.0	892.5	1019.0	1256.0	1493.0	1686.5	1880.0	2098.0	2316.0	2424.0	2589.0	2884.0	3088.0	3484.5	3898.5	4455.0	5066.5	6507.5	8031.0	10378.5	12694.0	14372.5	16119.5	19162.5	22216.5	26274.5	30260.5	35187.0	40327.0	48450.5	56534.0	65395.5	74092.0	78135.5	82074.0	86824.5	91575.0	97653.0	103731.0	106162.5	108594.0	113131.0	117668.0	112023.0	106378.0
SRR3622817_02_2.trim	196.0	213.0	365.5	620.5	776.0	1037.0	1329.0	1417.5	1858.0	2306.5	2370.0	2482.0	2561.5	2907.5	3108.5	3171.5	3405.0	3761.5	4331.0	5163.5	5702.0	7063.5	8734.5	11385.0	14030.0	15691.5	17388.0	20569.5	23826.5	27960.5	32372.5	37540.0	42971.5	50906.5	59172.0	68274.5	76971.5	80729.5	84272.0	88672.5	93154.5	98732.0	104472.0	106672.0	108575.0	112869.0	117030.0	111477.0	105404.5
SRR3622817_03_1	3.0	6.5	10.0	12.0	14.0	20.0	26.0	52.5	79.0	116.5	154.0	266.0	378.0	580.5	783.0	1174.0	1565.0	2142.0	2719.0	3836.0	4953.0	7155.0	9357.0	13007.5	16658.0	19221.5	21785.0	26731.0	31677.0	37757.0	43837.0	51813.5	59790.0	72441.5	85093.0	98342.0	111591.0	118512.5	125434.0	133257.5	141081.0	149857.5	158634.0	162807.0	166980.0	173069.0	179158.0	170585.0	162012.0
SRR3622817_03_1.trim	10.0	13.0	16.0	16.5	18.5	26.5	35.5	62.0	89.5	133.0	176.5	294.0	421.0	632.0	844.0	1243.5	1642.5	2234.5	2861.0	4004.0	5164.0	7385.5	9698.5	13526.5	17354.0	19760.5	22262.0	27278.5	32509.0	38786.5	45262.5	53390.5	61864.0	74104.0	86671.0	100179.0	113613.5	119902.5	126084.0	133671.5	141306.0	149402.0	157526.0	161281.5	164561.0	170479.5	176353.5	168018.0	158857.5
SRR3622817_03_2	1479.0	1247.5	1016.0	1083.5	1151.0	1363.0	1575.0	1910.5	2246.0	2550.0	2854.0	3169.5	3485.0	3648.0	3863.0	4274.0	4605.5	5214.0	5829.0	6687.0	7640.5	9854.0	12153.5	15559.5	18937.5	21541.0	24233.0	28807.0	33401.0	39503.5	45557.0	52832.0	60347.0	72641.0	84949.5	97974.0	110670.0	116845.5	122903.0	130321.5	137740.0	146624.0	155508.0	159014.5	162521.0	169455.0	176389.0	168022.5	159656.0
SRR3622817_03_2.trim	285.0	308.5	533.5	922.5	1172.0	1579.5	2029.0	2165.0	2805.5	3462.0	3554.5	3716.5	3843.0	4392.0	4698.0	4781.0	5140.0	5658.5	6473.5	7714.0	8544.0	10659.0	13246.5	17134.5	20945.0	23495.0	26176.0	30931.0	35836.5	42128.5	48762.0	56395.5	64450.5	76397.0	88813.5	102208.0	115024.5	120772.0	126191.0	133088.5	140156.0	148314.5	156606.0	159689.5	162380.0	169085.0	175672.0	167413.0	158148.0
SRR3622817_04_1	3.0	7.5	12.0	16.0	20.0	27.5	35.0	71.0	107.0	158.5	210.0	367.5	525.0	794.5	1064.0	1583.5	2103.0	2895.5	3688.0	5149.0	6610.0	9526.0	12442.0	17274.5	22107.0	25617.5	29128.0	35656.0	42184.0	50423.5	58663.0	69159.0	79655.0	96496.5	113338.0	131206.5	149075.0	158087.5	167100.0	177473.0	187846.0	199602.5	211359.0	217109.0	222859.0	231048.0	239237.0	227663.5	216090.0
SRR3622817_04_1.trim	11.0	14.5	18.0	20.0	24.0	34.5	46.5	84.0	123.0	184.5	249.0	416.0	591.0	866.0	1147.0	1684.0	2215.0	3019.0	3865.0	5353.0	6870.0	9831.5	12902.0	17940.5	22998.0	26320.0	29773.5	36387.0	43297.5	51809.0	60606.5	71327.5	82393.5	98684.0	115522.0	133751.5	151780.0	159928.0	168018.0	178020.5	188047.0	198926.5	209931.0	215113.0	219553.5	227537.0	235480.5	224247.5	211949.5
SRR3622817_04_2	1929.0	1633.0	1337.0	1426.0	1515.0	1819.0	2123.0	2555.0	2987.0	3400.5	3814.0	4238.5	4663.0	4877.0	5184.5	5746.5	6116.0	6846.5	7682.0	8884.0	10172.0	13067.5	16076.0	20656.5	25218.5	28783.5	32426.5	38486.0	44626.0	52733.0	60802.5	70573.0	80590.5	96931.5	113311.5	130634.5	147539.0	155784.0	163854.0	173834.5	183815.0	195629.0	207443.0	212063.5	216684.0	226044.5	235405.0	224016.0	212627.0
SRR3622817_04_2.trim	363.0	394.0	693.0	1216.0	1556.0	2097.0	2705.0	2900.5	3785.0	4691.0	4814.0	5001.0	5151.5	5876.0	6247.5	6335.0	6814.5	7468.0	8526.0	10234.5	11410.5	14204.0	17573.0	22739.0	27821.0	31295.5	34965.5	41309.5	47837.5	56211.0	65048.5	75283.0	85987.5	101836.5	118459.5	136310.5	153299.0	160938.5	168233.5	177620.0	187159.5	197952.0	209020.0	212973.5	216325.5	225497.0	234493.5	223249.5	210678.0
SRR3622817_05_1	3.0	7.5	12.0	16.5	21.0	31.5	42.0	91.5	141.0	205.0	269.0	463.0	657.0	1013.0	1369.0	2006.5	2644.0	3615.0	4586.0	6422.5	8259.0	11858.0	15457.0	21504.5	27552.0	32074.0	36596.0	44774.0	52952.0	63148.5	73345.0	86510.0	99675.0	120760.5	141846.0	164189.5	186533.0	197503.0	208473.0	221690.5	234908.0	249667.5	264427.0	271460.5	278494.0	288724.5	298955.0	284667.5	270380.0
SRR3622817_05_1.trim	13.0	15.5	18.5	21.5	26.0	40.0	56.5	108.0	159.5	233.0	316.5	533.0	751.0	1105.5	1473.5	2134.0	2789.0	3777.5	4805.0	6673.0	8589.0	12238.0	16014.0	22317.0	28661.5	32960.0	37433.0	45691.5	54317.5	64906.0	75792.0	89124.5	102960.5	123494.0	144751.5	167465.5	189806.0	199726.0	209680.0	222433.5	235214.0	248868.5	262596.0	268874.0	274269.0	284277.0	294184.5	280340.5	265227.0
SRR3622817_05_2	2391.0	2032.0	1673.0	1807.5	1942.0	2303.5	2665.0	3196.5	3728.0	4233.5	4739.0	5321.5	5904.0	6183.5	6565.0	7242.0	7680.5	8597.0	9630.5	11065.0	12626.0	16269.0	20079.5	25848.0	31583.0	36048.5	40608.0	48208.5	55855.0	65836.5	75845.0	88115.5	100684.0	121248.0	141846.0	163511.0	184663.0	194556.0	204222.0	217071.0	229920.0	244571.0	259222.0	265070.0	270918.0	282408.0	293898.0	279583.5	265269.0
SRR3622817_05_2.trim	451.0	488.0	872.5	1551.0	1996.0	2675.5	3427.5	3668.5	4753.5	5863.0	6018.0	6256.5	6444.5	7385.5	7894.5	7978.5	8547.0	9372.5	10681.5	12757.0	14195.0	17737.0	21978.5	28427.0	34771.5	39109.0	43737.0	51729.0	59895.0	70201.5	81101.5	93865.0	107303.0	127468.0	148512.0	170674.5	191720.0	200868.5	209719.0	221835.0	234133.5	247557.0	261262.0	266253.5	270423.0	281635.0	292662.0	278709.0	263129.5
SRR3622817_06_1	3.0	8.0	13.0	19.5	26.0	39.5	53.0	108.0	163.0	243.0	323.0	557.5	792.0	1211.0	1630.0	2394.0	3158.0	4343.0	5528.0	7717.0	9906.0	14237.0	18568.0	25806.5	33045.0	38482.0	43919.0	53698.0	63477.0	75752.5	88028.0	103857.5	119687.0	144946.5	170206.0	196863.5	223521.0	236801.0	250081.0	265712.0	281343.0	299306.0	317269.0	325856.0	334443.0	346714.0	358985.0	341866.5	324748.0
SRR3622817_06_1.trim	15.0	18.5	21.5	26.0	32.5	48.5	70.0	128.0	183.0	276.0	381.0	640.0	901.0	1315.5	1749.5	2545.0	3337.0	4549.0	5808.0	8036.0	10314.5	14724.5	19277.0	26777.0	34339.5	39534.0	44948.0	54807.5	65098.5	77853.5	90939.0	106948.5	123618.5	148249.0	173696.5	200811.5	227466.5	239418.0	251482.5	266627.0	281716.0	298332.0	315137.5	322886.5	329401.5	341265.5	353227.5	336740.0	318534.0
SRR3622817_06_2	2859.0	2428.0	1997.0	2151.5	2306.0	2768.0	3230.0	3876.0	4522.0	5090.0	5658.0	6372.0	7086.0	7438.0	7895.0	8672.0	9226.5	10364.5	11538.5	13237.5	15168.0	19530.5	24099.5	31104.5	38030.5	43256.0	48592.5	57874.0	67224.0	79004.5	90811.5	105665.5	120886.5	145498.0	170197.0	196413.5	221923.0	233593.5	245033.0	260207.5	275382.0	293150.0	310918.0	318009.0	325100.0	338824.0	352548.0	335375.5	318203.0
SRR3622817_06_2.trim	551.0	594.5	1056.5	1868.5	2391.5	3196.5	4109.0	4412.5	5713.0	7049.0	7237.0	7481.5	7673.5	8816.0	9451.5	9541.0	10204.5	11206.5	12793.5	15333.5	17088.5	21303.0	26352.5	34134.5	41804.0	46929.0	52438.5	62196.5	72098.5	84240.0	97129.0	112630.0	128904.5	152967.5	178093.0	204933.0	230440.5	241183.5	251533.5	265893.0	280544.0	296813.0	313364.0	319499.5	324548.0	337788.0	351020.5	334361.0	315610.5
SRR3622817_07_1	6.0	9.5	13.0	23.0	33.0	47.0	61.0	130.0	199.0	286.5	374.0	647.5	921.0	1410.0	1899.0	2788.5	3678.0	5103.0	6528.0	9098.0	11668.0	16620.5	21573.0	29967.5	38362.0	44790.5	51219.0	62677.5	74136.0	88423.5	102711.0	121299.0	139887.0	169226.5	198566.0	229611.5	260657.0	276264.0	291871.0	309879.0	327887.0	348924.5	369962.0	380309.0	390656.0	404628.5	418601.0	398525.0	378449.0
SRR3622817_07_1.trim	18.0	20.0	22.0	30.5	42.0	60.0	82.0	150.5	216.0	323.0	443.0	741.5	1043.0	1528.5	2036.0	2954.0	3873.5	5336.0	6850.0	9452.0	12110.5	17166.0	22397.0	31100.5	39868.0	46003.0	52428.5	64018.5	76069.0	90898.5	106136.5	124918.0	144439.5	173063.0	202610.5	234226.0	265358.5	279390.5	293583.0	311047.0	328397.0	347840.5	367448.5	376805.5	384800.0	398220.5	411697.0	392256.5	370986.0
SRR3622817_07_2	3349.0	2847.0	2345.0	2534.0	2723.0	3259.0	3795.0	4540.5	5286.0	5963.5	6641.0	7421.5	8202.0	8641.0	9217.5	10149.5	10794.5	12094.5	13452.5	15469.5	17742.5	22798.0	28137.5	36360.0	44438.0	50478.0	56670.0	67527.0	78436.5	92159.0	105996.5	123370.5	141097.0	169817.5	198691.5	229245.5	258891.5	272570.0	286027.0	303390.5	320754.0	341695.5	362637.0	371176.0	379715.0	395435.5	411156.0	391261.0	371366.0
SRR3622817_07_2.trim	633.0	685.0	1227.0	2192.0	2813.5	3751.0	4828.5	5187.0	6658.5	8177.5	8395.0	8688.0	8930.0	10280.0	11015.0	11111.0	11912.5	13090.0	14937.0	17943.5	20039.5	24938.0	30794.0	39861.0	48807.5	54756.0	61116.0	72458.0	84074.5	98346.0	113468.0	131589.0	150548.0	178578.0	207829.5	239156.0	268975.0	281532.5	293580.5	310012.0	326806.5	346038.5	365567.0	372951.0	379107.0	394125.0	409057.5	389833.5	368293.0
SRR3622817_08_1	6.0	10.5	15.0	24.5	34.0	49.5	65.0	146.5	228.0	326.0	424.0	734.0	1044.0	1619.5	2195.0	3209.5	4224.0	5870.5	7517.0	10402.5	13288.0	18989.5	24691.0	34261.0	43831.0	51136.5	58442.0	71626.5	84811.0	101075.5	117340.0	138640.5	159941.0	193661.0	227381.0	262596.0	297811.0	315688.5	333566.0	353950.0	374334.0	398485.0	422636.0	434588.5	446541.0	462569.0	478597.0	455689.0	432781.0
SRR3622817_08_1.trim	19.0	21.5	25.0	34.5	46.0	65.0	89.0	171.5	249.5	367.5	500.5	834.5	1173.5	1755.0	2363.0	3400.5	4437.0	6130.5	7887.0	10801.5	13783.5	19629.5	25660.5	35552.5	45531.0	52531.5	59873.5	73205.5	87030.5	103867.0	121217.0	142770.0	165148.0	198052.0	232014.0	267861.0	303142.0	319208.5	335403.0	355173.5	374896.5	397234.5	419725.5	430572.0	439914.0	455295.0	470660.0	448418.5	424216.5
SRR3622817_08_2	3827.0	3240.0	2653.0	2889.0	3125.0	3727.0	4329.0	5164.0	5999.0	6814.5	7630.0	8501.5	9373.0	9874.0	10529.5	11580.5	12299.5	13777.5	15330.0	17654.5	20278.0	26075.0	32192.0	41488.5	50646.0	57634.5	64760.5	77139.5	89561.5	105197.5	120996.0	140889.5	161223.0	194283.0	227400.0	262133.5	295904.5	311448.5	326738.0	346846.0	366954.0	390615.5	414277.0	424144.0	434011.0	452018.0	470025.0	447458.5	424892.0
SRR3622817_08_2.trim	719.0	779.0	1410.5	2524.5	3236.5	4298.5	5508.0	5902.5	7558.0	9275.0	9537.0	9927.5	10249.5	11809.0	12635.5	12686.5	13561.5	14906.5	17051.5	20518.5	22936.5	28566.0	35249.5	45475.0	55601.0	62474.0	69846.5	82804.0	96007.0	112256.0	129496.0	150278.5	172119.5	204354.0	237795.0	273382.0	307371.5	321708.5	335381.0	354412.0	373928.0	395554.0	417481.0	426096.5	433363.5	450592.5	467676.0	445794.5	421296.5
SRR3622817_09_1	7.0	11.5	16.0	28.5	41.0	56.0	71.0	160.0	249.0	364.5	480.0	820.5	1161.0	1803.0	2445.0	3588.0	4731.0	6617.5	8504.0	11736.0	14968.0	21354.5	27741.0	38554.0	49367.0	57584.0	65801.0	80657.5	95514.0	113745.5	131977.0	155940.0	179903.0	217884.5	255866.0	295509.0	335152.0	354972.5	374793.0	398009.0	421225.0	448387.0	475549.0	488904.5	502260.0	520563.0	538866.0	512782.0	486698.0
SRR3622817_09_1.trim	22.0	24.5	28.0	39.0	52.5	73.0	98.5	190.5	279.5	417.5	567.5	931.0	1303.5	1954.5	2631.5	3807.0	4988.0	6926.0	8927.0	12183.5	15518.5	22077.0	28839.5	40014.5	51311.0	59194.0	67412.5	82370.0	97953.0	116895.5	136347.5	160554.0	185687.5	222781.5	261142.5	301472.5	341105.5	358943.0	377002.0	399528.5	421899.0	446973.0	472179.5	484294.0	494885.5	512347.0	529649.5	504491.0	477154.0
SRR3622817_09_2	4316.0	3639.0	2962.0	3238.5	3515.0	4211.0	4907.0	5828.0	6749.0	7664.0	8579.0	9582.0	10585.0	11143.0	11874.5	13073.0	13899.5	15547.5	17256.5	19833.0	22753.5	29276.5	36222.5	46752.5	57029.0	64872.0	72926.5	86798.5	100709.5	118346.5	136182.5	158560.0	181394.0	218361.0	255420.0	294762.5	333018.0	350483.0	367661.0	390316.5	412972.0	439449.5	465927.0	477062.5	488198.0	508643.0	529088.0	503595.5	478103.0
SRR3622817_09_2.trim	807.0	876.0	1591.5	2842.0	3633.5	4825.0	6193.5	6645.5	8521.5	10472.0	10766.5	11168.5	11501.5	13313.5	14291.0	14342.5	15326.5	16818.0	19199.5	23087.5	25799.5	32101.0	39622.5	51180.5	62594.0	70356.0	78646.5	93098.5	107925.5	126364.0	145843.5	169174.0	193638.0	229627.5	267130.0	307476.0	345922.5	362034.5	377437.0	398865.5	420850.0	445040.5	469471.5	479176.0	487462.5	506899.5	526131.5	501573.0	474117.5
SRR3622817_1	61.0	108.0	155.0	301.5	448.0	709.5	971.0	1703.0	2435.0	4016.5	5598.0	9380.5	13163.0	20142.0	27121.0	39914.0	52707.0	74104.5	95502.0	129817.0	164132.0	237979.0	311826.0	430845.0	549864.0	639056.0	728248.0	892833.0	1057418.0	1260256.5	1463095.0	1732366.5	2001638.0	2419521.5	2837405.0	3281047.0	3724689.0	3943814.0	4162939.0	4422717.0	4682495.0	4979331.5	5276168.0	5420857.0	5565546.0	5777912.0	5990278.0	5699958.0	5409638.0
SRR3622817_1.trim	176.0	212.0	259.0	417.5	589.0	915.5	1272.0	2081.0	2933.5	4695.0	6523.5	10458.0	14483.0	21714.0	29241.5	42301.5	55574.5	77532.5	100010.0	134911.0	170718.0	246428.5	324234.0	446321.0	570115.5	656232.0	746182.5	912759.5	1085724.5	1296134.0	1513397.0	1784447.0	2065373.5	2474618.5	2896095.5	3346567.5	3791037.5	3987412.5	4187549.0	4440671.5	4690921.0	4963735.5	5237440.5	5367573.5	5482492.5	5684976.0	5882128.0	5606026.0	5308413.5
SRR3622817_1_1	9.0	13.5	18.0	33.0	48.0	64.5	81.0	176.5	272.0	405.0	538.0	925.5	1313.0	2022.5	2732.0	3988.5	5245.0	7325.0	9405.0	12992.0	16579.0	23709.5	30840.0	42790.0	54740.0	63858.0	72976.0	89626.0	106276.0	126374.0	146472.0	173159.0	199846.0	242060.0	284274.0	328366.5	372459.0	394500.5	416542.0	442240.0	467938.0	498306.5	528675.0	543069.0	557463.0	578205.0	598947.0	569958.0	540969.0
SRR3622817_1_1.trim	25.0	26.5	29.0	43.5	60.5	84.0	112.0	212.0	312.0	467.0	635.0	1048.5	1472.0	2194.0	2936.0	4221.5	5525.0	7669.0	9877.5	13487.0	17188.0	24514.0	32051.5	44392.0	56896.5	65680.0	74817.0	91554.5	108994.0	129860.5	151295.0	178304.0	206360.5	247529.5	290059.0	334954.0	379094.0	398840.0	418893.0	443966.5	468802.5	496736.5	524827.0	537922.5	549338.0	569028.5	588500.0	560660.0	530488.5
SRR3622817_1_2	4774.0	4048.5	3323.0	3600.0	3877.0	4659.0	5441.0	6462.0	7483.0	8483.0	9483.0	10628.5	11774.0	12373.5	13187.5	14575.5	15525.0	17344.0	19196.5	22009.5	25275.5	32508.5	40160.5	51806.5	63182.0	71935.5	80954.5	96398.0	111858.0	131529.0	151448.0	176309.5	201628.0	242645.0	283751.0	327279.5	369675.0	389255.5	408482.0	433805.5	459129.0	488332.0	517535.0	529958.5	542382.0	564927.0	587472.0	559438.0	531404.0
SRR3622817_1_2.trim	916.0	996.0	1779.0	3159.5	4044.5	5363.5	6870.5	7363.0	9470.0	11661.0	11985.0	12413.5	12776.0	14769.0	15837.5	15952.5	17097.0	18747.5	21392.5	25706.0	28689.5	35636.0	43949.5	56716.0	69313.0	77952.5	87236.5	103368.0	119887.5	140411.5	162140.0	188133.0	215288.5	255130.0	296672.5	341404.5	384108.0	402138.0	419344.5	443340.5	467882.5	494556.5	521574.0	532401.0	541600.0	562905.0	583979.0	557114.0	527060.5
SRR3622817_2	48070.0	40788.5	33507.0	36086.0	38665.0	46686.0	54707.0	64801.5	74896.0	85696.0	96496.0	107164.0	117832.0	123662.5	131263.5	144533.5	154062.0	172327.0	191940.5	222332.5	254800.0	324977.0	399898.0	517393.5	633675.0	720161.5	808568.5	964624.0	1119448.5	1312637.5	1510875.0	1762221.5	2017297.5	2429629.0	2841930.5	3268279.5	3684765.5	3887570.0	4085817.0	4341702.0	4597587.0	4881626.0	5165665.0	5298028.0	5430391.0	5649113.0	5867835.0	5588628.5	5309422.0
SRR3622817_2.trim	9307.0	10085.5	17913.5	31887.0	40779.0	54179.5	69697.0	74811.5	94695.0	115357.5	118709.0	123549.0	127703.5	147228.5	158113.0	159834.0	171439.5	187957.5	213831.0	257336.5	288457.0	357952.5	439754.5	567165.5	694522.0	779269.5	869370.5	1032432.5	1199936.5	1404558.0	1620594.5	1879823.0	2152902.0	2554624.5	2969768.0	3410079.0	3832766.5	4017071.5	4191825.0	4433930.0	4682892.0	4946667.0	5211539.0	5320380.5	5415601.5	5625080.0	5830707.5	5565077.5	5268104.0
SRR3622817_2_1	13.0	23.5	34.0	58.0	82.0	133.0	184.0	348.0	512.0	821.5	1131.0	1870.0	2609.0	4055.5	5502.0	8036.5	10571.0	14791.0	19011.0	25982.5	32954.0	47497.0	62040.0	85969.0	109898.0	127974.0	146050.0	178927.5	211805.0	252707.0	293609.0	346779.0	399949.0	484119.0	568289.0	656210.0	744131.0	788473.5	832816.0	884761.0	936706.0	996266.5	1055827.0	1084487.5	1113148.0	1154969.5	1196791.0	1139315.0	1081839.0
SRR3622817_2_1.trim	35.0	43.5	55.0	82.0	112.0	175.0	251.5	432.0	613.0	956.5	1314.5	2105.5	2916.5	4397.0	5917.5	8484.0	11110.0	15468.5	19930.5	26994.0	34243.0	49140.5	64472.5	89144.0	114165.5	131558.5	149545.0	182669.0	217311.0	259850.0	303565.0	357109.0	412745.5	495226.5	580151.0	669302.0	757146.5	796930.0	837741.5	888435.0	938143.0	993079.0	1048392.5	1074301.0	1097126.0	1136718.5	1175432.5	1120531.5	1061308.5
SRR3622817_2_2	9539.0	8109.5	6680.0	7224.5	7769.0	9350.5	10932.0	12978.5	15025.0	17068.5	19112.0	21418.0	23724.0	24885.5	26376.0	29038.5	30945.5	34542.0	38323.0	44249.5	50874.0	65084.0	80138.5	103961.5	127369.5	144257.5	161656.5	192980.5	224062.5	262558.5	301848.5	352015.5	403294.0	485795.0	568084.0	653853.0	737676.0	777935.5	817293.0	868408.0	919523.0	977135.0	1034747.0	1059747.0	1084747.0	1129579.0	1174411.0	1117884.5	1061358.0
SRR3622817_2_2.trim	1828.0	1991.0	3557.5	6345.5	8123.5	10819.5	13883.5	14851.0	19004.5	23309.5	23951.0	24931.5	25810.5	29718.5	31750.0	31955.0	34253.0	37517.0	42731.5	51425.5	57574.0	71457.0	87907.0	113935.5	139747.5	156321.5	174003.5	206616.5	240020.0	280635.5	323730.5	375735.5	430540.5	511000.5	594168.0	682392.0	766965.5	803734.0	838805.5	887311.0	936672.5	989625.0	1043365.0	1064440.0	1082463.5	1125127.5	1167154.5	1113397.5	1053302.0
SRR3622817_3_1	24.0	37.0	50.0	84.0	118.0	198.0	278.0	507.0	736.0	1212.5	1689.0	2847.5	4006.0	6109.5	8213.0	12042.5	15872.0	22258.0	28644.0	39026.0	49408.0	71325.5	93243.0	129251.5	165260.0	191973.0	218686.0	268077.5	317469.0	378461.0	439453.0	520027.5	600602.0	726169.0	851736.0	984394.5	1117053.0	1182829.5	1248606.0	1326761.5	1404917.0	1493816.0	1582715.0	1626182.0	1669649.0	1733055.0	1796461.0	1709807.0	1623153.0
SRR3622817_3_1.trim	54.0	64.5	82.0	122.5	164.0	261.5	370.5	617.5	870.0	1399.5	1960.5	3195.0	4452.0	6613.0	8838.5	12719.5	16679.0	23249.0	30007.0	40590.0	51392.0	73817.0	96957.0	134036.0	171625.5	197397.0	224015.5	273739.0	325658.5	389112.5	454617.0	535826.0	620014.0	742919.0	869289.0	1003813.0	1136464.5	1195481.0	1256099.0	1332187.5	1407092.0	1489192.0	1571528.0	1610358.0	1645009.5	1705570.0	1764388.0	1681818.0	1592825.0
SRR3622817_3_2	14420.0	12273.0	10126.0	10856.5	11587.0	13963.0	16339.0	19324.5	22310.0	25514.0	28718.0	32135.0	35552.0	37304.5	39535.5	43485.0	46323.0	51804.5	57605.5	66507.5	76242.5	97440.5	120183.5	155838.0	190749.5	216262.0	242599.5	289467.0	335805.5	393463.0	452610.0	528169.5	605089.5	728858.5	852479.5	980913.5	1106274.5	1167010.5	1226500.0	1302712.5	1378925.0	1465505.0	1552085.0	1589990.5	1627896.0	1694865.5	1761835.0	1677146.0	1592457.0
SRR3622817_3_2.trim	2759.0	3004.0	5346.0	9508.0	12159.0	16154.5	20737.0	22229.5	28395.5	34776.0	35750.0	37202.5	38482.5	44283.5	47378.0	47835.5	51339.5	56295.0	64117.0	77111.0	86373.5	107267.0	131902.5	170662.5	209310.0	234507.0	261236.5	309893.5	359655.0	420650.0	485434.5	563570.5	645876.5	766327.5	890822.0	1023277.5	1150299.0	1205781.0	1258544.0	1330505.0	1404348.5	1484781.0	1565871.5	1597077.0	1623955.5	1688117.0	1751343.5	1670740.5	1580236.0
SRR3622817_4_1	28.0	46.5	65.0	111.0	157.0	265.0	373.0	677.5	982.0	1608.5	2235.0	3805.0	5375.0	8190.5	11006.0	16028.0	21050.0	29600.0	38150.0	51926.5	65703.0	95168.0	124633.0	172195.0	219757.0	255581.5	291406.0	357500.5	423595.0	504422.5	585250.0	693153.0	801056.0	967894.5	1134733.0	1311944.5	1489156.0	1577104.0	1665052.0	1769233.5	1873415.0	1991942.5	2110470.0	2168611.0	2226752.0	2310971.0	2395190.0	2279771.5	2164353.0
SRR3622817_4_1.trim	73.0	88.5	108.5	159.0	214.5	349.5	502.0	836.5	1179.0	1876.0	2609.5	4262.0	5937.0	8837.5	11853.5	16969.5	22160.5	30927.0	39945.5	53989.0	68346.0	98526.0	129653.5	178551.0	228058.5	262540.5	298435.5	365244.5	434651.5	518666.0	605570.5	714262.0	827031.5	990284.0	1158112.0	1338059.5	1515346.5	1594205.5	1675116.0	1776371.0	1876301.5	1985687.0	2095187.0	2147314.0	2193661.0	2274391.0	2352823.0	2242237.0	2123391.5
SRR3622817_4_2	19167.0	16319.0	13471.0	14428.0	15385.0	18651.0	21917.0	25845.5	29774.0	34108.5	38443.0	42954.5	47466.0	49798.0	52704.0	57939.5	61744.5	68978.5	76865.5	88961.5	101801.5	129855.5	159971.0	207406.5	254116.0	288171.5	323256.5	385779.0	447581.5	524938.5	604211.0	704381.5	806462.0	971968.0	1137298.0	1308281.5	1475206.5	1555918.5	1634854.0	1736678.0	1838502.0	1953447.0	2068392.0	2119426.5	2170461.0	2259318.5	2348176.0	2236043.5	2123911.0
SRR3622817_4_2.trim	3681.0	4005.5	7120.0	12646.0	16163.5	21510.0	27686.5	29727.5	37802.5	46173.0	47496.0	49546.0	51335.0	59132.0	63340.0	63934.0	68592.0	75113.5	85376.0	102680.0	115130.0	143021.0	175770.5	227314.5	278806.5	312301.5	348084.5	413286.0	479578.5	561176.5	647927.5	751482.5	860703.0	1021842.0	1188262.0	1364883.0	1534116.0	1607449.5	1677361.0	1773589.0	1872311.5	1979256.5	2087012.5	2128897.5	2164963.0	2250233.5	2334055.5	2227055.5	2107405.0
SRR3622817_5_1	34.0	56.0	78.0	142.0	206.0	332.5	459.0	833.5	1208.0	2002.5	2797.0	4710.0	6623.0	10149.5	13676.0	19978.0	26280.0	36967.0	47654.0	64906.5	82159.0	118905.5	155652.0	215151.5	274651.0	319579.5	364508.0	446894.5	529281.0	630534.5	731788.0	866458.0	1001128.0	1209890.0	1418652.0	1639401.5	1860151.0	1971011.0	2081871.0	2211626.5	2341382.0	2489827.0	2638272.0	2710403.0	2782534.0	2888388.5	2994243.0	2849564.0	2704885.0
SRR3622817_5_1.trim	89.0	106.0	129.5	199.5	274.0	437.0	618.5	1029.5	1456.5	2347.0	3280.5	5282.0	7315.0	10955.0	14743.0	21167.0	27681.0	38617.0	49859.0	67442.5	85451.0	123122.5	161909.0	223065.0	285026.5	328245.5	373279.5	456585.0	543155.0	648393.5	757055.0	892573.0	1033348.0	1237858.5	1447937.0	1672197.0	1893329.5	1992536.0	2094276.0	2220679.0	2345319.0	2482190.5	2619324.5	2683963.0	2741237.0	2842191.5	2940638.0	2802906.0	2654198.0
SRR3622817_5_2	23958.0	20341.0	16724.0	18021.0	19318.0	23306.0	27294.0	32289.0	37284.0	42701.0	48118.0	53688.0	59258.0	62226.0	65921.5	72417.0	77252.0	86399.5	96085.0	111122.0	127359.0	162372.5	199718.0	259031.0	317577.0	360151.5	403901.5	481869.5	559097.0	656081.0	755423.0	880652.5	1008108.0	1214721.5	1421348.5	1634882.0	1843087.5	1944322.0	2043482.0	2170712.0	2297942.0	2441241.0	2584540.0	2649142.5	2713745.0	2824010.5	2934276.0	2794762.0	2655248.0
SRR3622817_5_2.trim	4608.0	5005.5	8904.5	15822.0	20210.5	26886.5	34614.0	37183.5	47376.5	57911.5	59562.5	62034.5	64160.0	73860.0	79118.0	79822.5	85572.5	93738.5	106690.0	128488.5	144086.0	178716.5	219474.5	283997.0	348408.5	390226.5	434901.5	516290.0	599246.5	701512.0	809932.5	939503.0	1076294.0	1277369.5	1484923.5	1705612.5	1917110.0	2008990.5	2096516.0	2216978.5	2340740.0	2473685.5	2607524.5	2660933.0	2707107.0	2812571.5	2916303.5	2783432.0	2634523.0
SRR3622817_6_1	41.0	68.5	96.0	177.0	258.0	413.0	568.0	1010.0	1452.0	2413.5	3375.0	5658.0	7941.0	12166.5	16392.0	23958.0	31524.0	44370.5	57217.0	77821.0	98425.0	142604.0	186783.0	258028.0	329273.0	383231.5	437190.0	535939.0	634688.0	756317.0	877946.0	1039773.5	1201601.0	1451885.0	1702169.0	1967627.5	2233086.0	2365351.0	2497616.0	2653391.0	2809166.0	2987226.5	3165287.0	3252332.0	3339377.0	3466316.0	3593255.0	3419760.0	3246265.0
SRR3622817_6_1.trim	109.0	130.0	159.0	248.5	340.0	533.0	751.5	1236.5	1741.0	2825.0	3961.0	6336.0	8754.0	13130.0	17683.0	25390.0	33216.0	46368.0	59867.0	80885.5	102440.0	147733.0	194319.0	267511.0	341717.5	393620.0	447715.0	547680.0	651471.5	777745.5	908133.5	1071052.0	1240256.0	1485381.0	1737406.0	2007029.5	2272895.0	2391379.0	2512417.0	2663989.5	2814005.0	2977999.0	3142066.0	3220178.0	3289595.5	3410947.0	3529161.0	3363956.0	3185607.5
SRR3622817_6_2	28722.0	24459.5	20197.0	21704.0	23211.0	27947.5	32684.0	38731.0	44778.0	51242.5	57707.0	64366.5	71026.0	74568.0	78930.0	86692.0	92567.0	103605.5	115199.5	133178.5	152685.5	194738.5	239469.0	310625.0	380922.0	432053.5	484632.5	578373.0	671237.0	787121.5	905949.0	1057048.5	1210366.5	1457664.0	1705262.5	1961479.0	2211474.0	2333301.5	2452482.0	2605766.0	2759050.0	2929582.0	3100114.0	3178373.0	3256632.0	3388235.0	3519838.0	3352507.0	3185176.0
SRR3622817_6_2.trim	5500.0	5979.5	10668.0	18976.5	24260.5	32273.0	41497.0	44526.5	56772.0	69474.0	71504.5	74479.5	77021.0	88673.0	94942.5	95758.5	102691.5	112601.5	128168.0	154206.5	172764.0	214181.5	263092.0	340527.5	417813.0	467971.0	521483.0	619320.5	719343.0	841739.5	971373.0	1127618.5	1292258.5	1533052.5	1781866.5	2046393.5	2300112.0	2410990.0	2516053.5	2660986.5	2810274.0	2968353.0	3127328.0	3192183.0	3248593.0	3374492.5	3498108.5	3338732.5	3160296.0
SRR3622817_7_1	43.0	76.0	109.0	211.0	313.0	495.0	677.0	1193.5	1710.0	2828.0	3946.0	6621.0	9296.0	14181.5	19067.0	27963.5	36860.0	51801.0	66742.0	90844.5	114947.0	166439.5	217932.0	301214.5	384497.0	447333.5	510170.0	625204.5	740239.0	882543.5	1024848.0	1213388.0	1401928.0	1693666.0	1985404.0	2295597.0	2605790.0	2759658.0	2913526.0	3095580.5	3277635.0	3485350.0	3693065.0	3794283.5	3895502.0	4043702.0	4191902.0	3989874.0	3787846.0
SRR3622817_7_1.trim	120.0	150.0	187.5	298.0	411.5	631.5	880.5	1448.5	2045.0	3298.0	4607.0	7398.0	10245.0	15311.5	20590.5	29662.5	38861.0	54141.0	69814.5	94391.5	119607.5	172410.5	226728.0	312280.0	398957.0	459376.5	522404.5	638860.5	759881.0	907627.5	1059990.0	1249930.5	1447154.5	1732613.0	2026440.5	2341582.5	2652083.5	2789857.5	2930881.5	3108183.5	3283248.5	3474278.0	3665777.5	3756879.0	3837808.0	3979516.5	4117204.0	3924344.0	3716302.0
SRR3622817_7_2	33580.0	28563.5	23547.0	25280.5	27014.0	32612.5	38211.0	45297.5	52384.0	59864.0	67344.0	74989.0	82634.0	86813.5	92097.0	101180.5	107824.5	120746.5	134484.0	155520.5	178178.5	227212.0	279479.0	362472.5	444386.5	504000.0	565384.5	674676.0	783003.5	918636.0	1057541.5	1233185.5	1411644.5	1700462.0	1989291.0	2287989.0	2579711.0	2721706.0	2860515.0	3039524.5	3218534.0	3417729.0	3616924.0	3708248.5	3799573.0	3953187.5	4106802.0	3911432.5	3716063.0
SRR3622817_7_2.trim	6483.0	7032.0	12522.0	22265.5	28452.5	37806.0	48590.5	52149.5	66303.5	80982.0	83320.0	86677.0	89569.5	103246.0	110734.0	111779.5	119869.0	131468.5	149517.5	179738.0	201401.0	249909.5	307084.0	397271.0	487316.0	545898.0	608337.0	722444.5	839352.5	982572.0	1133893.0	1315540.5	1507080.0	1788074.5	2078540.5	2387168.0	2683153.0	2812179.5	2934737.0	3104202.0	3278240.0	3462846.0	3648529.0	3723956.5	3789992.5	3937288.5	4081437.5	3894936.5	3686482.5
SRR3622817_8_1	48.0	87.0	126.0	240.5	355.0	570.0	785.0	1363.5	1942.0	3215.5	4489.0	7517.5	10546.0	16137.5	21729.0	31940.0	42151.0	59280.5	76410.0	103910.0	131410.0	190202.5	248995.0	344484.0	439973.0	511198.5	582424.0	714192.0	845960.0	1008509.0	1171058.0	1386433.0	1601808.0	1935623.0	2269438.0	2624019.5	2978601.0	3154314.5	3330028.0	3537820.5	3745613.0	3982970.5	4220328.0	4336554.0	4452780.0	4622332.5	4791885.0	4560109.5	4328334.0
SRR3622817_8_1.trim	138.0	172.0	213.5	336.5	466.0	726.0	1019.0	1658.0	2323.5	3740.0	5223.5	8384.0	11616.0	17413.0	23449.5	33876.5	44430.0	61939.5	79904.0	107928.0	136716.5	197060.0	259044.5	356983.0	456274.0	524963.0	596653.5	730045.0	868548.5	1037116.0	1211166.5	1428139.5	1653207.0	1979918.0	2316309.5	2676557.5	3031682.5	3189104.5	3350013.5	3552415.5	3752222.0	3970439.0	4189431.5	4293988.0	4386635.0	4548719.0	4706071.0	4485002.0	4246772.5
SRR3622817_8_2	38354.0	32587.5	26821.0	28824.0	30827.0	37263.5	43700.0	51813.0	59926.0	68466.5	77007.0	85655.0	94303.0	99046.5	105109.0	115601.0	123232.5	137972.5	153718.5	177886.5	203839.5	259852.0	319554.5	414142.0	507609.0	576133.5	646484.0	771420.0	895270.5	1049948.5	1208683.5	1409609.0	1613327.5	1943554.5	2273940.5	2615048.0	2948217.0	3110057.0	3268267.0	3473839.5	3679412.0	3906420.0	4133428.0	4237774.5	4342121.0	4517519.0	4692917.0	4470138.5	4247360.0
SRR3622817_8_2.trim	7377.0	8007.5	14311.0	25513.5	32628.5	43305.0	55632.0	59684.5	75736.5	92422.0	95068.5	98882.0	102191.0	117903.0	126579.0	127880.0	137193.0	150409.0	170966.5	205552.5	230439.5	285931.0	351183.5	453854.5	556471.0	623688.5	695326.0	825967.5	959830.0	1123253.0	1296063.0	1503656.5	1722295.5	2043728.5	2375959.0	2728327.0	3066522.5	3213646.0	3353093.5	3547698.0	3747801.5	3958338.0	4169965.5	4255884.5	4330836.5	4499083.5	4664013.0	4451318.5	4213422.0
SRR3622817_9_1	55.0	95.5	136.0	272.0	408.0	641.5	875.0	1534.5	2194.0	3601.5	5009.0	8447.0	11885.0	18116.5	24348.0	35896.5	47445.0	66668.0	85891.0	116845.5	147800.0	214116.5	280433.0	387748.5	495064.0	575127.5	655191.0	803419.5	951648.0	1134344.5	1317041.0	1559302.0	1801563.0	2177713.5	2553864.0	2952558.0	3351252.0	3549215.0	3747178.0	3980327.5	4213477.0	4480847.0	4748217.0	4878661.0	5009105.0	5200309.0	5391513.0	5130076.0	4868639.0
SRR3622817_9_1.trim	161.0	194.5	237.0	381.5	535.5	823.5	1143.0	1866.5	2628.0	4203.5	5846.5	9423.0	13078.0	19542.5	26270.0	38056.5	50016.5	69708.0	89894.0	121390.0	153688.5	221675.5	291595.5	401766.5	513420.0	590625.5	671284.0	821357.5	977156.0	1166678.5	1362357.5	1606209.0	1859048.5	2227288.0	2606543.0	3011560.0	3410864.5	3588208.5	3769260.5	3996553.0	4221099.0	4466723.0	4713221.5	4830781.0	4934680.5	5117130.5	5294664.5	5045533.5	4777018.5
SRR3622817_9_2	43262.0	36723.5	30185.0	32387.0	34589.0	41901.0	49213.0	58345.0	67477.0	77139.0	86801.0	96362.0	105923.0	111233.5	118158.5	130104.5	138630.5	155112.5	172831.5	200122.0	229372.0	292446.5	359634.0	465637.5	570578.0	647997.5	727278.5	867820.5	1007152.0	1181144.5	1359711.5	1585983.0	1815518.0	2186499.0	2557561.0	2941372.5	3316303.0	3498854.5	3677276.0	3907843.5	4138411.0	4393747.5	4649084.0	4767618.0	4886152.0	5083416.5	5280681.0	5029351.0	4778021.0
SRR3622817_9_2.trim	8326.0	9034.5	16123.5	28698.5	36652.5	48658.5	62563.5	67148.5	85162.5	103875.5	106871.5	111202.0	114934.5	132530.5	142308.5	143850.5	154311.5	169191.0	192407.5	231403.0	259405.5	321848.0	395310.5	510375.0	625383.5	701241.5	782034.0	928955.5	1079674.5	1263702.0	1458159.0	1691827.0	1937881.0	2299096.0	2672404.5	3068828.5	3449421.0	3615292.0	3772511.5	3990888.5	4215501.0	4452342.0	4690204.0	4787911.0	4873279.5	5062245.5	5247685.0	5008119.0	4740251.5
SRR3622818_001_1	1.0	0.5	0.0	0.5	1.0	1.0	1.0	1.0	1.0	2.0	3.0	3.0	3.0	10.5	18.0	19.5	21.0	38.0	55.0	77.0	99.0	135.0	171.0	237.0	303.0	352.5	402.0	507.0	612.0	721.0	830.0	962.0	1094.0	1273.5	1453.0	1696.0	1939.0	2066.5	2194.0	2306.5	2419.0	2623.0	2827.0	2897.0	2967.0	3061.5	3156.0	2938.5	2721.0
SRR3622818_001_1.trim	2.0	1.0	0.0	0.5	1.0	1.0	1.0	1.0	1.0	2.5	4.0	4.0	4.5	13.0	20.0	21.0	23.0	38.5	54.5	76.5	100.5	137.0	174.0	248.5	320.0	357.5	395.5	507.0	625.5	726.5	836.5	977.5	1119.5	1305.5	1495.0	1723.5	1955.0	2072.0	2185.0	2308.5	2443.0	2623.5	2792.5	2848.5	2883.0	2981.5	3122.0	2920.0	2683.5
SRR3622818_001_2	34.0	24.0	14.0	19.5	25.0	30.0	35.0	45.0	55.0	76.0	97.0	98.0	99.0	104.0	118.0	131.0	136.5	145.5	159.0	188.5	210.5	229.5	257.0	333.5	407.0	447.5	495.5	567.5	620.0	739.0	873.5	988.0	1109.0	1323.0	1539.0	1750.0	1957.0	2056.5	2144.0	2258.0	2372.0	2507.0	2642.0	2733.0	2824.0	2911.0	2998.0	2832.0	2666.0
SRR3622818_001_2.trim	7.0	8.0	13.5	25.0	34.5	45.0	59.5	67.0	90.5	113.0	115.5	127.0	136.5	147.0	151.5	151.5	160.0	160.5	178.5	223.0	241.0	259.0	293.0	385.0	475.0	511.5	548.5	615.5	683.0	820.0	977.0	1103.0	1218.0	1402.0	1606.0	1811.5	2014.5	2115.0	2177.5	2301.0	2454.5	2560.5	2662.0	2748.5	2817.0	2902.5	3003.0	2854.5	2685.5
SRR3622818_002_1	1.0	0.5	0.0	0.5	1.0	1.0	1.0	2.5	4.0	4.0	4.0	8.0	12.0	21.0	30.0	41.5	53.0	82.5	112.0	154.5	197.0	266.5	336.0	487.5	639.0	729.5	820.0	991.5	1163.0	1403.5	1644.0	1937.5	2231.0	2620.0	3009.0	3496.0	3983.0	4174.5	4366.0	4622.5	4879.0	5248.0	5617.0	5738.5	5860.0	6052.0	6244.0	5847.5	5451.0
SRR3622818_002_1.trim	2.0	1.0	0.0	0.5	1.0	1.0	1.0	2.5	4.0	4.5	6.0	10.5	14.5	24.5	33.0	44.0	55.0	80.5	109.0	155.5	204.5	277.5	349.5	510.0	664.5	724.5	803.0	1000.0	1193.0	1424.0	1677.5	1981.0	2283.0	2671.5	3079.5	3559.5	4020.5	4183.5	4359.0	4614.5	4879.0	5243.0	5562.5	5602.5	5663.0	5904.5	6145.5	5763.5	5363.0
SRR3622818_002_2	53.0	42.0	31.0	43.0	55.0	60.0	65.0	89.5	114.0	144.5	175.0	191.0	207.0	215.0	242.5	275.5	295.0	312.5	323.5	369.5	427.0	496.0	555.0	675.0	793.5	874.0	970.0	1112.0	1239.0	1469.0	1710.0	1938.5	2191.5	2631.5	3068.0	3501.0	3923.0	4100.5	4257.0	4503.0	4749.0	5061.0	5373.0	5440.5	5508.0	5777.5	6047.0	5712.5	5378.0
SRR3622818_002_2.trim	16.0	17.0	26.5	48.0	66.5	92.5	120.5	128.5	173.0	216.5	220.5	230.0	236.5	283.5	319.5	328.0	350.0	354.0	374.0	442.5	488.0	542.5	617.0	763.0	900.0	981.5	1070.5	1202.0	1360.5	1640.0	1920.0	2169.0	2421.0	2796.5	3207.0	3651.0	4070.0	4215.5	4315.5	4574.0	4868.0	5161.5	5431.5	5445.5	5470.0	5748.5	6020.0	5721.0	5382.5
SRR3622818_003_1	1.0	0.5	0.0	0.5	1.0	1.5	2.0	3.5	5.0	8.0	11.0	15.0	19.0	31.5	44.0	64.0	84.0	127.5	171.0	230.5	290.0	396.5	503.0	719.0	935.0	1078.5	1222.0	1495.5	1769.0	2090.5	2412.0	2855.5	3299.0	3927.0	4555.0	5256.5	5958.0	6276.5	6595.0	6951.0	7307.0	7899.5	8492.0	8596.0	8700.0	9003.5	9307.0	8765.5	8224.0
SRR3622818_003_1.trim	2.0	1.0	0.0	0.5	1.0	1.5	2.0	3.5	5.5	9.5	14.5	19.0	22.5	35.5	47.0	66.5	86.0	125.5	169.0	234.0	301.0	412.0	521.5	748.0	974.0	1080.5	1210.0	1512.0	1805.0	2123.0	2472.5	2929.5	3390.0	3994.0	4626.5	5348.0	6033.0	6297.5	6580.0	6930.5	7292.0	7869.5	8418.0	8447.0	8455.5	8809.0	9150.5	8592.5	8030.5
SRR3622818_003_2	80.0	61.5	43.0	57.5	72.0	91.5	111.0	139.5	168.0	223.0	278.0	303.0	328.0	336.5	370.0	417.5	443.0	467.0	495.0	563.0	627.0	729.5	838.0	1015.5	1198.5	1340.0	1476.0	1685.5	1876.0	2192.5	2543.0	2893.5	3263.5	3901.0	4555.0	5237.0	5874.0	6151.5	6414.0	6762.5	7111.0	7513.0	7915.0	8114.5	8314.0	8631.5	8949.0	8480.0	8011.0
SRR3622818_003_2.trim	22.0	23.0	39.0	73.0	99.0	135.5	179.0	194.0	270.5	348.5	358.0	367.5	373.5	434.5	478.5	487.5	518.0	528.5	558.5	651.5	716.0	811.0	929.5	1142.0	1353.0	1492.0	1641.0	1854.5	2071.0	2447.0	2844.5	3210.5	3594.5	4157.0	4770.5	5482.5	6131.0	6353.5	6510.5	6857.0	7280.5	7651.0	8007.0	8162.0	8294.5	8588.5	8870.0	8464.5	8002.0
SRR3622818_004_1	1.0	0.5	0.0	0.5	1.0	2.0	3.0	4.0	5.0	11.5	18.0	23.5	29.0	45.0	61.0	80.0	99.0	160.5	222.0	304.5	387.0	531.5	676.0	952.5	1229.0	1436.5	1644.0	1995.0	2346.0	2792.0	3238.0	3820.5	4403.0	5226.0	6049.0	7010.0	7971.0	8398.0	8825.0	9291.0	9757.0	10527.5	11298.0	11501.5	11705.0	11996.0	12287.0	11641.0	10995.0
SRR3622818_004_1.trim	2.0	1.0	0.0	0.5	1.0	2.0	3.0	4.0	5.5	13.0	22.0	28.5	33.5	50.0	65.5	84.5	104.0	159.0	220.0	311.0	401.0	549.0	696.0	990.0	1285.0	1450.0	1638.0	2014.0	2391.0	2844.5	3331.5	3914.0	4505.5	5294.0	6124.0	7114.5	8063.5	8437.5	8803.5	9260.0	9762.0	10507.5	11212.0	11321.5	11379.0	11738.0	12102.0	11448.5	10784.5
SRR3622818_004_2	108.0	88.5	69.0	83.0	97.0	129.0	161.0	196.5	232.0	303.5	375.0	396.5	418.0	431.0	486.5	556.5	582.0	608.5	641.5	725.5	819.0	959.0	1100.5	1350.0	1599.0	1786.5	1974.0	2257.0	2504.0	2909.5	3376.0	3847.5	4332.5	5176.5	6039.0	6935.0	7778.0	8203.0	8609.0	9081.0	9553.0	10056.0	10559.0	10846.0	11133.0	11524.5	11916.0	11305.0	10694.0
SRR3622818_004_2.trim	32.0	35.0	61.5	109.5	142.0	186.5	243.0	266.0	354.0	444.5	457.5	472.0	481.5	559.0	620.0	632.5	669.5	684.0	737.0	868.0	944.5	1062.5	1216.5	1507.0	1793.0	1981.0	2184.5	2462.0	2747.0	3241.5	3764.5	4255.5	4762.5	5521.0	6360.5	7302.0	8151.0	8521.0	8781.5	9214.0	9782.0	10256.5	10685.5	10913.0	11138.0	11515.5	11846.0	11291.5	10705.0
SRR3622818_005_1	1.0	1.0	1.0	1.0	1.0	3.0	5.0	5.5	6.0	12.5	19.0	28.5	38.0	58.5	79.0	103.0	127.0	207.5	288.0	391.0	494.0	665.0	836.0	1182.5	1529.0	1787.5	2046.0	2492.0	2938.0	3513.5	4089.0	4781.5	5474.0	6564.0	7654.0	8757.5	9861.0	10408.5	10956.0	11612.5	12269.0	13160.5	14052.0	14305.5	14559.0	14999.5	15440.0	14646.5	13853.0
SRR3622818_005_1.trim	2.0	2.0	2.0	2.0	1.5	3.0	5.0	5.0	5.5	13.5	23.5	34.5	43.5	64.0	83.5	107.0	133.0	211.0	293.5	401.5	508.0	685.5	863.5	1228.0	1601.5	1820.0	2058.0	2523.5	2991.0	3562.5	4171.5	4880.0	5615.5	6661.5	7732.5	8869.0	9980.0	10473.0	10944.5	11571.0	12255.0	13132.5	13960.0	14103.0	14189.5	14681.0	15185.0	14411.5	13582.5
SRR3622818_005_2	131.0	107.5	84.0	100.0	116.0	158.0	200.0	257.0	314.0	390.5	467.0	507.0	547.0	564.5	619.0	688.0	722.0	772.0	833.0	929.0	1021.0	1186.5	1355.5	1654.5	1977.5	2245.5	2486.5	2826.5	3125.5	3631.5	4224.0	4820.5	5437.5	6522.5	7604.5	8695.5	9736.0	10205.5	10653.0	11333.0	12013.0	12615.5	13218.0	13534.5	13851.0	14378.0	14905.0	14173.5	13442.0
SRR3622818_005_2.trim	38.0	42.0	78.0	142.0	183.5	237.0	308.0	338.5	448.0	561.5	577.5	596.0	610.5	713.0	790.5	800.5	843.5	872.5	937.0	1071.5	1158.5	1308.5	1489.5	1847.0	2214.5	2486.0	2778.5	3128.5	3449.5	4033.5	4688.0	5320.0	5976.0	6963.5	8027.5	9192.5	10239.0	10621.5	10891.0	11506.5	12289.0	12866.5	13382.5	13625.5	13863.0	14381.5	14859.0	14182.0	13440.5
SRR3622818_006_1	1.0	1.0	1.0	1.0	1.0	3.0	5.0	6.5	8.0	14.5	21.0	31.0	41.0	67.0	93.0	121.0	149.0	250.0	351.0	473.5	596.0	799.5	1003.0	1424.0	1845.0	2145.5	2446.0	2982.5	3519.0	4194.5	4870.0	5716.5	6563.0	7859.0	9155.0	10537.5	11920.0	12539.5	13159.0	13977.0	14795.0	15729.0	16663.0	17043.0	17423.0	17982.0	18541.0	17604.5	16668.0
SRR3622818_006_1.trim	2.0	2.0	2.0	2.5	2.5	3.5	5.0	5.5	6.5	15.0	25.5	38.0	48.5	73.5	97.0	124.5	156.5	256.0	359.0	486.5	614.0	826.5	1040.0	1476.0	1919.5	2178.5	2463.5	3025.0	3588.5	4256.5	4963.5	5827.0	6722.0	7977.5	9265.0	10661.5	12044.0	12623.0	13163.0	13928.0	14757.5	15673.0	16547.0	16811.5	17001.5	17600.5	18215.0	17310.0	16336.0
SRR3622818_006_2	157.0	127.0	97.0	123.0	149.0	203.0	257.0	319.5	382.0	468.0	554.0	601.5	649.0	670.5	735.5	819.5	866.0	929.0	1008.5	1125.0	1223.0	1431.5	1658.0	2002.5	2357.0	2669.0	2970.5	3413.0	3797.5	4392.0	5097.0	5772.0	6442.5	7746.5	9086.0	10437.5	11698.0	12228.0	12744.0	13578.0	14412.0	15120.0	15828.0	16286.5	16745.0	17256.0	17767.0	16942.0	16117.0
SRR3622818_006_2.trim	46.0	50.5	94.0	172.0	227.0	299.5	383.5	413.5	537.0	669.0	691.5	711.5	725.0	847.5	948.0	970.5	1024.5	1060.0	1140.5	1300.0	1400.0	1594.0	1825.5	2227.5	2643.5	2964.0	3305.5	3759.5	4185.5	4869.0	5622.5	6324.0	7066.0	8279.5	9600.5	11029.0	12302.5	12747.0	13064.0	13820.0	14747.5	15412.0	16022.5	16371.5	16725.5	17251.0	17710.5	16941.5	16103.5
SRR3622818_007_1	1.0	1.0	1.0	1.0	1.0	3.0	5.0	7.5	10.0	18.5	27.0	35.0	43.0	77.5	112.0	139.5	167.0	284.5	402.0	548.0	694.0	944.0	1194.0	1670.5	2147.0	2513.5	2880.0	3483.0	4086.0	4869.5	5653.0	6659.0	7665.0	9174.5	10684.0	12306.0	13928.0	14690.0	15452.0	16343.0	17234.0	18320.0	19406.0	19832.5	20259.0	20933.5	21608.0	20515.0	19422.0
SRR3622818_007_1.trim	3.0	2.5	2.0	2.5	2.5	3.5	5.0	6.5	8.5	18.5	30.5	42.0	52.0	85.5	117.0	145.0	177.5	292.5	413.5	566.0	718.5	980.0	1239.5	1725.0	2221.0	2549.0	2904.5	3537.0	4174.0	4950.5	5769.0	6782.0	7854.5	9335.5	10816.5	12453.5	14099.0	14801.5	15465.5	16284.0	17158.5	18210.5	19226.5	19570.5	19830.5	20530.0	21225.0	20178.0	19032.0
SRR3622818_007_2	180.0	148.5	117.0	144.0	171.0	232.0	293.0	376.0	459.0	546.5	634.0	686.5	739.0	764.5	844.0	944.0	997.0	1073.5	1176.5	1320.5	1434.0	1675.0	1948.5	2352.0	2733.5	3068.0	3417.5	3945.0	4417.0	5107.0	5901.5	6708.0	7530.5	9097.0	10682.5	12193.5	13597.0	14261.0	14920.0	15874.0	16828.0	17623.0	18418.0	18947.0	19476.0	20108.5	20741.0	19804.0	18867.0
SRR3622818_007_2.trim	53.0	58.5	109.0	199.5	262.5	341.0	435.0	472.0	625.0	787.5	812.5	826.0	834.5	984.0	1102.0	1119.5	1179.5	1223.5	1325.0	1522.5	1641.0	1860.5	2132.5	2598.0	3067.0	3430.0	3814.0	4347.5	4872.5	5654.5	6505.0	7347.0	8255.0	9742.5	11308.5	12891.0	14316.0	14885.5	15320.0	16166.0	17197.5	17939.0	18628.0	19069.5	19506.5	20127.0	20666.0	19802.0	18843.0
SRR3622818_008_1	1.0	1.0	1.0	1.0	1.0	3.5	6.0	9.5	13.0	21.0	29.0	40.0	51.0	91.0	131.0	163.5	196.0	330.5	465.0	625.0	785.0	1077.0	1369.0	1906.5	2444.0	2865.0	3286.0	3963.0	4640.0	5541.0	6442.0	7591.0	8740.0	10461.0	12182.0	14049.5	15917.0	16819.5	17722.0	18732.0	19742.0	20945.0	22148.0	22657.5	23167.0	23927.5	24688.0	23450.5	22213.0
SRR3622818_008_1.trim	3.0	2.5	2.0	2.5	2.5	4.0	6.0	8.5	11.5	22.0	34.5	49.0	61.5	99.0	135.5	169.5	207.5	339.5	478.0	645.0	813.0	1117.0	1421.5	1974.0	2535.0	2915.5	3323.0	4023.0	4736.0	5631.0	6579.5	7735.0	8942.0	10638.5	12341.0	14216.5	16104.0	16943.0	17738.0	18685.0	19673.0	20807.0	21928.0	22360.0	22682.0	23448.5	24236.0	23048.0	21747.0
SRR3622818_008_2	195.0	164.5	134.0	165.0	196.0	260.0	324.0	423.5	523.0	620.5	718.0	784.0	850.0	875.0	960.5	1079.0	1151.0	1244.0	1356.0	1518.0	1650.5	1910.0	2209.5	2685.5	3136.0	3539.5	3946.0	4501.5	5014.5	5824.5	6740.0	7663.5	8600.5	10359.5	12162.0	13946.5	15594.5	16320.5	17042.0	18144.0	19246.0	20158.0	21070.0	21647.0	22224.0	22979.5	23735.0	22663.5	21592.0
SRR3622818_008_2.trim	61.0	67.0	121.0	220.5	293.5	388.5	496.0	535.5	721.0	917.5	948.0	956.5	957.5	1132.0	1268.5	1291.0	1364.0	1420.5	1548.0	1776.0	1910.0	2147.0	2446.5	2976.5	3502.0	3928.5	4384.0	4964.5	5535.0	6430.5	7402.5	8363.5	9388.0	11077.0	12879.0	14734.5	16409.0	17051.5	17540.5	18519.5	19676.5	20500.5	21288.5	21776.0	22263.0	23000.0	23646.0	22638.0	21522.0
SRR3622818_009_1	1.0	1.0	1.0	1.0	1.0	4.0	7.0	11.0	15.0	23.5	32.0	45.5	59.0	100.0	141.0	185.5	230.0	373.5	517.0	697.5	878.0	1198.5	1519.0	2135.5	2752.0	3222.0	3692.0	4448.5	5205.0	6235.0	7265.0	8545.5	9826.0	11744.5	13663.0	15778.0	17893.0	18934.5	19976.0	21109.0	22242.0	23562.5	24883.0	25499.5	26116.0	26907.5	27699.0	26374.0	25049.0
SRR3622818_009_1.trim	3.0	2.5	2.0	2.5	2.5	4.0	6.0	9.5	13.5	24.0	37.0	55.5	72.0	110.5	146.5	191.5	241.5	383.0	533.5	723.0	913.0	1242.5	1573.0	2206.0	2846.0	3270.0	3729.5	4522.5	5322.0	6331.0	7407.5	8706.0	10046.5	11923.5	13830.0	15989.5	18140.5	19071.0	19959.0	21040.5	22180.0	23433.0	24664.5	25181.0	25568.0	26371.5	27194.5	25901.0	24495.5
SRR3622818_009_2	214.0	186.5	159.0	190.5	222.0	301.5	381.0	487.5	594.0	701.5	809.0	884.5	960.0	988.0	1082.0	1209.5	1279.0	1386.5	1525.5	1698.0	1840.5	2142.5	2484.5	3038.0	3565.5	4004.5	4435.0	5058.0	5658.0	6574.5	7582.5	8617.0	9684.0	11682.0	13710.0	15677.0	17522.0	18398.5	19251.0	20437.0	21623.0	22637.5	23652.0	24362.5	25073.0	25869.0	26665.0	25430.5	24196.0
SRR3622818_009_2.trim	72.0	78.5	138.0	244.0	322.0	431.5	558.5	607.5	816.5	1035.5	1067.5	1076.5	1077.5	1270.0	1418.5	1433.0	1506.0	1583.5	1748.0	2003.0	2146.5	2421.0	2761.0	3366.0	3971.5	4436.0	4928.5	5595.5	6253.5	7243.5	8317.5	9400.5	10571.0	12491.0	14513.5	16581.0	18456.5	19219.5	19803.0	20854.5	22110.5	23036.5	23925.0	24506.5	25090.0	25902.0	26592.5	25402.5	24107.0
SRR3622818_01_1	1.0	1.0	1.0	1.0	1.0	4.5	8.0	12.0	16.0	25.5	35.0	50.0	65.0	110.0	155.0	208.5	262.0	421.5	581.0	779.0	977.0	1331.0	1685.0	2359.0	3033.0	3570.0	4107.0	4936.5	5766.0	6891.0	8016.0	9463.0	10910.0	13020.0	15130.0	17535.5	19941.0	21027.0	22113.0	23427.5	24742.0	26255.0	27768.0	28440.0	29112.0	29958.5	30805.0	29340.0	27875.0
SRR3622818_01_1.trim	3.0	3.0	3.0	3.5	3.0	4.5	7.0	10.5	14.5	25.5	39.0	60.0	79.0	123.0	164.0	215.5	274.0	433.5	600.0	806.0	1015.0	1378.5	1740.5	2436.0	3140.0	3625.0	4147.5	5020.0	5901.0	7011.5	8201.0	9659.0	11156.5	13219.5	15316.0	17758.5	20193.5	21170.0	22109.0	23360.0	24664.5	26088.0	27504.0	28097.5	28532.0	29390.0	30283.0	28863.0	27313.5
SRR3622818_01_2	236.0	205.5	175.0	210.5	246.0	333.0	420.0	533.5	647.0	778.5	910.0	986.5	1063.0	1093.0	1194.5	1337.5	1426.5	1556.5	1703.0	1882.5	2040.5	2375.0	2748.5	3363.5	3955.5	4451.5	4941.0	5658.0	6348.0	7347.5	8441.0	9599.0	10788.0	12970.0	15201.5	17375.0	19401.5	20376.0	21328.0	22702.0	24076.0	25180.0	26284.0	27056.0	27828.0	28767.0	29706.0	28286.5	26867.0
SRR3622818_01_2.trim	82.0	90.5	159.5	277.0	362.5	482.0	618.0	669.5	891.5	1124.5	1159.5	1189.0	1210.0	1421.5	1576.0	1588.0	1671.5	1761.5	1950.5	2229.5	2383.5	2691.0	3072.5	3747.0	4419.5	4940.0	5486.0	6251.5	7009.5	8086.5	9264.0	10470.0	11758.0	13855.5	16082.5	18380.0	20448.5	21289.5	21958.5	23184.5	24609.0	25603.0	26571.5	27204.0	27848.0	28811.0	29646.5	28304.5	26818.0
SRR3622818_02_1	1.0	1.0	1.0	2.0	3.0	7.0	11.0	20.0	29.0	49.5	70.0	103.0	136.0	229.0	322.0	441.5	561.0	853.0	1145.0	1557.5	1970.0	2712.5	3455.0	4772.0	6089.0	7102.5	8116.0	9899.0	11682.0	13942.0	16202.0	18982.0	21762.0	26082.0	30402.0	35037.0	39672.0	41977.0	44282.0	46916.5	49551.0	52598.0	55645.0	56904.5	58164.0	59920.5	61677.0	58563.5	55450.0
SRR3622818_02_1.trim	3.0	3.0	3.0	5.5	7.0	9.5	12.0	20.0	30.5	54.0	77.5	116.0	158.0	248.0	335.5	462.0	593.0	875.0	1170.5	1604.0	2044.5	2801.0	3565.0	4932.0	6310.5	7215.0	8197.5	10035.5	11913.5	14181.5	16567.5	19358.5	22210.0	26417.0	30733.5	35475.0	40166.0	42292.5	44379.5	46875.5	49440.5	52239.0	55014.0	56206.0	57139.5	58878.0	60563.0	57532.0	54369.5
SRR3622818_02_2	480.0	418.0	356.0	423.5	491.0	657.5	824.0	1071.5	1319.0	1563.0	1807.0	1997.5	2188.0	2251.0	2415.0	2654.5	2800.5	3029.5	3326.0	3704.5	4086.5	4832.5	5560.0	6713.5	7878.5	8874.5	9835.0	11302.0	12732.5	14686.0	16840.5	19312.5	21830.0	26073.0	30365.5	34492.0	38368.5	40539.0	42664.0	45329.5	47995.0	50585.0	53175.0	54344.5	55514.0	57568.0	59622.0	56671.5	53721.0
SRR3622818_02_2.trim	158.0	174.0	319.5	566.5	740.0	964.0	1215.5	1307.0	1756.5	2228.5	2307.5	2386.0	2428.0	2887.0	3213.5	3182.0	3305.0	3494.0	3894.5	4459.5	4756.0	5409.5	6235.0	7503.5	8755.0	9753.5	10849.5	12492.5	14104.0	16199.0	18482.0	21036.0	23744.5	27751.0	31944.5	36364.5	40446.0	42425.0	44035.0	46397.0	49128.0	51491.0	53787.5	54728.0	55613.5	57582.0	59422.5	56686.5	53668.0
SRR3622818_03_1	1.0	1.5	2.0	3.5	5.0	11.0	17.0	28.0	39.0	73.0	107.0	159.5	212.0	334.0	456.0	657.0	858.0	1275.0	1692.0	2298.0	2904.0	4064.0	5224.0	7141.5	9059.0	10620.5	12182.0	14786.5	17391.0	20860.0	24329.0	28592.5	32856.0	39134.5	45413.0	52380.5	59348.0	62821.0	66294.0	70373.0	74452.0	78849.0	83246.0	85130.5	87015.0	89789.5	92564.0	87957.0	83350.0
SRR3622818_03_1.trim	3.0	3.5	4.0	7.0	9.5	14.5	19.0	28.5	41.0	76.0	111.0	173.5	242.0	361.0	477.5	691.5	910.5	1317.5	1746.0	2379.5	3024.5	4191.0	5369.0	7368.0	9389.0	10791.5	12324.0	15014.0	17756.5	21241.0	24880.5	29177.0	33579.5	39679.0	45925.0	53042.5	60118.5	63286.0	66371.5	70292.0	74298.5	78367.5	82334.0	84061.5	85553.5	88298.0	90861.0	86371.5	81733.0
SRR3622818_03_2	700.0	613.5	527.0	624.5	722.0	988.0	1254.0	1614.0	1974.0	2338.0	2702.0	2993.5	3285.0	3365.0	3604.0	3964.5	4190.5	4556.5	5019.0	5603.5	6137.0	7226.0	8370.0	10132.0	11852.5	13240.0	14609.0	16938.0	19231.0	22072.5	25147.0	28866.5	32709.5	39103.5	45488.0	51609.5	57462.0	60759.5	63950.0	67811.0	71672.0	75607.0	79542.0	81380.5	83219.0	86354.0	89489.0	85002.0	80515.0
SRR3622818_03_2.trim	238.0	263.0	473.5	834.5	1089.5	1444.0	1854.0	2001.0	2667.5	3357.0	3459.5	3587.0	3661.0	4301.5	4756.0	4723.0	4912.0	5216.0	5845.0	6704.5	7140.5	8121.0	9380.5	11294.5	13196.5	14615.5	16148.0	18709.0	21252.5	24274.5	27570.0	31482.5	35607.0	41613.5	47870.5	54421.5	60529.0	63536.0	65989.0	69425.5	73369.5	76953.5	80445.5	81983.0	83469.5	86469.0	89225.5	84938.0	80261.5
SRR3622818_04_1	1.0	2.0	3.0	4.5	6.0	15.5	25.0	41.5	58.0	101.0	144.0	222.0	300.0	451.5	603.0	888.0	1173.0	1725.0	2277.0	3072.0	3867.0	5401.5	6936.0	9515.5	12095.0	14204.0	16313.0	19787.0	23261.0	27813.0	32365.0	38082.5	43800.0	52214.0	60628.0	69944.0	79260.0	83815.0	88370.0	93833.0	99296.0	105031.5	110767.0	113360.0	115953.0	119464.0	122975.0	117019.5	111064.0
SRR3622818_04_1.trim	4.0	5.0	5.5	8.0	10.5	19.5	28.0	42.5	60.0	105.5	152.5	242.0	343.0	498.0	642.5	936.5	1239.0	1775.5	2340.0	3175.5	4021.5	5577.5	7153.0	9810.5	12515.5	14442.0	16503.0	20076.5	23762.0	28333.0	33075.0	38848.0	44767.5	52948.5	61351.5	70822.5	80206.5	84344.0	88434.0	93763.0	99100.5	104369.0	109587.0	111938.0	113984.5	117460.0	120745.5	114985.5	108996.0
SRR3622818_04_2	952.0	819.5	687.0	808.0	929.0	1285.5	1642.0	2128.5	2615.0	3093.5	3572.0	3989.0	4406.0	4517.5	4826.0	5287.0	5594.0	6081.0	6665.0	7414.5	8165.5	9670.0	11163.0	13525.5	15848.5	17668.0	19516.0	22617.5	25646.0	29443.0	33537.5	38566.0	43710.5	52050.0	60518.5	68889.0	76746.5	81013.0	85204.0	90396.0	95588.0	100689.0	105790.0	108286.0	110782.0	115031.5	119281.0	113361.0	107441.0
SRR3622818_04_2.trim	311.0	342.0	604.0	1071.5	1410.5	1883.0	2434.5	2633.5	3502.5	4400.0	4538.5	4723.5	4836.0	5740.0	6388.5	6315.0	6544.0	6941.5	7795.5	8954.0	9488.0	10782.5	12480.5	15100.5	17730.5	19601.5	21565.0	24922.5	28332.5	32398.5	36797.0	42079.0	47586.0	55408.0	63707.5	72620.5	80789.5	84659.0	87889.5	92533.0	97772.0	102476.0	107141.5	109132.0	111009.0	115130.5	119022.5	113396.5	107198.0
SRR3622818_05_1	1.0	2.0	3.0	5.5	8.0	20.0	32.0	51.0	70.0	122.5	175.0	274.0	373.0	573.5	774.0	1113.5	1453.0	2136.5	2820.0	3811.0	4802.0	6783.5	8765.0	11905.5	15046.0	17697.0	20348.0	24664.5	28981.0	34691.0	40401.0	47524.0	54647.0	65189.0	75731.0	87409.5	99088.0	104762.0	110436.0	117199.0	123962.0	131360.5	138759.0	141852.5	144946.0	149303.0	153660.0	146209.5	138759.0
SRR3622818_05_1.trim	5.0	6.0	6.5	10.0	13.5	25.5	37.0	54.0	75.5	131.0	187.5	296.5	420.0	629.0	823.0	1169.5	1531.0	2207.0	2907.0	3940.5	4989.5	7003.0	9052.5	12275.0	15560.5	18003.5	20589.5	24997.0	29556.0	35310.0	41296.0	48494.0	55859.0	66140.5	76737.5	88550.0	100169.0	105314.5	110501.5	117128.0	123713.5	130582.5	137363.0	140046.5	142387.5	146768.0	150931.5	143781.5	136278.5
SRR3622818_05_2	1178.0	1022.0	866.0	1017.5	1169.0	1599.0	2029.0	2642.0	3255.0	3836.5	4418.0	4969.0	5520.0	5661.0	6045.0	6627.5	7025.5	7627.5	8319.0	9232.0	10195.0	12071.0	13934.5	16959.5	19873.5	22076.5	24362.5	28243.5	32006.0	36737.0	41890.0	48192.0	54629.5	65039.5	75564.0	86032.5	95879.5	101179.0	106389.0	112866.0	119343.0	125769.0	132195.0	135386.0	138577.0	143739.0	148901.0	141666.5	134432.0
SRR3622818_05_2.trim	373.0	412.0	744.0	1363.0	1811.0	2389.5	3071.0	3318.0	4397.5	5512.0	5686.0	5899.0	6020.0	7152.5	7959.0	7880.0	8186.5	8665.5	9729.0	11192.0	11849.0	13447.0	15580.5	18914.0	22236.0	24517.5	26896.5	31065.0	35309.0	40410.0	45984.0	52585.0	59469.0	69310.0	79619.0	90623.0	100812.5	105714.0	109814.5	115635.0	122149.5	128069.5	134021.0	136531.0	138780.5	143842.5	148689.5	141781.0	134132.5
SRR3622818_06_1	2.0	2.5	3.0	6.5	10.0	23.5	37.0	57.5	78.0	142.0	206.0	325.5	445.0	679.0	913.0	1336.5	1760.0	2581.0	3402.0	4562.0	5722.0	8121.0	10520.0	14273.0	18026.0	21201.0	24376.0	29555.5	34735.0	41533.5	48332.0	56998.5	65665.0	78275.5	90886.0	104842.5	118799.0	125494.5	132190.0	140462.0	148734.0	157677.5	166621.0	170290.5	173960.0	179141.5	184323.0	175431.5	166540.0
SRR3622818_06_1.trim	6.0	6.5	6.5	11.0	16.5	31.5	46.0	64.5	86.0	153.0	221.5	350.5	496.0	740.5	968.0	1398.5	1849.5	2671.5	3516.0	4716.5	5937.5	8370.0	10856.5	14719.5	18645.5	21563.5	24673.5	29983.5	35435.5	42267.0	49392.0	58169.5	67126.0	79367.0	92061.5	106221.0	120083.5	126161.0	132294.0	140339.5	148413.5	156759.0	164905.0	168068.5	170864.5	176103.5	181156.0	172611.5	163534.5
SRR3622818_06_2	1431.0	1232.0	1033.0	1214.0	1395.0	1930.5	2466.0	3163.0	3860.0	4548.5	5237.0	5954.0	6671.0	6846.5	7301.5	7977.0	8455.0	9198.0	9987.0	10991.5	12107.0	14407.0	16711.5	20345.0	23867.5	26593.0	29347.0	33907.0	38377.5	44038.0	50158.5	57753.5	65573.0	78159.0	90794.0	103265.5	115031.5	121249.0	127367.0	135175.5	142984.0	150869.5	158755.0	162479.0	166203.0	172450.0	178697.0	170061.5	161426.0
SRR3622818_06_2.trim	448.0	492.5	893.5	1653.5	2200.0	2885.5	3705.0	4008.0	5305.0	6641.5	6848.0	7110.5	7263.5	8590.0	9518.5	9427.0	9805.0	10365.0	11646.5	13392.5	14140.0	16102.5	18699.0	22685.5	26671.0	29424.0	32347.5	37351.0	42386.5	48454.0	55076.0	63041.0	71399.0	83252.5	95588.5	108717.0	120907.0	126633.5	131449.5	138505.5	146430.0	153834.0	161133.5	163838.0	166304.0	172481.5	178440.0	170259.5	161134.0
SRR3622818_07_1	3.0	3.5	4.0	7.5	11.0	26.0	41.0	67.5	94.0	164.0	234.0	380.5	527.0	792.0	1057.0	1554.5	2052.0	2999.0	3946.0	5307.5	6669.0	9462.5	12256.0	16632.5	21009.0	24740.0	28471.0	34503.0	40535.0	48452.5	56370.0	66561.0	76752.0	91431.5	106111.0	122314.5	138518.0	146339.5	154161.0	163868.5	173576.0	183936.5	194297.0	198453.0	202609.0	209020.5	215432.0	204953.0	194474.0
SRR3622818_07_1.trim	7.0	7.5	7.5	12.0	18.0	35.0	51.5	75.0	101.5	175.5	252.0	410.0	583.5	861.5	1125.5	1629.0	2149.5	3095.5	4075.5	5492.0	6925.0	9745.5	12637.0	17140.0	21709.5	25153.5	28828.5	35014.5	41385.0	49350.5	57626.5	67923.0	78458.5	92742.5	107497.0	123884.5	140002.0	147145.0	154303.5	163734.0	173181.0	182805.0	192252.0	195893.0	199133.0	205512.5	211580.5	201560.5	190948.0
SRR3622818_07_2	1673.0	1441.0	1209.0	1438.5	1668.0	2266.0	2864.0	3678.5	4493.0	5309.5	6126.0	6954.5	7783.0	7983.5	8514.5	9300.5	9858.5	10712.5	11627.0	12873.5	14178.5	16803.5	19503.5	23712.0	27779.0	30957.5	34211.0	39535.0	44740.0	51388.5	58488.5	67342.5	76511.0	91165.5	105925.5	120602.5	134351.5	141484.0	148562.0	157704.0	166846.0	176036.5	185227.0	189562.5	193898.0	201225.0	208552.0	198413.5	188275.0
SRR3622818_07_2.trim	527.0	580.0	1046.0	1948.0	2601.5	3383.0	4325.5	4682.0	6191.5	7746.5	7984.0	8302.0	8494.5	10034.5	11104.0	10985.5	11416.0	12049.0	13546.5	15666.0	16611.0	18885.5	21894.5	26485.5	31048.5	34225.5	37645.5	43474.5	49365.5	56524.0	64219.5	73471.0	83279.0	97104.0	111481.0	126864.0	141112.5	147808.0	153454.0	161597.0	170782.5	179482.5	188068.0	191211.5	194038.0	201253.5	208228.5	198622.0	187873.0
SRR3622818_08_1	3.0	3.5	4.0	9.5	15.0	31.0	47.0	74.0	101.0	181.5	262.0	441.5	621.0	912.0	1203.0	1779.5	2356.0	3400.5	4445.0	6031.5	7618.0	10843.0	14068.0	19044.5	24021.0	28307.0	32593.0	39501.5	46410.0	55364.0	64318.0	76087.5	87857.0	104522.5	121188.0	139694.0	158200.0	167245.5	176291.0	187315.5	198340.0	210364.5	222389.0	226990.0	231591.0	239072.0	246553.0	234487.5	222422.0
SRR3622818_08_1.trim	7.0	7.5	8.0	14.5	22.5	41.0	59.0	84.0	110.5	197.0	289.5	479.5	683.5	984.5	1276.0	1866.5	2470.5	3513.5	4596.5	6249.5	7918.5	11162.5	14491.5	19607.0	24807.0	28765.5	33000.5	40080.0	47341.0	56381.0	65769.5	77597.5	89739.5	106026.0	122827.0	141515.5	159891.5	168168.5	176467.0	187172.5	197861.5	209100.0	220160.0	224114.5	227604.5	235003.0	242047.0	230590.5	218404.5
SRR3622818_08_2	1908.0	1650.0	1392.0	1640.0	1888.0	2558.5	3229.0	4170.0	5111.0	6069.5	7028.0	7948.0	8868.0	9097.5	9723.5	10642.5	11279.5	12241.5	13272.5	14715.5	16238.5	19219.5	22245.5	27016.0	31680.0	35391.5	39169.0	45240.0	51173.5	58766.5	66869.0	77003.0	87516.0	104295.5	121148.0	138003.0	153829.5	161885.5	169878.0	180308.0	190738.0	201313.5	211889.0	216711.5	221534.0	229993.0	238452.0	226835.5	215219.0
SRR3622818_08_2.trim	603.0	664.0	1197.5	2227.5	2962.5	3832.5	4901.0	5317.0	7047.0	8820.5	9083.0	9452.5	9683.0	11467.0	12726.0	12600.5	13091.0	13789.0	15415.5	17807.5	18905.0	21495.0	24952.5	30266.5	35517.0	39157.5	43127.5	49833.0	56492.0	64568.5	73349.5	83973.5	95252.5	111094.0	127519.5	145202.5	161589.5	169110.5	175485.0	184842.5	195319.5	205338.0	215221.0	218703.5	221811.5	230021.0	238024.5	227065.5	214725.5
SRR3622818_09_1	3.0	3.5	4.0	11.0	18.0	36.0	54.0	84.0	114.0	206.5	299.0	505.5	712.0	1031.5	1351.0	2003.0	2655.0	3816.0	4977.0	6774.0	8571.0	12232.5	15894.0	21461.5	27029.0	31794.5	36560.0	44452.0	52344.0	62345.5	72347.0	85620.5	98894.0	117700.0	136506.0	157256.0	178006.0	188035.5	198065.0	210539.0	223013.0	236444.0	249875.0	255198.0	260521.0	268901.0	277281.0	263589.5	249898.0
SRR3622818_09_1.trim	7.0	7.5	8.0	16.0	25.5	46.0	67.0	96.5	126.5	224.0	328.0	545.5	778.5	1109.0	1428.5	2096.5	2781.0	3940.5	5143.5	7003.0	8895.5	12603.0	16388.5	22091.0	27894.5	32328.5	37071.0	45095.0	53305.5	63431.5	73975.0	87342.5	101047.5	119399.5	138349.5	159317.0	179943.5	189110.0	198270.0	210392.0	222486.5	234991.5	247337.5	252001.5	256167.0	264437.0	272226.5	259213.5	245378.0
SRR3622818_09_2	2160.0	1868.0	1576.0	1835.0	2094.0	2863.5	3633.0	4693.0	5753.0	6839.5	7926.0	8936.0	9946.0	10204.0	10945.0	11993.0	12679.5	13779.5	14957.5	16570.5	18258.0	21565.0	24975.0	30446.5	35751.5	39901.5	44132.5	50911.5	57596.0	66139.0	75208.5	86615.5	98430.0	117396.0	136437.0	155313.5	173026.5	182029.5	190990.0	202624.0	214258.0	226302.0	238346.0	243590.0	248834.0	258498.0	268162.0	255164.5	242167.0
SRR3622818_09_2.trim	684.0	752.0	1336.0	2473.0	3292.0	4295.0	5526.0	6000.5	7972.0	9992.5	10285.0	10683.5	10934.0	12900.5	14302.5	14175.0	14710.5	15481.0	17305.5	19992.5	21196.5	24088.5	27998.0	34100.5	40103.0	44210.5	48683.0	56137.5	63570.0	72667.0	82535.5	94474.0	107156.5	125047.0	143590.5	163402.0	181727.5	190153.0	197317.5	207708.5	219378.5	230783.0	242033.5	245877.5	249320.5	258671.0	267688.0	255389.0	241587.5
SRR3622818_1	37.0	61.0	85.0	158.0	231.0	412.5	594.0	947.0	1300.0	2249.5	3199.0	5201.5	7204.0	11170.0	15136.0	22372.5	29609.0	42184.0	54759.0	74627.0	94495.0	134750.0	175005.0	237902.5	300800.0	352955.0	405110.0	496273.0	587436.0	695475.5	803515.0	950060.0	1096605.0	1309246.0	1521887.0	1747284.0	1972681.0	2088163.5	2203646.0	2337579.0	2471512.0	2615472.0	2759432.0	2827093.0	2894754.0	2984006.0	3073258.0	2923149.0	2773040.0
SRR3622818_1.trim	89.0	105.0	125.0	200.5	286.5	495.0	716.5	1124.5	1544.0	2566.5	3627.0	5709.0	7890.5	11992.0	16217.5	23591.0	31091.5	43880.0	56978.0	77183.5	97877.5	138781.5	180780.5	245158.5	310216.5	359048.0	411260.0	503188.0	597919.5	708578.0	822745.0	969315.0	1120480.0	1327849.0	1541580.5	1769963.5	1994738.0	2100302.5	2205288.0	2335570.0	2465825.0	2599524.5	2732045.5	2793374.0	2847859.0	2934527.0	3017059.5	2875650.0	2724878.0
SRR3622818_1_1	3.0	4.5	6.0	15.0	24.0	42.0	60.0	93.0	126.0	223.5	321.0	556.0	791.0	1144.5	1498.0	2213.5	2929.0	4229.0	5529.0	7506.0	9483.0	13553.0	17623.0	23856.0	30089.0	35420.5	40752.0	49492.0	58232.0	69158.0	80084.0	95066.0	110048.0	130788.0	151528.0	174586.0	197644.0	208923.5	220203.0	233832.0	247461.0	262351.5	277242.0	283479.5	289717.0	298844.0	307971.0	292771.0	277571.0
SRR3622818_1_1.trim	7.0	8.5	10.0	20.0	31.5	51.5	72.5	106.0	140.0	243.0	353.5	600.5	864.0	1229.5	1586.0	2321.0	3071.5	4372.0	5718.0	7764.5	9856.0	13974.5	18174.5	24557.0	31049.5	36002.0	41279.5	50162.0	59297.5	70411.0	81937.5	96972.5	112409.5	132675.0	153637.0	176926.5	199796.5	210108.5	220385.0	233635.5	246902.5	260788.0	274474.5	279965.5	284930.0	293894.0	302301.5	287979.0	272671.0
SRR3622818_1_2	2409.0	2079.5	1750.0	2050.0	2350.0	3185.0	4020.0	5193.0	6366.0	7587.5	8809.0	9891.0	10973.0	11268.5	12123.0	13312.0	14078.0	15278.0	16590.0	18436.5	20316.5	23952.5	27725.0	33775.0	39616.5	44218.0	48937.5	56468.0	63924.5	73481.0	83569.5	96233.0	109346.5	130396.5	151579.0	172661.0	192419.5	202321.0	212178.0	225020.0	237862.0	251303.0	264744.0	270660.5	276577.0	287200.0	297823.0	283355.0	268887.0
SRR3622818_1_2.trim	761.0	837.5	1492.0	2747.5	3649.0	4759.0	6097.0	6604.5	8837.0	11125.5	11465.0	11904.5	12162.5	14326.5	15869.0	15743.5	16353.0	17193.5	19180.5	22169.5	23533.0	26734.5	31097.0	37875.5	44493.0	49048.0	54023.0	62313.5	70560.0	80655.5	91646.5	104950.5	119067.0	138968.0	159610.5	181639.0	201987.5	211241.0	219090.5	230549.5	243465.0	256277.0	268898.0	273199.0	277049.5	287408.5	297373.5	283669.5	268320.0
SRR3622818_2	24428.0	21229.0	18030.0	20846.0	23662.0	32012.5	40363.0	51925.0	63487.0	75650.5	87814.0	99503.0	111192.0	114300.5	122280.0	133139.5	140546.0	152027.5	164496.0	183359.0	201902.5	238483.5	277485.5	337668.0	395708.5	441107.0	488006.0	565103.5	641455.0	737941.5	838294.0	965052.0	1096631.0	1303534.0	1511136.0	1720878.0	1920724.0	2024278.0	2125223.0	2248981.0	2372739.0	2507966.0	2643193.0	2702410.5	2761628.0	2868841.5	2976055.0	2831399.5	2686744.0
SRR3622818_2.trim	7819.0	8590.5	15147.0	27928.5	37070.0	48606.5	62604.5	67737.0	89269.0	111274.0	114564.0	119420.5	122611.0	144977.0	160245.0	157516.5	162782.0	170722.5	190316.0	220953.0	236085.5	269458.5	313101.5	379927.0	446214.0	491656.0	540755.5	623998.0	705185.0	805283.0	916273.5	1050948.5	1193355.0	1389091.0	1590395.0	1808857.0	2015078.0	2112138.5	2194361.0	2306304.0	2428982.5	2556611.5	2684759.5	2728939.5	2766893.5	2870349.0	2972438.5	2835504.0	2680977.0
SRR3622818_2_1	6.0	9.5	13.0	32.0	51.0	82.0	113.0	186.5	260.0	454.5	649.0	1086.0	1523.0	2247.0	2971.0	4452.0	5933.0	8467.5	11002.0	14993.5	18985.0	27065.0	35145.0	47600.5	60056.0	70793.0	81530.0	99377.0	117224.0	138855.0	160486.0	190035.0	219584.0	261784.0	303984.0	349364.5	394745.0	417304.5	439864.0	467355.5	494847.0	524155.5	553464.0	566983.0	580502.0	597927.5	615353.0	585399.0	555445.0
SRR3622818_2_1.trim	13.0	17.0	20.5	39.0	59.5	94.5	134.0	213.0	295.0	506.0	725.0	1181.0	1662.5	2409.5	3155.5	4672.5	6229.0	8810.5	11454.5	15489.5	19651.5	27855.0	36271.0	49125.0	62091.0	72011.0	82624.5	100783.0	119429.5	141426.0	164331.0	194030.0	224336.5	265362.5	307891.0	353939.0	399077.5	419617.5	440344.0	467013.0	493484.5	520860.5	548150.0	560105.0	570570.5	587714.0	604091.0	575835.5	545450.0
SRR3622818_2_2	4839.0	4199.5	3560.0	4172.5	4785.0	6388.5	7992.0	10376.5	12761.0	15172.5	17584.0	19778.0	21972.0	22561.5	24208.0	26562.5	28240.5	30658.5	33134.5	36832.0	40596.5	47903.0	55654.5	67698.0	79174.5	88376.0	97871.5	112999.5	128038.0	147217.0	167252.0	192750.0	219146.0	261067.0	303426.5	345289.5	384633.5	404646.5	424398.0	449926.0	475454.0	502028.0	528602.0	540607.0	552612.0	574134.0	595656.0	566830.0	538004.0
SRR3622818_2_2.trim	1523.0	1678.0	2996.5	5548.0	7391.5	9670.0	12356.0	13318.0	17734.0	22268.5	22964.0	23905.0	24490.0	28798.5	31755.0	31397.0	32599.5	34223.5	38143.0	44224.5	47149.5	53674.5	62373.0	75819.0	89009.0	98186.5	108209.5	124797.5	141105.0	161149.0	183198.5	210249.5	238740.0	278194.5	319222.5	362846.5	403242.0	421930.5	438096.0	461203.5	486585.5	511948.0	537328.5	545940.5	553417.0	574534.0	595124.5	567678.0	536661.0
SRR3622818_3_1	8.0	17.0	26.0	54.0	82.0	131.5	181.0	286.5	392.0	675.0	958.0	1584.5	2211.0	3343.5	4476.0	6701.0	8926.0	12696.0	16466.0	22414.5	28363.0	40490.5	52618.0	71366.0	90114.0	105997.5	121881.0	148859.5	175838.0	208363.5	240889.0	285114.5	329340.0	392810.5	456281.0	523871.5	591462.0	625861.5	660261.0	701377.5	742494.0	785671.0	828848.0	849257.5	869667.0	896337.5	923008.0	877717.0	832426.0
SRR3622818_3_1.trim	22.0	28.0	34.5	61.5	91.0	152.5	219.5	335.0	453.0	752.0	1067.0	1730.5	2429.0	3597.5	4773.0	7050.5	9369.0	13188.0	17125.5	23170.5	29354.0	41692.0	54373.0	73617.5	93127.0	107983.0	123706.5	150864.5	178988.5	212281.5	246599.0	290844.0	336318.5	398190.0	462143.0	530745.5	597982.0	629277.5	660960.5	700950.0	740667.5	780828.0	820557.0	838769.0	855131.0	881546.5	906353.5	863251.5	817466.0
SRR3622818_3_2	7359.0	6378.0	5397.0	6285.0	7173.0	9598.0	12023.0	15573.0	19123.0	22718.5	26314.0	29708.0	33102.0	34028.0	36422.0	39788.5	42291.0	45907.0	49549.0	55131.5	60801.0	71759.5	83430.0	101464.5	118624.0	132273.0	146480.5	169402.0	192177.5	221018.0	250974.5	289022.5	328552.0	391364.0	454630.5	516915.5	575671.5	606534.5	636908.0	674807.0	712706.0	752783.5	792861.0	810970.5	829080.0	860812.0	892544.0	849535.0	806526.0
SRR3622818_3_2.trim	2299.0	2526.0	4486.5	8285.5	11039.0	14540.0	18672.5	20143.0	26699.0	33416.0	34447.0	35776.5	36579.5	43137.5	47698.0	47157.5	48887.0	51235.0	57034.5	66192.5	70621.0	80457.0	93551.5	113749.0	133637.5	147333.0	162232.0	187153.5	211684.5	241848.0	274930.0	315237.0	357785.0	416889.0	478214.0	543227.5	603688.0	632494.5	657395.0	691866.0	729669.0	767649.5	805563.5	818841.5	830602.0	861613.0	891761.0	850733.0	804485.0
SRR3622818_4_1	18.0	25.5	33.0	68.0	103.0	167.5	232.0	383.0	534.0	898.0	1262.0	2080.0	2898.0	4435.5	5973.0	8874.0	11775.0	16864.5	21954.0	29849.5	37745.0	53916.0	70087.0	95062.5	120038.0	141278.0	162518.0	198394.5	234271.0	277749.5	321228.0	380323.0	439418.0	523770.5	608123.0	698447.5	788772.0	834971.0	881170.0	935839.0	990508.0	1047727.0	1104946.0	1132355.0	1159764.0	1194797.0	1229830.0	1169620.5	1109411.0
SRR3622818_4_1.trim	36.0	40.5	47.5	83.0	120.5	200.0	288.0	455.5	624.5	1011.5	1419.5	2282.0	3189.5	4776.0	6378.0	9332.5	12357.5	17541.0	22865.5	30833.5	38977.0	55516.0	72502.0	98106.0	124015.0	143838.5	164876.0	201020.5	238490.0	283055.5	328927.5	388030.5	448815.5	530906.0	615850.0	707575.5	797504.0	839606.0	881990.0	935285.0	988232.5	1041246.0	1093791.5	1118284.0	1140107.5	1174822.0	1207726.0	1150720.0	1090053.0
SRR3622818_4_2	9782.0	8480.5	7179.0	8354.0	9529.0	12812.0	16095.0	20797.5	25500.0	30268.0	35036.0	39655.5	44275.0	45509.0	48726.5	53194.5	56379.0	61082.0	65931.0	73336.5	80801.0	95479.0	111075.0	135103.0	158229.0	176423.5	195051.5	225792.5	256619.5	295119.0	334906.0	385457.5	438028.5	521495.0	605371.0	688869.5	768101.5	809394.0	849796.0	899632.5	949469.0	1003571.5	1057674.0	1081515.5	1105357.0	1148038.5	1190720.0	1133055.0	1075390.0
SRR3622818_4_2.trim	3077.0	3384.5	5985.5	11073.5	14762.5	19459.0	25061.0	27056.0	35666.0	44493.5	45846.5	47714.5	48901.5	57656.5	63687.0	62879.5	65153.5	68287.0	76055.5	88247.5	94184.0	107473.0	124978.5	151859.0	178387.0	196505.5	216112.5	249496.5	282372.0	322442.0	366601.0	420350.0	476993.5	555419.5	636684.0	724034.0	805665.5	844061.0	877049.5	922363.0	971921.5	1023118.5	1074353.5	1091891.0	1107266.5	1148836.5	1189460.5	1134504.0	1072664.5
SRR3622818_5_1	21.0	30.0	39.0	82.5	126.0	214.0	302.0	479.0	656.0	1113.5	1571.0	2599.5	3628.0	5560.5	7493.0	11092.0	14691.0	21071.5	27452.0	37287.0	47122.0	67324.0	87526.0	118777.0	150028.0	176437.0	202846.0	248104.5	293363.0	347465.5	401568.0	474747.0	547926.0	654687.0	761448.0	873740.0	986032.0	1043629.5	1101227.0	1169472.5	1237718.0	1309245.0	1380772.0	1414710.5	1448649.0	1492691.0	1536733.0	1462079.0	1387425.0
SRR3622818_5_1.trim	45.0	51.5	60.0	103.5	150.0	254.5	369.0	569.5	774.0	1269.0	1789.0	2860.5	3981.0	5976.0	8001.0	11670.0	15442.5	21943.5	28586.0	38534.5	48713.0	69346.0	90552.5	122507.5	154816.0	179526.5	205848.0	251491.5	298680.0	354070.0	411117.5	484422.0	559817.5	663687.0	771075.0	884994.5	996891.5	1049585.5	1102445.5	1168775.0	1234656.5	1301102.0	1366969.5	1397584.0	1424909.0	1468070.0	1508885.0	1438173.0	1362926.0
SRR3622818_5_2	12265.0	10612.0	8959.0	10416.0	11873.0	15973.5	20074.0	25955.5	31837.0	37805.0	43773.0	49571.0	55369.0	56928.0	60983.0	66599.0	70469.0	76162.0	82327.0	91742.0	100944.5	119177.5	138660.5	168765.5	197888.0	220576.5	243687.5	282227.0	320844.5	369000.5	418818.5	481784.0	547247.0	651727.0	756683.5	861027.5	959971.5	1011512.0	1062039.0	1124330.0	1186621.0	1254228.5	1321836.0	1351669.5	1381503.0	1434599.5	1487696.0	1415925.0	1344154.0
SRR3622818_5_2.trim	3870.0	4246.5	7475.5	13824.5	18439.5	24276.5	31226.0	33718.5	44568.5	55650.0	57323.0	59662.5	61134.0	72186.5	79786.5	78656.5	81448.0	85364.0	95111.0	110428.0	117896.5	134491.0	156326.5	189811.5	222895.5	245425.0	269849.5	311781.5	353009.5	402998.0	458072.5	525070.5	595741.0	694139.0	795956.5	904922.5	1006919.0	1055150.0	1096454.0	1152843.0	1214581.0	1278668.0	1342951.5	1364935.0	1384105.0	1435899.5	1486441.0	1417882.5	1340670.0
SRR3622818_6_1	22.0	37.5	53.0	99.5	146.0	253.5	361.0	577.0	793.0	1349.5	1906.0	3127.5	4349.0	6680.0	9011.0	13348.0	17685.0	25232.0	32779.0	44675.5	56572.0	80723.5	104875.0	142363.0	179851.0	211623.0	243395.0	297811.5	352228.0	417326.5	482425.0	570226.0	658027.0	785785.0	913543.0	1048212.5	1182882.0	1252040.5	1321199.0	1402621.0	1484043.0	1570197.0	1656351.0	1697351.5	1738352.0	1790655.5	1842959.0	1753549.5	1664140.0
SRR3622818_6_1.trim	51.0	63.5	78.5	127.5	181.0	307.0	441.5	682.0	933.0	1541.0	2175.5	3447.5	4774.5	7185.0	9633.0	14036.0	18564.5	26268.5	34153.0	46179.5	58477.5	83139.5	108457.0	146819.0	185665.0	215409.5	247049.0	301860.5	358527.0	425168.5	493804.0	581846.0	672436.5	796766.5	925115.5	1061585.5	1195924.5	1259323.0	1322554.5	1401475.0	1480338.5	1560690.5	1640126.0	1677101.5	1709856.5	1760746.0	1809374.0	1725073.5	1635059.5
SRR3622818_6_2	14738.0	12767.0	10796.0	12495.5	14195.0	19095.5	23996.0	31083.5	38171.0	45351.0	52531.0	59556.5	66582.0	68445.0	73228.5	79818.5	84369.5	91186.0	98629.5	110052.0	121216.0	143072.5	166326.0	202431.5	237412.5	264605.0	292432.5	338791.5	385020.0	442979.5	503052.0	578778.0	657609.0	782365.5	907461.5	1032758.0	1151869.0	1214026.0	1274784.0	1349544.0	1424304.0	1505201.5	1586099.0	1621923.5	1657748.0	1721094.0	1784440.0	1698754.0	1613068.0
SRR3622818_6_2.trim	4589.0	5045.0	8982.0	16685.5	22211.5	29139.0	37444.0	40450.0	53509.5	66832.0	68827.5	71596.5	73332.5	86672.5	95833.0	94309.0	97530.5	102304.5	114060.0	132476.5	141487.0	161330.0	187473.5	227780.5	267626.0	294723.5	324002.5	374210.5	423578.5	483748.5	550037.5	630575.5	715793.0	833479.0	954746.5	1085273.0	1207917.5	1266206.0	1315952.0	1383705.5	1458023.5	1534726.0	1611636.5	1638130.0	1660919.0	1722429.5	1782743.5	1700914.5	1608880.0
SRR3622818_7_1	24.0	41.5	59.0	111.5	164.0	285.5	407.0	666.0	925.0	1583.0	2241.0	3658.0	5075.0	7814.5	10554.0	15570.0	20586.0	29456.0	38326.0	52256.0	66186.0	94311.5	122437.0	166415.5	210394.0	247130.5	283867.0	347578.5	411290.0	486819.5	562349.0	664999.0	767649.0	916962.5	1066276.0	1223022.0	1379768.0	1460513.5	1541259.0	1636052.5	1730846.0	1831364.0	1931882.0	1979636.0	2027390.0	2089058.5	2150727.0	2046094.5	1941462.0
SRR3622818_7_1.trim	54.0	69.0	87.5	143.0	205.0	348.0	499.0	790.5	1094.5	1808.0	2548.0	4018.5	5563.5	8400.0	11292.5	16390.0	21614.0	30684.5	39960.5	54032.5	68422.0	97100.0	126553.5	171572.0	217118.5	251463.5	288063.5	352215.0	418555.0	496054.5	575841.5	678690.5	784511.5	929719.5	1079617.5	1238605.0	1395279.5	1469222.5	1542561.5	1634627.0	1726884.5	1820361.5	1912772.0	1955863.5	1994228.5	2054193.0	2110998.5	2012578.5	1907907.5
SRR3622818_7_2	17194.0	14895.5	12597.0	14555.0	16513.0	22259.0	28005.0	36276.5	44548.0	52955.0	61362.0	69544.0	77726.0	79873.5	85489.5	93202.5	98486.5	106541.5	115217.5	128398.5	141300.5	166764.0	194040.5	236344.5	277228.0	308892.5	341272.5	395234.5	449137.0	516832.0	586827.5	675329.0	767480.5	912506.0	1058179.5	1204627.0	1343564.5	1416011.0	1486939.0	1574137.5	1661336.0	1755704.0	1850072.0	1892140.0	1934208.0	2008557.0	2082906.0	1982145.5	1881385.0
SRR3622818_7_2.trim	5415.0	5948.5	10496.0	19433.0	25869.5	33953.0	43685.5	47226.5	62437.5	77959.5	80265.0	83569.0	85691.5	101228.0	111880.0	110075.0	113792.0	119471.0	133362.0	154837.0	165285.0	188456.0	218974.0	265949.0	312452.0	344056.5	378160.5	436554.5	493887.5	564122.0	641534.0	735650.5	835271.5	972144.5	1113305.0	1265932.0	1409213.0	1477110.0	1535167.0	1614250.5	1700905.0	1790225.0	1879784.5	1910978.5	1937877.5	2009607.0	2079974.5	1984459.0	1877117.5
SRR3622818_8_1	26.0	48.0	70.0	128.5	187.0	329.0	471.0	756.5	1042.0	1794.0	2546.0	4176.5	5807.0	8933.5	12060.0	17834.5	23609.0	33696.5	43784.0	59693.5	75603.0	107733.0	139863.0	190168.0	240473.0	282412.0	324351.0	397314.0	470277.0	556703.5	643130.0	760069.5	877009.0	1047511.0	1218013.0	1397853.5	1577694.0	1669884.5	1762075.0	1869540.0	1977005.0	2092281.5	2207558.0	2262023.0	2316488.0	2387438.5	2458389.0	2338752.5	2219116.0
SRR3622818_8_1.trim	63.0	81.5	105.0	167.5	236.0	402.0	578.0	902.0	1241.5	2061.0	2904.0	4588.0	6352.5	9583.5	12913.0	18788.5	24767.5	35051.0	45595.0	61744.5	78240.5	110895.0	144472.5	196002.0	248087.5	287333.0	329213.5	402693.0	478538.5	567055.5	658321.5	775573.0	896266.0	1062155.0	1233437.5	1415937.0	1595594.0	1679811.5	1763543.5	1868073.5	1972514.0	2079507.0	2185497.5	2234913.5	2278892.0	2347908.5	2413469.5	2300521.5	2180286.0
SRR3622818_8_2	19654.0	17046.0	14438.0	16660.0	18882.0	25497.0	32112.0	41430.5	50749.0	60442.5	70136.0	79473.0	88810.0	91258.5	97654.5	106456.0	112508.0	121723.5	131674.0	146716.0	161409.0	190605.5	221851.5	270158.0	316795.0	352973.0	390213.0	451995.0	513463.5	590761.5	670652.5	771930.0	877529.5	1043233.0	1209522.5	1376934.5	1535854.5	1618557.5	1699539.0	1798950.5	1898362.0	2006551.0	2114740.0	2162212.0	2209684.0	2295242.0	2380800.0	2265484.0	2150168.0
SRR3622818_8_2.trim	6236.0	6851.0	12055.5	22241.5	29543.5	38759.0	49916.0	53992.0	71312.0	88989.5	91606.5	95428.5	97909.0	115700.0	127904.5	125827.0	130093.0	136562.5	152378.0	176874.0	188833.0	215434.5	250359.5	304027.0	357203.0	393331.5	432380.0	499121.5	564429.0	644541.5	733042.5	840855.0	954922.0	1111390.5	1272693.5	1447157.5	1611157.0	1688750.0	1754967.0	1845088.0	1943619.0	2045625.0	2148169.0	2183579.0	2214033.5	2296496.0	2377492.5	2268210.5	2145313.0
SRR3622818_9_1	30.0	54.5	79.0	143.5	208.0	365.5	523.0	850.5	1178.0	2026.5	2875.0	4678.0	6481.0	10043.0	13605.0	20087.0	26569.0	37936.5	49304.0	67164.0	85024.0	121301.5	157579.0	214082.0	270585.0	317653.5	364722.0	446863.5	529005.0	626098.0	723191.0	854778.0	986365.0	1177828.0	1369291.0	1572181.0	1775071.0	1879256.5	1983442.0	2103997.5	2224553.0	2354065.0	2483577.0	2544773.0	2605969.0	2685622.0	2765275.0	2630534.0	2495793.0
SRR3622818_9_1.trim	76.0	94.5	117.5	185.5	260.0	442.0	636.5	1008.5	1397.0	2324.0	3277.0	5140.5	7095.0	10780.0	14581.0	21184.5	27899.5	39458.0	51306.5	69483.5	88072.0	124916.0	162774.0	220634.5	279095.5	323147.0	370231.5	453022.0	538376.0	637813.5	740398.0	872167.5	1007926.0	1194440.0	1386952.0	1592664.5	1795067.5	1890221.5	1984897.0	2102365.0	2219658.0	2339693.0	2458737.5	2514406.5	2563793.5	2641135.0	2714810.0	2587602.0	2452115.5
SRR3622818_9_2	21976.0	19105.5	16235.0	18750.5	21266.0	28742.5	36219.0	46689.0	57159.0	68047.0	78935.0	89473.0	100011.0	102778.0	109987.0	119844.5	126528.0	136834.5	148067.0	165093.0	181765.0	214629.0	249722.5	303938.5	356188.5	397052.5	439214.0	508418.0	577269.0	664250.5	754269.0	868403.0	987150.5	1173266.5	1360042.5	1548479.0	1727805.0	1821225.0	1912397.0	2024069.5	2135742.0	2257307.5	2378873.0	2432335.5	2485798.0	2581866.0	2677934.0	2548374.5	2418815.0
SRR3622818_9_2.trim	7009.0	7702.0	13598.0	25077.5	33277.0	43641.0	56216.0	60830.5	80338.0	100239.5	103174.5	107449.5	110220.0	130219.5	143915.5	141554.5	146345.0	153587.5	171376.0	199069.5	212641.0	242552.0	281810.0	342006.5	401637.5	442571.5	486823.0	561614.0	634702.0	724835.0	824504.5	945852.0	1074285.0	1250246.5	1431458.5	1627688.5	1812559.0	1900155.0	1974677.0	2075772.0	2186362.0	2301112.0	2416460.5	2456387.5	2490562.5	2583229.0	2674567.0	2551773.5	2413255.0
SRR3622819_001_1	0.0	0.0	0.0	0.0	0.0	1.0	2.0	1.0	0.0	2.5	5.0	4.5	4.0	13.5	23.0	33.0	43.0	63.5	84.0	126.5	169.0	231.5	294.0	423.5	553.0	646.5	740.0	854.0	968.0	1186.0	1404.0	1603.0	1802.0	2214.0	2626.0	3066.5	3507.0	3677.0	3847.0	4092.0	4337.0	4614.5	4892.0	5052.5	5213.0	5491.5	5770.0	5487.5	5205.0
SRR3622819_001_1.trim	0.0	0.0	0.0	0.0	0.0	1.0	2.0	1.0	0.0	2.5	5.5	6.0	6.0	15.5	25.0	35.5	45.5	67.5	90.5	132.5	174.5	241.0	309.5	434.5	562.5	656.0	754.0	874.5	992.5	1213.5	1443.0	1643.5	1847.5	2252.0	2664.0	3108.5	3546.5	3709.5	3896.0	4126.0	4343.0	4607.0	4880.5	5017.0	5165.0	5429.0	5670.0	5400.5	5096.0
SRR3622819_001_2	40.0	30.0	20.0	28.0	36.0	38.5	41.0	44.0	47.0	56.0	65.0	73.0	81.0	83.5	84.0	98.0	123.0	146.0	164.0	193.0	212.5	271.0	347.5	480.5	600.0	662.0	730.5	876.0	1028.0	1218.0	1398.0	1634.5	1895.0	2307.5	2677.0	3084.5	3529.0	3688.0	3827.0	4004.0	4181.0	4570.0	4959.0	5080.0	5201.0	5424.0	5647.0	5305.5	4964.0
SRR3622819_001_2.trim	5.0	5.0	9.5	17.0	22.5	31.5	41.5	46.5	64.0	80.0	81.5	83.5	85.5	102.0	112.0	117.5	129.5	151.0	185.0	218.0	231.5	294.0	373.0	520.5	664.0	731.0	803.5	947.0	1087.5	1281.5	1483.0	1716.5	1974.5	2364.5	2743.5	3190.0	3650.5	3790.5	3914.5	4066.5	4242.5	4633.5	5012.5	5126.5	5240.5	5439.0	5617.0	5277.0	4900.5
SRR3622819_002_1	0.0	0.0	0.0	0.0	0.0	1.5	3.0	1.5	0.0	4.0	8.0	11.5	15.0	32.0	49.0	73.0	97.0	131.0	165.0	242.5	320.0	460.0	600.0	813.5	1027.0	1214.0	1401.0	1685.0	1969.0	2350.0	2731.0	3217.0	3703.0	4456.5	5210.0	6139.0	7068.0	7488.5	7909.0	8318.0	8727.0	9283.5	9840.0	10065.0	10290.0	10876.5	11463.0	10954.5	10446.0
SRR3622819_002_1.trim	0.0	0.0	0.0	0.0	0.0	1.5	3.0	1.5	0.0	4.0	8.5	13.0	17.0	34.5	52.0	78.0	105.0	139.5	176.0	255.5	335.0	479.5	621.5	827.5	1049.5	1244.5	1442.0	1720.0	1998.5	2413.0	2841.5	3300.5	3761.5	4521.0	5302.0	6240.0	7186.5	7577.5	7965.0	8328.5	8714.5	9280.5	9833.0	10005.5	10166.5	10729.0	11303.0	10791.0	10223.5
SRR3622819_002_2	76.0	62.5	49.0	59.0	69.0	72.5	76.0	80.5	85.0	105.5	126.0	144.5	163.0	169.5	180.0	215.0	242.5	274.0	322.0	381.5	425.5	545.5	681.0	916.5	1145.5	1300.5	1476.5	1763.0	2031.5	2415.0	2795.5	3336.0	3906.0	4648.5	5348.5	6171.0	7039.0	7415.0	7752.0	8201.5	8651.0	9261.5	9872.0	10095.0	10318.0	10772.5	11227.0	10615.5	10004.0
SRR3622819_002_2.trim	15.0	14.5	19.0	30.0	40.5	57.5	77.5	85.0	116.5	151.0	158.0	168.5	177.0	202.0	217.0	235.5	264.5	303.0	366.5	435.0	463.5	580.0	729.0	991.5	1247.0	1409.5	1595.0	1871.0	2129.0	2536.5	2964.5	3496.0	4064.0	4784.5	5507.5	6409.0	7333.5	7651.0	7896.5	8307.0	8789.5	9384.5	9953.0	10139.5	10313.5	10772.5	11224.5	10593.0	9886.0
SRR3622819_003_1	0.0	0.0	0.0	1.0	2.0	3.0	4.0	2.5	1.0	5.5	10.0	15.5	21.0	46.0	71.0	109.5	148.0	195.5	243.0	366.0	489.0	673.5	858.0	1199.0	1540.0	1824.5	2109.0	2528.0	2947.0	3518.0	4089.0	4820.5	5552.0	6739.5	7927.0	9220.5	10514.0	11125.0	11736.0	12374.0	13012.0	13940.0	14868.0	15219.0	15570.0	16356.5	17143.0	16349.5	15556.0
SRR3622819_003_1.trim	0.0	0.0	0.0	1.0	2.0	3.0	4.0	2.5	1.0	5.5	11.0	18.5	25.0	49.5	74.0	113.5	155.5	206.5	258.5	383.5	508.5	701.0	895.0	1231.0	1578.5	1862.0	2153.0	2568.0	2992.5	3602.5	4241.0	4968.5	5682.5	6849.5	8067.5	9387.0	10705.5	11248.5	11777.5	12388.5	13047.0	13944.0	14816.0	15108.0	15373.5	16109.0	16879.5	16134.0	15286.0
SRR3622819_003_2	124.0	101.5	79.0	91.5	104.0	116.5	129.0	136.5	144.0	172.5	201.0	233.0	265.0	272.5	280.5	325.5	360.5	408.0	482.5	568.5	627.0	829.0	1064.0	1413.5	1754.0	1971.0	2207.5	2634.0	3036.0	3629.0	4239.0	5016.5	5830.5	6967.0	8038.5	9262.0	10510.0	11042.0	11552.0	12253.0	12954.0	13856.5	14759.0	15031.0	15303.0	16038.5	16774.0	15904.5	15035.0
SRR3622819_003_2.trim	20.0	19.5	30.5	50.5	65.0	88.5	119.5	135.5	187.0	240.5	249.5	268.0	285.5	323.0	332.0	351.5	398.5	459.5	543.0	632.0	684.0	892.5	1137.5	1519.5	1899.5	2120.5	2365.5	2784.0	3186.5	3821.0	4511.5	5290.0	6085.5	7167.0	8279.0	9608.5	10916.5	11370.0	11762.0	12432.5	13198.5	14068.5	14887.5	15104.5	15315.0	16015.5	16730.0	15902.0	14939.0
SRR3622819_004_1	0.0	0.0	0.0	1.5	3.0	3.5	4.0	3.0	2.0	7.5	13.0	23.0	33.0	64.5	96.0	144.5	193.0	264.0	335.0	498.0	661.0	898.0	1135.0	1601.0	2067.0	2432.5	2798.0	3357.5	3917.0	4649.0	5381.0	6389.0	7397.0	8960.0	10523.0	12182.0	13841.0	14719.0	15597.0	16541.5	17486.0	18636.5	19787.0	20276.5	20766.0	21799.5	22833.0	21756.5	20680.0
SRR3622819_004_1.trim	0.0	0.0	0.0	1.5	3.0	3.5	4.0	3.0	2.0	7.5	14.0	26.0	37.0	68.5	100.5	150.5	203.0	278.5	354.5	515.5	683.0	936.0	1183.5	1637.5	2111.0	2480.0	2862.0	3417.5	3975.5	4744.0	5564.0	6590.0	7593.0	9111.0	10702.0	12398.0	14073.5	14868.0	15673.5	16578.0	17532.0	18650.5	19731.0	20167.5	20555.0	21478.5	22448.0	21442.0	20330.0
SRR3622819_004_2	176.0	144.0	112.0	122.5	133.0	156.0	179.0	194.5	210.0	234.5	259.0	299.5	340.0	351.5	377.0	449.0	494.5	553.0	633.0	733.5	823.0	1106.0	1410.0	1849.0	2291.5	2601.5	2934.0	3507.5	4052.5	4867.5	5695.5	6664.0	7686.5	9230.0	10709.5	12312.5	13897.0	14645.0	15392.0	16313.5	17235.0	18434.0	19633.0	20001.5	20370.0	21376.0	22382.0	21261.0	20140.0
SRR3622819_004_2.trim	22.0	22.5	41.5	70.5	89.5	127.0	173.0	192.0	247.5	305.0	314.0	337.5	359.5	414.0	439.0	477.0	544.5	613.5	713.0	835.5	910.5	1185.5	1505.0	1999.5	2500.0	2813.0	3151.0	3714.0	4258.0	5124.5	6071.0	7055.0	8059.0	9512.5	11026.0	12776.5	14444.0	15073.0	15674.0	16566.5	17564.0	18721.5	19817.5	20122.5	20395.0	21301.5	22239.0	21214.5	20053.0
SRR3622819_005_1	0.0	0.0	0.0	1.5	3.0	5.0	7.0	7.0	7.0	11.0	15.0	33.0	51.0	87.5	124.0	178.0	232.0	332.5	433.0	625.0	817.0	1112.5	1408.0	1990.5	2573.0	3017.0	3461.0	4170.0	4879.0	5786.5	6694.0	7957.0	9220.0	11210.5	13201.0	15326.0	17451.0	18472.5	19494.0	20627.0	21760.0	23270.5	24781.0	25401.5	26022.0	27307.5	28593.0	27210.0	25827.0
SRR3622819_005_1.trim	0.0	0.0	0.0	1.5	3.0	5.0	7.0	7.0	7.0	11.0	16.0	36.0	55.5	93.0	131.5	189.0	249.0	352.0	455.5	643.5	838.0	1156.0	1470.0	2039.0	2631.5	3078.5	3539.5	4239.5	4951.0	5903.5	6915.5	8207.5	9473.5	11403.5	13426.5	15612.5	17758.5	18658.5	19571.5	20678.5	21838.5	23278.0	24679.5	25221.0	25732.5	26952.5	28182.5	26848.5	25381.0
SRR3622819_005_2	234.0	187.0	140.0	153.5	167.0	193.5	220.0	247.0	274.0	300.0	326.0	387.5	449.0	464.0	480.0	550.5	606.0	683.5	788.5	932.0	1054.0	1395.5	1768.0	2290.5	2821.0	3223.0	3644.0	4382.0	5103.5	6114.5	7122.0	8281.0	9512.0	11494.0	13392.5	15382.5	17379.5	18337.5	19270.0	20378.0	21486.0	23010.5	24535.0	25022.0	25509.0	26741.0	27973.0	26640.5	25308.0
SRR3622819_005_2.trim	27.0	28.0	51.0	88.0	111.5	160.0	221.5	245.0	314.0	388.0	401.0	424.0	444.5	512.5	543.0	579.5	656.0	749.5	889.0	1068.0	1181.0	1518.5	1908.0	2490.5	3080.0	3477.5	3902.5	4626.5	5359.5	6432.0	7560.0	8749.0	9987.5	11866.5	13810.5	15982.5	18060.5	18859.5	19602.0	20689.5	21916.0	23373.0	24757.0	25165.5	25538.0	26669.5	27831.0	26590.5	25187.5
SRR3622819_006_1	0.0	0.0	0.0	1.5	3.0	5.0	7.0	7.5	8.0	15.5	23.0	45.0	67.0	109.0	151.0	218.5	286.0	402.5	519.0	739.5	960.0	1327.0	1694.0	2392.0	3090.0	3621.5	4153.0	5026.5	5900.0	6992.5	8085.0	9558.0	11031.0	13465.0	15899.0	18376.0	20853.0	22118.0	23383.0	24770.5	26158.0	27940.5	29723.0	30478.5	31234.0	32737.0	34240.0	32568.0	30896.0
SRR3622819_006_1.trim	0.0	0.0	0.0	1.5	3.0	5.5	8.0	8.5	9.5	17.5	25.5	48.5	71.0	114.0	159.0	231.0	304.5	423.5	543.5	761.0	988.0	1379.0	1768.5	2458.5	3169.0	3691.5	4236.5	5112.5	5994.5	7126.0	8327.5	9840.5	11349.5	13721.5	16171.5	18704.5	21210.0	22343.0	23494.5	24850.0	26248.0	27946.5	29610.5	30286.5	30910.5	32288.0	33690.0	32121.5	30389.0
SRR3622819_006_2	285.0	229.5	174.0	187.0	200.0	235.5	271.0	295.0	319.0	358.5	398.0	468.0	538.0	556.0	567.0	650.0	731.5	825.5	946.5	1127.0	1274.0	1657.5	2083.5	2718.5	3363.0	3871.5	4399.5	5273.5	6143.5	7340.5	8522.5	9927.0	11402.0	13758.5	16035.5	18415.0	20800.5	21971.5	23108.0	24443.0	25778.0	27625.5	29473.0	30057.5	30642.0	32080.0	33518.0	31932.5	30347.0
SRR3622819_006_2.trim	34.0	35.0	64.0	109.5	138.0	198.5	273.5	301.0	378.0	460.5	475.5	506.5	534.5	614.0	650.5	692.5	781.5	887.0	1053.0	1282.5	1428.5	1816.0	2266.0	2960.5	3661.5	4164.0	4690.0	5554.0	6452.5	7709.5	9013.5	10462.0	11988.5	14257.5	16569.5	19128.5	21597.5	22589.0	23517.5	24829.0	26290.0	28078.0	29786.5	30251.5	30671.5	31985.0	33326.0	31865.0	30226.5
SRR3622819_007_1	0.0	0.0	0.0	2.0	4.0	6.0	8.0	8.5	9.0	19.0	29.0	54.5	80.0	131.5	183.0	262.5	342.0	476.5	611.0	858.5	1106.0	1550.5	1995.0	2785.5	3576.0	4188.0	4800.0	5839.5	6879.0	8173.0	9467.0	11165.5	12864.0	15694.5	18525.0	21449.5	24374.0	25775.0	27176.0	28849.0	30522.0	32535.0	34548.0	35594.5	36641.0	38303.0	39965.0	37974.5	35984.0
SRR3622819_007_1.trim	0.0	0.0	0.0	2.0	4.0	6.5	9.0	10.0	11.5	22.0	33.0	59.5	86.5	139.0	191.0	275.0	362.0	498.5	636.5	884.5	1144.5	1615.0	2080.0	2859.5	3663.5	4263.5	4896.5	5948.0	6994.5	8305.0	9709.5	11491.5	13255.0	15995.0	18853.5	21848.0	24791.5	26038.0	27310.5	28961.5	30618.5	32506.5	34424.5	35368.5	36209.5	37779.0	39381.0	37521.5	35462.0
SRR3622819_007_2	331.0	265.5	200.0	219.5	239.0	276.0	313.0	350.5	388.0	430.5	473.0	549.5	626.0	652.5	672.5	767.5	857.5	964.5	1103.0	1305.5	1477.5	1924.5	2417.5	3169.5	3924.5	4508.0	5099.5	6116.5	7152.5	8519.5	9876.0	11532.5	13259.5	16043.5	18736.5	21496.0	24254.0	25616.5	26946.0	28498.5	30051.0	32178.5	34306.0	35047.5	35789.0	37453.0	39117.0	37363.5	35610.0
SRR3622819_007_2.trim	37.0	39.5	76.5	135.5	171.0	236.5	324.0	362.0	444.5	530.5	546.0	577.0	606.5	715.0	771.0	815.5	918.0	1040.5	1236.0	1502.0	1668.0	2115.5	2637.5	3449.0	4267.5	4843.5	5441.5	6470.5	7545.0	8969.0	10444.5	12157.0	13967.0	16638.0	19367.0	22329.0	25166.0	26317.0	27419.5	28961.0	30629.5	32684.5	34698.5	35289.0	35806.5	37349.5	38905.5	37297.5	35490.5
SRR3622819_008_1	0.0	0.0	0.0	2.0	4.0	6.5	9.0	11.0	13.0	22.0	31.0	60.5	90.0	149.0	208.0	303.5	399.0	547.0	695.0	971.0	1247.0	1751.0	2255.0	3153.5	4052.0	4771.5	5491.0	6664.5	7838.0	9345.5	10853.0	12789.5	14726.0	17969.0	21212.0	24459.5	27707.0	29342.0	30977.0	32913.0	34849.0	37214.5	39580.0	40710.0	41840.0	43755.0	45670.0	43380.0	41090.0
SRR3622819_008_1.trim	1.0	0.5	0.0	2.0	4.0	7.0	10.0	12.0	14.5	24.5	35.0	64.5	95.5	158.5	220.0	317.5	418.5	572.0	727.0	1003.0	1292.0	1823.0	2351.0	3241.0	4153.5	4864.5	5613.0	6789.5	7974.5	9500.0	11116.0	13151.5	15181.0	18317.5	21577.5	24892.0	28169.5	29651.0	31143.0	33063.0	34973.5	37179.5	39426.5	40440.0	41355.5	43162.5	44992.5	42864.5	40498.0
SRR3622819_008_2	385.0	309.0	233.0	253.0	273.0	318.0	363.0	407.5	452.0	498.0	544.0	623.5	703.0	738.0	761.5	861.0	972.0	1110.5	1264.5	1482.5	1672.0	2194.5	2776.5	3631.0	4486.0	5167.0	5852.0	7017.5	8216.0	9802.5	11347.0	13159.5	15077.5	18268.0	21352.0	24468.5	27592.0	29261.5	30883.0	32632.0	34381.0	36783.0	39185.0	39995.0	40805.0	42791.0	44777.0	42725.0	40673.0
SRR3622819_008_2.trim	45.0	48.0	88.5	152.5	190.0	262.5	364.0	409.0	506.5	609.0	626.0	657.5	688.0	812.0	885.5	936.0	1043.0	1177.5	1403.5	1710.0	1893.5	2421.5	3045.0	3961.0	4866.5	5526.5	6223.5	7407.5	8670.5	10330.0	11995.5	13882.5	15919.0	18987.5	22094.5	25401.5	28592.5	30046.5	31458.0	33217.0	35055.5	37353.0	39629.0	40244.0	40789.0	42646.5	44534.0	42679.5	40551.5
SRR3622819_009_1	0.0	0.0	0.0	2.5	5.0	7.5	10.0	12.0	14.0	24.0	34.0	67.0	100.0	165.0	230.0	337.5	445.0	618.0	791.0	1082.0	1373.0	1967.0	2561.0	3543.0	4525.0	5354.5	6184.0	7501.5	8819.0	10512.5	12206.0	14393.5	16581.0	20196.5	23812.0	27479.5	31147.0	33031.5	34916.0	37048.0	39180.0	41833.0	44486.0	45787.0	47088.0	49205.0	51322.0	48754.0	46186.0
SRR3622819_009_1.trim	1.0	1.0	1.0	3.0	4.5	7.5	11.0	13.0	15.5	26.5	39.0	73.0	107.5	176.0	243.5	352.0	464.5	645.5	828.5	1122.0	1428.0	2043.5	2658.0	3635.5	4637.0	5453.5	6321.0	7659.0	8991.0	10698.5	12503.5	14788.0	17082.0	20599.5	24235.5	27955.0	31662.0	33395.0	35116.0	37204.5	39313.5	41806.0	44327.0	45511.0	46565.5	48527.5	50500.5	48135.0	45533.0
SRR3622819_009_2	430.0	345.5	261.0	279.5	298.0	351.0	404.0	455.5	507.0	558.0	609.0	705.0	801.0	833.0	851.0	963.0	1084.5	1240.5	1422.0	1670.5	1884.5	2470.5	3124.5	4098.0	5063.5	5814.5	6582.0	7915.5	9277.5	11023.0	12733.5	14821.5	17005.5	20532.5	23964.0	27524.0	31076.0	32911.0	34697.0	36638.5	38580.0	41353.5	44127.0	45072.0	46017.0	48151.5	50286.0	47988.5	45691.0
SRR3622819_009_2.trim	51.0	55.0	97.5	164.0	203.5	289.0	405.0	452.5	569.5	692.5	710.0	743.5	776.0	911.0	990.0	1049.0	1167.5	1316.0	1574.0	1922.5	2137.5	2740.5	3445.0	4480.0	5502.5	6230.0	6999.0	8351.0	9794.0	11621.5	13463.5	15632.5	17953.0	21348.0	24796.5	28566.5	32202.0	33804.5	35368.0	37300.0	39315.0	41980.5	44642.5	45397.5	46032.0	47991.0	49986.0	47914.5	45561.0
SRR3622819_01_1	0.0	0.5	1.0	3.5	6.0	9.5	13.0	13.5	14.0	26.0	38.0	74.0	110.0	188.0	266.0	380.5	495.0	678.5	862.0	1199.5	1537.0	2178.0	2819.0	3917.5	5016.0	5933.5	6851.0	8321.5	9792.0	11685.5	13579.0	15986.5	18394.0	22406.0	26418.0	30538.5	34659.0	36730.0	38801.0	41188.5	43576.0	46567.5	49559.0	51018.5	52478.0	54757.5	57037.0	54259.0	51481.0
SRR3622819_01_1.trim	2.0	2.0	2.0	4.0	5.5	10.0	15.0	15.5	16.0	28.5	43.0	80.0	118.0	199.0	279.0	395.5	516.5	711.5	909.0	1244.5	1592.5	2257.0	2920.0	4018.0	5146.0	6046.0	6998.5	8492.0	9988.5	11906.5	13914.5	16412.5	18944.0	22855.5	26883.0	31065.0	35237.5	37129.5	39008.0	41349.5	43739.0	46578.5	49416.5	50733.0	51895.0	53991.0	56111.5	53542.0	50732.0
SRR3622819_01_2	470.0	381.0	292.0	309.0	326.0	386.0	446.0	506.0	566.0	620.0	674.0	782.5	891.0	928.5	956.0	1080.5	1210.5	1397.5	1603.0	1867.5	2104.0	2760.5	3496.0	4579.0	5652.5	6489.5	7334.0	8763.0	10222.5	12213.0	14193.5	16520.5	18925.5	22837.0	26645.5	30594.5	34540.5	36555.5	38515.0	40709.0	42903.0	45949.0	48995.0	50048.0	51101.0	53533.5	55966.0	53394.5	50823.0
SRR3622819_01_2.trim	55.0	60.0	105.0	181.5	230.0	326.0	456.5	508.5	631.0	763.5	786.0	822.5	858.0	1019.0	1116.5	1176.5	1304.0	1480.5	1774.0	2156.0	2392.0	3062.0	3842.0	4993.0	6141.0	6947.5	7794.0	9254.0	10805.0	12887.0	15004.5	17404.0	19963.0	23740.0	27572.5	31754.0	35781.5	37541.0	39261.5	41422.5	43697.0	46688.0	49646.5	50432.0	51084.0	53335.0	55614.0	53269.0	50634.5
SRR3622819_02_1	0.0	1.0	2.0	4.5	7.0	15.5	24.0	30.5	37.0	65.5	94.0	157.5	221.0	378.0	535.0	740.5	946.0	1363.0	1780.0	2421.5	3063.0	4345.5	5628.0	7867.5	10107.0	11903.0	13699.0	16625.5	19552.0	23365.0	27178.0	32166.0	37154.0	45128.0	53102.0	61306.0	69510.0	73717.0	77924.0	82677.0	87430.0	93290.5	99151.0	102172.5	105194.0	109509.0	113824.0	108398.0	102972.0
SRR3622819_02_1.trim	3.0	3.0	3.0	5.0	7.5	18.0	28.5	35.5	43.0	73.0	107.5	178.5	249.5	407.5	560.5	762.0	980.5	1419.5	1865.0	2519.0	3182.5	4484.0	5812.0	8082.5	10384.5	12142.5	13978.5	16962.5	20005.5	23899.0	27922.0	32987.0	38169.0	45996.5	54076.0	62394.0	70641.5	74438.5	78216.5	83054.0	87978.5	93456.5	98938.0	101494.5	103748.0	107927.5	112110.0	106882.0	101288.0
SRR3622819_02_2	891.0	747.5	604.0	636.0	668.0	773.5	879.0	1000.5	1122.0	1238.5	1355.0	1551.5	1748.0	1858.0	1968.0	2203.0	2429.5	2773.0	3158.0	3740.0	4262.0	5617.0	7124.0	9238.0	11348.0	13057.5	14794.0	17687.0	20540.5	24345.5	28272.0	32988.0	37736.0	45579.0	53341.0	61440.5	69412.5	73245.0	77024.0	81514.5	86005.0	91843.5	97682.0	100176.5	102671.0	107470.0	112269.0	107014.0	101759.0
SRR3622819_02_2.trim	101.0	111.0	222.0	403.5	512.0	680.0	902.5	1002.5	1282.5	1569.0	1602.0	1682.5	1766.5	2121.0	2340.0	2435.0	2673.0	2988.5	3517.0	4313.0	4853.5	6236.0	7813.5	10077.0	12355.0	14005.5	15712.5	18670.0	21793.5	25818.0	29941.0	34723.0	39794.5	47460.0	55320.5	63771.0	71831.0	75219.0	78491.5	82980.5	87718.0	93386.0	99025.0	100877.0	102503.0	107130.0	111699.0	106633.0	101037.0
SRR3622819_03_1	1.0	2.0	3.0	7.5	12.0	25.5	39.0	49.0	59.0	96.5	134.0	234.5	335.0	562.5	790.0	1109.5	1429.0	2065.0	2701.0	3608.0	4515.0	6492.5	8470.0	11816.0	15162.0	17772.5	20383.0	24815.5	29248.0	34877.5	40507.0	48170.0	55833.0	67812.0	79791.0	92177.5	104564.0	110729.5	116895.0	124075.5	131256.0	140086.5	148917.0	153031.5	157146.0	164052.0	170958.0	162641.0	154324.0
SRR3622819_03_1.trim	5.0	5.5	6.0	9.0	13.0	29.0	45.0	57.0	70.5	108.5	150.5	262.0	375.0	603.5	829.0	1148.0	1490.0	2154.0	2818.0	3745.0	4690.5	6683.0	8725.5	12153.0	15616.5	18159.5	20805.0	25303.0	29917.0	35679.0	41607.0	49330.0	57257.0	69055.5	81237.0	93814.0	106216.5	111815.0	117509.0	124723.0	131921.5	140167.0	148470.5	151996.5	155141.5	161717.5	168266.5	160333.0	151928.5
SRR3622819_03_2	1359.0	1134.0	909.0	955.0	1001.0	1158.5	1316.0	1485.5	1655.0	1848.0	2041.0	2332.5	2624.0	2794.5	2962.5	3316.0	3631.0	4111.0	4698.5	5617.5	6441.0	8399.5	10580.0	13800.0	16980.5	19582.5	22268.5	26563.0	30810.0	36497.5	42300.0	49398.0	56589.0	68332.0	79979.0	92143.0	104057.5	109841.5	115573.0	122235.5	128898.0	137711.0	146524.0	150119.0	153714.0	160901.5	168089.0	160316.5	152544.0
SRR3622819_03_2.trim	145.0	161.0	330.0	594.0	749.0	999.5	1325.5	1467.5	1887.0	2332.5	2393.5	2496.5	2600.5	3157.0	3541.5	3704.0	4066.5	4549.5	5300.5	6468.0	7288.0	9277.5	11561.0	14989.0	18415.5	20938.5	23603.0	28034.0	32679.5	38646.5	44751.5	51993.0	59637.0	71122.5	82923.0	95559.5	107644.5	112853.0	117931.0	124590.0	131543.5	139991.0	148372.0	151081.0	153507.0	160382.0	167250.5	159804.5	151544.0
SRR3622819_04_1	1.0	2.0	3.0	8.5	14.0	30.0	46.0	66.0	86.0	141.5	197.0	333.5	470.0	748.5	1027.0	1465.5	1904.0	2732.0	3560.0	4776.5	5993.0	8650.0	11307.0	15795.5	20284.0	23707.0	27130.0	33034.5	38939.0	46500.5	54062.0	64345.5	74629.0	90361.5	106094.0	122710.0	139326.0	147585.0	155844.0	165565.0	175286.0	186786.5	198287.0	203908.0	209529.0	218944.0	228359.0	216869.0	205379.0
SRR3622819_04_1.trim	6.0	6.5	7.0	11.0	16.0	35.0	54.5	79.0	105.5	161.0	220.0	370.5	522.0	805.5	1088.5	1531.0	1999.5	2856.5	3717.5	4964.0	6234.5	8917.5	11660.0	16237.0	20876.0	24206.5	27683.0	33705.5	39863.5	47591.0	55539.0	65883.5	76494.0	91991.0	108049.5	124914.0	141447.5	148991.5	156751.5	166437.0	176023.0	186833.5	197772.5	202558.5	206852.5	215903.0	224915.0	213976.5	202270.0
SRR3622819_04_2	1826.0	1541.0	1256.0	1299.0	1342.0	1576.5	1811.0	2005.0	2199.0	2482.0	2765.0	3089.0	3413.0	3656.5	3951.0	4457.0	4832.0	5433.5	6204.0	7472.5	8636.0	11260.0	14140.5	18452.5	22717.5	26086.0	29564.5	35376.0	41161.5	48606.5	56115.5	65673.0	75455.0	91082.5	106519.0	122618.5	138453.5	146235.5	153907.0	162961.0	172015.0	183739.5	195464.0	200200.5	204937.0	214587.5	224238.0	213655.0	203072.0
SRR3622819_04_2.trim	198.0	222.5	448.5	810.0	1031.0	1365.5	1788.5	1965.0	2534.0	3146.0	3238.0	3380.0	3519.5	4232.5	4702.5	4903.5	5381.0	6018.0	6991.5	8573.5	9718.5	12351.5	15370.0	19991.0	24623.5	27894.0	31343.5	37345.5	43643.0	51444.5	59406.5	69210.5	79565.0	94820.0	110500.0	127183.5	143120.5	150225.5	157163.0	166095.5	175306.0	186551.0	197907.0	201566.5	204764.0	213948.0	223139.5	213206.0	202064.5
SRR3622819_05_1	1.0	2.5	4.0	12.0	20.0	35.0	50.0	77.5	105.0	172.5	240.0	416.5	593.0	932.0	1271.0	1819.0	2367.0	3408.0	4449.0	5952.0	7455.0	10814.5	14174.0	19764.5	25355.0	29659.5	33964.0	41311.5	48659.0	58279.0	67899.0	80648.0	93397.0	112970.5	132544.0	153587.0	174630.0	184815.0	195000.0	206912.0	218824.0	233371.0	247918.0	255008.5	262099.0	273850.0	285601.0	271171.5	256742.0
SRR3622819_05_1.trim	7.0	7.5	8.5	16.0	24.5	43.0	62.0	94.0	129.5	199.0	271.5	465.0	661.5	1005.0	1350.0	1912.0	2499.0	3569.0	4650.0	6192.0	7750.5	11129.5	14612.0	20341.0	26112.5	30282.5	34643.5	42113.0	49790.5	59652.0	69736.0	82575.5	95824.5	115061.0	134878.0	156207.0	177214.5	186588.5	196239.5	208101.0	219773.0	233360.5	247128.0	253251.5	258820.5	270136.5	281332.5	267593.0	252860.5
SRR3622819_05_2	2278.0	1930.5	1583.0	1640.5	1698.0	1953.0	2208.0	2479.0	2750.0	3098.5	3447.0	3854.0	4261.0	4565.0	4942.5	5586.5	6045.5	6786.0	7736.0	9303.0	10751.0	14023.0	17621.5	23073.5	28497.0	32708.5	37021.5	44333.5	51543.0	60773.0	70193.5	82059.5	94118.5	113800.0	133387.0	153539.0	173227.5	182819.5	192310.0	203681.0	215052.0	229642.0	244232.0	250231.0	256230.0	268219.0	280208.0	266786.0	253364.0
SRR3622819_05_2.trim	256.0	286.5	563.5	1007.5	1284.0	1706.5	2224.5	2431.0	3150.5	3929.0	4050.0	4200.0	4344.0	5249.0	5874.0	6148.5	6746.5	7543.5	8745.0	10707.0	12119.5	15370.0	19139.5	25009.5	30889.0	34943.5	39204.5	46768.0	54646.5	64332.5	74292.5	86454.5	99314.5	118545.5	138257.0	159108.5	179122.0	188004.5	196565.5	207549.5	218976.0	233043.5	247134.5	251813.5	256029.5	267482.0	278843.5	266278.5	252278.0
SRR3622819_06_1	1.0	2.5	4.0	15.0	26.0	44.0	62.0	92.5	123.0	211.5	300.0	508.5	717.0	1109.5	1502.0	2179.5	2857.0	4087.5	5318.0	7110.0	8902.0	12961.0	17020.0	23683.0	30346.0	35541.0	40736.0	49593.5	58451.0	69949.0	81447.0	96692.0	111937.0	135655.5	159374.0	184431.0	209488.0	221781.0	234074.0	248528.5	262983.0	280365.0	297747.0	306088.0	314429.0	328364.5	342300.0	325209.0	308118.0
SRR3622819_06_1.trim	8.0	8.5	9.0	19.0	31.0	52.5	73.5	109.5	150.0	240.5	337.0	566.5	797.5	1193.0	1594.0	2297.0	3024.0	4282.0	5557.0	7399.5	9254.5	13344.5	17565.5	24386.5	31262.0	36275.0	41507.5	50545.0	59831.0	71612.5	83673.5	99023.5	114843.5	138135.5	162149.0	187595.0	212661.0	223998.0	235636.0	249960.5	264120.0	280369.0	296788.5	303964.5	310431.0	323909.0	337309.5	320900.5	303315.0
SRR3622819_06_2	2696.0	2303.0	1910.0	1988.5	2067.0	2358.0	2649.0	2978.0	3307.0	3721.0	4135.0	4608.5	5082.0	5441.5	5895.5	6669.5	7224.0	8137.5	9271.5	11117.5	12864.5	16798.5	21121.5	27699.5	34214.5	39212.5	44312.0	53139.5	61892.0	72965.5	84240.5	98396.5	112791.5	136529.5	160174.0	184307.5	207841.5	219253.0	230568.0	244337.5	258107.0	275530.0	292953.0	300344.0	307735.0	321993.0	336251.0	320229.0	304207.0
SRR3622819_06_2.trim	311.0	345.0	673.0	1205.5	1537.5	2051.0	2676.0	2917.5	3777.5	4717.0	4877.0	5072.0	5249.5	6318.5	7072.5	7395.5	8089.5	9052.5	10478.5	12804.5	14517.5	18427.5	22946.5	30006.0	37042.5	41843.5	46896.5	56048.5	65577.0	77139.0	89032.0	103550.5	118946.5	142258.5	166081.0	191019.0	215019.5	225582.5	235783.0	249085.5	262811.5	279538.0	296325.0	302115.0	307423.0	321107.0	334654.0	319584.5	302784.5
SRR3622819_07_1	1.0	4.0	7.0	17.5	28.0	49.0	70.0	110.0	150.0	246.5	343.0	590.0	837.0	1281.0	1725.0	2562.5	3400.0	4820.0	6240.0	8362.0	10484.0	15199.0	19914.0	27671.0	35428.0	41456.0	47484.0	57874.0	68264.0	81594.5	94925.0	112654.0	130383.0	158135.0	185887.0	215198.5	244510.0	258651.5	272793.0	289835.5	306878.0	327091.0	347304.0	357232.5	367161.0	383115.0	399069.0	379241.0	359413.0
SRR3622819_07_1.trim	10.0	12.0	13.5	22.5	34.5	60.0	85.0	130.5	181.0	282.0	388.5	656.5	926.5	1376.5	1833.5	2700.5	3595.5	5045.5	6520.0	8704.0	10907.0	15661.0	20553.0	28490.0	36510.5	42334.5	48392.5	58978.0	69849.5	83511.0	97512.0	115350.5	133759.0	161074.0	189175.5	218867.0	248148.5	261211.5	274651.5	291587.5	308254.0	327007.0	346013.0	354738.5	362647.0	378021.5	393310.5	374348.5	353971.0
SRR3622819_07_2	3155.0	2687.0	2219.0	2310.0	2401.0	2756.5	3112.0	3508.5	3905.0	4388.5	4872.0	5429.0	5986.0	6396.5	6867.5	7718.5	8402.0	9512.0	10860.0	13023.0	15034.0	19626.0	24671.0	32279.0	39827.0	45692.5	51706.0	62022.0	72216.5	85233.0	98493.0	114950.0	131675.0	159239.0	186682.0	214908.0	242459.0	255754.0	268935.0	285277.5	301620.0	321677.0	341734.0	350307.5	358881.0	375425.0	391969.0	373239.0	354509.0
SRR3622819_07_2.trim	375.0	412.5	787.5	1407.0	1798.0	2418.0	3159.0	3440.0	4446.0	5529.5	5716.5	5972.5	6203.0	7438.5	8288.0	8613.0	9385.5	10510.0	12182.0	14896.0	16883.0	21464.0	26756.5	34982.5	43195.5	48828.5	54761.5	65412.5	76488.0	90122.0	104147.5	120995.0	138846.5	165979.5	193698.5	222803.5	250860.5	263182.0	275072.0	290878.0	307125.0	326289.5	345605.5	352458.0	358655.5	374470.5	390195.5	372570.0	352904.0
SRR3622819_08_1	1.0	4.5	8.0	22.5	37.0	55.0	73.0	121.0	169.0	274.5	380.0	674.0	968.0	1474.0	1980.0	2935.0	3890.0	5516.5	7143.0	9546.0	11949.0	17366.5	22784.0	31613.0	40442.0	47342.0	54242.0	66185.0	78128.0	93346.0	108564.0	128803.5	149043.0	180791.0	212539.0	245996.5	279454.0	295555.5	311657.0	331223.0	350789.0	374030.5	397272.0	408490.0	419708.0	437853.5	455999.0	433299.5	410600.0
SRR3622819_08_1.trim	11.0	13.5	15.0	27.5	43.5	66.5	89.0	142.0	201.5	315.0	435.5	755.0	1074.5	1588.0	2110.5	3098.0	4113.5	5772.5	7464.0	9939.0	12444.0	17915.0	23529.5	32543.5	41670.5	48359.5	55296.0	67410.0	79842.5	95495.5	111554.5	131887.5	152856.0	184110.5	216328.0	250296.0	283696.5	298490.5	313782.5	333265.5	352435.0	373925.5	395649.5	405649.5	414765.5	432177.5	449440.5	427768.5	404538.0
SRR3622819_08_2	3582.0	3050.5	2519.0	2623.5	2728.0	3130.0	3532.0	3994.5	4457.0	4985.0	5513.0	6181.5	6850.0	7330.5	7902.0	8855.0	9578.0	10861.5	12424.5	14904.5	17238.0	22452.0	28157.5	36841.5	45471.0	52265.5	59230.0	71027.0	82663.0	97351.0	112301.5	131208.0	150462.0	182053.5	213530.0	245691.5	277040.0	292333.0	307504.0	326115.0	344726.0	367880.5	391035.0	400803.5	410572.0	429205.5	447839.0	426410.0	404981.0
SRR3622819_08_2.trim	433.0	475.0	901.5	1613.0	2062.0	2759.0	3591.0	3913.5	5086.5	6334.5	6542.0	6814.0	7053.0	8466.0	9469.0	9834.0	10670.5	11967.5	13957.0	17116.0	19401.0	24611.5	30622.0	39953.0	49273.0	55801.5	62710.0	74893.5	87469.0	102885.5	118787.0	138123.5	158617.0	189764.0	221637.0	254798.0	286666.5	300854.0	314577.0	332587.0	351119.0	373165.5	395359.5	403271.0	410440.5	428221.0	445863.5	425673.5	403222.0
SRR3622819_09_1	1.0	5.5	10.0	24.5	39.0	60.0	81.0	139.5	198.0	310.0	422.0	751.0	1080.0	1653.5	2227.0	3309.0	4391.0	6227.5	8064.0	10781.5	13499.0	19572.5	25646.0	35636.0	45626.0	53330.5	61035.0	74516.0	87997.0	105171.0	122345.0	145021.0	167697.0	203396.5	239096.0	276567.5	314039.0	332296.5	350554.0	372580.0	394606.0	420526.0	446446.0	459341.5	472237.0	492662.0	513087.0	487580.0	462073.0
SRR3622819_09_1.trim	12.0	16.0	19.5	32.5	48.0	73.5	99.5	163.5	234.5	358.0	488.0	840.5	1195.5	1778.5	2371.5	3489.5	4640.0	6515.5	8418.0	11208.5	14042.0	20175.5	26477.0	36701.5	47042.0	54506.5	62221.5	75866.0	89914.5	107605.0	125722.0	148479.5	172017.5	207189.0	243397.0	281414.5	318781.5	335540.5	352828.5	374806.5	396490.0	420489.5	444675.5	456101.5	466678.5	486332.0	505706.0	481310.5	455176.5
SRR3622819_09_2	4051.0	3444.5	2838.0	2947.0	3056.0	3499.0	3942.0	4483.5	5025.0	5596.5	6168.0	6951.5	7735.0	8266.0	8874.5	9934.5	10777.5	12239.5	13984.0	16749.0	19388.5	25317.5	31737.5	41462.0	51203.0	58904.0	66733.5	79921.5	92948.5	109647.0	126637.5	147784.5	169328.0	205015.0	240600.5	276501.5	311441.0	328695.5	345832.0	366815.0	387798.0	413731.0	439664.0	450714.0	461764.0	482757.0	503750.0	479519.0	455288.0
SRR3622819_09_2.trim	490.0	536.5	1010.0	1806.0	2312.5	3111.5	4062.0	4422.0	5722.5	7110.5	7348.5	7673.5	7961.0	9528.0	10641.5	11069.0	12014.5	13436.5	15655.0	19221.0	21812.0	27731.0	34514.5	45029.5	55548.5	62912.0	70678.5	84290.5	98389.0	115926.0	133929.5	155547.5	178530.0	213735.5	249729.0	286653.0	322158.5	338263.0	353799.5	374099.5	395047.0	419660.0	444363.5	453380.0	461675.0	481800.0	501684.5	478669.5	453116.5
SRR3622819_1	42.0	75.0	108.0	223.0	338.0	628.5	919.0	1536.0	2153.0	3605.0	5057.0	8455.0	11853.0	18098.5	24344.0	36020.5	47697.0	67687.0	87677.0	119096.5	150516.0	218540.5	286565.0	395618.0	504671.0	588488.0	672305.0	827496.0	982687.0	1172157.0	1361627.0	1612280.5	1862934.0	2259961.0	2656988.0	3072916.0	3488844.0	3691180.0	3893516.0	4135437.5	4377359.0	4668478.5	4959598.0	5098932.5	5238267.0	5465408.0	5692549.0	5412358.0	5132167.0
SRR3622819_1.trim	122.0	143.5	177.0	299.0	435.5	777.0	1133.0	1820.5	2549.0	4125.0	5779.0	9385.5	13042.5	19479.5	26169.0	38189.5	50339.5	70609.0	91355.0	123403.5	155939.5	225034.0	295937.0	407399.0	519843.5	601126.0	685588.0	842227.0	1003580.5	1199131.5	1399466.5	1651360.5	1911775.0	2302819.0	2704043.5	3125504.0	3542101.0	3728911.0	3918531.0	4157601.0	4396561.5	4666362.5	4937321.0	5064711.0	5181181.5	5398413.0	5612272.0	5341952.5	5053990.5
SRR3622819_1_1	3.0	7.0	11.0	27.5	44.0	68.5	93.0	155.5	218.0	341.5	465.0	833.5	1202.0	1828.5	2455.0	3634.5	4814.0	6900.0	8986.0	11966.0	14946.0	21690.5	28435.0	39569.0	50703.0	59228.0	67753.0	82830.0	97907.0	116926.5	135946.0	161102.5	186259.0	225968.5	265678.0	307276.0	348874.0	369211.0	389548.0	413925.5	438303.0	467296.0	496289.0	510380.5	524472.0	547131.0	569790.0	541416.0	513042.0
SRR3622819_1_1.trim	14.0	18.0	23.0	38.0	54.0	83.0	113.0	182.5	260.0	396.5	537.0	925.0	1320.0	1962.5	2617.0	3834.5	5086.5	7218.0	9379.5	12439.0	15540.5	22349.0	29357.0	40770.5	52298.0	60540.5	69079.5	84324.5	99977.5	119580.5	139697.0	164955.0	191098.0	230230.5	270479.5	312691.5	354162.5	372824.0	392080.0	416378.5	440362.0	467203.5	494276.0	506782.5	518323.0	540169.5	561670.5	534379.0	505232.0
SRR3622819_1_2	4523.0	3832.5	3142.0	3285.5	3429.0	3913.0	4397.0	4978.0	5559.0	6212.0	6865.0	7698.5	8532.0	9119.0	9802.0	11003.0	11976.0	13598.0	15462.0	18489.0	21462.5	28032.5	35117.0	46008.0	56914.5	65450.5	74111.5	88793.0	103293.5	121805.5	140674.0	164199.5	188119.5	227748.5	267326.5	307266.0	346115.5	365165.0	384074.0	407443.0	430812.0	459684.5	488557.0	500838.0	513119.0	536206.5	559294.0	532425.0	505556.0
SRR3622819_1_2.trim	559.0	607.0	1118.0	1993.5	2560.5	3458.5	4522.0	4918.5	6341.0	7868.0	8135.0	8484.0	8795.0	10561.0	11809.0	12278.0	13346.0	14929.0	17363.0	21290.0	24166.5	30705.5	38203.0	49957.5	61708.0	69877.0	78479.5	93596.0	109268.5	128745.0	148796.0	172901.5	198431.5	237472.0	277434.5	318519.5	357985.0	375782.5	393002.5	415566.5	438830.5	466243.0	493773.0	503781.5	512947.5	535084.0	557002.5	531430.0	503015.5
SRR3622819_2	45227.0	38053.5	30880.0	32118.5	33357.0	38443.0	43529.0	49143.5	54758.0	61932.0	69106.0	77211.5	85317.0	90897.5	97432.0	109176.0	118705.0	135562.5	154297.0	183961.5	214932.5	281362.5	351693.0	462088.0	571809.5	653812.0	737276.5	884786.0	1031645.0	1217765.5	1406473.0	1642868.5	1882349.5	2275444.5	2669918.0	3072073.5	3463616.5	3653256.0	3840496.0	4076975.5	4313455.0	4591973.0	4870491.0	4997442.0	5124393.0	5355662.5	5586932.0	5321947.0	5056962.0
SRR3622819_2.trim	5336.0	5897.0	10844.5	19372.0	24950.5	33875.5	44602.5	48689.5	63170.5	78463.0	81122.5	85805.5	89966.0	106504.5	117814.5	122474.5	133385.0	149605.0	174404.5	213917.5	242930.0	307934.5	382240.5	500921.5	619085.5	698618.5	782769.0	933855.0	1091067.0	1287028.0	1489381.5	1732133.0	1986203.0	2373206.0	2771056.5	3183927.5	3582859.0	3760982.0	3930219.0	4157641.5	4393656.0	4654826.0	4917079.0	5025481.0	5123688.0	5343836.5	5563416.5	5309552.0	5027476.0
SRR3622819_2_1	8.0	15.5	23.0	50.5	78.0	130.0	182.0	306.0	430.0	687.5	945.0	1663.0	2381.0	3619.0	4857.0	7233.5	9610.0	13637.5	17665.0	23863.5	30062.0	43494.0	56926.0	79035.0	101144.0	117976.0	134808.0	165488.0	196168.0	234282.0	272396.0	322401.0	372406.0	451736.0	531066.0	614403.5	697741.0	738252.5	778764.0	827735.5	876707.0	934077.5	991448.0	1019819.0	1048190.0	1094007.0	1139824.0	1082914.0	1026004.0
SRR3622819_2_1.trim	22.0	30.0	41.5	69.5	98.0	160.0	228.0	370.5	526.0	812.0	1095.0	1834.5	2604.0	3891.0	5209.5	7654.5	10146.5	14245.5	18425.0	24740.0	31149.5	44820.5	58858.0	81405.5	104193.5	120520.0	137415.5	168479.0	200514.0	239723.5	279868.5	330026.5	381965.0	460270.5	540634.5	624928.0	708090.0	745801.0	784259.0	832325.0	880356.5	933623.5	987115.5	1012962.5	1036644.0	1080497.5	1123494.0	1068633.5	1010314.0
SRR3622819_2_2	9028.0	7653.5	6279.0	6510.0	6741.0	7759.0	8777.0	9858.5	10940.0	12411.0	13882.0	15409.5	16937.0	18053.5	19426.0	21905.0	23867.0	27115.5	30737.5	36593.5	42647.5	56088.5	70410.0	92482.5	114474.0	130951.5	147580.5	176841.5	206017.5	243451.0	281539.0	329225.0	377423.0	455514.0	533882.0	614218.0	692365.5	730473.0	768149.0	815195.0	862241.0	918568.5	974896.0	1000435.0	1025974.0	1071729.5	1117485.0	1064400.0	1011315.0
SRR3622819_2_2.trim	1114.0	1225.5	2217.5	3927.0	5057.5	6869.0	9021.5	9832.5	12688.0	15731.5	16283.0	17107.0	17816.5	21095.5	23353.5	24301.5	26459.5	29588.0	34525.5	42437.5	48211.0	61467.0	76544.0	100163.5	123752.5	139676.0	156505.5	186741.0	218170.0	257423.0	297951.0	346835.5	398026.5	474975.0	554157.0	636471.0	715886.0	752039.5	786382.5	831064.0	877637.5	931301.0	985016.0	1006110.0	1025548.0	1069596.0	1113001.5	1061944.0	1005393.0
SRR3622819_3_1	12.0	23.0	34.0	71.0	108.0	187.0	266.0	467.5	669.0	1064.5	1460.0	2484.5	3509.0	5382.0	7255.0	10808.0	14361.0	20324.5	26288.0	35699.0	45110.0	65440.0	85770.0	118857.0	151944.0	176880.0	201816.0	248161.5	294507.0	351742.0	408977.0	483746.5	558516.0	677289.0	796062.0	921043.5	1046025.0	1106949.0	1167873.0	1241099.0	1314325.0	1400983.5	1487642.0	1530129.5	1572617.0	1641071.0	1709525.0	1623727.5	1537930.0
SRR3622819_3_1.trim	37.0	46.0	61.0	101.0	142.0	237.0	337.5	558.0	797.5	1231.0	1674.5	2739.5	3833.5	5784.0	7783.0	11439.0	15172.5	21230.5	27384.5	36964.0	46722.5	67407.5	88640.5	122396.0	156480.0	180712.0	205754.0	252561.5	300829.0	359695.5	420214.5	495530.5	573262.0	690200.0	810166.0	936664.0	1061610.0	1118080.0	1175636.5	1248012.0	1320254.0	1400505.5	1481266.5	1520075.0	1555356.5	1620813.5	1685306.0	1602457.0	1514446.5
SRR3622819_3_2	13524.0	11421.0	9318.0	9689.5	10061.0	11575.5	13090.0	14763.0	16436.0	18545.0	20654.0	23162.0	25670.0	27269.0	29147.0	32734.0	35655.5	40614.5	46084.5	54785.5	63839.0	83948.5	105363.0	138443.5	171461.5	196539.5	221813.5	265487.5	309044.5	365225.5	422275.5	493311.0	565136.0	682751.5	800873.5	921599.0	1039030.5	1095863.0	1152026.0	1223420.0	1294814.0	1378276.0	1461738.0	1499773.5	1537809.0	1606311.5	1674814.0	1595930.5	1517047.0
SRR3622819_3_2.trim	1684.0	1841.0	3307.5	5825.5	7478.0	10172.0	13409.0	14647.5	18999.5	23622.0	24437.0	25700.5	26812.5	31762.5	35125.5	36555.0	39855.5	44601.5	51900.0	63614.0	72256.5	92094.0	114632.0	150068.0	185485.5	209774.5	235321.0	280206.0	326990.5	385984.0	446895.5	519901.5	596260.0	711941.5	831002.0	954942.5	1074500.5	1128081.5	1179045.5	1247345.5	1318520.5	1397612.0	1476810.5	1508444.5	1537287.5	1603019.5	1668151.5	1592182.0	1508028.5
SRR3622819_4_1	19.0	31.5	44.0	96.0	148.0	262.5	377.0	626.5	876.0	1419.5	1963.0	3315.5	4668.0	7186.0	9704.0	14450.5	19197.0	27093.5	34990.0	47622.5	60255.0	87435.0	114615.0	158465.5	202316.0	235822.0	269328.0	330706.5	392085.0	468491.0	544897.0	644814.0	744731.0	902825.0	1060919.0	1227901.5	1394884.0	1475599.0	1556314.0	1654181.0	1752048.0	1868269.0	1984490.0	2040547.0	2096604.0	2187945.5	2279287.0	2165349.5	2051412.0
SRR3622819_4_1.trim	51.0	62.5	81.0	136.0	195.0	331.0	469.5	738.5	1035.5	1643.0	2260.0	3662.0	5093.5	7702.0	10409.5	15316.5	20295.5	28283.5	36435.0	49296.5	62362.5	90032.5	118417.5	163197.0	208396.5	240895.0	274599.0	336644.5	400603.0	479161.0	559803.5	660559.5	764530.0	920107.5	1079767.5	1248791.5	1415880.5	1490603.0	1566556.5	1663075.0	1759581.0	1867480.0	1975857.0	2027001.0	2073809.0	2161217.5	2246993.0	2136812.0	2019656.5
SRR3622819_4_2	18017.0	15216.0	12415.0	12926.5	13438.0	15450.5	17463.0	19716.0	21969.0	24841.0	27713.0	30912.5	34112.0	36291.0	38851.0	43476.5	47339.0	54296.5	61729.0	73310.0	85501.0	112118.5	140454.0	184564.0	228323.5	261477.5	295217.5	353698.0	411888.0	486928.0	563169.5	657697.5	753288.0	910078.5	1067402.5	1228295.5	1384933.0	1460836.0	1535831.0	1630972.0	1726113.0	1837168.0	1948223.0	1999254.0	2050285.0	2142366.5	2234448.0	2128432.0	2022416.0
SRR3622819_4_2.trim	2235.0	2441.0	4399.5	7752.5	9941.5	13518.5	17815.5	19447.5	25288.5	31511.0	32600.5	34313.0	35834.0	42414.0	46914.0	48735.0	53020.5	59566.0	69528.5	85230.0	96775.5	122939.5	152775.0	200006.5	247136.5	279463.5	313455.0	373234.5	435643.0	514487.5	595910.5	693166.5	794744.5	948938.5	1107696.5	1273017.5	1432419.0	1503757.0	1571761.0	1662879.0	1757712.5	1862749.0	1967896.5	2010863.0	2050164.0	2137968.0	2225053.0	2123282.5	2010378.5
SRR5007258_001_1	0.0	0.0	0.0	0.0	0.0	0.0	0.0	0.0	0.0	1.0	2.0	1.5	1.0	5.0	9.5	10.5	11.5	16.0	19.0	32.0	47.5	72.5	96.0	149.5	205.5	240.0	322.5	392.0	461.5	555.5	698.0	822.0	1011.0	1247.0	1525.0	1814.5	2062.5	2288.0	2474.0	2642.5	2888.0	3195.0	3456.5	3629.5	3767.0	3946.5	4019.0	4022.0	3985.0
SRR5007258_001_1.trim	0.0	0.0	0.0	0.0	0.0	0.0	0.0	0.0	0.0	1.0	2.0	1.5	1.0	5.0	9.5	10.5	11.5	16.0	19.0	32.0	47.5	73.0	97.0	150.0	207.5	245.0	326.5	393.5	463.0	563.0	718.0	856.0	1038.5	1261.5	1545.0	1850.0	2103.5	2328.5	2512.0	2674.0	2923.0	3245.5	3475.0	3610.0	3738.0	3920.0	4019.0	4001.5	3922.0
SRR5007258_001_2	0.0	0.0	0.0	0.0	0.0	0.5	1.0	1.0	1.0	2.5	4.0	3.5	3.0	6.0	9.0	11.5	14.0	20.5	27.0	34.5	44.0	66.5	85.5	135.0	186.0	239.0	346.5	422.0	499.0	596.0	714.0	803.5	966.5	1211.0	1567.0	1910.5	2124.0	2289.0	2440.0	2630.0	2870.0	3128.5	3380.5	3529.0	3700.5	3976.0	4120.0	4106.0	3923.0
SRR5007258_001_2.trim	0.0	0.0	0.0	0.0	0.0	0.5	1.0	1.0	1.0	2.5	4.0	3.5	3.0	6.0	9.0	11.5	14.0	20.5	27.0	34.5	44.0	67.0	86.5	135.5	187.5	243.5	350.5	425.0	502.5	602.0	731.5	838.0	994.5	1225.0	1587.0	1946.5	2164.5	2328.0	2479.0	2662.5	2903.5	3178.5	3399.5	3509.5	3673.0	3946.5	4108.5	4077.5	3867.5
SRR5007258_002_1	0.0	0.0	0.0	0.5	1.0	0.5	0.0	0.5	1.0	3.0	5.0	4.5	4.0	9.0	14.5	21.0	28.0	38.0	46.5	64.5	84.5	132.5	178.0	283.5	396.5	481.0	651.0	792.5	946.5	1125.0	1373.0	1615.0	2078.5	2609.5	3103.5	3625.0	4078.0	4487.5	4882.0	5291.0	5782.5	6290.5	6833.0	7262.5	7549.0	7939.0	8141.0	8162.0	8002.5
SRR5007258_002_1.trim	0.0	0.0	0.0	0.5	1.0	0.5	0.0	0.5	1.0	3.0	5.0	4.5	4.0	9.0	14.5	21.0	28.0	38.0	46.5	64.0	83.5	133.5	181.0	285.0	399.0	486.5	654.5	794.0	952.5	1148.0	1412.5	1667.0	2125.0	2648.0	3154.5	3699.0	4152.5	4553.0	4951.5	5363.0	5849.0	6378.5	6872.5	7237.0	7521.5	7922.5	8138.5	8099.5	7899.0
SRR5007258_002_2	0.0	0.5	1.0	0.5	0.0	0.5	1.0	2.0	3.0	5.5	8.0	9.5	11.0	12.5	13.5	19.0	25.0	38.5	52.5	71.0	91.0	139.0	184.5	269.0	357.0	467.5	679.0	835.5	998.0	1172.5	1403.5	1620.0	2027.0	2559.0	3169.5	3771.5	4190.5	4510.5	4838.5	5249.0	5764.0	6273.5	6721.0	7060.0	7417.0	7906.0	8207.5	8213.5	7838.5
SRR5007258_002_2.trim	0.0	0.5	1.0	0.5	0.0	0.5	1.0	2.0	3.0	5.5	8.0	9.5	11.0	12.5	13.5	19.5	26.0	39.0	52.5	71.0	91.0	140.0	186.5	270.5	360.0	473.5	682.5	838.0	1006.5	1193.5	1439.5	1672.5	2073.0	2596.0	3221.5	3849.0	4267.0	4573.5	4908.5	5319.0	5825.0	6367.0	6763.0	7029.0	7389.0	7880.5	8180.5	8130.5	7736.0
SRR5007258_003_1	0.0	0.0	0.0	0.5	1.0	0.5	0.0	2.0	4.0	5.5	7.0	7.0	7.0	13.5	20.5	30.5	41.0	55.5	68.5	96.0	127.0	200.0	268.5	419.0	578.5	709.0	980.0	1188.5	1384.0	1636.0	2043.5	2431.0	3125.0	3930.5	4670.5	5447.0	6105.0	6672.0	7220.5	7816.0	8594.5	9421.5	10209.5	10776.5	11166.5	11788.0	12192.5	12235.0	11938.0
SRR5007258_003_1.trim	0.0	0.0	0.0	0.5	1.0	0.5	0.0	2.0	4.0	5.5	7.0	7.0	7.0	13.5	20.5	30.5	41.0	55.5	68.5	95.5	126.5	202.5	273.5	422.0	581.0	715.5	987.5	1195.5	1395.0	1667.5	2093.5	2494.5	3187.5	3995.5	4753.5	5557.5	6215.5	6772.5	7327.0	7921.0	8690.0	9555.0	10273.0	10747.0	11134.5	11759.5	12168.0	12142.0	11816.0
SRR5007258_003_2	0.0	0.5	1.0	0.5	0.0	0.5	1.0	2.0	3.0	7.0	11.0	12.5	14.0	17.0	19.5	28.0	38.0	56.5	73.5	98.5	127.5	210.0	289.0	415.5	545.5	697.5	999.0	1224.5	1455.0	1717.5	2078.0	2405.0	3022.5	3817.0	4664.5	5508.5	6205.0	6772.5	7244.0	7806.5	8529.5	9256.0	9974.0	10550.5	11110.0	11857.5	12254.5	12236.0	11785.0
SRR5007258_003_2.trim	0.0	0.5	1.0	0.5	0.0	0.5	1.0	2.0	3.0	7.0	11.0	12.5	14.0	17.0	19.5	28.5	39.0	57.0	73.5	98.5	128.0	212.5	293.0	418.5	548.5	704.5	1006.5	1233.0	1469.5	1747.5	2123.5	2466.5	3083.5	3882.5	4751.0	5624.0	6314.5	6864.0	7348.0	7907.0	8618.0	9395.5	10037.5	10512.5	11081.0	11826.5	12208.5	12122.0	11652.5
SRR5007258_004_1	0.0	0.0	0.0	0.5	1.0	1.0	1.0	2.5	4.0	6.0	8.0	10.0	12.0	19.5	27.5	41.0	55.0	70.0	83.5	125.0	170.5	267.0	359.0	555.5	763.5	940.0	1308.0	1600.0	1859.0	2192.0	2745.0	3258.5	4157.0	5202.5	6199.0	7269.5	8197.0	8945.0	9620.0	10390.5	11432.0	12531.0	13541.5	14337.0	14941.5	15787.0	16352.5	16378.5	15911.5
SRR5007258_004_1.trim	0.0	0.0	0.0	0.5	1.0	1.0	1.0	2.5	4.0	6.0	8.0	10.0	12.0	19.5	27.5	41.0	55.0	70.0	83.5	124.5	170.5	270.5	365.0	561.5	772.0	952.5	1317.5	1608.5	1875.0	2229.0	2803.5	3340.0	4240.5	5289.0	6309.5	7424.0	8344.0	9069.5	9766.5	10553.0	11558.5	12679.0	13608.0	14292.0	14907.5	15776.5	16345.5	16281.0	15781.0
SRR5007258_004_2	1.0	1.0	1.0	0.5	0.0	0.5	1.0	3.0	5.0	8.0	11.0	15.0	19.0	20.0	20.5	36.0	53.5	79.0	102.0	136.0	175.0	291.0	404.0	571.5	742.0	928.0	1312.5	1612.5	1921.5	2280.0	2762.5	3202.5	4046.5	5088.0	6173.5	7310.5	8281.0	9072.0	9677.0	10329.5	11273.5	12308.5	13347.5	14182.0	14889.0	15810.5	16320.5	16309.0	15736.5
SRR5007258_004_2.trim	0.0	0.5	1.0	0.5	0.0	0.5	1.0	3.0	5.0	8.0	11.0	15.0	19.0	20.0	20.5	36.5	54.5	79.5	102.0	136.0	176.0	294.5	409.0	577.5	750.5	940.0	1321.5	1623.0	1942.0	2316.0	2815.5	3280.5	4128.5	5175.0	6286.5	7472.0	8433.0	9194.0	9823.0	10486.0	11394.5	12465.0	13417.0	14130.5	14854.5	15786.5	16277.5	16177.5	15581.0
SRR5007258_005_1	0.0	0.0	0.0	0.5	1.0	1.5	2.0	3.5	5.0	7.5	10.0	14.0	18.0	23.5	29.5	45.5	62.0	81.5	100.0	154.0	211.0	332.0	449.5	684.0	935.0	1151.0	1598.5	1968.0	2326.5	2774.0	3470.0	4086.0	5162.0	6467.5	7748.0	9092.0	10264.5	11221.5	12047.0	12985.5	14248.5	15590.0	16881.0	17894.5	18659.0	19760.5	20488.5	20499.0	19939.5
SRR5007258_005_1.trim	0.0	0.0	0.0	0.5	1.0	1.5	2.0	3.5	5.0	7.5	10.0	14.0	18.0	23.5	29.5	45.5	62.0	81.5	100.0	153.0	210.0	335.0	456.0	692.0	948.0	1169.5	1611.0	1977.5	2344.5	2815.5	3535.5	4182.5	5274.0	6594.0	7885.0	9265.5	10445.0	11389.5	12229.0	13162.0	14392.5	15798.0	16992.5	17841.0	18611.5	19760.0	20487.0	20359.0	19738.0
SRR5007258_005_2	2.0	1.5	1.0	0.5	0.0	1.0	2.0	4.5	7.0	9.5	12.0	17.0	22.0	28.0	33.5	49.0	66.5	101.0	133.0	173.5	219.0	365.0	510.0	717.5	927.0	1156.0	1628.0	1987.5	2376.0	2854.5	3483.0	4027.5	5072.0	6374.0	7703.5	9096.5	10308.5	11306.0	12104.0	12966.0	14126.0	15368.0	16666.5	17741.5	18588.5	19675.0	20384.0	20484.5	19772.0
SRR5007258_005_2.trim	1.0	1.0	1.0	0.5	0.0	1.0	2.0	4.5	7.0	9.5	12.0	17.0	22.0	28.0	33.5	49.5	67.5	101.5	133.0	173.5	220.0	368.5	515.5	726.0	940.0	1172.5	1639.0	2000.0	2400.0	2895.0	3542.5	4120.0	5182.0	6502.5	7844.5	9276.5	10488.5	11458.5	12278.0	13141.5	14270.0	15585.0	16776.5	17673.5	18536.5	19667.5	20355.0	20312.0	19546.0
SRR5007258_006_1	1.0	0.5	0.0	1.0	2.0	2.0	2.0	3.5	5.0	8.0	11.0	15.5	20.0	29.5	39.0	55.5	73.0	103.0	132.0	186.5	244.5	388.0	528.0	819.0	1128.5	1377.5	1910.5	2351.5	2763.5	3282.0	4129.0	4893.0	6186.0	7754.5	9250.5	10818.0	12243.5	13419.5	14443.0	15606.5	17115.5	18682.5	20281.5	21561.5	22364.5	23564.5	24486.0	24585.5	23946.5
SRR5007258_006_1.trim	1.0	0.5	0.0	1.0	2.0	2.0	2.0	3.5	5.0	8.0	11.0	15.5	20.0	29.5	39.0	55.5	73.0	103.0	132.0	185.5	244.0	392.0	535.5	829.0	1145.0	1399.0	1925.5	2363.5	2787.5	3336.5	4209.5	5010.5	6322.5	7911.0	9419.0	11027.0	12459.5	13622.5	14650.0	15788.5	17275.0	18953.0	20436.0	21497.5	22315.0	23575.0	24486.5	24409.0	23669.5
SRR5007258_006_2	2.0	1.5	1.0	1.0	1.0	2.0	3.0	5.0	7.0	10.5	14.0	20.5	27.0	34.5	41.5	59.0	79.5	121.0	158.5	206.0	259.5	436.0	611.5	865.5	1122.5	1381.0	1946.5	2404.5	2856.5	3393.5	4161.5	4844.5	6063.0	7586.0	9214.5	10920.0	12358.5	13518.0	14455.0	15519.0	16948.0	18428.5	19936.0	21194.0	22290.0	23695.0	24485.0	24520.0	23703.0
SRR5007258_006_2.trim	1.0	1.0	1.0	1.0	1.0	2.0	3.0	5.0	7.0	10.5	14.0	20.5	27.0	34.5	41.5	59.5	80.5	121.5	158.5	206.0	260.5	439.5	617.0	876.0	1140.0	1401.0	1959.0	2417.5	2884.5	3446.0	4237.5	4960.5	6196.5	7740.0	9384.0	11136.0	12574.5	13705.5	14654.5	15703.5	17110.5	18704.0	20089.5	21122.5	22236.0	23692.0	24448.0	24303.5	23403.5
SRR5007258_007_1	1.0	0.5	0.0	1.0	2.0	2.5	3.0	4.0	5.0	8.0	11.0	16.0	21.0	33.0	45.0	63.5	83.0	119.0	154.5	213.5	275.0	452.5	628.0	958.5	1308.0	1601.0	2226.5	2749.5	3258.0	3874.5	4820.0	5672.5	7191.5	9047.0	10779.0	12567.5	14259.5	15696.5	16852.5	18111.0	19870.0	21756.5	23647.0	25128.0	26092.5	27553.0	28605.5	28689.5	27961.0
SRR5007258_007_1.trim	1.0	0.5	0.0	1.0	2.0	2.5	3.0	4.0	5.0	8.0	11.0	16.0	21.0	33.0	45.0	63.5	83.0	119.0	154.5	212.0	273.5	457.0	637.5	969.5	1325.0	1623.5	2243.0	2766.0	3288.0	3936.0	4916.0	5822.0	7359.0	9222.5	10964.0	12818.5	14526.0	15932.0	17086.0	18330.0	20060.5	22057.0	23831.0	25068.0	26034.0	27573.0	28610.0	28482.5	27642.0
SRR5007258_007_2	2.0	1.5	1.0	1.0	1.0	2.5	4.0	5.5	7.0	11.5	16.0	24.0	32.0	40.5	48.5	67.0	89.5	136.5	178.0	234.0	297.0	508.0	718.5	1009.0	1302.0	1592.5	2253.5	2808.0	3344.0	3969.0	4858.0	5658.0	7070.0	8828.0	10742.0	12713.5	14320.0	15659.5	16814.5	18089.0	19749.0	21476.5	23237.0	24680.5	25916.0	27535.0	28528.0	28675.0	27772.5
SRR5007258_007_2.trim	1.0	1.0	1.0	1.0	1.0	2.5	4.0	5.5	7.0	11.5	16.0	24.0	32.0	40.5	48.5	67.5	90.5	137.0	178.0	234.0	298.0	512.0	725.0	1019.5	1319.5	1614.0	2267.0	2823.5	3377.5	4031.5	4952.5	5804.5	7233.5	9001.5	10927.5	12972.0	14587.0	15880.0	17040.0	18307.5	19936.0	21773.5	23416.5	24618.5	25861.0	27539.5	28486.5	28425.0	27422.5
SRR5007258_008_1	1.0	0.5	0.0	1.0	2.0	2.5	3.0	4.5	6.0	9.0	12.0	18.0	24.0	39.5	54.5	72.5	92.5	135.0	176.0	244.5	316.5	524.5	732.5	1098.5	1485.0	1828.0	2554.0	3150.0	3737.5	4452.5	5507.0	6467.5	8220.0	10334.5	12298.5	14353.0	16302.0	17915.5	19180.0	20612.5	22677.0	24857.0	26974.0	28630.5	29777.5	31492.0	32714.0	32812.5	31932.5
SRR5007258_008_1.trim	1.0	0.5	0.0	1.0	2.0	2.5	3.0	4.5	6.0	9.0	12.0	18.0	24.0	39.5	54.5	72.5	92.5	135.5	177.0	243.0	314.0	529.5	744.5	1112.0	1504.0	1851.0	2569.5	3168.0	3774.5	4526.0	5615.5	6632.5	8407.0	10536.5	12509.0	14625.0	16594.0	18185.0	19448.0	20868.5	22907.5	25199.0	27183.5	28577.0	29710.0	31504.0	32709.5	32556.5	31563.5
SRR5007258_008_2	2.0	1.5	1.0	1.0	1.0	4.0	7.0	7.5	8.0	13.5	19.0	26.5	34.0	44.5	54.5	79.0	108.5	160.5	205.5	275.0	353.5	580.5	804.5	1142.5	1485.0	1817.5	2594.0	3240.0	3817.5	4496.5	5505.5	6448.5	8120.5	10138.5	12251.5	14444.0	16281.5	17842.5	19175.5	20628.5	22576.5	24595.5	26547.5	28120.0	29564.5	31481.5	32628.0	32808.0	31731.0
SRR5007258_008_2.trim	1.0	1.0	1.0	1.0	1.0	4.0	7.0	7.5	8.0	13.5	19.0	26.5	34.5	45.5	55.5	80.5	110.5	161.0	204.5	274.5	354.5	586.0	814.0	1155.0	1503.5	1839.0	2607.0	3258.0	3859.0	4571.0	5613.5	6612.5	8302.5	10336.5	12463.0	14726.5	16577.0	18099.5	19432.0	20874.5	22803.0	24939.0	26750.0	28064.5	29502.5	31476.5	32576.5	32503.5	31325.0
SRR5007258_009_1	1.0	0.5	0.0	1.0	2.0	3.5	5.0	5.5	6.0	9.0	12.0	19.5	27.0	44.0	60.0	80.5	104.0	152.5	198.5	273.0	351.5	581.5	812.5	1227.0	1663.0	2046.5	2869.0	3546.0	4197.5	5012.5	6205.0	7247.5	9180.5	11564.0	13826.0	16139.0	18278.0	20092.0	21575.5	23241.5	25570.5	27991.0	30300.0	32123.0	33491.5	35524.0	36905.5	36954.0	35909.5
SRR5007258_009_1.trim	1.0	0.5	0.0	1.0	2.0	3.5	5.0	5.5	6.0	9.0	12.0	19.5	27.0	44.0	60.0	80.5	104.0	153.0	199.5	271.5	349.0	587.0	825.5	1241.5	1683.5	2071.0	2888.5	3574.0	4243.5	5092.5	6325.5	7431.0	9384.0	11784.0	14058.5	16447.0	18612.0	20394.5	21881.0	23550.5	25834.0	28346.0	30504.5	32052.5	33432.5	35564.0	36915.0	36691.0	35511.5
SRR5007258_009_2	2.0	1.5	1.0	1.0	1.0	5.5	10.0	9.0	8.0	14.5	21.0	28.0	35.0	47.0	58.5	87.5	121.5	179.5	231.0	311.0	399.5	657.0	912.5	1287.5	1666.5	2045.0	2925.5	3649.5	4286.5	5052.0	6200.5	7253.0	9117.0	11397.5	13794.5	16258.0	18329.5	20089.0	21547.0	23150.5	25364.5	27654.0	29865.0	31651.0	33277.0	35421.5	36595.0	36721.0	35659.5
SRR5007258_009_2.trim	1.0	1.0	1.0	1.0	1.0	5.5	10.0	9.0	8.0	14.5	21.0	28.0	35.5	48.0	59.5	89.0	123.5	180.0	230.0	310.5	401.0	663.0	922.0	1300.5	1686.5	2068.5	2943.5	3677.5	4335.5	5131.5	6320.0	7436.5	9318.5	11619.5	14031.0	16571.0	18659.0	20372.5	21840.5	23454.0	25622.0	28007.5	30067.5	31580.0	33220.5	35450.5	36561.0	36404.0	35215.0
SRR5007258_01_1	1.0	0.5	0.0	1.0	2.0	4.0	6.0	6.0	6.0	10.5	15.0	22.5	30.0	49.0	67.0	91.0	118.0	170.5	220.5	302.0	388.0	650.5	915.5	1367.0	1837.5	2263.5	3195.0	3956.0	4674.5	5580.0	6895.0	8039.5	10185.5	12852.0	15392.0	17974.5	20321.0	22284.0	23949.5	25854.0	28437.5	31098.0	33669.0	35722.0	37284.0	39570.0	41086.5	41138.0	39974.0
SRR5007258_01_1.trim	1.0	0.5	0.0	1.0	2.0	4.0	6.0	6.0	6.0	10.5	15.0	22.5	30.0	49.0	67.0	91.0	118.0	170.5	220.5	300.5	387.0	659.0	932.5	1385.5	1862.0	2290.5	3216.0	3988.5	4726.0	5665.5	7027.0	8242.5	10405.0	13090.0	15651.5	18324.5	20694.5	22618.5	24282.0	26191.5	28723.0	31469.0	33904.5	35677.5	37226.5	39604.5	41083.5	40836.5	39537.5
SRR5007258_01_2	4.0	3.5	3.0	2.0	1.0	5.5	10.0	9.0	8.0	15.0	22.0	29.5	37.0	51.5	66.0	97.5	133.5	201.0	261.5	344.5	438.0	718.0	994.5	1436.0	1883.0	2302.0	3258.0	4045.5	4773.0	5637.0	6893.0	8045.5	10150.5	12707.0	15306.5	18023.0	20383.5	22348.5	23930.0	25696.5	28201.0	30762.0	33187.0	35157.5	36988.0	39416.5	40747.5	40875.0	39650.0
SRR5007258_01_2.trim	3.0	3.0	3.0	2.0	1.0	5.5	10.0	9.0	8.0	15.0	22.0	29.5	37.5	52.5	67.0	98.5	134.5	201.0	260.5	344.0	440.5	727.0	1008.5	1453.5	1906.5	2328.5	3279.0	4078.5	4825.5	5717.5	7020.5	8247.0	10368.5	12948.5	15573.5	18382.5	20750.0	22660.0	24252.0	26026.0	28478.5	31138.5	33425.5	35107.0	36926.5	39435.5	40690.5	40512.5	39176.0
SRR5007258_02_1	2.0	1.5	1.0	1.5	2.0	6.0	10.0	12.0	14.0	20.5	27.0	40.0	53.5	89.5	123.5	182.0	245.0	341.0	437.0	604.5	774.5	1305.0	1842.5	2766.5	3719.5	4472.0	6256.5	7831.5	9352.0	11216.5	13911.5	16179.0	20256.0	25457.0	30731.0	36147.5	40841.5	44682.0	47915.0	51703.5	56979.5	62267.5	67316.0	71425.0	74579.0	79105.0	82254.5	82601.0	79932.0
SRR5007258_02_1.trim	2.0	1.5	1.0	1.5	2.0	6.0	10.0	12.0	14.0	20.5	27.0	40.0	53.5	89.5	123.5	182.0	245.0	341.0	437.0	603.0	777.0	1321.0	1869.0	2801.0	3770.5	4530.0	6305.0	7905.5	9465.5	11395.0	14171.5	16561.0	20673.5	25921.5	31254.5	36901.5	41661.0	45369.5	48537.5	52367.5	57577.0	62993.0	67808.0	71440.0	74525.5	79177.0	82233.5	81891.0	78948.0
SRR5007258_02_2	5.0	4.5	4.0	4.5	5.0	11.0	17.0	19.0	21.0	31.5	42.0	56.5	71.0	106.5	143.0	208.0	277.5	393.0	504.0	689.5	883.0	1421.5	1959.0	2867.5	3799.0	4630.0	6481.5	8016.5	9486.0	11262.5	13960.5	16358.5	20457.5	25543.5	30686.5	36034.0	40766.0	44597.0	47677.0	51322.0	56423.5	61624.0	66518.5	70538.0	74164.5	78765.5	81519.5	81838.5	79263.0
SRR5007258_02_2.trim	5.0	5.0	5.0	5.0	5.0	10.5	16.0	18.5	21.0	31.0	41.0	56.0	72.0	108.5	144.5	208.5	277.5	392.5	503.5	689.5	888.5	1438.5	1986.0	2902.5	3848.0	4690.0	6533.0	8091.0	9595.0	11429.5	14210.5	16727.0	20865.5	26014.0	31217.5	36797.0	41586.0	45267.0	48284.5	51963.0	57003.0	62366.0	67008.0	70514.0	74075.5	78783.5	81410.5	81069.0	78240.0
SRR5007258_03_1	2.0	2.0	2.0	3.0	4.0	7.5	11.0	14.5	18.5	30.5	42.0	64.0	86.0	128.0	170.0	263.5	359.0	494.5	636.0	899.5	1167.0	1936.0	2704.0	4123.5	5597.0	6717.5	9417.0	11799.5	14074.0	16875.5	20903.5	24293.5	30440.0	38268.5	46164.0	54222.0	61260.5	67161.5	71983.5	77473.5	85336.5	93295.5	100584.5	106484.5	111426.5	118454.5	123311.5	123889.5	119795.5
SRR5007258_03_1.trim	2.0	2.0	2.0	3.5	4.5	7.5	11.0	14.5	18.5	30.5	42.0	64.0	86.0	128.0	170.0	263.5	359.0	495.0	637.5	900.0	1172.5	1956.5	2738.0	4172.0	5674.0	6807.5	9490.0	11906.5	14234.5	17148.5	21309.0	24862.5	31072.0	39010.0	46992.0	55386.5	62497.5	68162.0	72873.5	78407.0	86204.5	94369.5	101336.5	106598.5	111423.0	118527.0	123189.5	122767.5	118291.0
SRR5007258_03_2	6.0	5.5	5.0	6.0	7.0	14.0	21.0	25.0	29.0	48.5	68.0	88.0	108.0	163.0	220.0	314.0	414.5	582.0	744.0	1029.5	1322.0	2104.5	2890.5	4301.0	5749.5	6964.0	9682.0	11943.0	14197.0	16943.0	20951.5	24503.0	30647.0	38300.0	46085.0	54094.0	61144.5	67014.0	71749.0	77157.5	84678.5	92359.5	99741.0	105761.5	110929.0	117628.0	121895.0	122700.0	119159.5
SRR5007258_03_2.trim	6.0	6.0	6.0	6.5	7.0	13.5	20.0	24.5	29.0	48.0	67.0	87.5	109.0	165.0	221.5	314.5	414.5	582.0	745.0	1031.5	1330.5	2126.5	2925.0	4346.5	5820.5	7057.5	9761.0	12053.0	14356.5	17205.5	21346.0	25058.5	31263.0	39032.5	46913.5	55273.5	62385.5	67993.5	72626.5	78073.5	85528.0	93436.5	100461.0	105782.0	110860.5	117689.0	121712.0	121484.0	117541.0
SRR5007258_04_1	2.0	2.0	2.0	4.0	6.0	9.5	13.0	20.0	27.5	39.5	51.0	84.5	118.0	166.0	213.0	331.5	456.5	662.0	873.0	1221.5	1569.5	2581.0	3602.0	5483.0	7431.0	8964.0	12597.5	15754.0	18728.0	22371.0	27806.5	32464.0	40650.5	51009.5	61392.0	72094.5	81702.0	89754.5	96183.5	103477.5	113930.0	124452.0	134048.5	141960.5	148680.5	158115.5	164442.5	164885.5	159223.5
SRR5007258_04_1.trim	2.0	2.0	2.0	4.5	6.5	9.5	13.0	20.0	27.5	39.5	51.0	84.5	118.0	166.0	213.5	332.5	458.0	664.0	875.5	1222.0	1577.0	2610.5	3652.0	5550.0	7534.5	9087.5	12698.5	15888.5	18934.5	22754.5	28369.5	33232.0	41481.5	51970.0	62496.0	73677.0	83362.0	91056.5	97350.0	104770.0	115121.5	125865.0	135067.5	142076.0	148573.5	158184.5	164308.0	163406.5	157248.5
SRR5007258_04_2	6.0	6.5	7.0	9.0	11.0	19.0	27.0	34.5	42.0	62.5	83.5	111.5	138.5	214.5	293.0	414.0	542.0	775.0	1005.5	1389.5	1785.0	2837.0	3885.5	5727.5	7622.5	9262.5	12904.5	15899.5	18858.5	22497.5	27918.0	32732.0	40966.0	51200.5	61400.0	71834.0	81175.0	89009.0	95427.0	102754.0	112998.0	123386.5	133018.5	141048.5	148008.0	156916.5	162738.0	163795.0	158931.5
SRR5007258_04_2.trim	7.0	8.0	8.5	9.5	11.0	18.0	25.0	33.5	42.0	62.0	82.5	111.0	139.5	216.5	294.5	414.0	541.0	775.0	1009.0	1395.0	1798.5	2867.5	3934.5	5792.5	7720.5	9387.0	13011.5	16040.0	19067.5	22874.0	28465.5	33477.0	41783.0	52163.0	62509.5	73425.5	82823.5	90272.5	96582.0	104046.5	114154.5	124761.0	133985.5	141064.0	147840.5	156991.5	162509.0	162119.0	156761.5
SRR5007258_05_1	6.0	4.5	3.0	4.5	6.0	10.5	15.0	23.5	32.5	49.5	66.0	107.5	149.0	221.5	293.0	425.5	566.0	826.5	1093.0	1525.0	1956.0	3234.0	4524.5	6861.0	9285.5	11213.0	15776.0	19681.5	23314.0	27862.0	34664.5	40486.5	50822.5	63825.0	76805.5	90258.5	102246.0	112244.5	120318.0	129504.0	142700.5	155904.0	167690.0	177425.0	185742.0	197383.5	205124.0	205715.0	199048.5
SRR5007258_05_1.trim	5.0	4.0	3.0	5.0	6.5	10.5	15.0	23.5	32.5	49.5	66.0	107.5	149.0	221.5	293.5	426.5	567.5	829.5	1098.0	1528.0	1966.0	3268.0	4584.5	6949.0	9420.5	11364.5	15892.0	19838.5	23574.0	28357.5	35375.0	41446.5	51860.0	65007.5	78163.5	92231.5	104332.5	113892.5	121816.5	131203.5	144228.5	157627.5	168914.5	177483.0	185488.5	197376.5	204986.0	204029.5	196682.0
SRR5007258_05_2	8.0	8.0	8.0	9.5	11.0	20.5	30.0	38.5	47.0	77.5	109.0	140.0	169.0	265.5	366.0	519.5	680.5	972.0	1262.0	1736.5	2225.0	3558.0	4886.5	7151.0	9484.5	11554.0	16129.0	19909.0	23604.5	28122.5	34936.0	40971.5	51276.5	63994.0	76615.0	89716.0	101413.5	111231.5	119249.5	128282.0	141228.5	154367.5	166400.5	176390.0	184925.0	195974.0	203221.5	204616.0	198813.0
SRR5007258_05_2.trim	9.0	9.5	9.5	10.0	11.0	19.5	28.0	37.5	47.0	77.0	108.0	139.5	170.0	267.5	367.5	519.0	678.5	972.0	1267.0	1742.5	2237.5	3590.0	4944.5	7238.0	9617.0	11709.0	16253.0	20075.0	23867.5	28606.5	35625.0	41904.5	52305.5	65196.5	77985.5	91685.0	103464.5	112816.0	120726.0	129979.0	142702.0	156010.0	167542.5	176358.5	184642.5	195976.5	202925.5	202654.5	196205.5
SRR5007258_06_1	6.0	4.5	3.0	6.0	9.0	13.5	18.0	28.5	39.5	59.5	79.0	126.0	173.0	264.5	355.5	517.0	689.0	993.5	1302.5	1835.5	2370.0	3912.5	5468.5	8240.0	11115.0	13473.0	18959.0	23601.5	27960.0	33433.5	41577.0	48524.0	61045.0	76829.0	92391.0	108420.0	122742.0	134652.0	144285.0	155444.0	171359.0	187086.5	201185.5	212992.0	223069.0	236984.0	246246.5	246927.5	238680.0
SRR5007258_06_1.trim	5.0	4.0	3.0	6.5	9.5	13.5	18.0	28.5	39.5	59.5	79.0	126.0	173.0	264.5	356.0	518.0	690.5	996.0	1307.0	1841.5	2385.5	3953.0	5539.5	8344.5	11275.0	13653.0	19096.0	23793.5	28279.0	34025.5	42420.5	49669.5	62282.0	78255.0	94046.0	110793.5	125226.5	136622.5	146097.0	157517.5	173173.5	189095.5	202667.5	213139.0	222817.5	236962.5	246082.5	244971.0	235874.5
SRR5007258_06_2	11.0	10.0	9.0	10.5	12.0	23.5	35.0	47.0	59.0	94.0	130.0	168.5	205.0	315.5	429.5	610.5	802.0	1166.0	1528.0	2095.0	2677.0	4272.0	5868.5	8612.5	11432.5	13901.5	19371.5	23886.0	28292.5	33678.0	41852.0	49176.0	61650.0	76964.0	92037.5	107600.5	121556.0	133349.0	143023.5	153962.0	169643.5	185391.0	199591.5	211534.0	221896.0	235247.0	243929.0	245475.0	238511.5
SRR5007258_06_2.trim	13.0	12.0	10.0	10.5	12.0	22.5	33.0	46.0	59.0	93.5	129.0	168.0	206.0	317.5	431.0	610.0	800.0	1165.5	1532.5	2103.5	2694.5	4310.5	5936.5	8712.5	11587.5	14085.0	19519.5	24092.0	28614.5	34255.0	42671.0	50291.5	62875.5	78409.0	93705.0	109973.5	124002.5	135237.5	144801.0	156045.0	171419.0	187325.0	200974.5	211556.5	221588.0	235210.0	243554.5	243189.5	235449.0
SRR5007258_07_1	7.0	5.5	4.0	7.0	10.0	15.5	21.0	32.5	44.5	72.5	99.5	154.0	209.0	310.5	412.0	611.0	822.0	1187.0	1556.0	2158.0	2765.0	4527.0	6298.0	9556.0	12937.0	15689.0	22079.0	27503.5	32648.0	39041.5	48469.0	56533.5	71254.0	89761.0	107814.0	126412.5	143012.0	156839.0	168249.5	181437.5	200024.0	218224.0	234586.5	248617.5	260524.0	276565.5	287364.5	288411.5	278707.0
SRR5007258_07_1.trim	6.0	5.0	4.0	7.5	10.5	15.5	21.0	32.5	44.5	72.5	99.5	154.0	209.0	310.5	412.5	611.5	822.5	1190.0	1562.0	2166.5	2784.0	4574.0	6385.0	9686.5	13133.0	15899.0	22232.0	27723.0	33017.0	39742.5	49471.0	57884.5	72701.0	91389.0	109699.0	129148.5	145887.0	159121.5	170361.5	183909.5	202156.0	220526.5	236282.0	248754.0	260220.0	276549.5	287137.0	286090.0	275418.0
SRR5007258_07_2	12.0	11.0	10.0	13.0	16.0	27.5	39.0	53.5	68.0	108.5	150.0	194.5	237.5	361.0	489.0	716.0	950.0	1377.5	1809.5	2462.5	3129.0	5003.0	6881.0	10083.5	13382.0	16234.0	22586.5	27853.5	32978.5	39308.5	48871.5	57418.5	72054.0	89960.0	107470.0	125513.0	141834.5	155665.5	166956.5	179793.5	197989.5	216156.0	232697.5	246678.0	258770.5	274298.5	284570.0	286558.0	278331.0
SRR5007258_07_2.trim	14.0	13.0	11.0	12.5	15.0	26.0	37.0	52.5	68.0	108.0	149.0	194.0	238.5	363.5	492.0	715.5	946.0	1377.0	1816.5	2473.0	3147.0	5045.0	6962.0	10206.0	13569.5	16446.0	22752.5	28094.0	33357.0	39993.5	49843.5	58734.5	73489.0	91612.0	109374.5	128262.0	144675.0	157848.5	169031.0	182295.5	200098.5	218368.5	234247.0	246650.0	258369.5	274208.0	284089.5	283900.0	274792.0
SRR5007258_08_1	9.0	7.5	6.0	9.0	12.0	19.5	27.0	38.0	49.5	79.0	107.5	166.5	226.0	346.0	467.0	697.0	938.5	1356.5	1781.5	2477.0	3174.0	5175.5	7192.0	10931.5	14802.5	17947.0	25194.5	31351.0	37313.0	44696.0	55427.5	64637.5	81499.0	102580.5	123256.5	144604.5	163487.5	179202.5	192287.0	207466.0	228779.0	249561.0	268203.5	284288.0	297900.0	316133.5	328478.0	329592.5	318360.5
SRR5007258_08_1.trim	8.0	7.0	6.0	9.5	12.5	19.5	27.0	38.5	50.5	80.0	108.5	167.5	226.5	346.0	467.5	697.0	938.0	1358.5	1787.5	2488.0	3199.0	5230.5	7290.0	11082.0	15034.5	18196.0	25375.5	31606.5	37738.5	45487.0	56543.0	66158.5	83175.0	104475.5	125401.0	147724.5	166783.0	181819.5	194737.0	210342.0	231204.0	252107.5	270075.0	284495.0	297618.5	316060.0	328170.5	326942.0	314614.0
SRR5007258_08_2	14.0	12.0	10.0	17.0	24.0	33.5	43.0	59.5	76.0	119.0	163.0	221.0	277.5	416.5	560.0	819.0	1086.0	1584.0	2088.5	2834.5	3595.5	5704.5	7819.0	11514.5	15318.5	18568.5	25805.0	31790.5	37631.0	44901.5	55869.0	65613.5	82254.0	102700.5	122801.5	143437.0	162060.5	177919.5	190866.5	205487.0	226191.5	246971.5	265956.5	281934.0	295816.0	313682.0	325340.0	327449.5	318282.5
SRR5007258_08_2.trim	16.0	14.0	11.0	16.0	22.0	31.5	41.0	58.5	76.0	118.5	162.0	220.5	278.5	419.0	563.0	818.0	1081.0	1583.5	2098.0	2849.5	3619.0	5754.5	7913.5	11658.5	15539.0	18812.5	25990.5	32065.0	38073.5	45684.0	56954.0	67095.0	83913.0	104613.5	124969.0	146582.0	165322.5	180425.5	193265.5	208379.0	228587.5	249434.0	267649.0	281894.0	295394.0	313535.5	324754.0	324447.0	314284.5
SRR5007258_09_1	11.0	9.0	7.0	9.5	12.0	22.0	32.0	43.5	55.5	87.5	118.5	189.0	260.5	400.5	541.0	788.5	1049.5	1532.0	2021.0	2806.0	3596.0	5834.0	8085.0	12276.0	16618.5	20144.5	28317.5	35288.0	41967.0	50209.5	62290.5	72718.0	91813.5	115584.0	138718.0	162662.5	183766.0	201309.5	216165.5	233357.5	257512.5	281101.0	301809.0	319577.5	334877.5	355366.5	369277.0	370565.0	357993.0
SRR5007258_09_1.trim	10.0	8.0	6.0	9.5	12.5	22.0	32.0	44.0	56.5	88.5	119.5	190.0	261.0	400.5	541.5	788.5	1049.0	1534.5	2028.5	2817.5	3621.0	5893.5	8192.0	12441.0	16876.0	20422.0	28516.5	35566.0	42444.5	51116.5	63555.0	74415.5	93690.5	117733.5	141146.5	166164.5	187473.5	204297.0	218960.0	236571.5	260204.0	284005.0	303951.0	319753.0	334559.0	355375.0	368959.5	367489.0	353692.5
SRR5007258_09_2	16.0	14.5	13.0	19.5	26.0	35.5	45.0	62.5	80.0	132.0	185.0	251.0	315.5	469.0	629.0	917.0	1211.5	1775.5	2349.0	3177.5	4020.0	6406.0	8798.5	12973.5	17277.5	20884.5	29071.0	35915.5	42465.5	50605.5	62925.5	73869.0	92596.0	115598.0	138111.0	161229.0	182163.5	199992.0	214673.5	231292.0	254591.0	277891.5	299278.5	317340.5	332851.5	352845.0	366109.0	368506.0	357962.5
SRR5007258_09_2.trim	18.0	16.5	14.0	18.5	24.0	33.5	43.0	61.5	80.0	131.5	184.0	250.5	316.5	472.0	633.0	917.0	1207.5	1776.0	2360.0	3193.5	4044.5	6461.0	8903.0	13135.5	17526.0	21154.5	29271.0	36214.0	42966.0	51508.5	64161.0	75519.0	94443.0	117758.5	140569.0	164777.5	185845.5	202854.5	217400.0	234503.5	257243.5	280712.5	301215.5	317209.0	332345.0	352771.5	365500.5	365031.5	353362.0
SRR5007258_1	126.0	101.0	76.0	93.5	111.0	190.5	270.0	431.5	594.0	953.5	1312.0	2024.5	2744.0	4261.5	5823.0	8710.5	11652.5	16877.0	22223.0	30752.5	39392.0	65125.5	91019.5	137807.5	186030.5	223729.0	312763.0	389583.5	462330.5	553327.0	691952.0	811839.5	1021609.0	1283339.5	1539973.5	1804297.5	2042536.5	2241584.0	2402178.5	2589405.5	2858132.5	3120898.5	3351170.5	3549430.5	3721858.5	3949081.0	4104597.0	4121786.0	3977718.0
SRR5007258_1.trim	122.0	100.0	76.5	93.0	111.0	190.5	271.0	434.0	597.5	956.0	1312.0	2027.0	2752.0	4270.5	5837.0	8726.5	11673.0	16917.5	22300.5	30897.0	39684.5	65696.0	92086.0	139625.0	188962.0	226836.5	315177.0	393103.5	467836.5	563556.5	705691.5	829611.0	1042070.0	1307965.5	1568210.0	1844218.0	2082832.0	2272373.0	2432123.0	2625331.0	2888517.5	3153549.5	3374124.5	3549624.5	3717225.5	3949448.5	4099997.0	4084452.5	3930024.5
SRR5007258_1_1	12.0	10.0	8.0	11.0	14.0	24.5	35.0	47.5	60.5	96.0	130.5	207.5	285.5	443.0	602.0	880.0	1171.0	1702.5	2244.5	3117.5	3991.0	6488.5	9006.0	13677.5	18506.0	22408.0	31476.0	39287.0	46693.0	55672.5	69061.5	80715.5	101948.5	128373.0	153994.5	180512.5	204087.5	223747.5	240209.5	259194.0	286152.0	312466.0	335303.0	355021.0	372099.5	394653.0	410005.0	411618.5	397599.0
SRR5007258_1_1.trim	11.0	9.0	7.0	11.0	14.5	24.5	35.0	48.0	61.5	97.0	131.5	208.5	286.0	443.0	603.0	881.0	1171.5	1705.5	2252.5	3130.5	4020.0	6556.5	9125.5	13860.0	18790.0	22715.5	31700.0	39599.0	47227.0	56689.5	70458.0	82563.5	104018.5	130775.0	156691.0	184391.5	208206.0	227062.5	243313.0	262776.0	289128.5	315632.5	337648.0	355198.5	371743.5	394770.0	409775.0	408212.5	392815.0
SRR5007258_1_2	18.0	15.5	13.0	20.0	27.0	39.5	52.0	72.0	92.0	148.5	206.0	277.5	347.5	517.5	696.0	1026.0	1360.5	1974.0	2600.5	3525.5	4460.5	7122.0	9800.0	14421.0	19179.0	23204.5	32260.5	39793.5	47114.0	56220.0	69914.5	82098.5	102906.0	128386.5	153311.5	179054.5	202427.0	222168.0	238379.0	256936.5	283109.5	309151.0	332646.0	352455.0	369746.5	391997.5	406708.0	409276.0	397347.0
SRR5007258_1_2.trim	20.0	17.5	14.0	19.0	25.0	37.5	50.0	71.0	92.0	148.0	205.0	276.5	347.5	519.5	699.5	1025.5	1355.5	1974.5	2613.0	3544.5	4490.5	7186.0	9917.0	14598.0	19450.5	23502.5	32486.0	40125.5	47667.0	57231.5	71282.5	83901.5	104950.5	130801.0	156036.5	182980.0	206514.0	225341.0	241409.5	260539.0	286059.5	312216.5	334764.0	352314.0	369190.5	391997.0	406123.5	405423.5	392223.0
SRR5007258_2	126.0	149.5	173.0	229.5	286.0	411.5	537.0	730.0	923.0	1394.0	1866.0	2707.0	3558.0	5261.5	7021.0	10351.0	13752.5	19373.5	25088.0	34654.5	44356.5	70316.0	96505.5	143298.5	191247.5	230392.0	321142.0	398557.5	471353.0	561480.5	699705.5	821477.5	1027372.0	1280915.5	1532143.0	1791584.5	2023716.5	2219955.0	2384466.0	2570391.0	2830634.5	3091520.0	3324900.0	3522707.5	3695506.5	3918110.5	4073244.0	4102452.0	3974195.0
SRR5007258_2.trim	122.0	147.0	172.5	226.5	280.5	409.5	538.0	728.5	920.0	1391.0	1861.5	2704.5	3564.0	5273.5	7035.5	10361.0	13762.5	19396.0	25157.5	34808.0	44655.5	70876.5	97561.5	145115.0	194167.5	233438.5	323495.0	402103.5	476867.5	571642.5	713374.0	839239.5	1047765.0	1305390.0	1560239.0	1831492.5	2063858.5	2250145.0	2413812.5	2605887.0	2860196.0	3123033.5	3346237.5	3520359.0	3688104.0	3916285.5	4066103.0	4062141.5	3923313.5
SRR5007258_2_1	27.0	22.0	17.0	21.5	26.0	45.0	64.0	88.5	113.5	193.0	272.0	413.0	554.0	873.0	1201.0	1744.5	2306.0	3373.5	4460.0	6156.0	7873.5	12908.5	17959.0	27349.5	37053.5	44661.0	62688.5	78353.0	93094.5	111143.0	138307.5	162006.5	204398.0	256995.0	307882.5	360462.5	408072.0	447775.0	480546.0	518795.0	572689.5	625169.0	670918.0	710414.5	744375.0	788980.0	820204.5	824491.0	795850.5
SRR5007258_2_1.trim	27.0	22.0	16.5	21.0	25.5	44.5	64.0	89.0	114.5	194.5	274.0	415.5	556.0	873.0	1201.5	1747.5	2312.5	3385.0	4478.0	6178.0	7920.0	13026.5	18181.0	27715.0	37646.5	45296.0	63174.0	79023.0	94137.0	113120.5	141044.0	165657.5	208561.0	261834.5	313292.0	368189.0	416140.0	454169.5	486722.5	526014.0	578701.5	631841.5	675776.5	710424.0	743175.5	788803.5	819482.5	817517.5	786610.0
SRR5007258_2_2	32.0	34.0	36.0	49.5	63.0	81.5	100.0	137.5	175.0	289.5	405.5	546.0	685.0	1018.5	1374.5	2037.5	2690.5	3880.5	5113.5	6982.5	8870.5	14141.0	19449.5	28798.5	38398.0	46356.0	64400.5	79511.0	94234.0	112582.0	140090.5	164523.5	206122.0	256648.5	306390.5	358426.5	405035.5	443957.0	476645.5	514096.5	566149.0	617902.5	664842.5	705038.0	740042.0	784438.0	814969.0	821017.5	795619.5
SRR5007258_2_2.trim	33.0	35.0	36.5	48.0	60.0	79.5	99.5	137.5	175.5	290.0	405.5	545.5	685.5	1022.5	1380.0	2038.5	2690.0	3887.5	5134.5	7014.0	8924.0	14259.5	19677.5	29161.0	38971.0	46971.5	64875.5	80194.5	95299.0	114550.0	142785.5	168131.0	210244.5	261473.0	311801.0	366172.0	413034.5	450158.0	482681.5	521221.0	572030.0	624485.5	669425.5	704444.0	738290.0	783902.0	813662.0	813344.5	785733.0
SRR5007258_3_1	38.0	30.5	23.0	28.0	33.0	59.0	85.0	123.0	161.5	289.0	416.0	621.5	827.5	1304.0	1795.0	2613.5	3452.5	5021.5	6622.0	9192.5	11797.5	19482.5	27204.5	41349.5	55942.5	67093.5	93788.0	117095.5	139195.5	166510.5	207648.0	243382.0	306526.5	385025.5	461889.5	541251.0	612601.5	672166.0	720852.5	777821.5	858713.5	937583.0	1006614.5	1065553.5	1116684.5	1184734.0	1231171.5	1236479.5	1193492.0
SRR5007258_3_1.trim	38.0	30.5	22.5	27.5	33.0	59.0	85.0	123.5	162.5	290.0	417.0	623.5	830.0	1304.5	1796.0	2616.5	3457.5	5032.0	6643.0	9229.5	11879.5	19670.5	27548.5	41906.5	56816.0	68000.5	94503.5	118157.5	140833.5	169558.0	211798.5	248838.5	312779.0	392344.5	470070.5	552886.0	624605.0	681554.5	730036.0	788654.0	867765.0	947507.0	1013694.5	1065526.5	1114959.0	1184442.0	1229945.0	1226086.5	1179794.0
SRR5007258_3_2	39.0	44.0	49.0	70.0	91.0	123.5	156.0	215.0	274.0	431.5	590.5	814.5	1037.5	1540.5	2070.5	3057.0	4048.0	5810.5	7604.5	10485.5	13422.0	21276.0	29171.0	43229.0	57696.0	69506.0	96481.5	119232.5	141313.0	168843.0	210302.5	247022.0	309210.0	385151.0	459758.0	537109.5	607314.0	666724.0	715584.0	771079.5	849144.0	927073.0	997552.0	1057898.0	1110106.0	1176229.0	1222003.5	1230901.0	1192218.5
SRR5007258_3_2.trim	39.0	44.0	49.0	69.0	88.5	122.0	157.0	216.0	275.0	433.0	591.0	814.0	1038.0	1544.0	2075.5	3059.0	4049.0	5820.0	7634.5	10535.0	13508.5	21460.5	29518.0	43781.5	58551.5	70389.5	97182.0	120321.5	142979.0	171868.0	214390.0	252401.5	315395.0	392442.0	467938.0	548788.0	619254.0	675817.0	724547.0	781878.0	858042.5	936750.5	1004136.0	1056921.0	1107478.5	1175390.0	1219997.0	1219570.0	1177596.5
SRR5007258_4_1	48.0	42.5	37.0	41.0	45.0	80.5	116.0	169.0	222.5	385.0	547.0	835.0	1124.5	1765.5	2421.0	3502.5	4612.0	6670.5	8767.5	12237.5	15765.0	26003.0	36293.0	55077.0	74447.5	89454.5	125100.0	156056.5	185346.0	221529.5	276698.0	324799.5	408969.5	513590.0	615757.0	721417.5	817004.5	896503.0	960793.5	1036032.0	1144004.5	1249480.5	1341623.5	1420679.0	1489261.5	1579938.0	1641771.0	1649186.0	1591701.0
SRR5007258_4_1.trim	48.0	42.5	36.5	40.5	45.0	80.5	116.0	169.5	223.5	386.0	548.0	837.0	1127.5	1766.5	2422.5	3506.5	4619.5	6685.0	8795.0	12290.0	15881.0	26255.0	36756.0	55819.0	75590.5	90638.0	126023.0	157475.5	187608.0	225678.5	282225.0	331983.0	417263.0	523426.5	626814.5	737079.5	833021.5	908903.0	972894.0	1050402.0	1156139.5	1262816.5	1351046.5	1420478.5	1486887.0	1579605.0	1640072.5	1635134.5	1573345.0
SRR5007258_4_2	55.0	62.0	69.0	92.5	116.0	161.5	207.0	288.0	369.0	569.5	770.5	1082.5	1395.5	2070.5	2779.0	4108.5	5448.0	7768.0	10121.5	13924.0	17820.0	28244.0	38704.0	57517.0	76848.5	92546.5	128538.5	158950.5	188406.0	225090.5	280222.0	328843.5	411543.5	512860.0	612976.5	716677.0	809943.5	889053.0	954462.5	1028283.5	1132008.5	1235689.0	1329702.5	1409937.0	1479273.0	1568122.5	1629537.0	1641111.0	1590286.5
SRR5007258_4_2.trim	56.0	63.0	70.0	91.5	113.5	162.0	210.0	289.0	369.0	570.5	771.0	1081.5	1395.5	2074.0	2783.0	4109.0	5449.0	7779.5	10160.0	13991.5	17941.0	28487.0	39159.5	58252.0	77976.5	93708.0	129441.0	160377.5	190667.0	229195.0	285694.0	335963.0	419754.0	522646.5	624015.0	732389.5	825883.0	901081.5	966257.5	1042541.0	1143941.5	1248720.5	1338465.0	1408547.0	1475704.0	1566923.5	1626725.0	1625828.5	1570735.5
SRR5007258_5_1	62.0	52.0	42.0	50.5	59.0	101.0	143.0	211.5	280.5	479.0	676.5	1034.5	1396.5	2192.0	3012.5	4408.5	5821.0	8390.0	11022.5	15349.5	19736.0	32503.5	45357.5	68782.0	92929.0	111645.5	156040.0	194613.0	231290.5	276844.0	346118.5	406011.5	510982.0	641993.5	769937.0	901903.0	1021308.5	1121005.0	1201369.5	1294974.0	1429390.0	1561006.0	1676551.0	1775613.0	1860767.0	1973469.0	2051136.0	2060651.0	1988888.5
SRR5007258_5_1.trim	61.0	52.0	42.0	50.0	59.0	101.0	143.5	213.0	282.5	480.0	676.5	1035.0	1398.0	2192.5	3015.0	4414.0	5831.0	8411.5	11062.0	15417.0	19879.5	32816.0	45929.5	69707.5	94374.0	113151.0	157218.0	196388.5	234095.0	282001.0	353007.0	414997.5	521371.0	654312.5	783802.0	921526.0	1041337.0	1136501.5	1216480.5	1312956.5	1444569.0	1577573.0	1688278.0	1775472.0	1857987.0	1973153.5	2048700.5	2042412.0	1965494.0
SRR5007258_5_2	69.0	76.5	84.0	114.5	145.0	206.5	268.0	359.5	451.0	706.5	962.5	1364.5	1769.0	2593.5	3461.5	5134.5	6815.0	9634.0	12500.0	17291.0	22182.5	35282.5	48457.5	71697.5	95556.0	115215.5	160688.5	199224.0	235802.0	281384.0	350290.5	410815.5	513787.5	640382.5	766119.5	896334.5	1012379.0	1110311.0	1192052.0	1284686.0	1414888.5	1544603.5	1661292.0	1761519.0	1848581.0	1959685.0	2036634.0	2050904.0	1987295.0
SRR5007258_5_2.trim	68.0	76.5	86.5	116.0	144.5	208.0	270.5	360.0	451.0	706.0	960.5	1362.5	1769.0	2595.5	3463.5	5133.5	6816.0	9650.5	12547.5	17370.5	22331.0	35582.5	49013.0	72615.5	96993.5	116702.5	161846.0	201012.0	238607.0	286485.5	357108.0	419742.0	524109.0	652661.5	779937.0	915959.5	1032335.0	1125449.5	1206790.0	1302408.0	1429676.0	1560724.0	1672255.5	1760066.0	1844428.0	1958260.0	2032831.0	2031145.0	1962341.5
SRR5007258_6_1	78.0	63.5	49.0	59.0	69.0	115.0	161.0	251.5	342.5	577.5	811.5	1235.0	1663.0	2599.5	3562.0	5257.5	6982.0	10069.0	13223.5	18403.5	23662.5	38991.5	54421.5	82591.5	111625.5	134159.5	187470.5	233660.5	277528.5	332044.0	415140.0	487106.5	612883.0	769809.5	923872.0	1082871.0	1226207.0	1345892.5	1442185.5	1554307.0	1715405.0	1873062.0	2011280.5	2130061.0	2232695.5	2367681.5	2461148.0	2473517.5	2386933.5
SRR5007258_6_1.trim	75.0	62.5	49.0	58.5	69.0	115.0	162.0	253.5	344.5	578.0	810.5	1235.5	1666.0	2602.5	3567.5	5266.0	6995.0	10094.5	13270.0	18481.0	23828.0	39358.5	55110.0	83723.0	113390.5	135998.5	188896.5	235763.5	280848.0	338217.5	423419.0	497925.0	625354.5	784579.0	940623.5	1106548.0	1250271.5	1364508.5	1460268.0	1575713.0	1733461.0	1892848.0	2025331.0	2130036.5	2229561.0	2367530.0	2458197.0	2451089.5	2358341.0
SRR5007258_6_2	83.0	91.0	99.0	137.5	176.0	241.5	307.0	425.0	543.0	841.5	1141.0	1635.5	2132.5	3113.5	4141.5	6170.0	8221.0	11572.5	14977.5	20690.0	26504.5	42170.0	57959.0	85922.5	114595.0	138186.0	192800.5	239222.0	283112.5	337687.0	420425.5	493027.5	616611.5	768917.5	919956.0	1075712.5	1214749.0	1332497.5	1430797.0	1541774.5	1697611.0	1853288.5	1993278.0	2113132.0	2217458.0	2351089.0	2444077.0	2461749.0	2384791.5
SRR5007258_6_2.trim	81.0	90.5	101.0	138.0	174.5	242.5	309.5	425.5	543.0	839.5	1136.0	1632.5	2136.0	3120.0	4147.0	6171.5	8224.5	11592.5	15031.5	20780.5	26676.5	42522.5	58626.0	87040.5	116344.0	139999.0	194214.0	241366.0	286445.0	343784.0	428621.5	503815.0	629029.5	783631.0	936641.5	1099371.5	1238748.5	1350759.5	1448458.5	1562858.5	1715212.0	1872500.0	2006387.0	2111601.0	2212711.0	2349600.5	2439487.5	2437538.5	2354391.5
SRR5007258_7_1	88.0	74.0	60.0	70.0	80.0	138.0	196.0	298.0	401.0	669.0	935.0	1429.0	1929.0	3021.0	4141.0	6128.0	8155.0	11766.5	15460.0	21476.0	27575.0	45505.0	63556.5	96414.5	130282.5	156576.0	218817.0	272695.5	323750.0	387291.0	484096.5	568062.0	714885.5	897918.5	1077611.0	1263059.0	1430079.5	1569230.0	1681725.0	1813224.5	2001418.5	2185123.0	2346262.5	2484897.5	2605235.5	2763799.0	2872686.5	2885841.0	2785107.0
SRR5007258_7_1.trim	85.0	73.0	60.0	69.5	80.0	138.0	197.0	300.0	403.0	669.5	934.0	1430.0	1933.0	3025.0	4149.0	6138.5	8169.0	11796.0	15515.5	21570.0	27772.0	45927.0	64351.0	97741.5	132366.0	158742.5	220494.5	275168.5	327590.5	394407.0	493678.5	580589.5	729369.5	915184.5	1097249.5	1290799.5	1458210.0	1590917.5	1702788.5	1838380.0	2022683.5	2207996.5	2362420.5	2485036.5	2601732.0	2763603.0	2869221.0	2859701.0	2751759.0
SRR5007258_7_2	102.0	109.5	117.0	160.0	203.0	287.5	372.0	509.0	646.0	988.0	1330.5	1908.0	2490.0	3667.0	4890.0	7228.5	9605.5	13538.0	17538.5	24169.5	30904.0	49148.5	67536.0	100224.0	133738.5	161330.0	224918.0	278878.5	330159.5	393957.5	490676.5	575317.5	718940.0	896285.0	1072595.0	1254520.5	1416820.5	1554170.0	1669416.0	1799480.0	1980985.0	2162501.5	2326110.0	2465918.0	2587551.5	2743290.0	2852279.0	2873419.0	2783028.0
SRR5007258_7_2.trim	99.0	108.5	119.0	159.5	199.5	287.0	373.5	508.5	645.0	985.5	1325.5	1906.5	2496.5	3676.0	4898.5	7231.5	9608.5	13558.0	17599.0	24279.5	31113.0	49561.5	68312.5	101535.5	135804.5	163460.5	226552.5	281370.5	334032.0	401028.0	500176.5	587808.5	733362.5	913458.5	1092134.5	1282237.5	1444868.0	1575458.0	1689992.5	1824235.5	2001734.5	2184776.5	2341186.5	2464229.5	2582082.5	2741447.5	2846871.0	2845217.5	2747595.5
SRR5007258_8_1	102.0	84.5	67.0	80.5	94.0	157.0	220.0	341.5	464.0	763.5	1062.5	1630.0	2202.5	3436.5	4702.0	6948.5	9244.5	13414.5	17677.5	24570.5	31553.0	52069.0	72716.0	110083.5	148614.0	178770.0	250084.5	311656.0	369746.0	442371.5	553313.0	649244.0	816945.5	1026550.5	1232214.5	1443828.0	1634473.5	1793334.0	1921609.0	2071747.0	2286756.0	2496942.5	2681791.5	2840749.5	2978150.5	3159161.5	3283333.5	3297792.5	3182980.0
SRR5007258_8_1.trim	99.0	83.5	67.0	80.0	94.0	157.0	221.0	343.5	466.0	764.5	1062.0	1632.0	2208.5	3442.5	4712.0	6959.0	9256.0	13443.0	17739.0	24678.0	31774.0	52535.0	73597.0	111571.0	150976.5	181250.0	252001.0	314454.0	374137.0	450533.5	564285.0	663530.5	833429.5	1046284.0	1254720.5	1475587.5	1666599.0	1818022.0	1945647.0	2100505.5	2311032.5	2523087.5	2700283.5	2840957.0	2974297.0	3159041.0	3279364.0	3267960.0	3144766.0
SRR5007258_8_2	106.0	121.5	137.0	182.0	227.0	323.5	420.0	573.5	727.0	1112.0	1498.0	2177.5	2863.0	4213.0	5609.0	8259.5	10963.0	15448.5	20020.5	27669.5	35417.0	56211.0	77180.5	114563.0	152877.0	184307.5	256975.0	318830.5	377384.5	449990.5	560394.0	657235.0	821673.5	1024542.5	1225815.0	1433466.0	1618849.0	1775915.5	1907874.0	2056688.5	2264653.0	2472801.5	2659532.5	2818294.5	2956758.5	3134846.0	3259402.0	3283524.5	3180569.5
SRR5007258_8_2.trim	102.0	119.0	137.0	180.0	222.5	322.0	420.5	572.5	726.0	1109.0	1492.0	2174.5	2867.5	4221.5	5619.0	8261.5	10961.5	15464.5	20083.5	27792.5	35650.5	56670.0	78051.0	116046.5	155230.0	186744.5	258840.5	321657.5	381809.5	458089.0	571268.0	671471.0	838091.0	1044196.0	1248224.5	1465175.0	1650860.5	1800191.0	1931397.5	2084978.0	2288291.0	2498247.5	2676805.5	2816359.0	2950626.5	3132925.5	3253287.5	3251316.0	3139953.5
SRR5007258_9_1	110.0	91.5	73.0	87.5	102.0	173.0	244.0	392.5	542.0	861.0	1179.5	1821.5	2469.0	3838.5	5244.5	7828.5	10469.5	15179.0	19993.0	27623.5	35349.0	58564.0	81936.0	123953.5	167254.5	201253.5	281478.0	350697.0	416127.5	497838.0	622471.0	730271.5	919111.5	1154852.0	1386019.5	1624207.0	1838514.5	2017211.0	2161843.0	2330695.0	2573054.0	2809866.0	3016721.5	3194558.0	3349265.0	3553685.5	3693590.5	3709205.0	3580056.5
SRR5007258_9_1.trim	107.0	90.5	73.0	87.0	102.0	173.0	245.0	395.0	545.5	863.5	1179.5	1822.5	2474.0	3846.5	5258.0	7842.0	10485.5	15214.0	20064.5	27752.5	35609.5	59089.0	82914.0	125593.5	169878.5	204034.0	283630.0	353833.0	421065.5	507079.5	634926.0	746394.5	937626.0	1177052.5	1411365.0	1659933.0	1874659.0	2045020.5	2188941.5	2363070.0	2600274.0	2839058.0	3037287.0	3194715.0	3345070.5	3553985.5	3689446.0	3675656.0	3537062.5
SRR5007258_9_2	113.0	137.0	161.0	210.5	260.0	369.5	479.0	653.0	827.0	1260.0	1694.0	2452.0	3218.0	4740.5	6311.5	9296.0	12345.0	17386.5	22518.0	31128.0	39863.0	63243.0	86803.5	128905.0	172074.5	207375.0	289140.5	358853.5	424407.0	505649.5	630017.0	739313.5	924395.5	1152507.0	1378852.0	1612614.0	1821458.5	1998115.0	2146099.0	2313211.0	2547390.5	2782293.5	2992664.0	3170831.0	3325913.0	3525772.5	3665727.5	3692663.0	3577404.5
SRR5007258_9_2.trim	110.0	135.0	161.0	208.5	255.5	368.0	480.0	652.0	825.0	1257.0	1688.5	2448.5	3222.5	4750.0	6322.5	9299.5	12345.5	17404.0	22586.5	31271.5	40135.0	63759.5	87769.5	130538.5	174681.5	210092.5	291230.0	362026.0	429373.0	514814.5	642376.5	755409.5	942845.5	1174574.5	1404077.0	1648325.0	1857448.0	2025381.0	2172646.0	2345189.0	2573912.5	2810555.5	3011815.0	3168658.5	3319192.5	3524055.0	3659180.5	3656402.0	3531674.5
SRR5007259_001_1	0.0	0.0	0.0	0.0	0.0	0.5	1.0	0.5	0.0	0.0	0.0	2.0	4.0	5.0	6.0	7.0	8.0	8.0	8.0	16.5	25.0	47.5	71.0	119.0	168.5	201.5	278.5	343.0	388.0	454.0	568.5	669.0	923.0	1222.5	1457.0	1723.5	1980.5	2173.0	2311.0	2464.0	2711.5	2998.5	3288.5	3526.5	3705.0	3920.5	4101.0	4152.5	3902.5
SRR5007259_001_1.trim	0.0	0.0	0.0	0.0	0.0	0.5	1.0	0.5	0.0	0.0	0.0	2.0	4.0	5.0	6.0	7.0	8.0	8.0	8.0	16.5	25.0	47.5	71.0	119.0	169.0	203.5	281.5	345.0	390.0	460.0	576.0	679.5	933.0	1228.5	1474.5	1767.5	2020.0	2188.5	2327.0	2499.0	2738.5	3016.5	3299.5	3525.5	3709.0	3944.0	4121.5	4107.0	3851.5
SRR5007259_001_2	0.0	0.0	0.0	0.5	1.0	1.0	1.0	1.0	1.0	1.5	2.0	2.5	3.0	5.5	8.0	9.0	10.0	14.0	19.5	22.0	21.5	46.5	73.5	109.5	147.0	187.0	260.5	323.5	393.0	477.5	619.0	735.5	937.5	1196.0	1442.0	1708.5	1976.0	2169.5	2260.0	2422.5	2752.5	3066.0	3306.5	3469.5	3581.0	3810.5	4010.0	4067.0	3916.0
SRR5007259_001_2.trim	0.0	0.0	0.0	0.5	1.0	1.0	1.0	1.0	1.0	1.5	2.0	2.5	3.0	5.5	8.0	9.0	10.0	14.0	19.5	22.0	21.5	46.5	73.5	109.5	147.5	188.5	262.0	324.0	394.0	483.0	627.5	747.5	948.5	1201.5	1457.0	1749.5	2014.0	2188.0	2280.5	2457.5	2779.0	3083.5	3315.0	3462.5	3581.5	3841.0	4035.0	4018.0	3860.0
SRR5007259_002_1	0.0	0.0	0.0	0.0	0.0	0.5	1.0	1.0	1.0	0.5	0.0	3.0	6.0	6.0	6.5	11.0	14.5	18.5	23.0	41.0	59.0	101.5	146.5	230.0	314.0	370.5	509.5	642.5	765.5	929.0	1190.5	1397.5	1825.0	2360.0	2879.0	3456.0	3974.0	4363.5	4584.5	4885.5	5484.0	6101.0	6648.5	7075.0	7375.0	7829.0	8182.5	8197.5	7784.0
SRR5007259_002_1.trim	0.0	0.0	0.0	0.0	0.0	0.5	1.0	1.0	1.0	0.5	0.0	3.0	6.0	6.0	6.5	11.0	14.5	18.5	23.0	41.0	59.0	101.5	147.0	231.0	315.5	373.5	513.5	648.0	775.0	944.5	1206.5	1420.0	1849.0	2386.0	2924.5	3532.0	4034.0	4389.5	4613.0	4941.5	5548.0	6185.5	6707.5	7076.0	7365.0	7836.0	8183.5	8108.5	7686.0
SRR5007259_002_2	0.0	0.0	0.0	0.5	1.0	1.0	1.0	1.0	1.0	3.0	5.0	4.5	4.0	8.0	12.0	15.5	19.0	27.0	36.5	41.0	42.5	96.0	152.5	226.5	303.5	376.0	517.0	651.0	780.0	935.0	1240.0	1489.0	1879.0	2385.5	2874.5	3389.0	3860.5	4222.5	4530.5	4957.0	5548.0	6103.0	6597.5	6984.0	7316.0	7806.0	8115.0	8163.5	7810.0
SRR5007259_002_2.trim	0.0	0.0	0.0	0.5	1.0	1.0	1.0	1.0	1.0	2.5	4.0	4.0	4.0	8.5	13.0	16.5	20.0	28.0	38.0	42.5	43.0	95.5	152.0	227.5	305.5	378.0	518.5	653.5	785.5	948.0	1258.0	1514.5	1905.5	2411.0	2915.0	3462.0	3921.0	4248.5	4559.0	5015.5	5615.0	6186.5	6653.5	6978.5	7297.5	7811.5	8114.5	8073.0	7715.0
SRR5007259_003_1	0.0	0.0	0.0	0.0	0.0	0.5	1.0	1.0	1.0	0.5	0.0	3.0	6.0	8.5	12.0	20.5	27.0	30.0	34.0	56.0	78.5	143.0	211.0	352.0	491.0	563.0	776.0	971.5	1126.5	1368.5	1757.5	2052.5	2714.0	3559.0	4321.5	5153.5	5930.0	6516.0	6876.5	7335.0	8217.0	9186.5	10040.5	10645.5	11081.5	11773.5	12329.0	12372.5	11681.0
SRR5007259_003_1.trim	0.0	0.0	0.0	0.0	0.0	0.5	1.0	1.0	1.0	0.5	0.0	3.0	6.0	8.5	12.0	20.5	27.0	30.0	34.0	56.0	78.5	143.0	212.0	354.5	495.0	568.5	782.5	979.5	1138.5	1394.0	1790.5	2094.0	2756.5	3606.5	4385.5	5249.0	6017.5	6570.5	6931.0	7422.0	8301.5	9281.0	10112.5	10659.5	11080.5	11793.0	12324.0	12233.5	11537.5
SRR5007259_003_2	0.0	0.0	0.0	0.5	1.0	1.0	1.0	2.0	3.0	4.5	6.0	5.5	5.0	9.5	14.0	21.5	29.0	43.0	59.5	67.5	71.0	141.0	215.0	341.0	472.5	578.5	795.0	983.5	1155.0	1385.0	1845.0	2251.0	2871.0	3620.5	4356.0	5150.0	5806.0	6302.0	6767.5	7366.0	8216.0	9039.0	9750.5	10367.0	10961.5	11714.0	12154.5	12184.0	11635.5
SRR5007259_003_2.trim	0.0	0.0	0.0	0.5	1.0	1.0	1.0	2.0	3.0	4.0	5.0	5.0	5.0	10.0	15.0	22.5	30.0	44.0	61.0	69.0	71.5	140.5	215.0	343.5	477.0	583.0	798.5	987.5	1162.5	1408.0	1879.5	2294.5	2914.0	3665.0	4413.0	5241.5	5895.0	6358.5	6826.0	7460.0	8302.5	9127.0	9818.5	10376.5	10948.5	11732.5	12152.0	12034.5	11480.5
SRR5007259_004_1	0.0	0.0	0.0	0.0	0.0	0.5	1.0	1.5	2.0	1.0	0.0	4.0	8.0	12.0	16.5	24.5	32.0	39.0	45.5	72.5	100.0	192.5	290.5	464.5	636.5	746.0	1044.0	1314.0	1540.5	1874.5	2409.0	2813.5	3676.5	4774.0	5789.0	6915.5	7934.5	8704.0	9207.0	9837.0	11012.5	12274.0	13334.0	14075.5	14702.5	15695.0	16427.5	16489.5	15599.5
SRR5007259_004_1.trim	0.0	0.0	0.0	0.0	0.0	0.5	1.0	2.0	3.0	2.0	1.0	5.0	8.5	12.0	16.5	24.5	32.0	39.0	45.5	72.0	99.0	192.0	291.5	467.0	642.0	755.0	1054.0	1326.0	1556.5	1904.5	2450.0	2872.0	3738.5	4840.0	5871.5	7032.5	8044.5	8781.5	9292.0	9959.0	11123.0	12390.0	13415.5	14097.0	14711.5	15711.5	16414.0	16319.0	15408.5
SRR5007259_004_2	0.0	0.5	1.0	1.5	2.0	1.5	1.0	2.0	3.0	6.0	9.0	8.5	8.0	13.5	19.0	27.5	36.0	56.0	78.5	88.5	94.0	191.0	292.0	465.0	646.0	784.0	1067.0	1305.0	1536.5	1861.0	2465.5	2983.0	3802.0	4800.5	5819.5	6932.5	7778.5	8406.5	9030.0	9816.0	10944.5	12068.0	13068.0	13885.0	14644.5	15649.5	16290.5	16402.0	15645.5
SRR5007259_004_2.trim	0.0	0.5	1.0	1.5	2.0	1.5	1.0	2.0	3.0	5.5	8.0	8.0	8.0	14.0	20.0	28.5	37.0	57.0	80.0	90.0	94.5	190.0	291.0	467.0	652.0	791.5	1072.5	1312.0	1549.5	1892.0	2508.5	3040.5	3865.0	4867.0	5893.5	7040.0	7887.0	8487.5	9120.5	9943.0	11058.5	12185.0	13150.0	13904.0	14643.5	15659.0	16269.0	16211.0	15434.0
SRR5007259_005_1	0.0	0.0	0.0	0.0	0.0	0.5	1.0	2.0	3.0	3.0	3.0	7.5	12.0	18.0	24.5	33.0	41.0	50.5	60.5	91.0	120.0	244.5	376.0	586.0	795.5	929.0	1289.5	1617.5	1905.0	2323.5	3008.0	3532.0	4561.0	5900.0	7193.5	8619.5	9924.0	10887.5	11492.0	12287.5	13773.0	15359.5	16672.0	17592.5	18401.0	19623.0	20507.0	20617.0	19590.5
SRR5007259_005_1.trim	0.0	0.0	0.0	0.0	0.0	0.5	1.0	2.5	4.0	4.0	4.0	8.5	12.5	18.0	24.5	33.0	41.0	51.0	61.5	91.0	119.0	244.0	378.5	591.5	803.0	938.0	1299.0	1630.5	1922.0	2359.0	3060.0	3603.5	4635.5	5987.5	7308.0	8776.0	10065.0	10986.5	11599.0	12432.5	13905.5	15498.5	16777.0	17633.0	18411.0	19619.5	20471.5	20420.5	19374.5
SRR5007259_005_2	0.0	0.5	1.0	1.5	2.0	2.5	3.0	3.0	3.0	8.0	13.0	12.5	12.0	18.0	23.5	33.0	43.0	74.0	107.5	120.0	129.0	241.5	356.5	583.0	819.0	975.0	1329.0	1642.0	1938.5	2344.0	3064.0	3695.5	4733.5	5986.5	7266.0	8661.0	9731.0	10528.0	11347.0	12359.0	13731.5	15118.5	16346.0	17321.5	18266.5	19562.0	20383.0	20478.5	19573.0
SRR5007259_005_2.trim	0.0	0.5	1.0	1.5	2.0	2.5	3.0	3.0	3.0	7.5	12.0	12.0	12.0	18.5	24.5	34.0	44.0	75.5	110.0	122.0	129.5	240.5	357.0	587.5	826.0	982.0	1334.5	1651.0	1953.0	2380.5	3117.0	3764.5	4808.5	6074.0	7371.0	8806.0	9870.5	10633.5	11463.0	12511.0	13866.5	15253.0	16443.0	17356.5	18264.5	19546.0	20339.0	20265.0	19335.5
SRR5007259_006_1	0.0	0.0	0.0	0.0	0.0	0.5	1.0	2.5	4.0	3.5	3.0	7.5	12.0	19.0	26.5	37.5	48.0	60.5	74.5	111.5	145.5	288.0	438.5	701.0	965.5	1129.5	1552.5	1935.0	2290.5	2800.0	3610.0	4225.5	5464.5	7082.0	8644.0	10350.5	11855.5	12969.0	13737.0	14732.0	16492.0	18342.5	19900.5	21041.5	22027.0	23501.0	24601.5	24758.5	23582.0
SRR5007259_006_1.trim	0.0	0.0	0.0	0.0	0.0	0.5	1.0	3.0	5.0	4.5	4.0	8.5	12.5	19.0	26.5	37.5	48.0	61.0	75.5	111.5	145.0	288.5	443.0	709.5	975.5	1140.0	1562.5	1948.0	2310.5	2842.0	3667.5	4304.5	5547.0	7179.5	8776.0	10538.5	12036.5	13108.5	13862.0	14888.0	16650.5	18514.5	20019.0	21075.0	22039.0	23494.0	24548.5	24545.0	23336.5
SRR5007259_006_2	0.0	0.5	1.0	1.5	2.0	2.5	3.0	3.5	4.0	10.5	17.0	16.0	15.0	21.0	26.5	38.5	51.0	86.0	124.0	147.5	166.5	301.5	440.5	701.0	970.5	1159.5	1590.5	1976.0	2349.0	2841.0	3684.5	4418.0	5629.0	7133.0	8681.5	10298.0	11621.5	12698.5	13671.0	14850.5	16499.5	18114.0	19549.0	20741.5	21904.0	23493.5	24483.5	24536.5	23466.5
SRR5007259_006_2.trim	0.0	0.5	1.0	1.5	2.0	2.5	3.0	3.5	4.0	10.0	16.0	15.5	15.0	21.5	27.5	39.5	52.0	87.5	126.5	149.5	167.5	301.5	443.0	709.0	981.0	1168.0	1596.5	1986.0	2367.5	2884.5	3743.0	4495.0	5715.0	7233.5	8802.5	10472.0	11797.5	12839.5	13805.5	15022.0	16667.5	18281.0	19659.0	20769.5	21899.0	23465.5	24415.0	24302.0	23194.5
SRR5007259_007_1	0.0	0.0	0.0	0.0	0.0	0.5	1.0	3.0	5.0	4.5	4.0	9.5	15.0	22.0	29.5	42.0	54.0	71.0	89.5	132.0	171.5	334.5	505.5	812.0	1123.0	1317.5	1802.5	2242.5	2665.0	3266.0	4207.5	4917.5	6388.0	8286.0	10112.5	12144.0	13870.0	15096.5	16006.5	17215.0	19250.5	21363.0	23119.0	24433.5	25647.5	27387.5	28655.0	28872.5	27553.5
SRR5007259_007_1.trim	0.0	0.0	0.0	0.0	0.0	0.5	1.0	3.5	6.0	5.5	5.0	10.5	15.5	22.0	29.5	42.0	54.0	71.5	90.5	132.0	171.0	335.0	511.0	822.5	1134.0	1327.0	1812.5	2258.5	2688.5	3314.5	4278.5	5020.5	6492.0	8394.5	10260.5	12372.0	14089.5	15259.5	16150.0	17391.5	19432.5	21558.0	23255.5	24483.0	25661.0	27370.0	28609.0	28669.5	27294.5
SRR5007259_007_2	0.0	0.5	1.0	2.0	3.0	3.0	3.0	4.0	5.0	11.0	17.0	18.0	19.0	25.5	31.5	47.0	63.0	102.5	145.0	174.5	200.5	358.0	519.0	810.5	1110.5	1338.0	1855.5	2318.5	2755.5	3334.0	4320.0	5151.0	6556.5	8317.5	10087.5	11945.0	13499.0	14776.0	15931.5	17288.5	19192.0	21087.0	22790.0	24193.5	25568.5	27455.0	28576.5	28574.0	27311.0
SRR5007259_007_2.trim	0.0	0.5	1.0	2.0	3.0	3.0	3.0	4.0	5.0	10.5	16.0	17.5	19.0	26.0	32.5	48.0	64.0	104.0	147.5	176.5	201.5	357.5	521.5	820.0	1122.0	1345.5	1861.5	2332.0	2778.5	3384.0	4391.5	5251.5	6662.5	8426.0	10222.5	12161.5	13717.0	14941.5	16085.0	17479.5	19376.5	21267.5	22915.5	24242.0	25571.5	27421.5	28511.0	28332.0	27016.0
SRR5007259_008_1	0.0	0.0	0.0	0.0	0.0	0.5	1.0	3.0	5.0	4.5	4.0	11.0	18.0	26.0	34.5	48.5	62.0	80.0	100.0	152.5	201.5	385.0	576.5	932.5	1294.5	1514.5	2060.5	2558.0	3064.0	3763.0	4798.5	5600.5	7293.0	9457.0	11561.5	13858.5	15760.0	17147.5	18231.5	19637.0	21984.5	24426.0	26403.0	27894.5	29310.0	31307.5	32745.5	32936.0	31398.0
SRR5007259_008_1.trim	0.0	0.0	0.0	0.0	0.0	0.5	1.0	3.5	6.0	5.5	5.0	12.0	18.5	26.0	34.5	48.0	61.0	80.0	101.0	152.5	201.5	386.5	583.0	944.5	1307.0	1524.5	2071.5	2577.5	3091.0	3815.5	4877.0	5718.5	7417.5	9590.0	11731.5	14109.0	16002.5	17330.0	18406.0	19866.0	22201.5	24630.0	26546.0	27947.5	29321.5	31279.5	32680.5	32719.0	31122.0
SRR5007259_008_2	0.0	0.5	1.0	2.0	3.0	3.0	3.0	4.5	6.0	12.0	18.0	20.5	23.0	28.5	33.5	50.0	67.5	112.5	159.5	202.0	242.5	423.0	605.0	936.0	1280.0	1535.0	2132.0	2660.0	3143.5	3815.0	4947.5	5883.5	7484.5	9498.5	11523.5	13638.0	15403.5	16869.5	18199.5	19759.0	21877.5	23981.5	25988.5	27657.0	29202.5	31304.0	32589.0	32617.5	31201.0
SRR5007259_008_2.trim	0.0	0.5	1.0	2.0	3.0	3.0	3.0	4.5	6.0	11.5	17.0	20.0	23.0	29.0	34.5	51.0	68.5	114.0	162.0	203.5	243.0	423.0	609.0	948.0	1293.5	1542.5	2138.5	2677.5	3171.0	3870.0	5028.0	6002.0	7611.5	9629.5	11681.5	13877.5	15645.0	17058.0	18381.5	19989.5	22087.0	24174.5	26127.5	27714.0	29202.0	31247.0	32494.5	32363.0	30893.0
SRR5007259_009_1	0.0	0.0	0.0	0.0	0.0	0.5	1.0	3.5	6.0	5.5	5.0	12.5	20.0	27.5	35.5	54.0	72.0	92.5	115.0	172.0	226.0	434.5	651.5	1039.0	1433.0	1694.0	2320.0	2873.5	3429.0	4219.5	5409.5	6321.0	8219.5	10639.5	12981.0	15546.5	17684.0	19257.5	20517.0	22116.5	24726.0	27466.0	29654.0	31271.0	32884.0	35172.0	36782.5	36996.5	35344.5
SRR5007259_009_1.trim	0.0	0.0	0.0	0.0	0.0	0.5	1.0	4.0	7.0	6.5	6.0	13.5	20.5	27.5	35.5	53.5	71.0	92.5	116.0	172.0	226.0	436.5	659.0	1052.0	1447.5	1706.0	2332.0	2895.0	3459.5	4277.5	5500.0	6461.5	8360.0	10782.0	13167.5	15820.0	17950.0	19466.5	20721.0	22376.0	24966.0	27693.5	29824.5	31341.5	32892.5	35146.0	36726.5	36745.5	35013.0
SRR5007259_009_2	0.0	0.5	1.0	2.0	3.0	3.0	3.0	5.0	7.0	12.5	18.0	21.0	24.0	29.5	35.0	56.0	77.0	128.0	182.5	229.0	272.0	475.0	680.0	1064.5	1463.5	1735.0	2396.0	2997.5	3545.5	4285.0	5532.5	6603.5	8420.0	10667.5	12962.5	15355.5	17316.0	18944.5	20405.5	22139.5	24570.5	26946.5	29187.5	31097.0	32894.5	35289.0	36679.0	36664.0	35087.5
SRR5007259_009_2.trim	0.0	0.5	1.0	2.0	3.0	3.0	3.0	5.0	7.0	12.0	17.0	20.5	24.0	30.0	36.0	57.0	78.0	129.5	185.0	230.5	272.5	475.5	685.0	1078.0	1480.0	1745.5	2406.0	3021.0	3577.5	4344.0	5624.0	6743.0	8560.5	10802.5	13134.0	15623.0	17588.0	19164.0	20612.0	22382.0	24795.5	27175.0	29358.0	31168.5	32887.0	35225.0	36589.0	36385.5	34742.0
SRR5007259_01_1	0.0	0.0	0.0	0.0	0.0	0.5	1.0	3.5	6.0	5.5	5.0	13.5	22.0	30.0	38.0	58.5	79.0	104.0	131.0	191.5	249.0	479.5	718.5	1163.0	1615.5	1888.5	2579.5	3199.0	3798.0	4660.5	5998.5	7046.5	9161.0	11827.0	14411.0	17241.0	19581.5	21326.0	22785.5	24622.5	27525.0	30561.5	32970.0	34752.0	36557.5	39090.0	40928.5	41211.0	39367.0
SRR5007259_01_1.trim	0.0	0.0	0.0	0.0	0.0	0.5	1.0	4.0	7.0	6.5	6.0	14.5	22.5	30.5	39.0	58.5	78.0	104.5	133.0	191.0	247.0	481.0	727.0	1177.0	1631.5	1902.0	2593.5	3223.5	3831.0	4726.5	6100.0	7197.0	9315.0	11986.5	14614.0	17541.5	19875.5	21552.5	23017.5	24920.0	27786.0	30807.0	33159.0	34842.5	36578.0	39068.5	40868.0	40927.5	38993.5
SRR5007259_01_2	0.0	0.5	1.0	2.0	3.0	3.0	3.0	5.5	8.0	13.5	19.0	22.5	26.0	33.0	40.0	65.0	90.5	143.0	198.5	253.0	303.5	530.0	760.0	1180.0	1616.5	1919.5	2657.5	3328.0	3928.0	4738.5	6139.5	7365.0	9376.5	11832.5	14343.0	16987.0	19229.0	21094.0	22681.0	24542.0	27222.5	29919.5	32447.5	34549.0	36565.0	39260.0	40832.0	40812.5	39043.0
SRR5007259_01_2.trim	0.0	0.5	1.0	2.0	3.0	3.0	3.0	5.5	8.0	13.0	18.0	22.0	26.0	34.0	42.0	66.5	91.5	145.0	202.0	254.0	302.0	530.0	766.0	1194.5	1634.5	1931.5	2670.0	3355.5	3963.0	4805.5	6242.5	7516.5	9530.5	11981.0	14528.5	17281.0	19529.0	21333.0	22916.5	24819.0	27464.0	30165.0	32637.5	34640.5	36566.5	39197.0	40741.0	40509.5	38661.5
SRR5007259_02_1	2.0	1.0	0.0	0.5	1.0	1.0	1.0	5.5	10.0	11.0	12.0	25.5	39.0	57.0	74.5	114.5	155.5	223.5	294.0	398.0	502.5	972.0	1446.5	2275.5	3132.5	3716.0	5213.5	6544.5	7712.5	9349.0	11988.5	14089.0	18229.0	23535.0	28749.0	34304.0	38969.0	42676.5	45593.5	49171.5	54959.5	60815.5	65684.5	69513.5	73369.5	78745.0	82218.0	82255.5	78275.0
SRR5007259_02_1.trim	2.0	1.0	0.0	0.5	1.0	1.0	1.0	6.0	11.0	11.5	12.0	26.0	40.0	58.5	76.0	114.5	154.5	224.5	297.0	398.5	502.5	977.0	1460.5	2298.5	3162.0	3745.0	5239.5	6586.5	7793.0	9514.5	12212.0	14381.5	18527.0	23853.5	29123.5	34857.5	39552.5	43165.5	46065.0	49728.0	55476.0	61364.0	66070.0	69599.0	73323.5	78713.0	82154.0	81725.5	77607.0
SRR5007259_02_2	1.0	1.0	1.0	4.5	8.0	10.0	12.0	14.5	17.0	24.0	31.0	38.0	45.0	69.0	94.0	138.0	182.5	273.5	368.0	482.0	592.5	1037.0	1487.5	2327.0	3196.0	3828.5	5357.0	6729.5	8017.5	9659.0	12331.0	14663.5	18580.5	23493.0	28467.5	33738.5	38538.0	42429.0	45567.0	49268.0	54492.0	59882.0	65017.5	69167.5	72975.5	78175.0	81545.5	81753.5	78136.5
SRR5007259_02_2.trim	1.0	1.5	2.0	5.5	8.5	10.0	12.0	14.0	16.0	23.0	30.0	37.5	45.0	70.0	96.0	139.5	183.5	276.0	372.5	484.0	593.0	1040.5	1499.5	2351.0	3227.5	3855.0	5382.5	6780.0	8102.0	9820.5	12552.5	14955.5	18871.5	23796.0	28832.5	34300.0	39122.5	42905.5	46021.5	49787.0	54969.0	60415.0	65403.0	69255.0	72906.5	78104.0	81445.0	81181.5	77443.0
SRR5007259_03_1	3.0	1.5	0.0	1.5	3.0	3.5	4.0	9.5	15.0	17.5	20.0	40.0	60.0	82.5	105.5	174.5	245.5	342.5	441.0	596.0	750.5	1444.0	2144.0	3420.5	4740.0	5589.5	7827.0	9842.5	11581.5	13974.5	17953.0	21224.0	27345.0	35145.0	42933.0	51216.0	58225.0	63812.5	68316.5	73928.0	82560.0	91056.0	98489.0	104599.0	110385.0	118326.0	123426.0	123419.5	117599.5
SRR5007259_03_1.trim	3.0	1.5	0.0	1.5	3.0	3.5	4.0	10.0	16.0	18.0	20.0	40.5	61.0	84.0	107.0	174.5	244.5	343.5	444.0	596.5	751.0	1451.5	2165.5	3455.0	4786.0	5637.5	7869.0	9905.0	11701.0	14221.0	18275.5	21625.5	27747.5	35591.0	43498.0	52064.5	59082.0	64505.5	69043.0	74820.5	83318.0	91820.5	99024.5	104689.5	110346.5	118396.5	123415.5	122663.5	116644.5
SRR5007259_03_2	2.0	3.0	4.0	8.0	12.0	14.5	17.0	20.5	24.0	34.5	45.0	62.5	80.0	113.0	148.0	210.5	272.0	398.0	528.5	705.5	885.0	1578.0	2272.0	3494.0	4765.0	5734.0	8028.5	10061.5	12011.5	14495.5	18484.5	21939.5	27885.5	35379.0	42836.0	50713.0	57778.0	63401.5	67987.5	73635.0	81834.0	90003.0	97350.5	103434.0	109261.5	117046.0	122220.5	122841.5	117460.0
SRR5007259_03_2.trim	1.0	3.0	5.0	8.5	11.5	14.0	17.0	20.0	23.0	33.5	44.0	61.5	79.5	114.0	150.5	213.0	274.0	401.0	533.0	707.0	885.0	1583.5	2291.5	3530.0	4812.5	5777.0	8068.5	10135.0	12140.0	14743.0	18801.0	22326.0	28280.0	35821.5	43394.5	51574.0	58643.0	64079.0	68688.0	74465.5	82509.0	90730.0	97897.0	103533.5	109179.0	117058.5	122171.0	122033.5	116451.5
SRR5007259_04_1	4.0	2.5	1.0	3.5	6.0	5.0	4.0	10.0	16.0	21.0	26.0	51.5	77.0	105.5	135.0	225.0	317.5	470.5	625.0	814.5	1005.5	1906.0	2815.0	4560.5	6360.0	7512.0	10512.5	13204.5	15505.0	18654.5	23953.5	28358.5	36578.5	47043.5	57507.0	68578.5	77895.5	85239.5	91093.0	98502.5	110066.0	121383.0	131241.5	139464.5	146979.0	157353.5	164276.0	164405.5	156743.0
SRR5007259_04_1.trim	4.0	2.5	1.0	3.5	6.0	5.0	4.0	10.5	17.0	21.5	26.0	52.0	78.0	107.0	136.5	225.5	318.0	473.5	629.0	815.5	1007.5	1914.5	2837.5	4604.5	6427.0	7576.0	10563.0	13288.0	15658.0	18968.5	24377.0	28895.0	37124.5	47652.5	58286.0	69759.5	79050.5	86096.5	92005.0	99692.5	111101.5	122448.5	131982.5	139559.5	146896.5	157431.0	164212.5	163303.5	155419.0
SRR5007259_04_2	3.0	4.0	5.0	9.5	14.0	18.0	22.0	29.5	37.0	45.0	53.0	80.5	108.0	146.5	189.0	283.5	373.0	535.0	706.5	944.5	1182.5	2104.5	3039.5	4705.5	6419.5	7639.0	10626.0	13334.0	15979.5	19304.0	24493.0	29010.5	37104.5	47304.5	57258.0	67659.5	77084.5	84642.0	90754.5	98244.0	109105.0	120092.0	129962.5	137958.0	145517.0	155776.0	162754.0	163582.0	156569.0
SRR5007259_04_2.trim	2.0	4.0	6.0	10.0	13.5	17.5	22.0	29.0	36.0	44.0	52.0	80.0	108.5	148.5	192.5	287.0	376.0	539.5	713.0	949.0	1187.0	2114.0	3062.0	4748.5	6483.0	7694.0	10670.5	13426.0	16144.0	19626.5	24913.0	29525.0	37637.0	47913.5	58038.0	68859.0	78249.5	85479.0	91636.5	99372.5	110058.0	121114.0	130696.0	138039.5	145371.5	155775.5	162650.0	162442.0	155167.0
SRR5007259_05_1	8.0	4.5	1.0	3.5	6.0	6.0	6.0	16.0	26.0	31.0	36.0	68.0	100.0	134.0	169.5	276.5	385.5	564.5	748.0	994.0	1239.5	2378.5	3528.5	5671.5	7881.5	9380.0	13172.5	16539.5	19350.0	23175.0	29876.0	35486.0	45747.0	58833.5	71834.5	85577.0	97333.5	106603.0	113943.5	123229.5	137707.5	151919.0	164178.0	174338.0	183741.5	196723.0	205272.0	205399.5	195744.0
SRR5007259_05_1.trim	8.0	4.5	1.0	3.5	6.0	6.0	6.0	16.5	27.0	31.5	36.0	68.5	101.0	135.5	171.0	277.0	386.0	568.0	754.0	997.5	1243.5	2390.0	3559.5	5725.5	7957.5	9453.0	13233.0	16648.0	19539.0	23556.5	30407.5	36168.5	46429.0	59571.0	72788.5	87065.0	98807.5	107698.5	115076.0	124676.0	138964.5	153285.5	165153.0	174488.5	183692.5	196852.5	205204.0	204028.0	194025.0
SRR5007259_05_2	4.0	5.5	7.0	12.5	18.0	21.5	25.0	33.0	41.0	54.0	67.0	102.5	138.5	182.0	229.0	349.5	465.5	668.5	881.0	1190.0	1503.0	2652.5	3815.5	5948.5	8140.5	9576.0	13291.5	16759.5	19982.0	23990.0	30502.0	36274.5	46412.5	59155.5	71535.5	84368.0	96094.0	105719.5	113531.0	122790.0	136247.0	150025.0	162509.0	172714.0	182174.0	194737.5	203259.0	204296.0	195748.5
SRR5007259_05_2.trim	3.0	5.5	8.0	13.0	17.5	21.0	25.0	32.5	40.0	53.0	66.0	102.0	139.0	183.5	231.5	352.5	468.5	674.5	892.0	1198.0	1508.5	2664.0	3846.0	6003.0	8215.5	9640.0	13343.5	16874.0	20187.0	24392.0	31035.0	36927.0	47073.5	59895.0	72490.5	85875.5	97590.0	106802.5	114621.5	124153.5	137409.5	151348.0	163464.0	172821.5	182042.0	194772.0	203124.0	202875.5	193962.5
SRR5007259_06_1	10.0	6.5	3.0	5.5	8.0	8.5	9.0	17.5	26.0	34.5	43.0	79.5	116.5	165.5	215.0	337.0	462.0	673.0	891.5	1188.5	1483.5	2854.0	4233.5	6804.5	9459.5	11237.5	15779.0	19837.0	23248.5	27867.0	35913.0	42659.0	54894.0	70491.5	86077.5	102579.5	116797.5	128002.5	136780.5	147930.0	165248.5	182216.0	196801.5	208992.5	220495.5	236201.5	246502.5	246589.5	234845.0
SRR5007259_06_1.trim	10.0	6.5	3.0	5.5	8.0	8.5	9.0	18.0	27.0	35.0	43.0	79.5	116.5	166.5	217.0	338.5	463.5	677.5	899.0	1193.0	1487.5	2868.5	4272.0	6869.5	9554.5	11332.5	15855.5	19966.0	23469.0	28310.5	36538.0	43483.0	55720.5	71367.5	87228.0	104403.5	118569.5	129267.5	138115.0	149657.0	166765.5	183923.5	197988.0	209140.5	220470.0	236396.5	246411.0	244923.0	232756.5
SRR5007259_06_2	6.0	7.5	9.0	15.0	21.0	24.0	27.0	38.0	49.0	65.0	81.5	126.0	170.0	221.5	278.0	425.0	566.0	796.0	1037.0	1415.5	1804.0	3202.0	4607.5	7092.5	9651.5	11450.0	15986.0	20112.5	23971.5	28800.5	36594.0	43524.5	55587.5	70825.0	85856.5	101204.0	115078.5	126692.0	136172.5	147350.0	163528.0	179991.0	195091.5	207461.5	218654.5	233660.5	243893.0	245030.5	234704.5
SRR5007259_06_2.trim	5.0	7.5	10.0	15.5	20.5	23.5	27.0	37.5	48.0	64.0	80.5	125.5	170.5	223.0	281.0	429.0	570.0	802.5	1048.5	1424.0	1810.0	3214.5	4639.5	7155.0	9747.0	11539.0	16054.0	20243.5	24211.5	29278.5	37228.5	44315.5	56387.0	71696.5	87002.5	103044.0	116877.5	127958.0	137466.5	148975.5	164940.0	181652.0	196239.5	207551.0	218537.5	233748.5	243706.0	243243.5	232482.5
SRR5007259_07_1	14.0	8.5	3.0	5.5	8.0	9.0	10.0	19.5	29.0	41.5	54.0	94.5	135.5	198.5	263.0	397.0	533.5	786.0	1047.0	1381.0	1714.0	3328.5	4954.0	7926.0	10989.0	13078.0	18423.5	23184.5	27166.5	32532.5	41856.5	49711.0	64007.0	82223.0	100499.0	119714.5	136127.0	149184.5	159595.0	172688.0	192663.0	212353.5	229481.5	243704.0	257323.0	275789.0	287655.0	287752.5	274299.0
SRR5007259_07_1.trim	14.0	8.5	3.0	5.5	8.0	9.0	10.0	20.0	30.0	42.0	54.0	94.5	135.5	199.0	264.0	397.5	534.0	789.5	1054.0	1386.5	1720.5	3347.0	4999.5	8000.5	11100.5	13195.5	18518.5	23341.5	27431.5	33037.5	42563.0	50654.0	64973.5	83277.5	101852.0	121849.5	138242.0	150730.0	161176.5	174637.5	194357.5	214268.0	230804.5	243852.5	257298.0	276121.5	287657.5	285754.5	271761.0
SRR5007259_07_2	7.0	8.5	10.0	18.0	26.0	29.0	32.0	45.0	58.0	77.5	97.5	154.5	211.0	268.5	332.0	500.0	662.0	935.5	1220.0	1663.0	2117.0	3744.5	5383.0	8265.5	11236.5	13345.5	18642.0	23452.0	27965.0	33562.0	42568.5	50610.0	64714.5	82532.0	100103.5	118011.5	134145.5	147742.5	158853.5	171842.5	190605.0	209738.0	227576.0	242221.0	255253.0	272709.0	284562.5	285826.0	273780.0
SRR5007259_07_2.trim	8.0	9.5	10.5	18.0	25.5	28.5	32.0	44.5	57.0	76.5	96.5	154.0	211.5	270.0	335.0	504.0	666.0	941.5	1230.5	1671.5	2124.5	3760.0	5421.0	8335.5	11346.5	13458.5	18732.5	23613.0	28248.5	34100.5	43282.0	51515.0	65644.0	83567.0	101448.5	120170.5	136281.5	149266.0	160379.5	173684.0	192191.0	211612.5	228851.0	242278.5	255107.0	272919.5	284460.0	283710.0	271120.5
SRR5007259_08_1	17.0	11.0	5.0	7.0	9.0	10.0	11.0	21.5	32.0	46.5	61.0	108.0	155.5	224.0	294.0	440.0	591.0	887.0	1188.5	1579.0	1974.0	3812.5	5654.0	9015.5	12489.5	14894.0	21048.5	26522.0	31062.0	37206.5	47876.5	56824.5	73210.5	94138.0	115059.5	136979.0	155663.0	170510.0	182411.5	197505.0	220435.5	242888.0	262563.0	278916.5	294158.0	314966.0	328548.0	328826.0	313718.5
SRR5007259_08_1.trim	17.0	11.0	5.0	7.0	9.0	10.0	11.0	22.0	33.0	47.0	61.0	108.0	156.0	225.5	295.5	441.0	592.5	889.5	1192.5	1582.0	1979.0	3831.0	5703.5	9100.0	12617.5	15034.0	21169.5	26714.5	31364.0	37763.0	48655.5	57873.5	74314.0	95376.5	116629.5	139408.0	158052.0	172248.5	184206.5	199753.0	222403.5	245112.5	264100.0	279064.0	294089.0	315308.5	328531.5	326575.0	310813.0
SRR5007259_08_2	9.0	10.5	12.0	20.0	28.0	32.0	36.0	50.5	65.0	92.0	119.0	177.0	235.0	296.0	366.0	562.5	748.0	1060.5	1387.5	1903.0	2432.0	4301.5	6185.0	9486.0	12883.0	15292.5	21335.5	26840.0	31953.0	38294.5	48651.0	57866.5	73886.0	94242.0	114520.5	135133.5	153527.5	168900.5	181444.5	196295.5	217817.5	239663.5	260033.5	276865.0	291939.0	311966.0	325400.5	326818.5	313158.0
SRR5007259_08_2.trim	10.0	11.5	12.5	20.0	27.5	31.5	36.0	50.0	64.5	92.0	119.0	177.0	235.5	297.5	369.0	567.0	753.0	1066.5	1397.0	1911.0	2440.0	4318.0	6226.0	9563.0	13006.0	15428.5	21452.0	27032.5	32269.0	38882.5	49442.0	58888.0	74955.0	95453.0	116076.0	137575.5	155925.5	170616.0	183186.5	198427.5	219671.0	241851.0	261513.5	276923.5	291759.0	312169.5	325236.0	324408.0	310113.5
SRR5007259_09_1	18.0	11.5	5.0	7.0	9.0	10.5	12.0	24.0	36.0	51.0	66.0	119.5	174.0	250.0	327.0	492.5	664.5	989.0	1317.5	1773.0	2234.0	4288.5	6350.0	10110.5	13989.5	16690.0	23585.5	29733.0	34916.5	41888.0	53862.0	63931.5	82357.5	105920.5	129560.0	154144.0	175023.0	191755.5	205172.0	222016.5	247715.0	273065.5	295250.5	313588.5	330660.0	354204.0	369680.0	369830.5	352720.0
SRR5007259_09_1.trim	18.0	11.5	5.0	7.0	9.0	10.5	12.0	24.5	37.0	51.5	66.0	119.5	174.5	251.5	328.5	493.5	666.0	991.5	1322.0	1777.0	2240.5	4308.5	6403.0	10206.0	14140.0	16854.5	23727.0	29959.0	35259.5	42495.5	54719.0	65097.0	83585.0	107324.5	131366.0	156921.0	177723.5	193694.5	207188.5	224531.5	249897.0	275567.5	297013.5	313780.0	330564.5	354512.0	369586.0	367313.0	349470.0
SRR5007259_09_2	13.0	13.0	13.0	20.5	28.0	33.0	38.0	55.5	73.0	103.0	133.0	195.5	258.0	327.5	407.5	621.0	823.5	1181.5	1552.0	2139.5	2742.5	4833.5	6940.0	10679.5	14528.5	17222.5	24003.0	30204.5	35981.5	43121.0	54763.0	65126.5	83170.0	106067.0	128744.0	151825.5	172593.5	190031.5	204184.0	220815.5	245106.0	269902.0	292749.0	311333.0	328110.0	350764.0	365862.0	367329.0	352206.0
SRR5007259_09_2.trim	14.0	14.0	13.5	20.5	27.5	32.5	38.0	55.0	72.5	103.0	133.0	195.5	258.5	329.0	410.5	625.5	828.5	1187.0	1561.0	2148.5	2753.0	4851.5	6984.0	10766.0	14672.0	17382.0	24137.5	30427.0	36337.5	43762.5	55635.0	66265.5	84365.0	107443.0	130526.0	154600.5	175292.0	191941.0	206147.0	223230.0	247185.0	272357.5	294427.5	311397.5	327889.0	350944.5	365623.5	364650.5	348781.5
SRR5007259_1	163.0	112.5	62.0	83.5	105.0	138.0	171.0	272.5	374.5	569.0	763.5	1279.0	1799.0	2679.5	3598.5	5451.5	7319.5	10558.0	13885.5	19400.5	24981.0	47748.0	70624.5	112254.5	155220.5	185073.5	260485.0	327272.0	385721.5	464711.0	598969.5	712577.5	916205.0	1176575.5	1438944.0	1712254.0	1946420.0	2132667.5	2282046.0	2468045.0	2750574.5	3032110.0	3278824.0	3483747.5	3672810.5	3933426.5	4108080.5	4108948.0	3915240.5
SRR5007259_1.trim	156.0	110.0	62.5	83.0	104.5	137.5	171.0	274.0	378.0	572.0	765.5	1278.5	1798.5	2682.5	3610.0	5472.0	7349.0	10603.5	13954.5	19496.5	25144.5	48071.5	71277.0	113419.5	157109.5	187081.5	262068.0	329610.0	389272.5	471450.5	608216.5	724798.0	930452.5	1194009.5	1459557.5	1742799.5	1977300.5	2155731.5	2304406.5	2495059.5	2773779.5	3058221.5	3298557.0	3487105.5	3672047.0	3935772.0	4106108.0	4080803.5	3880155.0
SRR5007259_1_1	20.0	12.5	5.0	7.5	10.0	12.5	15.0	27.5	40.0	56.5	73.0	134.0	196.0	276.5	358.0	537.0	723.0	1076.0	1438.0	1957.5	2475.0	4750.0	7039.0	11182.0	15458.0	18489.0	26146.0	32938.0	38726.5	46526.5	59837.5	71035.5	91571.0	117798.5	143995.0	171286.5	194554.5	213043.5	227838.0	246598.0	275252.0	303560.5	328180.5	348421.5	367219.0	393272.0	410571.5	410701.0	391572.0
SRR5007259_1_1.trim	20.0	12.5	5.0	7.5	10.0	12.5	15.0	28.0	41.0	57.0	73.0	134.0	196.5	278.0	359.5	538.5	725.5	1079.0	1442.5	1962.0	2483.0	4773.0	7096.0	11288.0	15630.0	18675.0	26305.0	33186.5	39101.0	47189.0	60763.0	72302.5	92952.5	119416.5	146029.0	174377.0	197572.5	215230.0	230082.5	249403.0	277670.5	306236.0	330111.5	348704.0	367142.5	393571.5	410412.0	407939.5	388024.0
SRR5007259_1_2	15.0	14.5	14.0	22.5	31.0	36.5	42.0	62.5	83.0	115.0	147.0	219.5	292.0	367.0	453.0	684.0	903.5	1307.5	1724.5	2375.5	3044.0	5357.5	7691.0	11860.5	16150.0	19150.5	26679.5	33570.5	39997.0	47949.0	60905.5	72352.0	92345.0	117804.5	143024.5	168734.5	191800.0	211117.0	226860.5	245214.5	272231.5	299997.5	325178.0	345622.5	364300.5	389597.0	406460.0	407912.0	391133.0
SRR5007259_1_2.trim	18.0	17.5	15.5	22.0	29.5	35.5	42.0	62.0	82.5	114.5	146.0	219.0	292.5	368.5	456.0	688.0	907.5	1312.5	1733.5	2385.5	3057.0	5379.0	7740.0	11956.0	16310.5	19329.0	26831.5	33816.5	40384.0	48643.5	61844.5	73591.5	93688.5	119387.5	145040.5	171837.5	194828.0	213272.5	229027.0	247897.5	274551.0	302641.0	327018.0	345749.5	364077.0	389768.0	406164.0	404984.0	387398.5
SRR5007259_2	164.0	186.0	208.0	237.0	266.0	352.0	438.0	630.0	822.0	1135.0	1449.5	2047.5	2647.0	3741.0	4876.5	6895.5	8934.5	12964.5	17119.0	23566.0	30024.0	52871.0	75977.5	118251.0	161748.0	193207.5	271219.5	339870.5	399538.5	477051.5	608079.5	722642.0	922153.0	1175576.0	1429930.5	1694176.5	1925481.0	2111178.5	2265081.5	2450755.5	2724820.5	3002936.0	3249668.5	3453866.0	3647222.5	3903378.5	4068448.0	4078385.0	3905266.0
SRR5007259_2.trim	162.0	193.0	218.0	238.5	265.5	353.0	438.0	629.5	822.5	1130.0	1441.0	2047.0	2653.0	3737.5	4873.5	6911.0	8966.0	12995.0	17163.5	23648.5	30178.5	53162.0	76589.0	119396.5	163642.0	195221.0	272741.5	342137.5	403068.5	483769.5	617266.0	734797.5	936271.5	1192802.5	1450336.5	1724723.0	1956359.5	2133879.5	2286921.5	2477122.0	2747257.5	3028506.5	3268481.5	3455516.5	3644777.5	3904790.0	4065315.5	4048423.5	3868145.0
SRR5007259_2_1	38.0	24.0	10.0	13.0	16.0	26.5	37.0	57.0	77.0	112.0	147.5	270.0	394.0	556.0	723.5	1093.0	1467.0	2122.0	2798.0	3885.5	4976.5	9464.0	13978.5	22398.5	31072.5	37009.5	52136.0	65555.5	77346.0	93322.0	120031.5	142573.0	183583.5	235800.0	287942.0	342383.0	389449.0	426607.0	455990.0	493445.0	550404.0	607091.0	656357.0	696691.0	734401.0	786530.0	821447.5	821646.5	782704.0
SRR5007259_2_1.trim	38.0	24.5	10.5	13.5	16.5	26.5	37.0	57.5	78.0	112.5	148.0	270.0	393.5	557.0	726.5	1099.0	1476.0	2127.0	2800.0	3893.5	5000.0	9518.0	14097.5	22614.5	31427.5	37401.0	52468.5	66042.0	78060.0	94656.5	121917.5	145118.5	186430.5	239146.5	292035.0	348574.5	395547.5	430957.0	460272.0	498974.5	555293.0	612353.0	660243.5	697365.5	734279.0	787017.0	821034.5	816087.0	775717.5
SRR5007259_2_2	29.0	34.5	40.0	47.0	54.0	71.0	88.0	123.5	159.0	228.5	298.0	428.5	559.0	756.5	964.0	1386.0	1806.0	2608.5	3436.0	4736.0	6047.5	10528.5	15062.5	23645.0	32466.5	38587.5	53902.0	67753.5	80152.5	95635.5	121744.0	144874.5	184663.0	235125.0	285636.0	338065.5	384722.0	422475.0	453220.5	490241.5	545224.5	601003.5	649641.5	689624.0	728627.5	780566.0	814026.0	816328.5	782164.0
SRR5007259_2_2.trim	31.0	38.0	43.0	47.5	53.5	70.5	88.0	123.5	159.5	227.5	295.5	428.0	560.5	756.5	964.5	1390.0	1812.0	2617.0	3450.5	4750.5	6069.5	10576.0	15169.0	23842.0	32796.5	38960.5	54217.0	68232.5	80892.5	97021.0	123629.0	147342.0	187437.5	238425.5	289689.5	344254.0	390839.0	426821.5	457460.0	495644.5	549903.0	606057.0	653297.0	690012.5	728183.0	780776.0	813358.5	810538.0	774875.5
SRR5007259_3_1	46.0	31.5	17.0	20.5	24.0	38.0	52.0	85.0	118.0	170.5	223.5	386.5	551.5	806.5	1071.0	1638.0	2212.0	3180.0	4170.0	5812.5	7487.0	14308.0	21147.0	33734.5	46730.5	55512.5	77984.0	98116.5	115916.5	139750.0	179738.5	213733.0	275184.5	353460.5	431811.5	513375.0	584019.0	640155.5	684414.5	740455.0	825682.5	910007.0	984023.0	1045589.5	1101798.0	1179453.0	1232214.5	1232784.0	1174424.5
SRR5007259_3_1.trim	44.0	30.5	16.5	20.5	24.5	38.0	52.0	85.5	119.0	171.0	224.0	387.0	552.0	808.5	1076.5	1647.5	2226.0	3192.0	4183.0	5837.0	7530.5	14394.0	21333.0	34064.5	47263.0	56102.5	78485.5	98855.5	117012.0	141805.5	182574.5	217499.0	279449.0	358503.0	437918.5	522605.5	593208.5	646806.5	690905.5	748649.5	832959.5	918021.0	989911.5	1046515.5	1101528.5	1180320.5	1231691.0	1224129.5	1163632.5
SRR5007259_3_2	50.0	55.5	61.0	70.5	80.0	102.0	124.0	175.0	226.0	334.5	443.0	626.5	810.0	1149.5	1500.0	2113.0	2732.0	3939.0	5183.0	7104.0	9030.5	15768.0	22600.5	35303.0	48354.5	57801.5	81169.5	101889.0	120221.0	143525.0	182541.0	216908.0	276670.5	352529.0	428418.0	507210.0	577301.0	633900.0	679863.0	735123.5	817650.0	901575.5	975099.5	1035720.5	1093988.5	1171139.5	1220769.0	1223938.5	1172285.0
SRR5007259_3_2.trim	49.0	57.5	65.0	73.0	81.0	102.0	123.5	175.0	227.5	334.0	440.5	626.0	812.0	1150.5	1503.0	2123.0	2745.5	3952.0	5203.5	7133.0	9071.5	15843.5	22773.0	35617.0	48869.5	58385.0	81657.5	102616.5	121335.5	145616.0	185385.0	220633.0	280862.0	357495.0	434460.5	516416.0	586479.5	640518.0	686255.5	743068.0	824582.0	909296.0	980654.5	1036200.5	1093274.5	1171738.5	1219977.5	1214928.0	1160983.5
SRR5007259_4_1	62.0	42.5	23.0	28.5	34.0	50.0	66.0	111.5	157.0	230.0	303.5	516.0	730.5	1085.5	1452.5	2186.0	2934.0	4225.5	5544.0	7747.5	9983.0	19087.5	28233.0	44983.5	62294.0	74089.5	104165.5	130984.0	154525.5	186212.5	239605.5	284912.0	366917.5	471360.5	575477.5	684031.0	778246.0	853202.0	912669.0	987452.0	1100931.0	1213491.5	1311792.5	1393287.5	1468824.0	1573240.5	1643453.0	1644135.5	1566387.5
SRR5007259_4_1.trim	60.0	41.0	21.5	28.0	34.5	50.0	66.0	112.5	159.0	231.5	304.5	516.0	731.0	1087.0	1457.0	2197.5	2953.0	4244.0	5565.5	7783.0	10043.5	19205.5	28486.5	45432.0	63004.0	74868.0	104831.0	131954.5	155975.0	188973.0	243377.0	289876.0	372591.0	478154.5	583712.5	696450.0	790596.0	862185.0	921437.0	998308.5	1110452.0	1223941.5	1319467.5	1394617.0	1468584.5	1574269.5	1642700.5	1632687.5	1552070.5
SRR5007259_4_2	64.0	72.0	80.0	94.0	108.0	138.5	169.0	244.0	319.0	445.0	572.5	824.5	1075.0	1506.0	1954.5	2800.5	3650.0	5261.5	6917.0	9422.5	11957.5	21010.5	30167.0	47226.5	64741.5	77134.5	108145.5	135659.5	159834.0	190932.0	243177.0	289177.5	368879.0	470038.0	571476.5	676618.5	769767.0	844971.0	906448.0	980319.5	1090324.0	1202305.0	1300127.5	1380498.0	1458730.0	1562205.0	1627476.5	1631031.0	1562316.0
SRR5007259_4_2.trim	63.0	74.0	83.0	96.0	110.0	140.5	172.0	247.5	322.0	445.0	572.0	826.5	1078.0	1505.0	1954.5	2811.0	3667.0	5280.0	6946.0	9462.0	12015.5	21116.5	30401.0	47653.0	65431.5	77899.5	108789.0	136619.5	161302.5	193714.5	246936.5	294074.5	374441.5	476714.5	579618.0	689037.0	782139.5	853876.5	915040.5	990830.5	1099411.0	1212448.0	1307463.5	1381326.0	1457958.5	1562944.5	1626360.0	1618947.0	1547160.5
SRR5007259_5_1	75.0	51.0	27.0	34.0	41.0	60.5	80.0	140.5	201.0	293.5	387.0	638.5	891.5	1329.5	1784.5	2707.0	3643.0	5259.5	6911.5	9645.5	12421.0	23793.0	35216.0	56167.0	77817.5	92593.5	130159.5	163581.0	192983.5	232577.5	299368.0	356067.0	458285.5	588808.5	719600.0	855548.5	972742.5	1066075.5	1140566.5	1234018.0	1375790.0	1516405.0	1639114.5	1741223.0	1836229.0	1967051.5	2054474.5	2054754.0	1958106.0
SRR5007259_5_1.trim	73.0	49.5	25.0	33.0	41.5	60.5	80.0	141.5	203.0	295.0	388.0	638.5	892.5	1331.5	1790.0	2721.0	3664.5	5282.0	6940.5	9693.0	12504.0	23953.5	35544.0	56731.5	78720.0	93585.0	130987.5	164775.5	194780.0	236025.5	304088.0	362274.0	465408.0	597397.5	729946.0	870999.0	988163.0	1077382.0	1151579.0	1247515.0	1387460.5	1529507.5	1648913.0	1742821.0	1835866.0	1968461.5	2053593.0	2040417.0	1940362.0
SRR5007259_5_2	78.0	94.0	110.0	120.5	131.0	172.0	213.0	310.0	407.0	557.0	709.0	1026.5	1342.0	1867.5	2416.5	3461.0	4514.5	6549.5	8638.5	11820.5	15020.5	26324.0	37767.5	59045.5	80912.5	96474.0	135340.0	169670.0	199550.0	238355.0	303895.0	361381.0	460988.5	587440.5	714555.0	846373.5	962435.0	1056044.0	1133013.0	1225696.5	1363085.0	1502721.0	1625162.5	1725954.5	1823284.5	1951918.5	2033941.0	2038931.0	1953025.5
SRR5007259_5_2.trim	80.0	98.5	114.0	122.0	132.0	172.5	214.0	312.5	410.5	558.5	710.5	1029.0	1343.5	1864.0	2415.0	3474.5	4536.5	6569.0	8667.5	11868.5	15100.5	26465.0	38064.0	59584.0	81793.5	97451.0	136148.0	170859.5	201364.5	241808.5	308588.5	367513.5	467978.5	595863.0	724749.0	861808.0	977899.5	1067288.0	1143830.5	1238796.0	1374260.0	1515464.5	1634558.5	1726901.0	1822154.0	1952878.0	2032571.0	2023772.0	1934229.5
SRR5007259_6_1	95.0	64.0	33.0	44.5	56.0	78.0	100.0	170.0	240.5	349.5	458.5	772.0	1088.0	1601.5	2138.0	3239.0	4353.5	6302.0	8293.5	11577.5	14915.0	28581.0	42301.5	67354.0	93227.5	110977.0	156071.0	196182.5	231438.5	278861.5	359019.5	427141.5	549629.0	705919.5	863049.5	1026579.5	1167258.0	1279390.0	1368953.5	1480680.5	1650466.0	1819245.5	1966409.5	2089165.5	2203340.5	2360254.0	2465536.5	2466231.0	2350142.5
SRR5007259_6_1.trim	93.0	62.5	31.0	43.0	55.5	77.5	100.0	171.0	242.5	350.5	458.5	771.0	1088.0	1603.0	2143.5	3253.0	4376.0	6329.0	8331.0	11636.5	15019.5	28787.5	42710.5	68044.0	94334.5	112193.0	157050.5	197574.5	233572.0	282961.5	364603.5	434503.0	558214.5	716365.5	875478.0	1045054.5	1185836.0	1293108.0	1382236.0	1496929.0	1664570.5	1834925.5	1978034.0	2091138.0	2202989.5	2361745.5	2464363.0	2449272.0	2329053.5
SRR5007259_6_2	90.0	108.5	127.0	143.0	159.0	206.5	254.0	373.5	493.0	670.5	849.5	1219.0	1587.0	2240.0	2923.5	4160.5	5405.0	7817.0	10300.0	14142.5	17996.0	31573.0	45317.0	70845.5	97072.0	115841.5	162648.5	203995.5	239721.0	286018.5	364887.0	433963.5	553379.5	705363.0	857992.5	1016062.5	1154768.5	1266337.5	1358663.0	1470349.5	1635519.5	1802780.5	1950013.0	2071555.0	2187968.5	2342290.0	2440723.0	2446123.0	2342634.5
SRR5007259_6_2.trim	95.0	117.0	133.5	144.0	159.0	205.5	253.0	375.0	497.0	670.5	847.0	1219.0	1587.5	2235.0	2920.5	4173.5	5428.0	7837.5	10332.0	14197.5	18094.0	31758.0	45694.5	71510.5	98164.0	117049.5	163598.5	205365.0	241856.0	290116.0	370457.0	441289.0	561837.0	715608.0	870266.0	1034555.5	1173394.5	1279930.5	1371675.5	1486103.5	1649021.5	1818092.0	1961199.5	2072649.0	2186563.5	2343180.5	2438924.5	2428137.0	2320335.5
SRR5007259_7_1	111.0	75.0	39.0	53.5	68.0	91.5	115.0	195.5	276.5	404.0	531.5	886.0	1243.5	1860.0	2498.5	3785.0	5091.0	7360.5	9686.0	13507.5	17382.5	33350.0	49393.0	78598.5	108743.0	129460.0	182159.0	229033.5	270033.5	325226.0	419029.0	498918.0	641962.5	824200.5	1007587.0	1198755.5	1362842.5	1493427.5	1597898.5	1728238.5	1926185.5	2122865.0	2294966.5	2438295.0	2570583.0	2752709.5	2874793.5	2875665.5	2740599.0
SRR5007259_7_1.trim	108.0	73.5	38.0	53.0	68.5	91.5	115.0	197.0	280.0	407.0	533.5	886.0	1243.5	1861.5	2504.5	3800.0	5115.5	7391.0	9728.5	13575.5	17504.0	33586.5	49863.5	79410.0	110045.5	130865.5	183280.5	230660.5	272534.0	330021.5	425573.5	507480.0	651865.0	836275.5	1022050.5	1220301.5	1384548.0	1509559.5	1613416.5	1747057.5	1942496.5	2141188.5	2308684.5	2440571.0	2570041.5	2754469.5	2873494.0	2855835.5	2715897.0
SRR5007259_7_2	108.0	124.5	141.0	163.0	185.0	241.5	298.0	443.0	588.0	800.5	1014.5	1423.5	1831.5	2595.0	3395.0	4826.5	6267.0	9103.0	12017.0	16525.5	21049.0	36927.0	53006.0	82647.0	113096.0	135078.0	189689.5	237810.0	279576.0	333780.5	425996.0	506636.0	645817.0	822962.5	1000838.0	1185510.5	1347678.0	1477706.0	1585429.0	1715628.5	1907963.5	2103327.0	2275011.5	2416167.0	2552341.0	2733149.0	2848088.5	2854132.5	2732831.5
SRR5007259_7_2.trim	109.0	131.5	149.5	166.0	186.5	241.5	297.0	445.0	593.0	799.0	1008.0	1422.0	1834.0	2592.0	3393.5	4841.5	6292.5	9124.5	12050.5	16586.0	21158.0	37137.0	53443.0	83433.5	114387.5	136476.5	190771.0	239406.5	282067.5	338546.5	432495.0	515143.0	655586.5	834841.0	1015139.0	1207064.5	1369391.5	1493628.0	1600618.5	1733926.0	1923668.5	2121318.0	2288217.0	2417347.0	2550576.5	2734219.0	2846007.0	2833029.5	2706651.0
SRR5007259_8_1	131.0	92.0	53.0	68.5	84.0	111.5	139.0	225.5	312.5	462.5	612.0	1014.0	1421.0	2124.0	2852.5	4338.5	5841.5	8416.0	11062.5	15431.5	19859.0	38125.0	56456.5	89814.5	124273.0	147969.0	208121.0	261639.5	308541.0	371571.0	478762.0	569975.5	733231.5	941387.5	1151040.0	1369854.5	1557732.0	1706893.0	1825765.5	1974413.5	2201202.0	2426778.0	2623591.0	2787206.0	2938077.5	3146177.5	3286603.5	3288049.5	3132953.0
SRR5007259_8_1.trim	125.0	89.0	52.0	68.0	84.5	111.5	139.0	227.0	316.0	465.5	614.0	1014.0	1421.0	2126.0	2860.0	4355.0	5867.0	8450.5	11114.0	15510.5	19999.0	38400.0	56993.5	90740.0	125766.0	149581.5	209405.5	263505.0	311384.0	377008.5	486199.5	579716.0	744569.5	955268.0	1167558.0	1394406.0	1582446.0	1725198.5	1843549.5	1996086.0	2219879.0	2447825.0	2639400.5	2789769.0	2937394.5	3148110.5	3285017.5	3265276.5	3104570.0
SRR5007259_8_2	127.0	147.0	167.0	189.5	212.0	285.0	358.0	514.5	671.0	921.0	1172.5	1617.5	2062.0	2944.0	3867.5	5507.0	7153.0	10368.0	13676.5	18828.0	24004.5	42231.5	60666.5	94527.5	129359.5	154533.5	216877.5	271775.5	319401.5	381136.5	486420.5	578648.0	737823.5	940373.0	1143936.0	1355091.0	1540366.5	1689072.0	1811715.0	1960245.5	2180091.0	2403036.0	2600462.0	2763417.0	2918342.0	3123875.5	3254946.5	3261607.0	3123378.5
SRR5007259_8_2.trim	126.0	153.5	175.5	192.0	214.0	285.5	357.0	515.5	674.0	917.5	1164.0	1615.5	2065.0	2940.0	3864.5	5521.0	7178.0	10390.5	13713.5	18895.5	24132.5	42477.0	61163.5	95434.0	130862.5	156158.0	218111.0	273573.5	322224.5	386571.5	493834.0	588333.5	749009.0	954030.0	1160273.0	1379643.5	1565051.5	1707088.0	1829130.5	1981383.0	2198095.0	2423664.0	2615642.0	2764711.0	2916284.5	3124999.0	3252419.0	3237383.0	3093312.5
SRR5007259_9_1	145.0	100.5	56.0	73.0	90.0	120.0	150.0	247.0	344.5	519.5	694.0	1141.5	1594.0	2386.5	3211.0	4878.5	6561.5	9479.5	12479.5	17430.0	22436.0	42910.5	63481.0	100928.0	139586.0	166372.0	234187.5	294324.0	347047.5	418241.0	539084.0	641548.0	825117.0	1059419.5	1295340.5	1541307.5	1752150.5	1919627.0	2053492.0	2221011.0	2476310.5	2729788.0	2951003.0	3135144.0	3305391.5	3539956.0	3697259.0	3698301.5	3524177.0
SRR5007259_9_1.trim	138.0	97.5	55.5	72.5	90.5	120.0	150.0	248.5	348.0	522.5	696.0	1141.5	1594.5	2389.0	3218.5	4895.5	6589.5	9522.5	12545.0	17522.0	22592.0	43212.5	64076.5	101954.5	141240.5	168163.5	235625.0	296449.5	350266.5	424321.5	547425.5	652572.5	837928.5	1075027.5	1313886.5	1568824.5	1779883.5	1940294.0	2073608.5	2245438.0	2497274.5	2753350.5	2968752.0	3138052.5	3304643.5	3542099.0	3695478.5	3672925.0	3492600.0
SRR5007259_9_2	144.0	168.0	192.0	214.0	236.0	320.0	404.0	578.0	752.0	1036.0	1321.5	1828.0	2334.5	3324.0	4356.0	6203.0	8063.0	11650.5	15349.5	21189.5	27045.0	47525.0	68239.0	106383.5	145630.5	173966.0	244127.5	305851.0	359488.0	429129.0	547299.5	650824.0	830273.0	1058244.5	1286846.0	1524067.0	1732518.0	1899938.5	2038235.5	2205612.5	2452895.0	2703376.0	2924794.0	3107970.0	3282615.5	3513865.5	3661884.0	3670312.0	3514512.5
SRR5007259_9_2.trim	144.0	175.5	202.0	217.0	237.5	322.0	404.0	578.0	753.5	1031.0	1312.0	1826.5	2338.5	3319.5	4353.0	6217.0	8089.5	11677.0	15392.5	21269.5	27193.5	47795.0	68791.0	107393.5	147302.0	175770.5	245501.5	307902.0	362689.5	435208.0	555607.5	661776.5	842914.0	1073610.0	1305174.5	1551573.5	1760241.0	1920292.5	2057903.5	2229399.0	2473112.0	2726466.5	2941764.5	3109376.5	3280322.0	3515170.0	3659111.0	3643307.5	3481054.5
SRR5063984_001_1	0.0	0.0	0.0	0.0	0.0	0.0	0.0	0.0	0.0	0.0	0.0	0.0	0.0	0.0	0.0	0.0	0.5	0.5	0.0	1.0	2.5	3.0	5.5	10.0	13.0	22.0	33.0	49.0	73.0	95.5	121.5	153.0	206.0	268.5	313.0	390.5	477.5	551.5	635.0	722.5	842.0	964.0	1034.5	1191.5	1283.0	1308.5	1395.0	1454.5	1447.5
SRR5063984_001_1.trim	0.0	0.0	0.0	0.0	0.0	0.0	0.0	0.0	0.0	0.0	0.0	0.0	0.0	0.5	1.5	2.5	3.0	2.5	4.0	6.5	9.0	14.5	18.5	27.0	39.0	53.5	68.5	90.0	133.0	185.0	235.5	288.0	366.5	463.0	552.0	690.0	814.0	882.5	1003.5	1144.5	1263.5	1407.0	1465.0	1540.5	1595.0	1567.0	1538.0	1548.5	1589.5
SRR5063984_001_2	2.0	3.0	3.0	2.0	1.5	1.5	1.5	0.5	0.5	2.0	2.5	2.5	2.0	0.5	0.5	1.0	1.5	2.0	1.5	1.5	2.0	3.5	7.0	14.5	19.0	24.5	36.0	44.0	59.5	89.5	130.0	166.5	197.5	255.5	326.0	403.0	491.5	586.5	678.5	772.5	847.5	968.5	1151.5	1274.5	1309.5	1374.0	1401.0	1433.0	1454.0
SRR5063984_001_2.trim	0.0	0.0	0.0	0.0	0.0	0.0	0.5	1.0	1.0	0.5	0.0	0.5	1.0	1.0	2.0	3.0	3.5	4.0	3.0	3.5	8.0	14.0	19.0	28.0	37.0	50.5	75.5	99.0	130.5	177.0	236.0	297.0	371.5	478.0	587.5	704.0	835.5	946.0	1071.5	1202.0	1269.0	1398.5	1538.5	1607.0	1599.5	1575.0	1565.5	1605.0	1635.0
SRR5063984_002_1	0.0	0.0	0.0	0.0	0.0	0.0	0.0	0.0	0.0	0.0	0.0	0.0	0.0	0.0	0.0	0.0	1.5	2.0	0.5	1.0	4.0	5.5	9.0	19.0	30.5	49.5	64.0	101.0	151.5	195.5	242.0	306.0	407.0	527.0	637.0	773.0	928.5	1091.0	1265.0	1450.5	1674.5	1892.5	2099.5	2379.0	2556.0	2629.0	2751.5	2933.0	2972.5
SRR5063984_002_1.trim	0.0	0.0	0.0	0.0	0.0	0.0	0.0	0.0	0.0	0.5	1.0	1.0	1.5	2.5	4.0	4.5	5.5	7.5	10.5	15.0	20.0	27.0	34.5	53.5	81.5	112.0	139.0	185.0	265.0	366.5	471.5	583.5	733.5	911.0	1105.5	1334.0	1564.0	1758.0	2009.0	2290.0	2505.5	2740.5	2912.5	3122.0	3243.0	3185.0	3143.5	3204.5	3226.5
SRR5063984_002_2	6.0	10.5	10.5	5.0	5.0	6.5	5.0	2.0	3.5	5.0	3.5	3.5	3.0	1.5	2.0	4.0	3.5	2.0	3.5	4.5	4.0	7.0	12.5	23.5	28.5	37.5	66.0	88.5	119.0	180.0	259.0	315.5	392.5	529.5	667.0	807.0	967.0	1127.5	1355.5	1552.0	1697.0	1945.0	2255.0	2521.5	2633.0	2745.0	2838.0	2899.5	2933.0
SRR5063984_002_2.trim	0.0	0.0	0.0	0.0	0.0	0.0	0.5	1.0	1.0	0.5	0.0	0.5	1.0	1.5	3.5	5.0	5.5	8.5	10.0	12.0	20.5	32.5	43.0	57.5	73.5	97.5	150.0	200.0	262.0	370.0	496.0	602.5	749.0	944.5	1157.5	1376.5	1620.0	1833.5	2130.0	2394.5	2492.0	2746.5	3024.5	3226.5	3274.5	3231.0	3233.5	3265.0	3280.5
SRR5063984_003_1	0.0	0.0	0.0	0.0	0.0	0.0	0.0	0.0	0.0	0.0	0.0	0.0	0.5	0.5	0.5	0.5	1.5	2.5	1.5	2.5	6.5	8.5	13.5	26.5	43.5	70.0	91.5	144.0	209.5	280.0	363.0	459.5	605.0	780.0	953.0	1156.0	1379.0	1637.0	1916.0	2197.5	2504.5	2829.5	3170.5	3573.0	3838.0	3984.0	4143.0	4368.0	4469.5
SRR5063984_003_1.trim	0.0	0.0	0.0	0.0	0.0	0.0	0.0	0.0	0.0	1.0	2.0	2.0	3.5	5.0	6.0	7.0	9.5	12.0	16.0	23.5	30.0	40.0	54.0	79.0	120.0	167.5	210.5	284.0	391.0	535.5	692.5	855.0	1074.5	1339.0	1650.0	2004.0	2342.0	2651.5	3028.5	3412.0	3732.5	4106.5	4379.5	4679.5	4884.5	4845.0	4775.5	4795.5	4795.0
SRR5063984_003_2	9.0	15.0	15.5	7.5	6.5	8.5	9.5	7.5	6.0	6.0	5.0	5.0	3.5	1.5	3.0	5.0	5.5	5.0	6.0	7.0	6.0	8.0	16.5	30.5	40.0	53.5	93.5	134.0	184.5	280.0	392.0	483.5	599.5	794.0	996.0	1217.0	1449.5	1688.5	2034.5	2326.0	2562.5	2907.0	3361.0	3793.0	3997.5	4140.5	4220.5	4339.5	4419.5
SRR5063984_003_2.trim	0.0	0.0	0.0	0.0	0.0	0.0	0.5	1.0	1.0	0.5	0.0	0.5	1.0	2.0	4.5	7.5	10.0	14.5	17.0	20.5	29.5	42.5	57.5	76.5	103.5	143.0	219.5	304.0	405.5	567.0	745.5	914.5	1127.5	1407.5	1742.0	2101.0	2441.0	2747.0	3171.5	3543.5	3769.5	4142.5	4522.0	4833.0	4952.0	4913.0	4869.5	4867.5	4859.5
SRR5063984_004_1	0.0	0.0	0.0	0.0	0.0	0.0	0.0	0.0	0.0	0.0	0.0	0.0	0.5	0.5	0.5	1.0	2.0	2.5	1.5	3.0	7.0	10.5	18.5	34.5	54.0	86.0	123.0	189.0	266.0	361.0	480.5	605.0	785.0	1019.5	1268.5	1563.5	1858.0	2181.0	2547.5	2910.0	3320.0	3728.5	4171.0	4752.0	5130.5	5329.0	5559.5	5838.5	5954.5
SRR5063984_004_1.trim	0.0	0.0	0.0	0.0	0.0	0.0	0.0	0.0	0.0	1.0	2.0	2.0	3.5	5.5	7.5	9.5	12.5	15.5	22.0	32.0	37.0	48.5	69.5	106.0	155.5	212.0	275.5	369.5	507.5	698.0	909.5	1132.0	1416.0	1757.5	2188.5	2702.0	3180.0	3589.5	4049.0	4526.0	4965.0	5463.0	5833.0	6258.5	6550.5	6462.5	6333.5	6366.5	6393.5
SRR5063984_004_2	13.0	19.5	21.0	12.0	10.5	13.0	12.5	9.0	7.5	7.5	5.5	6.5	6.5	4.5	5.0	6.0	6.0	6.0	7.0	9.0	8.5	10.0	20.5	37.5	52.5	73.0	125.5	175.0	243.5	369.5	515.0	637.0	793.5	1046.5	1307.5	1632.0	1955.5	2250.5	2699.0	3088.5	3425.5	3895.5	4465.5	5023.5	5310.0	5526.5	5662.0	5788.5	5898.0
SRR5063984_004_2.trim	0.0	0.0	0.0	0.0	0.0	0.0	0.5	1.0	1.0	0.5	0.0	0.5	1.0	2.5	6.0	9.5	11.5	17.5	24.0	29.5	37.5	53.0	75.5	104.5	141.5	191.5	290.5	402.0	535.0	743.0	977.0	1207.0	1486.0	1851.0	2299.0	2826.5	3325.5	3717.5	4223.5	4689.5	5042.0	5570.5	6041.0	6437.5	6612.0	6557.0	6496.0	6456.0	6447.0
SRR5063984_005_1	0.0	0.0	0.0	0.0	0.0	0.0	0.0	0.0	0.0	0.0	0.0	0.0	0.5	0.5	0.5	2.0	3.0	2.5	1.5	3.5	9.0	13.5	22.5	41.5	69.0	109.0	150.0	228.0	329.5	448.0	603.0	766.5	987.5	1273.5	1590.5	1972.0	2352.0	2750.0	3219.5	3646.0	4107.5	4667.5	5232.0	5906.5	6387.0	6631.5	6933.5	7298.0	7463.5
SRR5063984_005_1.trim	0.0	0.0	0.0	0.0	0.0	0.0	0.0	0.0	0.0	1.0	2.0	2.0	3.5	5.5	8.0	11.5	14.5	17.0	24.5	36.0	46.0	61.0	83.5	125.0	188.5	262.5	343.0	455.0	629.0	863.5	1131.5	1418.0	1769.5	2195.0	2726.5	3381.5	4008.5	4527.0	5127.0	5698.5	6188.0	6831.5	7302.5	7757.5	8116.0	8066.0	7951.0	8019.5	7996.0
SRR5063984_005_2	16.0	23.5	25.5	14.5	12.5	15.0	14.5	12.5	10.5	10.0	8.5	8.0	6.5	5.0	6.0	7.0	8.0	8.0	9.0	12.0	12.0	14.5	25.0	44.5	64.0	96.0	166.0	222.5	309.0	463.5	633.0	799.0	1005.5	1306.5	1634.0	2039.0	2463.0	2826.0	3358.0	3875.5	4315.0	4936.5	5632.5	6245.0	6578.5	6857.5	7082.0	7269.0	7403.0
SRR5063984_005_2.trim	0.0	0.0	0.0	0.0	0.0	0.0	0.5	1.0	1.0	0.5	0.5	1.5	2.0	5.0	11.0	14.5	15.0	20.0	27.0	35.0	48.5	70.5	95.5	129.0	179.0	247.0	372.0	507.5	671.5	925.0	1207.0	1507.0	1861.5	2301.0	2856.0	3531.5	4186.5	4670.0	5290.0	5908.0	6354.0	7009.0	7583.0	7991.5	8166.5	8158.0	8166.5	8140.0	8052.5
SRR5063984_006_1	0.0	0.0	0.0	0.0	0.0	0.0	0.0	0.0	0.0	0.0	0.0	0.0	0.5	0.5	0.5	2.0	3.5	3.5	2.0	4.5	11.0	15.0	25.0	47.5	80.0	128.5	178.5	272.5	399.0	542.5	714.5	913.5	1179.5	1523.5	1902.5	2339.0	2810.5	3300.0	3855.5	4386.5	4931.0	5581.0	6253.5	7082.0	7657.5	7962.5	8343.0	8750.5	8984.0
SRR5063984_006_1.trim	0.0	0.0	0.0	0.0	0.0	0.0	0.0	0.0	0.0	1.0	2.0	2.0	3.5	5.5	8.0	11.5	15.5	19.5	27.5	39.5	51.0	71.0	101.5	150.0	222.0	317.0	420.5	552.5	762.0	1038.5	1349.5	1702.0	2117.0	2626.5	3283.5	4053.0	4801.5	5432.0	6159.0	6866.0	7441.0	8174.0	8727.5	9272.5	9663.0	9636.5	9588.0	9678.5	9607.5
SRR5063984_006_2	18.0	28.0	31.5	17.0	13.5	17.5	16.0	13.5	12.5	11.0	8.5	9.5	10.0	7.5	7.5	9.0	9.0	8.5	10.0	14.5	15.5	17.5	30.5	52.0	75.0	115.5	197.5	266.0	366.5	546.0	764.0	964.5	1196.5	1559.0	1963.0	2459.5	2953.0	3375.5	4014.0	4618.5	5146.5	5911.5	6755.0	7495.5	7888.5	8215.0	8522.5	8755.5	8910.5
SRR5063984_006_2.trim	1.0	0.5	0.0	0.0	0.0	0.0	0.5	1.0	1.5	1.5	1.5	2.0	2.0	5.0	11.0	14.5	15.0	20.5	29.5	40.0	58.0	87.5	118.0	154.5	214.5	304.0	453.0	611.0	803.0	1096.5	1448.5	1806.5	2213.0	2750.5	3454.0	4290.0	5041.0	5589.5	6335.0	7072.5	7600.5	8363.5	9055.0	9575.0	9777.5	9761.0	9817.5	9818.0	9673.5
SRR5063984_007_1	0.0	0.0	0.0	0.0	0.0	0.0	0.0	0.0	0.0	0.0	0.0	0.0	0.5	1.0	1.0	2.5	4.0	4.5	4.5	7.0	13.5	18.0	29.0	53.0	91.0	147.0	210.5	324.0	466.0	630.5	831.5	1071.5	1380.5	1781.0	2220.0	2703.5	3244.5	3823.0	4489.0	5115.0	5736.0	6477.0	7285.0	8282.5	8902.0	9258.0	9721.0	10185.5	10501.5
SRR5063984_007_1.trim	0.0	0.0	0.0	0.0	0.0	0.0	0.0	0.0	0.0	1.0	2.0	2.0	3.5	5.5	8.5	13.0	17.0	21.5	33.0	48.5	62.5	85.0	119.0	174.0	255.5	361.5	489.5	659.5	895.5	1204.0	1562.5	1974.0	2462.0	3075.0	3852.0	4716.0	5558.0	6304.5	7167.0	7994.0	8673.0	9510.0	10171.5	10830.0	11224.0	11201.0	11200.5	11307.0	11270.5
SRR5063984_007_2	21.0	35.5	39.5	21.5	18.0	20.5	17.5	15.0	15.0	13.0	9.5	10.5	11.5	10.0	9.0	10.0	11.5	11.0	12.5	17.0	19.0	21.0	32.5	57.0	89.0	137.0	223.5	304.5	433.5	645.0	893.5	1128.0	1395.5	1817.0	2305.0	2870.0	3428.0	3954.0	4710.5	5403.5	6003.5	6858.5	7824.0	8678.5	9159.5	9548.0	9939.5	10244.5	10398.0
SRR5063984_007_2.trim	1.0	0.5	0.0	0.0	0.0	0.0	0.5	1.0	1.5	1.5	2.0	3.0	3.0	5.5	11.0	14.5	15.0	22.0	34.5	47.0	71.0	105.0	139.5	190.0	260.0	356.5	525.0	716.5	945.5	1283.5	1689.5	2100.0	2569.5	3208.5	4055.5	5017.0	5863.0	6522.0	7408.0	8257.5	8873.0	9721.5	10481.5	11079.5	11351.0	11395.5	11482.0	11490.5	11333.5
SRR5063984_008_1	0.0	0.0	0.0	0.0	0.0	0.0	0.0	0.0	0.0	0.0	0.0	0.0	0.5	1.0	1.5	3.0	4.0	6.0	6.0	8.5	15.0	20.0	35.0	60.5	101.0	163.5	237.5	368.5	530.5	717.0	952.5	1228.5	1580.5	2030.5	2535.5	3115.0	3741.0	4365.0	5121.0	5857.0	6554.5	7381.5	8298.5	9468.0	10184.5	10555.0	11079.0	11657.0	12031.5
SRR5063984_008_1.trim	0.0	0.0	0.0	0.0	0.0	0.0	0.0	0.0	0.0	1.0	2.0	2.0	3.5	6.5	10.5	15.0	19.0	26.0	38.5	54.5	68.5	90.0	131.5	198.5	294.5	416.5	563.0	760.5	1025.0	1373.5	1792.0	2265.5	2833.0	3546.0	4435.0	5422.0	6380.0	7207.5	8171.0	9109.5	9892.5	10837.5	11576.0	12344.0	12811.0	12775.5	12755.0	12896.5	12864.5
SRR5063984_008_2	25.0	41.5	45.5	25.5	21.5	24.5	21.5	19.0	20.0	16.0	10.5	11.5	13.5	11.5	9.5	10.5	12.0	12.5	14.0	17.5	20.5	24.5	40.0	65.5	99.0	155.5	253.5	349.5	498.5	737.5	1023.0	1288.5	1587.0	2074.0	2625.0	3274.5	3936.5	4515.0	5354.0	6152.5	6850.5	7831.0	8936.0	9915.5	10446.0	10904.0	11401.0	11754.0	11927.5
SRR5063984_008_2.trim	1.0	0.5	0.0	0.0	0.0	0.0	0.5	1.0	1.5	1.5	2.0	3.0	3.0	6.0	12.5	17.0	19.5	28.0	41.0	54.0	78.0	114.0	158.5	219.0	302.0	417.5	607.0	825.5	1085.5	1466.0	1937.0	2414.5	2944.0	3686.0	4656.0	5736.5	6705.5	7445.0	8429.0	9391.5	10119.5	11080.5	11929.0	12615.5	12953.5	13031.0	13128.5	13154.0	12993.0
SRR5063984_009_1	0.0	0.0	0.0	0.0	0.0	0.0	0.0	0.0	0.0	0.0	0.0	0.0	0.5	1.0	1.5	3.0	4.0	6.5	7.0	10.5	17.5	22.5	39.5	67.0	114.0	187.5	269.0	408.0	585.5	797.5	1075.0	1387.0	1777.0	2290.0	2849.5	3481.0	4184.0	4876.0	5750.5	6591.5	7354.5	8316.0	9354.5	10648.0	11491.0	11934.0	12491.5	13084.0	13500.5
SRR5063984_009_1.trim	0.0	0.0	0.0	0.0	0.0	0.0	0.0	0.0	0.0	1.0	2.0	2.0	3.5	6.5	10.5	15.0	20.0	29.5	44.0	63.0	77.5	96.0	140.0	218.0	334.5	477.0	635.0	846.5	1144.5	1541.5	2024.0	2552.0	3184.0	4003.5	4995.0	6075.5	7147.0	8076.0	9163.0	10217.5	11086.0	12173.5	13039.0	13925.0	14507.5	14451.5	14353.5	14459.0	14397.5
SRR5063984_009_2	29.0	47.5	55.5	35.0	26.0	26.0	23.0	21.0	22.0	18.0	12.5	13.0	14.5	13.0	11.5	12.0	13.0	13.5	14.5	19.5	26.0	29.5	44.0	72.0	111.0	172.0	278.5	393.0	564.0	832.0	1149.5	1453.0	1799.5	2340.5	2947.5	3664.0	4393.5	5053.0	5995.5	6902.0	7753.0	8860.5	10050.0	11144.0	11762.0	12266.0	12808.0	13219.0	13401.0
SRR5063984_009_2.trim	1.0	0.5	0.0	0.0	0.0	0.0	0.5	1.0	1.5	1.5	2.0	3.0	3.0	6.5	13.5	18.0	22.0	33.0	46.5	60.5	87.5	124.5	169.5	239.0	338.0	468.0	673.5	917.5	1218.5	1656.0	2186.0	2714.5	3319.0	4168.0	5246.5	6438.0	7511.5	8355.0	9449.0	10514.0	11382.0	12480.0	13406.5	14210.5	14645.0	14693.5	14706.0	14733.5	14586.0
SRR5063984_01_1	0.0	0.0	0.0	0.0	0.0	0.0	0.0	0.0	0.0	0.0	0.0	0.0	1.0	1.5	1.5	3.5	4.5	7.0	8.5	12.5	18.5	23.0	43.5	73.5	123.0	204.0	301.0	449.5	643.0	891.5	1206.0	1553.5	1976.5	2531.0	3154.0	3871.5	4682.0	5436.5	6353.0	7309.0	8213.0	9290.0	10436.0	11837.0	12746.0	13280.5	13910.0	14509.0	14991.0
SRR5063984_01_1.trim	0.0	0.0	0.0	0.0	0.0	0.0	0.0	0.0	0.0	1.0	2.0	2.5	5.0	8.0	13.0	19.5	25.0	34.5	50.0	69.5	83.0	104.0	157.0	243.5	367.5	520.5	702.0	941.5	1270.0	1715.5	2253.0	2857.0	3573.5	4455.5	5519.5	6731.0	7977.5	8992.5	10170.5	11373.0	12351.0	13527.0	14469.5	15466.5	16100.0	16063.5	15991.5	16049.0	15986.0
SRR5063984_01_2	31.0	54.5	63.5	39.5	30.0	29.0	27.0	23.5	22.5	19.5	13.5	14.5	16.5	13.5	11.5	12.5	14.5	15.0	16.5	21.5	29.5	35.5	49.5	80.5	124.0	194.5	312.5	436.5	621.5	923.0	1283.5	1609.5	1986.0	2603.0	3281.0	4049.0	4868.0	5616.5	6662.5	7701.0	8647.5	9869.5	11214.0	12414.5	13075.0	13636.5	14227.0	14668.5	14898.5
SRR5063984_01_2.trim	1.0	0.5	0.0	0.0	0.0	0.0	0.5	1.5	2.5	2.5	3.5	5.0	4.5	7.0	14.0	19.5	24.5	36.5	51.0	66.0	95.0	135.5	188.0	270.0	380.5	525.0	752.5	1022.0	1351.0	1838.0	2430.5	3019.5	3699.5	4644.5	5826.5	7123.0	8327.0	9282.0	10531.0	11760.0	12695.5	13874.0	14909.5	15795.5	16276.5	16338.0	16319.5	16326.0	16191.0
SRR5063984_02_1	0.0	0.0	0.0	0.0	0.0	0.0	0.0	0.0	0.0	0.0	0.0	0.5	2.5	3.0	2.5	5.0	7.5	11.5	14.0	23.5	37.0	45.5	82.0	139.5	233.5	402.5	600.5	918.5	1325.0	1792.0	2389.5	3114.5	4009.0	5064.5	6253.5	7644.0	9289.0	10910.0	12808.5	14661.0	16399.5	18602.0	20888.5	23667.0	25444.5	26511.5	28000.5	29255.0	30132.0
SRR5063984_02_1.trim	0.0	0.0	0.0	0.0	0.0	1.0	2.5	3.0	2.0	3.5	7.5	9.5	13.0	19.0	25.0	32.5	42.5	61.0	86.5	121.0	162.5	216.5	323.5	488.5	715.5	1031.0	1414.0	1922.0	2591.0	3465.5	4487.0	5652.0	7115.5	8858.5	10927.5	13348.5	15925.5	18085.0	20515.0	22883.0	24897.0	27256.0	29068.5	30996.0	32236.0	32364.0	32356.5	32296.5	31906.5
SRR5063984_02_2	46.0	103.0	122.5	72.0	57.0	57.5	57.0	45.0	37.0	36.0	30.0	28.5	27.5	21.5	21.5	25.0	28.5	34.0	37.5	43.5	60.0	81.0	104.5	152.0	245.0	402.0	615.0	892.0	1302.5	1857.0	2541.5	3254.5	4080.5	5212.5	6533.5	8088.5	9738.0	11327.5	13310.0	15417.5	17446.0	19732.0	22233.5	24726.0	26213.0	27364.5	28562.5	29382.0	29890.5
SRR5063984_02_2.trim	1.0	0.5	0.5	1.0	1.0	1.5	2.5	3.5	6.0	9.0	12.5	13.5	11.5	17.0	30.0	43.5	58.5	85.5	114.0	144.0	197.5	275.0	373.0	521.5	751.5	1069.5	1499.0	2046.5	2760.5	3704.0	4823.5	6044.0	7503.5	9261.5	11488.0	14115.0	16612.0	18755.0	21239.0	23684.0	25668.5	27779.5	29710.5	31597.0	32731.0	32999.5	32897.5	32612.0	32234.0
SRR5063984_03_1	0.0	0.0	0.0	0.0	0.0	0.0	0.0	0.0	0.0	0.0	0.5	1.0	2.5	3.0	3.0	5.5	9.5	16.5	22.0	38.0	55.0	70.5	124.5	212.0	358.0	598.0	896.0	1340.5	1919.0	2694.5	3614.0	4692.5	6004.0	7595.0	9386.5	11430.0	13898.5	16343.0	19074.5	21808.0	24624.0	27956.5	31313.0	35453.5	38240.0	39994.5	42080.0	43838.5	45253.0
SRR5063984_03_1.trim	0.0	0.0	0.5	1.0	1.0	2.0	3.5	4.0	3.0	5.5	11.0	14.5	18.5	23.5	31.0	43.5	62.5	87.5	128.5	189.0	248.0	325.0	472.0	717.0	1069.0	1520.0	2082.5	2823.5	3816.5	5216.0	6789.5	8522.0	10656.5	13269.0	16393.0	19982.0	23857.5	27143.0	30622.0	34182.0	37471.0	40974.5	43709.5	46580.0	48412.5	48670.5	48595.5	48407.0	47773.5
SRR5063984_03_2	70.0	161.0	187.0	104.0	88.0	87.5	83.0	69.5	57.0	56.0	47.0	36.5	38.0	35.5	36.0	43.0	44.5	48.0	54.5	63.5	80.5	111.0	153.0	224.5	376.0	622.5	936.0	1362.0	1978.0	2803.5	3814.5	4857.0	6131.5	7783.0	9710.5	12035.0	14537.5	16981.5	19926.5	23049.0	26057.5	29514.0	33372.0	37203.0	39463.5	41136.0	42951.5	44172.5	44771.5
SRR5063984_03_2.trim	2.0	1.0	0.5	1.0	1.0	1.5	3.0	5.0	8.0	11.5	16.5	19.5	17.5	23.0	41.0	61.0	83.5	117.0	159.0	203.0	280.0	400.5	555.5	790.5	1155.0	1643.0	2249.5	3045.5	4146.5	5578.5	7251.5	9061.5	11226.5	13804.5	17113.0	21053.5	24860.5	28167.0	31801.0	35465.5	38589.0	41837.5	44735.5	47473.5	49128.5	49529.0	49456.0	48979.5	48196.0
SRR5063984_04_1	0.0	0.0	0.0	0.0	0.0	0.0	0.0	0.0	0.0	0.0	0.5	1.0	2.5	3.0	3.0	8.0	13.0	20.5	29.5	47.0	71.0	101.5	167.0	279.5	470.0	793.0	1195.0	1765.0	2534.0	3577.0	4821.5	6260.0	7995.0	10141.0	12558.5	15318.0	18612.5	21861.5	25441.5	28967.0	32608.5	37158.0	41833.5	47309.0	50881.5	53268.0	56212.0	58686.5	60506.0
SRR5063984_04_1.trim	0.0	0.0	0.5	1.0	1.0	3.0	5.5	6.5	6.0	9.0	15.0	19.5	27.0	39.0	52.0	66.5	88.5	123.5	176.5	247.5	330.5	439.5	634.0	962.5	1420.0	2029.5	2780.0	3729.5	5047.5	6886.5	9001.0	11364.0	14239.5	17744.0	21892.5	26723.5	31878.5	36224.0	40857.5	45567.5	49884.0	54510.0	58289.5	62087.5	64312.0	64869.5	64987.5	64732.0	63825.5
SRR5063984_04_2	95.0	216.5	252.0	138.0	116.0	118.5	113.0	96.0	75.5	69.5	62.5	49.5	46.5	45.5	48.0	52.5	52.0	60.0	72.5	84.0	110.0	150.5	207.0	314.0	505.5	825.0	1243.0	1801.5	2618.5	3712.0	5013.0	6435.0	8173.5	10411.5	12984.0	16098.0	19437.5	22675.5	26598.5	30668.0	34703.5	39359.5	44491.5	49587.5	52624.5	54875.0	57319.0	58999.0	59829.5
SRR5063984_04_2.trim	2.0	1.0	1.0	2.0	2.0	2.0	3.5	6.0	10.0	15.0	21.0	25.0	24.0	34.0	59.0	83.0	113.0	157.0	209.5	269.5	375.5	537.0	753.5	1073.5	1554.5	2199.0	2977.5	4013.5	5472.0	7368.0	9586.0	12049.0	14998.5	18525.0	22869.0	28092.5	33172.0	37536.5	42470.5	47375.5	51515.5	55681.5	59564.5	63318.0	65458.5	66081.5	66020.0	65384.5	64341.0
SRR5063984_05_1	0.0	0.0	0.0	0.0	0.0	0.0	0.0	0.0	0.0	0.0	0.5	1.0	2.5	3.0	3.0	10.0	16.0	27.5	39.5	60.5	90.0	131.0	213.5	350.0	574.0	972.0	1484.5	2194.0	3148.0	4452.0	6040.5	7843.5	10010.0	12717.5	15698.0	19125.5	23267.0	27282.5	31773.0	36248.0	40800.0	46429.0	52175.0	58993.5	63636.0	66686.0	70307.0	73352.5	75739.0
SRR5063984_05_1.trim	0.0	0.0	0.5	1.0	1.0	3.0	6.0	7.5	7.0	13.0	23.5	29.5	39.0	53.5	67.5	86.0	113.5	158.5	221.5	302.5	409.0	555.5	799.0	1213.0	1780.0	2536.5	3468.5	4641.5	6281.5	8555.0	11220.0	14184.5	17807.0	22250.0	27362.5	33326.5	39755.0	45132.5	51015.5	57039.0	62357.0	68107.0	72951.5	77679.5	80493.0	81213.5	81318.5	80967.5	79907.0
SRR5063984_05_2	125.0	266.0	304.5	172.5	150.0	148.5	135.5	117.5	94.5	81.5	75.0	66.5	60.5	61.0	65.0	63.0	63.5	73.0	84.5	100.0	136.0	197.5	267.0	398.5	634.5	1026.0	1547.0	2256.5	3288.5	4646.0	6259.0	8032.0	10206.0	13007.0	16205.0	20078.0	24273.0	28370.0	33287.5	38261.0	43287.5	49185.0	55534.5	61857.0	65737.5	68553.0	71633.0	73850.0	74814.0
SRR5063984_05_2.trim	3.0	1.5	1.0	2.0	2.0	2.0	3.5	7.0	12.0	17.0	24.0	29.0	28.0	42.5	74.5	104.0	142.0	197.0	267.5	350.0	481.0	672.0	930.0	1349.5	1962.0	2750.5	3713.0	5026.5	6854.0	9192.0	11941.5	14994.5	18710.0	23193.5	28610.5	35110.5	41428.5	46854.0	53079.5	59197.5	64333.5	69617.0	74552.0	79194.0	81803.0	82552.0	82508.0	81827.5	80539.5
SRR5063984_06_1	0.0	0.0	0.0	0.0	0.0	0.0	0.0	0.0	0.0	0.0	0.5	1.5	3.5	4.0	3.5	11.5	20.0	33.5	46.5	68.0	103.5	154.0	250.0	421.0	694.0	1175.5	1781.5	2611.0	3751.5	5349.0	7261.0	9384.5	12024.0	15273.0	18783.5	22897.5	27838.0	32643.0	38093.5	43605.0	49017.0	55639.5	62684.5	70832.5	76218.5	79925.5	84342.5	87862.5	90834.5
SRR5063984_06_1.trim	0.0	0.0	1.0	2.0	2.0	4.5	8.5	11.0	11.0	17.0	26.5	32.5	44.0	60.0	77.5	102.5	141.0	199.0	271.5	358.0	479.0	660.5	969.0	1481.5	2156.0	3053.0	4146.5	5553.5	7521.5	10235.0	13464.0	16996.5	21332.0	26659.5	32746.0	39888.5	47576.5	54051.0	61185.0	68557.5	74910.0	81635.0	87530.0	93153.5	96478.0	97457.5	97549.5	97023.5	95826.0
SRR5063984_06_2	158.0	316.0	359.0	208.0	187.0	189.0	161.0	134.0	110.0	93.0	88.0	82.5	72.5	71.0	77.0	73.0	79.5	92.5	100.0	120.5	162.5	235.5	322.5	474.5	772.0	1241.5	1851.5	2709.0	3957.5	5598.5	7528.5	9629.5	12259.5	15602.5	19412.0	24044.5	29086.0	33990.5	39817.5	45829.0	51896.5	58995.0	66638.5	74274.0	78953.5	82243.5	85832.0	88562.5	89810.0
SRR5063984_06_2.trim	3.0	1.5	1.0	2.0	2.0	2.0	3.5	7.5	13.0	20.0	29.5	37.0	38.0	54.0	90.0	122.0	166.5	236.5	320.5	416.5	568.0	799.5	1120.5	1629.0	2365.0	3291.0	4425.5	6009.5	8234.0	11033.5	14344.5	17999.5	22450.5	27835.0	34287.0	41993.0	49600.5	56178.5	63585.5	70944.5	77200.0	83538.5	89371.5	94988.0	98257.5	99131.5	98952.5	98139.5	96599.0
SRR5063984_07_1	0.0	0.0	0.0	0.0	0.0	0.0	0.0	0.0	0.0	0.0	0.5	2.0	4.0	4.5	5.0	14.5	23.0	36.5	49.5	77.5	118.5	174.5	287.5	483.0	806.0	1384.5	2100.0	3038.5	4362.5	6234.5	8462.0	10942.0	14039.5	17858.5	21921.0	26806.5	32627.0	38103.0	44363.5	50872.0	57302.5	64967.5	73126.5	82598.0	88915.0	93238.0	98426.5	102629.5	106022.0
SRR5063984_07_1.trim	0.0	0.0	1.0	2.0	2.5	5.5	9.5	11.5	12.0	20.5	31.5	38.0	50.5	70.5	92.5	122.0	161.5	219.0	299.5	409.0	556.5	770.5	1126.0	1709.5	2515.5	3593.5	4875.5	6491.0	8777.5	11924.5	15657.5	19787.5	24878.5	31122.0	38228.0	46597.5	55569.5	63106.5	71346.5	79902.5	87370.5	95247.5	102135.0	108643.0	112509.5	113761.5	114011.5	113339.5	111857.0
SRR5063984_07_2	181.0	361.0	410.0	242.0	223.0	220.0	185.5	159.5	132.5	111.5	103.0	97.5	90.0	86.5	90.5	90.5	97.0	107.0	114.0	142.5	191.0	267.5	373.5	556.0	912.0	1472.0	2166.5	3157.5	4621.0	6522.5	8765.0	11238.5	14335.0	18226.5	22655.5	28016.5	33939.0	39762.5	46485.0	53395.5	60536.5	68797.0	77751.5	86746.5	92142.0	96001.5	100348.5	103564.5	104810.0
SRR5063984_07_2.trim	3.0	1.5	1.0	2.0	2.0	2.0	3.5	7.5	13.5	21.0	30.5	38.0	40.5	61.5	102.0	136.0	181.5	264.0	371.5	494.0	671.5	932.0	1307.5	1910.5	2783.0	3867.5	5189.5	7050.5	9633.5	12862.0	16682.5	20947.0	26210.0	32508.0	40007.0	48909.5	57797.5	65590.0	74132.0	82576.5	89993.0	97452.0	104295.0	110955.5	114664.0	115707.5	115661.0	114728.5	112849.5
SRR5063984_08_1	0.0	0.0	0.0	0.0	0.0	0.0	0.0	0.0	0.0	0.0	0.5	2.0	4.5	5.5	6.5	16.0	26.5	41.5	54.0	85.0	135.0	199.5	327.5	555.0	917.0	1578.0	2380.0	3455.0	4990.5	7141.0	9697.0	12524.5	16071.0	20405.5	25021.5	30577.5	37289.0	43710.0	50802.5	58090.5	65478.5	74260.5	83514.5	94365.5	101654.5	106606.5	112506.5	117341.0	121312.0
SRR5063984_08_1.trim	0.0	0.0	1.0	2.0	2.5	5.5	9.5	12.0	13.5	24.5	37.0	44.0	58.5	82.0	107.0	140.5	186.5	250.0	335.0	453.5	626.5	880.5	1287.0	1946.0	2860.0	4094.0	5544.0	7398.0	10020.0	13619.5	17891.0	22590.0	28426.5	35561.5	43642.5	53216.5	63626.5	72392.5	81727.0	91364.5	99957.5	108962.5	116603.5	124033.0	128613.0	130077.0	130349.5	129568.0	127889.0
SRR5063984_08_2	209.0	414.0	470.0	284.5	258.0	250.5	215.5	186.0	155.5	130.0	118.0	113.0	106.5	97.0	103.5	107.0	109.5	121.0	133.5	163.5	219.5	306.0	424.0	619.5	1020.0	1678.5	2499.0	3628.5	5284.0	7462.5	10048.0	12878.5	16438.5	20877.5	25916.0	32020.5	38710.0	45377.0	53090.0	60977.0	69201.0	78761.5	88927.0	99072.5	105324.0	109860.0	114802.0	118504.5	119973.0
SRR5063984_08_2.trim	3.0	1.5	1.0	2.0	2.0	2.5	5.5	10.5	17.0	26.0	37.5	47.5	51.5	73.0	118.0	157.0	206.0	298.5	420.5	558.0	759.5	1061.0	1484.5	2144.0	3137.5	4416.0	5954.5	8066.0	10996.5	14685.0	19080.5	23970.0	30013.5	37212.0	45749.0	55935.0	66099.0	75024.0	84760.5	94389.0	102963.5	111639.5	119309.0	126678.0	130911.5	132253.0	132285.0	131334.5	129156.0
SRR5063984_09_1	0.0	0.0	0.0	0.0	0.0	0.0	0.0	0.0	0.0	0.0	0.5	2.0	4.5	6.0	7.0	17.0	29.0	45.0	59.5	92.5	147.0	226.5	374.5	630.0	1035.5	1769.5	2659.0	3877.5	5619.0	8008.5	10839.5	14018.5	18032.5	22905.0	28108.0	34357.5	41869.5	49036.5	57001.5	65278.0	73630.5	83498.5	93894.0	106126.0	114343.5	119938.0	126626.5	132123.5	136586.5
SRR5063984_09_1.trim	0.0	0.0	1.0	2.0	3.0	7.0	11.5	13.5	14.0	25.0	38.5	47.5	63.5	89.0	117.5	152.5	204.5	278.5	374.0	507.5	704.5	1001.5	1457.0	2188.5	3211.0	4575.5	6209.0	8342.5	11294.5	15291.0	20056.5	25351.5	31980.0	39982.5	49001.0	59767.0	71444.0	81241.0	91815.0	102838.5	112514.5	122612.0	131218.5	139624.0	144687.5	146286.0	146780.5	145938.5	143958.5
SRR5063984_09_2	236.0	465.5	530.0	322.5	291.5	280.5	241.5	210.0	175.5	145.5	130.0	123.5	117.0	110.0	115.5	119.5	122.5	135.0	148.5	180.0	245.5	342.5	477.5	700.0	1141.5	1880.0	2804.0	4063.5	5883.0	8332.0	11281.0	14488.0	18451.5	23458.5	29159.0	36013.0	43513.5	50952.5	59682.5	68625.5	77831.5	88610.5	99996.0	111239.5	118386.0	123640.5	129197.0	133388.5	135002.5
SRR5063984_09_2.trim	3.0	2.0	2.0	3.0	2.5	2.5	6.0	11.5	19.5	32.5	45.5	54.0	59.0	87.0	138.5	180.0	232.5	334.0	465.5	617.0	849.5	1194.5	1663.0	2394.5	3508.0	4948.5	6684.0	9061.5	12319.0	16449.0	21432.5	26967.0	33739.0	41858.5	51465.5	62857.5	74249.5	84256.0	95309.0	106296.5	115923.0	125693.0	134264.0	142414.0	147151.5	148792.5	149013.5	147885.0	145417.0
SRR5063984_1	0.0	0.0	0.0	0.0	0.0	0.5	2.0	3.0	4.0	5.0	10.0	20.0	31.5	56.0	89.0	152.5	248.0	391.5	645.0	1019.0	1625.0	2623.5	4261.5	6891.5	11213.0	18963.5	29222.5	42735.5	61428.0	87779.5	119693.5	154761.5	197457.0	252651.0	311940.0	381745.5	466634.5	544531.5	632714.0	722608.5	814816.5	925241.5	1042509.0	1177003.5	1269101.5	1334945.0	1409815.5	1472998.0	1518232.5
SRR5063984_1.trim	6.0	6.5	14.5	23.0	29.0	46.5	69.0	87.5	118.0	188.5	297.0	430.0	577.0	824.0	1143.5	1553.0	2113.0	2860.5	3949.5	5455.0	7678.5	11154.0	16151.5	23824.5	34966.0	49851.0	68231.0	92112.5	125603.5	170906.0	224179.5	282220.0	353948.5	442733.5	543778.0	662627.5	792449.0	902007.0	1020729.5	1140943.0	1247412.0	1358325.5	1456082.0	1554076.5	1607292.5	1626182.5	1635396.5	1628228.0	1603921.5
SRR5063984_1_1	0.0	0.0	0.0	0.0	0.0	0.0	0.0	0.0	0.0	0.0	1.0	2.5	4.5	7.0	8.0	18.5	33.0	48.5	63.0	103.0	166.0	247.5	415.0	707.5	1156.0	1968.0	2960.0	4303.0	6229.0	8888.5	12038.0	15528.5	19953.5	25445.5	31250.5	38148.0	46507.0	54424.5	63232.5	72401.0	81665.0	92711.0	104264.5	117730.0	126995.0	133371.5	140735.0	146818.5	151796.5
SRR5063984_1_1.trim	0.0	0.0	1.0	2.0	3.5	8.0	13.0	16.0	17.0	29.0	44.5	54.5	71.0	97.0	126.0	167.5	228.5	308.5	418.5	573.5	787.5	1103.0	1605.0	2420.5	3568.5	5097.5	6890.5	9218.5	12519.5	16991.5	22272.0	28135.0	35464.5	44376.0	54416.0	66318.5	79309.5	90258.0	102020.0	114218.5	124952.0	136221.5	145719.5	154980.0	160730.0	162608.0	163095.0	162084.0	159850.0
SRR5063984_1_2	264.0	511.5	579.5	362.5	330.5	310.5	267.5	230.0	195.0	165.0	146.5	140.0	129.0	121.0	127.5	132.5	138.0	150.5	161.0	199.0	270.0	375.5	530.0	776.5	1275.0	2089.5	3099.5	4510.0	6533.5	9242.0	12561.0	16130.0	20510.5	26054.0	32375.5	39990.0	48280.0	56499.5	66229.5	76209.5	86467.5	98403.0	111008.0	123544.0	131431.0	137284.0	143659.0	148344.0	150032.5
SRR5063984_1_2.trim	5.0	3.5	3.0	4.5	4.5	4.5	8.0	14.0	22.0	36.5	52.5	63.0	66.0	93.0	149.0	198.5	257.0	364.0	509.0	688.0	949.5	1333.0	1848.5	2660.0	3910.5	5500.0	7400.5	10032.5	13683.0	18303.5	23838.5	30011.0	37535.0	46449.5	57056.0	69672.5	82370.0	93615.5	105936.5	118143.5	128900.0	139670.5	149010.0	158114.0	163434.0	165202.0	165508.0	164293.5	161579.0
SRR5063984_2	2768.0	5059.0	5660.5	3602.0	3168.0	2969.5	2582.5	2164.0	1849.5	1603.0	1476.5	1353.0	1259.0	1228.5	1196.0	1218.0	1318.0	1493.0	1764.5	2154.0	2758.0	3791.5	5367.0	7920.0	12509.5	20460.0	30930.0	45061.0	64813.0	91501.5	123956.0	160898.0	206811.5	263820.5	325722.5	398733.0	483959.0	566881.5	661281.5	760167.5	864950.0	984100.0	1106499.0	1232587.0	1313698.0	1370835.5	1429694.5	1477659.0	1501714.5
SRR5063984_2.trim	26.0	20.5	22.5	31.0	33.0	50.0	84.5	127.0	192.0	294.0	422.5	601.0	795.5	1075.5	1461.5	1939.0	2601.5	3500.0	4830.0	6643.0	9160.5	13067.5	18446.0	26492.5	38785.0	54883.0	74373.0	100686.0	137128.0	183724.0	238627.0	301156.5	378113.0	468747.5	572866.5	694382.0	822204.0	935765.0	1057786.5	1178717.5	1286945.0	1394712.5	1488373.0	1580412.5	1631168.5	1647751.0	1652692.0	1642961.0	1618064.5
SRR5063984_2_1	0.0	0.0	0.0	0.0	0.0	0.0	0.0	0.5	1.0	0.5	3.0	4.5	6.0	11.0	16.0	35.0	56.5	83.0	115.0	194.0	335.0	517.5	850.5	1397.0	2260.5	3845.0	5863.5	8540.5	12375.5	17655.5	24048.0	31041.5	39581.0	50636.5	62417.5	76467.5	93339.5	108783.5	126700.0	144610.5	162946.0	185524.0	208862.5	235595.5	253900.0	266697.0	281695.0	294470.0	303612.0
SRR5063984_2_1.trim	0.0	0.0	1.5	3.0	5.0	10.5	17.5	24.0	27.0	40.5	65.5	92.0	126.5	182.0	247.5	334.0	442.0	575.5	783.0	1108.0	1563.0	2210.0	3217.0	4796.5	7035.0	10073.5	13687.0	18333.0	25016.5	34073.0	44767.5	56426.0	70764.0	88530.5	108760.5	132872.5	158994.0	180557.0	204301.5	228509.5	249840.5	272515.0	291811.0	310733.5	321939.0	325746.0	326838.5	325125.5	320263.5
SRR5063984_2_2	518.0	1028.0	1179.0	724.5	628.0	586.0	526.5	448.0	366.0	312.5	284.0	273.0	246.5	250.5	270.5	266.5	262.5	290.5	349.5	429.0	555.0	786.5	1085.0	1539.5	2493.0	4180.5	6252.5	9021.0	13050.5	18396.5	24936.5	32183.0	41010.0	52335.5	64837.0	79684.0	96464.5	112951.0	132350.0	152391.0	172922.0	196967.5	221898.0	246683.5	262745.5	274310.5	286739.0	296634.0	300886.0
SRR5063984_2_2.trim	11.0	8.0	6.0	6.5	6.0	9.0	15.5	24.5	39.0	63.0	90.0	124.0	157.0	215.0	306.5	405.5	533.0	715.0	985.5	1340.5	1845.5	2611.5	3648.0	5250.5	7703.0	10973.5	14839.0	20062.0	27420.5	36769.5	47842.0	60205.5	75220.5	93192.5	114290.5	139037.5	164524.5	187263.5	211993.5	236342.5	257650.5	279247.5	298072.5	316319.0	326999.0	330477.5	331312.5	329058.5	323749.5
SRR5063984_3_1	0.0	0.0	0.0	0.0	0.0	0.0	0.0	0.5	1.0	1.0	4.0	6.5	9.0	14.5	24.5	50.0	77.0	117.5	182.0	298.0	505.0	791.0	1276.0	2080.0	3374.5	5746.0	8808.0	12840.0	18522.5	26387.0	35888.5	46376.5	59340.5	75893.0	93444.5	114477.0	139985.0	163246.0	189751.5	216751.5	244764.0	278380.0	313319.0	353183.0	380515.5	400346.0	422767.5	441457.5	455300.0
SRR5063984_3_1.trim	1.0	1.0	2.5	4.5	7.5	13.5	21.0	29.5	36.0	59.0	93.0	128.0	176.0	253.5	357.0	498.5	666.0	869.5	1185.5	1652.0	2336.0	3324.5	4795.5	7192.0	10576.0	15085.5	20554.0	27534.5	37536.0	51171.5	67143.0	84565.5	106275.5	132828.0	162996.0	198870.0	238029.5	270812.0	306116.0	342089.0	374512.5	408720.0	437672.5	466142.5	482737.5	488441.0	490134.0	487564.0	480639.0
SRR5063984_3_2	792.0	1533.0	1740.0	1078.5	958.5	899.0	792.5	661.0	550.0	495.5	437.5	387.0	356.0	365.5	388.5	395.0	396.0	439.5	525.5	640.0	821.0	1168.5	1639.0	2344.0	3733.0	6223.5	9332.5	13539.0	19563.5	27541.0	37328.0	48295.5	61682.5	78793.0	97462.0	119544.5	144947.0	169629.5	198426.0	228349.0	259538.0	295494.5	332314.0	369558.5	393862.0	411384.5	429512.0	444156.5	450929.5
SRR5063984_3_2.trim	12.0	9.5	10.0	12.5	12.5	19.0	30.5	43.5	60.0	91.0	137.5	196.5	249.0	327.5	451.0	599.5	786.0	1071.0	1491.5	1995.5	2734.5	3930.5	5533.0	7986.5	11712.5	16552.5	22283.0	30120.0	41153.0	55226.0	71773.0	90291.0	113071.5	140237.0	171632.0	208429.0	246820.5	280853.0	317486.0	353560.5	385953.0	418793.5	446779.5	474091.5	490022.5	495226.0	496452.5	493068.0	485554.0
SRR5063984_4_1	0.0	0.0	0.0	0.0	0.0	0.0	0.0	0.5	1.5	2.5	5.5	9.0	12.5	23.0	39.0	67.5	102.0	153.5	241.0	388.0	659.5	1041.5	1677.5	2788.0	4529.5	7670.5	11721.0	17135.0	24752.0	35215.0	47826.0	61801.5	79052.5	101023.5	124492.5	152541.5	186432.5	217742.0	253160.0	289084.0	326296.5	370740.0	417153.5	470498.5	507554.0	533870.0	563482.5	588461.0	607014.0
SRR5063984_4_1.trim	2.0	3.0	6.5	9.5	12.5	22.0	35.0	46.0	57.5	87.5	127.5	169.5	225.0	328.5	471.5	654.5	876.5	1158.0	1586.0	2204.5	3118.5	4442.5	6385.0	9532.5	14039.5	20056.5	27315.0	36717.0	50118.0	68278.5	89512.5	112712.0	141567.5	176894.0	217284.5	265281.0	317237.5	360961.5	408326.5	456284.5	499324.0	544127.5	582493.0	621191.0	643534.0	651153.5	653963.5	650711.5	641087.5
SRR5063984_4_2	1089.0	2036.5	2294.5	1436.5	1267.0	1186.5	1042.5	872.5	742.5	664.5	588.5	523.5	479.0	494.5	516.0	515.0	523.0	586.5	687.0	829.0	1083.0	1548.0	2198.5	3125.0	4956.0	8246.5	12434.0	18057.5	26018.0	36632.5	49656.0	64284.5	82264.5	105075.0	129825.0	159235.5	193240.0	226569.0	264826.5	304273.5	345986.0	393817.0	442867.5	492739.0	525222.5	548583.0	572178.5	591426.0	601331.0
SRR5063984_4_2.trim	12.0	9.5	11.0	14.0	14.0	22.5	37.0	55.0	80.0	121.0	178.0	250.0	316.0	421.0	585.5	785.5	1050.5	1439.0	1985.0	2683.0	3688.0	5254.0	7387.0	10576.0	15501.5	21960.0	29678.5	40153.5	54761.5	73420.0	95539.0	120415.0	150738.0	186887.0	228784.0	277868.5	329162.5	374689.0	423365.0	471322.0	514608.0	557924.5	594990.5	631917.0	653538.5	660390.5	661769.0	657469.0	647645.5
SRR5063984_5_1	0.0	0.0	0.0	0.0	0.0	0.0	0.0	0.5	3.0	4.5	6.5	10.0	15.0	29.0	46.5	79.0	121.5	192.5	310.0	500.0	836.5	1311.0	2089.0	3452.0	5653.5	9591.5	14633.0	21409.0	30899.0	43957.0	59775.0	77224.5	98780.0	126465.5	155969.0	190843.0	233276.0	272395.0	316382.0	361213.5	407730.0	463460.5	521607.5	588163.5	634225.0	667218.0	704348.5	735605.0	758775.5
SRR5063984_5_1.trim	3.0	4.0	8.5	12.5	16.0	27.5	43.0	55.0	66.5	100.0	148.0	204.0	279.0	416.5	594.0	817.0	1096.5	1464.0	1993.5	2748.0	3896.0	5560.0	7979.5	11889.5	17474.0	25021.0	34170.5	45990.5	62796.0	85324.5	111799.0	140908.0	177137.5	221528.0	272027.5	331712.5	396565.5	451255.0	510226.5	570140.0	624093.0	680011.0	727846.0	776223.5	803752.0	813385.5	817418.0	813452.5	801317.5
SRR5063984_5_2	1355.0	2531.5	2861.0	1794.5	1560.5	1457.5	1295.0	1100.0	926.5	817.5	733.0	649.0	597.0	612.0	615.5	618.0	653.5	727.0	858.0	1055.0	1374.5	1926.5	2719.0	3906.5	6209.0	10285.0	15501.5	22554.0	32403.5	45669.0	62005.5	80360.0	102917.0	131436.0	162372.5	198792.0	241701.5	283661.0	330869.5	380265.5	433029.0	492774.5	553534.0	615695.5	656556.5	685885.0	714971.0	738803.5	751176.5
SRR5063984_5_2.trim	14.0	10.5	11.5	15.0	15.0	25.0	43.5	67.5	101.0	154.0	221.0	303.5	394.0	541.0	749.0	996.5	1320.5	1786.5	2478.0	3354.5	4584.5	6535.0	9219.5	13238.5	19362.5	27380.0	37083.5	50270.5	68477.0	91659.0	119201.0	150430.5	188602.0	233876.5	286085.5	347144.5	411465.5	468411.5	528779.0	588984.0	643779.0	697713.5	743535.5	789289.5	816151.5	825262.0	826982.5	821408.0	809032.5
SRR5063984_6_1	0.0	0.0	0.0	0.0	0.0	0.0	0.5	1.0	3.0	4.5	6.5	13.0	21.0	35.0	55.5	94.5	145.0	234.0	374.0	599.0	998.5	1577.5	2528.0	4148.5	6755.0	11449.0	17552.0	25676.0	36953.0	52640.5	71679.0	92634.0	118438.5	151647.0	187110.5	228904.5	279951.0	326913.0	379554.5	433454.0	489392.0	555824.0	625754.5	705875.5	761007.0	800687.0	845326.0	883143.5	910623.0
SRR5063984_6_1.trim	3.0	4.0	10.0	15.5	19.5	32.5	50.0	64.5	81.5	120.5	178.5	253.0	343.0	498.0	700.0	953.0	1284.5	1735.5	2385.0	3308.0	4682.5	6718.5	9639.0	14276.5	20932.5	29885.5	40848.0	55073.5	75246.5	102358.0	134115.5	168989.5	212405.5	265772.0	326411.5	397907.5	475798.0	541466.0	612306.5	684198.0	748859.5	815743.5	873461.0	931660.0	964219.0	975627.0	980817.0	976460.5	961698.0
SRR5063984_6_2	1643.0	3041.0	3428.5	2166.0	1882.5	1766.0	1562.0	1314.5	1118.0	984.0	885.5	790.5	729.5	735.5	737.5	746.0	784.5	875.0	1040.5	1288.0	1650.5	2284.5	3263.0	4736.5	7490.0	12299.5	18562.5	27059.5	38874.0	54793.0	74327.5	96404.0	123717.0	157901.5	195008.0	238653.0	290008.5	340271.5	397130.0	456498.5	519319.5	591059.0	664235.5	738664.0	787800.5	823028.0	857901.0	886758.0	901297.0
SRR5063984_6_2.trim	19.0	15.0	15.5	20.5	21.5	32.0	52.0	76.5	114.0	175.5	251.5	355.5	471.5	652.5	904.5	1189.0	1565.0	2110.5	2926.0	4012.5	5515.0	7858.5	11107.5	15954.5	23292.0	32789.0	44359.5	60240.5	82118.5	109938.0	142953.5	180493.0	226542.0	280991.0	343607.0	416690.0	493630.0	561789.5	634653.0	706971.5	772124.5	837159.5	892776.5	947201.5	978750.0	989712.0	992068.5	985758.5	970573.0
SRR5063984_7_1	0.0	0.0	0.0	0.0	0.0	0.0	0.5	1.5	3.5	4.5	6.5	13.5	23.5	41.0	64.0	110.5	170.5	267.0	439.0	704.5	1151.0	1830.5	2970.0	4852.5	7852.5	13302.5	20446.5	29891.0	42983.0	61389.5	83651.0	108154.5	138238.5	176922.5	218355.5	266951.0	326519.0	381404.5	442799.0	505709.0	570793.5	648230.5	730214.5	823711.5	887916.5	934138.0	986175.0	1030777.0	1063183.0
SRR5063984_7_1.trim	5.0	6.0	12.5	19.0	24.5	39.0	57.0	72.0	92.5	139.5	207.0	292.5	395.0	579.0	815.0	1113.5	1497.0	2007.5	2775.5	3843.5	5419.0	7814.0	11288.0	16687.0	24399.5	34860.5	47729.0	64355.5	87778.0	119366.0	156461.0	197290.5	247990.5	310228.0	380974.0	464062.5	554828.0	631611.0	714553.0	798553.0	873533.5	951719.5	1019737.0	1087525.5	1124919.5	1138265.5	1144527.5	1139583.5	1122403.5
SRR5063984_7_2	1900.0	3540.5	4000.0	2543.5	2224.5	2080.0	1819.0	1526.0	1298.5	1137.5	1038.5	936.0	869.0	852.5	838.5	864.5	917.5	1020.0	1221.0	1522.0	1954.0	2683.0	3805.0	5524.0	8710.5	14310.5	21609.5	31469.0	45258.5	63934.0	86722.0	112473.5	144521.5	184580.5	227872.5	278839.0	338737.5	397040.5	463041.5	532294.0	605602.5	689204.0	774997.0	862381.5	919493.0	960303.0	1001012.0	1034586.0	1051324.0
SRR5063984_7_2.trim	20.0	15.5	16.5	23.0	25.0	37.5	60.5	88.5	133.0	204.5	295.5	419.0	554.5	762.5	1047.0	1378.5	1825.5	2464.0	3426.5	4706.5	6454.0	9162.0	12954.0	18609.0	27161.0	38339.5	51863.5	70273.5	95754.5	128318.0	166900.0	210703.5	264668.5	328347.0	401305.0	486366.0	575890.5	655270.0	740497.0	825085.0	900910.5	976774.5	1042066.5	1105829.0	1141945.5	1154412.0	1157386.5	1149890.5	1132286.5
SRR5063984_8_1	0.0	0.0	0.0	0.0	0.0	0.5	1.0	1.5	3.5	5.0	8.5	15.5	26.5	46.5	72.0	125.5	197.0	310.5	509.5	803.0	1297.0	2098.5	3403.5	5524.0	8969.5	15203.0	23358.0	34127.0	49093.0	70186.0	95652.5	123657.0	157936.5	202177.5	249660.0	305320.5	373138.0	435763.0	506292.5	578056.0	652028.0	740526.5	834416.5	941239.5	1014864.5	1067996.0	1127717.0	1178494.5	1215142.0
SRR5063984_8_1.trim	5.0	6.0	14.0	22.0	27.5	42.5	60.5	75.0	97.5	149.0	231.0	333.0	449.0	654.0	919.0	1253.0	1700.5	2309.5	3189.5	4388.5	6181.0	8948.5	12903.5	18990.0	27813.5	39802.5	54546.0	73571.5	100355.0	136540.0	178982.0	225466.5	283193.5	354355.5	435210.0	530196.0	633854.0	721666.5	816757.5	912710.0	997940.5	1087193.0	1165452.0	1243321.5	1285853.5	1300808.0	1308129.5	1302584.5	1283066.0
SRR5063984_8_2	2166.0	4029.0	4561.0	2908.5	2533.0	2368.0	2073.0	1745.5	1488.5	1299.5	1180.0	1068.5	997.0	973.0	960.5	980.5	1038.0	1170.0	1403.0	1736.0	2229.5	3077.0	4336.0	6333.5	9984.0	16330.5	24684.0	35992.0	51771.5	73117.0	99207.5	128592.0	165101.5	211009.5	260537.5	318786.5	387320.0	453871.0	529164.5	608240.5	691937.0	787124.5	885298.5	985635.5	1050921.0	1097540.5	1144064.5	1182407.5	1201509.0
SRR5063984_8_2.trim	21.0	16.0	17.5	25.0	27.0	40.5	66.0	96.5	146.5	229.0	334.5	487.0	652.5	882.0	1193.5	1571.0	2093.5	2804.0	3866.5	5348.0	7387.0	10512.0	14818.5	21239.5	30970.5	43729.0	59325.0	80440.5	109588.5	146785.5	190823.5	240763.5	302284.0	375119.5	458451.5	555677.0	658133.5	748829.5	846205.5	942940.5	1029214.5	1115579.5	1190922.0	1264316.5	1305180.0	1318845.0	1322310.5	1314143.5	1294203.0
SRR5063984_9_1	0.0	0.0	0.0	0.0	0.0	0.5	1.5	2.5	4.0	5.0	8.5	17.5	29.0	50.0	80.0	138.0	220.0	348.0	577.5	909.0	1460.5	2359.5	3826.5	6212.5	10073.0	17045.5	26269.5	38432.0	55267.0	78933.5	107593.0	139216.0	177632.5	227301.0	280729.5	343475.5	419907.0	490096.5	569401.5	650349.5	733435.5	832613.0	938148.0	1059117.0	1142289.5	1201645.0	1268784.0	1325973.0	1366898.0
SRR5063984_9_1.trim	5.0	6.0	14.0	22.0	27.5	44.0	65.0	83.0	108.5	169.0	265.0	385.0	519.0	736.0	1022.5	1390.5	1891.5	2580.0	3579.0	4924.0	6930.5	10062.0	14531.5	21389.5	31317.0	44768.5	61400.0	82896.5	113037.5	153714.5	201557.0	253917.0	318617.5	398554.5	489454.5	596263.0	713091.5	811944.5	918770.0	1026807.0	1122775.5	1222593.5	1310284.5	1398613.5	1446952.5	1463654.5	1472030.0	1465647.5	1443293.0
SRR5063984_9_2	2445.0	4535.5	5114.0	3253.5	2853.0	2690.0	2343.0	1956.5	1668.0	1450.5	1329.0	1209.0	1127.5	1099.5	1086.0	1106.5	1179.5	1329.0	1577.5	1944.0	2499.0	3434.5	4861.5	7154.0	11248.0	18386.5	27798.5	40528.5	58264.5	82260.0	111597.5	144689.5	185802.0	237315.5	293023.5	358610.0	435538.5	510359.5	595349.5	684202.5	778158.0	885311.0	995741.0	1109147.5	1182565.5	1234604.0	1287199.5	1330259.0	1351494.0
SRR5063984_9_2.trim	25.0	19.5	20.5	28.5	31.0	46.0	76.5	113.5	168.0	257.5	375.5	540.5	720.0	968.0	1307.0	1736.5	2339.0	3156.5	4356.5	5992.5	8268.0	11799.0	16673.5	23902.5	34849.5	49301.5	66889.0	90598.0	123348.0	165244.0	214821.0	271055.0	340292.0	422038.0	515543.0	624731.0	739940.0	842420.0	952198.5	1060723.5	1157929.0	1255019.0	1339459.0	1422269.5	1468439.0	1483735.0	1487926.5	1478840.0	1455933.5
SRR5063985_001_1	0.0	0.0	0.0	0.0	0.0	0.0	0.0	0.0	0.0	0.0	0.0	0.0	0.0	0.0	0.0	0.0	0.5	0.5	1.0	2.5	2.5	1.5	2.5	7.0	14.0	20.5	35.5	52.0	61.0	83.5	126.5	166.0	204.0	260.0	316.5	407.0	511.5	579.0	667.0	741.5	840.5	979.0	1128.0	1273.5	1330.0	1398.0	1463.0	1494.0	1517.0
SRR5063985_001_1.trim	0.0	0.0	0.0	0.0	0.0	0.0	0.0	0.0	0.0	0.0	0.0	1.0	2.5	3.5	3.5	2.5	3.0	6.0	10.0	13.0	14.0	16.0	24.0	39.5	58.5	79.5	109.5	139.5	175.0	238.0	306.0	345.5	408.0	503.0	600.0	753.5	899.0	974.5	1102.5	1256.5	1354.0	1450.5	1553.0	1649.5	1652.5	1637.5	1663.0	1640.0	1535.5
SRR5063985_001_2	3.0	2.5	1.0	1.0	1.5	1.0	1.0	2.0	2.5	2.0	2.5	2.5	1.0	1.5	2.5	1.5	1.0	3.0	3.0	1.5	2.5	3.5	8.0	11.5	12.5	21.5	35.5	49.5	69.0	90.5	115.0	161.0	217.0	268.0	332.0	412.5	490.0	568.5	678.0	764.0	868.0	1011.5	1101.0	1262.5	1374.0	1415.5	1462.0	1487.5	1519.5
SRR5063985_001_2.trim	1.0	1.0	0.5	0.0	0.0	0.0	0.0	0.0	0.0	0.5	1.5	2.0	2.0	1.5	1.5	3.5	5.5	9.0	14.0	16.5	17.5	21.5	30.5	43.5	59.5	81.0	104.0	132.0	182.5	246.0	291.5	334.5	420.0	518.0	615.0	755.0	885.5	972.5	1116.0	1265.0	1344.5	1443.5	1520.0	1615.0	1685.0	1674.0	1653.0	1628.5	1592.0
SRR5063985_002_1	0.0	0.0	0.0	0.0	0.0	0.0	0.0	0.0	0.0	0.0	0.0	0.0	0.0	0.0	0.5	0.5	0.5	1.0	1.5	4.0	5.0	6.5	9.5	14.5	32.5	48.0	71.5	109.0	140.5	184.5	255.0	335.5	420.5	543.5	664.5	808.5	986.0	1146.5	1340.5	1498.5	1691.0	1978.0	2271.5	2549.5	2705.0	2816.5	2935.0	3005.5	3042.5
SRR5063985_002_1.trim	0.0	0.0	0.0	0.0	0.0	0.0	0.0	0.0	0.0	0.0	1.0	3.0	4.5	6.0	8.5	8.0	7.5	14.0	21.5	25.5	31.0	41.5	56.0	83.5	126.0	159.0	206.0	275.0	359.0	472.5	602.0	721.0	855.5	1044.0	1263.5	1530.0	1795.5	1989.0	2249.5	2508.0	2689.5	2929.0	3131.0	3282.0	3315.5	3290.5	3307.0	3262.5	3086.0
SRR5063985_002_2	4.0	7.0	6.5	4.5	3.5	3.5	4.5	3.5	3.5	2.5	4.0	4.0	1.5	3.5	4.5	3.0	2.0	3.0	3.5	4.0	5.0	8.5	18.5	22.0	27.5	50.0	75.5	95.5	133.5	183.5	240.0	323.5	416.5	534.0	656.0	820.5	1006.0	1175.5	1376.5	1537.0	1755.5	2043.0	2279.0	2582.0	2759.0	2851.5	2925.0	2983.0	3032.5
SRR5063985_002_2.trim	1.0	1.0	0.5	0.0	0.0	0.0	0.0	0.0	0.0	0.5	1.5	3.0	4.0	4.5	6.5	9.0	10.5	16.5	24.0	27.5	32.5	44.0	61.0	87.5	122.5	163.0	207.5	260.5	354.0	469.5	577.5	703.5	855.0	1038.0	1259.0	1537.0	1812.5	2022.0	2282.5	2541.5	2725.0	2937.5	3106.5	3269.0	3342.5	3329.5	3291.5	3236.0	3181.5
SRR5063985_003_1	0.0	0.0	0.0	0.0	0.0	0.0	0.0	0.0	0.0	0.0	0.0	0.5	0.5	0.0	0.5	0.5	0.5	1.5	3.0	5.0	6.5	10.5	14.0	22.5	48.5	71.5	104.5	155.0	221.0	282.5	373.5	499.5	629.5	822.0	1012.0	1226.0	1487.5	1732.5	2010.0	2263.0	2555.5	2964.0	3399.0	3809.5	4069.5	4227.0	4356.5	4453.5	4532.0
SRR5063985_003_1.trim	0.0	0.0	0.0	0.0	0.0	0.0	0.0	0.0	0.0	0.5	2.0	4.5	6.0	7.5	11.5	13.0	15.0	26.0	35.0	39.0	49.5	69.0	93.5	133.0	192.0	242.0	317.0	426.0	564.0	717.0	882.5	1072.0	1292.5	1581.5	1921.0	2319.5	2714.5	2993.0	3331.5	3724.5	4030.5	4351.5	4623.0	4877.5	4987.0	4959.0	4948.5	4853.0	4609.5
SRR5063985_003_2	7.0	10.0	11.5	10.0	6.0	5.0	6.0	4.5	4.5	3.5	5.0	5.5	3.5	5.0	5.0	3.0	3.0	5.0	4.5	7.5	9.5	13.5	28.5	35.0	46.5	80.5	118.0	139.5	197.5	280.0	355.0	476.5	628.0	793.5	975.5	1230.5	1502.0	1779.0	2066.5	2300.0	2662.0	3082.5	3440.0	3896.0	4141.0	4235.0	4362.0	4465.0	4516.5
SRR5063985_003_2.trim	1.0	1.0	0.5	0.0	0.0	0.0	0.0	0.0	0.0	0.5	1.5	3.5	6.0	9.0	12.5	15.0	16.0	24.5	35.0	43.0	53.5	74.0	104.0	138.5	186.5	249.5	325.0	411.0	546.0	709.5	864.5	1058.5	1292.0	1556.0	1896.0	2324.0	2725.0	3034.0	3377.0	3747.0	4083.0	4386.5	4625.0	4892.0	5006.0	4972.5	4951.5	4877.5	4729.0
SRR5063985_004_1	0.0	0.0	0.0	0.0	0.0	0.0	0.0	0.0	0.0	0.0	0.0	0.5	0.5	0.0	0.5	1.5	2.0	2.0	3.0	5.5	7.5	16.5	21.5	30.5	62.5	100.5	142.5	208.5	295.5	372.5	499.0	670.0	847.0	1075.5	1323.0	1627.0	1978.0	2307.5	2714.5	3081.0	3443.5	3956.0	4507.0	5075.5	5429.5	5634.0	5813.5	5968.5	6049.5
SRR5063985_004_1.trim	0.0	0.0	0.0	0.0	0.0	0.0	0.5	1.0	1.0	1.5	2.5	4.5	6.5	8.5	13.0	16.5	20.0	33.5	45.5	50.0	61.5	87.0	120.0	180.5	269.5	350.5	446.0	590.5	781.5	978.0	1197.0	1440.5	1743.0	2126.5	2578.0	3099.5	3612.0	3994.0	4457.5	4995.5	5403.0	5799.5	6142.5	6496.0	6637.0	6594.0	6553.5	6456.0	6184.5
SRR5063985_004_2	10.0	15.0	16.0	11.5	8.0	8.0	10.0	8.0	6.5	4.5	6.5	8.5	5.5	6.5	7.0	4.5	4.5	7.0	7.5	10.5	12.5	17.0	34.5	46.5	64.5	108.5	151.0	184.5	263.5	372.5	485.5	657.5	853.5	1046.5	1297.0	1665.0	2014.0	2374.5	2774.5	3117.5	3591.5	4122.0	4601.0	5189.0	5530.0	5670.0	5827.0	5943.5	5962.0
SRR5063985_004_2.trim	1.0	1.0	0.5	0.0	0.0	0.0	0.0	0.0	0.0	1.0	2.5	4.5	7.5	12.0	16.5	19.0	18.5	28.0	42.5	54.0	69.5	93.0	133.5	195.5	274.0	363.5	457.5	570.0	750.0	972.5	1189.5	1446.5	1768.5	2109.0	2565.0	3138.5	3641.0	4045.0	4500.0	5018.5	5460.5	5842.5	6175.5	6514.5	6642.0	6617.0	6578.5	6457.0	6281.5
SRR5063985_005_1	0.0	0.0	0.0	0.0	0.0	0.0	0.0	0.0	0.0	0.0	0.0	0.5	0.5	0.0	0.5	1.5	2.5	3.0	4.0	7.0	9.5	19.5	28.0	44.5	83.0	127.0	181.0	259.0	363.5	468.5	620.0	825.5	1059.0	1349.5	1656.0	2050.5	2496.0	2886.5	3402.0	3874.0	4308.5	4940.5	5601.5	6299.0	6777.5	7053.5	7283.5	7457.0	7558.0
SRR5063985_005_1.trim	0.0	0.0	0.0	0.0	0.0	0.0	0.5	1.0	1.0	1.5	2.5	5.5	9.0	12.0	16.5	19.0	23.0	39.0	54.5	63.0	81.0	112.5	154.5	228.5	331.0	432.0	566.0	743.0	965.0	1219.0	1495.5	1795.5	2190.0	2678.0	3248.5	3911.0	4551.0	5024.0	5612.0	6260.5	6734.5	7218.0	7621.0	8068.5	8300.5	8276.5	8201.0	8051.5	7743.5
SRR5063985_005_2	11.0	18.0	20.0	14.0	9.5	9.5	11.5	11.0	10.0	6.5	10.0	12.5	8.0	7.5	7.0	5.0	5.5	8.5	10.5	14.5	15.0	18.0	41.0	59.5	79.0	132.5	187.5	242.5	333.0	457.5	614.0	825.0	1060.0	1320.0	1628.0	2079.0	2532.5	2988.0	3472.0	3892.0	4490.5	5170.0	5790.0	6495.0	6917.5	7097.0	7270.5	7440.5	7451.5
SRR5063985_005_2.trim	1.0	1.0	0.5	0.0	0.0	0.0	0.0	0.0	0.0	1.0	2.5	5.0	9.0	14.0	19.5	24.0	26.0	37.5	53.0	70.0	90.5	115.0	167.0	242.0	333.5	448.0	578.0	728.0	932.0	1205.5	1499.0	1815.0	2217.5	2676.0	3238.5	3934.5	4568.0	5082.0	5660.5	6273.5	6820.5	7317.0	7714.0	8132.0	8316.0	8296.5	8208.5	8064.0	7864.5
SRR5063985_006_1	0.0	0.0	0.0	0.0	0.0	0.0	0.0	0.0	0.0	0.0	0.0	0.5	0.5	0.0	0.5	1.5	2.5	3.0	4.5	9.0	13.5	24.5	34.0	51.0	91.5	153.5	222.5	310.5	429.5	558.0	743.5	989.0	1285.0	1620.0	1961.5	2447.5	3006.5	3470.5	4095.5	4664.0	5210.5	5947.5	6694.5	7570.0	8104.0	8388.5	8726.5	8982.5	9100.5
SRR5063985_006_1.trim	0.0	0.0	0.5	1.0	1.0	1.0	1.0	1.0	1.5	2.5	3.5	7.0	10.5	14.5	20.5	24.0	28.5	46.0	65.0	75.5	96.5	133.5	184.5	270.5	384.0	511.0	683.5	894.0	1146.0	1445.5	1784.5	2161.0	2654.0	3220.0	3871.0	4674.5	5469.0	6041.5	6751.5	7511.5	8112.5	8717.0	9161.0	9688.0	9938.5	9887.5	9832.5	9676.0	9287.5
SRR5063985_006_2	13.0	22.0	24.5	16.5	10.5	12.5	16.5	13.5	10.5	6.5	10.5	14.5	10.0	8.5	8.0	6.0	7.5	10.0	12.0	17.0	16.5	23.0	50.0	70.0	92.0	156.5	227.5	292.5	398.5	550.5	737.5	986.0	1272.5	1597.0	1971.5	2480.0	3015.5	3592.5	4190.5	4699.5	5394.5	6184.0	6969.0	7794.0	8243.5	8455.5	8677.5	8940.0	8967.0
SRR5063985_006_2.trim	1.0	1.0	1.0	1.0	1.0	1.0	1.0	0.5	0.0	1.5	3.5	6.0	10.5	15.5	21.5	26.5	29.5	43.5	65.5	86.5	108.5	141.5	203.0	286.5	389.5	523.5	689.0	878.5	1114.5	1436.5	1790.0	2180.0	2681.5	3233.5	3896.0	4702.0	5456.0	6107.0	6807.5	7522.5	8176.0	8782.5	9286.5	9761.5	9945.5	9912.0	9803.5	9691.5	9452.5
SRR5063985_007_1	0.0	0.0	0.0	0.0	0.0	0.0	0.0	0.0	0.0	0.0	0.0	0.5	0.5	0.0	0.5	2.0	3.0	3.0	4.5	10.5	17.5	29.5	41.0	63.5	107.5	175.5	255.5	358.0	495.5	647.0	870.0	1163.0	1507.0	1888.0	2280.0	2866.0	3530.5	4068.0	4768.0	5423.5	6073.5	6920.5	7809.5	8831.0	9422.5	9766.0	10140.5	10442.5	10630.0
SRR5063985_007_1.trim	0.0	0.0	0.5	1.0	1.0	1.0	1.0	1.0	2.0	4.0	5.5	9.0	11.5	14.5	20.5	25.5	32.5	52.5	73.5	91.0	123.0	167.5	229.0	332.5	456.0	594.0	786.5	1031.0	1328.5	1679.0	2077.0	2522.0	3095.5	3742.0	4492.0	5442.5	6396.5	7067.5	7848.5	8713.0	9436.5	10171.5	10703.5	11315.0	11583.5	11497.5	11454.5	11339.0	10912.0
SRR5063985_007_2	13.0	25.5	29.5	18.5	12.0	14.0	18.0	15.5	12.5	8.0	11.5	17.0	13.5	11.0	10.0	7.0	9.5	12.0	13.0	20.0	21.0	31.5	58.0	79.0	111.0	184.5	260.0	340.0	467.0	644.0	868.0	1149.0	1479.5	1864.0	2307.5	2899.5	3521.5	4188.5	4878.0	5475.0	6296.0	7242.0	8127.5	9059.5	9624.0	9864.5	10100.5	10410.5	10441.0
SRR5063985_007_2.trim	1.0	1.0	1.0	1.0	1.0	1.0	1.0	0.5	0.0	1.5	3.5	6.0	10.5	16.5	23.5	30.0	36.5	54.0	78.5	103.5	131.5	171.5	238.5	336.5	464.0	612.5	790.5	1021.5	1308.0	1678.5	2087.0	2534.5	3108.5	3759.0	4543.0	5473.5	6364.5	7121.0	7920.5	8752.0	9536.5	10289.5	10843.5	11368.5	11609.5	11543.0	11441.5	11377.0	11057.5
SRR5063985_008_1	0.0	0.0	0.0	0.0	0.0	0.0	0.0	0.0	0.0	0.0	0.0	0.5	0.5	0.0	0.5	2.5	4.0	3.5	4.5	10.5	18.5	33.0	47.0	73.0	124.0	205.5	291.0	402.5	568.0	744.0	988.5	1310.5	1708.0	2164.0	2611.5	3271.5	4032.5	4670.0	5462.0	6199.0	6941.0	7897.5	8938.5	10118.5	10788.5	11154.5	11525.0	11884.0	12137.0
SRR5063985_008_1.trim	0.0	0.0	0.5	1.0	1.0	1.5	2.0	2.0	3.5	6.0	8.0	11.5	13.5	16.0	21.5	27.0	34.5	54.5	77.5	100.0	139.0	188.0	258.0	375.0	515.5	682.5	901.0	1180.5	1524.5	1915.5	2367.5	2873.5	3531.5	4289.0	5149.0	6209.0	7274.0	8071.0	8971.5	9931.5	10741.5	11575.0	12246.0	12972.5	13251.0	13139.5	13065.5	12926.0	12442.5
SRR5063985_008_2	15.0	28.0	32.0	20.0	14.5	16.0	18.5	16.5	13.5	9.0	13.0	18.0	15.0	12.5	10.5	8.5	11.5	13.0	14.0	22.0	23.0	34.5	65.5	91.0	128.0	208.5	297.0	389.0	539.0	739.0	986.0	1316.0	1682.0	2117.5	2637.5	3301.5	4006.0	4762.5	5563.5	6289.0	7203.0	8241.5	9296.0	10372.0	10995.0	11266.5	11508.0	11852.0	11915.0
SRR5063985_008_2.trim	1.0	1.0	1.0	1.0	1.0	1.0	1.0	0.5	0.0	1.5	3.5	6.0	10.5	17.0	24.5	32.5	41.0	59.0	86.0	116.0	150.5	194.5	270.5	382.0	529.0	701.5	912.0	1177.0	1497.5	1910.5	2378.0	2905.5	3554.5	4302.5	5210.5	6235.5	7231.0	8097.5	9024.0	9984.5	10855.5	11677.5	12367.5	13023.0	13281.5	13203.5	13053.0	12974.0	12627.0
SRR5063985_009_1	0.0	0.0	0.0	0.0	0.0	0.0	0.0	0.0	0.5	0.5	0.0	1.0	1.0	0.0	0.5	2.5	4.5	4.5	5.5	14.0	23.5	37.0	51.5	80.5	138.0	229.5	325.0	455.5	640.0	835.5	1113.5	1472.5	1935.0	2451.5	2940.5	3682.5	4528.5	5248.0	6162.5	6977.5	7786.0	8885.5	10051.0	11329.5	12088.5	12517.0	12937.0	13365.0	13661.0
SRR5063985_009_1.trim	0.0	0.0	0.5	1.0	1.0	1.5	2.0	2.5	5.0	7.0	9.0	14.0	17.0	20.5	26.5	32.5	41.5	63.0	87.0	114.5	158.0	212.5	296.0	424.0	573.0	759.0	1004.0	1320.5	1719.0	2168.0	2688.5	3264.5	4020.5	4869.5	5779.5	6946.0	8152.5	9060.5	10087.5	11160.0	12044.0	12991.0	13741.5	14503.0	14841.5	14747.5	14663.0	14581.5	14075.5
SRR5063985_009_2	19.0	35.5	40.5	25.5	18.5	18.5	20.0	17.5	14.0	9.5	13.5	19.0	16.0	14.5	13.0	10.0	13.5	15.0	16.0	23.0	25.0	40.0	74.5	103.0	146.5	234.0	329.5	439.5	607.0	828.0	1114.5	1488.0	1905.0	2421.0	2998.5	3699.0	4510.5	5363.5	6286.0	7121.5	8113.0	9257.0	10400.0	11614.5	12326.5	12637.5	12922.5	13334.0	13401.5
SRR5063985_009_2.trim	2.0	1.5	1.5	2.0	2.0	2.0	2.0	1.0	0.0	1.5	3.5	6.0	11.5	19.5	26.5	34.0	43.5	64.5	94.0	123.5	159.5	213.0	308.5	435.0	594.0	783.0	1015.5	1318.0	1688.0	2161.5	2707.0	3313.5	4050.5	4899.5	5871.5	6973.0	8120.0	9090.0	10155.0	11247.0	12181.0	13087.5	13831.0	14563.0	14871.0	14798.0	14681.5	14652.5	14266.5
SRR5063985_01_1	0.0	0.0	0.0	0.0	0.0	0.0	0.0	0.0	0.5	0.5	0.0	1.0	1.0	0.0	0.5	3.0	5.5	5.0	6.5	16.0	24.5	38.5	60.0	94.5	156.0	256.0	361.0	506.5	713.0	935.5	1229.0	1625.5	2140.5	2718.0	3274.0	4100.0	5048.0	5817.5	6807.0	7746.5	8663.0	9878.5	11152.0	12566.5	13453.0	13927.0	14392.5	14905.5	15228.5
SRR5063985_01_1.trim	0.0	0.0	0.5	1.0	1.0	1.5	2.0	2.5	5.0	7.0	9.0	14.0	17.0	21.5	29.5	38.0	49.0	71.0	96.5	125.0	168.5	228.5	323.5	463.5	630.5	842.0	1113.5	1465.5	1914.0	2421.0	2981.0	3613.5	4474.0	5458.0	6456.0	7722.5	9066.5	10042.0	11194.0	12419.5	13394.5	14390.5	15213.0	16111.0	16531.5	16455.5	16349.0	16234.5	15677.5
SRR5063985_01_2	25.0	40.0	43.0	27.5	19.5	18.5	20.0	18.0	16.5	11.5	14.0	20.0	17.5	16.5	14.5	10.5	14.0	17.5	18.5	24.5	27.5	44.0	82.0	113.5	162.0	263.0	369.0	486.0	677.5	933.0	1245.0	1634.5	2103.5	2703.0	3329.5	4082.5	5002.0	5951.0	6966.5	7897.0	9006.0	10287.0	11569.5	12918.0	13688.5	14043.5	14393.0	14871.5	14910.0
SRR5063985_01_2.trim	2.0	1.5	1.5	2.0	2.0	2.0	2.0	1.5	1.0	3.0	5.5	8.0	14.0	23.0	32.5	42.5	53.0	74.0	104.5	134.5	170.0	228.5	336.5	476.0	650.5	868.5	1133.0	1464.5	1880.0	2419.0	3018.5	3660.5	4498.5	5495.5	6533.0	7706.0	9004.5	10097.5	11284.0	12499.0	13513.0	14489.0	15351.0	16214.5	16580.5	16515.0	16353.0	16274.0	15850.5
SRR5063985_02_1	0.0	0.0	0.0	0.0	0.0	0.0	0.0	0.0	0.5	0.5	0.0	1.5	1.5	0.0	1.5	4.5	7.5	8.0	12.5	29.0	48.0	79.0	120.0	192.5	305.5	474.5	694.0	987.5	1374.0	1867.0	2513.0	3237.0	4210.0	5399.0	6593.0	8155.5	10049.5	11623.0	13546.0	15587.0	17475.0	19696.0	22171.0	25121.0	27040.0	28014.0	28959.0	30169.5	30693.0
SRR5063985_02_1.trim	1.0	1.0	1.5	2.0	2.0	2.5	3.0	3.0	5.0	9.5	15.0	22.0	28.5	38.5	54.5	72.0	90.5	127.0	179.0	243.5	325.5	446.5	632.5	914.5	1286.5	1711.0	2212.5	2890.0	3793.5	4833.5	6016.0	7297.0	8916.5	10848.5	12910.5	15451.5	18163.0	20231.5	22536.0	24973.0	26867.5	28691.5	30504.0	32499.0	33281.5	33102.5	32802.0	32588.5	31597.5
SRR5063985_02_2	49.0	72.5	77.5	54.0	43.0	39.0	37.5	33.5	32.5	27.0	27.0	33.0	31.0	30.0	28.5	25.0	34.0	37.0	35.0	48.0	64.0	90.5	141.0	209.5	318.5	515.0	746.5	1001.0	1364.0	1884.5	2507.0	3272.0	4225.0	5384.0	6589.0	8118.0	9978.0	11863.5	13951.0	15824.0	18082.0	20726.0	23206.0	25902.5	27392.0	28170.0	29053.5	29803.5	29916.0
SRR5063985_02_2.trim	3.0	2.5	2.0	2.0	2.5	4.0	5.0	5.0	5.5	9.5	15.0	21.0	28.0	41.5	65.0	84.0	105.0	143.5	188.0	246.0	332.0	457.0	659.0	932.0	1306.5	1773.0	2275.0	2909.5	3777.0	4838.0	6015.5	7366.0	9011.5	10932.5	12978.0	15417.0	18064.0	20312.0	22757.5	25035.0	27017.0	29082.5	30896.5	32702.0	33395.5	33200.0	32929.0	32724.5	31878.5
SRR5063985_03_1	0.0	0.0	0.0	0.0	0.0	0.0	0.0	0.0	0.5	0.5	0.0	1.5	1.5	0.0	1.5	6.5	10.5	12.0	25.0	50.0	73.5	111.5	174.0	277.5	442.0	713.0	1049.5	1471.0	2060.0	2791.5	3751.0	4860.5	6294.5	8047.5	9851.0	12200.0	15032.5	17503.5	20351.0	23277.5	26105.5	29482.5	33184.5	37542.5	40425.5	41945.0	43479.0	45192.5	46005.5
SRR5063985_03_1.trim	1.0	1.0	1.5	2.0	2.0	4.0	6.5	8.0	11.5	16.0	22.0	31.5	42.0	54.5	74.0	102.0	131.5	185.5	267.0	369.5	496.5	680.5	957.5	1360.0	1898.5	2553.5	3342.0	4318.5	5625.0	7172.5	8966.5	10954.5	13398.0	16279.0	19367.0	23129.0	27214.0	30407.0	33795.5	37334.5	40198.0	43008.5	45685.0	48555.5	49721.0	49581.0	49263.5	48878.0	47519.5
SRR5063985_03_2	67.0	104.5	116.5	83.5	71.0	64.0	55.5	46.5	47.5	43.0	39.5	47.5	42.5	39.0	43.0	43.0	52.0	58.0	58.5	70.0	93.0	136.0	207.0	305.0	476.5	748.0	1070.0	1496.5	2047.5	2802.0	3731.0	4857.0	6262.5	8024.0	9900.5	12224.0	15075.0	17849.5	20860.5	23733.0	27118.5	31113.0	34864.0	38804.0	41023.0	42219.0	43528.0	44608.0	44788.5
SRR5063985_03_2.trim	3.0	2.5	2.0	2.0	2.5	4.5	6.5	8.0	9.5	15.5	25.0	34.5	44.5	63.5	94.0	120.0	148.5	206.0	277.0	362.0	495.5	698.5	1009.0	1408.5	1938.0	2607.0	3378.0	4370.0	5639.0	7186.0	8960.0	10994.5	13466.0	16361.0	19480.0	23139.5	27148.5	30533.0	34091.0	37453.5	40489.0	43640.5	46370.5	49014.5	49959.5	49760.0	49492.5	49102.0	47826.5
SRR5063985_04_1	0.0	0.0	0.0	0.0	0.0	0.0	0.5	0.5	0.5	0.5	0.0	2.0	2.5	1.5	3.5	8.5	12.0	16.5	32.0	66.0	99.0	145.0	236.0	380.0	599.5	967.0	1426.5	1965.5	2709.5	3743.5	5045.5	6477.0	8385.5	10771.5	13164.0	16236.5	20014.0	23347.5	27127.5	30982.0	34867.5	39475.5	44336.0	50046.0	53871.0	55894.0	58067.0	60475.0	61430.0
SRR5063985_04_1.trim	2.0	2.0	2.0	2.0	2.0	4.0	8.0	11.0	15.5	21.5	29.5	42.0	58.0	78.5	105.0	141.0	177.5	241.5	345.5	496.0	661.0	895.5	1281.5	1841.0	2560.0	3432.0	4476.0	5745.0	7466.5	9595.5	12031.0	14676.5	17922.5	21734.0	25841.0	30853.0	36288.0	40542.5	45101.0	49798.5	53702.5	57561.5	60990.5	64676.5	66208.0	65993.0	65718.5	65337.0	63439.5
SRR5063985_04_2	89.0	137.5	153.5	111.0	94.5	86.0	77.5	66.0	64.0	59.5	57.5	63.0	52.0	48.0	58.5	58.5	69.0	77.5	82.0	103.0	131.0	188.0	289.0	419.0	625.0	974.0	1404.0	1999.0	2744.0	3751.5	5010.0	6463.5	8367.5	10793.0	13292.0	16340.0	20163.5	23802.5	27727.0	31574.0	36052.0	41337.0	46353.5	51782.0	54830.0	56364.0	58079.0	59516.0	59722.5
SRR5063985_04_2.trim	4.0	3.5	2.5	2.5	3.5	5.5	9.0	13.0	16.5	23.0	33.5	47.0	63.5	88.5	123.5	158.5	201.5	275.0	365.5	488.0	664.0	929.5	1340.5	1876.0	2570.0	3437.5	4474.0	5827.0	7538.5	9632.0	12053.0	14718.0	18011.5	21876.5	26056.0	30950.5	36266.0	40715.5	45413.0	49910.5	53971.0	58168.5	61698.0	65307.5	66611.0	66253.5	65971.5	65483.0	63702.5
SRR5063985_05_1	0.0	0.0	0.0	0.0	0.0	0.0	0.5	0.5	0.5	0.5	0.0	2.0	2.5	2.0	4.5	10.0	15.5	23.0	40.0	80.5	126.5	182.5	292.5	465.5	741.0	1206.0	1771.0	2465.0	3390.0	4694.5	6340.5	8084.0	10429.0	13405.5	16425.5	20243.5	24910.0	29115.5	33819.0	38552.0	43489.0	49329.5	55344.0	62539.0	67306.5	69844.5	72747.5	75672.0	76724.5
SRR5063985_05_1.trim	2.0	2.0	3.0	4.0	4.0	6.0	9.5	12.0	16.5	24.5	36.0	52.0	71.0	95.0	130.5	180.5	234.0	309.0	425.5	606.5	816.0	1119.0	1612.5	2298.0	3178.0	4267.5	5573.5	7203.0	9331.5	11967.0	15016.0	18310.5	22390.0	27149.0	32332.5	38516.5	45197.5	50599.0	56307.0	62131.0	67062.5	71954.0	76213.0	80886.5	82828.5	82546.0	82205.0	81638.5	79310.0
SRR5063985_05_2	120.0	173.0	190.5	143.0	123.0	111.5	98.0	82.5	79.5	73.0	67.5	74.0	67.0	61.5	72.5	76.0	87.5	98.0	109.0	133.5	166.0	239.5	365.0	523.5	771.5	1217.0	1751.0	2471.5	3430.0	4729.5	6269.5	8052.5	10407.5	13412.5	16554.5	20381.5	25134.0	29648.0	34577.5	39390.5	44901.5	51512.5	57843.0	64694.5	68527.5	70507.0	72719.5	74430.0	74630.5
SRR5063985_05_2.trim	4.0	3.5	3.0	4.0	5.5	7.5	11.0	15.0	19.0	28.0	42.0	61.0	86.0	113.5	149.5	201.5	262.5	343.0	452.0	605.0	822.5	1160.5	1670.0	2330.0	3187.5	4277.0	5567.5	7238.5	9405.0	12045.0	15041.5	18334.5	22474.0	27330.0	32548.0	38612.0	45209.5	50778.5	56692.5	62358.0	67348.0	72627.5	77141.5	81758.5	83380.5	82919.0	82558.0	81883.5	79696.5
SRR5063985_06_1	0.0	0.0	0.0	0.0	0.0	0.0	0.5	0.5	0.5	0.5	0.0	2.0	3.0	4.0	6.5	11.5	20.0	30.0	48.5	98.0	154.0	219.0	350.0	558.5	899.5	1468.0	2122.5	2956.0	4102.0	5683.5	7615.0	9669.0	12476.0	16066.0	19724.5	24324.0	29935.0	34970.0	40500.0	46150.0	52195.5	59184.0	66369.5	75040.5	80867.0	83791.5	87151.0	90644.0	91878.5
SRR5063985_06_1.trim	2.0	2.0	3.0	4.0	4.0	6.5	11.5	15.0	21.0	32.5	45.5	62.5	84.5	113.5	153.0	212.0	281.0	368.5	516.0	745.5	994.5	1347.0	1937.5	2762.0	3819.5	5149.0	6719.5	8674.5	11237.5	14395.5	18000.0	21925.0	26800.5	32507.0	38762.5	46166.0	54200.0	60780.5	67571.0	74491.5	80499.0	86335.5	91387.0	96934.0	99270.5	98912.0	98407.5	97789.0	95159.5
SRR5063985_06_2	145.0	209.5	231.0	174.0	148.0	132.0	116.5	101.0	94.5	85.0	81.5	87.5	80.0	71.5	80.5	88.0	106.0	121.0	133.0	158.0	206.0	294.5	430.0	610.5	921.0	1459.5	2094.5	2971.5	4130.0	5710.0	7557.0	9675.0	12494.5	16071.0	19866.0	24480.0	30188.5	35606.5	41470.0	47214.0	53860.0	61764.5	69401.5	77696.0	82288.0	84733.5	87211.5	89170.0	89526.5
SRR5063985_06_2.trim	4.0	3.5	3.0	4.0	6.0	8.5	12.0	16.5	21.5	34.5	55.0	77.5	103.0	132.5	177.5	239.5	312.5	412.5	550.5	727.5	981.0	1398.0	2020.0	2799.5	3817.0	5140.5	6722.5	8754.5	11324.5	14471.5	18074.5	22031.5	26941.0	32687.5	38985.5	46271.0	54235.0	61010.0	68007.0	74751.0	80903.5	87215.0	92512.0	97985.0	99900.5	99503.5	99045.5	98185.5	95678.0
SRR5063985_07_1	0.0	0.0	0.0	0.0	0.0	0.0	0.5	0.5	0.5	0.5	0.0	2.0	3.0	4.0	7.5	15.5	25.0	37.5	60.0	111.5	176.0	264.0	419.5	660.5	1064.0	1708.0	2436.5	3415.5	4760.0	6658.5	8917.5	11290.5	14614.5	18805.5	23067.0	28429.0	34972.5	40842.0	47259.5	53744.5	60736.5	68997.0	77465.5	87588.0	94339.0	97746.5	101787.0	105836.5	107040.5
SRR5063985_07_1.trim	2.0	2.0	3.0	4.0	4.0	6.5	12.0	16.0	22.5	34.5	49.0	70.5	98.5	133.5	182.0	250.5	326.5	425.0	595.0	859.5	1161.0	1586.5	2248.5	3189.5	4429.5	5960.0	7756.5	10041.5	13033.0	16808.0	21051.0	25565.0	31278.5	38001.5	45338.0	53908.0	63195.5	70851.5	78709.0	86773.5	93885.5	100780.0	106592.0	113055.0	115880.5	115434.5	114924.0	114158.5	110911.5
SRR5063985_07_2	164.0	246.0	278.0	207.0	172.5	157.5	140.0	121.0	114.5	100.5	92.0	97.5	93.0	84.5	95.5	106.5	124.5	138.0	155.5	188.0	245.0	348.5	499.5	707.5	1071.5	1700.5	2467.0	3487.5	4807.5	6661.5	8824.0	11293.5	14606.0	18783.0	23203.0	28577.0	35214.0	41506.0	48385.0	55233.0	62911.5	72046.0	80917.0	90476.0	95937.5	98788.0	101615.5	103962.0	104413.0
SRR5063985_07_2.trim	4.0	3.5	3.0	4.0	6.0	8.5	12.5	18.0	23.5	37.0	60.5	90.0	123.5	157.0	202.0	267.0	359.0	482.5	643.5	852.5	1167.0	1646.5	2325.5	3221.5	4410.5	5947.5	7820.0	10186.5	13147.0	16855.5	21068.5	25669.5	31439.0	38202.5	45595.0	54014.0	63185.0	71054.5	79241.0	87275.5	94502.0	101743.0	107837.0	114196.5	116530.5	116112.5	115482.0	114403.5	111528.5
SRR5063985_08_1	0.0	0.0	0.0	0.0	0.0	0.0	0.5	0.5	0.5	0.5	0.0	2.0	4.5	6.0	11.0	20.0	30.5	45.5	71.0	128.0	199.0	301.5	472.5	737.0	1202.0	1939.0	2783.0	3902.0	5432.5	7639.0	10226.5	12930.5	16705.5	21530.0	26364.5	32466.0	40002.5	46625.0	53960.5	61416.0	69409.0	78904.0	88513.0	100009.5	107785.0	111697.5	116303.0	120920.5	122315.0
SRR5063985_08_1.trim	2.0	2.0	3.0	4.0	5.5	9.5	16.0	21.0	28.0	40.0	56.5	84.5	119.0	157.5	214.5	294.0	378.0	491.0	694.5	998.5	1342.5	1832.0	2575.0	3623.5	5030.5	6783.0	8835.5	11428.0	14842.5	19208.0	24110.0	29312.0	35777.0	43414.0	51766.0	61575.5	72252.5	80893.5	89921.0	99132.5	107172.5	115129.0	121811.0	129228.5	132452.5	131921.5	131385.0	130543.5	126896.0
SRR5063985_08_2	188.0	283.5	319.5	234.0	194.0	179.5	159.5	134.5	127.0	116.5	108.0	111.5	107.0	97.0	105.5	118.0	139.0	157.0	178.5	217.0	279.5	393.5	561.5	811.5	1222.5	1938.5	2834.0	3970.0	5493.0	7670.5	10090.0	12891.5	16710.0	21465.5	26438.5	32609.0	40294.0	47403.0	55340.5	63256.0	71859.5	82295.0	92395.5	103340.0	109653.0	112866.5	116142.5	118872.5	119360.0
SRR5063985_08_2.trim	4.0	4.0	4.0	5.0	6.5	9.0	15.0	24.0	31.5	46.5	72.0	104.5	143.0	177.0	228.0	306.0	408.0	544.0	730.0	975.0	1331.5	1885.5	2668.0	3690.5	5032.0	6789.0	8926.5	11581.0	14999.5	19296.0	24078.5	29387.5	35987.0	43646.5	52021.0	61690.0	72285.0	81140.0	90534.5	99782.5	107848.0	116137.5	123203.0	130585.0	133256.0	132682.5	131980.5	130817.0	127625.5
SRR5063985_09_1	0.0	0.0	0.0	0.0	0.0	0.0	0.5	0.5	0.5	1.0	0.5	2.0	4.5	7.0	12.5	23.0	35.5	50.5	82.0	143.0	218.0	334.0	525.5	825.0	1338.0	2158.0	3145.5	4422.5	6143.0	8638.0	11543.0	14594.5	18780.5	24192.5	29683.5	36500.0	45051.5	52580.0	60732.0	69082.5	78054.5	88740.5	99615.0	112552.0	121162.5	125554.5	130898.5	136073.0	137457.5
SRR5063985_09_1.trim	2.0	2.0	3.0	4.0	5.5	10.5	18.0	23.0	30.0	41.0	58.5	91.5	130.5	175.0	238.0	327.0	427.0	560.5	785.5	1108.5	1489.5	2051.0	2894.5	4086.0	5677.5	7636.5	9953.0	12845.0	16688.5	21614.0	27135.0	33026.0	40207.5	48757.5	58210.0	69275.0	81371.5	91098.0	101184.5	111592.0	120607.5	129501.0	137097.5	145439.5	148960.5	148383.5	147755.0	146619.5	142488.5
SRR5063985_09_2	211.0	315.5	351.0	257.0	215.0	200.5	181.5	151.5	142.0	128.5	121.5	129.0	122.5	111.0	118.5	139.5	161.0	172.5	195.5	244.5	322.0	444.5	627.0	911.0	1377.5	2180.5	3186.0	4489.0	6203.5	8620.0	11335.0	14504.0	18812.0	24171.5	29742.5	36689.5	45331.5	53319.0	62155.0	71069.5	80831.5	92523.0	103949.0	116201.0	123300.5	126994.5	130732.5	133767.0	134180.0
SRR5063985_09_2.trim	5.0	4.5	4.0	5.0	7.0	10.0	16.5	26.0	33.5	50.0	79.5	118.0	161.0	199.5	257.0	342.5	452.5	604.0	815.0	1087.5	1481.5	2114.0	3003.5	4162.0	5698.5	7679.5	10047.0	13002.0	16835.5	21650.0	27065.0	33103.0	40524.5	49089.5	58439.5	69380.5	81350.0	91288.0	101757.5	112187.0	121409.5	130701.5	138602.5	146794.5	149817.5	149288.5	148480.0	146997.0	143379.5
[truncated: 604 more rows]
[truncated: 52 more columns]
