# Supplementary material for: Combining signal and sequence to detect RNA polymerase initiation in ATAC-seq data
Source: PLoS One. 2020 Apr 30;15(4):e0232332. doi: 10.1371/journal.pone.0232332 (PMC7192442; doi:10.1371/journal.pone.0232332)
Supplement: S1 File — (ZIP) [file pone.0232332.s011.zip › multiqc_reports/all_other_ATAC_samples_MultiQC/multiqc_data/multiqc_data.json]

{
    "report_data_sources": {
        "Preseq": {
            "all_sections": {
                "SRR1822166_7.lc_extrap": "/scratch/Shares/dowell/itripodi/ATAC/temp/3d/5f12b03c4e321488223d91fa6669b2/qc/preseq/SRR1822166_7.lc_extrap.txt",
                "SRR5063984_07.lc_extrap": "/scratch/Shares/dowell/itripodi/ATAC/temp/3d/5f12b03c4e321488223d91fa6669b2/qc/preseq/SRR5063984_07.lc_extrap.txt",
                "SRR5007259_001.c_curve": "/scratch/Shares/dowell/itripodi/ATAC/temp/3d/5f12b03c4e321488223d91fa6669b2/qc/preseq/SRR5007259_001.c_curve.txt",
                "SRR5007259_008.lc_extrap": "/scratch/Shares/dowell/itripodi/ATAC/temp/3d/5f12b03c4e321488223d91fa6669b2/qc/preseq/SRR5007259_008.lc_extrap.txt",
                "SRR5876159_06.lc_extrap": "/scratch/Shares/dowell/itripodi/ATAC/temp/3d/5f12b03c4e321488223d91fa6669b2/qc/preseq/SRR5876159_06.lc_extrap.txt",
                "SRR3622818_009.c_curve": "/scratch/Shares/dowell/itripodi/ATAC/temp/3d/5f12b03c4e321488223d91fa6669b2/qc/preseq/SRR3622818_009.c_curve.txt",
                "SRR1822166_5.c_curve": "/scratch/Shares/dowell/itripodi/ATAC/temp/3d/5f12b03c4e321488223d91fa6669b2/qc/preseq/SRR1822166_5.c_curve.txt",
                "SRR5063985_04.lc_extrap": "/scratch/Shares/dowell/itripodi/ATAC/temp/3d/5f12b03c4e321488223d91fa6669b2/qc/preseq/SRR5063985_04.lc_extrap.txt",
                "SRR3622817_5.lc_extrap": "/scratch/Shares/dowell/itripodi/ATAC/temp/3d/5f12b03c4e321488223d91fa6669b2/qc/preseq/SRR3622817_5.lc_extrap.txt",
                "SRR5063984.c_curve": "/scratch/Shares/dowell/itripodi/ATAC/temp/3d/5f12b03c4e321488223d91fa6669b2/qc/preseq/SRR5063984.c_curve.txt",
                "SRR5007258_03.c_curve": "/scratch/Shares/dowell/itripodi/ATAC/temp/3d/5f12b03c4e321488223d91fa6669b2/qc/preseq/SRR5007258_03.c_curve.txt",
                "SRR1822166_003.c_curve": "/scratch/Shares/dowell/itripodi/ATAC/temp/3d/5f12b03c4e321488223d91fa6669b2/qc/preseq/SRR1822166_003.c_curve.txt",
                "SRR5007258_6.c_curve": "/scratch/Shares/dowell/itripodi/ATAC/temp/3d/5f12b03c4e321488223d91fa6669b2/qc/preseq/SRR5007258_6.c_curve.txt",
                "SRR1822168_03.lc_extrap": "/scratch/Shares/dowell/itripodi/ATAC/temp/3d/5f12b03c4e321488223d91fa6669b2/qc/preseq/SRR1822168_03.lc_extrap.txt",
                "SRR3622818_7.lc_extrap": "/scratch/Shares/dowell/itripodi/ATAC/temp/3d/5f12b03c4e321488223d91fa6669b2/qc/preseq/SRR3622818_7.lc_extrap.txt",
                "SRR5007258_004.lc_extrap": "/scratch/Shares/dowell/itripodi/ATAC/temp/3d/5f12b03c4e321488223d91fa6669b2/qc/preseq/SRR5007258_004.lc_extrap.txt",
                "SRR1822165_07.lc_extrap": "/scratch/Shares/dowell/itripodi/ATAC/temp/3d/5f12b03c4e321488223d91fa6669b2/qc/preseq/SRR1822165_07.lc_extrap.txt",
                "SRR5876159_009.lc_extrap": "/scratch/Shares/dowell/itripodi/ATAC/temp/3d/5f12b03c4e321488223d91fa6669b2/qc/preseq/SRR5876159_009.lc_extrap.txt",
                "SRR5063985_6.lc_extrap": "/scratch/Shares/dowell/itripodi/ATAC/temp/3d/5f12b03c4e321488223d91fa6669b2/qc/preseq/SRR5063985_6.lc_extrap.txt",
                "SRR5063984_6.lc_extrap": "/scratch/Shares/dowell/itripodi/ATAC/temp/3d/5f12b03c4e321488223d91fa6669b2/qc/preseq/SRR5063984_6.lc_extrap.txt",
                "SRR5128074_005.c_curve": "/scratch/Shares/dowell/itripodi/ATAC/temp/3d/5f12b03c4e321488223d91fa6669b2/qc/preseq/SRR5128074_005.c_curve.txt",
                "SRR891276_07.lc_extrap": "/scratch/Shares/dowell/itripodi/ATAC/temp/3d/5f12b03c4e321488223d91fa6669b2/qc/preseq/SRR891276_07.lc_extrap.txt",
                "SRR5128074_008.lc_extrap": "/scratch/Shares/dowell/itripodi/ATAC/temp/3d/5f12b03c4e321488223d91fa6669b2/qc/preseq/SRR5128074_008.lc_extrap.txt",
                "SRR5063985_09.lc_extrap": "/scratch/Shares/dowell/itripodi/ATAC/temp/3d/5f12b03c4e321488223d91fa6669b2/qc/preseq/SRR5063985_09.lc_extrap.txt",
                "SRR3622818_09.lc_extrap": "/scratch/Shares/dowell/itripodi/ATAC/temp/3d/5f12b03c4e321488223d91fa6669b2/qc/preseq/SRR3622818_09.lc_extrap.txt",
                "SRR5007258_006.c_curve": "/scratch/Shares/dowell/itripodi/ATAC/temp/3d/5f12b03c4e321488223d91fa6669b2/qc/preseq/SRR5007258_006.c_curve.txt",
                "SRR5007258_06.c_curve": "/scratch/Shares/dowell/itripodi/ATAC/temp/3d/5f12b03c4e321488223d91fa6669b2/qc/preseq/SRR5007258_06.c_curve.txt",
                "SRR1822166_002.lc_extrap": "/scratch/Shares/dowell/itripodi/ATAC/temp/3d/5f12b03c4e321488223d91fa6669b2/qc/preseq/SRR1822166_002.lc_extrap.txt",
                "SRR3622818_9.c_curve": "/scratch/Shares/dowell/itripodi/ATAC/temp/3d/5f12b03c4e321488223d91fa6669b2/qc/preseq/SRR3622818_9.c_curve.txt",
                "SRR891275_005.lc_extrap": "/scratch/Shares/dowell/itripodi/ATAC/temp/3d/5f12b03c4e321488223d91fa6669b2/qc/preseq/SRR891275_005.lc_extrap.txt",
                "SRR891275_009.c_curve": "/scratch/Shares/dowell/itripodi/ATAC/temp/3d/5f12b03c4e321488223d91fa6669b2/qc/preseq/SRR891275_009.c_curve.txt",
                "SRR5876159_01.c_curve": "/scratch/Shares/dowell/itripodi/ATAC/temp/3d/5f12b03c4e321488223d91fa6669b2/qc/preseq/SRR5876159_01.c_curve.txt",
                "SRR5007259.c_curve": "/scratch/Shares/dowell/itripodi/ATAC/temp/3d/5f12b03c4e321488223d91fa6669b2/qc/preseq/SRR5007259.c_curve.txt",
                "SRR891275_7.lc_extrap": "/scratch/Shares/dowell/itripodi/ATAC/temp/3d/5f12b03c4e321488223d91fa6669b2/qc/preseq/SRR891275_7.lc_extrap.txt",
                "SRR5063984_6.c_curve": "/scratch/Shares/dowell/itripodi/ATAC/temp/3d/5f12b03c4e321488223d91fa6669b2/qc/preseq/SRR5063984_6.c_curve.txt",
                "SRR891275_6.c_curve": "/scratch/Shares/dowell/itripodi/ATAC/temp/3d/5f12b03c4e321488223d91fa6669b2/qc/preseq/SRR891275_6.c_curve.txt",
                "SRR5876159_006.c_curve": "/scratch/Shares/dowell/itripodi/ATAC/temp/3d/5f12b03c4e321488223d91fa6669b2/qc/preseq/SRR5876159_006.c_curve.txt",
                "SRR1822168_07.c_curve": "/scratch/Shares/dowell/itripodi/ATAC/temp/3d/5f12b03c4e321488223d91fa6669b2/qc/preseq/SRR1822168_07.c_curve.txt",
                "SRR891276_001.lc_extrap": "/scratch/Shares/dowell/itripodi/ATAC/temp/3d/5f12b03c4e321488223d91fa6669b2/qc/preseq/SRR891276_001.lc_extrap.txt",
                "SRR3622819.lc_extrap": "/scratch/Shares/dowell/itripodi/ATAC/temp/3d/5f12b03c4e321488223d91fa6669b2/qc/preseq/SRR3622819.lc_extrap.txt",
                "SRR5063984_01.c_curve": "/scratch/Shares/dowell/itripodi/ATAC/temp/3d/5f12b03c4e321488223d91fa6669b2/qc/preseq/SRR5063984_01.c_curve.txt",
                "SRR1822166_01.lc_extrap": "/scratch/Shares/dowell/itripodi/ATAC/temp/3d/5f12b03c4e321488223d91fa6669b2/qc/preseq/SRR1822166_01.lc_extrap.txt",
                "SRR5007259_008.c_curve": "/scratch/Shares/dowell/itripodi/ATAC/temp/3d/5f12b03c4e321488223d91fa6669b2/qc/preseq/SRR5007259_008.c_curve.txt",
                "SRR1822165_6.lc_extrap": "/scratch/Shares/dowell/itripodi/ATAC/temp/3d/5f12b03c4e321488223d91fa6669b2/qc/preseq/SRR1822165_6.lc_extrap.txt",
                "SRR1822166_04.lc_extrap": "/scratch/Shares/dowell/itripodi/ATAC/temp/3d/5f12b03c4e321488223d91fa6669b2/qc/preseq/SRR1822166_04.lc_extrap.txt",
                "SRR5128074_003.lc_extrap": "/scratch/Shares/dowell/itripodi/ATAC/temp/3d/5f12b03c4e321488223d91fa6669b2/qc/preseq/SRR5128074_003.lc_extrap.txt",
                "SRR891275_08.c_curve": "/scratch/Shares/dowell/itripodi/ATAC/temp/3d/5f12b03c4e321488223d91fa6669b2/qc/preseq/SRR891275_08.c_curve.txt",
                "SRR3622817_9.c_curve": "/scratch/Shares/dowell/itripodi/ATAC/temp/3d/5f12b03c4e321488223d91fa6669b2/qc/preseq/SRR3622817_9.c_curve.txt",
                "SRR1822166_007.c_curve": "/scratch/Shares/dowell/itripodi/ATAC/temp/3d/5f12b03c4e321488223d91fa6669b2/qc/preseq/SRR1822166_007.c_curve.txt",
                "SRR891276_004.lc_extrap": "/scratch/Shares/dowell/itripodi/ATAC/temp/3d/5f12b03c4e321488223d91fa6669b2/qc/preseq/SRR891276_004.lc_extrap.txt",
                "SRR3622818_005.c_curve": "/scratch/Shares/dowell/itripodi/ATAC/temp/3d/5f12b03c4e321488223d91fa6669b2/qc/preseq/SRR3622818_005.c_curve.txt",
                "SRR5128074_002.c_curve": "/scratch/Shares/dowell/itripodi/ATAC/temp/3d/5f12b03c4e321488223d91fa6669b2/qc/preseq/SRR5128074_002.c_curve.txt",
                "SRR5007259_005.c_curve": "/scratch/Shares/dowell/itripodi/ATAC/temp/3d/5f12b03c4e321488223d91fa6669b2/qc/preseq/SRR5007259_005.c_curve.txt",
                "SRR891275_003.lc_extrap": "/scratch/Shares/dowell/itripodi/ATAC/temp/3d/5f12b03c4e321488223d91fa6669b2/qc/preseq/SRR891275_003.lc_extrap.txt",
                "SRR5128074_7.c_curve": "/scratch/Shares/dowell/itripodi/ATAC/temp/3d/5f12b03c4e321488223d91fa6669b2/qc/preseq/SRR5128074_7.c_curve.txt",
                "SRR5876159_07.c_curve": "/scratch/Shares/dowell/itripodi/ATAC/temp/3d/5f12b03c4e321488223d91fa6669b2/qc/preseq/SRR5876159_07.c_curve.txt",
                "SRR1822165_5.c_curve": "/scratch/Shares/dowell/itripodi/ATAC/temp/3d/5f12b03c4e321488223d91fa6669b2/qc/preseq/SRR1822165_5.c_curve.txt",
                "SRR3622819_3.c_curve": "/scratch/Shares/dowell/itripodi/ATAC/temp/3d/5f12b03c4e321488223d91fa6669b2/qc/preseq/SRR3622819_3.c_curve.txt",
                "SRR1822165_002.lc_extrap": "/scratch/Shares/dowell/itripodi/ATAC/temp/3d/5f12b03c4e321488223d91fa6669b2/qc/preseq/SRR1822165_002.lc_extrap.txt",
                "SRR5007259_007.lc_extrap": "/scratch/Shares/dowell/itripodi/ATAC/temp/3d/5f12b03c4e321488223d91fa6669b2/qc/preseq/SRR5007259_007.lc_extrap.txt",
                "SRR5128074_07.lc_extrap": "/scratch/Shares/dowell/itripodi/ATAC/temp/3d/5f12b03c4e321488223d91fa6669b2/qc/preseq/SRR5128074_07.lc_extrap.txt",
                "SRR5876159_08.c_curve": "/scratch/Shares/dowell/itripodi/ATAC/temp/3d/5f12b03c4e321488223d91fa6669b2/qc/preseq/SRR5876159_08.c_curve.txt",
                "SRR5063985_07.c_curve": "/scratch/Shares/dowell/itripodi/ATAC/temp/3d/5f12b03c4e321488223d91fa6669b2/qc/preseq/SRR5063985_07.c_curve.txt",
                "SRR3622818_9.lc_extrap": "/scratch/Shares/dowell/itripodi/ATAC/temp/3d/5f12b03c4e321488223d91fa6669b2/qc/preseq/SRR3622818_9.lc_extrap.txt",
                "SRR5876158_006.lc_extrap": "/scratch/Shares/dowell/itripodi/ATAC/temp/3d/5f12b03c4e321488223d91fa6669b2/qc/preseq/SRR5876158_006.lc_extrap.txt",
                "SRR1822165_06.lc_extrap": "/scratch/Shares/dowell/itripodi/ATAC/temp/3d/5f12b03c4e321488223d91fa6669b2/qc/preseq/SRR1822165_06.lc_extrap.txt",
                "SRR3622817_008.c_curve": "/scratch/Shares/dowell/itripodi/ATAC/temp/3d/5f12b03c4e321488223d91fa6669b2/qc/preseq/SRR3622817_008.c_curve.txt",
                "SRR5063984_003.c_curve": "/scratch/Shares/dowell/itripodi/ATAC/temp/3d/5f12b03c4e321488223d91fa6669b2/qc/preseq/SRR5063984_003.c_curve.txt",
                "SRR5063984_02.c_curve": "/scratch/Shares/dowell/itripodi/ATAC/temp/3d/5f12b03c4e321488223d91fa6669b2/qc/preseq/SRR5063984_02.c_curve.txt",
                "SRR1822165_01.c_curve": "/scratch/Shares/dowell/itripodi/ATAC/temp/3d/5f12b03c4e321488223d91fa6669b2/qc/preseq/SRR1822165_01.c_curve.txt",
                "SRR3622818_6.c_curve": "/scratch/Shares/dowell/itripodi/ATAC/temp/3d/5f12b03c4e321488223d91fa6669b2/qc/preseq/SRR3622818_6.c_curve.txt",
                "SRR1822165_5.lc_extrap": "/scratch/Shares/dowell/itripodi/ATAC/temp/3d/5f12b03c4e321488223d91fa6669b2/qc/preseq/SRR1822165_5.lc_extrap.txt",
                "SRR5007259_05.c_curve": "/scratch/Shares/dowell/itripodi/ATAC/temp/3d/5f12b03c4e321488223d91fa6669b2/qc/preseq/SRR5007259_05.c_curve.txt",
                "SRR5063984_005.c_curve": "/scratch/Shares/dowell/itripodi/ATAC/temp/3d/5f12b03c4e321488223d91fa6669b2/qc/preseq/SRR5063984_005.c_curve.txt",
                "SRR891275_9.lc_extrap": "/scratch/Shares/dowell/itripodi/ATAC/temp/3d/5f12b03c4e321488223d91fa6669b2/qc/preseq/SRR891275_9.lc_extrap.txt",
                "SRR5128074_4.lc_extrap": "/scratch/Shares/dowell/itripodi/ATAC/temp/3d/5f12b03c4e321488223d91fa6669b2/qc/preseq/SRR5128074_4.lc_extrap.txt",
                "SRR1822166_1.lc_extrap": "/scratch/Shares/dowell/itripodi/ATAC/temp/3d/5f12b03c4e321488223d91fa6669b2/qc/preseq/SRR1822166_1.lc_extrap.txt",
                "SRR1822166_6.lc_extrap": "/scratch/Shares/dowell/itripodi/ATAC/temp/3d/5f12b03c4e321488223d91fa6669b2/qc/preseq/SRR1822166_6.lc_extrap.txt",
                "SRR5128074_04.lc_extrap": "/scratch/Shares/dowell/itripodi/ATAC/temp/3d/5f12b03c4e321488223d91fa6669b2/qc/preseq/SRR5128074_04.lc_extrap.txt",
                "SRR891276_002.lc_extrap": "/scratch/Shares/dowell/itripodi/ATAC/temp/3d/5f12b03c4e321488223d91fa6669b2/qc/preseq/SRR891276_002.lc_extrap.txt",
                "SRR3622818_007.c_curve": "/scratch/Shares/dowell/itripodi/ATAC/temp/3d/5f12b03c4e321488223d91fa6669b2/qc/preseq/SRR3622818_007.c_curve.txt",
                "SRR3622817_02.c_curve": "/scratch/Shares/dowell/itripodi/ATAC/temp/3d/5f12b03c4e321488223d91fa6669b2/qc/preseq/SRR3622817_02.c_curve.txt",
                "SRR3622819_01.c_curve": "/scratch/Shares/dowell/itripodi/ATAC/temp/3d/5f12b03c4e321488223d91fa6669b2/qc/preseq/SRR3622819_01.c_curve.txt",
                "SRR5876158_03.lc_extrap": "/scratch/Shares/dowell/itripodi/ATAC/temp/3d/5f12b03c4e321488223d91fa6669b2/qc/preseq/SRR5876158_03.lc_extrap.txt",
                "SRR3622817_008.lc_extrap": "/scratch/Shares/dowell/itripodi/ATAC/temp/3d/5f12b03c4e321488223d91fa6669b2/qc/preseq/SRR3622817_008.lc_extrap.txt",
                "SRR5063984_007.c_curve": "/scratch/Shares/dowell/itripodi/ATAC/temp/3d/5f12b03c4e321488223d91fa6669b2/qc/preseq/SRR5063984_007.c_curve.txt",
                "SRR1822168_6.lc_extrap": "/scratch/Shares/dowell/itripodi/ATAC/temp/3d/5f12b03c4e321488223d91fa6669b2/qc/preseq/SRR1822168_6.lc_extrap.txt",
                "SRR1822166_002.c_curve": "/scratch/Shares/dowell/itripodi/ATAC/temp/3d/5f12b03c4e321488223d91fa6669b2/qc/preseq/SRR1822166_002.c_curve.txt",
                "SRR891276_01.lc_extrap": "/scratch/Shares/dowell/itripodi/ATAC/temp/3d/5f12b03c4e321488223d91fa6669b2/qc/preseq/SRR891276_01.lc_extrap.txt",
                "SRR5063985_09.c_curve": "/scratch/Shares/dowell/itripodi/ATAC/temp/3d/5f12b03c4e321488223d91fa6669b2/qc/preseq/SRR5063985_09.c_curve.txt",
                "SRR3622817_7.c_curve": "/scratch/Shares/dowell/itripodi/ATAC/temp/3d/5f12b03c4e321488223d91fa6669b2/qc/preseq/SRR3622817_7.c_curve.txt",
                "SRR5128074_02.lc_extrap": "/scratch/Shares/dowell/itripodi/ATAC/temp/3d/5f12b03c4e321488223d91fa6669b2/qc/preseq/SRR5128074_02.lc_extrap.txt",
                "SRR5007258_5.lc_extrap": "/scratch/Shares/dowell/itripodi/ATAC/temp/3d/5f12b03c4e321488223d91fa6669b2/qc/preseq/SRR5007258_5.lc_extrap.txt",
                "SRR5007258_09.lc_extrap": "/scratch/Shares/dowell/itripodi/ATAC/temp/3d/5f12b03c4e321488223d91fa6669b2/qc/preseq/SRR5007258_09.lc_extrap.txt",
                "SRR3622818_6.lc_extrap": "/scratch/Shares/dowell/itripodi/ATAC/temp/3d/5f12b03c4e321488223d91fa6669b2/qc/preseq/SRR3622818_6.lc_extrap.txt",
                "SRR891275_5.c_curve": "/scratch/Shares/dowell/itripodi/ATAC/temp/3d/5f12b03c4e321488223d91fa6669b2/qc/preseq/SRR891275_5.c_curve.txt",
                "SRR5876158_008.lc_extrap": "/scratch/Shares/dowell/itripodi/ATAC/temp/3d/5f12b03c4e321488223d91fa6669b2/qc/preseq/SRR5876158_008.lc_extrap.txt",
                "SRR891275_1.c_curve": "/scratch/Shares/dowell/itripodi/ATAC/temp/3d/5f12b03c4e321488223d91fa6669b2/qc/preseq/SRR891275_1.c_curve.txt",
                "SRR3622819_06.lc_extrap": "/scratch/Shares/dowell/itripodi/ATAC/temp/3d/5f12b03c4e321488223d91fa6669b2/qc/preseq/SRR3622819_06.lc_extrap.txt",
                "SRR3622818_3.lc_extrap": "/scratch/Shares/dowell/itripodi/ATAC/temp/3d/5f12b03c4e321488223d91fa6669b2/qc/preseq/SRR3622818_3.lc_extrap.txt",
                "SRR5128074_07.c_curve": "/scratch/Shares/dowell/itripodi/ATAC/temp/3d/5f12b03c4e321488223d91fa6669b2/qc/preseq/SRR5128074_07.c_curve.txt",
                "SRR3622818_5.c_curve": "/scratch/Shares/dowell/itripodi/ATAC/temp/3d/5f12b03c4e321488223d91fa6669b2/qc/preseq/SRR3622818_5.c_curve.txt",
                "SRR5007259_006.c_curve": "/scratch/Shares/dowell/itripodi/ATAC/temp/3d/5f12b03c4e321488223d91fa6669b2/qc/preseq/SRR5007259_006.c_curve.txt",
                "SRR891276_6.lc_extrap": "/scratch/Shares/dowell/itripodi/ATAC/temp/3d/5f12b03c4e321488223d91fa6669b2/qc/preseq/SRR891276_6.lc_extrap.txt",
                "SRR1822168_007.c_curve": "/scratch/Shares/dowell/itripodi/ATAC/temp/3d/5f12b03c4e321488223d91fa6669b2/qc/preseq/SRR1822168_007.c_curve.txt",
                "SRR5876158_008.c_curve": "/scratch/Shares/dowell/itripodi/ATAC/temp/3d/5f12b03c4e321488223d91fa6669b2/qc/preseq/SRR5876158_008.c_curve.txt",
                "SRR5063985_7.lc_extrap": "/scratch/Shares/dowell/itripodi/ATAC/temp/3d/5f12b03c4e321488223d91fa6669b2/qc/preseq/SRR5063985_7.lc_extrap.txt",
                "SRR1822165_001.lc_extrap": "/scratch/Shares/dowell/itripodi/ATAC/temp/3d/5f12b03c4e321488223d91fa6669b2/qc/preseq/SRR1822165_001.lc_extrap.txt",
                "SRR3622817_07.lc_extrap": "/scratch/Shares/dowell/itripodi/ATAC/temp/3d/5f12b03c4e321488223d91fa6669b2/qc/preseq/SRR3622817_07.lc_extrap.txt",
                "SRR5007259_002.lc_extrap": "/scratch/Shares/dowell/itripodi/ATAC/temp/3d/5f12b03c4e321488223d91fa6669b2/qc/preseq/SRR5007259_002.lc_extrap.txt",
                "SRR3622818_02.c_curve": "/scratch/Shares/dowell/itripodi/ATAC/temp/3d/5f12b03c4e321488223d91fa6669b2/qc/preseq/SRR3622818_02.c_curve.txt",
                "SRR1822166_009.c_curve": "/scratch/Shares/dowell/itripodi/ATAC/temp/3d/5f12b03c4e321488223d91fa6669b2/qc/preseq/SRR1822166_009.c_curve.txt",
                "SRR891275_008.c_curve": "/scratch/Shares/dowell/itripodi/ATAC/temp/3d/5f12b03c4e321488223d91fa6669b2/qc/preseq/SRR891275_008.c_curve.txt",
                "SRR1822165_4.lc_extrap": "/scratch/Shares/dowell/itripodi/ATAC/temp/3d/5f12b03c4e321488223d91fa6669b2/qc/preseq/SRR1822165_4.lc_extrap.txt",
                "SRR5876158_6.c_curve": "/scratch/Shares/dowell/itripodi/ATAC/temp/3d/5f12b03c4e321488223d91fa6669b2/qc/preseq/SRR5876158_6.c_curve.txt",
                "SRR1822166_8.lc_extrap": "/scratch/Shares/dowell/itripodi/ATAC/temp/3d/5f12b03c4e321488223d91fa6669b2/qc/preseq/SRR1822166_8.lc_extrap.txt",
                "SRR891276_009.lc_extrap": "/scratch/Shares/dowell/itripodi/ATAC/temp/3d/5f12b03c4e321488223d91fa6669b2/qc/preseq/SRR891276_009.lc_extrap.txt",
                "SRR5063985_07.lc_extrap": "/scratch/Shares/dowell/itripodi/ATAC/temp/3d/5f12b03c4e321488223d91fa6669b2/qc/preseq/SRR5063985_07.lc_extrap.txt",
                "SRR1822168_004.c_curve": "/scratch/Shares/dowell/itripodi/ATAC/temp/3d/5f12b03c4e321488223d91fa6669b2/qc/preseq/SRR1822168_004.c_curve.txt",
                "SRR891276_4.lc_extrap": "/scratch/Shares/dowell/itripodi/ATAC/temp/3d/5f12b03c4e321488223d91fa6669b2/qc/preseq/SRR891276_4.lc_extrap.txt",
                "SRR1822166_04.c_curve": "/scratch/Shares/dowell/itripodi/ATAC/temp/3d/5f12b03c4e321488223d91fa6669b2/qc/preseq/SRR1822166_04.c_curve.txt",
                "SRR3622817_003.c_curve": "/scratch/Shares/dowell/itripodi/ATAC/temp/3d/5f12b03c4e321488223d91fa6669b2/qc/preseq/SRR3622817_003.c_curve.txt",
                "SRR1822166_02.lc_extrap": "/scratch/Shares/dowell/itripodi/ATAC/temp/3d/5f12b03c4e321488223d91fa6669b2/qc/preseq/SRR1822166_02.lc_extrap.txt",
                "SRR3622819_4.lc_extrap": "/scratch/Shares/dowell/itripodi/ATAC/temp/3d/5f12b03c4e321488223d91fa6669b2/qc/preseq/SRR3622819_4.lc_extrap.txt",
                "SRR3622819_01.lc_extrap": "/scratch/Shares/dowell/itripodi/ATAC/temp/3d/5f12b03c4e321488223d91fa6669b2/qc/preseq/SRR3622819_01.lc_extrap.txt",
                "SRR1822168_08.lc_extrap": "/scratch/Shares/dowell/itripodi/ATAC/temp/3d/5f12b03c4e321488223d91fa6669b2/qc/preseq/SRR1822168_08.lc_extrap.txt",
                "SRR3622818_003.c_curve": "/scratch/Shares/dowell/itripodi/ATAC/temp/3d/5f12b03c4e321488223d91fa6669b2/qc/preseq/SRR3622818_003.c_curve.txt",
                "SRR5128074_4.c_curve": "/scratch/Shares/dowell/itripodi/ATAC/temp/3d/5f12b03c4e321488223d91fa6669b2/qc/preseq/SRR5128074_4.c_curve.txt",
                "SRR5876158_9.lc_extrap": "/scratch/Shares/dowell/itripodi/ATAC/temp/3d/5f12b03c4e321488223d91fa6669b2/qc/preseq/SRR5876158_9.lc_extrap.txt",
                "SRR1822165_007.lc_extrap": "/scratch/Shares/dowell/itripodi/ATAC/temp/3d/5f12b03c4e321488223d91fa6669b2/qc/preseq/SRR1822165_007.lc_extrap.txt",
                "SRR3622817_01.lc_extrap": "/scratch/Shares/dowell/itripodi/ATAC/temp/3d/5f12b03c4e321488223d91fa6669b2/qc/preseq/SRR3622817_01.lc_extrap.txt",
                "SRR1822166_03.c_curve": "/scratch/Shares/dowell/itripodi/ATAC/temp/3d/5f12b03c4e321488223d91fa6669b2/qc/preseq/SRR1822166_03.c_curve.txt",
                "SRR1822168_03.c_curve": "/scratch/Shares/dowell/itripodi/ATAC/temp/3d/5f12b03c4e321488223d91fa6669b2/qc/preseq/SRR1822168_03.c_curve.txt",
                "SRR3622819_008.c_curve": "/scratch/Shares/dowell/itripodi/ATAC/temp/3d/5f12b03c4e321488223d91fa6669b2/qc/preseq/SRR3622819_008.c_curve.txt",
                "SRR5063985_2.lc_extrap": "/scratch/Shares/dowell/itripodi/ATAC/temp/3d/5f12b03c4e321488223d91fa6669b2/qc/preseq/SRR5063985_2.lc_extrap.txt",
                "SRR5063984_008.c_curve": "/scratch/Shares/dowell/itripodi/ATAC/temp/3d/5f12b03c4e321488223d91fa6669b2/qc/preseq/SRR5063984_008.c_curve.txt",
                "SRR5876158.lc_extrap": "/scratch/Shares/dowell/itripodi/ATAC/temp/3d/5f12b03c4e321488223d91fa6669b2/qc/preseq/SRR5876158.lc_extrap.txt",
                "SRR891275_07.lc_extrap": "/scratch/Shares/dowell/itripodi/ATAC/temp/3d/5f12b03c4e321488223d91fa6669b2/qc/preseq/SRR891275_07.lc_extrap.txt",
                "SRR5063984_09.c_curve": "/scratch/Shares/dowell/itripodi/ATAC/temp/3d/5f12b03c4e321488223d91fa6669b2/qc/preseq/SRR5063984_09.c_curve.txt",
                "SRR1822166_08.c_curve": "/scratch/Shares/dowell/itripodi/ATAC/temp/3d/5f12b03c4e321488223d91fa6669b2/qc/preseq/SRR1822166_08.c_curve.txt",
                "SRR5876158_08.c_curve": "/scratch/Shares/dowell/itripodi/ATAC/temp/3d/5f12b03c4e321488223d91fa6669b2/qc/preseq/SRR5876158_08.c_curve.txt",
                "SRR1822168_001.lc_extrap": "/scratch/Shares/dowell/itripodi/ATAC/temp/3d/5f12b03c4e321488223d91fa6669b2/qc/preseq/SRR1822168_001.lc_extrap.txt",
                "SRR1822165_2.lc_extrap": "/scratch/Shares/dowell/itripodi/ATAC/temp/3d/5f12b03c4e321488223d91fa6669b2/qc/preseq/SRR1822165_2.lc_extrap.txt",
                "SRR891276_06.lc_extrap": "/scratch/Shares/dowell/itripodi/ATAC/temp/3d/5f12b03c4e321488223d91fa6669b2/qc/preseq/SRR891276_06.lc_extrap.txt",
                "SRR5063985_005.c_curve": "/scratch/Shares/dowell/itripodi/ATAC/temp/3d/5f12b03c4e321488223d91fa6669b2/qc/preseq/SRR5063985_005.c_curve.txt",
                "SRR3622818_03.c_curve": "/scratch/Shares/dowell/itripodi/ATAC/temp/3d/5f12b03c4e321488223d91fa6669b2/qc/preseq/SRR3622818_03.c_curve.txt",
                "SRR5876158_002.lc_extrap": "/scratch/Shares/dowell/itripodi/ATAC/temp/3d/5f12b03c4e321488223d91fa6669b2/qc/preseq/SRR5876158_002.lc_extrap.txt",
                "SRR891276_3.lc_extrap": "/scratch/Shares/dowell/itripodi/ATAC/temp/3d/5f12b03c4e321488223d91fa6669b2/qc/preseq/SRR891276_3.lc_extrap.txt",
                "SRR891276_03.c_curve": "/scratch/Shares/dowell/itripodi/ATAC/temp/3d/5f12b03c4e321488223d91fa6669b2/qc/preseq/SRR891276_03.c_curve.txt",
                "SRR1822166_004.lc_extrap": "/scratch/Shares/dowell/itripodi/ATAC/temp/3d/5f12b03c4e321488223d91fa6669b2/qc/preseq/SRR1822166_004.lc_extrap.txt",
                "SRR3622817_09.lc_extrap": "/scratch/Shares/dowell/itripodi/ATAC/temp/3d/5f12b03c4e321488223d91fa6669b2/qc/preseq/SRR3622817_09.lc_extrap.txt",
                "SRR5876158_1.lc_extrap": "/scratch/Shares/dowell/itripodi/ATAC/temp/3d/5f12b03c4e321488223d91fa6669b2/qc/preseq/SRR5876158_1.lc_extrap.txt",
                "SRR5063985_4.c_curve": "/scratch/Shares/dowell/itripodi/ATAC/temp/3d/5f12b03c4e321488223d91fa6669b2/qc/preseq/SRR5063985_4.c_curve.txt",
                "SRR5876159_008.lc_extrap": "/scratch/Shares/dowell/itripodi/ATAC/temp/3d/5f12b03c4e321488223d91fa6669b2/qc/preseq/SRR5876159_008.lc_extrap.txt",
                "SRR3622818_1.lc_extrap": "/scratch/Shares/dowell/itripodi/ATAC/temp/3d/5f12b03c4e321488223d91fa6669b2/qc/preseq/SRR3622818_1.lc_extrap.txt",
                "SRR5876159_003.c_curve": "/scratch/Shares/dowell/itripodi/ATAC/temp/3d/5f12b03c4e321488223d91fa6669b2/qc/preseq/SRR5876159_003.c_curve.txt",
                "SRR5063985_8.lc_extrap": "/scratch/Shares/dowell/itripodi/ATAC/temp/3d/5f12b03c4e321488223d91fa6669b2/qc/preseq/SRR5063985_8.lc_extrap.txt",
                "SRR5876159_2.c_curve": "/scratch/Shares/dowell/itripodi/ATAC/temp/3d/5f12b03c4e321488223d91fa6669b2/qc/preseq/SRR5876159_2.c_curve.txt",
                "SRR1822168_02.lc_extrap": "/scratch/Shares/dowell/itripodi/ATAC/temp/3d/5f12b03c4e321488223d91fa6669b2/qc/preseq/SRR1822168_02.lc_extrap.txt",
                "SRR5128074_8.c_curve": "/scratch/Shares/dowell/itripodi/ATAC/temp/3d/5f12b03c4e321488223d91fa6669b2/qc/preseq/SRR5128074_8.c_curve.txt",
                "SRR5063984_005.lc_extrap": "/scratch/Shares/dowell/itripodi/ATAC/temp/3d/5f12b03c4e321488223d91fa6669b2/qc/preseq/SRR5063984_005.lc_extrap.txt",
                "SRR1822168.c_curve": "/scratch/Shares/dowell/itripodi/ATAC/temp/3d/5f12b03c4e321488223d91fa6669b2/qc/preseq/SRR1822168.c_curve.txt",
                "SRR5063984_006.c_curve": "/scratch/Shares/dowell/itripodi/ATAC/temp/3d/5f12b03c4e321488223d91fa6669b2/qc/preseq/SRR5063984_006.c_curve.txt",
                "SRR5063985_006.c_curve": "/scratch/Shares/dowell/itripodi/ATAC/temp/3d/5f12b03c4e321488223d91fa6669b2/qc/preseq/SRR5063985_006.c_curve.txt",
                "SRR3622817_8.c_curve": "/scratch/Shares/dowell/itripodi/ATAC/temp/3d/5f12b03c4e321488223d91fa6669b2/qc/preseq/SRR3622817_8.c_curve.txt",
                "SRR5876159_04.lc_extrap": "/scratch/Shares/dowell/itripodi/ATAC/temp/3d/5f12b03c4e321488223d91fa6669b2/qc/preseq/SRR5876159_04.lc_extrap.txt",
                "SRR3622819_002.c_curve": "/scratch/Shares/dowell/itripodi/ATAC/temp/3d/5f12b03c4e321488223d91fa6669b2/qc/preseq/SRR3622819_002.c_curve.txt",
                "SRR5063985_08.lc_extrap": "/scratch/Shares/dowell/itripodi/ATAC/temp/3d/5f12b03c4e321488223d91fa6669b2/qc/preseq/SRR5063985_08.lc_extrap.txt",
                "SRR5063985_7.c_curve": "/scratch/Shares/dowell/itripodi/ATAC/temp/3d/5f12b03c4e321488223d91fa6669b2/qc/preseq/SRR5063985_7.c_curve.txt",
                "SRR5876158_04.lc_extrap": "/scratch/Shares/dowell/itripodi/ATAC/temp/3d/5f12b03c4e321488223d91fa6669b2/qc/preseq/SRR5876158_04.lc_extrap.txt",
                "SRR5007259.lc_extrap": "/scratch/Shares/dowell/itripodi/ATAC/temp/3d/5f12b03c4e321488223d91fa6669b2/qc/preseq/SRR5007259.lc_extrap.txt",
                "SRR5876159_4.c_curve": "/scratch/Shares/dowell/itripodi/ATAC/temp/3d/5f12b03c4e321488223d91fa6669b2/qc/preseq/SRR5876159_4.c_curve.txt",
                "SRR1822165_003.lc_extrap": "/scratch/Shares/dowell/itripodi/ATAC/temp/3d/5f12b03c4e321488223d91fa6669b2/qc/preseq/SRR1822165_003.lc_extrap.txt",
                "SRR3622819_09.c_curve": "/scratch/Shares/dowell/itripodi/ATAC/temp/3d/5f12b03c4e321488223d91fa6669b2/qc/preseq/SRR3622819_09.c_curve.txt",
                "SRR5876158_004.lc_extrap": "/scratch/Shares/dowell/itripodi/ATAC/temp/3d/5f12b03c4e321488223d91fa6669b2/qc/preseq/SRR5876158_004.lc_extrap.txt",
                "SRR3622817_03.c_curve": "/scratch/Shares/dowell/itripodi/ATAC/temp/3d/5f12b03c4e321488223d91fa6669b2/qc/preseq/SRR3622817_03.c_curve.txt",
                "SRR891276_4.c_curve": "/scratch/Shares/dowell/itripodi/ATAC/temp/3d/5f12b03c4e321488223d91fa6669b2/qc/preseq/SRR891276_4.c_curve.txt",
                "SRR891276_1.lc_extrap": "/scratch/Shares/dowell/itripodi/ATAC/temp/3d/5f12b03c4e321488223d91fa6669b2/qc/preseq/SRR891276_1.lc_extrap.txt",
                "SRR891276_6.c_curve": "/scratch/Shares/dowell/itripodi/ATAC/temp/3d/5f12b03c4e321488223d91fa6669b2/qc/preseq/SRR891276_6.c_curve.txt",
                "SRR1822165_009.lc_extrap": "/scratch/Shares/dowell/itripodi/ATAC/temp/3d/5f12b03c4e321488223d91fa6669b2/qc/preseq/SRR1822165_009.lc_extrap.txt",
                "SRR1822168.lc_extrap": "/scratch/Shares/dowell/itripodi/ATAC/temp/3d/5f12b03c4e321488223d91fa6669b2/qc/preseq/SRR1822168.lc_extrap.txt",
                "SRR5063985_007.c_curve": "/scratch/Shares/dowell/itripodi/ATAC/temp/3d/5f12b03c4e321488223d91fa6669b2/qc/preseq/SRR5063985_007.c_curve.txt",
                "SRR5063984_006.lc_extrap": "/scratch/Shares/dowell/itripodi/ATAC/temp/3d/5f12b03c4e321488223d91fa6669b2/qc/preseq/SRR5063984_006.lc_extrap.txt",
                "SRR5876158_7.lc_extrap": "/scratch/Shares/dowell/itripodi/ATAC/temp/3d/5f12b03c4e321488223d91fa6669b2/qc/preseq/SRR5876158_7.lc_extrap.txt",
                "SRR1822168_002.c_curve": "/scratch/Shares/dowell/itripodi/ATAC/temp/3d/5f12b03c4e321488223d91fa6669b2/qc/preseq/SRR1822168_002.c_curve.txt",
                "SRR891276_07.c_curve": "/scratch/Shares/dowell/itripodi/ATAC/temp/3d/5f12b03c4e321488223d91fa6669b2/qc/preseq/SRR891276_07.c_curve.txt",
                "SRR5128074_03.c_curve": "/scratch/Shares/dowell/itripodi/ATAC/temp/3d/5f12b03c4e321488223d91fa6669b2/qc/preseq/SRR5128074_03.c_curve.txt",
                "SRR3622818_04.lc_extrap": "/scratch/Shares/dowell/itripodi/ATAC/temp/3d/5f12b03c4e321488223d91fa6669b2/qc/preseq/SRR3622818_04.lc_extrap.txt",
                "SRR5063985_3.c_curve": "/scratch/Shares/dowell/itripodi/ATAC/temp/3d/5f12b03c4e321488223d91fa6669b2/qc/preseq/SRR5063985_3.c_curve.txt",
                "SRR5876158_3.lc_extrap": "/scratch/Shares/dowell/itripodi/ATAC/temp/3d/5f12b03c4e321488223d91fa6669b2/qc/preseq/SRR5876158_3.lc_extrap.txt",
                "SRR891275_02.lc_extrap": "/scratch/Shares/dowell/itripodi/ATAC/temp/3d/5f12b03c4e321488223d91fa6669b2/qc/preseq/SRR891275_02.lc_extrap.txt",
                "SRR1822165_005.c_curve": "/scratch/Shares/dowell/itripodi/ATAC/temp/3d/5f12b03c4e321488223d91fa6669b2/qc/preseq/SRR1822165_005.c_curve.txt",
                "SRR5007258_4.lc_extrap": "/scratch/Shares/dowell/itripodi/ATAC/temp/3d/5f12b03c4e321488223d91fa6669b2/qc/preseq/SRR5007258_4.lc_extrap.txt",
                "SRR1822168_006.c_curve": "/scratch/Shares/dowell/itripodi/ATAC/temp/3d/5f12b03c4e321488223d91fa6669b2/qc/preseq/SRR1822168_006.c_curve.txt",
                "SRR5063984_02.lc_extrap": "/scratch/Shares/dowell/itripodi/ATAC/temp/3d/5f12b03c4e321488223d91fa6669b2/qc/preseq/SRR5063984_02.lc_extrap.txt",
                "SRR5007258_003.c_curve": "/scratch/Shares/dowell/itripodi/ATAC/temp/3d/5f12b03c4e321488223d91fa6669b2/qc/preseq/SRR5007258_003.c_curve.txt",
                "SRR5007259_8.lc_extrap": "/scratch/Shares/dowell/itripodi/ATAC/temp/3d/5f12b03c4e321488223d91fa6669b2/qc/preseq/SRR5007259_8.lc_extrap.txt",
                "SRR891275_04.c_curve": "/scratch/Shares/dowell/itripodi/ATAC/temp/3d/5f12b03c4e321488223d91fa6669b2/qc/preseq/SRR891275_04.c_curve.txt",
                "SRR5128074_004.lc_extrap": "/scratch/Shares/dowell/itripodi/ATAC/temp/3d/5f12b03c4e321488223d91fa6669b2/qc/preseq/SRR5128074_004.lc_extrap.txt",
                "SRR5128074_04.c_curve": "/scratch/Shares/dowell/itripodi/ATAC/temp/3d/5f12b03c4e321488223d91fa6669b2/qc/preseq/SRR5128074_04.c_curve.txt",
                "SRR3622817_7.lc_extrap": "/scratch/Shares/dowell/itripodi/ATAC/temp/3d/5f12b03c4e321488223d91fa6669b2/qc/preseq/SRR3622817_7.lc_extrap.txt",
                "SRR3622819_03.c_curve": "/scratch/Shares/dowell/itripodi/ATAC/temp/3d/5f12b03c4e321488223d91fa6669b2/qc/preseq/SRR3622819_03.c_curve.txt",
                "SRR3622819_2.c_curve": "/scratch/Shares/dowell/itripodi/ATAC/temp/3d/5f12b03c4e321488223d91fa6669b2/qc/preseq/SRR3622819_2.c_curve.txt",
                "SRR1822166_4.lc_extrap": "/scratch/Shares/dowell/itripodi/ATAC/temp/3d/5f12b03c4e321488223d91fa6669b2/qc/preseq/SRR1822166_4.lc_extrap.txt",
                "SRR3622819_3.lc_extrap": "/scratch/Shares/dowell/itripodi/ATAC/temp/3d/5f12b03c4e321488223d91fa6669b2/qc/preseq/SRR3622819_3.lc_extrap.txt",
                "SRR3622819_02.c_curve": "/scratch/Shares/dowell/itripodi/ATAC/temp/3d/5f12b03c4e321488223d91fa6669b2/qc/preseq/SRR3622819_02.c_curve.txt",
                "SRR1822165_01.lc_extrap": "/scratch/Shares/dowell/itripodi/ATAC/temp/3d/5f12b03c4e321488223d91fa6669b2/qc/preseq/SRR1822165_01.lc_extrap.txt",
                "SRR1822165_8.c_curve": "/scratch/Shares/dowell/itripodi/ATAC/temp/3d/5f12b03c4e321488223d91fa6669b2/qc/preseq/SRR1822165_8.c_curve.txt",
                "SRR1822166_008.c_curve": "/scratch/Shares/dowell/itripodi/ATAC/temp/3d/5f12b03c4e321488223d91fa6669b2/qc/preseq/SRR1822166_008.c_curve.txt",
                "SRR3622817_1.lc_extrap": "/scratch/Shares/dowell/itripodi/ATAC/temp/3d/5f12b03c4e321488223d91fa6669b2/qc/preseq/SRR3622817_1.lc_extrap.txt",
                "SRR3622819_07.lc_extrap": "/scratch/Shares/dowell/itripodi/ATAC/temp/3d/5f12b03c4e321488223d91fa6669b2/qc/preseq/SRR3622819_07.lc_extrap.txt",
                "SRR5063985.lc_extrap": "/scratch/Shares/dowell/itripodi/ATAC/temp/3d/5f12b03c4e321488223d91fa6669b2/qc/preseq/SRR5063985.lc_extrap.txt",
                "SRR5876159_1.lc_extrap": "/scratch/Shares/dowell/itripodi/ATAC/temp/3d/5f12b03c4e321488223d91fa6669b2/qc/preseq/SRR5876159_1.lc_extrap.txt",
                "SRR5063984_05.c_curve": "/scratch/Shares/dowell/itripodi/ATAC/temp/3d/5f12b03c4e321488223d91fa6669b2/qc/preseq/SRR5063984_05.c_curve.txt",
                "SRR891275_4.lc_extrap": "/scratch/Shares/dowell/itripodi/ATAC/temp/3d/5f12b03c4e321488223d91fa6669b2/qc/preseq/SRR891275_4.lc_extrap.txt",
                "SRR3622817_6.c_curve": "/scratch/Shares/dowell/itripodi/ATAC/temp/3d/5f12b03c4e321488223d91fa6669b2/qc/preseq/SRR3622817_6.c_curve.txt",
                "SRR1822168_7.lc_extrap": "/scratch/Shares/dowell/itripodi/ATAC/temp/3d/5f12b03c4e321488223d91fa6669b2/qc/preseq/SRR1822168_7.lc_extrap.txt",
                "SRR5876158_04.c_curve": "/scratch/Shares/dowell/itripodi/ATAC/temp/3d/5f12b03c4e321488223d91fa6669b2/qc/preseq/SRR5876158_04.c_curve.txt",
                "SRR891276_8.lc_extrap": "/scratch/Shares/dowell/itripodi/ATAC/temp/3d/5f12b03c4e321488223d91fa6669b2/qc/preseq/SRR891276_8.lc_extrap.txt",
                "SRR3622818_006.lc_extrap": "/scratch/Shares/dowell/itripodi/ATAC/temp/3d/5f12b03c4e321488223d91fa6669b2/qc/preseq/SRR3622818_006.lc_extrap.txt",
                "SRR1822165_4.c_curve": "/scratch/Shares/dowell/itripodi/ATAC/temp/3d/5f12b03c4e321488223d91fa6669b2/qc/preseq/SRR1822165_4.c_curve.txt",
                "SRR5063985_9.c_curve": "/scratch/Shares/dowell/itripodi/ATAC/temp/3d/5f12b03c4e321488223d91fa6669b2/qc/preseq/SRR5063985_9.c_curve.txt",
                "SRR1822168_3.lc_extrap": "/scratch/Shares/dowell/itripodi/ATAC/temp/3d/5f12b03c4e321488223d91fa6669b2/qc/preseq/SRR1822168_3.lc_extrap.txt",
                "SRR891275_001.c_curve": "/scratch/Shares/dowell/itripodi/ATAC/temp/3d/5f12b03c4e321488223d91fa6669b2/qc/preseq/SRR891275_001.c_curve.txt",
                "SRR5063984_05.lc_extrap": "/scratch/Shares/dowell/itripodi/ATAC/temp/3d/5f12b03c4e321488223d91fa6669b2/qc/preseq/SRR5063984_05.lc_extrap.txt",
                "SRR5007258_05.lc_extrap": "/scratch/Shares/dowell/itripodi/ATAC/temp/3d/5f12b03c4e321488223d91fa6669b2/qc/preseq/SRR5007258_05.lc_extrap.txt",
                "SRR5876158_003.c_curve": "/scratch/Shares/dowell/itripodi/ATAC/temp/3d/5f12b03c4e321488223d91fa6669b2/qc/preseq/SRR5876158_003.c_curve.txt",
                "SRR5063984_7.c_curve": "/scratch/Shares/dowell/itripodi/ATAC/temp/3d/5f12b03c4e321488223d91fa6669b2/qc/preseq/SRR5063984_7.c_curve.txt",
                "SRR5128074_08.lc_extrap": "/scratch/Shares/dowell/itripodi/ATAC/temp/3d/5f12b03c4e321488223d91fa6669b2/qc/preseq/SRR5128074_08.lc_extrap.txt",
                "SRR5007259_02.c_curve": "/scratch/Shares/dowell/itripodi/ATAC/temp/3d/5f12b03c4e321488223d91fa6669b2/qc/preseq/SRR5007259_02.c_curve.txt",
                "SRR3622817_004.c_curve": "/scratch/Shares/dowell/itripodi/ATAC/temp/3d/5f12b03c4e321488223d91fa6669b2/qc/preseq/SRR3622817_004.c_curve.txt",
                "SRR5876158_02.lc_extrap": "/scratch/Shares/dowell/itripodi/ATAC/temp/3d/5f12b03c4e321488223d91fa6669b2/qc/preseq/SRR5876158_02.lc_extrap.txt",
                "SRR1822168_7.c_curve": "/scratch/Shares/dowell/itripodi/ATAC/temp/3d/5f12b03c4e321488223d91fa6669b2/qc/preseq/SRR1822168_7.c_curve.txt",
                "SRR5128074_08.c_curve": "/scratch/Shares/dowell/itripodi/ATAC/temp/3d/5f12b03c4e321488223d91fa6669b2/qc/preseq/SRR5128074_08.c_curve.txt",
                "SRR5007259_06.lc_extrap": "/scratch/Shares/dowell/itripodi/ATAC/temp/3d/5f12b03c4e321488223d91fa6669b2/qc/preseq/SRR5007259_06.lc_extrap.txt",
                "SRR5063985_01.c_curve": "/scratch/Shares/dowell/itripodi/ATAC/temp/3d/5f12b03c4e321488223d91fa6669b2/qc/preseq/SRR5063985_01.c_curve.txt",
                "SRR3622819_003.lc_extrap": "/scratch/Shares/dowell/itripodi/ATAC/temp/3d/5f12b03c4e321488223d91fa6669b2/qc/preseq/SRR3622819_003.lc_extrap.txt",
                "SRR891275_8.lc_extrap": "/scratch/Shares/dowell/itripodi/ATAC/temp/3d/5f12b03c4e321488223d91fa6669b2/qc/preseq/SRR891275_8.lc_extrap.txt",
                "SRR5063984_5.c_curve": "/scratch/Shares/dowell/itripodi/ATAC/temp/3d/5f12b03c4e321488223d91fa6669b2/qc/preseq/SRR5063984_5.c_curve.txt",
                "SRR3622818_8.lc_extrap": "/scratch/Shares/dowell/itripodi/ATAC/temp/3d/5f12b03c4e321488223d91fa6669b2/qc/preseq/SRR3622818_8.lc_extrap.txt",
                "SRR1822166_006.c_curve": "/scratch/Shares/dowell/itripodi/ATAC/temp/3d/5f12b03c4e321488223d91fa6669b2/qc/preseq/SRR1822166_006.c_curve.txt",
                "SRR5128074_01.c_curve": "/scratch/Shares/dowell/itripodi/ATAC/temp/3d/5f12b03c4e321488223d91fa6669b2/qc/preseq/SRR5128074_01.c_curve.txt",
                "SRR5128074_03.lc_extrap": "/scratch/Shares/dowell/itripodi/ATAC/temp/3d/5f12b03c4e321488223d91fa6669b2/qc/preseq/SRR5128074_03.lc_extrap.txt",
                "SRR5007258_8.c_curve": "/scratch/Shares/dowell/itripodi/ATAC/temp/3d/5f12b03c4e321488223d91fa6669b2/qc/preseq/SRR5007258_8.c_curve.txt",
                "SRR5063985_01.lc_extrap": "/scratch/Shares/dowell/itripodi/ATAC/temp/3d/5f12b03c4e321488223d91fa6669b2/qc/preseq/SRR5063985_01.lc_extrap.txt",
                "SRR1822168_4.c_curve": "/scratch/Shares/dowell/itripodi/ATAC/temp/3d/5f12b03c4e321488223d91fa6669b2/qc/preseq/SRR1822168_4.c_curve.txt",
                "SRR3622817_01.c_curve": "/scratch/Shares/dowell/itripodi/ATAC/temp/3d/5f12b03c4e321488223d91fa6669b2/qc/preseq/SRR3622817_01.c_curve.txt",
                "SRR5063985_02.c_curve": "/scratch/Shares/dowell/itripodi/ATAC/temp/3d/5f12b03c4e321488223d91fa6669b2/qc/preseq/SRR5063985_02.c_curve.txt",
                "SRR3622818_08.lc_extrap": "/scratch/Shares/dowell/itripodi/ATAC/temp/3d/5f12b03c4e321488223d91fa6669b2/qc/preseq/SRR3622818_08.lc_extrap.txt",
                "SRR1822165_09.lc_extrap": "/scratch/Shares/dowell/itripodi/ATAC/temp/3d/5f12b03c4e321488223d91fa6669b2/qc/preseq/SRR1822165_09.lc_extrap.txt",
                "SRR3622817_007.lc_extrap": "/scratch/Shares/dowell/itripodi/ATAC/temp/3d/5f12b03c4e321488223d91fa6669b2/qc/preseq/SRR3622817_007.lc_extrap.txt",
                "SRR5007259_5.lc_extrap": "/scratch/Shares/dowell/itripodi/ATAC/temp/3d/5f12b03c4e321488223d91fa6669b2/qc/preseq/SRR5007259_5.lc_extrap.txt",
                "SRR5876159_7.lc_extrap": "/scratch/Shares/dowell/itripodi/ATAC/temp/3d/5f12b03c4e321488223d91fa6669b2/qc/preseq/SRR5876159_7.lc_extrap.txt",
                "SRR5128074_007.lc_extrap": "/scratch/Shares/dowell/itripodi/ATAC/temp/3d/5f12b03c4e321488223d91fa6669b2/qc/preseq/SRR5128074_007.lc_extrap.txt",
                "SRR891275_002.c_curve": "/scratch/Shares/dowell/itripodi/ATAC/temp/3d/5f12b03c4e321488223d91fa6669b2/qc/preseq/SRR891275_002.c_curve.txt",
                "SRR5876158_8.lc_extrap": "/scratch/Shares/dowell/itripodi/ATAC/temp/3d/5f12b03c4e321488223d91fa6669b2/qc/preseq/SRR5876158_8.lc_extrap.txt",
                "SRR3622819.c_curve": "/scratch/Shares/dowell/itripodi/ATAC/temp/3d/5f12b03c4e321488223d91fa6669b2/qc/preseq/SRR3622819.c_curve.txt",
                "SRR1822167.c_curve": "/scratch/Shares/dowell/itripodi/ATAC/temp/3d/5f12b03c4e321488223d91fa6669b2/qc/preseq/SRR1822167.c_curve.txt",
                "SRR3622819_003.c_curve": "/scratch/Shares/dowell/itripodi/ATAC/temp/3d/5f12b03c4e321488223d91fa6669b2/qc/preseq/SRR3622819_003.c_curve.txt",
                "SRR1822166_05.c_curve": "/scratch/Shares/dowell/itripodi/ATAC/temp/3d/5f12b03c4e321488223d91fa6669b2/qc/preseq/SRR1822166_05.c_curve.txt",
                "SRR5063985_05.c_curve": "/scratch/Shares/dowell/itripodi/ATAC/temp/3d/5f12b03c4e321488223d91fa6669b2/qc/preseq/SRR5063985_05.c_curve.txt",
                "SRR3622817_8.lc_extrap": "/scratch/Shares/dowell/itripodi/ATAC/temp/3d/5f12b03c4e321488223d91fa6669b2/qc/preseq/SRR3622817_8.lc_extrap.txt",
                "SRR3622819_02.lc_extrap": "/scratch/Shares/dowell/itripodi/ATAC/temp/3d/5f12b03c4e321488223d91fa6669b2/qc/preseq/SRR3622819_02.lc_extrap.txt",
                "SRR5063984_009.c_curve": "/scratch/Shares/dowell/itripodi/ATAC/temp/3d/5f12b03c4e321488223d91fa6669b2/qc/preseq/SRR5063984_009.c_curve.txt",
                "SRR5876158_009.c_curve": "/scratch/Shares/dowell/itripodi/ATAC/temp/3d/5f12b03c4e321488223d91fa6669b2/qc/preseq/SRR5876158_009.c_curve.txt",
                "SRR3622817_001.lc_extrap": "/scratch/Shares/dowell/itripodi/ATAC/temp/3d/5f12b03c4e321488223d91fa6669b2/qc/preseq/SRR3622817_001.lc_extrap.txt",
                "SRR3622817_03.lc_extrap": "/scratch/Shares/dowell/itripodi/ATAC/temp/3d/5f12b03c4e321488223d91fa6669b2/qc/preseq/SRR3622817_03.lc_extrap.txt",
                "SRR5007258_002.c_curve": "/scratch/Shares/dowell/itripodi/ATAC/temp/3d/5f12b03c4e321488223d91fa6669b2/qc/preseq/SRR5007258_002.c_curve.txt",
                "SRR5063986.c_curve": "/scratch/Shares/dowell/itripodi/ATAC/temp/3d/5f12b03c4e321488223d91fa6669b2/qc/preseq/SRR5063986.c_curve.txt",
                "SRR5063984_002.lc_extrap": "/scratch/Shares/dowell/itripodi/ATAC/temp/3d/5f12b03c4e321488223d91fa6669b2/qc/preseq/SRR5063984_002.lc_extrap.txt",
                "SRR5876159_001.lc_extrap": "/scratch/Shares/dowell/itripodi/ATAC/temp/3d/5f12b03c4e321488223d91fa6669b2/qc/preseq/SRR5876159_001.lc_extrap.txt",
                "SRR5876159_08.lc_extrap": "/scratch/Shares/dowell/itripodi/ATAC/temp/3d/5f12b03c4e321488223d91fa6669b2/qc/preseq/SRR5876159_08.lc_extrap.txt",
                "SRR3622819_2.lc_extrap": "/scratch/Shares/dowell/itripodi/ATAC/temp/3d/5f12b03c4e321488223d91fa6669b2/qc/preseq/SRR3622819_2.lc_extrap.txt",
                "SRR891276_8.c_curve": "/scratch/Shares/dowell/itripodi/ATAC/temp/3d/5f12b03c4e321488223d91fa6669b2/qc/preseq/SRR891276_8.c_curve.txt",
                "SRR891275_06.lc_extrap": "/scratch/Shares/dowell/itripodi/ATAC/temp/3d/5f12b03c4e321488223d91fa6669b2/qc/preseq/SRR891275_06.lc_extrap.txt",
                "SRR3622817_05.c_curve": "/scratch/Shares/dowell/itripodi/ATAC/temp/3d/5f12b03c4e321488223d91fa6669b2/qc/preseq/SRR3622817_05.c_curve.txt",
                "SRR5876158.c_curve": "/scratch/Shares/dowell/itripodi/ATAC/temp/3d/5f12b03c4e321488223d91fa6669b2/qc/preseq/SRR5876158.c_curve.txt",
                "SRR5063984_8.lc_extrap": "/scratch/Shares/dowell/itripodi/ATAC/temp/3d/5f12b03c4e321488223d91fa6669b2/qc/preseq/SRR5063984_8.lc_extrap.txt",
                "SRR1822166_005.c_curve": "/scratch/Shares/dowell/itripodi/ATAC/temp/3d/5f12b03c4e321488223d91fa6669b2/qc/preseq/SRR1822166_005.c_curve.txt",
                "SRR5876158_5.c_curve": "/scratch/Shares/dowell/itripodi/ATAC/temp/3d/5f12b03c4e321488223d91fa6669b2/qc/preseq/SRR5876158_5.c_curve.txt",
                "SRR1822168_05.lc_extrap": "/scratch/Shares/dowell/itripodi/ATAC/temp/3d/5f12b03c4e321488223d91fa6669b2/qc/preseq/SRR1822168_05.lc_extrap.txt",
                "SRR5007258_01.lc_extrap": "/scratch/Shares/dowell/itripodi/ATAC/temp/3d/5f12b03c4e321488223d91fa6669b2/qc/preseq/SRR5007258_01.lc_extrap.txt",
                "SRR5007258_002.lc_extrap": "/scratch/Shares/dowell/itripodi/ATAC/temp/3d/5f12b03c4e321488223d91fa6669b2/qc/preseq/SRR5007258_002.lc_extrap.txt",
                "SRR5007258_005.lc_extrap": "/scratch/Shares/dowell/itripodi/ATAC/temp/3d/5f12b03c4e321488223d91fa6669b2/qc/preseq/SRR5007258_005.lc_extrap.txt",
                "SRR891275_3.c_curve": "/scratch/Shares/dowell/itripodi/ATAC/temp/3d/5f12b03c4e321488223d91fa6669b2/qc/preseq/SRR891275_3.c_curve.txt",
                "SRR5128074_5.lc_extrap": "/scratch/Shares/dowell/itripodi/ATAC/temp/3d/5f12b03c4e321488223d91fa6669b2/qc/preseq/SRR5128074_5.lc_extrap.txt",
                "SRR5876158_07.lc_extrap": "/scratch/Shares/dowell/itripodi/ATAC/temp/3d/5f12b03c4e321488223d91fa6669b2/qc/preseq/SRR5876158_07.lc_extrap.txt",
                "SRR3622817_09.c_curve": "/scratch/Shares/dowell/itripodi/ATAC/temp/3d/5f12b03c4e321488223d91fa6669b2/qc/preseq/SRR3622817_09.c_curve.txt",
                "SRR5007259_07.lc_extrap": "/scratch/Shares/dowell/itripodi/ATAC/temp/3d/5f12b03c4e321488223d91fa6669b2/qc/preseq/SRR5007259_07.lc_extrap.txt",
                "SRR5007258_8.lc_extrap": "/scratch/Shares/dowell/itripodi/ATAC/temp/3d/5f12b03c4e321488223d91fa6669b2/qc/preseq/SRR5007258_8.lc_extrap.txt",
                "SRR1822165_06.c_curve": "/scratch/Shares/dowell/itripodi/ATAC/temp/3d/5f12b03c4e321488223d91fa6669b2/qc/preseq/SRR1822165_06.c_curve.txt",
                "SRR5007259_2.c_curve": "/scratch/Shares/dowell/itripodi/ATAC/temp/3d/5f12b03c4e321488223d91fa6669b2/qc/preseq/SRR5007259_2.c_curve.txt",
                "SRR891275_009.lc_extrap": "/scratch/Shares/dowell/itripodi/ATAC/temp/3d/5f12b03c4e321488223d91fa6669b2/qc/preseq/SRR891275_009.lc_extrap.txt",
                "SRR5128074_1.c_curve": "/scratch/Shares/dowell/itripodi/ATAC/temp/3d/5f12b03c4e321488223d91fa6669b2/qc/preseq/SRR5128074_1.c_curve.txt",
                "SRR3622818_08.c_curve": "/scratch/Shares/dowell/itripodi/ATAC/temp/3d/5f12b03c4e321488223d91fa6669b2/qc/preseq/SRR3622818_08.c_curve.txt",
                "SRR1822165_006.lc_extrap": "/scratch/Shares/dowell/itripodi/ATAC/temp/3d/5f12b03c4e321488223d91fa6669b2/qc/preseq/SRR1822165_006.lc_extrap.txt",
                "SRR5007258_04.c_curve": "/scratch/Shares/dowell/itripodi/ATAC/temp/3d/5f12b03c4e321488223d91fa6669b2/qc/preseq/SRR5007258_04.c_curve.txt",
                "SRR3622819_005.lc_extrap": "/scratch/Shares/dowell/itripodi/ATAC/temp/3d/5f12b03c4e321488223d91fa6669b2/qc/preseq/SRR3622819_005.lc_extrap.txt",
                "SRR1822165_8.lc_extrap": "/scratch/Shares/dowell/itripodi/ATAC/temp/3d/5f12b03c4e321488223d91fa6669b2/qc/preseq/SRR1822165_8.lc_extrap.txt",
                "SRR1822168_4.lc_extrap": "/scratch/Shares/dowell/itripodi/ATAC/temp/3d/5f12b03c4e321488223d91fa6669b2/qc/preseq/SRR1822168_4.lc_extrap.txt",
                "SRR891275_01.lc_extrap": "/scratch/Shares/dowell/itripodi/ATAC/temp/3d/5f12b03c4e321488223d91fa6669b2/qc/preseq/SRR891275_01.lc_extrap.txt",
                "SRR891275_007.lc_extrap": "/scratch/Shares/dowell/itripodi/ATAC/temp/3d/5f12b03c4e321488223d91fa6669b2/qc/preseq/SRR891275_007.lc_extrap.txt",
                "SRR5063984_08.lc_extrap": "/scratch/Shares/dowell/itripodi/ATAC/temp/3d/5f12b03c4e321488223d91fa6669b2/qc/preseq/SRR5063984_08.lc_extrap.txt",
                "SRR5128074_01.lc_extrap": "/scratch/Shares/dowell/itripodi/ATAC/temp/3d/5f12b03c4e321488223d91fa6669b2/qc/preseq/SRR5128074_01.lc_extrap.txt",
                "SRR891276_002.c_curve": "/scratch/Shares/dowell/itripodi/ATAC/temp/3d/5f12b03c4e321488223d91fa6669b2/qc/preseq/SRR891276_002.c_curve.txt",
                "SRR1822166_01.c_curve": "/scratch/Shares/dowell/itripodi/ATAC/temp/3d/5f12b03c4e321488223d91fa6669b2/qc/preseq/SRR1822166_01.c_curve.txt",
                "SRR5007258_007.c_curve": "/scratch/Shares/dowell/itripodi/ATAC/temp/3d/5f12b03c4e321488223d91fa6669b2/qc/preseq/SRR5007258_007.c_curve.txt",
                "SRR5876159_6.lc_extrap": "/scratch/Shares/dowell/itripodi/ATAC/temp/3d/5f12b03c4e321488223d91fa6669b2/qc/preseq/SRR5876159_6.lc_extrap.txt",
                "SRR5063984_04.c_curve": "/scratch/Shares/dowell/itripodi/ATAC/temp/3d/5f12b03c4e321488223d91fa6669b2/qc/preseq/SRR5063984_04.c_curve.txt",
                "SRR5007259_03.c_curve": "/scratch/Shares/dowell/itripodi/ATAC/temp/3d/5f12b03c4e321488223d91fa6669b2/qc/preseq/SRR5007259_03.c_curve.txt",
                "SRR1822166_09.c_curve": "/scratch/Shares/dowell/itripodi/ATAC/temp/3d/5f12b03c4e321488223d91fa6669b2/qc/preseq/SRR1822166_09.c_curve.txt",
                "SRR3622819_006.lc_extrap": "/scratch/Shares/dowell/itripodi/ATAC/temp/3d/5f12b03c4e321488223d91fa6669b2/qc/preseq/SRR3622819_006.lc_extrap.txt",
                "SRR1822165_04.lc_extrap": "/scratch/Shares/dowell/itripodi/ATAC/temp/3d/5f12b03c4e321488223d91fa6669b2/qc/preseq/SRR1822165_04.lc_extrap.txt",
                "SRR5128074_1.lc_extrap": "/scratch/Shares/dowell/itripodi/ATAC/temp/3d/5f12b03c4e321488223d91fa6669b2/qc/preseq/SRR5128074_1.lc_extrap.txt",
                "SRR3622818_008.c_curve": "/scratch/Shares/dowell/itripodi/ATAC/temp/3d/5f12b03c4e321488223d91fa6669b2/qc/preseq/SRR3622818_008.c_curve.txt",
                "SRR5063985_8.c_curve": "/scratch/Shares/dowell/itripodi/ATAC/temp/3d/5f12b03c4e321488223d91fa6669b2/qc/preseq/SRR5063985_8.c_curve.txt",
                "SRR5007259_9.c_curve": "/scratch/Shares/dowell/itripodi/ATAC/temp/3d/5f12b03c4e321488223d91fa6669b2/qc/preseq/SRR5007259_9.c_curve.txt",
                "SRR1822165_05.lc_extrap": "/scratch/Shares/dowell/itripodi/ATAC/temp/3d/5f12b03c4e321488223d91fa6669b2/qc/preseq/SRR1822165_05.lc_extrap.txt",
                "SRR1822165_007.c_curve": "/scratch/Shares/dowell/itripodi/ATAC/temp/3d/5f12b03c4e321488223d91fa6669b2/qc/preseq/SRR1822165_007.c_curve.txt",
                "SRR1822168_01.lc_extrap": "/scratch/Shares/dowell/itripodi/ATAC/temp/3d/5f12b03c4e321488223d91fa6669b2/qc/preseq/SRR1822168_01.lc_extrap.txt",
                "SRR5128074_009.lc_extrap": "/scratch/Shares/dowell/itripodi/ATAC/temp/3d/5f12b03c4e321488223d91fa6669b2/qc/preseq/SRR5128074_009.lc_extrap.txt",
                "SRR3622818_001.lc_extrap": "/scratch/Shares/dowell/itripodi/ATAC/temp/3d/5f12b03c4e321488223d91fa6669b2/qc/preseq/SRR3622818_001.lc_extrap.txt",
                "SRR3622817_06.lc_extrap": "/scratch/Shares/dowell/itripodi/ATAC/temp/3d/5f12b03c4e321488223d91fa6669b2/qc/preseq/SRR3622817_06.lc_extrap.txt",
                "SRR3622818_8.c_curve": "/scratch/Shares/dowell/itripodi/ATAC/temp/3d/5f12b03c4e321488223d91fa6669b2/qc/preseq/SRR3622818_8.c_curve.txt",
                "SRR891275_006.lc_extrap": "/scratch/Shares/dowell/itripodi/ATAC/temp/3d/5f12b03c4e321488223d91fa6669b2/qc/preseq/SRR891275_006.lc_extrap.txt",
                "SRR5063986.lc_extrap": "/scratch/Shares/dowell/itripodi/ATAC/temp/3d/5f12b03c4e321488223d91fa6669b2/qc/preseq/SRR5063986.lc_extrap.txt",
                "SRR1822168_9.lc_extrap": "/scratch/Shares/dowell/itripodi/ATAC/temp/3d/5f12b03c4e321488223d91fa6669b2/qc/preseq/SRR1822168_9.lc_extrap.txt",
                "SRR5128074_003.c_curve": "/scratch/Shares/dowell/itripodi/ATAC/temp/3d/5f12b03c4e321488223d91fa6669b2/qc/preseq/SRR5128074_003.c_curve.txt",
                "SRR5063984_009.lc_extrap": "/scratch/Shares/dowell/itripodi/ATAC/temp/3d/5f12b03c4e321488223d91fa6669b2/qc/preseq/SRR5063984_009.lc_extrap.txt",
                "SRR1822167.lc_extrap": "/scratch/Shares/dowell/itripodi/ATAC/temp/3d/5f12b03c4e321488223d91fa6669b2/qc/preseq/SRR1822167.lc_extrap.txt",
                "SRR5063984_007.lc_extrap": "/scratch/Shares/dowell/itripodi/ATAC/temp/3d/5f12b03c4e321488223d91fa6669b2/qc/preseq/SRR5063984_007.lc_extrap.txt",
                "SRR5063984_3.lc_extrap": "/scratch/Shares/dowell/itripodi/ATAC/temp/3d/5f12b03c4e321488223d91fa6669b2/qc/preseq/SRR5063984_3.lc_extrap.txt",
                "SRR3622818_008.lc_extrap": "/scratch/Shares/dowell/itripodi/ATAC/temp/3d/5f12b03c4e321488223d91fa6669b2/qc/preseq/SRR3622818_008.lc_extrap.txt",
                "SRR891275_007.c_curve": "/scratch/Shares/dowell/itripodi/ATAC/temp/3d/5f12b03c4e321488223d91fa6669b2/qc/preseq/SRR891275_007.c_curve.txt",
                "SRR5007258_3.lc_extrap": "/scratch/Shares/dowell/itripodi/ATAC/temp/3d/5f12b03c4e321488223d91fa6669b2/qc/preseq/SRR5007258_3.lc_extrap.txt",
                "SRR5063984_1.lc_extrap": "/scratch/Shares/dowell/itripodi/ATAC/temp/3d/5f12b03c4e321488223d91fa6669b2/qc/preseq/SRR5063984_1.lc_extrap.txt",
                "SRR1822166_03.lc_extrap": "/scratch/Shares/dowell/itripodi/ATAC/temp/3d/5f12b03c4e321488223d91fa6669b2/qc/preseq/SRR1822166_03.lc_extrap.txt",
                "SRR891275_004.c_curve": "/scratch/Shares/dowell/itripodi/ATAC/temp/3d/5f12b03c4e321488223d91fa6669b2/qc/preseq/SRR891275_004.c_curve.txt",
                "SRR5063984_5.lc_extrap": "/scratch/Shares/dowell/itripodi/ATAC/temp/3d/5f12b03c4e321488223d91fa6669b2/qc/preseq/SRR5063984_5.lc_extrap.txt",
                "SRR5876158_007.lc_extrap": "/scratch/Shares/dowell/itripodi/ATAC/temp/3d/5f12b03c4e321488223d91fa6669b2/qc/preseq/SRR5876158_007.lc_extrap.txt",
                "SRR891276_006.c_curve": "/scratch/Shares/dowell/itripodi/ATAC/temp/3d/5f12b03c4e321488223d91fa6669b2/qc/preseq/SRR891276_006.c_curve.txt",
                "SRR5876159_002.lc_extrap": "/scratch/Shares/dowell/itripodi/ATAC/temp/3d/5f12b03c4e321488223d91fa6669b2/qc/preseq/SRR5876159_002.lc_extrap.txt",
                "SRR5128074_09.lc_extrap": "/scratch/Shares/dowell/itripodi/ATAC/temp/3d/5f12b03c4e321488223d91fa6669b2/qc/preseq/SRR5128074_09.lc_extrap.txt",
                "SRR3622818.lc_extrap": "/scratch/Shares/dowell/itripodi/ATAC/temp/3d/5f12b03c4e321488223d91fa6669b2/qc/preseq/SRR3622818.lc_extrap.txt",
                "SRR3622819_08.c_curve": "/scratch/Shares/dowell/itripodi/ATAC/temp/3d/5f12b03c4e321488223d91fa6669b2/qc/preseq/SRR3622819_08.c_curve.txt",
                "SRR3622818_004.c_curve": "/scratch/Shares/dowell/itripodi/ATAC/temp/3d/5f12b03c4e321488223d91fa6669b2/qc/preseq/SRR3622818_004.c_curve.txt",
                "SRR891276_08.lc_extrap": "/scratch/Shares/dowell/itripodi/ATAC/temp/3d/5f12b03c4e321488223d91fa6669b2/qc/preseq/SRR891276_08.lc_extrap.txt",
                "SRR5876159_04.c_curve": "/scratch/Shares/dowell/itripodi/ATAC/temp/3d/5f12b03c4e321488223d91fa6669b2/qc/preseq/SRR5876159_04.c_curve.txt",
                "SRR3622817_005.c_curve": "/scratch/Shares/dowell/itripodi/ATAC/temp/3d/5f12b03c4e321488223d91fa6669b2/qc/preseq/SRR3622817_005.c_curve.txt",
                "SRR5063985_008.lc_extrap": "/scratch/Shares/dowell/itripodi/ATAC/temp/3d/5f12b03c4e321488223d91fa6669b2/qc/preseq/SRR5063985_008.lc_extrap.txt",
                "SRR5007259_003.c_curve": "/scratch/Shares/dowell/itripodi/ATAC/temp/3d/5f12b03c4e321488223d91fa6669b2/qc/preseq/SRR5007259_003.c_curve.txt",
                "SRR5876158_009.lc_extrap": "/scratch/Shares/dowell/itripodi/ATAC/temp/3d/5f12b03c4e321488223d91fa6669b2/qc/preseq/SRR5876158_009.lc_extrap.txt",
                "SRR3622818_09.c_curve": "/scratch/Shares/dowell/itripodi/ATAC/temp/3d/5f12b03c4e321488223d91fa6669b2/qc/preseq/SRR3622818_09.c_curve.txt",
                "SRR3622819_007.c_curve": "/scratch/Shares/dowell/itripodi/ATAC/temp/3d/5f12b03c4e321488223d91fa6669b2/qc/preseq/SRR3622819_007.c_curve.txt",
                "SRR5876159_09.c_curve": "/scratch/Shares/dowell/itripodi/ATAC/temp/3d/5f12b03c4e321488223d91fa6669b2/qc/preseq/SRR5876159_09.c_curve.txt",
                "SRR5007258_9.lc_extrap": "/scratch/Shares/dowell/itripodi/ATAC/temp/3d/5f12b03c4e321488223d91fa6669b2/qc/preseq/SRR5007258_9.lc_extrap.txt",
                "SRR3622818_4.lc_extrap": "/scratch/Shares/dowell/itripodi/ATAC/temp/3d/5f12b03c4e321488223d91fa6669b2/qc/preseq/SRR3622818_4.lc_extrap.txt",
                "SRR5876158_3.c_curve": "/scratch/Shares/dowell/itripodi/ATAC/temp/3d/5f12b03c4e321488223d91fa6669b2/qc/preseq/SRR5876158_3.c_curve.txt",
                "SRR3622817_009.c_curve": "/scratch/Shares/dowell/itripodi/ATAC/temp/3d/5f12b03c4e321488223d91fa6669b2/qc/preseq/SRR3622817_009.c_curve.txt",
                "SRR3622817.lc_extrap": "/scratch/Shares/dowell/itripodi/ATAC/temp/3d/5f12b03c4e321488223d91fa6669b2/qc/preseq/SRR3622817.lc_extrap.txt",
                "SRR5007258_009.lc_extrap": "/scratch/Shares/dowell/itripodi/ATAC/temp/3d/5f12b03c4e321488223d91fa6669b2/qc/preseq/SRR5007258_009.lc_extrap.txt",
                "SRR1822165_03.c_curve": "/scratch/Shares/dowell/itripodi/ATAC/temp/3d/5f12b03c4e321488223d91fa6669b2/qc/preseq/SRR1822165_03.c_curve.txt",
                "SRR5007258_07.c_curve": "/scratch/Shares/dowell/itripodi/ATAC/temp/3d/5f12b03c4e321488223d91fa6669b2/qc/preseq/SRR5007258_07.c_curve.txt",
                "SRR1822166_06.lc_extrap": "/scratch/Shares/dowell/itripodi/ATAC/temp/3d/5f12b03c4e321488223d91fa6669b2/qc/preseq/SRR1822166_06.lc_extrap.txt",
                "SRR5007259_7.lc_extrap": "/scratch/Shares/dowell/itripodi/ATAC/temp/3d/5f12b03c4e321488223d91fa6669b2/qc/preseq/SRR5007259_7.lc_extrap.txt",
                "SRR5063984_004.lc_extrap": "/scratch/Shares/dowell/itripodi/ATAC/temp/3d/5f12b03c4e321488223d91fa6669b2/qc/preseq/SRR5063984_004.lc_extrap.txt",
                "SRR5007259_09.c_curve": "/scratch/Shares/dowell/itripodi/ATAC/temp/3d/5f12b03c4e321488223d91fa6669b2/qc/preseq/SRR5007259_09.c_curve.txt",
                "SRR5128074_9.c_curve": "/scratch/Shares/dowell/itripodi/ATAC/temp/3d/5f12b03c4e321488223d91fa6669b2/qc/preseq/SRR5128074_9.c_curve.txt",
                "SRR5128074_008.c_curve": "/scratch/Shares/dowell/itripodi/ATAC/temp/3d/5f12b03c4e321488223d91fa6669b2/qc/preseq/SRR5128074_008.c_curve.txt",
                "SRR5063984.lc_extrap": "/scratch/Shares/dowell/itripodi/ATAC/temp/3d/5f12b03c4e321488223d91fa6669b2/qc/preseq/SRR5063984.lc_extrap.txt",
                "SRR891275_03.c_curve": "/scratch/Shares/dowell/itripodi/ATAC/temp/3d/5f12b03c4e321488223d91fa6669b2/qc/preseq/SRR891275_03.c_curve.txt",
                "SRR5128074_006.c_curve": "/scratch/Shares/dowell/itripodi/ATAC/temp/3d/5f12b03c4e321488223d91fa6669b2/qc/preseq/SRR5128074_006.c_curve.txt",
                "SRR5007259_1.c_curve": "/scratch/Shares/dowell/itripodi/ATAC/temp/3d/5f12b03c4e321488223d91fa6669b2/qc/preseq/SRR5007259_1.c_curve.txt",
                "SRR5876159_03.c_curve": "/scratch/Shares/dowell/itripodi/ATAC/temp/3d/5f12b03c4e321488223d91fa6669b2/qc/preseq/SRR5876159_03.c_curve.txt",
                "SRR5007258_05.c_curve": "/scratch/Shares/dowell/itripodi/ATAC/temp/3d/5f12b03c4e321488223d91fa6669b2/qc/preseq/SRR5007258_05.c_curve.txt",
                "SRR5007258_3.c_curve": "/scratch/Shares/dowell/itripodi/ATAC/temp/3d/5f12b03c4e321488223d91fa6669b2/qc/preseq/SRR5007258_3.c_curve.txt",
                "SRR5876158_005.c_curve": "/scratch/Shares/dowell/itripodi/ATAC/temp/3d/5f12b03c4e321488223d91fa6669b2/qc/preseq/SRR5876158_005.c_curve.txt",
                "SRR1822168_6.c_curve": "/scratch/Shares/dowell/itripodi/ATAC/temp/3d/5f12b03c4e321488223d91fa6669b2/qc/preseq/SRR1822168_6.c_curve.txt",
                "SRR891275_9.c_curve": "/scratch/Shares/dowell/itripodi/ATAC/temp/3d/5f12b03c4e321488223d91fa6669b2/qc/preseq/SRR891275_9.c_curve.txt",
                "SRR3622819_07.c_curve": "/scratch/Shares/dowell/itripodi/ATAC/temp/3d/5f12b03c4e321488223d91fa6669b2/qc/preseq/SRR3622819_07.c_curve.txt",
                "SRR891276_2.lc_extrap": "/scratch/Shares/dowell/itripodi/ATAC/temp/3d/5f12b03c4e321488223d91fa6669b2/qc/preseq/SRR891276_2.lc_extrap.txt",
                "SRR5876158_003.lc_extrap": "/scratch/Shares/dowell/itripodi/ATAC/temp/3d/5f12b03c4e321488223d91fa6669b2/qc/preseq/SRR5876158_003.lc_extrap.txt",
                "SRR5876158_4.lc_extrap": "/scratch/Shares/dowell/itripodi/ATAC/temp/3d/5f12b03c4e321488223d91fa6669b2/qc/preseq/SRR5876158_4.lc_extrap.txt",
                "SRR5007258_003.lc_extrap": "/scratch/Shares/dowell/itripodi/ATAC/temp/3d/5f12b03c4e321488223d91fa6669b2/qc/preseq/SRR5007258_003.lc_extrap.txt",
                "SRR3622818_002.c_curve": "/scratch/Shares/dowell/itripodi/ATAC/temp/3d/5f12b03c4e321488223d91fa6669b2/qc/preseq/SRR3622818_002.c_curve.txt",
                "SRR5876159_4.lc_extrap": "/scratch/Shares/dowell/itripodi/ATAC/temp/3d/5f12b03c4e321488223d91fa6669b2/qc/preseq/SRR5876159_4.lc_extrap.txt",
                "SRR5063984_003.lc_extrap": "/scratch/Shares/dowell/itripodi/ATAC/temp/3d/5f12b03c4e321488223d91fa6669b2/qc/preseq/SRR5063984_003.lc_extrap.txt",
                "SRR1822168_006.lc_extrap": "/scratch/Shares/dowell/itripodi/ATAC/temp/3d/5f12b03c4e321488223d91fa6669b2/qc/preseq/SRR1822168_006.lc_extrap.txt",
                "SRR5128074_09.c_curve": "/scratch/Shares/dowell/itripodi/ATAC/temp/3d/5f12b03c4e321488223d91fa6669b2/qc/preseq/SRR5128074_09.c_curve.txt",
                "SRR1822166_9.c_curve": "/scratch/Shares/dowell/itripodi/ATAC/temp/3d/5f12b03c4e321488223d91fa6669b2/qc/preseq/SRR1822166_9.c_curve.txt",
                "SRR891275_2.lc_extrap": "/scratch/Shares/dowell/itripodi/ATAC/temp/3d/5f12b03c4e321488223d91fa6669b2/qc/preseq/SRR891275_2.lc_extrap.txt",
                "SRR5876159_9.c_curve": "/scratch/Shares/dowell/itripodi/ATAC/temp/3d/5f12b03c4e321488223d91fa6669b2/qc/preseq/SRR5876159_9.c_curve.txt",
                "SRR5876158_005.lc_extrap": "/scratch/Shares/dowell/itripodi/ATAC/temp/3d/5f12b03c4e321488223d91fa6669b2/qc/preseq/SRR5876158_005.lc_extrap.txt",
                "SRR5128074_02.c_curve": "/scratch/Shares/dowell/itripodi/ATAC/temp/3d/5f12b03c4e321488223d91fa6669b2/qc/preseq/SRR5128074_02.c_curve.txt",
                "SRR5128074_001.lc_extrap": "/scratch/Shares/dowell/itripodi/ATAC/temp/3d/5f12b03c4e321488223d91fa6669b2/qc/preseq/SRR5128074_001.lc_extrap.txt",
                "SRR5876159_5.lc_extrap": "/scratch/Shares/dowell/itripodi/ATAC/temp/3d/5f12b03c4e321488223d91fa6669b2/qc/preseq/SRR5876159_5.lc_extrap.txt",
                "SRR891276_7.c_curve": "/scratch/Shares/dowell/itripodi/ATAC/temp/3d/5f12b03c4e321488223d91fa6669b2/qc/preseq/SRR891276_7.c_curve.txt",
                "SRR5128074.c_curve": "/scratch/Shares/dowell/itripodi/ATAC/temp/3d/5f12b03c4e321488223d91fa6669b2/qc/preseq/SRR5128074.c_curve.txt",
                "SRR5128074_9.lc_extrap": "/scratch/Shares/dowell/itripodi/ATAC/temp/3d/5f12b03c4e321488223d91fa6669b2/qc/preseq/SRR5128074_9.lc_extrap.txt",
                "SRR1822168_05.c_curve": "/scratch/Shares/dowell/itripodi/ATAC/temp/3d/5f12b03c4e321488223d91fa6669b2/qc/preseq/SRR1822168_05.c_curve.txt",
                "SRR5876158_01.lc_extrap": "/scratch/Shares/dowell/itripodi/ATAC/temp/3d/5f12b03c4e321488223d91fa6669b2/qc/preseq/SRR5876158_01.lc_extrap.txt",
                "SRR5007258_005.c_curve": "/scratch/Shares/dowell/itripodi/ATAC/temp/3d/5f12b03c4e321488223d91fa6669b2/qc/preseq/SRR5007258_005.c_curve.txt",
                "SRR5876158_9.c_curve": "/scratch/Shares/dowell/itripodi/ATAC/temp/3d/5f12b03c4e321488223d91fa6669b2/qc/preseq/SRR5876158_9.c_curve.txt",
                "SRR1822166_05.lc_extrap": "/scratch/Shares/dowell/itripodi/ATAC/temp/3d/5f12b03c4e321488223d91fa6669b2/qc/preseq/SRR1822166_05.lc_extrap.txt",
                "SRR5007259_003.lc_extrap": "/scratch/Shares/dowell/itripodi/ATAC/temp/3d/5f12b03c4e321488223d91fa6669b2/qc/preseq/SRR5007259_003.lc_extrap.txt",
                "SRR5063984_9.c_curve": "/scratch/Shares/dowell/itripodi/ATAC/temp/3d/5f12b03c4e321488223d91fa6669b2/qc/preseq/SRR5063984_9.c_curve.txt",
                "SRR5128074_05.lc_extrap": "/scratch/Shares/dowell/itripodi/ATAC/temp/3d/5f12b03c4e321488223d91fa6669b2/qc/preseq/SRR5128074_05.lc_extrap.txt",
                "SRR3622817_006.lc_extrap": "/scratch/Shares/dowell/itripodi/ATAC/temp/3d/5f12b03c4e321488223d91fa6669b2/qc/preseq/SRR3622817_006.lc_extrap.txt",
                "SRR5007259_3.lc_extrap": "/scratch/Shares/dowell/itripodi/ATAC/temp/3d/5f12b03c4e321488223d91fa6669b2/qc/preseq/SRR5007259_3.lc_extrap.txt",
                "SRR5063985_5.c_curve": "/scratch/Shares/dowell/itripodi/ATAC/temp/3d/5f12b03c4e321488223d91fa6669b2/qc/preseq/SRR5063985_5.c_curve.txt",
                "SRR5063984_7.lc_extrap": "/scratch/Shares/dowell/itripodi/ATAC/temp/3d/5f12b03c4e321488223d91fa6669b2/qc/preseq/SRR5063984_7.lc_extrap.txt",
                "SRR5007259_9.lc_extrap": "/scratch/Shares/dowell/itripodi/ATAC/temp/3d/5f12b03c4e321488223d91fa6669b2/qc/preseq/SRR5007259_9.lc_extrap.txt",
                "SRR891276_003.lc_extrap": "/scratch/Shares/dowell/itripodi/ATAC/temp/3d/5f12b03c4e321488223d91fa6669b2/qc/preseq/SRR891276_003.lc_extrap.txt",
                "SRR5063985_003.lc_extrap": "/scratch/Shares/dowell/itripodi/ATAC/temp/3d/5f12b03c4e321488223d91fa6669b2/qc/preseq/SRR5063985_003.lc_extrap.txt",
                "SRR5007259_1.lc_extrap": "/scratch/Shares/dowell/itripodi/ATAC/temp/3d/5f12b03c4e321488223d91fa6669b2/qc/preseq/SRR5007259_1.lc_extrap.txt",
                "SRR5063984_2.lc_extrap": "/scratch/Shares/dowell/itripodi/ATAC/temp/3d/5f12b03c4e321488223d91fa6669b2/qc/preseq/SRR5063984_2.lc_extrap.txt",
                "SRR5007259_2.lc_extrap": "/scratch/Shares/dowell/itripodi/ATAC/temp/3d/5f12b03c4e321488223d91fa6669b2/qc/preseq/SRR5007259_2.lc_extrap.txt",
                "SRR5007259_002.c_curve": "/scratch/Shares/dowell/itripodi/ATAC/temp/3d/5f12b03c4e321488223d91fa6669b2/qc/preseq/SRR5007259_002.c_curve.txt",
                "SRR5063984_9.lc_extrap": "/scratch/Shares/dowell/itripodi/ATAC/temp/3d/5f12b03c4e321488223d91fa6669b2/qc/preseq/SRR5063984_9.lc_extrap.txt",
                "SRR5063985_003.c_curve": "/scratch/Shares/dowell/itripodi/ATAC/temp/3d/5f12b03c4e321488223d91fa6669b2/qc/preseq/SRR5063985_003.c_curve.txt",
                "SRR5128074_2.c_curve": "/scratch/Shares/dowell/itripodi/ATAC/temp/3d/5f12b03c4e321488223d91fa6669b2/qc/preseq/SRR5128074_2.c_curve.txt",
                "SRR891275_5.lc_extrap": "/scratch/Shares/dowell/itripodi/ATAC/temp/3d/5f12b03c4e321488223d91fa6669b2/qc/preseq/SRR891275_5.lc_extrap.txt",
                "SRR5876159_9.lc_extrap": "/scratch/Shares/dowell/itripodi/ATAC/temp/3d/5f12b03c4e321488223d91fa6669b2/qc/preseq/SRR5876159_9.lc_extrap.txt",
                "SRR1822168_9.c_curve": "/scratch/Shares/dowell/itripodi/ATAC/temp/3d/5f12b03c4e321488223d91fa6669b2/qc/preseq/SRR1822168_9.c_curve.txt",
                "SRR3622817_002.c_curve": "/scratch/Shares/dowell/itripodi/ATAC/temp/3d/5f12b03c4e321488223d91fa6669b2/qc/preseq/SRR3622817_002.c_curve.txt",
                "SRR5007258_009.c_curve": "/scratch/Shares/dowell/itripodi/ATAC/temp/3d/5f12b03c4e321488223d91fa6669b2/qc/preseq/SRR5007258_009.c_curve.txt",
                "SRR5007259_009.c_curve": "/scratch/Shares/dowell/itripodi/ATAC/temp/3d/5f12b03c4e321488223d91fa6669b2/qc/preseq/SRR5007259_009.c_curve.txt",
                "SRR5876159_06.c_curve": "/scratch/Shares/dowell/itripodi/ATAC/temp/3d/5f12b03c4e321488223d91fa6669b2/qc/preseq/SRR5876159_06.c_curve.txt",
                "SRR1822165_004.lc_extrap": "/scratch/Shares/dowell/itripodi/ATAC/temp/3d/5f12b03c4e321488223d91fa6669b2/qc/preseq/SRR1822165_004.lc_extrap.txt",
                "SRR3622817_04.lc_extrap": "/scratch/Shares/dowell/itripodi/ATAC/temp/3d/5f12b03c4e321488223d91fa6669b2/qc/preseq/SRR3622817_04.lc_extrap.txt",
                "SRR5007259_4.lc_extrap": "/scratch/Shares/dowell/itripodi/ATAC/temp/3d/5f12b03c4e321488223d91fa6669b2/qc/preseq/SRR5007259_4.lc_extrap.txt",
                "SRR891275_05.lc_extrap": "/scratch/Shares/dowell/itripodi/ATAC/temp/3d/5f12b03c4e321488223d91fa6669b2/qc/preseq/SRR891275_05.lc_extrap.txt",
                "SRR5063984_1.c_curve": "/scratch/Shares/dowell/itripodi/ATAC/temp/3d/5f12b03c4e321488223d91fa6669b2/qc/preseq/SRR5063984_1.c_curve.txt",
                "SRR1822168_1.c_curve": "/scratch/Shares/dowell/itripodi/ATAC/temp/3d/5f12b03c4e321488223d91fa6669b2/qc/preseq/SRR1822168_1.c_curve.txt",
                "SRR1822165_03.lc_extrap": "/scratch/Shares/dowell/itripodi/ATAC/temp/3d/5f12b03c4e321488223d91fa6669b2/qc/preseq/SRR1822165_03.lc_extrap.txt",
                "SRR3622818_4.c_curve": "/scratch/Shares/dowell/itripodi/ATAC/temp/3d/5f12b03c4e321488223d91fa6669b2/qc/preseq/SRR3622818_4.c_curve.txt",
                "SRR3622818_5.lc_extrap": "/scratch/Shares/dowell/itripodi/ATAC/temp/3d/5f12b03c4e321488223d91fa6669b2/qc/preseq/SRR3622818_5.lc_extrap.txt",
                "SRR5876158_06.c_curve": "/scratch/Shares/dowell/itripodi/ATAC/temp/3d/5f12b03c4e321488223d91fa6669b2/qc/preseq/SRR5876158_06.c_curve.txt",
                "SRR891276_009.c_curve": "/scratch/Shares/dowell/itripodi/ATAC/temp/3d/5f12b03c4e321488223d91fa6669b2/qc/preseq/SRR891276_009.c_curve.txt",
                "SRR1822166_2.lc_extrap": "/scratch/Shares/dowell/itripodi/ATAC/temp/3d/5f12b03c4e321488223d91fa6669b2/qc/preseq/SRR1822166_2.lc_extrap.txt",
                "SRR5007258_008.c_curve": "/scratch/Shares/dowell/itripodi/ATAC/temp/3d/5f12b03c4e321488223d91fa6669b2/qc/preseq/SRR5007258_008.c_curve.txt",
                "SRR891275_03.lc_extrap": "/scratch/Shares/dowell/itripodi/ATAC/temp/3d/5f12b03c4e321488223d91fa6669b2/qc/preseq/SRR891275_03.lc_extrap.txt",
                "SRR5063984_004.c_curve": "/scratch/Shares/dowell/itripodi/ATAC/temp/3d/5f12b03c4e321488223d91fa6669b2/qc/preseq/SRR5063984_004.c_curve.txt",
                "SRR5007259_3.c_curve": "/scratch/Shares/dowell/itripodi/ATAC/temp/3d/5f12b03c4e321488223d91fa6669b2/qc/preseq/SRR5007259_3.c_curve.txt",
                "SRR5876158_08.lc_extrap": "/scratch/Shares/dowell/itripodi/ATAC/temp/3d/5f12b03c4e321488223d91fa6669b2/qc/preseq/SRR5876158_08.lc_extrap.txt",
                "SRR3622818_07.lc_extrap": "/scratch/Shares/dowell/itripodi/ATAC/temp/3d/5f12b03c4e321488223d91fa6669b2/qc/preseq/SRR3622818_07.lc_extrap.txt",
                "SRR1822168_005.c_curve": "/scratch/Shares/dowell/itripodi/ATAC/temp/3d/5f12b03c4e321488223d91fa6669b2/qc/preseq/SRR1822168_005.c_curve.txt",
                "SRR1822168_2.c_curve": "/scratch/Shares/dowell/itripodi/ATAC/temp/3d/5f12b03c4e321488223d91fa6669b2/qc/preseq/SRR1822168_2.c_curve.txt",
                "SRR3622818.c_curve": "/scratch/Shares/dowell/itripodi/ATAC/temp/3d/5f12b03c4e321488223d91fa6669b2/qc/preseq/SRR3622818.c_curve.txt",
                "SRR5876159_008.c_curve": "/scratch/Shares/dowell/itripodi/ATAC/temp/3d/5f12b03c4e321488223d91fa6669b2/qc/preseq/SRR5876159_008.c_curve.txt",
                "SRR1822165_003.c_curve": "/scratch/Shares/dowell/itripodi/ATAC/temp/3d/5f12b03c4e321488223d91fa6669b2/qc/preseq/SRR1822165_003.c_curve.txt",
                "SRR3622817_3.lc_extrap": "/scratch/Shares/dowell/itripodi/ATAC/temp/3d/5f12b03c4e321488223d91fa6669b2/qc/preseq/SRR3622817_3.lc_extrap.txt",
                "SRR5063984_04.lc_extrap": "/scratch/Shares/dowell/itripodi/ATAC/temp/3d/5f12b03c4e321488223d91fa6669b2/qc/preseq/SRR5063984_04.lc_extrap.txt",
                "SRR3622819_05.lc_extrap": "/scratch/Shares/dowell/itripodi/ATAC/temp/3d/5f12b03c4e321488223d91fa6669b2/qc/preseq/SRR3622819_05.lc_extrap.txt",
                "SRR5128074_3.lc_extrap": "/scratch/Shares/dowell/itripodi/ATAC/temp/3d/5f12b03c4e321488223d91fa6669b2/qc/preseq/SRR5128074_3.lc_extrap.txt",
                "SRR5876158_03.c_curve": "/scratch/Shares/dowell/itripodi/ATAC/temp/3d/5f12b03c4e321488223d91fa6669b2/qc/preseq/SRR5876158_03.c_curve.txt",
                "SRR3622819_007.lc_extrap": "/scratch/Shares/dowell/itripodi/ATAC/temp/3d/5f12b03c4e321488223d91fa6669b2/qc/preseq/SRR3622819_007.lc_extrap.txt",
                "SRR5007259_04.c_curve": "/scratch/Shares/dowell/itripodi/ATAC/temp/3d/5f12b03c4e321488223d91fa6669b2/qc/preseq/SRR5007259_04.c_curve.txt",
                "SRR5007258_08.lc_extrap": "/scratch/Shares/dowell/itripodi/ATAC/temp/3d/5f12b03c4e321488223d91fa6669b2/qc/preseq/SRR5007258_08.lc_extrap.txt",
                "SRR5007259_01.c_curve": "/scratch/Shares/dowell/itripodi/ATAC/temp/3d/5f12b03c4e321488223d91fa6669b2/qc/preseq/SRR5007259_01.c_curve.txt",
                "SRR1822168_06.c_curve": "/scratch/Shares/dowell/itripodi/ATAC/temp/3d/5f12b03c4e321488223d91fa6669b2/qc/preseq/SRR1822168_06.c_curve.txt",
                "SRR5063985_02.lc_extrap": "/scratch/Shares/dowell/itripodi/ATAC/temp/3d/5f12b03c4e321488223d91fa6669b2/qc/preseq/SRR5063985_02.lc_extrap.txt",
                "SRR891276_09.lc_extrap": "/scratch/Shares/dowell/itripodi/ATAC/temp/3d/5f12b03c4e321488223d91fa6669b2/qc/preseq/SRR891276_09.lc_extrap.txt",
                "SRR1822168_09.c_curve": "/scratch/Shares/dowell/itripodi/ATAC/temp/3d/5f12b03c4e321488223d91fa6669b2/qc/preseq/SRR1822168_09.c_curve.txt",
                "SRR5876159_7.c_curve": "/scratch/Shares/dowell/itripodi/ATAC/temp/3d/5f12b03c4e321488223d91fa6669b2/qc/preseq/SRR5876159_7.c_curve.txt",
                "SRR3622818_06.c_curve": "/scratch/Shares/dowell/itripodi/ATAC/temp/3d/5f12b03c4e321488223d91fa6669b2/qc/preseq/SRR3622818_06.c_curve.txt",
                "SRR1822168_003.lc_extrap": "/scratch/Shares/dowell/itripodi/ATAC/temp/3d/5f12b03c4e321488223d91fa6669b2/qc/preseq/SRR1822168_003.lc_extrap.txt",
                "SRR5876159_006.lc_extrap": "/scratch/Shares/dowell/itripodi/ATAC/temp/3d/5f12b03c4e321488223d91fa6669b2/qc/preseq/SRR5876159_006.lc_extrap.txt",
                "SRR5876159_05.c_curve": "/scratch/Shares/dowell/itripodi/ATAC/temp/3d/5f12b03c4e321488223d91fa6669b2/qc/preseq/SRR5876159_05.c_curve.txt",
                "SRR3622819_09.lc_extrap": "/scratch/Shares/dowell/itripodi/ATAC/temp/3d/5f12b03c4e321488223d91fa6669b2/qc/preseq/SRR3622819_09.lc_extrap.txt",
                "SRR3622819_1.c_curve": "/scratch/Shares/dowell/itripodi/ATAC/temp/3d/5f12b03c4e321488223d91fa6669b2/qc/preseq/SRR3622819_1.c_curve.txt",
                "SRR1822168_8.lc_extrap": "/scratch/Shares/dowell/itripodi/ATAC/temp/3d/5f12b03c4e321488223d91fa6669b2/qc/preseq/SRR1822168_8.lc_extrap.txt",
                "SRR5063984_001.c_curve": "/scratch/Shares/dowell/itripodi/ATAC/temp/3d/5f12b03c4e321488223d91fa6669b2/qc/preseq/SRR5063984_001.c_curve.txt",
                "SRR3622818_004.lc_extrap": "/scratch/Shares/dowell/itripodi/ATAC/temp/3d/5f12b03c4e321488223d91fa6669b2/qc/preseq/SRR3622818_004.lc_extrap.txt",
                "SRR3622819_004.lc_extrap": "/scratch/Shares/dowell/itripodi/ATAC/temp/3d/5f12b03c4e321488223d91fa6669b2/qc/preseq/SRR3622819_004.lc_extrap.txt",
                "SRR5007259_07.c_curve": "/scratch/Shares/dowell/itripodi/ATAC/temp/3d/5f12b03c4e321488223d91fa6669b2/qc/preseq/SRR5007259_07.c_curve.txt",
                "SRR1822168_008.lc_extrap": "/scratch/Shares/dowell/itripodi/ATAC/temp/3d/5f12b03c4e321488223d91fa6669b2/qc/preseq/SRR1822168_008.lc_extrap.txt",
                "SRR891276_03.lc_extrap": "/scratch/Shares/dowell/itripodi/ATAC/temp/3d/5f12b03c4e321488223d91fa6669b2/qc/preseq/SRR891276_03.lc_extrap.txt",
                "SRR5007259_02.lc_extrap": "/scratch/Shares/dowell/itripodi/ATAC/temp/3d/5f12b03c4e321488223d91fa6669b2/qc/preseq/SRR5007259_02.lc_extrap.txt",
                "SRR5876159_5.c_curve": "/scratch/Shares/dowell/itripodi/ATAC/temp/3d/5f12b03c4e321488223d91fa6669b2/qc/preseq/SRR5876159_5.c_curve.txt",
                "SRR5876159_3.c_curve": "/scratch/Shares/dowell/itripodi/ATAC/temp/3d/5f12b03c4e321488223d91fa6669b2/qc/preseq/SRR5876159_3.c_curve.txt",
                "SRR3622819_4.c_curve": "/scratch/Shares/dowell/itripodi/ATAC/temp/3d/5f12b03c4e321488223d91fa6669b2/qc/preseq/SRR3622819_4.c_curve.txt",
                "SRR1822168_009.c_curve": "/scratch/Shares/dowell/itripodi/ATAC/temp/3d/5f12b03c4e321488223d91fa6669b2/qc/preseq/SRR1822168_009.c_curve.txt",
                "SRR1822165_6.c_curve": "/scratch/Shares/dowell/itripodi/ATAC/temp/3d/5f12b03c4e321488223d91fa6669b2/qc/preseq/SRR1822165_6.c_curve.txt",
                "SRR1822168_001.c_curve": "/scratch/Shares/dowell/itripodi/ATAC/temp/3d/5f12b03c4e321488223d91fa6669b2/qc/preseq/SRR1822168_001.c_curve.txt",
                "SRR1822166_009.lc_extrap": "/scratch/Shares/dowell/itripodi/ATAC/temp/3d/5f12b03c4e321488223d91fa6669b2/qc/preseq/SRR1822166_009.lc_extrap.txt",
                "SRR5007258_08.c_curve": "/scratch/Shares/dowell/itripodi/ATAC/temp/3d/5f12b03c4e321488223d91fa6669b2/qc/preseq/SRR5007258_08.c_curve.txt",
                "SRR5876159_01.lc_extrap": "/scratch/Shares/dowell/itripodi/ATAC/temp/3d/5f12b03c4e321488223d91fa6669b2/qc/preseq/SRR5876159_01.lc_extrap.txt",
                "SRR3622818_002.lc_extrap": "/scratch/Shares/dowell/itripodi/ATAC/temp/3d/5f12b03c4e321488223d91fa6669b2/qc/preseq/SRR3622818_002.lc_extrap.txt",
                "SRR891276_08.c_curve": "/scratch/Shares/dowell/itripodi/ATAC/temp/3d/5f12b03c4e321488223d91fa6669b2/qc/preseq/SRR891276_08.c_curve.txt",
                "SRR5128074_06.lc_extrap": "/scratch/Shares/dowell/itripodi/ATAC/temp/3d/5f12b03c4e321488223d91fa6669b2/qc/preseq/SRR5128074_06.lc_extrap.txt",
                "SRR3622819_04.c_curve": "/scratch/Shares/dowell/itripodi/ATAC/temp/3d/5f12b03c4e321488223d91fa6669b2/qc/preseq/SRR3622819_04.c_curve.txt",
                "SRR891275_1.lc_extrap": "/scratch/Shares/dowell/itripodi/ATAC/temp/3d/5f12b03c4e321488223d91fa6669b2/qc/preseq/SRR891275_1.lc_extrap.txt",
                "SRR891276_9.c_curve": "/scratch/Shares/dowell/itripodi/ATAC/temp/3d/5f12b03c4e321488223d91fa6669b2/qc/preseq/SRR891276_9.c_curve.txt",
                "SRR3622817_2.lc_extrap": "/scratch/Shares/dowell/itripodi/ATAC/temp/3d/5f12b03c4e321488223d91fa6669b2/qc/preseq/SRR3622817_2.lc_extrap.txt",
                "SRR891275_3.lc_extrap": "/scratch/Shares/dowell/itripodi/ATAC/temp/3d/5f12b03c4e321488223d91fa6669b2/qc/preseq/SRR891275_3.lc_extrap.txt",
                "SRR1822166_005.lc_extrap": "/scratch/Shares/dowell/itripodi/ATAC/temp/3d/5f12b03c4e321488223d91fa6669b2/qc/preseq/SRR1822166_005.lc_extrap.txt",
                "SRR5063984_06.lc_extrap": "/scratch/Shares/dowell/itripodi/ATAC/temp/3d/5f12b03c4e321488223d91fa6669b2/qc/preseq/SRR5063984_06.lc_extrap.txt",
                "SRR1822168_005.lc_extrap": "/scratch/Shares/dowell/itripodi/ATAC/temp/3d/5f12b03c4e321488223d91fa6669b2/qc/preseq/SRR1822168_005.lc_extrap.txt",
                "SRR1822165_006.c_curve": "/scratch/Shares/dowell/itripodi/ATAC/temp/3d/5f12b03c4e321488223d91fa6669b2/qc/preseq/SRR1822165_006.c_curve.txt",
                "SRR5876158_02.c_curve": "/scratch/Shares/dowell/itripodi/ATAC/temp/3d/5f12b03c4e321488223d91fa6669b2/qc/preseq/SRR5876158_02.c_curve.txt",
                "SRR1822168_04.c_curve": "/scratch/Shares/dowell/itripodi/ATAC/temp/3d/5f12b03c4e321488223d91fa6669b2/qc/preseq/SRR1822168_04.c_curve.txt",
                "SRR5007258_008.lc_extrap": "/scratch/Shares/dowell/itripodi/ATAC/temp/3d/5f12b03c4e321488223d91fa6669b2/qc/preseq/SRR5007258_008.lc_extrap.txt",
                "SRR3622819_009.lc_extrap": "/scratch/Shares/dowell/itripodi/ATAC/temp/3d/5f12b03c4e321488223d91fa6669b2/qc/preseq/SRR3622819_009.lc_extrap.txt",
                "SRR5876158_007.c_curve": "/scratch/Shares/dowell/itripodi/ATAC/temp/3d/5f12b03c4e321488223d91fa6669b2/qc/preseq/SRR5876158_007.c_curve.txt",
                "SRR3622817_5.c_curve": "/scratch/Shares/dowell/itripodi/ATAC/temp/3d/5f12b03c4e321488223d91fa6669b2/qc/preseq/SRR3622817_5.c_curve.txt",
                "SRR3622818_06.lc_extrap": "/scratch/Shares/dowell/itripodi/ATAC/temp/3d/5f12b03c4e321488223d91fa6669b2/qc/preseq/SRR3622818_06.lc_extrap.txt",
                "SRR1822166_9.lc_extrap": "/scratch/Shares/dowell/itripodi/ATAC/temp/3d/5f12b03c4e321488223d91fa6669b2/qc/preseq/SRR1822166_9.lc_extrap.txt",
                "SRR3622817_002.lc_extrap": "/scratch/Shares/dowell/itripodi/ATAC/temp/3d/5f12b03c4e321488223d91fa6669b2/qc/preseq/SRR3622817_002.lc_extrap.txt",
                "SRR1822166_5.lc_extrap": "/scratch/Shares/dowell/itripodi/ATAC/temp/3d/5f12b03c4e321488223d91fa6669b2/qc/preseq/SRR1822166_5.lc_extrap.txt",
                "SRR5007258_01.c_curve": "/scratch/Shares/dowell/itripodi/ATAC/temp/3d/5f12b03c4e321488223d91fa6669b2/qc/preseq/SRR5007258_01.c_curve.txt",
                "SRR891276_05.lc_extrap": "/scratch/Shares/dowell/itripodi/ATAC/temp/3d/5f12b03c4e321488223d91fa6669b2/qc/preseq/SRR891276_05.lc_extrap.txt",
                "SRR5007258_7.lc_extrap": "/scratch/Shares/dowell/itripodi/ATAC/temp/3d/5f12b03c4e321488223d91fa6669b2/qc/preseq/SRR5007258_7.lc_extrap.txt",
                "SRR5128074_6.lc_extrap": "/scratch/Shares/dowell/itripodi/ATAC/temp/3d/5f12b03c4e321488223d91fa6669b2/qc/preseq/SRR5128074_6.lc_extrap.txt",
                "SRR1822166_1.c_curve": "/scratch/Shares/dowell/itripodi/ATAC/temp/3d/5f12b03c4e321488223d91fa6669b2/qc/preseq/SRR1822166_1.c_curve.txt",
                "SRR5007259_08.lc_extrap": "/scratch/Shares/dowell/itripodi/ATAC/temp/3d/5f12b03c4e321488223d91fa6669b2/qc/preseq/SRR5007259_08.lc_extrap.txt",
                "SRR1822165_1.c_curve": "/scratch/Shares/dowell/itripodi/ATAC/temp/3d/5f12b03c4e321488223d91fa6669b2/qc/preseq/SRR1822165_1.c_curve.txt",
                "SRR3622818_07.c_curve": "/scratch/Shares/dowell/itripodi/ATAC/temp/3d/5f12b03c4e321488223d91fa6669b2/qc/preseq/SRR3622818_07.c_curve.txt",
                "SRR5876159_6.c_curve": "/scratch/Shares/dowell/itripodi/ATAC/temp/3d/5f12b03c4e321488223d91fa6669b2/qc/preseq/SRR5876159_6.c_curve.txt",
                "SRR5876159.lc_extrap": "/scratch/Shares/dowell/itripodi/ATAC/temp/3d/5f12b03c4e321488223d91fa6669b2/qc/preseq/SRR5876159.lc_extrap.txt",
                "SRR3622818_003.lc_extrap": "/scratch/Shares/dowell/itripodi/ATAC/temp/3d/5f12b03c4e321488223d91fa6669b2/qc/preseq/SRR3622818_003.lc_extrap.txt",
                "SRR3622818_05.lc_extrap": "/scratch/Shares/dowell/itripodi/ATAC/temp/3d/5f12b03c4e321488223d91fa6669b2/qc/preseq/SRR3622818_05.lc_extrap.txt",
                "SRR5876158_5.lc_extrap": "/scratch/Shares/dowell/itripodi/ATAC/temp/3d/5f12b03c4e321488223d91fa6669b2/qc/preseq/SRR5876158_5.lc_extrap.txt",
                "SRR5063985_9.lc_extrap": "/scratch/Shares/dowell/itripodi/ATAC/temp/3d/5f12b03c4e321488223d91fa6669b2/qc/preseq/SRR5063985_9.lc_extrap.txt",
                "SRR3622818_2.lc_extrap": "/scratch/Shares/dowell/itripodi/ATAC/temp/3d/5f12b03c4e321488223d91fa6669b2/qc/preseq/SRR3622818_2.lc_extrap.txt",
                "SRR5063985_004.lc_extrap": "/scratch/Shares/dowell/itripodi/ATAC/temp/3d/5f12b03c4e321488223d91fa6669b2/qc/preseq/SRR5063985_004.lc_extrap.txt",
                "SRR5876159_07.lc_extrap": "/scratch/Shares/dowell/itripodi/ATAC/temp/3d/5f12b03c4e321488223d91fa6669b2/qc/preseq/SRR5876159_07.lc_extrap.txt",
                "SRR5063985_5.lc_extrap": "/scratch/Shares/dowell/itripodi/ATAC/temp/3d/5f12b03c4e321488223d91fa6669b2/qc/preseq/SRR5063985_5.lc_extrap.txt",
                "SRR3622819_001.lc_extrap": "/scratch/Shares/dowell/itripodi/ATAC/temp/3d/5f12b03c4e321488223d91fa6669b2/qc/preseq/SRR3622819_001.lc_extrap.txt",
                "SRR5063985_6.c_curve": "/scratch/Shares/dowell/itripodi/ATAC/temp/3d/5f12b03c4e321488223d91fa6669b2/qc/preseq/SRR5063985_6.c_curve.txt",
                "SRR3622817_04.c_curve": "/scratch/Shares/dowell/itripodi/ATAC/temp/3d/5f12b03c4e321488223d91fa6669b2/qc/preseq/SRR3622817_04.c_curve.txt",
                "SRR5007258.lc_extrap": "/scratch/Shares/dowell/itripodi/ATAC/temp/3d/5f12b03c4e321488223d91fa6669b2/qc/preseq/SRR5007258.lc_extrap.txt",
                "SRR5007258_06.lc_extrap": "/scratch/Shares/dowell/itripodi/ATAC/temp/3d/5f12b03c4e321488223d91fa6669b2/qc/preseq/SRR5007258_06.lc_extrap.txt",
                "SRR1822166.lc_extrap": "/scratch/Shares/dowell/itripodi/ATAC/temp/3d/5f12b03c4e321488223d91fa6669b2/qc/preseq/SRR1822166.lc_extrap.txt",
                "SRR5007258_1.lc_extrap": "/scratch/Shares/dowell/itripodi/ATAC/temp/3d/5f12b03c4e321488223d91fa6669b2/qc/preseq/SRR5007258_1.lc_extrap.txt",
                "SRR891275_6.lc_extrap": "/scratch/Shares/dowell/itripodi/ATAC/temp/3d/5f12b03c4e321488223d91fa6669b2/qc/preseq/SRR891275_6.lc_extrap.txt",
                "SRR1822165_9.lc_extrap": "/scratch/Shares/dowell/itripodi/ATAC/temp/3d/5f12b03c4e321488223d91fa6669b2/qc/preseq/SRR1822165_9.lc_extrap.txt",
                "SRR1822166_7.c_curve": "/scratch/Shares/dowell/itripodi/ATAC/temp/3d/5f12b03c4e321488223d91fa6669b2/qc/preseq/SRR1822166_7.c_curve.txt",
                "SRR5007258_02.lc_extrap": "/scratch/Shares/dowell/itripodi/ATAC/temp/3d/5f12b03c4e321488223d91fa6669b2/qc/preseq/SRR5007258_02.lc_extrap.txt",
                "SRR5007259_009.lc_extrap": "/scratch/Shares/dowell/itripodi/ATAC/temp/3d/5f12b03c4e321488223d91fa6669b2/qc/preseq/SRR5007259_009.lc_extrap.txt",
                "SRR5007258_004.c_curve": "/scratch/Shares/dowell/itripodi/ATAC/temp/3d/5f12b03c4e321488223d91fa6669b2/qc/preseq/SRR5007258_004.c_curve.txt",
                "SRR891276_001.c_curve": "/scratch/Shares/dowell/itripodi/ATAC/temp/3d/5f12b03c4e321488223d91fa6669b2/qc/preseq/SRR891276_001.c_curve.txt",
                "SRR3622817_07.c_curve": "/scratch/Shares/dowell/itripodi/ATAC/temp/3d/5f12b03c4e321488223d91fa6669b2/qc/preseq/SRR3622817_07.c_curve.txt",
                "SRR1822165_02.c_curve": "/scratch/Shares/dowell/itripodi/ATAC/temp/3d/5f12b03c4e321488223d91fa6669b2/qc/preseq/SRR1822165_02.c_curve.txt",
                "SRR5007259_8.c_curve": "/scratch/Shares/dowell/itripodi/ATAC/temp/3d/5f12b03c4e321488223d91fa6669b2/qc/preseq/SRR5007259_8.c_curve.txt",
                "SRR1822168_02.c_curve": "/scratch/Shares/dowell/itripodi/ATAC/temp/3d/5f12b03c4e321488223d91fa6669b2/qc/preseq/SRR1822168_02.c_curve.txt",
                "SRR5063985_2.c_curve": "/scratch/Shares/dowell/itripodi/ATAC/temp/3d/5f12b03c4e321488223d91fa6669b2/qc/preseq/SRR5063985_2.c_curve.txt",
                "SRR1822165_9.c_curve": "/scratch/Shares/dowell/itripodi/ATAC/temp/3d/5f12b03c4e321488223d91fa6669b2/qc/preseq/SRR1822165_9.c_curve.txt",
                "SRR3622817_009.lc_extrap": "/scratch/Shares/dowell/itripodi/ATAC/temp/3d/5f12b03c4e321488223d91fa6669b2/qc/preseq/SRR3622817_009.lc_extrap.txt",
                "SRR5007258_001.lc_extrap": "/scratch/Shares/dowell/itripodi/ATAC/temp/3d/5f12b03c4e321488223d91fa6669b2/qc/preseq/SRR5007258_001.lc_extrap.txt",
                "SRR5876158_6.lc_extrap": "/scratch/Shares/dowell/itripodi/ATAC/temp/3d/5f12b03c4e321488223d91fa6669b2/qc/preseq/SRR5876158_6.lc_extrap.txt",
                "SRR1822168_08.c_curve": "/scratch/Shares/dowell/itripodi/ATAC/temp/3d/5f12b03c4e321488223d91fa6669b2/qc/preseq/SRR1822168_08.c_curve.txt",
                "SRR3622819_004.c_curve": "/scratch/Shares/dowell/itripodi/ATAC/temp/3d/5f12b03c4e321488223d91fa6669b2/qc/preseq/SRR3622819_004.c_curve.txt",
                "SRR5876159_004.lc_extrap": "/scratch/Shares/dowell/itripodi/ATAC/temp/3d/5f12b03c4e321488223d91fa6669b2/qc/preseq/SRR5876159_004.lc_extrap.txt",
                "SRR5063985_4.lc_extrap": "/scratch/Shares/dowell/itripodi/ATAC/temp/3d/5f12b03c4e321488223d91fa6669b2/qc/preseq/SRR5063985_4.lc_extrap.txt",
                "SRR3622817_9.lc_extrap": "/scratch/Shares/dowell/itripodi/ATAC/temp/3d/5f12b03c4e321488223d91fa6669b2/qc/preseq/SRR3622817_9.lc_extrap.txt",
                "SRR891276_04.lc_extrap": "/scratch/Shares/dowell/itripodi/ATAC/temp/3d/5f12b03c4e321488223d91fa6669b2/qc/preseq/SRR891276_04.lc_extrap.txt",
                "SRR1822165_08.c_curve": "/scratch/Shares/dowell/itripodi/ATAC/temp/3d/5f12b03c4e321488223d91fa6669b2/qc/preseq/SRR1822165_08.c_curve.txt",
                "SRR1822168_01.c_curve": "/scratch/Shares/dowell/itripodi/ATAC/temp/3d/5f12b03c4e321488223d91fa6669b2/qc/preseq/SRR1822168_01.c_curve.txt",
                "SRR1822165_2.c_curve": "/scratch/Shares/dowell/itripodi/ATAC/temp/3d/5f12b03c4e321488223d91fa6669b2/qc/preseq/SRR1822165_2.c_curve.txt",
                "SRR5007259_004.lc_extrap": "/scratch/Shares/dowell/itripodi/ATAC/temp/3d/5f12b03c4e321488223d91fa6669b2/qc/preseq/SRR5007259_004.lc_extrap.txt",
                "SRR5876158_2.c_curve": "/scratch/Shares/dowell/itripodi/ATAC/temp/3d/5f12b03c4e321488223d91fa6669b2/qc/preseq/SRR5876158_2.c_curve.txt",
                "SRR5128074_05.c_curve": "/scratch/Shares/dowell/itripodi/ATAC/temp/3d/5f12b03c4e321488223d91fa6669b2/qc/preseq/SRR5128074_05.c_curve.txt",
                "SRR1822166.c_curve": "/scratch/Shares/dowell/itripodi/ATAC/temp/3d/5f12b03c4e321488223d91fa6669b2/qc/preseq/SRR1822166.c_curve.txt",
                "SRR891275_006.c_curve": "/scratch/Shares/dowell/itripodi/ATAC/temp/3d/5f12b03c4e321488223d91fa6669b2/qc/preseq/SRR891275_006.c_curve.txt",
                "SRR5007258_07.lc_extrap": "/scratch/Shares/dowell/itripodi/ATAC/temp/3d/5f12b03c4e321488223d91fa6669b2/qc/preseq/SRR5007258_07.lc_extrap.txt",
                "SRR5876158_7.c_curve": "/scratch/Shares/dowell/itripodi/ATAC/temp/3d/5f12b03c4e321488223d91fa6669b2/qc/preseq/SRR5876158_7.c_curve.txt",
                "SRR3622819_008.lc_extrap": "/scratch/Shares/dowell/itripodi/ATAC/temp/3d/5f12b03c4e321488223d91fa6669b2/qc/preseq/SRR3622819_008.lc_extrap.txt",
                "SRR3622819_08.lc_extrap": "/scratch/Shares/dowell/itripodi/ATAC/temp/3d/5f12b03c4e321488223d91fa6669b2/qc/preseq/SRR3622819_08.lc_extrap.txt",
                "SRR5063985_007.lc_extrap": "/scratch/Shares/dowell/itripodi/ATAC/temp/3d/5f12b03c4e321488223d91fa6669b2/qc/preseq/SRR5063985_007.lc_extrap.txt",
                "SRR1822166_08.lc_extrap": "/scratch/Shares/dowell/itripodi/ATAC/temp/3d/5f12b03c4e321488223d91fa6669b2/qc/preseq/SRR1822166_08.lc_extrap.txt",
                "SRR3622818_2.c_curve": "/scratch/Shares/dowell/itripodi/ATAC/temp/3d/5f12b03c4e321488223d91fa6669b2/qc/preseq/SRR3622818_2.c_curve.txt",
                "SRR5007259_5.c_curve": "/scratch/Shares/dowell/itripodi/ATAC/temp/3d/5f12b03c4e321488223d91fa6669b2/qc/preseq/SRR5007259_5.c_curve.txt",
                "SRR3622817_05.lc_extrap": "/scratch/Shares/dowell/itripodi/ATAC/temp/3d/5f12b03c4e321488223d91fa6669b2/qc/preseq/SRR3622817_05.lc_extrap.txt",
                "SRR5128074_06.c_curve": "/scratch/Shares/dowell/itripodi/ATAC/temp/3d/5f12b03c4e321488223d91fa6669b2/qc/preseq/SRR5128074_06.c_curve.txt",
                "SRR5063985_1.lc_extrap": "/scratch/Shares/dowell/itripodi/ATAC/temp/3d/5f12b03c4e321488223d91fa6669b2/qc/preseq/SRR5063985_1.lc_extrap.txt",
                "SRR5063984_08.c_curve": "/scratch/Shares/dowell/itripodi/ATAC/temp/3d/5f12b03c4e321488223d91fa6669b2/qc/preseq/SRR5063984_08.c_curve.txt",
                "SRR5063985_006.lc_extrap": "/scratch/Shares/dowell/itripodi/ATAC/temp/3d/5f12b03c4e321488223d91fa6669b2/qc/preseq/SRR5063985_006.lc_extrap.txt",
                "SRR5063985_002.lc_extrap": "/scratch/Shares/dowell/itripodi/ATAC/temp/3d/5f12b03c4e321488223d91fa6669b2/qc/preseq/SRR5063985_002.lc_extrap.txt",
                "SRR5876158_2.lc_extrap": "/scratch/Shares/dowell/itripodi/ATAC/temp/3d/5f12b03c4e321488223d91fa6669b2/qc/preseq/SRR5876158_2.lc_extrap.txt",
                "SRR3622817_4.c_curve": "/scratch/Shares/dowell/itripodi/ATAC/temp/3d/5f12b03c4e321488223d91fa6669b2/qc/preseq/SRR3622817_4.c_curve.txt",
                "SRR5007258.c_curve": "/scratch/Shares/dowell/itripodi/ATAC/temp/3d/5f12b03c4e321488223d91fa6669b2/qc/preseq/SRR5007258.c_curve.txt",
                "SRR891275_09.lc_extrap": "/scratch/Shares/dowell/itripodi/ATAC/temp/3d/5f12b03c4e321488223d91fa6669b2/qc/preseq/SRR891275_09.lc_extrap.txt",
                "SRR5128074_7.lc_extrap": "/scratch/Shares/dowell/itripodi/ATAC/temp/3d/5f12b03c4e321488223d91fa6669b2/qc/preseq/SRR5128074_7.lc_extrap.txt",
                "SRR891275_07.c_curve": "/scratch/Shares/dowell/itripodi/ATAC/temp/3d/5f12b03c4e321488223d91fa6669b2/qc/preseq/SRR891275_07.c_curve.txt",
                "SRR891275_2.c_curve": "/scratch/Shares/dowell/itripodi/ATAC/temp/3d/5f12b03c4e321488223d91fa6669b2/qc/preseq/SRR891275_2.c_curve.txt",
                "SRR1822165.c_curve": "/scratch/Shares/dowell/itripodi/ATAC/temp/3d/5f12b03c4e321488223d91fa6669b2/qc/preseq/SRR1822165.c_curve.txt",
                "SRR5007258_007.lc_extrap": "/scratch/Shares/dowell/itripodi/ATAC/temp/3d/5f12b03c4e321488223d91fa6669b2/qc/preseq/SRR5007258_007.lc_extrap.txt",
                "SRR5007258_2.c_curve": "/scratch/Shares/dowell/itripodi/ATAC/temp/3d/5f12b03c4e321488223d91fa6669b2/qc/preseq/SRR5007258_2.c_curve.txt",
                "SRR1822165_3.c_curve": "/scratch/Shares/dowell/itripodi/ATAC/temp/3d/5f12b03c4e321488223d91fa6669b2/qc/preseq/SRR1822165_3.c_curve.txt",
                "SRR5876159_007.c_curve": "/scratch/Shares/dowell/itripodi/ATAC/temp/3d/5f12b03c4e321488223d91fa6669b2/qc/preseq/SRR5876159_007.c_curve.txt",
                "SRR891276_01.c_curve": "/scratch/Shares/dowell/itripodi/ATAC/temp/3d/5f12b03c4e321488223d91fa6669b2/qc/preseq/SRR891276_01.c_curve.txt",
                "SRR5876159_8.c_curve": "/scratch/Shares/dowell/itripodi/ATAC/temp/3d/5f12b03c4e321488223d91fa6669b2/qc/preseq/SRR5876159_8.c_curve.txt",
                "SRR891275_08.lc_extrap": "/scratch/Shares/dowell/itripodi/ATAC/temp/3d/5f12b03c4e321488223d91fa6669b2/qc/preseq/SRR891275_08.lc_extrap.txt",
                "SRR5128074_007.c_curve": "/scratch/Shares/dowell/itripodi/ATAC/temp/3d/5f12b03c4e321488223d91fa6669b2/qc/preseq/SRR5128074_007.c_curve.txt",
                "SRR3622817_06.c_curve": "/scratch/Shares/dowell/itripodi/ATAC/temp/3d/5f12b03c4e321488223d91fa6669b2/qc/preseq/SRR3622817_06.c_curve.txt",
                "SRR5063984_2.c_curve": "/scratch/Shares/dowell/itripodi/ATAC/temp/3d/5f12b03c4e321488223d91fa6669b2/qc/preseq/SRR5063984_2.c_curve.txt",
                "SRR1822166_6.c_curve": "/scratch/Shares/dowell/itripodi/ATAC/temp/3d/5f12b03c4e321488223d91fa6669b2/qc/preseq/SRR1822166_6.c_curve.txt",
                "SRR5007258_9.c_curve": "/scratch/Shares/dowell/itripodi/ATAC/temp/3d/5f12b03c4e321488223d91fa6669b2/qc/preseq/SRR5007258_9.c_curve.txt",
                "SRR5063984_01.lc_extrap": "/scratch/Shares/dowell/itripodi/ATAC/temp/3d/5f12b03c4e321488223d91fa6669b2/qc/preseq/SRR5063984_01.lc_extrap.txt",
                "SRR5063985.c_curve": "/scratch/Shares/dowell/itripodi/ATAC/temp/3d/5f12b03c4e321488223d91fa6669b2/qc/preseq/SRR5063985.c_curve.txt",
                "SRR891276_3.c_curve": "/scratch/Shares/dowell/itripodi/ATAC/temp/3d/5f12b03c4e321488223d91fa6669b2/qc/preseq/SRR891276_3.c_curve.txt",
                "SRR1822165_008.lc_extrap": "/scratch/Shares/dowell/itripodi/ATAC/temp/3d/5f12b03c4e321488223d91fa6669b2/qc/preseq/SRR1822165_008.lc_extrap.txt",
                "SRR5063985_06.c_curve": "/scratch/Shares/dowell/itripodi/ATAC/temp/3d/5f12b03c4e321488223d91fa6669b2/qc/preseq/SRR5063985_06.c_curve.txt",
                "SRR5063984_008.lc_extrap": "/scratch/Shares/dowell/itripodi/ATAC/temp/3d/5f12b03c4e321488223d91fa6669b2/qc/preseq/SRR5063984_008.lc_extrap.txt",
                "SRR891276_2.c_curve": "/scratch/Shares/dowell/itripodi/ATAC/temp/3d/5f12b03c4e321488223d91fa6669b2/qc/preseq/SRR891276_2.c_curve.txt",
                "SRR5007258_09.c_curve": "/scratch/Shares/dowell/itripodi/ATAC/temp/3d/5f12b03c4e321488223d91fa6669b2/qc/preseq/SRR5007258_09.c_curve.txt",
                "SRR3622817_004.lc_extrap": "/scratch/Shares/dowell/itripodi/ATAC/temp/3d/5f12b03c4e321488223d91fa6669b2/qc/preseq/SRR3622817_004.lc_extrap.txt",
                "SRR5063984_4.c_curve": "/scratch/Shares/dowell/itripodi/ATAC/temp/3d/5f12b03c4e321488223d91fa6669b2/qc/preseq/SRR5063984_4.c_curve.txt",
                "SRR5876159_3.lc_extrap": "/scratch/Shares/dowell/itripodi/ATAC/temp/3d/5f12b03c4e321488223d91fa6669b2/qc/preseq/SRR5876159_3.lc_extrap.txt",
                "SRR5007258_2.lc_extrap": "/scratch/Shares/dowell/itripodi/ATAC/temp/3d/5f12b03c4e321488223d91fa6669b2/qc/preseq/SRR5007258_2.lc_extrap.txt",
                "SRR891276.c_curve": "/scratch/Shares/dowell/itripodi/ATAC/temp/3d/5f12b03c4e321488223d91fa6669b2/qc/preseq/SRR891276.c_curve.txt",
                "SRR5128074_004.c_curve": "/scratch/Shares/dowell/itripodi/ATAC/temp/3d/5f12b03c4e321488223d91fa6669b2/qc/preseq/SRR5128074_004.c_curve.txt",
                "SRR3622818_006.c_curve": "/scratch/Shares/dowell/itripodi/ATAC/temp/3d/5f12b03c4e321488223d91fa6669b2/qc/preseq/SRR3622818_006.c_curve.txt",
                "SRR5876159_8.lc_extrap": "/scratch/Shares/dowell/itripodi/ATAC/temp/3d/5f12b03c4e321488223d91fa6669b2/qc/preseq/SRR5876159_8.lc_extrap.txt",
                "SRR5876158_002.c_curve": "/scratch/Shares/dowell/itripodi/ATAC/temp/3d/5f12b03c4e321488223d91fa6669b2/qc/preseq/SRR5876158_002.c_curve.txt",
                "SRR1822165_005.lc_extrap": "/scratch/Shares/dowell/itripodi/ATAC/temp/3d/5f12b03c4e321488223d91fa6669b2/qc/preseq/SRR1822165_005.lc_extrap.txt",
                "SRR1822168_8.c_curve": "/scratch/Shares/dowell/itripodi/ATAC/temp/3d/5f12b03c4e321488223d91fa6669b2/qc/preseq/SRR1822168_8.c_curve.txt",
                "SRR5876159_002.c_curve": "/scratch/Shares/dowell/itripodi/ATAC/temp/3d/5f12b03c4e321488223d91fa6669b2/qc/preseq/SRR5876159_002.c_curve.txt",
                "SRR1822165_004.c_curve": "/scratch/Shares/dowell/itripodi/ATAC/temp/3d/5f12b03c4e321488223d91fa6669b2/qc/preseq/SRR1822165_004.c_curve.txt",
                "SRR5128074_009.c_curve": "/scratch/Shares/dowell/itripodi/ATAC/temp/3d/5f12b03c4e321488223d91fa6669b2/qc/preseq/SRR5128074_009.c_curve.txt",
                "SRR3622817_1.c_curve": "/scratch/Shares/dowell/itripodi/ATAC/temp/3d/5f12b03c4e321488223d91fa6669b2/qc/preseq/SRR3622817_1.c_curve.txt",
                "SRR3622818_1.c_curve": "/scratch/Shares/dowell/itripodi/ATAC/temp/3d/5f12b03c4e321488223d91fa6669b2/qc/preseq/SRR3622818_1.c_curve.txt",
                "SRR3622817_001.c_curve": "/scratch/Shares/dowell/itripodi/ATAC/temp/3d/5f12b03c4e321488223d91fa6669b2/qc/preseq/SRR3622817_001.c_curve.txt",
                "SRR3622818_01.lc_extrap": "/scratch/Shares/dowell/itripodi/ATAC/temp/3d/5f12b03c4e321488223d91fa6669b2/qc/preseq/SRR3622818_01.lc_extrap.txt",
                "SRR1822166_02.c_curve": "/scratch/Shares/dowell/itripodi/ATAC/temp/3d/5f12b03c4e321488223d91fa6669b2/qc/preseq/SRR1822166_02.c_curve.txt",
                "SRR5063985_06.lc_extrap": "/scratch/Shares/dowell/itripodi/ATAC/temp/3d/5f12b03c4e321488223d91fa6669b2/qc/preseq/SRR5063985_06.lc_extrap.txt",
                "SRR5128074_3.c_curve": "/scratch/Shares/dowell/itripodi/ATAC/temp/3d/5f12b03c4e321488223d91fa6669b2/qc/preseq/SRR5128074_3.c_curve.txt",
                "SRR5876159_02.c_curve": "/scratch/Shares/dowell/itripodi/ATAC/temp/3d/5f12b03c4e321488223d91fa6669b2/qc/preseq/SRR5876159_02.c_curve.txt",
                "SRR5063984_001.lc_extrap": "/scratch/Shares/dowell/itripodi/ATAC/temp/3d/5f12b03c4e321488223d91fa6669b2/qc/preseq/SRR5063984_001.lc_extrap.txt",
                "SRR1822165_05.c_curve": "/scratch/Shares/dowell/itripodi/ATAC/temp/3d/5f12b03c4e321488223d91fa6669b2/qc/preseq/SRR1822165_05.c_curve.txt",
                "SRR1822168_008.c_curve": "/scratch/Shares/dowell/itripodi/ATAC/temp/3d/5f12b03c4e321488223d91fa6669b2/qc/preseq/SRR1822168_008.c_curve.txt",
                "SRR3622819_04.lc_extrap": "/scratch/Shares/dowell/itripodi/ATAC/temp/3d/5f12b03c4e321488223d91fa6669b2/qc/preseq/SRR3622819_04.lc_extrap.txt",
                "SRR3622818_04.c_curve": "/scratch/Shares/dowell/itripodi/ATAC/temp/3d/5f12b03c4e321488223d91fa6669b2/qc/preseq/SRR3622818_04.c_curve.txt",
                "SRR5063985_03.c_curve": "/scratch/Shares/dowell/itripodi/ATAC/temp/3d/5f12b03c4e321488223d91fa6669b2/qc/preseq/SRR5063985_03.c_curve.txt",
                "SRR1822165_001.c_curve": "/scratch/Shares/dowell/itripodi/ATAC/temp/3d/5f12b03c4e321488223d91fa6669b2/qc/preseq/SRR1822165_001.c_curve.txt",
                "SRR5007258_1.c_curve": "/scratch/Shares/dowell/itripodi/ATAC/temp/3d/5f12b03c4e321488223d91fa6669b2/qc/preseq/SRR5007258_1.c_curve.txt",
                "SRR5128074_5.c_curve": "/scratch/Shares/dowell/itripodi/ATAC/temp/3d/5f12b03c4e321488223d91fa6669b2/qc/preseq/SRR5128074_5.c_curve.txt",
                "SRR1822166_8.c_curve": "/scratch/Shares/dowell/itripodi/ATAC/temp/3d/5f12b03c4e321488223d91fa6669b2/qc/preseq/SRR1822166_8.c_curve.txt",
                "SRR5063985_008.c_curve": "/scratch/Shares/dowell/itripodi/ATAC/temp/3d/5f12b03c4e321488223d91fa6669b2/qc/preseq/SRR5063985_008.c_curve.txt",
                "SRR1822168_07.lc_extrap": "/scratch/Shares/dowell/itripodi/ATAC/temp/3d/5f12b03c4e321488223d91fa6669b2/qc/preseq/SRR1822168_07.lc_extrap.txt",
                "SRR891275.lc_extrap": "/scratch/Shares/dowell/itripodi/ATAC/temp/3d/5f12b03c4e321488223d91fa6669b2/qc/preseq/SRR891275.lc_extrap.txt",
                "SRR5876158_05.c_curve": "/scratch/Shares/dowell/itripodi/ATAC/temp/3d/5f12b03c4e321488223d91fa6669b2/qc/preseq/SRR5876158_05.c_curve.txt",
                "SRR891276_02.lc_extrap": "/scratch/Shares/dowell/itripodi/ATAC/temp/3d/5f12b03c4e321488223d91fa6669b2/qc/preseq/SRR891276_02.lc_extrap.txt",
                "SRR5876158_05.lc_extrap": "/scratch/Shares/dowell/itripodi/ATAC/temp/3d/5f12b03c4e321488223d91fa6669b2/qc/preseq/SRR5876158_05.lc_extrap.txt",
                "SRR5876159_005.lc_extrap": "/scratch/Shares/dowell/itripodi/ATAC/temp/3d/5f12b03c4e321488223d91fa6669b2/qc/preseq/SRR5876159_005.lc_extrap.txt",
                "SRR1822166_001.c_curve": "/scratch/Shares/dowell/itripodi/ATAC/temp/3d/5f12b03c4e321488223d91fa6669b2/qc/preseq/SRR1822166_001.c_curve.txt",
                "SRR5063984_002.c_curve": "/scratch/Shares/dowell/itripodi/ATAC/temp/3d/5f12b03c4e321488223d91fa6669b2/qc/preseq/SRR5063984_002.c_curve.txt",
                "SRR5128074.lc_extrap": "/scratch/Shares/dowell/itripodi/ATAC/temp/3d/5f12b03c4e321488223d91fa6669b2/qc/preseq/SRR5128074.lc_extrap.txt",
                "SRR5007259_004.c_curve": "/scratch/Shares/dowell/itripodi/ATAC/temp/3d/5f12b03c4e321488223d91fa6669b2/qc/preseq/SRR5007259_004.c_curve.txt",
                "SRR3622818_005.lc_extrap": "/scratch/Shares/dowell/itripodi/ATAC/temp/3d/5f12b03c4e321488223d91fa6669b2/qc/preseq/SRR3622818_005.lc_extrap.txt",
                "SRR5063985_009.c_curve": "/scratch/Shares/dowell/itripodi/ATAC/temp/3d/5f12b03c4e321488223d91fa6669b2/qc/preseq/SRR5063985_009.c_curve.txt",
                "SRR5063985_3.lc_extrap": "/scratch/Shares/dowell/itripodi/ATAC/temp/3d/5f12b03c4e321488223d91fa6669b2/qc/preseq/SRR5063985_3.lc_extrap.txt",
                "SRR891275_06.c_curve": "/scratch/Shares/dowell/itripodi/ATAC/temp/3d/5f12b03c4e321488223d91fa6669b2/qc/preseq/SRR891275_06.c_curve.txt",
                "SRR1822165_1.lc_extrap": "/scratch/Shares/dowell/itripodi/ATAC/temp/3d/5f12b03c4e321488223d91fa6669b2/qc/preseq/SRR1822165_1.lc_extrap.txt",
                "SRR5007259_01.lc_extrap": "/scratch/Shares/dowell/itripodi/ATAC/temp/3d/5f12b03c4e321488223d91fa6669b2/qc/preseq/SRR5007259_01.lc_extrap.txt",
                "SRR5007259_06.c_curve": "/scratch/Shares/dowell/itripodi/ATAC/temp/3d/5f12b03c4e321488223d91fa6669b2/qc/preseq/SRR5007259_06.c_curve.txt",
                "SRR5876159_004.c_curve": "/scratch/Shares/dowell/itripodi/ATAC/temp/3d/5f12b03c4e321488223d91fa6669b2/qc/preseq/SRR5876159_004.c_curve.txt",
                "SRR1822165_08.lc_extrap": "/scratch/Shares/dowell/itripodi/ATAC/temp/3d/5f12b03c4e321488223d91fa6669b2/qc/preseq/SRR1822165_08.lc_extrap.txt",
                "SRR5876159_05.lc_extrap": "/scratch/Shares/dowell/itripodi/ATAC/temp/3d/5f12b03c4e321488223d91fa6669b2/qc/preseq/SRR5876159_05.lc_extrap.txt",
                "SRR5063985_1.c_curve": "/scratch/Shares/dowell/itripodi/ATAC/temp/3d/5f12b03c4e321488223d91fa6669b2/qc/preseq/SRR5063985_1.c_curve.txt",
                "SRR5007259_001.lc_extrap": "/scratch/Shares/dowell/itripodi/ATAC/temp/3d/5f12b03c4e321488223d91fa6669b2/qc/preseq/SRR5007259_001.lc_extrap.txt",
                "SRR891276_008.lc_extrap": "/scratch/Shares/dowell/itripodi/ATAC/temp/3d/5f12b03c4e321488223d91fa6669b2/qc/preseq/SRR891276_008.lc_extrap.txt",
                "SRR5007258_5.c_curve": "/scratch/Shares/dowell/itripodi/ATAC/temp/3d/5f12b03c4e321488223d91fa6669b2/qc/preseq/SRR5007258_5.c_curve.txt",
                "SRR5063985_004.c_curve": "/scratch/Shares/dowell/itripodi/ATAC/temp/3d/5f12b03c4e321488223d91fa6669b2/qc/preseq/SRR5063985_004.c_curve.txt",
                "SRR3622818_03.lc_extrap": "/scratch/Shares/dowell/itripodi/ATAC/temp/3d/5f12b03c4e321488223d91fa6669b2/qc/preseq/SRR3622818_03.lc_extrap.txt",
                "SRR891276_06.c_curve": "/scratch/Shares/dowell/itripodi/ATAC/temp/3d/5f12b03c4e321488223d91fa6669b2/qc/preseq/SRR891276_06.c_curve.txt",
                "SRR5007259_05.lc_extrap": "/scratch/Shares/dowell/itripodi/ATAC/temp/3d/5f12b03c4e321488223d91fa6669b2/qc/preseq/SRR5007259_05.lc_extrap.txt",
                "SRR5063985_08.c_curve": "/scratch/Shares/dowell/itripodi/ATAC/temp/3d/5f12b03c4e321488223d91fa6669b2/qc/preseq/SRR5063985_08.c_curve.txt",
                "SRR5876158_006.c_curve": "/scratch/Shares/dowell/itripodi/ATAC/temp/3d/5f12b03c4e321488223d91fa6669b2/qc/preseq/SRR5876158_006.c_curve.txt",
                "SRR891276_007.lc_extrap": "/scratch/Shares/dowell/itripodi/ATAC/temp/3d/5f12b03c4e321488223d91fa6669b2/qc/preseq/SRR891276_007.lc_extrap.txt",
                "SRR891275_02.c_curve": "/scratch/Shares/dowell/itripodi/ATAC/temp/3d/5f12b03c4e321488223d91fa6669b2/qc/preseq/SRR891275_02.c_curve.txt",
                "SRR1822166_007.lc_extrap": "/scratch/Shares/dowell/itripodi/ATAC/temp/3d/5f12b03c4e321488223d91fa6669b2/qc/preseq/SRR1822166_007.lc_extrap.txt",
                "SRR3622819_005.c_curve": "/scratch/Shares/dowell/itripodi/ATAC/temp/3d/5f12b03c4e321488223d91fa6669b2/qc/preseq/SRR3622819_005.c_curve.txt",
                "SRR891276_09.c_curve": "/scratch/Shares/dowell/itripodi/ATAC/temp/3d/5f12b03c4e321488223d91fa6669b2/qc/preseq/SRR891276_09.c_curve.txt",
                "SRR3622818_02.lc_extrap": "/scratch/Shares/dowell/itripodi/ATAC/temp/3d/5f12b03c4e321488223d91fa6669b2/qc/preseq/SRR3622818_02.lc_extrap.txt",
                "SRR3622819_002.lc_extrap": "/scratch/Shares/dowell/itripodi/ATAC/temp/3d/5f12b03c4e321488223d91fa6669b2/qc/preseq/SRR3622819_002.lc_extrap.txt",
                "SRR5128074_6.c_curve": "/scratch/Shares/dowell/itripodi/ATAC/temp/3d/5f12b03c4e321488223d91fa6669b2/qc/preseq/SRR5128074_6.c_curve.txt",
                "SRR1822166_4.c_curve": "/scratch/Shares/dowell/itripodi/ATAC/temp/3d/5f12b03c4e321488223d91fa6669b2/qc/preseq/SRR1822166_4.c_curve.txt",
                "SRR3622819_1.lc_extrap": "/scratch/Shares/dowell/itripodi/ATAC/temp/3d/5f12b03c4e321488223d91fa6669b2/qc/preseq/SRR3622819_1.lc_extrap.txt",
                "SRR5007258_001.c_curve": "/scratch/Shares/dowell/itripodi/ATAC/temp/3d/5f12b03c4e321488223d91fa6669b2/qc/preseq/SRR5007258_001.c_curve.txt",
                "SRR1822165_07.c_curve": "/scratch/Shares/dowell/itripodi/ATAC/temp/3d/5f12b03c4e321488223d91fa6669b2/qc/preseq/SRR1822165_07.c_curve.txt",
                "SRR5876159.c_curve": "/scratch/Shares/dowell/itripodi/ATAC/temp/3d/5f12b03c4e321488223d91fa6669b2/qc/preseq/SRR5876159.c_curve.txt",
                "SRR3622818_05.c_curve": "/scratch/Shares/dowell/itripodi/ATAC/temp/3d/5f12b03c4e321488223d91fa6669b2/qc/preseq/SRR3622818_05.c_curve.txt",
                "SRR891275_05.c_curve": "/scratch/Shares/dowell/itripodi/ATAC/temp/3d/5f12b03c4e321488223d91fa6669b2/qc/preseq/SRR891275_05.c_curve.txt",
                "SRR5128074_005.lc_extrap": "/scratch/Shares/dowell/itripodi/ATAC/temp/3d/5f12b03c4e321488223d91fa6669b2/qc/preseq/SRR5128074_005.lc_extrap.txt",
                "SRR3622818_01.c_curve": "/scratch/Shares/dowell/itripodi/ATAC/temp/3d/5f12b03c4e321488223d91fa6669b2/qc/preseq/SRR3622818_01.c_curve.txt",
                "SRR891276_04.c_curve": "/scratch/Shares/dowell/itripodi/ATAC/temp/3d/5f12b03c4e321488223d91fa6669b2/qc/preseq/SRR891276_04.c_curve.txt",
                "SRR5007259_6.lc_extrap": "/scratch/Shares/dowell/itripodi/ATAC/temp/3d/5f12b03c4e321488223d91fa6669b2/qc/preseq/SRR5007259_6.lc_extrap.txt",
                "SRR1822168_009.lc_extrap": "/scratch/Shares/dowell/itripodi/ATAC/temp/3d/5f12b03c4e321488223d91fa6669b2/qc/preseq/SRR1822168_009.lc_extrap.txt",
                "SRR5876159_09.lc_extrap": "/scratch/Shares/dowell/itripodi/ATAC/temp/3d/5f12b03c4e321488223d91fa6669b2/qc/preseq/SRR5876159_09.lc_extrap.txt",
                "SRR5007259_6.c_curve": "/scratch/Shares/dowell/itripodi/ATAC/temp/3d/5f12b03c4e321488223d91fa6669b2/qc/preseq/SRR5007259_6.c_curve.txt",
                "SRR1822165_7.c_curve": "/scratch/Shares/dowell/itripodi/ATAC/temp/3d/5f12b03c4e321488223d91fa6669b2/qc/preseq/SRR1822165_7.c_curve.txt",
                "SRR5876158_004.c_curve": "/scratch/Shares/dowell/itripodi/ATAC/temp/3d/5f12b03c4e321488223d91fa6669b2/qc/preseq/SRR5876158_004.c_curve.txt",
                "SRR891276_005.c_curve": "/scratch/Shares/dowell/itripodi/ATAC/temp/3d/5f12b03c4e321488223d91fa6669b2/qc/preseq/SRR891276_005.c_curve.txt",
                "SRR3622819_03.lc_extrap": "/scratch/Shares/dowell/itripodi/ATAC/temp/3d/5f12b03c4e321488223d91fa6669b2/qc/preseq/SRR3622819_03.lc_extrap.txt",
                "SRR1822166_003.lc_extrap": "/scratch/Shares/dowell/itripodi/ATAC/temp/3d/5f12b03c4e321488223d91fa6669b2/qc/preseq/SRR1822166_003.lc_extrap.txt",
                "SRR5063984_07.c_curve": "/scratch/Shares/dowell/itripodi/ATAC/temp/3d/5f12b03c4e321488223d91fa6669b2/qc/preseq/SRR5063984_07.c_curve.txt",
                "SRR5007259_006.lc_extrap": "/scratch/Shares/dowell/itripodi/ATAC/temp/3d/5f12b03c4e321488223d91fa6669b2/qc/preseq/SRR5007259_006.lc_extrap.txt",
                "SRR5007258_4.c_curve": "/scratch/Shares/dowell/itripodi/ATAC/temp/3d/5f12b03c4e321488223d91fa6669b2/qc/preseq/SRR5007258_4.c_curve.txt",
                "SRR5007258_02.c_curve": "/scratch/Shares/dowell/itripodi/ATAC/temp/3d/5f12b03c4e321488223d91fa6669b2/qc/preseq/SRR5007258_02.c_curve.txt",
                "SRR891276_007.c_curve": "/scratch/Shares/dowell/itripodi/ATAC/temp/3d/5f12b03c4e321488223d91fa6669b2/qc/preseq/SRR891276_007.c_curve.txt",
                "SRR891276_008.c_curve": "/scratch/Shares/dowell/itripodi/ATAC/temp/3d/5f12b03c4e321488223d91fa6669b2/qc/preseq/SRR891276_008.c_curve.txt",
                "SRR1822168_3.c_curve": "/scratch/Shares/dowell/itripodi/ATAC/temp/3d/5f12b03c4e321488223d91fa6669b2/qc/preseq/SRR1822168_3.c_curve.txt",
                "SRR5007259_09.lc_extrap": "/scratch/Shares/dowell/itripodi/ATAC/temp/3d/5f12b03c4e321488223d91fa6669b2/qc/preseq/SRR5007259_09.lc_extrap.txt",
                "SRR1822168_003.c_curve": "/scratch/Shares/dowell/itripodi/ATAC/temp/3d/5f12b03c4e321488223d91fa6669b2/qc/preseq/SRR1822168_003.c_curve.txt",
                "SRR3622817_08.lc_extrap": "/scratch/Shares/dowell/itripodi/ATAC/temp/3d/5f12b03c4e321488223d91fa6669b2/qc/preseq/SRR3622817_08.lc_extrap.txt",
                "SRR1822168_2.lc_extrap": "/scratch/Shares/dowell/itripodi/ATAC/temp/3d/5f12b03c4e321488223d91fa6669b2/qc/preseq/SRR1822168_2.lc_extrap.txt",
                "SRR5063984_03.c_curve": "/scratch/Shares/dowell/itripodi/ATAC/temp/3d/5f12b03c4e321488223d91fa6669b2/qc/preseq/SRR5063984_03.c_curve.txt",
                "SRR1822168_1.lc_extrap": "/scratch/Shares/dowell/itripodi/ATAC/temp/3d/5f12b03c4e321488223d91fa6669b2/qc/preseq/SRR1822168_1.lc_extrap.txt",
                "SRR891275_003.c_curve": "/scratch/Shares/dowell/itripodi/ATAC/temp/3d/5f12b03c4e321488223d91fa6669b2/qc/preseq/SRR891275_003.c_curve.txt",
                "SRR5876159_005.c_curve": "/scratch/Shares/dowell/itripodi/ATAC/temp/3d/5f12b03c4e321488223d91fa6669b2/qc/preseq/SRR5876159_005.c_curve.txt",
                "SRR1822166_07.lc_extrap": "/scratch/Shares/dowell/itripodi/ATAC/temp/3d/5f12b03c4e321488223d91fa6669b2/qc/preseq/SRR1822166_07.lc_extrap.txt",
                "SRR891275_005.c_curve": "/scratch/Shares/dowell/itripodi/ATAC/temp/3d/5f12b03c4e321488223d91fa6669b2/qc/preseq/SRR891275_005.c_curve.txt",
                "SRR5876159_007.lc_extrap": "/scratch/Shares/dowell/itripodi/ATAC/temp/3d/5f12b03c4e321488223d91fa6669b2/qc/preseq/SRR5876159_007.lc_extrap.txt",
                "SRR1822166_3.c_curve": "/scratch/Shares/dowell/itripodi/ATAC/temp/3d/5f12b03c4e321488223d91fa6669b2/qc/preseq/SRR1822166_3.c_curve.txt",
                "SRR5063984_09.lc_extrap": "/scratch/Shares/dowell/itripodi/ATAC/temp/3d/5f12b03c4e321488223d91fa6669b2/qc/preseq/SRR5063984_09.lc_extrap.txt",
                "SRR5063985_009.lc_extrap": "/scratch/Shares/dowell/itripodi/ATAC/temp/3d/5f12b03c4e321488223d91fa6669b2/qc/preseq/SRR5063985_009.lc_extrap.txt",
                "SRR5063984_06.c_curve": "/scratch/Shares/dowell/itripodi/ATAC/temp/3d/5f12b03c4e321488223d91fa6669b2/qc/preseq/SRR5063984_06.c_curve.txt",
                "SRR891275_7.c_curve": "/scratch/Shares/dowell/itripodi/ATAC/temp/3d/5f12b03c4e321488223d91fa6669b2/qc/preseq/SRR891275_7.c_curve.txt",
                "SRR5007259_005.lc_extrap": "/scratch/Shares/dowell/itripodi/ATAC/temp/3d/5f12b03c4e321488223d91fa6669b2/qc/preseq/SRR5007259_005.lc_extrap.txt",
                "SRR891276_003.c_curve": "/scratch/Shares/dowell/itripodi/ATAC/temp/3d/5f12b03c4e321488223d91fa6669b2/qc/preseq/SRR891276_003.c_curve.txt",
                "SRR5007259_4.c_curve": "/scratch/Shares/dowell/itripodi/ATAC/temp/3d/5f12b03c4e321488223d91fa6669b2/qc/preseq/SRR5007259_4.c_curve.txt",
                "SRR3622817_2.c_curve": "/scratch/Shares/dowell/itripodi/ATAC/temp/3d/5f12b03c4e321488223d91fa6669b2/qc/preseq/SRR3622817_2.c_curve.txt",
                "SRR5876158_8.c_curve": "/scratch/Shares/dowell/itripodi/ATAC/temp/3d/5f12b03c4e321488223d91fa6669b2/qc/preseq/SRR5876158_8.c_curve.txt",
                "SRR1822166_001.lc_extrap": "/scratch/Shares/dowell/itripodi/ATAC/temp/3d/5f12b03c4e321488223d91fa6669b2/qc/preseq/SRR1822166_001.lc_extrap.txt",
                "SRR1822165_7.lc_extrap": "/scratch/Shares/dowell/itripodi/ATAC/temp/3d/5f12b03c4e321488223d91fa6669b2/qc/preseq/SRR1822165_7.lc_extrap.txt",
                "SRR3622818_007.lc_extrap": "/scratch/Shares/dowell/itripodi/ATAC/temp/3d/5f12b03c4e321488223d91fa6669b2/qc/preseq/SRR3622818_007.lc_extrap.txt",
                "SRR1822168_004.lc_extrap": "/scratch/Shares/dowell/itripodi/ATAC/temp/3d/5f12b03c4e321488223d91fa6669b2/qc/preseq/SRR1822168_004.lc_extrap.txt",
                "SRR891276_5.c_curve": "/scratch/Shares/dowell/itripodi/ATAC/temp/3d/5f12b03c4e321488223d91fa6669b2/qc/preseq/SRR891276_5.c_curve.txt",
                "SRR5007259_04.lc_extrap": "/scratch/Shares/dowell/itripodi/ATAC/temp/3d/5f12b03c4e321488223d91fa6669b2/qc/preseq/SRR5007259_04.lc_extrap.txt",
                "SRR891276.lc_extrap": "/scratch/Shares/dowell/itripodi/ATAC/temp/3d/5f12b03c4e321488223d91fa6669b2/qc/preseq/SRR891276.lc_extrap.txt",
                "SRR1822165.lc_extrap": "/scratch/Shares/dowell/itripodi/ATAC/temp/3d/5f12b03c4e321488223d91fa6669b2/qc/preseq/SRR1822165.lc_extrap.txt",
                "SRR3622817_3.c_curve": "/scratch/Shares/dowell/itripodi/ATAC/temp/3d/5f12b03c4e321488223d91fa6669b2/qc/preseq/SRR3622817_3.c_curve.txt",
                "SRR1822168_5.c_curve": "/scratch/Shares/dowell/itripodi/ATAC/temp/3d/5f12b03c4e321488223d91fa6669b2/qc/preseq/SRR1822168_5.c_curve.txt",
                "SRR3622817_08.c_curve": "/scratch/Shares/dowell/itripodi/ATAC/temp/3d/5f12b03c4e321488223d91fa6669b2/qc/preseq/SRR3622817_08.c_curve.txt",
                "SRR5063985_05.lc_extrap": "/scratch/Shares/dowell/itripodi/ATAC/temp/3d/5f12b03c4e321488223d91fa6669b2/qc/preseq/SRR5063985_05.lc_extrap.txt",
                "SRR1822166_09.lc_extrap": "/scratch/Shares/dowell/itripodi/ATAC/temp/3d/5f12b03c4e321488223d91fa6669b2/qc/preseq/SRR1822166_09.lc_extrap.txt",
                "SRR891276_1.c_curve": "/scratch/Shares/dowell/itripodi/ATAC/temp/3d/5f12b03c4e321488223d91fa6669b2/qc/preseq/SRR891276_1.c_curve.txt",
                "SRR5876159_03.lc_extrap": "/scratch/Shares/dowell/itripodi/ATAC/temp/3d/5f12b03c4e321488223d91fa6669b2/qc/preseq/SRR5876159_03.lc_extrap.txt",
                "SRR3622818_009.lc_extrap": "/scratch/Shares/dowell/itripodi/ATAC/temp/3d/5f12b03c4e321488223d91fa6669b2/qc/preseq/SRR3622818_009.lc_extrap.txt",
                "SRR5876158_07.c_curve": "/scratch/Shares/dowell/itripodi/ATAC/temp/3d/5f12b03c4e321488223d91fa6669b2/qc/preseq/SRR5876158_07.c_curve.txt",
                "SRR5128074_006.lc_extrap": "/scratch/Shares/dowell/itripodi/ATAC/temp/3d/5f12b03c4e321488223d91fa6669b2/qc/preseq/SRR5128074_006.lc_extrap.txt",
                "SRR5007258_04.lc_extrap": "/scratch/Shares/dowell/itripodi/ATAC/temp/3d/5f12b03c4e321488223d91fa6669b2/qc/preseq/SRR5007258_04.lc_extrap.txt",
                "SRR5007258_03.lc_extrap": "/scratch/Shares/dowell/itripodi/ATAC/temp/3d/5f12b03c4e321488223d91fa6669b2/qc/preseq/SRR5007258_03.lc_extrap.txt",
                "SRR5007259_7.c_curve": "/scratch/Shares/dowell/itripodi/ATAC/temp/3d/5f12b03c4e321488223d91fa6669b2/qc/preseq/SRR5007259_7.c_curve.txt",
                "SRR891276_5.lc_extrap": "/scratch/Shares/dowell/itripodi/ATAC/temp/3d/5f12b03c4e321488223d91fa6669b2/qc/preseq/SRR891276_5.lc_extrap.txt",
                "SRR1822166_2.c_curve": "/scratch/Shares/dowell/itripodi/ATAC/temp/3d/5f12b03c4e321488223d91fa6669b2/qc/preseq/SRR1822166_2.c_curve.txt",
                "SRR5063984_8.c_curve": "/scratch/Shares/dowell/itripodi/ATAC/temp/3d/5f12b03c4e321488223d91fa6669b2/qc/preseq/SRR5063984_8.c_curve.txt",
                "SRR5007259_08.c_curve": "/scratch/Shares/dowell/itripodi/ATAC/temp/3d/5f12b03c4e321488223d91fa6669b2/qc/preseq/SRR5007259_08.c_curve.txt",
                "SRR891276_02.c_curve": "/scratch/Shares/dowell/itripodi/ATAC/temp/3d/5f12b03c4e321488223d91fa6669b2/qc/preseq/SRR891276_02.c_curve.txt",
                "SRR3622818_001.c_curve": "/scratch/Shares/dowell/itripodi/ATAC/temp/3d/5f12b03c4e321488223d91fa6669b2/qc/preseq/SRR3622818_001.c_curve.txt",
                "SRR5063985_001.c_curve": "/scratch/Shares/dowell/itripodi/ATAC/temp/3d/5f12b03c4e321488223d91fa6669b2/qc/preseq/SRR5063985_001.c_curve.txt",
                "SRR1822168_04.lc_extrap": "/scratch/Shares/dowell/itripodi/ATAC/temp/3d/5f12b03c4e321488223d91fa6669b2/qc/preseq/SRR1822168_04.lc_extrap.txt",
                "SRR1822168_06.lc_extrap": "/scratch/Shares/dowell/itripodi/ATAC/temp/3d/5f12b03c4e321488223d91fa6669b2/qc/preseq/SRR1822168_06.lc_extrap.txt",
                "SRR891275_001.lc_extrap": "/scratch/Shares/dowell/itripodi/ATAC/temp/3d/5f12b03c4e321488223d91fa6669b2/qc/preseq/SRR891275_001.lc_extrap.txt",
                "SRR5876159_1.c_curve": "/scratch/Shares/dowell/itripodi/ATAC/temp/3d/5f12b03c4e321488223d91fa6669b2/qc/preseq/SRR5876159_1.c_curve.txt",
                "SRR5063985_001.lc_extrap": "/scratch/Shares/dowell/itripodi/ATAC/temp/3d/5f12b03c4e321488223d91fa6669b2/qc/preseq/SRR5063985_001.lc_extrap.txt",
                "SRR1822168_09.lc_extrap": "/scratch/Shares/dowell/itripodi/ATAC/temp/3d/5f12b03c4e321488223d91fa6669b2/qc/preseq/SRR1822168_09.lc_extrap.txt",
                "SRR891276_05.c_curve": "/scratch/Shares/dowell/itripodi/ATAC/temp/3d/5f12b03c4e321488223d91fa6669b2/qc/preseq/SRR891276_05.c_curve.txt",
                "SRR5876159_2.lc_extrap": "/scratch/Shares/dowell/itripodi/ATAC/temp/3d/5f12b03c4e321488223d91fa6669b2/qc/preseq/SRR5876159_2.lc_extrap.txt",
                "SRR891275_008.lc_extrap": "/scratch/Shares/dowell/itripodi/ATAC/temp/3d/5f12b03c4e321488223d91fa6669b2/qc/preseq/SRR891275_008.lc_extrap.txt",
                "SRR5063985_005.lc_extrap": "/scratch/Shares/dowell/itripodi/ATAC/temp/3d/5f12b03c4e321488223d91fa6669b2/qc/preseq/SRR5063985_005.lc_extrap.txt",
                "SRR5063985_002.c_curve": "/scratch/Shares/dowell/itripodi/ATAC/temp/3d/5f12b03c4e321488223d91fa6669b2/qc/preseq/SRR5063985_002.c_curve.txt",
                "SRR3622817_006.c_curve": "/scratch/Shares/dowell/itripodi/ATAC/temp/3d/5f12b03c4e321488223d91fa6669b2/qc/preseq/SRR3622817_006.c_curve.txt",
                "SRR891276_006.lc_extrap": "/scratch/Shares/dowell/itripodi/ATAC/temp/3d/5f12b03c4e321488223d91fa6669b2/qc/preseq/SRR891276_006.lc_extrap.txt",
                "SRR3622817.c_curve": "/scratch/Shares/dowell/itripodi/ATAC/temp/3d/5f12b03c4e321488223d91fa6669b2/qc/preseq/SRR3622817.c_curve.txt",
                "SRR3622817_005.lc_extrap": "/scratch/Shares/dowell/itripodi/ATAC/temp/3d/5f12b03c4e321488223d91fa6669b2/qc/preseq/SRR3622817_005.lc_extrap.txt",
                "SRR1822165_09.c_curve": "/scratch/Shares/dowell/itripodi/ATAC/temp/3d/5f12b03c4e321488223d91fa6669b2/qc/preseq/SRR1822165_09.c_curve.txt",
                "SRR1822165_04.c_curve": "/scratch/Shares/dowell/itripodi/ATAC/temp/3d/5f12b03c4e321488223d91fa6669b2/qc/preseq/SRR1822165_04.c_curve.txt",
                "SRR1822165_3.lc_extrap": "/scratch/Shares/dowell/itripodi/ATAC/temp/3d/5f12b03c4e321488223d91fa6669b2/qc/preseq/SRR1822165_3.lc_extrap.txt",
                "SRR5876158_001.c_curve": "/scratch/Shares/dowell/itripodi/ATAC/temp/3d/5f12b03c4e321488223d91fa6669b2/qc/preseq/SRR5876158_001.c_curve.txt",
                "SRR5128074_002.lc_extrap": "/scratch/Shares/dowell/itripodi/ATAC/temp/3d/5f12b03c4e321488223d91fa6669b2/qc/preseq/SRR5128074_002.lc_extrap.txt",
                "SRR1822166_008.lc_extrap": "/scratch/Shares/dowell/itripodi/ATAC/temp/3d/5f12b03c4e321488223d91fa6669b2/qc/preseq/SRR1822166_008.lc_extrap.txt",
                "SRR3622819_06.c_curve": "/scratch/Shares/dowell/itripodi/ATAC/temp/3d/5f12b03c4e321488223d91fa6669b2/qc/preseq/SRR3622819_06.c_curve.txt",
                "SRR891276_005.lc_extrap": "/scratch/Shares/dowell/itripodi/ATAC/temp/3d/5f12b03c4e321488223d91fa6669b2/qc/preseq/SRR891276_005.lc_extrap.txt",
                "SRR5063984_3.c_curve": "/scratch/Shares/dowell/itripodi/ATAC/temp/3d/5f12b03c4e321488223d91fa6669b2/qc/preseq/SRR5063984_3.c_curve.txt",
                "SRR3622819_001.c_curve": "/scratch/Shares/dowell/itripodi/ATAC/temp/3d/5f12b03c4e321488223d91fa6669b2/qc/preseq/SRR3622819_001.c_curve.txt",
                "SRR3622818_3.c_curve": "/scratch/Shares/dowell/itripodi/ATAC/temp/3d/5f12b03c4e321488223d91fa6669b2/qc/preseq/SRR3622818_3.c_curve.txt",
                "SRR3622819_05.c_curve": "/scratch/Shares/dowell/itripodi/ATAC/temp/3d/5f12b03c4e321488223d91fa6669b2/qc/preseq/SRR3622819_05.c_curve.txt",
                "SRR5063985_04.c_curve": "/scratch/Shares/dowell/itripodi/ATAC/temp/3d/5f12b03c4e321488223d91fa6669b2/qc/preseq/SRR5063985_04.c_curve.txt",
                "SRR5876159_001.c_curve": "/scratch/Shares/dowell/itripodi/ATAC/temp/3d/5f12b03c4e321488223d91fa6669b2/qc/preseq/SRR5876159_001.c_curve.txt",
                "SRR5128074_2.lc_extrap": "/scratch/Shares/dowell/itripodi/ATAC/temp/3d/5f12b03c4e321488223d91fa6669b2/qc/preseq/SRR5128074_2.lc_extrap.txt",
                "SRR1822166_3.lc_extrap": "/scratch/Shares/dowell/itripodi/ATAC/temp/3d/5f12b03c4e321488223d91fa6669b2/qc/preseq/SRR1822166_3.lc_extrap.txt",
                "SRR5007258_7.c_curve": "/scratch/Shares/dowell/itripodi/ATAC/temp/3d/5f12b03c4e321488223d91fa6669b2/qc/preseq/SRR5007258_7.c_curve.txt",
                "SRR5876159_02.lc_extrap": "/scratch/Shares/dowell/itripodi/ATAC/temp/3d/5f12b03c4e321488223d91fa6669b2/qc/preseq/SRR5876159_02.lc_extrap.txt",
                "SRR891275_002.lc_extrap": "/scratch/Shares/dowell/itripodi/ATAC/temp/3d/5f12b03c4e321488223d91fa6669b2/qc/preseq/SRR891275_002.lc_extrap.txt",
                "SRR3622817_003.lc_extrap": "/scratch/Shares/dowell/itripodi/ATAC/temp/3d/5f12b03c4e321488223d91fa6669b2/qc/preseq/SRR3622817_003.lc_extrap.txt",
                "SRR3622817_4.lc_extrap": "/scratch/Shares/dowell/itripodi/ATAC/temp/3d/5f12b03c4e321488223d91fa6669b2/qc/preseq/SRR3622817_4.lc_extrap.txt",
                "SRR1822168_002.lc_extrap": "/scratch/Shares/dowell/itripodi/ATAC/temp/3d/5f12b03c4e321488223d91fa6669b2/qc/preseq/SRR1822168_002.lc_extrap.txt",
                "SRR3622819_006.c_curve": "/scratch/Shares/dowell/itripodi/ATAC/temp/3d/5f12b03c4e321488223d91fa6669b2/qc/preseq/SRR3622819_006.c_curve.txt",
                "SRR3622818_7.c_curve": "/scratch/Shares/dowell/itripodi/ATAC/temp/3d/5f12b03c4e321488223d91fa6669b2/qc/preseq/SRR3622818_7.c_curve.txt",
                "SRR1822165_008.c_curve": "/scratch/Shares/dowell/itripodi/ATAC/temp/3d/5f12b03c4e321488223d91fa6669b2/qc/preseq/SRR1822165_008.c_curve.txt",
                "SRR891275_8.c_curve": "/scratch/Shares/dowell/itripodi/ATAC/temp/3d/5f12b03c4e321488223d91fa6669b2/qc/preseq/SRR891275_8.c_curve.txt",
                "SRR1822166_06.c_curve": "/scratch/Shares/dowell/itripodi/ATAC/temp/3d/5f12b03c4e321488223d91fa6669b2/qc/preseq/SRR1822166_06.c_curve.txt",
                "SRR891276_9.lc_extrap": "/scratch/Shares/dowell/itripodi/ATAC/temp/3d/5f12b03c4e321488223d91fa6669b2/qc/preseq/SRR891276_9.lc_extrap.txt",
                "SRR5007258_006.lc_extrap": "/scratch/Shares/dowell/itripodi/ATAC/temp/3d/5f12b03c4e321488223d91fa6669b2/qc/preseq/SRR5007258_006.lc_extrap.txt",
                "SRR5007258_6.lc_extrap": "/scratch/Shares/dowell/itripodi/ATAC/temp/3d/5f12b03c4e321488223d91fa6669b2/qc/preseq/SRR5007258_6.lc_extrap.txt",
                "SRR1822166_004.c_curve": "/scratch/Shares/dowell/itripodi/ATAC/temp/3d/5f12b03c4e321488223d91fa6669b2/qc/preseq/SRR1822166_004.c_curve.txt",
                "SRR891275_04.lc_extrap": "/scratch/Shares/dowell/itripodi/ATAC/temp/3d/5f12b03c4e321488223d91fa6669b2/qc/preseq/SRR891275_04.lc_extrap.txt",
                "SRR1822166_07.c_curve": "/scratch/Shares/dowell/itripodi/ATAC/temp/3d/5f12b03c4e321488223d91fa6669b2/qc/preseq/SRR1822166_07.c_curve.txt",
                "SRR891275_01.c_curve": "/scratch/Shares/dowell/itripodi/ATAC/temp/3d/5f12b03c4e321488223d91fa6669b2/qc/preseq/SRR891275_01.c_curve.txt",
                "SRR3622817_007.c_curve": "/scratch/Shares/dowell/itripodi/ATAC/temp/3d/5f12b03c4e321488223d91fa6669b2/qc/preseq/SRR3622817_007.c_curve.txt",
                "SRR5063984_03.lc_extrap": "/scratch/Shares/dowell/itripodi/ATAC/temp/3d/5f12b03c4e321488223d91fa6669b2/qc/preseq/SRR5063984_03.lc_extrap.txt",
                "SRR5128074_8.lc_extrap": "/scratch/Shares/dowell/itripodi/ATAC/temp/3d/5f12b03c4e321488223d91fa6669b2/qc/preseq/SRR5128074_8.lc_extrap.txt",
                "SRR891275_09.c_curve": "/scratch/Shares/dowell/itripodi/ATAC/temp/3d/5f12b03c4e321488223d91fa6669b2/qc/preseq/SRR891275_09.c_curve.txt",
                "SRR5876159_009.c_curve": "/scratch/Shares/dowell/itripodi/ATAC/temp/3d/5f12b03c4e321488223d91fa6669b2/qc/preseq/SRR5876159_009.c_curve.txt",
                "SRR5876158_001.lc_extrap": "/scratch/Shares/dowell/itripodi/ATAC/temp/3d/5f12b03c4e321488223d91fa6669b2/qc/preseq/SRR5876158_001.lc_extrap.txt",
                "SRR3622819_009.c_curve": "/scratch/Shares/dowell/itripodi/ATAC/temp/3d/5f12b03c4e321488223d91fa6669b2/qc/preseq/SRR3622819_009.c_curve.txt",
                "SRR3622817_6.lc_extrap": "/scratch/Shares/dowell/itripodi/ATAC/temp/3d/5f12b03c4e321488223d91fa6669b2/qc/preseq/SRR3622817_6.lc_extrap.txt",
                "SRR1822168_007.lc_extrap": "/scratch/Shares/dowell/itripodi/ATAC/temp/3d/5f12b03c4e321488223d91fa6669b2/qc/preseq/SRR1822168_007.lc_extrap.txt",
                "SRR891275_4.c_curve": "/scratch/Shares/dowell/itripodi/ATAC/temp/3d/5f12b03c4e321488223d91fa6669b2/qc/preseq/SRR891275_4.c_curve.txt",
                "SRR891275_004.lc_extrap": "/scratch/Shares/dowell/itripodi/ATAC/temp/3d/5f12b03c4e321488223d91fa6669b2/qc/preseq/SRR891275_004.lc_extrap.txt",
                "SRR5063984_4.lc_extrap": "/scratch/Shares/dowell/itripodi/ATAC/temp/3d/5f12b03c4e321488223d91fa6669b2/qc/preseq/SRR5063984_4.lc_extrap.txt",
                "SRR5876158_09.lc_extrap": "/scratch/Shares/dowell/itripodi/ATAC/temp/3d/5f12b03c4e321488223d91fa6669b2/qc/preseq/SRR5876158_09.lc_extrap.txt",
                "SRR5876158_01.c_curve": "/scratch/Shares/dowell/itripodi/ATAC/temp/3d/5f12b03c4e321488223d91fa6669b2/qc/preseq/SRR5876158_01.c_curve.txt",
                "SRR5876158_06.lc_extrap": "/scratch/Shares/dowell/itripodi/ATAC/temp/3d/5f12b03c4e321488223d91fa6669b2/qc/preseq/SRR5876158_06.lc_extrap.txt",
                "SRR1822165_02.lc_extrap": "/scratch/Shares/dowell/itripodi/ATAC/temp/3d/5f12b03c4e321488223d91fa6669b2/qc/preseq/SRR1822165_02.lc_extrap.txt",
                "SRR891275.c_curve": "/scratch/Shares/dowell/itripodi/ATAC/temp/3d/5f12b03c4e321488223d91fa6669b2/qc/preseq/SRR891275.c_curve.txt",
                "SRR3622817_02.lc_extrap": "/scratch/Shares/dowell/itripodi/ATAC/temp/3d/5f12b03c4e321488223d91fa6669b2/qc/preseq/SRR3622817_02.lc_extrap.txt",
                "SRR5128074_001.c_curve": "/scratch/Shares/dowell/itripodi/ATAC/temp/3d/5f12b03c4e321488223d91fa6669b2/qc/preseq/SRR5128074_001.c_curve.txt",
                "SRR5063985_03.lc_extrap": "/scratch/Shares/dowell/itripodi/ATAC/temp/3d/5f12b03c4e321488223d91fa6669b2/qc/preseq/SRR5063985_03.lc_extrap.txt",
                "SRR1822166_006.lc_extrap": "/scratch/Shares/dowell/itripodi/ATAC/temp/3d/5f12b03c4e321488223d91fa6669b2/qc/preseq/SRR1822166_006.lc_extrap.txt",
                "SRR891276_7.lc_extrap": "/scratch/Shares/dowell/itripodi/ATAC/temp/3d/5f12b03c4e321488223d91fa6669b2/qc/preseq/SRR891276_7.lc_extrap.txt",
                "SRR5876159_003.lc_extrap": "/scratch/Shares/dowell/itripodi/ATAC/temp/3d/5f12b03c4e321488223d91fa6669b2/qc/preseq/SRR5876159_003.lc_extrap.txt",
                "SRR5876158_1.c_curve": "/scratch/Shares/dowell/itripodi/ATAC/temp/3d/5f12b03c4e321488223d91fa6669b2/qc/preseq/SRR5876158_1.c_curve.txt",
                "SRR5876158_4.c_curve": "/scratch/Shares/dowell/itripodi/ATAC/temp/3d/5f12b03c4e321488223d91fa6669b2/qc/preseq/SRR5876158_4.c_curve.txt",
                "SRR1822168_5.lc_extrap": "/scratch/Shares/dowell/itripodi/ATAC/temp/3d/5f12b03c4e321488223d91fa6669b2/qc/preseq/SRR1822168_5.lc_extrap.txt",
                "SRR5007259_007.c_curve": "/scratch/Shares/dowell/itripodi/ATAC/temp/3d/5f12b03c4e321488223d91fa6669b2/qc/preseq/SRR5007259_007.c_curve.txt",
                "SRR5007259_03.lc_extrap": "/scratch/Shares/dowell/itripodi/ATAC/temp/3d/5f12b03c4e321488223d91fa6669b2/qc/preseq/SRR5007259_03.lc_extrap.txt",
                "SRR1822165_009.c_curve": "/scratch/Shares/dowell/itripodi/ATAC/temp/3d/5f12b03c4e321488223d91fa6669b2/qc/preseq/SRR1822165_009.c_curve.txt",
                "SRR1822165_002.c_curve": "/scratch/Shares/dowell/itripodi/ATAC/temp/3d/5f12b03c4e321488223d91fa6669b2/qc/preseq/SRR1822165_002.c_curve.txt",
                "SRR5876158_09.c_curve": "/scratch/Shares/dowell/itripodi/ATAC/temp/3d/5f12b03c4e321488223d91fa6669b2/qc/preseq/SRR5876158_09.c_curve.txt",
                "SRR891276_004.c_curve": "/scratch/Shares/dowell/itripodi/ATAC/temp/3d/5f12b03c4e321488223d91fa6669b2/qc/preseq/SRR891276_004.c_curve.txt"
            }
        },
        "RSeQC": {
            "read_distribution": {
                "SRR5063985_007.read_dist": "/scratch/Shares/dowell/itripodi/ATAC/temp/3d/5f12b03c4e321488223d91fa6669b2/qc/rseqc/SRR5063985_007.read_dist.txt",
                "SRR3622818_001.read_dist": "/scratch/Shares/dowell/itripodi/ATAC/temp/3d/5f12b03c4e321488223d91fa6669b2/qc/rseqc/SRR3622818_001.read_dist.txt",
                "SRR5128074_03.read_dist": "/scratch/Shares/dowell/itripodi/ATAC/temp/3d/5f12b03c4e321488223d91fa6669b2/qc/rseqc/SRR5128074_03.read_dist.txt",
                "SRR1822168_07.read_dist": "/scratch/Shares/dowell/itripodi/ATAC/temp/3d/5f12b03c4e321488223d91fa6669b2/qc/rseqc/SRR1822168_07.read_dist.txt",
                "SRR1822165_002.read_dist": "/scratch/Shares/dowell/itripodi/ATAC/temp/3d/5f12b03c4e321488223d91fa6669b2/qc/rseqc/SRR1822165_002.read_dist.txt",
                "SRR3622817_04.read_dist": "/scratch/Shares/dowell/itripodi/ATAC/temp/3d/5f12b03c4e321488223d91fa6669b2/qc/rseqc/SRR3622817_04.read_dist.txt",
                "SRR5007259_01.read_dist": "/scratch/Shares/dowell/itripodi/ATAC/temp/3d/5f12b03c4e321488223d91fa6669b2/qc/rseqc/SRR5007259_01.read_dist.txt",
                "SRR1822168_006.read_dist": "/scratch/Shares/dowell/itripodi/ATAC/temp/3d/5f12b03c4e321488223d91fa6669b2/qc/rseqc/SRR1822168_006.read_dist.txt",
                "SRR5007258_8.read_dist": "/scratch/Shares/dowell/itripodi/ATAC/temp/3d/5f12b03c4e321488223d91fa6669b2/qc/rseqc/SRR5007258_8.read_dist.txt",
                "SRR5063984_05.read_dist": "/scratch/Shares/dowell/itripodi/ATAC/temp/3d/5f12b03c4e321488223d91fa6669b2/qc/rseqc/SRR5063984_05.read_dist.txt",
                "SRR3622818_06.read_dist": "/scratch/Shares/dowell/itripodi/ATAC/temp/3d/5f12b03c4e321488223d91fa6669b2/qc/rseqc/SRR3622818_06.read_dist.txt",
                "SRR5876158_002.read_dist": "/scratch/Shares/dowell/itripodi/ATAC/temp/3d/5f12b03c4e321488223d91fa6669b2/qc/rseqc/SRR5876158_002.read_dist.txt",
                "SRR5128074_003.read_dist": "/scratch/Shares/dowell/itripodi/ATAC/temp/3d/5f12b03c4e321488223d91fa6669b2/qc/rseqc/SRR5128074_003.read_dist.txt",
                "SRR5876158_7.read_dist": "/scratch/Shares/dowell/itripodi/ATAC/temp/3d/5f12b03c4e321488223d91fa6669b2/qc/rseqc/SRR5876158_7.read_dist.txt",
                "SRR891275_003.read_dist": "/scratch/Shares/dowell/itripodi/ATAC/temp/3d/5f12b03c4e321488223d91fa6669b2/qc/rseqc/SRR891275_003.read_dist.txt",
                "SRR5007259_001.read_dist": "/scratch/Shares/dowell/itripodi/ATAC/temp/3d/5f12b03c4e321488223d91fa6669b2/qc/rseqc/SRR5007259_001.read_dist.txt",
                "SRR5876159_004.read_dist": "/scratch/Shares/dowell/itripodi/ATAC/temp/3d/5f12b03c4e321488223d91fa6669b2/qc/rseqc/SRR5876159_004.read_dist.txt",
                "SRR891275_004.read_dist": "/scratch/Shares/dowell/itripodi/ATAC/temp/3d/5f12b03c4e321488223d91fa6669b2/qc/rseqc/SRR891275_004.read_dist.txt",
                "SRR5876159_6.read_dist": "/scratch/Shares/dowell/itripodi/ATAC/temp/3d/5f12b03c4e321488223d91fa6669b2/qc/rseqc/SRR5876159_6.read_dist.txt",
                "SRR891276_001.read_dist": "/scratch/Shares/dowell/itripodi/ATAC/temp/3d/5f12b03c4e321488223d91fa6669b2/qc/rseqc/SRR891276_001.read_dist.txt",
                "SRR1822165_009.read_dist": "/scratch/Shares/dowell/itripodi/ATAC/temp/3d/5f12b03c4e321488223d91fa6669b2/qc/rseqc/SRR1822165_009.read_dist.txt",
                "SRR891275_06.read_dist": "/scratch/Shares/dowell/itripodi/ATAC/temp/3d/5f12b03c4e321488223d91fa6669b2/qc/rseqc/SRR891275_06.read_dist.txt",
                "SRR5007259_02.read_dist": "/scratch/Shares/dowell/itripodi/ATAC/temp/3d/5f12b03c4e321488223d91fa6669b2/qc/rseqc/SRR5007259_02.read_dist.txt",
                "SRR5876159_005.read_dist": "/scratch/Shares/dowell/itripodi/ATAC/temp/3d/5f12b03c4e321488223d91fa6669b2/qc/rseqc/SRR5876159_005.read_dist.txt",
                "SRR1822165_07.read_dist": "/scratch/Shares/dowell/itripodi/ATAC/temp/3d/5f12b03c4e321488223d91fa6669b2/qc/rseqc/SRR1822165_07.read_dist.txt",
                "SRR891275_006.read_dist": "/scratch/Shares/dowell/itripodi/ATAC/temp/3d/5f12b03c4e321488223d91fa6669b2/qc/rseqc/SRR891275_006.read_dist.txt",
                "SRR5128074_06.read_dist": "/scratch/Shares/dowell/itripodi/ATAC/temp/3d/5f12b03c4e321488223d91fa6669b2/qc/rseqc/SRR5128074_06.read_dist.txt",
                "SRR1822165_06.read_dist": "/scratch/Shares/dowell/itripodi/ATAC/temp/3d/5f12b03c4e321488223d91fa6669b2/qc/rseqc/SRR1822165_06.read_dist.txt",
                "SRR5063985_9.read_dist": "/scratch/Shares/dowell/itripodi/ATAC/temp/3d/5f12b03c4e321488223d91fa6669b2/qc/rseqc/SRR5063985_9.read_dist.txt",
                "SRR891275_6.read_dist": "/scratch/Shares/dowell/itripodi/ATAC/temp/3d/5f12b03c4e321488223d91fa6669b2/qc/rseqc/SRR891275_6.read_dist.txt",
                "SRR5063985_2.read_dist": "/scratch/Shares/dowell/itripodi/ATAC/temp/3d/5f12b03c4e321488223d91fa6669b2/qc/rseqc/SRR5063985_2.read_dist.txt",
                "SRR3622819_05.read_dist": "/scratch/Shares/dowell/itripodi/ATAC/temp/3d/5f12b03c4e321488223d91fa6669b2/qc/rseqc/SRR3622819_05.read_dist.txt",
                "SRR1822168_008.read_dist": "/scratch/Shares/dowell/itripodi/ATAC/temp/3d/5f12b03c4e321488223d91fa6669b2/qc/rseqc/SRR1822168_008.read_dist.txt",
                "SRR891276_006.read_dist": "/scratch/Shares/dowell/itripodi/ATAC/temp/3d/5f12b03c4e321488223d91fa6669b2/qc/rseqc/SRR891276_006.read_dist.txt",
                "SRR1822166_02.read_dist": "/scratch/Shares/dowell/itripodi/ATAC/temp/3d/5f12b03c4e321488223d91fa6669b2/qc/rseqc/SRR1822166_02.read_dist.txt",
                "SRR3622817_002.read_dist": "/scratch/Shares/dowell/itripodi/ATAC/temp/3d/5f12b03c4e321488223d91fa6669b2/qc/rseqc/SRR3622817_002.read_dist.txt",
                "SRR5876159.read_dist": "/scratch/Shares/dowell/itripodi/ATAC/temp/3d/5f12b03c4e321488223d91fa6669b2/qc/rseqc/SRR5876159.read_dist.txt",
                "SRR1822166_004.read_dist": "/scratch/Shares/dowell/itripodi/ATAC/temp/3d/5f12b03c4e321488223d91fa6669b2/qc/rseqc/SRR1822166_004.read_dist.txt",
                "SRR5876158_3.read_dist": "/scratch/Shares/dowell/itripodi/ATAC/temp/3d/5f12b03c4e321488223d91fa6669b2/qc/rseqc/SRR5876158_3.read_dist.txt",
                "SRR1822166_7.read_dist": "/scratch/Shares/dowell/itripodi/ATAC/temp/3d/5f12b03c4e321488223d91fa6669b2/qc/rseqc/SRR1822166_7.read_dist.txt",
                "SRR1822166_03.read_dist": "/scratch/Shares/dowell/itripodi/ATAC/temp/3d/5f12b03c4e321488223d91fa6669b2/qc/rseqc/SRR1822166_03.read_dist.txt",
                "SRR3622818_9.read_dist": "/scratch/Shares/dowell/itripodi/ATAC/temp/3d/5f12b03c4e321488223d91fa6669b2/qc/rseqc/SRR3622818_9.read_dist.txt",
                "SRR5063984_2.read_dist": "/scratch/Shares/dowell/itripodi/ATAC/temp/3d/5f12b03c4e321488223d91fa6669b2/qc/rseqc/SRR5063984_2.read_dist.txt",
                "SRR5007258_3.read_dist": "/scratch/Shares/dowell/itripodi/ATAC/temp/3d/5f12b03c4e321488223d91fa6669b2/qc/rseqc/SRR5007258_3.read_dist.txt",
                "SRR5128074_004.read_dist": "/scratch/Shares/dowell/itripodi/ATAC/temp/3d/5f12b03c4e321488223d91fa6669b2/qc/rseqc/SRR5128074_004.read_dist.txt",
                "SRR1822168_005.read_dist": "/scratch/Shares/dowell/itripodi/ATAC/temp/3d/5f12b03c4e321488223d91fa6669b2/qc/rseqc/SRR1822168_005.read_dist.txt",
                "SRR1822166_04.read_dist": "/scratch/Shares/dowell/itripodi/ATAC/temp/3d/5f12b03c4e321488223d91fa6669b2/qc/rseqc/SRR1822166_04.read_dist.txt",
                "SRR891275_9.read_dist": "/scratch/Shares/dowell/itripodi/ATAC/temp/3d/5f12b03c4e321488223d91fa6669b2/qc/rseqc/SRR891275_9.read_dist.txt",
                "SRR5063985_7.read_dist": "/scratch/Shares/dowell/itripodi/ATAC/temp/3d/5f12b03c4e321488223d91fa6669b2/qc/rseqc/SRR5063985_7.read_dist.txt",
                "SRR1822166_002.read_dist": "/scratch/Shares/dowell/itripodi/ATAC/temp/3d/5f12b03c4e321488223d91fa6669b2/qc/rseqc/SRR1822166_002.read_dist.txt",
                "SRR891276_05.read_dist": "/scratch/Shares/dowell/itripodi/ATAC/temp/3d/5f12b03c4e321488223d91fa6669b2/qc/rseqc/SRR891276_05.read_dist.txt",
                "SRR5876159_4.read_dist": "/scratch/Shares/dowell/itripodi/ATAC/temp/3d/5f12b03c4e321488223d91fa6669b2/qc/rseqc/SRR5876159_4.read_dist.txt",
                "SRR3622818_004.read_dist": "/scratch/Shares/dowell/itripodi/ATAC/temp/3d/5f12b03c4e321488223d91fa6669b2/qc/rseqc/SRR3622818_004.read_dist.txt",
                "SRR5007259_05.read_dist": "/scratch/Shares/dowell/itripodi/ATAC/temp/3d/5f12b03c4e321488223d91fa6669b2/qc/rseqc/SRR5007259_05.read_dist.txt",
                "SRR5007259_4.read_dist": "/scratch/Shares/dowell/itripodi/ATAC/temp/3d/5f12b03c4e321488223d91fa6669b2/qc/rseqc/SRR5007259_4.read_dist.txt",
                "SRR5128074_6.read_dist": "/scratch/Shares/dowell/itripodi/ATAC/temp/3d/5f12b03c4e321488223d91fa6669b2/qc/rseqc/SRR5128074_6.read_dist.txt",
                "SRR5876158_6.read_dist": "/scratch/Shares/dowell/itripodi/ATAC/temp/3d/5f12b03c4e321488223d91fa6669b2/qc/rseqc/SRR5876158_6.read_dist.txt",
                "SRR1822168_002.read_dist": "/scratch/Shares/dowell/itripodi/ATAC/temp/3d/5f12b03c4e321488223d91fa6669b2/qc/rseqc/SRR1822168_002.read_dist.txt",
                "SRR5876158_4.read_dist": "/scratch/Shares/dowell/itripodi/ATAC/temp/3d/5f12b03c4e321488223d91fa6669b2/qc/rseqc/SRR5876158_4.read_dist.txt",
                "SRR5063984_6.read_dist": "/scratch/Shares/dowell/itripodi/ATAC/temp/3d/5f12b03c4e321488223d91fa6669b2/qc/rseqc/SRR5063984_6.read_dist.txt",
                "SRR1822165_01.read_dist": "/scratch/Shares/dowell/itripodi/ATAC/temp/3d/5f12b03c4e321488223d91fa6669b2/qc/rseqc/SRR1822165_01.read_dist.txt",
                "SRR5063984_003.read_dist": "/scratch/Shares/dowell/itripodi/ATAC/temp/3d/5f12b03c4e321488223d91fa6669b2/qc/rseqc/SRR5063984_003.read_dist.txt",
                "SRR5876159_7.read_dist": "/scratch/Shares/dowell/itripodi/ATAC/temp/3d/5f12b03c4e321488223d91fa6669b2/qc/rseqc/SRR5876159_7.read_dist.txt",
                "SRR3622818_01.read_dist": "/scratch/Shares/dowell/itripodi/ATAC/temp/3d/5f12b03c4e321488223d91fa6669b2/qc/rseqc/SRR3622818_01.read_dist.txt",
                "SRR5128074_07.read_dist": "/scratch/Shares/dowell/itripodi/ATAC/temp/3d/5f12b03c4e321488223d91fa6669b2/qc/rseqc/SRR5128074_07.read_dist.txt",
                "SRR1822166_4.read_dist": "/scratch/Shares/dowell/itripodi/ATAC/temp/3d/5f12b03c4e321488223d91fa6669b2/qc/rseqc/SRR1822166_4.read_dist.txt",
                "SRR5876158_004.read_dist": "/scratch/Shares/dowell/itripodi/ATAC/temp/3d/5f12b03c4e321488223d91fa6669b2/qc/rseqc/SRR5876158_004.read_dist.txt",
                "SRR3622818_07.read_dist": "/scratch/Shares/dowell/itripodi/ATAC/temp/3d/5f12b03c4e321488223d91fa6669b2/qc/rseqc/SRR3622818_07.read_dist.txt",
                "SRR891275_009.read_dist": "/scratch/Shares/dowell/itripodi/ATAC/temp/3d/5f12b03c4e321488223d91fa6669b2/qc/rseqc/SRR891275_009.read_dist.txt",
                "SRR5876158_04.read_dist": "/scratch/Shares/dowell/itripodi/ATAC/temp/3d/5f12b03c4e321488223d91fa6669b2/qc/rseqc/SRR5876158_04.read_dist.txt",
                "SRR891276_03.read_dist": "/scratch/Shares/dowell/itripodi/ATAC/temp/3d/5f12b03c4e321488223d91fa6669b2/qc/rseqc/SRR891276_03.read_dist.txt",
                "SRR5007259_3.read_dist": "/scratch/Shares/dowell/itripodi/ATAC/temp/3d/5f12b03c4e321488223d91fa6669b2/qc/rseqc/SRR5007259_3.read_dist.txt",
                "SRR5876159_08.read_dist": "/scratch/Shares/dowell/itripodi/ATAC/temp/3d/5f12b03c4e321488223d91fa6669b2/qc/rseqc/SRR5876159_08.read_dist.txt",
                "SRR1822168_8.read_dist": "/scratch/Shares/dowell/itripodi/ATAC/temp/3d/5f12b03c4e321488223d91fa6669b2/qc/rseqc/SRR1822168_8.read_dist.txt",
                "SRR891275_2.read_dist": "/scratch/Shares/dowell/itripodi/ATAC/temp/3d/5f12b03c4e321488223d91fa6669b2/qc/rseqc/SRR891275_2.read_dist.txt",
                "SRR3622819_005.read_dist": "/scratch/Shares/dowell/itripodi/ATAC/temp/3d/5f12b03c4e321488223d91fa6669b2/qc/rseqc/SRR3622819_005.read_dist.txt",
                "SRR5063986.read_dist": "/scratch/Shares/dowell/itripodi/ATAC/temp/3d/5f12b03c4e321488223d91fa6669b2/qc/rseqc/SRR5063986.read_dist.txt",
                "SRR891275_09.read_dist": "/scratch/Shares/dowell/itripodi/ATAC/temp/3d/5f12b03c4e321488223d91fa6669b2/qc/rseqc/SRR891275_09.read_dist.txt",
                "SRR5007259_007.read_dist": "/scratch/Shares/dowell/itripodi/ATAC/temp/3d/5f12b03c4e321488223d91fa6669b2/qc/rseqc/SRR5007259_007.read_dist.txt",
                "SRR5063985_06.read_dist": "/scratch/Shares/dowell/itripodi/ATAC/temp/3d/5f12b03c4e321488223d91fa6669b2/qc/rseqc/SRR5063985_06.read_dist.txt",
                "SRR1822168_004.read_dist": "/scratch/Shares/dowell/itripodi/ATAC/temp/3d/5f12b03c4e321488223d91fa6669b2/qc/rseqc/SRR1822168_004.read_dist.txt",
                "SRR5063985_004.read_dist": "/scratch/Shares/dowell/itripodi/ATAC/temp/3d/5f12b03c4e321488223d91fa6669b2/qc/rseqc/SRR5063985_004.read_dist.txt",
                "SRR5876158_007.read_dist": "/scratch/Shares/dowell/itripodi/ATAC/temp/3d/5f12b03c4e321488223d91fa6669b2/qc/rseqc/SRR5876158_007.read_dist.txt",
                "SRR3622817_007.read_dist": "/scratch/Shares/dowell/itripodi/ATAC/temp/3d/5f12b03c4e321488223d91fa6669b2/qc/rseqc/SRR3622817_007.read_dist.txt",
                "SRR1822165_09.read_dist": "/scratch/Shares/dowell/itripodi/ATAC/temp/3d/5f12b03c4e321488223d91fa6669b2/qc/rseqc/SRR1822165_09.read_dist.txt",
                "SRR3622819_04.read_dist": "/scratch/Shares/dowell/itripodi/ATAC/temp/3d/5f12b03c4e321488223d91fa6669b2/qc/rseqc/SRR3622819_04.read_dist.txt",
                "SRR1822168_003.read_dist": "/scratch/Shares/dowell/itripodi/ATAC/temp/3d/5f12b03c4e321488223d91fa6669b2/qc/rseqc/SRR1822168_003.read_dist.txt",
                "SRR5007259_002.read_dist": "/scratch/Shares/dowell/itripodi/ATAC/temp/3d/5f12b03c4e321488223d91fa6669b2/qc/rseqc/SRR5007259_002.read_dist.txt",
                "SRR891276_004.read_dist": "/scratch/Shares/dowell/itripodi/ATAC/temp/3d/5f12b03c4e321488223d91fa6669b2/qc/rseqc/SRR891276_004.read_dist.txt",
                "SRR5128074_001.read_dist": "/scratch/Shares/dowell/itripodi/ATAC/temp/3d/5f12b03c4e321488223d91fa6669b2/qc/rseqc/SRR5128074_001.read_dist.txt",
                "SRR3622817_7.read_dist": "/scratch/Shares/dowell/itripodi/ATAC/temp/3d/5f12b03c4e321488223d91fa6669b2/qc/rseqc/SRR3622817_7.read_dist.txt",
                "SRR891276_6.read_dist": "/scratch/Shares/dowell/itripodi/ATAC/temp/3d/5f12b03c4e321488223d91fa6669b2/qc/rseqc/SRR891276_6.read_dist.txt",
                "SRR3622819_4.read_dist": "/scratch/Shares/dowell/itripodi/ATAC/temp/3d/5f12b03c4e321488223d91fa6669b2/qc/rseqc/SRR3622819_4.read_dist.txt",
                "SRR1822165_1.read_dist": "/scratch/Shares/dowell/itripodi/ATAC/temp/3d/5f12b03c4e321488223d91fa6669b2/qc/rseqc/SRR1822165_1.read_dist.txt",
                "SRR5007259_005.read_dist": "/scratch/Shares/dowell/itripodi/ATAC/temp/3d/5f12b03c4e321488223d91fa6669b2/qc/rseqc/SRR5007259_005.read_dist.txt",
                "SRR891275_5.read_dist": "/scratch/Shares/dowell/itripodi/ATAC/temp/3d/5f12b03c4e321488223d91fa6669b2/qc/rseqc/SRR891275_5.read_dist.txt",
                "SRR5876159_007.read_dist": "/scratch/Shares/dowell/itripodi/ATAC/temp/3d/5f12b03c4e321488223d91fa6669b2/qc/rseqc/SRR5876159_007.read_dist.txt",
                "SRR5063985_1.read_dist": "/scratch/Shares/dowell/itripodi/ATAC/temp/3d/5f12b03c4e321488223d91fa6669b2/qc/rseqc/SRR5063985_1.read_dist.txt",
                "SRR5063985_001.read_dist": "/scratch/Shares/dowell/itripodi/ATAC/temp/3d/5f12b03c4e321488223d91fa6669b2/qc/rseqc/SRR5063985_001.read_dist.txt",
                "SRR1822166_6.read_dist": "/scratch/Shares/dowell/itripodi/ATAC/temp/3d/5f12b03c4e321488223d91fa6669b2/qc/rseqc/SRR1822166_6.read_dist.txt",
                "SRR1822166_9.read_dist": "/scratch/Shares/dowell/itripodi/ATAC/temp/3d/5f12b03c4e321488223d91fa6669b2/qc/rseqc/SRR1822166_9.read_dist.txt",
                "SRR5128074_7.read_dist": "/scratch/Shares/dowell/itripodi/ATAC/temp/3d/5f12b03c4e321488223d91fa6669b2/qc/rseqc/SRR5128074_7.read_dist.txt",
                "SRR1822168_2.read_dist": "/scratch/Shares/dowell/itripodi/ATAC/temp/3d/5f12b03c4e321488223d91fa6669b2/qc/rseqc/SRR1822168_2.read_dist.txt",
                "SRR5128074_09.read_dist": "/scratch/Shares/dowell/itripodi/ATAC/temp/3d/5f12b03c4e321488223d91fa6669b2/qc/rseqc/SRR5128074_09.read_dist.txt",
                "SRR5876159_2.read_dist": "/scratch/Shares/dowell/itripodi/ATAC/temp/3d/5f12b03c4e321488223d91fa6669b2/qc/rseqc/SRR5876159_2.read_dist.txt",
                "SRR5007258_08.read_dist": "/scratch/Shares/dowell/itripodi/ATAC/temp/3d/5f12b03c4e321488223d91fa6669b2/qc/rseqc/SRR5007258_08.read_dist.txt",
                "SRR5007259_5.read_dist": "/scratch/Shares/dowell/itripodi/ATAC/temp/3d/5f12b03c4e321488223d91fa6669b2/qc/rseqc/SRR5007259_5.read_dist.txt",
                "SRR3622817_004.read_dist": "/scratch/Shares/dowell/itripodi/ATAC/temp/3d/5f12b03c4e321488223d91fa6669b2/qc/rseqc/SRR3622817_004.read_dist.txt",
                "SRR1822167.read_dist": "/scratch/Shares/dowell/itripodi/ATAC/temp/3d/5f12b03c4e321488223d91fa6669b2/qc/rseqc/SRR1822167.read_dist.txt",
                "SRR891276_008.read_dist": "/scratch/Shares/dowell/itripodi/ATAC/temp/3d/5f12b03c4e321488223d91fa6669b2/qc/rseqc/SRR891276_008.read_dist.txt",
                "SRR5063985_07.read_dist": "/scratch/Shares/dowell/itripodi/ATAC/temp/3d/5f12b03c4e321488223d91fa6669b2/qc/rseqc/SRR5063985_07.read_dist.txt",
                "SRR5128074_4.read_dist": "/scratch/Shares/dowell/itripodi/ATAC/temp/3d/5f12b03c4e321488223d91fa6669b2/qc/rseqc/SRR5128074_4.read_dist.txt",
                "SRR5128074_08.read_dist": "/scratch/Shares/dowell/itripodi/ATAC/temp/3d/5f12b03c4e321488223d91fa6669b2/qc/rseqc/SRR5128074_08.read_dist.txt",
                "SRR3622819_03.read_dist": "/scratch/Shares/dowell/itripodi/ATAC/temp/3d/5f12b03c4e321488223d91fa6669b2/qc/rseqc/SRR3622819_03.read_dist.txt",
                "SRR5876159_1.read_dist": "/scratch/Shares/dowell/itripodi/ATAC/temp/3d/5f12b03c4e321488223d91fa6669b2/qc/rseqc/SRR5876159_1.read_dist.txt",
                "SRR3622818_002.read_dist": "/scratch/Shares/dowell/itripodi/ATAC/temp/3d/5f12b03c4e321488223d91fa6669b2/qc/rseqc/SRR3622818_002.read_dist.txt",
                "SRR3622817_003.read_dist": "/scratch/Shares/dowell/itripodi/ATAC/temp/3d/5f12b03c4e321488223d91fa6669b2/qc/rseqc/SRR3622817_003.read_dist.txt",
                "SRR5063985_03.read_dist": "/scratch/Shares/dowell/itripodi/ATAC/temp/3d/5f12b03c4e321488223d91fa6669b2/qc/rseqc/SRR5063985_03.read_dist.txt",
                "SRR891276_9.read_dist": "/scratch/Shares/dowell/itripodi/ATAC/temp/3d/5f12b03c4e321488223d91fa6669b2/qc/rseqc/SRR891276_9.read_dist.txt",
                "SRR3622817_05.read_dist": "/scratch/Shares/dowell/itripodi/ATAC/temp/3d/5f12b03c4e321488223d91fa6669b2/qc/rseqc/SRR3622817_05.read_dist.txt",
                "SRR5876159_3.read_dist": "/scratch/Shares/dowell/itripodi/ATAC/temp/3d/5f12b03c4e321488223d91fa6669b2/qc/rseqc/SRR5876159_3.read_dist.txt",
                "SRR891276_06.read_dist": "/scratch/Shares/dowell/itripodi/ATAC/temp/3d/5f12b03c4e321488223d91fa6669b2/qc/rseqc/SRR891276_06.read_dist.txt",
                "SRR3622818_003.read_dist": "/scratch/Shares/dowell/itripodi/ATAC/temp/3d/5f12b03c4e321488223d91fa6669b2/qc/rseqc/SRR3622818_003.read_dist.txt",
                "SRR3622818_8.read_dist": "/scratch/Shares/dowell/itripodi/ATAC/temp/3d/5f12b03c4e321488223d91fa6669b2/qc/rseqc/SRR3622818_8.read_dist.txt",
                "SRR3622818_5.read_dist": "/scratch/Shares/dowell/itripodi/ATAC/temp/3d/5f12b03c4e321488223d91fa6669b2/qc/rseqc/SRR3622818_5.read_dist.txt",
                "SRR3622819_3.read_dist": "/scratch/Shares/dowell/itripodi/ATAC/temp/3d/5f12b03c4e321488223d91fa6669b2/qc/rseqc/SRR3622819_3.read_dist.txt",
                "SRR1822168_5.read_dist": "/scratch/Shares/dowell/itripodi/ATAC/temp/3d/5f12b03c4e321488223d91fa6669b2/qc/rseqc/SRR1822168_5.read_dist.txt",
                "SRR5063984_02.read_dist": "/scratch/Shares/dowell/itripodi/ATAC/temp/3d/5f12b03c4e321488223d91fa6669b2/qc/rseqc/SRR5063984_02.read_dist.txt",
                "SRR3622817_005.read_dist": "/scratch/Shares/dowell/itripodi/ATAC/temp/3d/5f12b03c4e321488223d91fa6669b2/qc/rseqc/SRR3622817_005.read_dist.txt",
                "SRR5876159_001.read_dist": "/scratch/Shares/dowell/itripodi/ATAC/temp/3d/5f12b03c4e321488223d91fa6669b2/qc/rseqc/SRR5876159_001.read_dist.txt",
                "SRR1822166_07.read_dist": "/scratch/Shares/dowell/itripodi/ATAC/temp/3d/5f12b03c4e321488223d91fa6669b2/qc/rseqc/SRR1822166_07.read_dist.txt",
                "SRR5063984_9.read_dist": "/scratch/Shares/dowell/itripodi/ATAC/temp/3d/5f12b03c4e321488223d91fa6669b2/qc/rseqc/SRR5063984_9.read_dist.txt",
                "SRR5063984_03.read_dist": "/scratch/Shares/dowell/itripodi/ATAC/temp/3d/5f12b03c4e321488223d91fa6669b2/qc/rseqc/SRR5063984_03.read_dist.txt",
                "SRR1822168_009.read_dist": "/scratch/Shares/dowell/itripodi/ATAC/temp/3d/5f12b03c4e321488223d91fa6669b2/qc/rseqc/SRR1822168_009.read_dist.txt",
                "SRR1822166_007.read_dist": "/scratch/Shares/dowell/itripodi/ATAC/temp/3d/5f12b03c4e321488223d91fa6669b2/qc/rseqc/SRR1822166_007.read_dist.txt",
                "SRR891276_7.read_dist": "/scratch/Shares/dowell/itripodi/ATAC/temp/3d/5f12b03c4e321488223d91fa6669b2/qc/rseqc/SRR891276_7.read_dist.txt",
                "SRR5128074_2.read_dist": "/scratch/Shares/dowell/itripodi/ATAC/temp/3d/5f12b03c4e321488223d91fa6669b2/qc/rseqc/SRR5128074_2.read_dist.txt",
                "SRR3622817_001.read_dist": "/scratch/Shares/dowell/itripodi/ATAC/temp/3d/5f12b03c4e321488223d91fa6669b2/qc/rseqc/SRR3622817_001.read_dist.txt",
                "SRR5063984_4.read_dist": "/scratch/Shares/dowell/itripodi/ATAC/temp/3d/5f12b03c4e321488223d91fa6669b2/qc/rseqc/SRR5063984_4.read_dist.txt",
                "SRR5007258_05.read_dist": "/scratch/Shares/dowell/itripodi/ATAC/temp/3d/5f12b03c4e321488223d91fa6669b2/qc/rseqc/SRR5007258_05.read_dist.txt",
                "SRR3622819_08.read_dist": "/scratch/Shares/dowell/itripodi/ATAC/temp/3d/5f12b03c4e321488223d91fa6669b2/qc/rseqc/SRR3622819_08.read_dist.txt",
                "SRR891276_08.read_dist": "/scratch/Shares/dowell/itripodi/ATAC/temp/3d/5f12b03c4e321488223d91fa6669b2/qc/rseqc/SRR891276_08.read_dist.txt",
                "SRR5007258_009.read_dist": "/scratch/Shares/dowell/itripodi/ATAC/temp/3d/5f12b03c4e321488223d91fa6669b2/qc/rseqc/SRR5007258_009.read_dist.txt",
                "SRR891275_4.read_dist": "/scratch/Shares/dowell/itripodi/ATAC/temp/3d/5f12b03c4e321488223d91fa6669b2/qc/rseqc/SRR891275_4.read_dist.txt",
                "SRR1822168_09.read_dist": "/scratch/Shares/dowell/itripodi/ATAC/temp/3d/5f12b03c4e321488223d91fa6669b2/qc/rseqc/SRR1822168_09.read_dist.txt",
                "SRR5876158_05.read_dist": "/scratch/Shares/dowell/itripodi/ATAC/temp/3d/5f12b03c4e321488223d91fa6669b2/qc/rseqc/SRR5876158_05.read_dist.txt",
                "SRR5128074_007.read_dist": "/scratch/Shares/dowell/itripodi/ATAC/temp/3d/5f12b03c4e321488223d91fa6669b2/qc/rseqc/SRR5128074_007.read_dist.txt",
                "SRR5063985_6.read_dist": "/scratch/Shares/dowell/itripodi/ATAC/temp/3d/5f12b03c4e321488223d91fa6669b2/qc/rseqc/SRR5063985_6.read_dist.txt",
                "SRR1822165_006.read_dist": "/scratch/Shares/dowell/itripodi/ATAC/temp/3d/5f12b03c4e321488223d91fa6669b2/qc/rseqc/SRR1822165_006.read_dist.txt",
                "SRR891275_8.read_dist": "/scratch/Shares/dowell/itripodi/ATAC/temp/3d/5f12b03c4e321488223d91fa6669b2/qc/rseqc/SRR891275_8.read_dist.txt",
                "SRR1822166_005.read_dist": "/scratch/Shares/dowell/itripodi/ATAC/temp/3d/5f12b03c4e321488223d91fa6669b2/qc/rseqc/SRR1822166_005.read_dist.txt",
                "SRR3622817_4.read_dist": "/scratch/Shares/dowell/itripodi/ATAC/temp/3d/5f12b03c4e321488223d91fa6669b2/qc/rseqc/SRR3622817_4.read_dist.txt",
                "SRR5876159_09.read_dist": "/scratch/Shares/dowell/itripodi/ATAC/temp/3d/5f12b03c4e321488223d91fa6669b2/qc/rseqc/SRR5876159_09.read_dist.txt",
                "SRR3622818_008.read_dist": "/scratch/Shares/dowell/itripodi/ATAC/temp/3d/5f12b03c4e321488223d91fa6669b2/qc/rseqc/SRR3622818_008.read_dist.txt",
                "SRR3622818_6.read_dist": "/scratch/Shares/dowell/itripodi/ATAC/temp/3d/5f12b03c4e321488223d91fa6669b2/qc/rseqc/SRR3622818_6.read_dist.txt",
                "SRR3622818_2.read_dist": "/scratch/Shares/dowell/itripodi/ATAC/temp/3d/5f12b03c4e321488223d91fa6669b2/qc/rseqc/SRR3622818_2.read_dist.txt",
                "SRR5007259_008.read_dist": "/scratch/Shares/dowell/itripodi/ATAC/temp/3d/5f12b03c4e321488223d91fa6669b2/qc/rseqc/SRR5007259_008.read_dist.txt",
                "SRR5876159_01.read_dist": "/scratch/Shares/dowell/itripodi/ATAC/temp/3d/5f12b03c4e321488223d91fa6669b2/qc/rseqc/SRR5876159_01.read_dist.txt",
                "SRR3622817_08.read_dist": "/scratch/Shares/dowell/itripodi/ATAC/temp/3d/5f12b03c4e321488223d91fa6669b2/qc/rseqc/SRR3622817_08.read_dist.txt",
                "SRR5063985_5.read_dist": "/scratch/Shares/dowell/itripodi/ATAC/temp/3d/5f12b03c4e321488223d91fa6669b2/qc/rseqc/SRR5063985_5.read_dist.txt",
                "SRR5063984_008.read_dist": "/scratch/Shares/dowell/itripodi/ATAC/temp/3d/5f12b03c4e321488223d91fa6669b2/qc/rseqc/SRR5063984_008.read_dist.txt",
                "SRR3622819_07.read_dist": "/scratch/Shares/dowell/itripodi/ATAC/temp/3d/5f12b03c4e321488223d91fa6669b2/qc/rseqc/SRR3622819_07.read_dist.txt",
                "SRR3622818_009.read_dist": "/scratch/Shares/dowell/itripodi/ATAC/temp/3d/5f12b03c4e321488223d91fa6669b2/qc/rseqc/SRR3622818_009.read_dist.txt",
                "SRR3622817_09.read_dist": "/scratch/Shares/dowell/itripodi/ATAC/temp/3d/5f12b03c4e321488223d91fa6669b2/qc/rseqc/SRR3622817_09.read_dist.txt",
                "SRR3622818_05.read_dist": "/scratch/Shares/dowell/itripodi/ATAC/temp/3d/5f12b03c4e321488223d91fa6669b2/qc/rseqc/SRR3622818_05.read_dist.txt",
                "SRR1822165_02.read_dist": "/scratch/Shares/dowell/itripodi/ATAC/temp/3d/5f12b03c4e321488223d91fa6669b2/qc/rseqc/SRR1822165_02.read_dist.txt",
                "SRR1822165_5.read_dist": "/scratch/Shares/dowell/itripodi/ATAC/temp/3d/5f12b03c4e321488223d91fa6669b2/qc/rseqc/SRR1822165_5.read_dist.txt",
                "SRR1822168_6.read_dist": "/scratch/Shares/dowell/itripodi/ATAC/temp/3d/5f12b03c4e321488223d91fa6669b2/qc/rseqc/SRR1822168_6.read_dist.txt",
                "SRR3622818_7.read_dist": "/scratch/Shares/dowell/itripodi/ATAC/temp/3d/5f12b03c4e321488223d91fa6669b2/qc/rseqc/SRR3622818_7.read_dist.txt",
                "SRR3622819_09.read_dist": "/scratch/Shares/dowell/itripodi/ATAC/temp/3d/5f12b03c4e321488223d91fa6669b2/qc/rseqc/SRR3622819_09.read_dist.txt",
                "SRR5876158_9.read_dist": "/scratch/Shares/dowell/itripodi/ATAC/temp/3d/5f12b03c4e321488223d91fa6669b2/qc/rseqc/SRR5876158_9.read_dist.txt",
                "SRR1822166_009.read_dist": "/scratch/Shares/dowell/itripodi/ATAC/temp/3d/5f12b03c4e321488223d91fa6669b2/qc/rseqc/SRR1822166_009.read_dist.txt",
                "SRR5063984.read_dist": "/scratch/Shares/dowell/itripodi/ATAC/temp/3d/5f12b03c4e321488223d91fa6669b2/qc/rseqc/SRR5063984.read_dist.txt",
                "SRR891276_01.read_dist": "/scratch/Shares/dowell/itripodi/ATAC/temp/3d/5f12b03c4e321488223d91fa6669b2/qc/rseqc/SRR891276_01.read_dist.txt",
                "SRR1822166_003.read_dist": "/scratch/Shares/dowell/itripodi/ATAC/temp/3d/5f12b03c4e321488223d91fa6669b2/qc/rseqc/SRR1822166_003.read_dist.txt",
                "SRR5007258_2.read_dist": "/scratch/Shares/dowell/itripodi/ATAC/temp/3d/5f12b03c4e321488223d91fa6669b2/qc/rseqc/SRR5007258_2.read_dist.txt",
                "SRR3622817_2.read_dist": "/scratch/Shares/dowell/itripodi/ATAC/temp/3d/5f12b03c4e321488223d91fa6669b2/qc/rseqc/SRR3622817_2.read_dist.txt",
                "SRR5007258_03.read_dist": "/scratch/Shares/dowell/itripodi/ATAC/temp/3d/5f12b03c4e321488223d91fa6669b2/qc/rseqc/SRR5007258_03.read_dist.txt",
                "SRR1822166_01.read_dist": "/scratch/Shares/dowell/itripodi/ATAC/temp/3d/5f12b03c4e321488223d91fa6669b2/qc/rseqc/SRR1822166_01.read_dist.txt",
                "SRR3622818.read_dist": "/scratch/Shares/dowell/itripodi/ATAC/temp/3d/5f12b03c4e321488223d91fa6669b2/qc/rseqc/SRR3622818.read_dist.txt",
                "SRR5063985_3.read_dist": "/scratch/Shares/dowell/itripodi/ATAC/temp/3d/5f12b03c4e321488223d91fa6669b2/qc/rseqc/SRR5063985_3.read_dist.txt",
                "SRR5007259_004.read_dist": "/scratch/Shares/dowell/itripodi/ATAC/temp/3d/5f12b03c4e321488223d91fa6669b2/qc/rseqc/SRR5007259_004.read_dist.txt",
                "SRR5063985_08.read_dist": "/scratch/Shares/dowell/itripodi/ATAC/temp/3d/5f12b03c4e321488223d91fa6669b2/qc/rseqc/SRR5063985_08.read_dist.txt",
                "SRR5007259_07.read_dist": "/scratch/Shares/dowell/itripodi/ATAC/temp/3d/5f12b03c4e321488223d91fa6669b2/qc/rseqc/SRR5007259_07.read_dist.txt",
                "SRR3622819_01.read_dist": "/scratch/Shares/dowell/itripodi/ATAC/temp/3d/5f12b03c4e321488223d91fa6669b2/qc/rseqc/SRR3622819_01.read_dist.txt",
                "SRR5007258_09.read_dist": "/scratch/Shares/dowell/itripodi/ATAC/temp/3d/5f12b03c4e321488223d91fa6669b2/qc/rseqc/SRR5007258_09.read_dist.txt",
                "SRR5007258_02.read_dist": "/scratch/Shares/dowell/itripodi/ATAC/temp/3d/5f12b03c4e321488223d91fa6669b2/qc/rseqc/SRR5007258_02.read_dist.txt",
                "SRR5007258_007.read_dist": "/scratch/Shares/dowell/itripodi/ATAC/temp/3d/5f12b03c4e321488223d91fa6669b2/qc/rseqc/SRR5007258_007.read_dist.txt",
                "SRR5128074_02.read_dist": "/scratch/Shares/dowell/itripodi/ATAC/temp/3d/5f12b03c4e321488223d91fa6669b2/qc/rseqc/SRR5128074_02.read_dist.txt",
                "SRR5007259_06.read_dist": "/scratch/Shares/dowell/itripodi/ATAC/temp/3d/5f12b03c4e321488223d91fa6669b2/qc/rseqc/SRR5007259_06.read_dist.txt",
                "SRR5876158_008.read_dist": "/scratch/Shares/dowell/itripodi/ATAC/temp/3d/5f12b03c4e321488223d91fa6669b2/qc/rseqc/SRR5876158_008.read_dist.txt",
                "SRR5007259_7.read_dist": "/scratch/Shares/dowell/itripodi/ATAC/temp/3d/5f12b03c4e321488223d91fa6669b2/qc/rseqc/SRR5007259_7.read_dist.txt",
                "SRR891275_007.read_dist": "/scratch/Shares/dowell/itripodi/ATAC/temp/3d/5f12b03c4e321488223d91fa6669b2/qc/rseqc/SRR891275_007.read_dist.txt",
                "SRR891276_3.read_dist": "/scratch/Shares/dowell/itripodi/ATAC/temp/3d/5f12b03c4e321488223d91fa6669b2/qc/rseqc/SRR891276_3.read_dist.txt",
                "SRR5876159_06.read_dist": "/scratch/Shares/dowell/itripodi/ATAC/temp/3d/5f12b03c4e321488223d91fa6669b2/qc/rseqc/SRR5876159_06.read_dist.txt",
                "SRR5128074_3.read_dist": "/scratch/Shares/dowell/itripodi/ATAC/temp/3d/5f12b03c4e321488223d91fa6669b2/qc/rseqc/SRR5128074_3.read_dist.txt",
                "SRR891276_003.read_dist": "/scratch/Shares/dowell/itripodi/ATAC/temp/3d/5f12b03c4e321488223d91fa6669b2/qc/rseqc/SRR891276_003.read_dist.txt",
                "SRR891275_05.read_dist": "/scratch/Shares/dowell/itripodi/ATAC/temp/3d/5f12b03c4e321488223d91fa6669b2/qc/rseqc/SRR891275_05.read_dist.txt",
                "SRR3622817_9.read_dist": "/scratch/Shares/dowell/itripodi/ATAC/temp/3d/5f12b03c4e321488223d91fa6669b2/qc/rseqc/SRR3622817_9.read_dist.txt",
                "SRR5007258_6.read_dist": "/scratch/Shares/dowell/itripodi/ATAC/temp/3d/5f12b03c4e321488223d91fa6669b2/qc/rseqc/SRR5007258_6.read_dist.txt",
                "SRR5007258_005.read_dist": "/scratch/Shares/dowell/itripodi/ATAC/temp/3d/5f12b03c4e321488223d91fa6669b2/qc/rseqc/SRR5007258_005.read_dist.txt",
                "SRR1822168_3.read_dist": "/scratch/Shares/dowell/itripodi/ATAC/temp/3d/5f12b03c4e321488223d91fa6669b2/qc/rseqc/SRR1822168_3.read_dist.txt",
                "SRR3622818_007.read_dist": "/scratch/Shares/dowell/itripodi/ATAC/temp/3d/5f12b03c4e321488223d91fa6669b2/qc/rseqc/SRR3622818_007.read_dist.txt",
                "SRR891275_1.read_dist": "/scratch/Shares/dowell/itripodi/ATAC/temp/3d/5f12b03c4e321488223d91fa6669b2/qc/rseqc/SRR891275_1.read_dist.txt",
                "SRR5876159_006.read_dist": "/scratch/Shares/dowell/itripodi/ATAC/temp/3d/5f12b03c4e321488223d91fa6669b2/qc/rseqc/SRR5876159_006.read_dist.txt",
                "SRR5063984_005.read_dist": "/scratch/Shares/dowell/itripodi/ATAC/temp/3d/5f12b03c4e321488223d91fa6669b2/qc/rseqc/SRR5063984_005.read_dist.txt",
                "SRR5876158_01.read_dist": "/scratch/Shares/dowell/itripodi/ATAC/temp/3d/5f12b03c4e321488223d91fa6669b2/qc/rseqc/SRR5876158_01.read_dist.txt",
                "SRR3622819_006.read_dist": "/scratch/Shares/dowell/itripodi/ATAC/temp/3d/5f12b03c4e321488223d91fa6669b2/qc/rseqc/SRR3622819_006.read_dist.txt",
                "SRR5007259_006.read_dist": "/scratch/Shares/dowell/itripodi/ATAC/temp/3d/5f12b03c4e321488223d91fa6669b2/qc/rseqc/SRR5007259_006.read_dist.txt",
                "SRR5063984_002.read_dist": "/scratch/Shares/dowell/itripodi/ATAC/temp/3d/5f12b03c4e321488223d91fa6669b2/qc/rseqc/SRR5063984_002.read_dist.txt",
                "SRR891275_02.read_dist": "/scratch/Shares/dowell/itripodi/ATAC/temp/3d/5f12b03c4e321488223d91fa6669b2/qc/rseqc/SRR891275_02.read_dist.txt",
                "SRR3622818_02.read_dist": "/scratch/Shares/dowell/itripodi/ATAC/temp/3d/5f12b03c4e321488223d91fa6669b2/qc/rseqc/SRR3622818_02.read_dist.txt",
                "SRR891276_005.read_dist": "/scratch/Shares/dowell/itripodi/ATAC/temp/3d/5f12b03c4e321488223d91fa6669b2/qc/rseqc/SRR891276_005.read_dist.txt",
                "SRR1822168_7.read_dist": "/scratch/Shares/dowell/itripodi/ATAC/temp/3d/5f12b03c4e321488223d91fa6669b2/qc/rseqc/SRR1822168_7.read_dist.txt",
                "SRR5128074_9.read_dist": "/scratch/Shares/dowell/itripodi/ATAC/temp/3d/5f12b03c4e321488223d91fa6669b2/qc/rseqc/SRR5128074_9.read_dist.txt",
                "SRR3622817_8.read_dist": "/scratch/Shares/dowell/itripodi/ATAC/temp/3d/5f12b03c4e321488223d91fa6669b2/qc/rseqc/SRR3622817_8.read_dist.txt",
                "SRR5007259_09.read_dist": "/scratch/Shares/dowell/itripodi/ATAC/temp/3d/5f12b03c4e321488223d91fa6669b2/qc/rseqc/SRR5007259_09.read_dist.txt",
                "SRR1822166_5.read_dist": "/scratch/Shares/dowell/itripodi/ATAC/temp/3d/5f12b03c4e321488223d91fa6669b2/qc/rseqc/SRR1822166_5.read_dist.txt",
                "SRR5007259_9.read_dist": "/scratch/Shares/dowell/itripodi/ATAC/temp/3d/5f12b03c4e321488223d91fa6669b2/qc/rseqc/SRR5007259_9.read_dist.txt",
                "SRR1822166.read_dist": "/scratch/Shares/dowell/itripodi/ATAC/temp/3d/5f12b03c4e321488223d91fa6669b2/qc/rseqc/SRR1822166.read_dist.txt",
                "SRR5128074_8.read_dist": "/scratch/Shares/dowell/itripodi/ATAC/temp/3d/5f12b03c4e321488223d91fa6669b2/qc/rseqc/SRR5128074_8.read_dist.txt",
                "SRR5876158_08.read_dist": "/scratch/Shares/dowell/itripodi/ATAC/temp/3d/5f12b03c4e321488223d91fa6669b2/qc/rseqc/SRR5876158_08.read_dist.txt",
                "SRR1822168_01.read_dist": "/scratch/Shares/dowell/itripodi/ATAC/temp/3d/5f12b03c4e321488223d91fa6669b2/qc/rseqc/SRR1822168_01.read_dist.txt",
                "SRR5876159_03.read_dist": "/scratch/Shares/dowell/itripodi/ATAC/temp/3d/5f12b03c4e321488223d91fa6669b2/qc/rseqc/SRR5876159_03.read_dist.txt",
                "SRR5063984_001.read_dist": "/scratch/Shares/dowell/itripodi/ATAC/temp/3d/5f12b03c4e321488223d91fa6669b2/qc/rseqc/SRR5063984_001.read_dist.txt",
                "SRR5007259_08.read_dist": "/scratch/Shares/dowell/itripodi/ATAC/temp/3d/5f12b03c4e321488223d91fa6669b2/qc/rseqc/SRR5007259_08.read_dist.txt",
                "SRR891276_007.read_dist": "/scratch/Shares/dowell/itripodi/ATAC/temp/3d/5f12b03c4e321488223d91fa6669b2/qc/rseqc/SRR891276_007.read_dist.txt",
                "SRR5007258_001.read_dist": "/scratch/Shares/dowell/itripodi/ATAC/temp/3d/5f12b03c4e321488223d91fa6669b2/qc/rseqc/SRR5007258_001.read_dist.txt",
                "SRR891275_7.read_dist": "/scratch/Shares/dowell/itripodi/ATAC/temp/3d/5f12b03c4e321488223d91fa6669b2/qc/rseqc/SRR891275_7.read_dist.txt",
                "SRR3622817.read_dist": "/scratch/Shares/dowell/itripodi/ATAC/temp/3d/5f12b03c4e321488223d91fa6669b2/qc/rseqc/SRR3622817.read_dist.txt",
                "SRR5876158_09.read_dist": "/scratch/Shares/dowell/itripodi/ATAC/temp/3d/5f12b03c4e321488223d91fa6669b2/qc/rseqc/SRR5876158_09.read_dist.txt",
                "SRR3622818_005.read_dist": "/scratch/Shares/dowell/itripodi/ATAC/temp/3d/5f12b03c4e321488223d91fa6669b2/qc/rseqc/SRR3622818_005.read_dist.txt",
                "SRR5876159_02.read_dist": "/scratch/Shares/dowell/itripodi/ATAC/temp/3d/5f12b03c4e321488223d91fa6669b2/qc/rseqc/SRR5876159_02.read_dist.txt",
                "SRR5007259_04.read_dist": "/scratch/Shares/dowell/itripodi/ATAC/temp/3d/5f12b03c4e321488223d91fa6669b2/qc/rseqc/SRR5007259_04.read_dist.txt",
                "SRR5876158_07.read_dist": "/scratch/Shares/dowell/itripodi/ATAC/temp/3d/5f12b03c4e321488223d91fa6669b2/qc/rseqc/SRR5876158_07.read_dist.txt",
                "SRR3622817_008.read_dist": "/scratch/Shares/dowell/itripodi/ATAC/temp/3d/5f12b03c4e321488223d91fa6669b2/qc/rseqc/SRR3622817_008.read_dist.txt",
                "SRR5876159_8.read_dist": "/scratch/Shares/dowell/itripodi/ATAC/temp/3d/5f12b03c4e321488223d91fa6669b2/qc/rseqc/SRR5876159_8.read_dist.txt",
                "SRR891276_1.read_dist": "/scratch/Shares/dowell/itripodi/ATAC/temp/3d/5f12b03c4e321488223d91fa6669b2/qc/rseqc/SRR891276_1.read_dist.txt",
                "SRR5063984_004.read_dist": "/scratch/Shares/dowell/itripodi/ATAC/temp/3d/5f12b03c4e321488223d91fa6669b2/qc/rseqc/SRR5063984_004.read_dist.txt",
                "SRR5063985_8.read_dist": "/scratch/Shares/dowell/itripodi/ATAC/temp/3d/5f12b03c4e321488223d91fa6669b2/qc/rseqc/SRR5063985_8.read_dist.txt",
                "SRR5007259_6.read_dist": "/scratch/Shares/dowell/itripodi/ATAC/temp/3d/5f12b03c4e321488223d91fa6669b2/qc/rseqc/SRR5007259_6.read_dist.txt",
                "SRR5007258_002.read_dist": "/scratch/Shares/dowell/itripodi/ATAC/temp/3d/5f12b03c4e321488223d91fa6669b2/qc/rseqc/SRR5007258_002.read_dist.txt",
                "SRR1822168_9.read_dist": "/scratch/Shares/dowell/itripodi/ATAC/temp/3d/5f12b03c4e321488223d91fa6669b2/qc/rseqc/SRR1822168_9.read_dist.txt",
                "SRR1822166_05.read_dist": "/scratch/Shares/dowell/itripodi/ATAC/temp/3d/5f12b03c4e321488223d91fa6669b2/qc/rseqc/SRR1822166_05.read_dist.txt",
                "SRR5876159_002.read_dist": "/scratch/Shares/dowell/itripodi/ATAC/temp/3d/5f12b03c4e321488223d91fa6669b2/qc/rseqc/SRR5876159_002.read_dist.txt",
                "SRR5876158_2.read_dist": "/scratch/Shares/dowell/itripodi/ATAC/temp/3d/5f12b03c4e321488223d91fa6669b2/qc/rseqc/SRR5876158_2.read_dist.txt",
                "SRR3622819_2.read_dist": "/scratch/Shares/dowell/itripodi/ATAC/temp/3d/5f12b03c4e321488223d91fa6669b2/qc/rseqc/SRR3622819_2.read_dist.txt",
                "SRR1822166_06.read_dist": "/scratch/Shares/dowell/itripodi/ATAC/temp/3d/5f12b03c4e321488223d91fa6669b2/qc/rseqc/SRR1822166_06.read_dist.txt",
                "SRR1822165_007.read_dist": "/scratch/Shares/dowell/itripodi/ATAC/temp/3d/5f12b03c4e321488223d91fa6669b2/qc/rseqc/SRR1822165_007.read_dist.txt",
                "SRR5007258_04.read_dist": "/scratch/Shares/dowell/itripodi/ATAC/temp/3d/5f12b03c4e321488223d91fa6669b2/qc/rseqc/SRR5007258_04.read_dist.txt",
                "SRR3622818_03.read_dist": "/scratch/Shares/dowell/itripodi/ATAC/temp/3d/5f12b03c4e321488223d91fa6669b2/qc/rseqc/SRR3622818_03.read_dist.txt",
                "SRR5876158_001.read_dist": "/scratch/Shares/dowell/itripodi/ATAC/temp/3d/5f12b03c4e321488223d91fa6669b2/qc/rseqc/SRR5876158_001.read_dist.txt",
                "SRR5876158_03.read_dist": "/scratch/Shares/dowell/itripodi/ATAC/temp/3d/5f12b03c4e321488223d91fa6669b2/qc/rseqc/SRR5876158_03.read_dist.txt",
                "SRR5063984_09.read_dist": "/scratch/Shares/dowell/itripodi/ATAC/temp/3d/5f12b03c4e321488223d91fa6669b2/qc/rseqc/SRR5063984_09.read_dist.txt",
                "SRR3622819_1.read_dist": "/scratch/Shares/dowell/itripodi/ATAC/temp/3d/5f12b03c4e321488223d91fa6669b2/qc/rseqc/SRR3622819_1.read_dist.txt",
                "SRR5063984_8.read_dist": "/scratch/Shares/dowell/itripodi/ATAC/temp/3d/5f12b03c4e321488223d91fa6669b2/qc/rseqc/SRR5063984_8.read_dist.txt",
                "SRR5063984_5.read_dist": "/scratch/Shares/dowell/itripodi/ATAC/temp/3d/5f12b03c4e321488223d91fa6669b2/qc/rseqc/SRR5063984_5.read_dist.txt",
                "SRR3622819_004.read_dist": "/scratch/Shares/dowell/itripodi/ATAC/temp/3d/5f12b03c4e321488223d91fa6669b2/qc/rseqc/SRR3622819_004.read_dist.txt",
                "SRR891275_3.read_dist": "/scratch/Shares/dowell/itripodi/ATAC/temp/3d/5f12b03c4e321488223d91fa6669b2/qc/rseqc/SRR891275_3.read_dist.txt",
                "SRR3622819_007.read_dist": "/scratch/Shares/dowell/itripodi/ATAC/temp/3d/5f12b03c4e321488223d91fa6669b2/qc/rseqc/SRR3622819_007.read_dist.txt",
                "SRR891275_01.read_dist": "/scratch/Shares/dowell/itripodi/ATAC/temp/3d/5f12b03c4e321488223d91fa6669b2/qc/rseqc/SRR891275_01.read_dist.txt",
                "SRR5063984_07.read_dist": "/scratch/Shares/dowell/itripodi/ATAC/temp/3d/5f12b03c4e321488223d91fa6669b2/qc/rseqc/SRR5063984_07.read_dist.txt",
                "SRR5876159_003.read_dist": "/scratch/Shares/dowell/itripodi/ATAC/temp/3d/5f12b03c4e321488223d91fa6669b2/qc/rseqc/SRR5876159_003.read_dist.txt",
                "SRR5007258_9.read_dist": "/scratch/Shares/dowell/itripodi/ATAC/temp/3d/5f12b03c4e321488223d91fa6669b2/qc/rseqc/SRR5007258_9.read_dist.txt",
                "SRR5007258_06.read_dist": "/scratch/Shares/dowell/itripodi/ATAC/temp/3d/5f12b03c4e321488223d91fa6669b2/qc/rseqc/SRR5007258_06.read_dist.txt",
                "SRR891275_008.read_dist": "/scratch/Shares/dowell/itripodi/ATAC/temp/3d/5f12b03c4e321488223d91fa6669b2/qc/rseqc/SRR891275_008.read_dist.txt",
                "SRR3622817_01.read_dist": "/scratch/Shares/dowell/itripodi/ATAC/temp/3d/5f12b03c4e321488223d91fa6669b2/qc/rseqc/SRR3622817_01.read_dist.txt",
                "SRR1822165_4.read_dist": "/scratch/Shares/dowell/itripodi/ATAC/temp/3d/5f12b03c4e321488223d91fa6669b2/qc/rseqc/SRR1822165_4.read_dist.txt",
                "SRR5128074_04.read_dist": "/scratch/Shares/dowell/itripodi/ATAC/temp/3d/5f12b03c4e321488223d91fa6669b2/qc/rseqc/SRR5128074_04.read_dist.txt",
                "SRR5007258_003.read_dist": "/scratch/Shares/dowell/itripodi/ATAC/temp/3d/5f12b03c4e321488223d91fa6669b2/qc/rseqc/SRR5007258_003.read_dist.txt",
                "SRR891275_04.read_dist": "/scratch/Shares/dowell/itripodi/ATAC/temp/3d/5f12b03c4e321488223d91fa6669b2/qc/rseqc/SRR891275_04.read_dist.txt",
                "SRR5876159_008.read_dist": "/scratch/Shares/dowell/itripodi/ATAC/temp/3d/5f12b03c4e321488223d91fa6669b2/qc/rseqc/SRR5876159_008.read_dist.txt",
                "SRR1822165_9.read_dist": "/scratch/Shares/dowell/itripodi/ATAC/temp/3d/5f12b03c4e321488223d91fa6669b2/qc/rseqc/SRR1822165_9.read_dist.txt",
                "SRR5063985_006.read_dist": "/scratch/Shares/dowell/itripodi/ATAC/temp/3d/5f12b03c4e321488223d91fa6669b2/qc/rseqc/SRR5063985_006.read_dist.txt",
                "SRR5007259_003.read_dist": "/scratch/Shares/dowell/itripodi/ATAC/temp/3d/5f12b03c4e321488223d91fa6669b2/qc/rseqc/SRR5007259_003.read_dist.txt",
                "SRR891275.read_dist": "/scratch/Shares/dowell/itripodi/ATAC/temp/3d/5f12b03c4e321488223d91fa6669b2/qc/rseqc/SRR891275.read_dist.txt",
                "SRR5007259_1.read_dist": "/scratch/Shares/dowell/itripodi/ATAC/temp/3d/5f12b03c4e321488223d91fa6669b2/qc/rseqc/SRR5007259_1.read_dist.txt",
                "SRR5007258_07.read_dist": "/scratch/Shares/dowell/itripodi/ATAC/temp/3d/5f12b03c4e321488223d91fa6669b2/qc/rseqc/SRR5007258_07.read_dist.txt",
                "SRR891276_5.read_dist": "/scratch/Shares/dowell/itripodi/ATAC/temp/3d/5f12b03c4e321488223d91fa6669b2/qc/rseqc/SRR891276_5.read_dist.txt",
                "SRR5128074.read_dist": "/scratch/Shares/dowell/itripodi/ATAC/temp/3d/5f12b03c4e321488223d91fa6669b2/qc/rseqc/SRR5128074.read_dist.txt",
                "SRR3622819_02.read_dist": "/scratch/Shares/dowell/itripodi/ATAC/temp/3d/5f12b03c4e321488223d91fa6669b2/qc/rseqc/SRR3622819_02.read_dist.txt",
                "SRR5007258_006.read_dist": "/scratch/Shares/dowell/itripodi/ATAC/temp/3d/5f12b03c4e321488223d91fa6669b2/qc/rseqc/SRR5007258_006.read_dist.txt",
                "SRR1822166_2.read_dist": "/scratch/Shares/dowell/itripodi/ATAC/temp/3d/5f12b03c4e321488223d91fa6669b2/qc/rseqc/SRR1822166_2.read_dist.txt",
                "SRR1822165_2.read_dist": "/scratch/Shares/dowell/itripodi/ATAC/temp/3d/5f12b03c4e321488223d91fa6669b2/qc/rseqc/SRR1822165_2.read_dist.txt",
                "SRR3622817_03.read_dist": "/scratch/Shares/dowell/itripodi/ATAC/temp/3d/5f12b03c4e321488223d91fa6669b2/qc/rseqc/SRR3622817_03.read_dist.txt",
                "SRR3622818_1.read_dist": "/scratch/Shares/dowell/itripodi/ATAC/temp/3d/5f12b03c4e321488223d91fa6669b2/qc/rseqc/SRR3622818_1.read_dist.txt",
                "SRR5128074_006.read_dist": "/scratch/Shares/dowell/itripodi/ATAC/temp/3d/5f12b03c4e321488223d91fa6669b2/qc/rseqc/SRR5128074_006.read_dist.txt",
                "SRR5063985_04.read_dist": "/scratch/Shares/dowell/itripodi/ATAC/temp/3d/5f12b03c4e321488223d91fa6669b2/qc/rseqc/SRR5063985_04.read_dist.txt",
                "SRR1822165_3.read_dist": "/scratch/Shares/dowell/itripodi/ATAC/temp/3d/5f12b03c4e321488223d91fa6669b2/qc/rseqc/SRR1822165_3.read_dist.txt",
                "SRR5128074_5.read_dist": "/scratch/Shares/dowell/itripodi/ATAC/temp/3d/5f12b03c4e321488223d91fa6669b2/qc/rseqc/SRR5128074_5.read_dist.txt",
                "SRR5007259_2.read_dist": "/scratch/Shares/dowell/itripodi/ATAC/temp/3d/5f12b03c4e321488223d91fa6669b2/qc/rseqc/SRR5007259_2.read_dist.txt",
                "SRR1822165_004.read_dist": "/scratch/Shares/dowell/itripodi/ATAC/temp/3d/5f12b03c4e321488223d91fa6669b2/qc/rseqc/SRR1822165_004.read_dist.txt",
                "SRR1822168_001.read_dist": "/scratch/Shares/dowell/itripodi/ATAC/temp/3d/5f12b03c4e321488223d91fa6669b2/qc/rseqc/SRR1822168_001.read_dist.txt",
                "SRR1822166_1.read_dist": "/scratch/Shares/dowell/itripodi/ATAC/temp/3d/5f12b03c4e321488223d91fa6669b2/qc/rseqc/SRR1822166_1.read_dist.txt",
                "SRR5128074_009.read_dist": "/scratch/Shares/dowell/itripodi/ATAC/temp/3d/5f12b03c4e321488223d91fa6669b2/qc/rseqc/SRR5128074_009.read_dist.txt",
                "SRR1822168_05.read_dist": "/scratch/Shares/dowell/itripodi/ATAC/temp/3d/5f12b03c4e321488223d91fa6669b2/qc/rseqc/SRR1822168_05.read_dist.txt",
                "SRR5876159_9.read_dist": "/scratch/Shares/dowell/itripodi/ATAC/temp/3d/5f12b03c4e321488223d91fa6669b2/qc/rseqc/SRR5876159_9.read_dist.txt",
                "SRR3622818_04.read_dist": "/scratch/Shares/dowell/itripodi/ATAC/temp/3d/5f12b03c4e321488223d91fa6669b2/qc/rseqc/SRR3622818_04.read_dist.txt",
                "SRR5063984_08.read_dist": "/scratch/Shares/dowell/itripodi/ATAC/temp/3d/5f12b03c4e321488223d91fa6669b2/qc/rseqc/SRR5063984_08.read_dist.txt",
                "SRR5876158_009.read_dist": "/scratch/Shares/dowell/itripodi/ATAC/temp/3d/5f12b03c4e321488223d91fa6669b2/qc/rseqc/SRR5876158_009.read_dist.txt",
                "SRR5063985_002.read_dist": "/scratch/Shares/dowell/itripodi/ATAC/temp/3d/5f12b03c4e321488223d91fa6669b2/qc/rseqc/SRR5063985_002.read_dist.txt",
                "SRR1822165_001.read_dist": "/scratch/Shares/dowell/itripodi/ATAC/temp/3d/5f12b03c4e321488223d91fa6669b2/qc/rseqc/SRR1822165_001.read_dist.txt",
                "SRR3622819.read_dist": "/scratch/Shares/dowell/itripodi/ATAC/temp/3d/5f12b03c4e321488223d91fa6669b2/qc/rseqc/SRR3622819.read_dist.txt",
                "SRR5876159_05.read_dist": "/scratch/Shares/dowell/itripodi/ATAC/temp/3d/5f12b03c4e321488223d91fa6669b2/qc/rseqc/SRR5876159_05.read_dist.txt",
                "SRR5007258_008.read_dist": "/scratch/Shares/dowell/itripodi/ATAC/temp/3d/5f12b03c4e321488223d91fa6669b2/qc/rseqc/SRR5007258_008.read_dist.txt",
                "SRR3622817_006.read_dist": "/scratch/Shares/dowell/itripodi/ATAC/temp/3d/5f12b03c4e321488223d91fa6669b2/qc/rseqc/SRR3622817_006.read_dist.txt",
                "SRR1822168_08.read_dist": "/scratch/Shares/dowell/itripodi/ATAC/temp/3d/5f12b03c4e321488223d91fa6669b2/qc/rseqc/SRR1822168_08.read_dist.txt",
                "SRR5063984_06.read_dist": "/scratch/Shares/dowell/itripodi/ATAC/temp/3d/5f12b03c4e321488223d91fa6669b2/qc/rseqc/SRR5063984_06.read_dist.txt",
                "SRR1822165_003.read_dist": "/scratch/Shares/dowell/itripodi/ATAC/temp/3d/5f12b03c4e321488223d91fa6669b2/qc/rseqc/SRR1822165_003.read_dist.txt",
                "SRR5876158_003.read_dist": "/scratch/Shares/dowell/itripodi/ATAC/temp/3d/5f12b03c4e321488223d91fa6669b2/qc/rseqc/SRR5876158_003.read_dist.txt",
                "SRR5876158_02.read_dist": "/scratch/Shares/dowell/itripodi/ATAC/temp/3d/5f12b03c4e321488223d91fa6669b2/qc/rseqc/SRR5876158_02.read_dist.txt",
                "SRR5128074_002.read_dist": "/scratch/Shares/dowell/itripodi/ATAC/temp/3d/5f12b03c4e321488223d91fa6669b2/qc/rseqc/SRR5128074_002.read_dist.txt",
                "SRR1822168_007.read_dist": "/scratch/Shares/dowell/itripodi/ATAC/temp/3d/5f12b03c4e321488223d91fa6669b2/qc/rseqc/SRR1822168_007.read_dist.txt",
                "SRR891276_2.read_dist": "/scratch/Shares/dowell/itripodi/ATAC/temp/3d/5f12b03c4e321488223d91fa6669b2/qc/rseqc/SRR891276_2.read_dist.txt",
                "SRR5063985_009.read_dist": "/scratch/Shares/dowell/itripodi/ATAC/temp/3d/5f12b03c4e321488223d91fa6669b2/qc/rseqc/SRR5063985_009.read_dist.txt",
                "SRR1822166_08.read_dist": "/scratch/Shares/dowell/itripodi/ATAC/temp/3d/5f12b03c4e321488223d91fa6669b2/qc/rseqc/SRR1822166_08.read_dist.txt",
                "SRR891275_03.read_dist": "/scratch/Shares/dowell/itripodi/ATAC/temp/3d/5f12b03c4e321488223d91fa6669b2/qc/rseqc/SRR891275_03.read_dist.txt",
                "SRR5063985_01.read_dist": "/scratch/Shares/dowell/itripodi/ATAC/temp/3d/5f12b03c4e321488223d91fa6669b2/qc/rseqc/SRR5063985_01.read_dist.txt",
                "SRR5063985_008.read_dist": "/scratch/Shares/dowell/itripodi/ATAC/temp/3d/5f12b03c4e321488223d91fa6669b2/qc/rseqc/SRR5063985_008.read_dist.txt",
                "SRR3622817_009.read_dist": "/scratch/Shares/dowell/itripodi/ATAC/temp/3d/5f12b03c4e321488223d91fa6669b2/qc/rseqc/SRR3622817_009.read_dist.txt",
                "SRR5128074_05.read_dist": "/scratch/Shares/dowell/itripodi/ATAC/temp/3d/5f12b03c4e321488223d91fa6669b2/qc/rseqc/SRR5128074_05.read_dist.txt",
                "SRR5063985_09.read_dist": "/scratch/Shares/dowell/itripodi/ATAC/temp/3d/5f12b03c4e321488223d91fa6669b2/qc/rseqc/SRR5063985_09.read_dist.txt",
                "SRR1822165_08.read_dist": "/scratch/Shares/dowell/itripodi/ATAC/temp/3d/5f12b03c4e321488223d91fa6669b2/qc/rseqc/SRR1822165_08.read_dist.txt",
                "SRR891275_001.read_dist": "/scratch/Shares/dowell/itripodi/ATAC/temp/3d/5f12b03c4e321488223d91fa6669b2/qc/rseqc/SRR891275_001.read_dist.txt",
                "SRR5128074_005.read_dist": "/scratch/Shares/dowell/itripodi/ATAC/temp/3d/5f12b03c4e321488223d91fa6669b2/qc/rseqc/SRR5128074_005.read_dist.txt",
                "SRR1822165_8.read_dist": "/scratch/Shares/dowell/itripodi/ATAC/temp/3d/5f12b03c4e321488223d91fa6669b2/qc/rseqc/SRR1822165_8.read_dist.txt",
                "SRR1822165_008.read_dist": "/scratch/Shares/dowell/itripodi/ATAC/temp/3d/5f12b03c4e321488223d91fa6669b2/qc/rseqc/SRR1822165_008.read_dist.txt",
                "SRR1822166_8.read_dist": "/scratch/Shares/dowell/itripodi/ATAC/temp/3d/5f12b03c4e321488223d91fa6669b2/qc/rseqc/SRR1822166_8.read_dist.txt",
                "SRR3622817_06.read_dist": "/scratch/Shares/dowell/itripodi/ATAC/temp/3d/5f12b03c4e321488223d91fa6669b2/qc/rseqc/SRR3622817_06.read_dist.txt",
                "SRR5063984_009.read_dist": "/scratch/Shares/dowell/itripodi/ATAC/temp/3d/5f12b03c4e321488223d91fa6669b2/qc/rseqc/SRR5063984_009.read_dist.txt",
                "SRR1822168_02.read_dist": "/scratch/Shares/dowell/itripodi/ATAC/temp/3d/5f12b03c4e321488223d91fa6669b2/qc/rseqc/SRR1822168_02.read_dist.txt",
                "SRR891276_009.read_dist": "/scratch/Shares/dowell/itripodi/ATAC/temp/3d/5f12b03c4e321488223d91fa6669b2/qc/rseqc/SRR891276_009.read_dist.txt",
                "SRR891275_002.read_dist": "/scratch/Shares/dowell/itripodi/ATAC/temp/3d/5f12b03c4e321488223d91fa6669b2/qc/rseqc/SRR891275_002.read_dist.txt",
                "SRR5063985_02.read_dist": "/scratch/Shares/dowell/itripodi/ATAC/temp/3d/5f12b03c4e321488223d91fa6669b2/qc/rseqc/SRR5063985_02.read_dist.txt",
                "SRR5128074_1.read_dist": "/scratch/Shares/dowell/itripodi/ATAC/temp/3d/5f12b03c4e321488223d91fa6669b2/qc/rseqc/SRR5128074_1.read_dist.txt",
                "SRR5876158_006.read_dist": "/scratch/Shares/dowell/itripodi/ATAC/temp/3d/5f12b03c4e321488223d91fa6669b2/qc/rseqc/SRR5876158_006.read_dist.txt",
                "SRR3622817_1.read_dist": "/scratch/Shares/dowell/itripodi/ATAC/temp/3d/5f12b03c4e321488223d91fa6669b2/qc/rseqc/SRR3622817_1.read_dist.txt",
                "SRR891276_002.read_dist": "/scratch/Shares/dowell/itripodi/ATAC/temp/3d/5f12b03c4e321488223d91fa6669b2/qc/rseqc/SRR891276_002.read_dist.txt",
                "SRR891276.read_dist": "/scratch/Shares/dowell/itripodi/ATAC/temp/3d/5f12b03c4e321488223d91fa6669b2/qc/rseqc/SRR891276.read_dist.txt",
                "SRR891276_04.read_dist": "/scratch/Shares/dowell/itripodi/ATAC/temp/3d/5f12b03c4e321488223d91fa6669b2/qc/rseqc/SRR891276_04.read_dist.txt",
                "SRR5007259_009.read_dist": "/scratch/Shares/dowell/itripodi/ATAC/temp/3d/5f12b03c4e321488223d91fa6669b2/qc/rseqc/SRR5007259_009.read_dist.txt",
                "SRR891276_8.read_dist": "/scratch/Shares/dowell/itripodi/ATAC/temp/3d/5f12b03c4e321488223d91fa6669b2/qc/rseqc/SRR891276_8.read_dist.txt",
                "SRR5876159_04.read_dist": "/scratch/Shares/dowell/itripodi/ATAC/temp/3d/5f12b03c4e321488223d91fa6669b2/qc/rseqc/SRR5876159_04.read_dist.txt",
                "SRR5063985_003.read_dist": "/scratch/Shares/dowell/itripodi/ATAC/temp/3d/5f12b03c4e321488223d91fa6669b2/qc/rseqc/SRR5063985_003.read_dist.txt",
                "SRR3622817_3.read_dist": "/scratch/Shares/dowell/itripodi/ATAC/temp/3d/5f12b03c4e321488223d91fa6669b2/qc/rseqc/SRR3622817_3.read_dist.txt",
                "SRR1822165_005.read_dist": "/scratch/Shares/dowell/itripodi/ATAC/temp/3d/5f12b03c4e321488223d91fa6669b2/qc/rseqc/SRR1822165_005.read_dist.txt",
                "SRR5876158_5.read_dist": "/scratch/Shares/dowell/itripodi/ATAC/temp/3d/5f12b03c4e321488223d91fa6669b2/qc/rseqc/SRR5876158_5.read_dist.txt",
                "SRR1822165_04.read_dist": "/scratch/Shares/dowell/itripodi/ATAC/temp/3d/5f12b03c4e321488223d91fa6669b2/qc/rseqc/SRR1822165_04.read_dist.txt",
                "SRR5063985_4.read_dist": "/scratch/Shares/dowell/itripodi/ATAC/temp/3d/5f12b03c4e321488223d91fa6669b2/qc/rseqc/SRR5063985_4.read_dist.txt",
                "SRR5007259.read_dist": "/scratch/Shares/dowell/itripodi/ATAC/temp/3d/5f12b03c4e321488223d91fa6669b2/qc/rseqc/SRR5007259.read_dist.txt",
                "SRR5063985_05.read_dist": "/scratch/Shares/dowell/itripodi/ATAC/temp/3d/5f12b03c4e321488223d91fa6669b2/qc/rseqc/SRR5063985_05.read_dist.txt",
                "SRR1822166_09.read_dist": "/scratch/Shares/dowell/itripodi/ATAC/temp/3d/5f12b03c4e321488223d91fa6669b2/qc/rseqc/SRR1822166_09.read_dist.txt",
                "SRR5007258_5.read_dist": "/scratch/Shares/dowell/itripodi/ATAC/temp/3d/5f12b03c4e321488223d91fa6669b2/qc/rseqc/SRR5007258_5.read_dist.txt",
                "SRR3622819_002.read_dist": "/scratch/Shares/dowell/itripodi/ATAC/temp/3d/5f12b03c4e321488223d91fa6669b2/qc/rseqc/SRR3622819_002.read_dist.txt",
                "SRR5063985.read_dist": "/scratch/Shares/dowell/itripodi/ATAC/temp/3d/5f12b03c4e321488223d91fa6669b2/qc/rseqc/SRR5063985.read_dist.txt",
                "SRR5063984_1.read_dist": "/scratch/Shares/dowell/itripodi/ATAC/temp/3d/5f12b03c4e321488223d91fa6669b2/qc/rseqc/SRR5063984_1.read_dist.txt",
                "SRR1822168_03.read_dist": "/scratch/Shares/dowell/itripodi/ATAC/temp/3d/5f12b03c4e321488223d91fa6669b2/qc/rseqc/SRR1822168_03.read_dist.txt",
                "SRR5128074_008.read_dist": "/scratch/Shares/dowell/itripodi/ATAC/temp/3d/5f12b03c4e321488223d91fa6669b2/qc/rseqc/SRR5128074_008.read_dist.txt",
                "SRR891276_09.read_dist": "/scratch/Shares/dowell/itripodi/ATAC/temp/3d/5f12b03c4e321488223d91fa6669b2/qc/rseqc/SRR891276_09.read_dist.txt",
                "SRR5876158_06.read_dist": "/scratch/Shares/dowell/itripodi/ATAC/temp/3d/5f12b03c4e321488223d91fa6669b2/qc/rseqc/SRR5876158_06.read_dist.txt",
                "SRR5063984_01.read_dist": "/scratch/Shares/dowell/itripodi/ATAC/temp/3d/5f12b03c4e321488223d91fa6669b2/qc/rseqc/SRR5063984_01.read_dist.txt",
                "SRR1822166_006.read_dist": "/scratch/Shares/dowell/itripodi/ATAC/temp/3d/5f12b03c4e321488223d91fa6669b2/qc/rseqc/SRR1822166_006.read_dist.txt",
                "SRR3622818_006.read_dist": "/scratch/Shares/dowell/itripodi/ATAC/temp/3d/5f12b03c4e321488223d91fa6669b2/qc/rseqc/SRR3622818_006.read_dist.txt",
                "SRR3622819_003.read_dist": "/scratch/Shares/dowell/itripodi/ATAC/temp/3d/5f12b03c4e321488223d91fa6669b2/qc/rseqc/SRR3622819_003.read_dist.txt",
                "SRR5063984_04.read_dist": "/scratch/Shares/dowell/itripodi/ATAC/temp/3d/5f12b03c4e321488223d91fa6669b2/qc/rseqc/SRR5063984_04.read_dist.txt",
                "SRR3622819_06.read_dist": "/scratch/Shares/dowell/itripodi/ATAC/temp/3d/5f12b03c4e321488223d91fa6669b2/qc/rseqc/SRR3622819_06.read_dist.txt",
                "SRR5128074_01.read_dist": "/scratch/Shares/dowell/itripodi/ATAC/temp/3d/5f12b03c4e321488223d91fa6669b2/qc/rseqc/SRR5128074_01.read_dist.txt",
                "SRR5007259_8.read_dist": "/scratch/Shares/dowell/itripodi/ATAC/temp/3d/5f12b03c4e321488223d91fa6669b2/qc/rseqc/SRR5007259_8.read_dist.txt",
                "SRR1822168_06.read_dist": "/scratch/Shares/dowell/itripodi/ATAC/temp/3d/5f12b03c4e321488223d91fa6669b2/qc/rseqc/SRR1822168_06.read_dist.txt",
                "SRR5007258_01.read_dist": "/scratch/Shares/dowell/itripodi/ATAC/temp/3d/5f12b03c4e321488223d91fa6669b2/qc/rseqc/SRR5007258_01.read_dist.txt",
                "SRR3622817_5.read_dist": "/scratch/Shares/dowell/itripodi/ATAC/temp/3d/5f12b03c4e321488223d91fa6669b2/qc/rseqc/SRR3622817_5.read_dist.txt",
                "SRR5876158_1.read_dist": "/scratch/Shares/dowell/itripodi/ATAC/temp/3d/5f12b03c4e321488223d91fa6669b2/qc/rseqc/SRR5876158_1.read_dist.txt",
                "SRR1822165_03.read_dist": "/scratch/Shares/dowell/itripodi/ATAC/temp/3d/5f12b03c4e321488223d91fa6669b2/qc/rseqc/SRR1822165_03.read_dist.txt",
                "SRR1822165_05.read_dist": "/scratch/Shares/dowell/itripodi/ATAC/temp/3d/5f12b03c4e321488223d91fa6669b2/qc/rseqc/SRR1822165_05.read_dist.txt",
                "SRR891275_07.read_dist": "/scratch/Shares/dowell/itripodi/ATAC/temp/3d/5f12b03c4e321488223d91fa6669b2/qc/rseqc/SRR891275_07.read_dist.txt",
                "SRR1822168_1.read_dist": "/scratch/Shares/dowell/itripodi/ATAC/temp/3d/5f12b03c4e321488223d91fa6669b2/qc/rseqc/SRR1822168_1.read_dist.txt",
                "SRR5063985_005.read_dist": "/scratch/Shares/dowell/itripodi/ATAC/temp/3d/5f12b03c4e321488223d91fa6669b2/qc/rseqc/SRR5063985_005.read_dist.txt",
                "SRR5007258.read_dist": "/scratch/Shares/dowell/itripodi/ATAC/temp/3d/5f12b03c4e321488223d91fa6669b2/qc/rseqc/SRR5007258.read_dist.txt",
                "SRR3622817_6.read_dist": "/scratch/Shares/dowell/itripodi/ATAC/temp/3d/5f12b03c4e321488223d91fa6669b2/qc/rseqc/SRR3622817_6.read_dist.txt",
                "SRR5063984_3.read_dist": "/scratch/Shares/dowell/itripodi/ATAC/temp/3d/5f12b03c4e321488223d91fa6669b2/qc/rseqc/SRR5063984_3.read_dist.txt",
                "SRR1822168.read_dist": "/scratch/Shares/dowell/itripodi/ATAC/temp/3d/5f12b03c4e321488223d91fa6669b2/qc/rseqc/SRR1822168.read_dist.txt",
                "SRR5007258_1.read_dist": "/scratch/Shares/dowell/itripodi/ATAC/temp/3d/5f12b03c4e321488223d91fa6669b2/qc/rseqc/SRR5007258_1.read_dist.txt",
                "SRR5876158_8.read_dist": "/scratch/Shares/dowell/itripodi/ATAC/temp/3d/5f12b03c4e321488223d91fa6669b2/qc/rseqc/SRR5876158_8.read_dist.txt",
                "SRR3622817_02.read_dist": "/scratch/Shares/dowell/itripodi/ATAC/temp/3d/5f12b03c4e321488223d91fa6669b2/qc/rseqc/SRR3622817_02.read_dist.txt",
                "SRR1822165_6.read_dist": "/scratch/Shares/dowell/itripodi/ATAC/temp/3d/5f12b03c4e321488223d91fa6669b2/qc/rseqc/SRR1822165_6.read_dist.txt",
                "SRR1822168_04.read_dist": "/scratch/Shares/dowell/itripodi/ATAC/temp/3d/5f12b03c4e321488223d91fa6669b2/qc/rseqc/SRR1822168_04.read_dist.txt",
                "SRR3622819_009.read_dist": "/scratch/Shares/dowell/itripodi/ATAC/temp/3d/5f12b03c4e321488223d91fa6669b2/qc/rseqc/SRR3622819_009.read_dist.txt",
                "SRR5876159_07.read_dist": "/scratch/Shares/dowell/itripodi/ATAC/temp/3d/5f12b03c4e321488223d91fa6669b2/qc/rseqc/SRR5876159_07.read_dist.txt",
                "SRR1822166_3.read_dist": "/scratch/Shares/dowell/itripodi/ATAC/temp/3d/5f12b03c4e321488223d91fa6669b2/qc/rseqc/SRR1822166_3.read_dist.txt",
                "SRR5007258_4.read_dist": "/scratch/Shares/dowell/itripodi/ATAC/temp/3d/5f12b03c4e321488223d91fa6669b2/qc/rseqc/SRR5007258_4.read_dist.txt",
                "SRR891275_08.read_dist": "/scratch/Shares/dowell/itripodi/ATAC/temp/3d/5f12b03c4e321488223d91fa6669b2/qc/rseqc/SRR891275_08.read_dist.txt",
                "SRR3622819_008.read_dist": "/scratch/Shares/dowell/itripodi/ATAC/temp/3d/5f12b03c4e321488223d91fa6669b2/qc/rseqc/SRR3622819_008.read_dist.txt",
                "SRR5876159_009.read_dist": "/scratch/Shares/dowell/itripodi/ATAC/temp/3d/5f12b03c4e321488223d91fa6669b2/qc/rseqc/SRR5876159_009.read_dist.txt",
                "SRR891276_02.read_dist": "/scratch/Shares/dowell/itripodi/ATAC/temp/3d/5f12b03c4e321488223d91fa6669b2/qc/rseqc/SRR891276_02.read_dist.txt",
                "SRR5007258_004.read_dist": "/scratch/Shares/dowell/itripodi/ATAC/temp/3d/5f12b03c4e321488223d91fa6669b2/qc/rseqc/SRR5007258_004.read_dist.txt",
                "SRR5876159_5.read_dist": "/scratch/Shares/dowell/itripodi/ATAC/temp/3d/5f12b03c4e321488223d91fa6669b2/qc/rseqc/SRR5876159_5.read_dist.txt",
                "SRR5063984_007.read_dist": "/scratch/Shares/dowell/itripodi/ATAC/temp/3d/5f12b03c4e321488223d91fa6669b2/qc/rseqc/SRR5063984_007.read_dist.txt",
                "SRR1822166_001.read_dist": "/scratch/Shares/dowell/itripodi/ATAC/temp/3d/5f12b03c4e321488223d91fa6669b2/qc/rseqc/SRR1822166_001.read_dist.txt",
                "SRR891275_005.read_dist": "/scratch/Shares/dowell/itripodi/ATAC/temp/3d/5f12b03c4e321488223d91fa6669b2/qc/rseqc/SRR891275_005.read_dist.txt",
                "SRR3622819_001.read_dist": "/scratch/Shares/dowell/itripodi/ATAC/temp/3d/5f12b03c4e321488223d91fa6669b2/qc/rseqc/SRR3622819_001.read_dist.txt",
                "SRR5876158.read_dist": "/scratch/Shares/dowell/itripodi/ATAC/temp/3d/5f12b03c4e321488223d91fa6669b2/qc/rseqc/SRR5876158.read_dist.txt",
                "SRR1822166_008.read_dist": "/scratch/Shares/dowell/itripodi/ATAC/temp/3d/5f12b03c4e321488223d91fa6669b2/qc/rseqc/SRR1822166_008.read_dist.txt",
                "SRR5007259_03.read_dist": "/scratch/Shares/dowell/itripodi/ATAC/temp/3d/5f12b03c4e321488223d91fa6669b2/qc/rseqc/SRR5007259_03.read_dist.txt",
                "SRR1822165.read_dist": "/scratch/Shares/dowell/itripodi/ATAC/temp/3d/5f12b03c4e321488223d91fa6669b2/qc/rseqc/SRR1822165.read_dist.txt",
                "SRR5063984_7.read_dist": "/scratch/Shares/dowell/itripodi/ATAC/temp/3d/5f12b03c4e321488223d91fa6669b2/qc/rseqc/SRR5063984_7.read_dist.txt",
                "SRR3622818_08.read_dist": "/scratch/Shares/dowell/itripodi/ATAC/temp/3d/5f12b03c4e321488223d91fa6669b2/qc/rseqc/SRR3622818_08.read_dist.txt",
                "SRR5007258_7.read_dist": "/scratch/Shares/dowell/itripodi/ATAC/temp/3d/5f12b03c4e321488223d91fa6669b2/qc/rseqc/SRR5007258_7.read_dist.txt",
                "SRR1822165_7.read_dist": "/scratch/Shares/dowell/itripodi/ATAC/temp/3d/5f12b03c4e321488223d91fa6669b2/qc/rseqc/SRR1822165_7.read_dist.txt",
                "SRR891276_4.read_dist": "/scratch/Shares/dowell/itripodi/ATAC/temp/3d/5f12b03c4e321488223d91fa6669b2/qc/rseqc/SRR891276_4.read_dist.txt",
                "SRR891276_07.read_dist": "/scratch/Shares/dowell/itripodi/ATAC/temp/3d/5f12b03c4e321488223d91fa6669b2/qc/rseqc/SRR891276_07.read_dist.txt",
                "SRR5876158_005.read_dist": "/scratch/Shares/dowell/itripodi/ATAC/temp/3d/5f12b03c4e321488223d91fa6669b2/qc/rseqc/SRR5876158_005.read_dist.txt",
                "SRR3622818_09.read_dist": "/scratch/Shares/dowell/itripodi/ATAC/temp/3d/5f12b03c4e321488223d91fa6669b2/qc/rseqc/SRR3622818_09.read_dist.txt",
                "SRR3622817_07.read_dist": "/scratch/Shares/dowell/itripodi/ATAC/temp/3d/5f12b03c4e321488223d91fa6669b2/qc/rseqc/SRR3622817_07.read_dist.txt",
                "SRR3622818_3.read_dist": "/scratch/Shares/dowell/itripodi/ATAC/temp/3d/5f12b03c4e321488223d91fa6669b2/qc/rseqc/SRR3622818_3.read_dist.txt",
                "SRR3622818_4.read_dist": "/scratch/Shares/dowell/itripodi/ATAC/temp/3d/5f12b03c4e321488223d91fa6669b2/qc/rseqc/SRR3622818_4.read_dist.txt",
                "SRR1822168_4.read_dist": "/scratch/Shares/dowell/itripodi/ATAC/temp/3d/5f12b03c4e321488223d91fa6669b2/qc/rseqc/SRR1822168_4.read_dist.txt",
                "SRR5063984_006.read_dist": "/scratch/Shares/dowell/itripodi/ATAC/temp/3d/5f12b03c4e321488223d91fa6669b2/qc/rseqc/SRR5063984_006.read_dist.txt"
            },
            "read_duplication": {
                "SRR891276_3.read_duplication": "/scratch/Shares/dowell/itripodi/ATAC/temp/3d/5f12b03c4e321488223d91fa6669b2/qc/rseqc/SRR891276_3.read_duplication.pos.DupRate.xls",
                "SRR5876158_4.read_duplication": "/scratch/Shares/dowell/itripodi/ATAC/temp/3d/5f12b03c4e321488223d91fa6669b2/qc/rseqc/SRR5876158_4.read_duplication.pos.DupRate.xls",
                "SRR5128074_05.read_duplication": "/scratch/Shares/dowell/itripodi/ATAC/temp/3d/5f12b03c4e321488223d91fa6669b2/qc/rseqc/SRR5128074_05.read_duplication.pos.DupRate.xls",
                "SRR5876159_008.read_duplication": "/scratch/Shares/dowell/itripodi/ATAC/temp/3d/5f12b03c4e321488223d91fa6669b2/qc/rseqc/SRR5876159_008.read_duplication.pos.DupRate.xls",
                "SRR5876159_05.read_duplication": "/scratch/Shares/dowell/itripodi/ATAC/temp/3d/5f12b03c4e321488223d91fa6669b2/qc/rseqc/SRR5876159_05.read_duplication.pos.DupRate.xls",
                "SRR891276.read_duplication": "/scratch/Shares/dowell/itripodi/ATAC/temp/3d/5f12b03c4e321488223d91fa6669b2/qc/rseqc/SRR891276.read_duplication.pos.DupRate.xls",
                "SRR5876158_7.read_duplication": "/scratch/Shares/dowell/itripodi/ATAC/temp/3d/5f12b03c4e321488223d91fa6669b2/qc/rseqc/SRR5876158_7.read_duplication.pos.DupRate.xls",
                "SRR3622818_05.read_duplication": "/scratch/Shares/dowell/itripodi/ATAC/temp/3d/5f12b03c4e321488223d91fa6669b2/qc/rseqc/SRR3622818_05.read_duplication.pos.DupRate.xls",
                "SRR5128074_07.read_duplication": "/scratch/Shares/dowell/itripodi/ATAC/temp/3d/5f12b03c4e321488223d91fa6669b2/qc/rseqc/SRR5128074_07.read_duplication.pos.DupRate.xls",
                "SRR3622819_1.read_duplication": "/scratch/Shares/dowell/itripodi/ATAC/temp/3d/5f12b03c4e321488223d91fa6669b2/qc/rseqc/SRR3622819_1.read_duplication.pos.DupRate.xls",
                "SRR5063984_5.read_duplication": "/scratch/Shares/dowell/itripodi/ATAC/temp/3d/5f12b03c4e321488223d91fa6669b2/qc/rseqc/SRR5063984_5.read_duplication.pos.DupRate.xls",
                "SRR5128074_8.read_duplication": "/scratch/Shares/dowell/itripodi/ATAC/temp/3d/5f12b03c4e321488223d91fa6669b2/qc/rseqc/SRR5128074_8.read_duplication.pos.DupRate.xls",
                "SRR1822168_008.read_duplication": "/scratch/Shares/dowell/itripodi/ATAC/temp/3d/5f12b03c4e321488223d91fa6669b2/qc/rseqc/SRR1822168_008.read_duplication.pos.DupRate.xls",
                "SRR5063984_09.read_duplication": "/scratch/Shares/dowell/itripodi/ATAC/temp/3d/5f12b03c4e321488223d91fa6669b2/qc/rseqc/SRR5063984_09.read_duplication.pos.DupRate.xls",
                "SRR5007258_04.read_duplication": "/scratch/Shares/dowell/itripodi/ATAC/temp/3d/5f12b03c4e321488223d91fa6669b2/qc/rseqc/SRR5007258_04.read_duplication.pos.DupRate.xls",
                "SRR5063985_2.read_duplication": "/scratch/Shares/dowell/itripodi/ATAC/temp/3d/5f12b03c4e321488223d91fa6669b2/qc/rseqc/SRR5063985_2.read_duplication.pos.DupRate.xls",
                "SRR5063984_07.read_duplication": "/scratch/Shares/dowell/itripodi/ATAC/temp/3d/5f12b03c4e321488223d91fa6669b2/qc/rseqc/SRR5063984_07.read_duplication.pos.DupRate.xls",
                "SRR5876159_003.read_duplication": "/scratch/Shares/dowell/itripodi/ATAC/temp/3d/5f12b03c4e321488223d91fa6669b2/qc/rseqc/SRR5876159_003.read_duplication.pos.DupRate.xls",
                "SRR3622818_5.read_duplication": "/scratch/Shares/dowell/itripodi/ATAC/temp/3d/5f12b03c4e321488223d91fa6669b2/qc/rseqc/SRR3622818_5.read_duplication.pos.DupRate.xls",
                "SRR3622818_04.read_duplication": "/scratch/Shares/dowell/itripodi/ATAC/temp/3d/5f12b03c4e321488223d91fa6669b2/qc/rseqc/SRR3622818_04.read_duplication.pos.DupRate.xls",
                "SRR5063985_007.read_duplication": "/scratch/Shares/dowell/itripodi/ATAC/temp/3d/5f12b03c4e321488223d91fa6669b2/qc/rseqc/SRR5063985_007.read_duplication.pos.DupRate.xls",
                "SRR1822168_005.read_duplication": "/scratch/Shares/dowell/itripodi/ATAC/temp/3d/5f12b03c4e321488223d91fa6669b2/qc/rseqc/SRR1822168_005.read_duplication.pos.DupRate.xls",
                "SRR3622818_3.read_duplication": "/scratch/Shares/dowell/itripodi/ATAC/temp/3d/5f12b03c4e321488223d91fa6669b2/qc/rseqc/SRR3622818_3.read_duplication.pos.DupRate.xls",
                "SRR5128074_008.read_duplication": "/scratch/Shares/dowell/itripodi/ATAC/temp/3d/5f12b03c4e321488223d91fa6669b2/qc/rseqc/SRR5128074_008.read_duplication.pos.DupRate.xls",
                "SRR891275_008.read_duplication": "/scratch/Shares/dowell/itripodi/ATAC/temp/3d/5f12b03c4e321488223d91fa6669b2/qc/rseqc/SRR891275_008.read_duplication.pos.DupRate.xls",
                "SRR1822166_001.read_duplication": "/scratch/Shares/dowell/itripodi/ATAC/temp/3d/5f12b03c4e321488223d91fa6669b2/qc/rseqc/SRR1822166_001.read_duplication.pos.DupRate.xls",
                "SRR3622817_06.read_duplication": "/scratch/Shares/dowell/itripodi/ATAC/temp/3d/5f12b03c4e321488223d91fa6669b2/qc/rseqc/SRR3622817_06.read_duplication.pos.DupRate.xls",
                "SRR5007259_02.read_duplication": "/scratch/Shares/dowell/itripodi/ATAC/temp/3d/5f12b03c4e321488223d91fa6669b2/qc/rseqc/SRR5007259_02.read_duplication.pos.DupRate.xls",
                "SRR891276_6.read_duplication": "/scratch/Shares/dowell/itripodi/ATAC/temp/3d/5f12b03c4e321488223d91fa6669b2/qc/rseqc/SRR891276_6.read_duplication.pos.DupRate.xls",
                "SRR891275_005.read_duplication": "/scratch/Shares/dowell/itripodi/ATAC/temp/3d/5f12b03c4e321488223d91fa6669b2/qc/rseqc/SRR891275_005.read_duplication.pos.DupRate.xls",
                "SRR5063985_9.read_duplication": "/scratch/Shares/dowell/itripodi/ATAC/temp/3d/5f12b03c4e321488223d91fa6669b2/qc/rseqc/SRR5063985_9.read_duplication.pos.DupRate.xls",
                "SRR1822166_4.read_duplication": "/scratch/Shares/dowell/itripodi/ATAC/temp/3d/5f12b03c4e321488223d91fa6669b2/qc/rseqc/SRR1822166_4.read_duplication.pos.DupRate.xls",
                "SRR3622817_002.read_duplication": "/scratch/Shares/dowell/itripodi/ATAC/temp/3d/5f12b03c4e321488223d91fa6669b2/qc/rseqc/SRR3622817_002.read_duplication.pos.DupRate.xls",
                "SRR5876158_002.read_duplication": "/scratch/Shares/dowell/itripodi/ATAC/temp/3d/5f12b03c4e321488223d91fa6669b2/qc/rseqc/SRR5876158_002.read_duplication.pos.DupRate.xls",
                "SRR5876158_6.read_duplication": "/scratch/Shares/dowell/itripodi/ATAC/temp/3d/5f12b03c4e321488223d91fa6669b2/qc/rseqc/SRR5876158_6.read_duplication.pos.DupRate.xls",
                "SRR5007259_6.read_duplication": "/scratch/Shares/dowell/itripodi/ATAC/temp/3d/5f12b03c4e321488223d91fa6669b2/qc/rseqc/SRR5007259_6.read_duplication.pos.DupRate.xls",
                "SRR5063985_08.read_duplication": "/scratch/Shares/dowell/itripodi/ATAC/temp/3d/5f12b03c4e321488223d91fa6669b2/qc/rseqc/SRR5063985_08.read_duplication.pos.DupRate.xls",
                "SRR1822168_004.read_duplication": "/scratch/Shares/dowell/itripodi/ATAC/temp/3d/5f12b03c4e321488223d91fa6669b2/qc/rseqc/SRR1822168_004.read_duplication.pos.DupRate.xls",
                "SRR1822168_001.read_duplication": "/scratch/Shares/dowell/itripodi/ATAC/temp/3d/5f12b03c4e321488223d91fa6669b2/qc/rseqc/SRR1822168_001.read_duplication.pos.DupRate.xls",
                "SRR1822168_03.read_duplication": "/scratch/Shares/dowell/itripodi/ATAC/temp/3d/5f12b03c4e321488223d91fa6669b2/qc/rseqc/SRR1822168_03.read_duplication.pos.DupRate.xls",
                "SRR891275_06.read_duplication": "/scratch/Shares/dowell/itripodi/ATAC/temp/3d/5f12b03c4e321488223d91fa6669b2/qc/rseqc/SRR891275_06.read_duplication.pos.DupRate.xls",
                "SRR3622818_001.read_duplication": "/scratch/Shares/dowell/itripodi/ATAC/temp/3d/5f12b03c4e321488223d91fa6669b2/qc/rseqc/SRR3622818_001.read_duplication.pos.DupRate.xls",
                "SRR5876158_06.read_duplication": "/scratch/Shares/dowell/itripodi/ATAC/temp/3d/5f12b03c4e321488223d91fa6669b2/qc/rseqc/SRR5876158_06.read_duplication.pos.DupRate.xls",
                "SRR1822168_05.read_duplication": "/scratch/Shares/dowell/itripodi/ATAC/temp/3d/5f12b03c4e321488223d91fa6669b2/qc/rseqc/SRR1822168_05.read_duplication.pos.DupRate.xls",
                "SRR891275_001.read_duplication": "/scratch/Shares/dowell/itripodi/ATAC/temp/3d/5f12b03c4e321488223d91fa6669b2/qc/rseqc/SRR891275_001.read_duplication.pos.DupRate.xls",
                "SRR891275_09.read_duplication": "/scratch/Shares/dowell/itripodi/ATAC/temp/3d/5f12b03c4e321488223d91fa6669b2/qc/rseqc/SRR891275_09.read_duplication.pos.DupRate.xls",
                "SRR1822168_003.read_duplication": "/scratch/Shares/dowell/itripodi/ATAC/temp/3d/5f12b03c4e321488223d91fa6669b2/qc/rseqc/SRR1822168_003.read_duplication.pos.DupRate.xls",
                "SRR5007258_8.read_duplication": "/scratch/Shares/dowell/itripodi/ATAC/temp/3d/5f12b03c4e321488223d91fa6669b2/qc/rseqc/SRR5007258_8.read_duplication.pos.DupRate.xls",
                "SRR5876159_001.read_duplication": "/scratch/Shares/dowell/itripodi/ATAC/temp/3d/5f12b03c4e321488223d91fa6669b2/qc/rseqc/SRR5876159_001.read_duplication.pos.DupRate.xls",
                "SRR5007259_2.read_duplication": "/scratch/Shares/dowell/itripodi/ATAC/temp/3d/5f12b03c4e321488223d91fa6669b2/qc/rseqc/SRR5007259_2.read_duplication.pos.DupRate.xls",
                "SRR5007259_05.read_duplication": "/scratch/Shares/dowell/itripodi/ATAC/temp/3d/5f12b03c4e321488223d91fa6669b2/qc/rseqc/SRR5007259_05.read_duplication.pos.DupRate.xls",
                "SRR1822166_5.read_duplication": "/scratch/Shares/dowell/itripodi/ATAC/temp/3d/5f12b03c4e321488223d91fa6669b2/qc/rseqc/SRR1822166_5.read_duplication.pos.DupRate.xls",
                "SRR891276_09.read_duplication": "/scratch/Shares/dowell/itripodi/ATAC/temp/3d/5f12b03c4e321488223d91fa6669b2/qc/rseqc/SRR891276_09.read_duplication.pos.DupRate.xls",
                "SRR891276_01.read_duplication": "/scratch/Shares/dowell/itripodi/ATAC/temp/3d/5f12b03c4e321488223d91fa6669b2/qc/rseqc/SRR891276_01.read_duplication.pos.DupRate.xls",
                "SRR3622819_002.read_duplication": "/scratch/Shares/dowell/itripodi/ATAC/temp/3d/5f12b03c4e321488223d91fa6669b2/qc/rseqc/SRR3622819_002.read_duplication.pos.DupRate.xls",
                "SRR891276_008.read_duplication": "/scratch/Shares/dowell/itripodi/ATAC/temp/3d/5f12b03c4e321488223d91fa6669b2/qc/rseqc/SRR891276_008.read_duplication.pos.DupRate.xls",
                "SRR5063984_003.read_duplication": "/scratch/Shares/dowell/itripodi/ATAC/temp/3d/5f12b03c4e321488223d91fa6669b2/qc/rseqc/SRR5063984_003.read_duplication.pos.DupRate.xls",
                "SRR1822166_007.read_duplication": "/scratch/Shares/dowell/itripodi/ATAC/temp/3d/5f12b03c4e321488223d91fa6669b2/qc/rseqc/SRR1822166_007.read_duplication.pos.DupRate.xls",
                "SRR5007259_004.read_duplication": "/scratch/Shares/dowell/itripodi/ATAC/temp/3d/5f12b03c4e321488223d91fa6669b2/qc/rseqc/SRR5007259_004.read_duplication.pos.DupRate.xls",
                "SRR1822166_6.read_duplication": "/scratch/Shares/dowell/itripodi/ATAC/temp/3d/5f12b03c4e321488223d91fa6669b2/qc/rseqc/SRR1822166_6.read_duplication.pos.DupRate.xls",
                "SRR3622818_01.read_duplication": "/scratch/Shares/dowell/itripodi/ATAC/temp/3d/5f12b03c4e321488223d91fa6669b2/qc/rseqc/SRR3622818_01.read_duplication.pos.DupRate.xls",
                "SRR5128074_005.read_duplication": "/scratch/Shares/dowell/itripodi/ATAC/temp/3d/5f12b03c4e321488223d91fa6669b2/qc/rseqc/SRR5128074_005.read_duplication.pos.DupRate.xls",
                "SRR5876158_003.read_duplication": "/scratch/Shares/dowell/itripodi/ATAC/temp/3d/5f12b03c4e321488223d91fa6669b2/qc/rseqc/SRR5876158_003.read_duplication.pos.DupRate.xls",
                "SRR891276_006.read_duplication": "/scratch/Shares/dowell/itripodi/ATAC/temp/3d/5f12b03c4e321488223d91fa6669b2/qc/rseqc/SRR891276_006.read_duplication.pos.DupRate.xls",
                "SRR1822166_09.read_duplication": "/scratch/Shares/dowell/itripodi/ATAC/temp/3d/5f12b03c4e321488223d91fa6669b2/qc/rseqc/SRR1822166_09.read_duplication.pos.DupRate.xls",
                "SRR5128074_9.read_duplication": "/scratch/Shares/dowell/itripodi/ATAC/temp/3d/5f12b03c4e321488223d91fa6669b2/qc/rseqc/SRR5128074_9.read_duplication.pos.DupRate.xls",
                "SRR5876158_009.read_duplication": "/scratch/Shares/dowell/itripodi/ATAC/temp/3d/5f12b03c4e321488223d91fa6669b2/qc/rseqc/SRR5876158_009.read_duplication.pos.DupRate.xls",
                "SRR5007258_001.read_duplication": "/scratch/Shares/dowell/itripodi/ATAC/temp/3d/5f12b03c4e321488223d91fa6669b2/qc/rseqc/SRR5007258_001.read_duplication.pos.DupRate.xls",
                "SRR1822168_06.read_duplication": "/scratch/Shares/dowell/itripodi/ATAC/temp/3d/5f12b03c4e321488223d91fa6669b2/qc/rseqc/SRR1822168_06.read_duplication.pos.DupRate.xls",
                "SRR5063985_02.read_duplication": "/scratch/Shares/dowell/itripodi/ATAC/temp/3d/5f12b03c4e321488223d91fa6669b2/qc/rseqc/SRR5063985_02.read_duplication.pos.DupRate.xls",
                "SRR3622817_8.read_duplication": "/scratch/Shares/dowell/itripodi/ATAC/temp/3d/5f12b03c4e321488223d91fa6669b2/qc/rseqc/SRR3622817_8.read_duplication.pos.DupRate.xls",
                "SRR3622819_001.read_duplication": "/scratch/Shares/dowell/itripodi/ATAC/temp/3d/5f12b03c4e321488223d91fa6669b2/qc/rseqc/SRR3622819_001.read_duplication.pos.DupRate.xls",
                "SRR3622818_002.read_duplication": "/scratch/Shares/dowell/itripodi/ATAC/temp/3d/5f12b03c4e321488223d91fa6669b2/qc/rseqc/SRR3622818_002.read_duplication.pos.DupRate.xls",
                "SRR5007259_8.read_duplication": "/scratch/Shares/dowell/itripodi/ATAC/temp/3d/5f12b03c4e321488223d91fa6669b2/qc/rseqc/SRR5007259_8.read_duplication.pos.DupRate.xls",
                "SRR3622817_07.read_duplication": "/scratch/Shares/dowell/itripodi/ATAC/temp/3d/5f12b03c4e321488223d91fa6669b2/qc/rseqc/SRR3622817_07.read_duplication.pos.DupRate.xls",
                "SRR1822165_1.read_duplication": "/scratch/Shares/dowell/itripodi/ATAC/temp/3d/5f12b03c4e321488223d91fa6669b2/qc/rseqc/SRR1822165_1.read_duplication.pos.DupRate.xls",
                "SRR5876158_006.read_duplication": "/scratch/Shares/dowell/itripodi/ATAC/temp/3d/5f12b03c4e321488223d91fa6669b2/qc/rseqc/SRR5876158_006.read_duplication.pos.DupRate.xls",
                "SRR1822166_003.read_duplication": "/scratch/Shares/dowell/itripodi/ATAC/temp/3d/5f12b03c4e321488223d91fa6669b2/qc/rseqc/SRR1822166_003.read_duplication.pos.DupRate.xls",
                "SRR5128074_06.read_duplication": "/scratch/Shares/dowell/itripodi/ATAC/temp/3d/5f12b03c4e321488223d91fa6669b2/qc/rseqc/SRR5128074_06.read_duplication.pos.DupRate.xls",
                "SRR5063984_01.read_duplication": "/scratch/Shares/dowell/itripodi/ATAC/temp/3d/5f12b03c4e321488223d91fa6669b2/qc/rseqc/SRR5063984_01.read_duplication.pos.DupRate.xls",
                "SRR891275_006.read_duplication": "/scratch/Shares/dowell/itripodi/ATAC/temp/3d/5f12b03c4e321488223d91fa6669b2/qc/rseqc/SRR891275_006.read_duplication.pos.DupRate.xls",
                "SRR891276_003.read_duplication": "/scratch/Shares/dowell/itripodi/ATAC/temp/3d/5f12b03c4e321488223d91fa6669b2/qc/rseqc/SRR891276_003.read_duplication.pos.DupRate.xls",
                "SRR891276_03.read_duplication": "/scratch/Shares/dowell/itripodi/ATAC/temp/3d/5f12b03c4e321488223d91fa6669b2/qc/rseqc/SRR891276_03.read_duplication.pos.DupRate.xls",
                "SRR3622817_05.read_duplication": "/scratch/Shares/dowell/itripodi/ATAC/temp/3d/5f12b03c4e321488223d91fa6669b2/qc/rseqc/SRR3622817_05.read_duplication.pos.DupRate.xls",
                "SRR3622819_01.read_duplication": "/scratch/Shares/dowell/itripodi/ATAC/temp/3d/5f12b03c4e321488223d91fa6669b2/qc/rseqc/SRR3622819_01.read_duplication.pos.DupRate.xls",
                "SRR891275_6.read_duplication": "/scratch/Shares/dowell/itripodi/ATAC/temp/3d/5f12b03c4e321488223d91fa6669b2/qc/rseqc/SRR891275_6.read_duplication.pos.DupRate.xls",
                "SRR1822166_07.read_duplication": "/scratch/Shares/dowell/itripodi/ATAC/temp/3d/5f12b03c4e321488223d91fa6669b2/qc/rseqc/SRR1822166_07.read_duplication.pos.DupRate.xls",
                "SRR1822166_004.read_duplication": "/scratch/Shares/dowell/itripodi/ATAC/temp/3d/5f12b03c4e321488223d91fa6669b2/qc/rseqc/SRR1822166_004.read_duplication.pos.DupRate.xls",
                "SRR5007259_1.read_duplication": "/scratch/Shares/dowell/itripodi/ATAC/temp/3d/5f12b03c4e321488223d91fa6669b2/qc/rseqc/SRR5007259_1.read_duplication.pos.DupRate.xls",
                "SRR3622818_4.read_duplication": "/scratch/Shares/dowell/itripodi/ATAC/temp/3d/5f12b03c4e321488223d91fa6669b2/qc/rseqc/SRR3622818_4.read_duplication.pos.DupRate.xls",
                "SRR5876159_02.read_duplication": "/scratch/Shares/dowell/itripodi/ATAC/temp/3d/5f12b03c4e321488223d91fa6669b2/qc/rseqc/SRR5876159_02.read_duplication.pos.DupRate.xls",
                "SRR1822165_05.read_duplication": "/scratch/Shares/dowell/itripodi/ATAC/temp/3d/5f12b03c4e321488223d91fa6669b2/qc/rseqc/SRR1822165_05.read_duplication.pos.DupRate.xls",
                "SRR5128074_03.read_duplication": "/scratch/Shares/dowell/itripodi/ATAC/temp/3d/5f12b03c4e321488223d91fa6669b2/qc/rseqc/SRR5128074_03.read_duplication.pos.DupRate.xls",
                "SRR3622818_1.read_duplication": "/scratch/Shares/dowell/itripodi/ATAC/temp/3d/5f12b03c4e321488223d91fa6669b2/qc/rseqc/SRR3622818_1.read_duplication.pos.DupRate.xls",
                "SRR3622817_1.read_duplication": "/scratch/Shares/dowell/itripodi/ATAC/temp/3d/5f12b03c4e321488223d91fa6669b2/qc/rseqc/SRR3622817_1.read_duplication.pos.DupRate.xls",
                "SRR5063985_001.read_duplication": "/scratch/Shares/dowell/itripodi/ATAC/temp/3d/5f12b03c4e321488223d91fa6669b2/qc/rseqc/SRR5063985_001.read_duplication.pos.DupRate.xls",
                "SRR3622818_007.read_duplication": "/scratch/Shares/dowell/itripodi/ATAC/temp/3d/5f12b03c4e321488223d91fa6669b2/qc/rseqc/SRR3622818_007.read_duplication.pos.DupRate.xls",
                "SRR5063985_01.read_duplication": "/scratch/Shares/dowell/itripodi/ATAC/temp/3d/5f12b03c4e321488223d91fa6669b2/qc/rseqc/SRR5063985_01.read_duplication.pos.DupRate.xls",
                "SRR5876159_4.read_duplication": "/scratch/Shares/dowell/itripodi/ATAC/temp/3d/5f12b03c4e321488223d91fa6669b2/qc/rseqc/SRR5876159_4.read_duplication.pos.DupRate.xls",
                "SRR3622818_005.read_duplication": "/scratch/Shares/dowell/itripodi/ATAC/temp/3d/5f12b03c4e321488223d91fa6669b2/qc/rseqc/SRR3622818_005.read_duplication.pos.DupRate.xls",
                "SRR3622818_8.read_duplication": "/scratch/Shares/dowell/itripodi/ATAC/temp/3d/5f12b03c4e321488223d91fa6669b2/qc/rseqc/SRR3622818_8.read_duplication.pos.DupRate.xls",
                "SRR3622819_003.read_duplication": "/scratch/Shares/dowell/itripodi/ATAC/temp/3d/5f12b03c4e321488223d91fa6669b2/qc/rseqc/SRR3622819_003.read_duplication.pos.DupRate.xls",
                "SRR5007259.read_duplication": "/scratch/Shares/dowell/itripodi/ATAC/temp/3d/5f12b03c4e321488223d91fa6669b2/qc/rseqc/SRR5007259.read_duplication.pos.DupRate.xls",
                "SRR5063985_3.read_duplication": "/scratch/Shares/dowell/itripodi/ATAC/temp/3d/5f12b03c4e321488223d91fa6669b2/qc/rseqc/SRR5063985_3.read_duplication.pos.DupRate.xls",
                "SRR891275_04.read_duplication": "/scratch/Shares/dowell/itripodi/ATAC/temp/3d/5f12b03c4e321488223d91fa6669b2/qc/rseqc/SRR891275_04.read_duplication.pos.DupRate.xls",
                "SRR5063985.read_duplication": "/scratch/Shares/dowell/itripodi/ATAC/temp/3d/5f12b03c4e321488223d91fa6669b2/qc/rseqc/SRR5063985.read_duplication.pos.DupRate.xls",
                "SRR5876159_007.read_duplication": "/scratch/Shares/dowell/itripodi/ATAC/temp/3d/5f12b03c4e321488223d91fa6669b2/qc/rseqc/SRR5876159_007.read_duplication.pos.DupRate.xls",
                "SRR5007258_07.read_duplication": "/scratch/Shares/dowell/itripodi/ATAC/temp/3d/5f12b03c4e321488223d91fa6669b2/qc/rseqc/SRR5007258_07.read_duplication.pos.DupRate.xls",
                "SRR5128074_009.read_duplication": "/scratch/Shares/dowell/itripodi/ATAC/temp/3d/5f12b03c4e321488223d91fa6669b2/qc/rseqc/SRR5128074_009.read_duplication.pos.DupRate.xls",
                "SRR1822165_8.read_duplication": "/scratch/Shares/dowell/itripodi/ATAC/temp/3d/5f12b03c4e321488223d91fa6669b2/qc/rseqc/SRR1822165_8.read_duplication.pos.DupRate.xls",
                "SRR1822165_2.read_duplication": "/scratch/Shares/dowell/itripodi/ATAC/temp/3d/5f12b03c4e321488223d91fa6669b2/qc/rseqc/SRR1822165_2.read_duplication.pos.DupRate.xls",
                "SRR5007258_1.read_duplication": "/scratch/Shares/dowell/itripodi/ATAC/temp/3d/5f12b03c4e321488223d91fa6669b2/qc/rseqc/SRR5007258_1.read_duplication.pos.DupRate.xls",
                "SRR5007259_08.read_duplication": "/scratch/Shares/dowell/itripodi/ATAC/temp/3d/5f12b03c4e321488223d91fa6669b2/qc/rseqc/SRR5007259_08.read_duplication.pos.DupRate.xls",
                "SRR5063985_06.read_duplication": "/scratch/Shares/dowell/itripodi/ATAC/temp/3d/5f12b03c4e321488223d91fa6669b2/qc/rseqc/SRR5063985_06.read_duplication.pos.DupRate.xls",
                "SRR5063984_008.read_duplication": "/scratch/Shares/dowell/itripodi/ATAC/temp/3d/5f12b03c4e321488223d91fa6669b2/qc/rseqc/SRR5063984_008.read_duplication.pos.DupRate.xls",
                "SRR1822168_04.read_duplication": "/scratch/Shares/dowell/itripodi/ATAC/temp/3d/5f12b03c4e321488223d91fa6669b2/qc/rseqc/SRR1822168_04.read_duplication.pos.DupRate.xls",
                "SRR5007258_03.read_duplication": "/scratch/Shares/dowell/itripodi/ATAC/temp/3d/5f12b03c4e321488223d91fa6669b2/qc/rseqc/SRR5007258_03.read_duplication.pos.DupRate.xls",
                "SRR5007258_09.read_duplication": "/scratch/Shares/dowell/itripodi/ATAC/temp/3d/5f12b03c4e321488223d91fa6669b2/qc/rseqc/SRR5007258_09.read_duplication.pos.DupRate.xls",
                "SRR5876158_02.read_duplication": "/scratch/Shares/dowell/itripodi/ATAC/temp/3d/5f12b03c4e321488223d91fa6669b2/qc/rseqc/SRR5876158_02.read_duplication.pos.DupRate.xls",
                "SRR1822165_008.read_duplication": "/scratch/Shares/dowell/itripodi/ATAC/temp/3d/5f12b03c4e321488223d91fa6669b2/qc/rseqc/SRR1822165_008.read_duplication.pos.DupRate.xls",
                "SRR891275_002.read_duplication": "/scratch/Shares/dowell/itripodi/ATAC/temp/3d/5f12b03c4e321488223d91fa6669b2/qc/rseqc/SRR891275_002.read_duplication.pos.DupRate.xls",
                "SRR5876159.read_duplication": "/scratch/Shares/dowell/itripodi/ATAC/temp/3d/5f12b03c4e321488223d91fa6669b2/qc/rseqc/SRR5876159.read_duplication.pos.DupRate.xls",
                "SRR3622817_008.read_duplication": "/scratch/Shares/dowell/itripodi/ATAC/temp/3d/5f12b03c4e321488223d91fa6669b2/qc/rseqc/SRR3622817_008.read_duplication.pos.DupRate.xls",
                "SRR1822168_7.read_duplication": "/scratch/Shares/dowell/itripodi/ATAC/temp/3d/5f12b03c4e321488223d91fa6669b2/qc/rseqc/SRR1822168_7.read_duplication.pos.DupRate.xls",
                "SRR5876159_009.read_duplication": "/scratch/Shares/dowell/itripodi/ATAC/temp/3d/5f12b03c4e321488223d91fa6669b2/qc/rseqc/SRR5876159_009.read_duplication.pos.DupRate.xls",
                "SRR3622817_5.read_duplication": "/scratch/Shares/dowell/itripodi/ATAC/temp/3d/5f12b03c4e321488223d91fa6669b2/qc/rseqc/SRR3622817_5.read_duplication.pos.DupRate.xls",
                "SRR5063984_05.read_duplication": "/scratch/Shares/dowell/itripodi/ATAC/temp/3d/5f12b03c4e321488223d91fa6669b2/qc/rseqc/SRR5063984_05.read_duplication.pos.DupRate.xls",
                "SRR1822166_2.read_duplication": "/scratch/Shares/dowell/itripodi/ATAC/temp/3d/5f12b03c4e321488223d91fa6669b2/qc/rseqc/SRR1822166_2.read_duplication.pos.DupRate.xls",
                "SRR3622819_02.read_duplication": "/scratch/Shares/dowell/itripodi/ATAC/temp/3d/5f12b03c4e321488223d91fa6669b2/qc/rseqc/SRR3622819_02.read_duplication.pos.DupRate.xls",
                "SRR3622819_05.read_duplication": "/scratch/Shares/dowell/itripodi/ATAC/temp/3d/5f12b03c4e321488223d91fa6669b2/qc/rseqc/SRR3622819_05.read_duplication.pos.DupRate.xls",
                "SRR1822168_6.read_duplication": "/scratch/Shares/dowell/itripodi/ATAC/temp/3d/5f12b03c4e321488223d91fa6669b2/qc/rseqc/SRR1822168_6.read_duplication.pos.DupRate.xls",
                "SRR1822168_006.read_duplication": "/scratch/Shares/dowell/itripodi/ATAC/temp/3d/5f12b03c4e321488223d91fa6669b2/qc/rseqc/SRR1822168_006.read_duplication.pos.DupRate.xls",
                "SRR1822166_008.read_duplication": "/scratch/Shares/dowell/itripodi/ATAC/temp/3d/5f12b03c4e321488223d91fa6669b2/qc/rseqc/SRR1822166_008.read_duplication.pos.DupRate.xls",
                "SRR5128074_02.read_duplication": "/scratch/Shares/dowell/itripodi/ATAC/temp/3d/5f12b03c4e321488223d91fa6669b2/qc/rseqc/SRR5128074_02.read_duplication.pos.DupRate.xls",
                "SRR5128074_4.read_duplication": "/scratch/Shares/dowell/itripodi/ATAC/temp/3d/5f12b03c4e321488223d91fa6669b2/qc/rseqc/SRR5128074_4.read_duplication.pos.DupRate.xls",
                "SRR5876159_005.read_duplication": "/scratch/Shares/dowell/itripodi/ATAC/temp/3d/5f12b03c4e321488223d91fa6669b2/qc/rseqc/SRR5876159_005.read_duplication.pos.DupRate.xls",
                "SRR5007258_06.read_duplication": "/scratch/Shares/dowell/itripodi/ATAC/temp/3d/5f12b03c4e321488223d91fa6669b2/qc/rseqc/SRR5007258_06.read_duplication.pos.DupRate.xls",
                "SRR1822168_5.read_duplication": "/scratch/Shares/dowell/itripodi/ATAC/temp/3d/5f12b03c4e321488223d91fa6669b2/qc/rseqc/SRR1822168_5.read_duplication.pos.DupRate.xls",
                "SRR5007259_009.read_duplication": "/scratch/Shares/dowell/itripodi/ATAC/temp/3d/5f12b03c4e321488223d91fa6669b2/qc/rseqc/SRR5007259_009.read_duplication.pos.DupRate.xls",
                "SRR891275_7.read_duplication": "/scratch/Shares/dowell/itripodi/ATAC/temp/3d/5f12b03c4e321488223d91fa6669b2/qc/rseqc/SRR891275_7.read_duplication.pos.DupRate.xls",
                "SRR1822165_03.read_duplication": "/scratch/Shares/dowell/itripodi/ATAC/temp/3d/5f12b03c4e321488223d91fa6669b2/qc/rseqc/SRR1822165_03.read_duplication.pos.DupRate.xls",
                "SRR1822166.read_duplication": "/scratch/Shares/dowell/itripodi/ATAC/temp/3d/5f12b03c4e321488223d91fa6669b2/qc/rseqc/SRR1822166.read_duplication.pos.DupRate.xls",
                "SRR5128074_001.read_duplication": "/scratch/Shares/dowell/itripodi/ATAC/temp/3d/5f12b03c4e321488223d91fa6669b2/qc/rseqc/SRR5128074_001.read_duplication.pos.DupRate.xls",
                "SRR5007258_005.read_duplication": "/scratch/Shares/dowell/itripodi/ATAC/temp/3d/5f12b03c4e321488223d91fa6669b2/qc/rseqc/SRR5007258_005.read_duplication.pos.DupRate.xls",
                "SRR5128074_08.read_duplication": "/scratch/Shares/dowell/itripodi/ATAC/temp/3d/5f12b03c4e321488223d91fa6669b2/qc/rseqc/SRR5128074_08.read_duplication.pos.DupRate.xls",
                "SRR5063985_7.read_duplication": "/scratch/Shares/dowell/itripodi/ATAC/temp/3d/5f12b03c4e321488223d91fa6669b2/qc/rseqc/SRR5063985_7.read_duplication.pos.DupRate.xls",
                "SRR5876159_6.read_duplication": "/scratch/Shares/dowell/itripodi/ATAC/temp/3d/5f12b03c4e321488223d91fa6669b2/qc/rseqc/SRR5876159_6.read_duplication.pos.DupRate.xls",
                "SRR3622819_3.read_duplication": "/scratch/Shares/dowell/itripodi/ATAC/temp/3d/5f12b03c4e321488223d91fa6669b2/qc/rseqc/SRR3622819_3.read_duplication.pos.DupRate.xls",
                "SRR1822166_3.read_duplication": "/scratch/Shares/dowell/itripodi/ATAC/temp/3d/5f12b03c4e321488223d91fa6669b2/qc/rseqc/SRR1822166_3.read_duplication.pos.DupRate.xls",
                "SRR5876158_04.read_duplication": "/scratch/Shares/dowell/itripodi/ATAC/temp/3d/5f12b03c4e321488223d91fa6669b2/qc/rseqc/SRR5876158_04.read_duplication.pos.DupRate.xls",
                "SRR1822166_02.read_duplication": "/scratch/Shares/dowell/itripodi/ATAC/temp/3d/5f12b03c4e321488223d91fa6669b2/qc/rseqc/SRR1822166_02.read_duplication.pos.DupRate.xls",
                "SRR5007259_03.read_duplication": "/scratch/Shares/dowell/itripodi/ATAC/temp/3d/5f12b03c4e321488223d91fa6669b2/qc/rseqc/SRR5007259_03.read_duplication.pos.DupRate.xls",
                "SRR5007259_07.read_duplication": "/scratch/Shares/dowell/itripodi/ATAC/temp/3d/5f12b03c4e321488223d91fa6669b2/qc/rseqc/SRR5007259_07.read_duplication.pos.DupRate.xls",
                "SRR1822168_4.read_duplication": "/scratch/Shares/dowell/itripodi/ATAC/temp/3d/5f12b03c4e321488223d91fa6669b2/qc/rseqc/SRR1822168_4.read_duplication.pos.DupRate.xls",
                "SRR3622819_008.read_duplication": "/scratch/Shares/dowell/itripodi/ATAC/temp/3d/5f12b03c4e321488223d91fa6669b2/qc/rseqc/SRR3622819_008.read_duplication.pos.DupRate.xls",
                "SRR891276_8.read_duplication": "/scratch/Shares/dowell/itripodi/ATAC/temp/3d/5f12b03c4e321488223d91fa6669b2/qc/rseqc/SRR891276_8.read_duplication.pos.DupRate.xls",
                "SRR1822165_009.read_duplication": "/scratch/Shares/dowell/itripodi/ATAC/temp/3d/5f12b03c4e321488223d91fa6669b2/qc/rseqc/SRR1822165_009.read_duplication.pos.DupRate.xls",
                "SRR5876159_004.read_duplication": "/scratch/Shares/dowell/itripodi/ATAC/temp/3d/5f12b03c4e321488223d91fa6669b2/qc/rseqc/SRR5876159_004.read_duplication.pos.DupRate.xls",
                "SRR1822168_8.read_duplication": "/scratch/Shares/dowell/itripodi/ATAC/temp/3d/5f12b03c4e321488223d91fa6669b2/qc/rseqc/SRR1822168_8.read_duplication.pos.DupRate.xls",
                "SRR3622819_03.read_duplication": "/scratch/Shares/dowell/itripodi/ATAC/temp/3d/5f12b03c4e321488223d91fa6669b2/qc/rseqc/SRR3622819_03.read_duplication.pos.DupRate.xls",
                "SRR5063985_6.read_duplication": "/scratch/Shares/dowell/itripodi/ATAC/temp/3d/5f12b03c4e321488223d91fa6669b2/qc/rseqc/SRR5063985_6.read_duplication.pos.DupRate.xls",
                "SRR3622819_2.read_duplication": "/scratch/Shares/dowell/itripodi/ATAC/temp/3d/5f12b03c4e321488223d91fa6669b2/qc/rseqc/SRR3622819_2.read_duplication.pos.DupRate.xls",
                "SRR5063984_02.read_duplication": "/scratch/Shares/dowell/itripodi/ATAC/temp/3d/5f12b03c4e321488223d91fa6669b2/qc/rseqc/SRR5063984_02.read_duplication.pos.DupRate.xls",
                "SRR5876159_04.read_duplication": "/scratch/Shares/dowell/itripodi/ATAC/temp/3d/5f12b03c4e321488223d91fa6669b2/qc/rseqc/SRR5876159_04.read_duplication.pos.DupRate.xls",
                "SRR1822166_9.read_duplication": "/scratch/Shares/dowell/itripodi/ATAC/temp/3d/5f12b03c4e321488223d91fa6669b2/qc/rseqc/SRR1822166_9.read_duplication.pos.DupRate.xls",
                "SRR891275_01.read_duplication": "/scratch/Shares/dowell/itripodi/ATAC/temp/3d/5f12b03c4e321488223d91fa6669b2/qc/rseqc/SRR891275_01.read_duplication.pos.DupRate.xls",
                "SRR891276_07.read_duplication": "/scratch/Shares/dowell/itripodi/ATAC/temp/3d/5f12b03c4e321488223d91fa6669b2/qc/rseqc/SRR891276_07.read_duplication.pos.DupRate.xls",
                "SRR1822168_09.read_duplication": "/scratch/Shares/dowell/itripodi/ATAC/temp/3d/5f12b03c4e321488223d91fa6669b2/qc/rseqc/SRR1822168_09.read_duplication.pos.DupRate.xls",
                "SRR5007259_04.read_duplication": "/scratch/Shares/dowell/itripodi/ATAC/temp/3d/5f12b03c4e321488223d91fa6669b2/qc/rseqc/SRR5007259_04.read_duplication.pos.DupRate.xls",
                "SRR5063984_007.read_duplication": "/scratch/Shares/dowell/itripodi/ATAC/temp/3d/5f12b03c4e321488223d91fa6669b2/qc/rseqc/SRR5063984_007.read_duplication.pos.DupRate.xls",
                "SRR5876158_03.read_duplication": "/scratch/Shares/dowell/itripodi/ATAC/temp/3d/5f12b03c4e321488223d91fa6669b2/qc/rseqc/SRR5876158_03.read_duplication.pos.DupRate.xls",
                "SRR1822168_08.read_duplication": "/scratch/Shares/dowell/itripodi/ATAC/temp/3d/5f12b03c4e321488223d91fa6669b2/qc/rseqc/SRR1822168_08.read_duplication.pos.DupRate.xls",
                "SRR5128074_7.read_duplication": "/scratch/Shares/dowell/itripodi/ATAC/temp/3d/5f12b03c4e321488223d91fa6669b2/qc/rseqc/SRR5128074_7.read_duplication.pos.DupRate.xls",
                "SRR891275_02.read_duplication": "/scratch/Shares/dowell/itripodi/ATAC/temp/3d/5f12b03c4e321488223d91fa6669b2/qc/rseqc/SRR891275_02.read_duplication.pos.DupRate.xls",
                "SRR5007258_009.read_duplication": "/scratch/Shares/dowell/itripodi/ATAC/temp/3d/5f12b03c4e321488223d91fa6669b2/qc/rseqc/SRR5007258_009.read_duplication.pos.DupRate.xls",
                "SRR5128074_006.read_duplication": "/scratch/Shares/dowell/itripodi/ATAC/temp/3d/5f12b03c4e321488223d91fa6669b2/qc/rseqc/SRR5128074_006.read_duplication.pos.DupRate.xls",
                "SRR5876159_03.read_duplication": "/scratch/Shares/dowell/itripodi/ATAC/temp/3d/5f12b03c4e321488223d91fa6669b2/qc/rseqc/SRR5876159_03.read_duplication.pos.DupRate.xls",
                "SRR891276_4.read_duplication": "/scratch/Shares/dowell/itripodi/ATAC/temp/3d/5f12b03c4e321488223d91fa6669b2/qc/rseqc/SRR891276_4.read_duplication.pos.DupRate.xls",
                "SRR5007259_007.read_duplication": "/scratch/Shares/dowell/itripodi/ATAC/temp/3d/5f12b03c4e321488223d91fa6669b2/qc/rseqc/SRR5007259_007.read_duplication.pos.DupRate.xls",
                "SRR5128074_003.read_duplication": "/scratch/Shares/dowell/itripodi/ATAC/temp/3d/5f12b03c4e321488223d91fa6669b2/qc/rseqc/SRR5128074_003.read_duplication.pos.DupRate.xls",
                "SRR5128074_007.read_duplication": "/scratch/Shares/dowell/itripodi/ATAC/temp/3d/5f12b03c4e321488223d91fa6669b2/qc/rseqc/SRR5128074_007.read_duplication.pos.DupRate.xls",
                "SRR5063985_004.read_duplication": "/scratch/Shares/dowell/itripodi/ATAC/temp/3d/5f12b03c4e321488223d91fa6669b2/qc/rseqc/SRR5063985_004.read_duplication.pos.DupRate.xls",
                "SRR5063984_08.read_duplication": "/scratch/Shares/dowell/itripodi/ATAC/temp/3d/5f12b03c4e321488223d91fa6669b2/qc/rseqc/SRR5063984_08.read_duplication.pos.DupRate.xls",
                "SRR1822168_01.read_duplication": "/scratch/Shares/dowell/itripodi/ATAC/temp/3d/5f12b03c4e321488223d91fa6669b2/qc/rseqc/SRR1822168_01.read_duplication.pos.DupRate.xls",
                "SRR5128074_3.read_duplication": "/scratch/Shares/dowell/itripodi/ATAC/temp/3d/5f12b03c4e321488223d91fa6669b2/qc/rseqc/SRR5128074_3.read_duplication.pos.DupRate.xls",
                "SRR3622817_04.read_duplication": "/scratch/Shares/dowell/itripodi/ATAC/temp/3d/5f12b03c4e321488223d91fa6669b2/qc/rseqc/SRR3622817_04.read_duplication.pos.DupRate.xls",
                "SRR3622817_004.read_duplication": "/scratch/Shares/dowell/itripodi/ATAC/temp/3d/5f12b03c4e321488223d91fa6669b2/qc/rseqc/SRR3622817_004.read_duplication.pos.DupRate.xls",
                "SRR1822165_7.read_duplication": "/scratch/Shares/dowell/itripodi/ATAC/temp/3d/5f12b03c4e321488223d91fa6669b2/qc/rseqc/SRR1822165_7.read_duplication.pos.DupRate.xls",
                "SRR891275_1.read_duplication": "/scratch/Shares/dowell/itripodi/ATAC/temp/3d/5f12b03c4e321488223d91fa6669b2/qc/rseqc/SRR891275_1.read_duplication.pos.DupRate.xls",
                "SRR5007258_05.read_duplication": "/scratch/Shares/dowell/itripodi/ATAC/temp/3d/5f12b03c4e321488223d91fa6669b2/qc/rseqc/SRR5007258_05.read_duplication.pos.DupRate.xls",
                "SRR5063984.read_duplication": "/scratch/Shares/dowell/itripodi/ATAC/temp/3d/5f12b03c4e321488223d91fa6669b2/qc/rseqc/SRR5063984.read_duplication.pos.DupRate.xls",
                "SRR3622817_005.read_duplication": "/scratch/Shares/dowell/itripodi/ATAC/temp/3d/5f12b03c4e321488223d91fa6669b2/qc/rseqc/SRR3622817_005.read_duplication.pos.DupRate.xls",
                "SRR3622818.read_duplication": "/scratch/Shares/dowell/itripodi/ATAC/temp/3d/5f12b03c4e321488223d91fa6669b2/qc/rseqc/SRR3622818.read_duplication.pos.DupRate.xls",
                "SRR891276_02.read_duplication": "/scratch/Shares/dowell/itripodi/ATAC/temp/3d/5f12b03c4e321488223d91fa6669b2/qc/rseqc/SRR891276_02.read_duplication.pos.DupRate.xls",
                "SRR5007259_06.read_duplication": "/scratch/Shares/dowell/itripodi/ATAC/temp/3d/5f12b03c4e321488223d91fa6669b2/qc/rseqc/SRR5007259_06.read_duplication.pos.DupRate.xls",
                "SRR5128074_04.read_duplication": "/scratch/Shares/dowell/itripodi/ATAC/temp/3d/5f12b03c4e321488223d91fa6669b2/qc/rseqc/SRR5128074_04.read_duplication.pos.DupRate.xls",
                "SRR5063985_002.read_duplication": "/scratch/Shares/dowell/itripodi/ATAC/temp/3d/5f12b03c4e321488223d91fa6669b2/qc/rseqc/SRR5063985_002.read_duplication.pos.DupRate.xls",
                "SRR1822168.read_duplication": "/scratch/Shares/dowell/itripodi/ATAC/temp/3d/5f12b03c4e321488223d91fa6669b2/qc/rseqc/SRR1822168.read_duplication.pos.DupRate.xls",
                "SRR5063985_07.read_duplication": "/scratch/Shares/dowell/itripodi/ATAC/temp/3d/5f12b03c4e321488223d91fa6669b2/qc/rseqc/SRR5063985_07.read_duplication.pos.DupRate.xls",
                "SRR5063984_1.read_duplication": "/scratch/Shares/dowell/itripodi/ATAC/temp/3d/5f12b03c4e321488223d91fa6669b2/qc/rseqc/SRR5063984_1.read_duplication.pos.DupRate.xls",
                "SRR1822165.read_duplication": "/scratch/Shares/dowell/itripodi/ATAC/temp/3d/5f12b03c4e321488223d91fa6669b2/qc/rseqc/SRR1822165.read_duplication.pos.DupRate.xls",
                "SRR5876159_7.read_duplication": "/scratch/Shares/dowell/itripodi/ATAC/temp/3d/5f12b03c4e321488223d91fa6669b2/qc/rseqc/SRR5876159_7.read_duplication.pos.DupRate.xls",
                "SRR891275_007.read_duplication": "/scratch/Shares/dowell/itripodi/ATAC/temp/3d/5f12b03c4e321488223d91fa6669b2/qc/rseqc/SRR891275_007.read_duplication.pos.DupRate.xls",
                "SRR5063984_004.read_duplication": "/scratch/Shares/dowell/itripodi/ATAC/temp/3d/5f12b03c4e321488223d91fa6669b2/qc/rseqc/SRR5063984_004.read_duplication.pos.DupRate.xls",
                "SRR5876159_2.read_duplication": "/scratch/Shares/dowell/itripodi/ATAC/temp/3d/5f12b03c4e321488223d91fa6669b2/qc/rseqc/SRR5876159_2.read_duplication.pos.DupRate.xls",
                "SRR891276_7.read_duplication": "/scratch/Shares/dowell/itripodi/ATAC/temp/3d/5f12b03c4e321488223d91fa6669b2/qc/rseqc/SRR891276_7.read_duplication.pos.DupRate.xls",
                "SRR3622818_004.read_duplication": "/scratch/Shares/dowell/itripodi/ATAC/temp/3d/5f12b03c4e321488223d91fa6669b2/qc/rseqc/SRR3622818_004.read_duplication.pos.DupRate.xls",
                "SRR3622818_003.read_duplication": "/scratch/Shares/dowell/itripodi/ATAC/temp/3d/5f12b03c4e321488223d91fa6669b2/qc/rseqc/SRR3622818_003.read_duplication.pos.DupRate.xls",
                "SRR5063984_06.read_duplication": "/scratch/Shares/dowell/itripodi/ATAC/temp/3d/5f12b03c4e321488223d91fa6669b2/qc/rseqc/SRR5063984_06.read_duplication.pos.DupRate.xls",
                "SRR5007258_004.read_duplication": "/scratch/Shares/dowell/itripodi/ATAC/temp/3d/5f12b03c4e321488223d91fa6669b2/qc/rseqc/SRR5007258_004.read_duplication.pos.DupRate.xls",
                "SRR891275_004.read_duplication": "/scratch/Shares/dowell/itripodi/ATAC/temp/3d/5f12b03c4e321488223d91fa6669b2/qc/rseqc/SRR891275_004.read_duplication.pos.DupRate.xls",
                "SRR891276_06.read_duplication": "/scratch/Shares/dowell/itripodi/ATAC/temp/3d/5f12b03c4e321488223d91fa6669b2/qc/rseqc/SRR891276_06.read_duplication.pos.DupRate.xls",
                "SRR1822168_007.read_duplication": "/scratch/Shares/dowell/itripodi/ATAC/temp/3d/5f12b03c4e321488223d91fa6669b2/qc/rseqc/SRR1822168_007.read_duplication.pos.DupRate.xls",
                "SRR1822165_02.read_duplication": "/scratch/Shares/dowell/itripodi/ATAC/temp/3d/5f12b03c4e321488223d91fa6669b2/qc/rseqc/SRR1822165_02.read_duplication.pos.DupRate.xls",
                "SRR1822166_05.read_duplication": "/scratch/Shares/dowell/itripodi/ATAC/temp/3d/5f12b03c4e321488223d91fa6669b2/qc/rseqc/SRR1822166_05.read_duplication.pos.DupRate.xls",
                "SRR3622817_08.read_duplication": "/scratch/Shares/dowell/itripodi/ATAC/temp/3d/5f12b03c4e321488223d91fa6669b2/qc/rseqc/SRR3622817_08.read_duplication.pos.DupRate.xls",
                "SRR1822168_2.read_duplication": "/scratch/Shares/dowell/itripodi/ATAC/temp/3d/5f12b03c4e321488223d91fa6669b2/qc/rseqc/SRR1822168_2.read_duplication.pos.DupRate.xls",
                "SRR891275_3.read_duplication": "/scratch/Shares/dowell/itripodi/ATAC/temp/3d/5f12b03c4e321488223d91fa6669b2/qc/rseqc/SRR891275_3.read_duplication.pos.DupRate.xls",
                "SRR5876158_1.read_duplication": "/scratch/Shares/dowell/itripodi/ATAC/temp/3d/5f12b03c4e321488223d91fa6669b2/qc/rseqc/SRR5876158_1.read_duplication.pos.DupRate.xls",
                "SRR891276_5.read_duplication": "/scratch/Shares/dowell/itripodi/ATAC/temp/3d/5f12b03c4e321488223d91fa6669b2/qc/rseqc/SRR891276_5.read_duplication.pos.DupRate.xls",
                "SRR1822166_8.read_duplication": "/scratch/Shares/dowell/itripodi/ATAC/temp/3d/5f12b03c4e321488223d91fa6669b2/qc/rseqc/SRR1822166_8.read_duplication.pos.DupRate.xls",
                "SRR3622819_04.read_duplication": "/scratch/Shares/dowell/itripodi/ATAC/temp/3d/5f12b03c4e321488223d91fa6669b2/qc/rseqc/SRR3622819_04.read_duplication.pos.DupRate.xls",
                "SRR5876159_5.read_duplication": "/scratch/Shares/dowell/itripodi/ATAC/temp/3d/5f12b03c4e321488223d91fa6669b2/qc/rseqc/SRR5876159_5.read_duplication.pos.DupRate.xls",
                "SRR891275_4.read_duplication": "/scratch/Shares/dowell/itripodi/ATAC/temp/3d/5f12b03c4e321488223d91fa6669b2/qc/rseqc/SRR891275_4.read_duplication.pos.DupRate.xls",
                "SRR891276_001.read_duplication": "/scratch/Shares/dowell/itripodi/ATAC/temp/3d/5f12b03c4e321488223d91fa6669b2/qc/rseqc/SRR891276_001.read_duplication.pos.DupRate.xls",
                "SRR5063985_4.read_duplication": "/scratch/Shares/dowell/itripodi/ATAC/temp/3d/5f12b03c4e321488223d91fa6669b2/qc/rseqc/SRR5063985_4.read_duplication.pos.DupRate.xls",
                "SRR3622817_2.read_duplication": "/scratch/Shares/dowell/itripodi/ATAC/temp/3d/5f12b03c4e321488223d91fa6669b2/qc/rseqc/SRR3622817_2.read_duplication.pos.DupRate.xls",
                "SRR5063985_1.read_duplication": "/scratch/Shares/dowell/itripodi/ATAC/temp/3d/5f12b03c4e321488223d91fa6669b2/qc/rseqc/SRR5063985_1.read_duplication.pos.DupRate.xls",
                "SRR5876158_008.read_duplication": "/scratch/Shares/dowell/itripodi/ATAC/temp/3d/5f12b03c4e321488223d91fa6669b2/qc/rseqc/SRR5876158_008.read_duplication.pos.DupRate.xls",
                "SRR1822165_4.read_duplication": "/scratch/Shares/dowell/itripodi/ATAC/temp/3d/5f12b03c4e321488223d91fa6669b2/qc/rseqc/SRR1822165_4.read_duplication.pos.DupRate.xls",
                "SRR1822165_005.read_duplication": "/scratch/Shares/dowell/itripodi/ATAC/temp/3d/5f12b03c4e321488223d91fa6669b2/qc/rseqc/SRR1822165_005.read_duplication.pos.DupRate.xls",
                "SRR5063986.read_duplication": "/scratch/Shares/dowell/itripodi/ATAC/temp/3d/5f12b03c4e321488223d91fa6669b2/qc/rseqc/SRR5063986.read_duplication.pos.DupRate.xls",
                "SRR3622818_09.read_duplication": "/scratch/Shares/dowell/itripodi/ATAC/temp/3d/5f12b03c4e321488223d91fa6669b2/qc/rseqc/SRR3622818_09.read_duplication.pos.DupRate.xls",
                "SRR5876158_08.read_duplication": "/scratch/Shares/dowell/itripodi/ATAC/temp/3d/5f12b03c4e321488223d91fa6669b2/qc/rseqc/SRR5876158_08.read_duplication.pos.DupRate.xls",
                "SRR5876158_3.read_duplication": "/scratch/Shares/dowell/itripodi/ATAC/temp/3d/5f12b03c4e321488223d91fa6669b2/qc/rseqc/SRR5876158_3.read_duplication.pos.DupRate.xls",
                "SRR1822166_1.read_duplication": "/scratch/Shares/dowell/itripodi/ATAC/temp/3d/5f12b03c4e321488223d91fa6669b2/qc/rseqc/SRR1822166_1.read_duplication.pos.DupRate.xls",
                "SRR891276_2.read_duplication": "/scratch/Shares/dowell/itripodi/ATAC/temp/3d/5f12b03c4e321488223d91fa6669b2/qc/rseqc/SRR891276_2.read_duplication.pos.DupRate.xls",
                "SRR891275_05.read_duplication": "/scratch/Shares/dowell/itripodi/ATAC/temp/3d/5f12b03c4e321488223d91fa6669b2/qc/rseqc/SRR891275_05.read_duplication.pos.DupRate.xls",
                "SRR1822165_07.read_duplication": "/scratch/Shares/dowell/itripodi/ATAC/temp/3d/5f12b03c4e321488223d91fa6669b2/qc/rseqc/SRR1822165_07.read_duplication.pos.DupRate.xls",
                "SRR3622819_07.read_duplication": "/scratch/Shares/dowell/itripodi/ATAC/temp/3d/5f12b03c4e321488223d91fa6669b2/qc/rseqc/SRR3622819_07.read_duplication.pos.DupRate.xls",
                "SRR3622819_08.read_duplication": "/scratch/Shares/dowell/itripodi/ATAC/temp/3d/5f12b03c4e321488223d91fa6669b2/qc/rseqc/SRR3622819_08.read_duplication.pos.DupRate.xls",
                "SRR5876158_05.read_duplication": "/scratch/Shares/dowell/itripodi/ATAC/temp/3d/5f12b03c4e321488223d91fa6669b2/qc/rseqc/SRR5876158_05.read_duplication.pos.DupRate.xls",
                "SRR1822166_08.read_duplication": "/scratch/Shares/dowell/itripodi/ATAC/temp/3d/5f12b03c4e321488223d91fa6669b2/qc/rseqc/SRR1822166_08.read_duplication.pos.DupRate.xls",
                "SRR3622819_007.read_duplication": "/scratch/Shares/dowell/itripodi/ATAC/temp/3d/5f12b03c4e321488223d91fa6669b2/qc/rseqc/SRR3622819_007.read_duplication.pos.DupRate.xls",
                "SRR3622819_005.read_duplication": "/scratch/Shares/dowell/itripodi/ATAC/temp/3d/5f12b03c4e321488223d91fa6669b2/qc/rseqc/SRR3622819_005.read_duplication.pos.DupRate.xls",
                "SRR5007258_008.read_duplication": "/scratch/Shares/dowell/itripodi/ATAC/temp/3d/5f12b03c4e321488223d91fa6669b2/qc/rseqc/SRR5007258_008.read_duplication.pos.DupRate.xls",
                "SRR5007258_4.read_duplication": "/scratch/Shares/dowell/itripodi/ATAC/temp/3d/5f12b03c4e321488223d91fa6669b2/qc/rseqc/SRR5007258_4.read_duplication.pos.DupRate.xls",
                "SRR5063985_009.read_duplication": "/scratch/Shares/dowell/itripodi/ATAC/temp/3d/5f12b03c4e321488223d91fa6669b2/qc/rseqc/SRR5063985_009.read_duplication.pos.DupRate.xls",
                "SRR3622818_2.read_duplication": "/scratch/Shares/dowell/itripodi/ATAC/temp/3d/5f12b03c4e321488223d91fa6669b2/qc/rseqc/SRR3622818_2.read_duplication.pos.DupRate.xls",
                "SRR5876159_08.read_duplication": "/scratch/Shares/dowell/itripodi/ATAC/temp/3d/5f12b03c4e321488223d91fa6669b2/qc/rseqc/SRR5876159_08.read_duplication.pos.DupRate.xls",
                "SRR5063985_04.read_duplication": "/scratch/Shares/dowell/itripodi/ATAC/temp/3d/5f12b03c4e321488223d91fa6669b2/qc/rseqc/SRR5063985_04.read_duplication.pos.DupRate.xls",
                "SRR5063984_002.read_duplication": "/scratch/Shares/dowell/itripodi/ATAC/temp/3d/5f12b03c4e321488223d91fa6669b2/qc/rseqc/SRR5063984_002.read_duplication.pos.DupRate.xls",
                "SRR5007259_002.read_duplication": "/scratch/Shares/dowell/itripodi/ATAC/temp/3d/5f12b03c4e321488223d91fa6669b2/qc/rseqc/SRR5007259_002.read_duplication.pos.DupRate.xls",
                "SRR5128074_6.read_duplication": "/scratch/Shares/dowell/itripodi/ATAC/temp/3d/5f12b03c4e321488223d91fa6669b2/qc/rseqc/SRR5128074_6.read_duplication.pos.DupRate.xls",
                "SRR5876159_9.read_duplication": "/scratch/Shares/dowell/itripodi/ATAC/temp/3d/5f12b03c4e321488223d91fa6669b2/qc/rseqc/SRR5876159_9.read_duplication.pos.DupRate.xls",
                "SRR5063984_006.read_duplication": "/scratch/Shares/dowell/itripodi/ATAC/temp/3d/5f12b03c4e321488223d91fa6669b2/qc/rseqc/SRR5063984_006.read_duplication.pos.DupRate.xls",
                "SRR3622818_02.read_duplication": "/scratch/Shares/dowell/itripodi/ATAC/temp/3d/5f12b03c4e321488223d91fa6669b2/qc/rseqc/SRR3622818_02.read_duplication.pos.DupRate.xls",
                "SRR1822168_02.read_duplication": "/scratch/Shares/dowell/itripodi/ATAC/temp/3d/5f12b03c4e321488223d91fa6669b2/qc/rseqc/SRR1822168_02.read_duplication.pos.DupRate.xls",
                "SRR3622817_006.read_duplication": "/scratch/Shares/dowell/itripodi/ATAC/temp/3d/5f12b03c4e321488223d91fa6669b2/qc/rseqc/SRR3622817_006.read_duplication.pos.DupRate.xls",
                "SRR5063984_3.read_duplication": "/scratch/Shares/dowell/itripodi/ATAC/temp/3d/5f12b03c4e321488223d91fa6669b2/qc/rseqc/SRR5063984_3.read_duplication.pos.DupRate.xls",
                "SRR5007259_5.read_duplication": "/scratch/Shares/dowell/itripodi/ATAC/temp/3d/5f12b03c4e321488223d91fa6669b2/qc/rseqc/SRR5007259_5.read_duplication.pos.DupRate.xls",
                "SRR5007258_3.read_duplication": "/scratch/Shares/dowell/itripodi/ATAC/temp/3d/5f12b03c4e321488223d91fa6669b2/qc/rseqc/SRR5007258_3.read_duplication.pos.DupRate.xls",
                "SRR3622817_007.read_duplication": "/scratch/Shares/dowell/itripodi/ATAC/temp/3d/5f12b03c4e321488223d91fa6669b2/qc/rseqc/SRR3622817_007.read_duplication.pos.DupRate.xls",
                "SRR5063984_04.read_duplication": "/scratch/Shares/dowell/itripodi/ATAC/temp/3d/5f12b03c4e321488223d91fa6669b2/qc/rseqc/SRR5063984_04.read_duplication.pos.DupRate.xls",
                "SRR5128074_1.read_duplication": "/scratch/Shares/dowell/itripodi/ATAC/temp/3d/5f12b03c4e321488223d91fa6669b2/qc/rseqc/SRR5128074_1.read_duplication.pos.DupRate.xls",
                "SRR1822168_009.read_duplication": "/scratch/Shares/dowell/itripodi/ATAC/temp/3d/5f12b03c4e321488223d91fa6669b2/qc/rseqc/SRR1822168_009.read_duplication.pos.DupRate.xls",
                "SRR1822167.read_duplication": "/scratch/Shares/dowell/itripodi/ATAC/temp/3d/5f12b03c4e321488223d91fa6669b2/qc/rseqc/SRR1822167.read_duplication.pos.DupRate.xls",
                "SRR3622818_6.read_duplication": "/scratch/Shares/dowell/itripodi/ATAC/temp/3d/5f12b03c4e321488223d91fa6669b2/qc/rseqc/SRR3622818_6.read_duplication.pos.DupRate.xls",
                "SRR3622819_006.read_duplication": "/scratch/Shares/dowell/itripodi/ATAC/temp/3d/5f12b03c4e321488223d91fa6669b2/qc/rseqc/SRR3622819_006.read_duplication.pos.DupRate.xls",
                "SRR5876158_001.read_duplication": "/scratch/Shares/dowell/itripodi/ATAC/temp/3d/5f12b03c4e321488223d91fa6669b2/qc/rseqc/SRR5876158_001.read_duplication.pos.DupRate.xls",
                "SRR5128074_5.read_duplication": "/scratch/Shares/dowell/itripodi/ATAC/temp/3d/5f12b03c4e321488223d91fa6669b2/qc/rseqc/SRR5128074_5.read_duplication.pos.DupRate.xls",
                "SRR5063984_009.read_duplication": "/scratch/Shares/dowell/itripodi/ATAC/temp/3d/5f12b03c4e321488223d91fa6669b2/qc/rseqc/SRR5063984_009.read_duplication.pos.DupRate.xls",
                "SRR1822166_04.read_duplication": "/scratch/Shares/dowell/itripodi/ATAC/temp/3d/5f12b03c4e321488223d91fa6669b2/qc/rseqc/SRR1822166_04.read_duplication.pos.DupRate.xls",
                "SRR3622819_09.read_duplication": "/scratch/Shares/dowell/itripodi/ATAC/temp/3d/5f12b03c4e321488223d91fa6669b2/qc/rseqc/SRR3622819_09.read_duplication.pos.DupRate.xls",
                "SRR3622817_6.read_duplication": "/scratch/Shares/dowell/itripodi/ATAC/temp/3d/5f12b03c4e321488223d91fa6669b2/qc/rseqc/SRR3622817_6.read_duplication.pos.DupRate.xls",
                "SRR5007259_006.read_duplication": "/scratch/Shares/dowell/itripodi/ATAC/temp/3d/5f12b03c4e321488223d91fa6669b2/qc/rseqc/SRR5007259_006.read_duplication.pos.DupRate.xls",
                "SRR5876158_5.read_duplication": "/scratch/Shares/dowell/itripodi/ATAC/temp/3d/5f12b03c4e321488223d91fa6669b2/qc/rseqc/SRR5876158_5.read_duplication.pos.DupRate.xls",
                "SRR5063985_008.read_duplication": "/scratch/Shares/dowell/itripodi/ATAC/temp/3d/5f12b03c4e321488223d91fa6669b2/qc/rseqc/SRR5063985_008.read_duplication.pos.DupRate.xls",
                "SRR891276_004.read_duplication": "/scratch/Shares/dowell/itripodi/ATAC/temp/3d/5f12b03c4e321488223d91fa6669b2/qc/rseqc/SRR891276_004.read_duplication.pos.DupRate.xls",
                "SRR1822168_9.read_duplication": "/scratch/Shares/dowell/itripodi/ATAC/temp/3d/5f12b03c4e321488223d91fa6669b2/qc/rseqc/SRR1822168_9.read_duplication.pos.DupRate.xls",
                "SRR891275_9.read_duplication": "/scratch/Shares/dowell/itripodi/ATAC/temp/3d/5f12b03c4e321488223d91fa6669b2/qc/rseqc/SRR891275_9.read_duplication.pos.DupRate.xls",
                "SRR5063984_9.read_duplication": "/scratch/Shares/dowell/itripodi/ATAC/temp/3d/5f12b03c4e321488223d91fa6669b2/qc/rseqc/SRR5063984_9.read_duplication.pos.DupRate.xls",
                "SRR5063984_005.read_duplication": "/scratch/Shares/dowell/itripodi/ATAC/temp/3d/5f12b03c4e321488223d91fa6669b2/qc/rseqc/SRR5063984_005.read_duplication.pos.DupRate.xls",
                "SRR891275.read_duplication": "/scratch/Shares/dowell/itripodi/ATAC/temp/3d/5f12b03c4e321488223d91fa6669b2/qc/rseqc/SRR891275.read_duplication.pos.DupRate.xls",
                "SRR3622818_008.read_duplication": "/scratch/Shares/dowell/itripodi/ATAC/temp/3d/5f12b03c4e321488223d91fa6669b2/qc/rseqc/SRR3622818_008.read_duplication.pos.DupRate.xls",
                "SRR1822168_07.read_duplication": "/scratch/Shares/dowell/itripodi/ATAC/temp/3d/5f12b03c4e321488223d91fa6669b2/qc/rseqc/SRR1822168_07.read_duplication.pos.DupRate.xls",
                "SRR5007258_5.read_duplication": "/scratch/Shares/dowell/itripodi/ATAC/temp/3d/5f12b03c4e321488223d91fa6669b2/qc/rseqc/SRR5007258_5.read_duplication.pos.DupRate.xls",
                "SRR1822166_06.read_duplication": "/scratch/Shares/dowell/itripodi/ATAC/temp/3d/5f12b03c4e321488223d91fa6669b2/qc/rseqc/SRR1822166_06.read_duplication.pos.DupRate.xls",
                "SRR5007259_008.read_duplication": "/scratch/Shares/dowell/itripodi/ATAC/temp/3d/5f12b03c4e321488223d91fa6669b2/qc/rseqc/SRR5007259_008.read_duplication.pos.DupRate.xls",
                "SRR5876159_09.read_duplication": "/scratch/Shares/dowell/itripodi/ATAC/temp/3d/5f12b03c4e321488223d91fa6669b2/qc/rseqc/SRR5876159_09.read_duplication.pos.DupRate.xls",
                "SRR1822165_003.read_duplication": "/scratch/Shares/dowell/itripodi/ATAC/temp/3d/5f12b03c4e321488223d91fa6669b2/qc/rseqc/SRR1822165_003.read_duplication.pos.DupRate.xls",
                "SRR891275_009.read_duplication": "/scratch/Shares/dowell/itripodi/ATAC/temp/3d/5f12b03c4e321488223d91fa6669b2/qc/rseqc/SRR891275_009.read_duplication.pos.DupRate.xls",
                "SRR3622819_009.read_duplication": "/scratch/Shares/dowell/itripodi/ATAC/temp/3d/5f12b03c4e321488223d91fa6669b2/qc/rseqc/SRR3622819_009.read_duplication.pos.DupRate.xls",
                "SRR3622818_06.read_duplication": "/scratch/Shares/dowell/itripodi/ATAC/temp/3d/5f12b03c4e321488223d91fa6669b2/qc/rseqc/SRR3622818_06.read_duplication.pos.DupRate.xls",
                "SRR5063984_7.read_duplication": "/scratch/Shares/dowell/itripodi/ATAC/temp/3d/5f12b03c4e321488223d91fa6669b2/qc/rseqc/SRR5063984_7.read_duplication.pos.DupRate.xls",
                "SRR5063984_03.read_duplication": "/scratch/Shares/dowell/itripodi/ATAC/temp/3d/5f12b03c4e321488223d91fa6669b2/qc/rseqc/SRR5063984_03.read_duplication.pos.DupRate.xls",
                "SRR5007258_01.read_duplication": "/scratch/Shares/dowell/itripodi/ATAC/temp/3d/5f12b03c4e321488223d91fa6669b2/qc/rseqc/SRR5007258_01.read_duplication.pos.DupRate.xls",
                "SRR891276_002.read_duplication": "/scratch/Shares/dowell/itripodi/ATAC/temp/3d/5f12b03c4e321488223d91fa6669b2/qc/rseqc/SRR891276_002.read_duplication.pos.DupRate.xls",
                "SRR5007259_005.read_duplication": "/scratch/Shares/dowell/itripodi/ATAC/temp/3d/5f12b03c4e321488223d91fa6669b2/qc/rseqc/SRR5007259_005.read_duplication.pos.DupRate.xls",
                "SRR3622818_03.read_duplication": "/scratch/Shares/dowell/itripodi/ATAC/temp/3d/5f12b03c4e321488223d91fa6669b2/qc/rseqc/SRR3622818_03.read_duplication.pos.DupRate.xls",
                "SRR3622817.read_duplication": "/scratch/Shares/dowell/itripodi/ATAC/temp/3d/5f12b03c4e321488223d91fa6669b2/qc/rseqc/SRR3622817.read_duplication.pos.DupRate.xls",
                "SRR1822166_006.read_duplication": "/scratch/Shares/dowell/itripodi/ATAC/temp/3d/5f12b03c4e321488223d91fa6669b2/qc/rseqc/SRR1822166_006.read_duplication.pos.DupRate.xls",
                "SRR5007258_02.read_duplication": "/scratch/Shares/dowell/itripodi/ATAC/temp/3d/5f12b03c4e321488223d91fa6669b2/qc/rseqc/SRR5007258_02.read_duplication.pos.DupRate.xls",
                "SRR5876158_8.read_duplication": "/scratch/Shares/dowell/itripodi/ATAC/temp/3d/5f12b03c4e321488223d91fa6669b2/qc/rseqc/SRR5876158_8.read_duplication.pos.DupRate.xls",
                "SRR5063985_003.read_duplication": "/scratch/Shares/dowell/itripodi/ATAC/temp/3d/5f12b03c4e321488223d91fa6669b2/qc/rseqc/SRR5063985_003.read_duplication.pos.DupRate.xls",
                "SRR1822165_9.read_duplication": "/scratch/Shares/dowell/itripodi/ATAC/temp/3d/5f12b03c4e321488223d91fa6669b2/qc/rseqc/SRR1822165_9.read_duplication.pos.DupRate.xls",
                "SRR1822166_002.read_duplication": "/scratch/Shares/dowell/itripodi/ATAC/temp/3d/5f12b03c4e321488223d91fa6669b2/qc/rseqc/SRR1822166_002.read_duplication.pos.DupRate.xls",
                "SRR5007259_09.read_duplication": "/scratch/Shares/dowell/itripodi/ATAC/temp/3d/5f12b03c4e321488223d91fa6669b2/qc/rseqc/SRR5007259_09.read_duplication.pos.DupRate.xls",
                "SRR3622817_003.read_duplication": "/scratch/Shares/dowell/itripodi/ATAC/temp/3d/5f12b03c4e321488223d91fa6669b2/qc/rseqc/SRR3622817_003.read_duplication.pos.DupRate.xls",
                "SRR3622817_001.read_duplication": "/scratch/Shares/dowell/itripodi/ATAC/temp/3d/5f12b03c4e321488223d91fa6669b2/qc/rseqc/SRR3622817_001.read_duplication.pos.DupRate.xls",
                "SRR5063985_8.read_duplication": "/scratch/Shares/dowell/itripodi/ATAC/temp/3d/5f12b03c4e321488223d91fa6669b2/qc/rseqc/SRR5063985_8.read_duplication.pos.DupRate.xls",
                "SRR5876159_01.read_duplication": "/scratch/Shares/dowell/itripodi/ATAC/temp/3d/5f12b03c4e321488223d91fa6669b2/qc/rseqc/SRR5876159_01.read_duplication.pos.DupRate.xls",
                "SRR3622819_4.read_duplication": "/scratch/Shares/dowell/itripodi/ATAC/temp/3d/5f12b03c4e321488223d91fa6669b2/qc/rseqc/SRR3622819_4.read_duplication.pos.DupRate.xls",
                "SRR5876159_006.read_duplication": "/scratch/Shares/dowell/itripodi/ATAC/temp/3d/5f12b03c4e321488223d91fa6669b2/qc/rseqc/SRR5876159_006.read_duplication.pos.DupRate.xls",
                "SRR5128074_004.read_duplication": "/scratch/Shares/dowell/itripodi/ATAC/temp/3d/5f12b03c4e321488223d91fa6669b2/qc/rseqc/SRR5128074_004.read_duplication.pos.DupRate.xls",
                "SRR891275_07.read_duplication": "/scratch/Shares/dowell/itripodi/ATAC/temp/3d/5f12b03c4e321488223d91fa6669b2/qc/rseqc/SRR891275_07.read_duplication.pos.DupRate.xls",
                "SRR5063985_09.read_duplication": "/scratch/Shares/dowell/itripodi/ATAC/temp/3d/5f12b03c4e321488223d91fa6669b2/qc/rseqc/SRR5063985_09.read_duplication.pos.DupRate.xls",
                "SRR3622817_9.read_duplication": "/scratch/Shares/dowell/itripodi/ATAC/temp/3d/5f12b03c4e321488223d91fa6669b2/qc/rseqc/SRR3622817_9.read_duplication.pos.DupRate.xls",
                "SRR3622818_9.read_duplication": "/scratch/Shares/dowell/itripodi/ATAC/temp/3d/5f12b03c4e321488223d91fa6669b2/qc/rseqc/SRR3622818_9.read_duplication.pos.DupRate.xls",
                "SRR1822166_009.read_duplication": "/scratch/Shares/dowell/itripodi/ATAC/temp/3d/5f12b03c4e321488223d91fa6669b2/qc/rseqc/SRR1822166_009.read_duplication.pos.DupRate.xls",
                "SRR891276_9.read_duplication": "/scratch/Shares/dowell/itripodi/ATAC/temp/3d/5f12b03c4e321488223d91fa6669b2/qc/rseqc/SRR891276_9.read_duplication.pos.DupRate.xls",
                "SRR1822168_002.read_duplication": "/scratch/Shares/dowell/itripodi/ATAC/temp/3d/5f12b03c4e321488223d91fa6669b2/qc/rseqc/SRR1822168_002.read_duplication.pos.DupRate.xls",
                "SRR3622818_009.read_duplication": "/scratch/Shares/dowell/itripodi/ATAC/temp/3d/5f12b03c4e321488223d91fa6669b2/qc/rseqc/SRR3622818_009.read_duplication.pos.DupRate.xls",
                "SRR1822168_3.read_duplication": "/scratch/Shares/dowell/itripodi/ATAC/temp/3d/5f12b03c4e321488223d91fa6669b2/qc/rseqc/SRR1822168_3.read_duplication.pos.DupRate.xls",
                "SRR1822165_001.read_duplication": "/scratch/Shares/dowell/itripodi/ATAC/temp/3d/5f12b03c4e321488223d91fa6669b2/qc/rseqc/SRR1822165_001.read_duplication.pos.DupRate.xls",
                "SRR3622817_02.read_duplication": "/scratch/Shares/dowell/itripodi/ATAC/temp/3d/5f12b03c4e321488223d91fa6669b2/qc/rseqc/SRR3622817_02.read_duplication.pos.DupRate.xls",
                "SRR891275_003.read_duplication": "/scratch/Shares/dowell/itripodi/ATAC/temp/3d/5f12b03c4e321488223d91fa6669b2/qc/rseqc/SRR891275_003.read_duplication.pos.DupRate.xls",
                "SRR5876158.read_duplication": "/scratch/Shares/dowell/itripodi/ATAC/temp/3d/5f12b03c4e321488223d91fa6669b2/qc/rseqc/SRR5876158.read_duplication.pos.DupRate.xls",
                "SRR5007258_2.read_duplication": "/scratch/Shares/dowell/itripodi/ATAC/temp/3d/5f12b03c4e321488223d91fa6669b2/qc/rseqc/SRR5007258_2.read_duplication.pos.DupRate.xls",
                "SRR5063985_005.read_duplication": "/scratch/Shares/dowell/itripodi/ATAC/temp/3d/5f12b03c4e321488223d91fa6669b2/qc/rseqc/SRR5063985_005.read_duplication.pos.DupRate.xls",
                "SRR1822166_005.read_duplication": "/scratch/Shares/dowell/itripodi/ATAC/temp/3d/5f12b03c4e321488223d91fa6669b2/qc/rseqc/SRR1822166_005.read_duplication.pos.DupRate.xls",
                "SRR1822165_3.read_duplication": "/scratch/Shares/dowell/itripodi/ATAC/temp/3d/5f12b03c4e321488223d91fa6669b2/qc/rseqc/SRR1822165_3.read_duplication.pos.DupRate.xls",
                "SRR3622817_01.read_duplication": "/scratch/Shares/dowell/itripodi/ATAC/temp/3d/5f12b03c4e321488223d91fa6669b2/qc/rseqc/SRR3622817_01.read_duplication.pos.DupRate.xls",
                "SRR1822165_09.read_duplication": "/scratch/Shares/dowell/itripodi/ATAC/temp/3d/5f12b03c4e321488223d91fa6669b2/qc/rseqc/SRR1822165_09.read_duplication.pos.DupRate.xls",
                "SRR5063984_001.read_duplication": "/scratch/Shares/dowell/itripodi/ATAC/temp/3d/5f12b03c4e321488223d91fa6669b2/qc/rseqc/SRR5063984_001.read_duplication.pos.DupRate.xls",
                "SRR5876159_07.read_duplication": "/scratch/Shares/dowell/itripodi/ATAC/temp/3d/5f12b03c4e321488223d91fa6669b2/qc/rseqc/SRR5876159_07.read_duplication.pos.DupRate.xls",
                "SRR1822166_7.read_duplication": "/scratch/Shares/dowell/itripodi/ATAC/temp/3d/5f12b03c4e321488223d91fa6669b2/qc/rseqc/SRR1822166_7.read_duplication.pos.DupRate.xls",
                "SRR5876158_9.read_duplication": "/scratch/Shares/dowell/itripodi/ATAC/temp/3d/5f12b03c4e321488223d91fa6669b2/qc/rseqc/SRR5876158_9.read_duplication.pos.DupRate.xls",
                "SRR3622817_7.read_duplication": "/scratch/Shares/dowell/itripodi/ATAC/temp/3d/5f12b03c4e321488223d91fa6669b2/qc/rseqc/SRR3622817_7.read_duplication.pos.DupRate.xls",
                "SRR891275_5.read_duplication": "/scratch/Shares/dowell/itripodi/ATAC/temp/3d/5f12b03c4e321488223d91fa6669b2/qc/rseqc/SRR891275_5.read_duplication.pos.DupRate.xls",
                "SRR1822165_6.read_duplication": "/scratch/Shares/dowell/itripodi/ATAC/temp/3d/5f12b03c4e321488223d91fa6669b2/qc/rseqc/SRR1822165_6.read_duplication.pos.DupRate.xls",
                "SRR5876158_01.read_duplication": "/scratch/Shares/dowell/itripodi/ATAC/temp/3d/5f12b03c4e321488223d91fa6669b2/qc/rseqc/SRR5876158_01.read_duplication.pos.DupRate.xls",
                "SRR5128074_002.read_duplication": "/scratch/Shares/dowell/itripodi/ATAC/temp/3d/5f12b03c4e321488223d91fa6669b2/qc/rseqc/SRR5128074_002.read_duplication.pos.DupRate.xls",
                "SRR5063984_8.read_duplication": "/scratch/Shares/dowell/itripodi/ATAC/temp/3d/5f12b03c4e321488223d91fa6669b2/qc/rseqc/SRR5063984_8.read_duplication.pos.DupRate.xls",
                "SRR5876158_007.read_duplication": "/scratch/Shares/dowell/itripodi/ATAC/temp/3d/5f12b03c4e321488223d91fa6669b2/qc/rseqc/SRR5876158_007.read_duplication.pos.DupRate.xls",
                "SRR5128074_01.read_duplication": "/scratch/Shares/dowell/itripodi/ATAC/temp/3d/5f12b03c4e321488223d91fa6669b2/qc/rseqc/SRR5128074_01.read_duplication.pos.DupRate.xls",
                "SRR1822165_002.read_duplication": "/scratch/Shares/dowell/itripodi/ATAC/temp/3d/5f12b03c4e321488223d91fa6669b2/qc/rseqc/SRR1822165_002.read_duplication.pos.DupRate.xls",
                "SRR1822168_1.read_duplication": "/scratch/Shares/dowell/itripodi/ATAC/temp/3d/5f12b03c4e321488223d91fa6669b2/qc/rseqc/SRR1822168_1.read_duplication.pos.DupRate.xls",
                "SRR1822165_007.read_duplication": "/scratch/Shares/dowell/itripodi/ATAC/temp/3d/5f12b03c4e321488223d91fa6669b2/qc/rseqc/SRR1822165_007.read_duplication.pos.DupRate.xls",
                "SRR5007258_7.read_duplication": "/scratch/Shares/dowell/itripodi/ATAC/temp/3d/5f12b03c4e321488223d91fa6669b2/qc/rseqc/SRR5007258_7.read_duplication.pos.DupRate.xls",
                "SRR5876158_09.read_duplication": "/scratch/Shares/dowell/itripodi/ATAC/temp/3d/5f12b03c4e321488223d91fa6669b2/qc/rseqc/SRR5876158_09.read_duplication.pos.DupRate.xls",
                "SRR1822166_01.read_duplication": "/scratch/Shares/dowell/itripodi/ATAC/temp/3d/5f12b03c4e321488223d91fa6669b2/qc/rseqc/SRR1822166_01.read_duplication.pos.DupRate.xls",
                "SRR5876158_07.read_duplication": "/scratch/Shares/dowell/itripodi/ATAC/temp/3d/5f12b03c4e321488223d91fa6669b2/qc/rseqc/SRR5876158_07.read_duplication.pos.DupRate.xls",
                "SRR1822165_06.read_duplication": "/scratch/Shares/dowell/itripodi/ATAC/temp/3d/5f12b03c4e321488223d91fa6669b2/qc/rseqc/SRR1822165_06.read_duplication.pos.DupRate.xls",
                "SRR5007259_003.read_duplication": "/scratch/Shares/dowell/itripodi/ATAC/temp/3d/5f12b03c4e321488223d91fa6669b2/qc/rseqc/SRR5007259_003.read_duplication.pos.DupRate.xls",
                "SRR5007258_002.read_duplication": "/scratch/Shares/dowell/itripodi/ATAC/temp/3d/5f12b03c4e321488223d91fa6669b2/qc/rseqc/SRR5007258_002.read_duplication.pos.DupRate.xls",
                "SRR3622818_08.read_duplication": "/scratch/Shares/dowell/itripodi/ATAC/temp/3d/5f12b03c4e321488223d91fa6669b2/qc/rseqc/SRR3622818_08.read_duplication.pos.DupRate.xls",
                "SRR891275_8.read_duplication": "/scratch/Shares/dowell/itripodi/ATAC/temp/3d/5f12b03c4e321488223d91fa6669b2/qc/rseqc/SRR891275_8.read_duplication.pos.DupRate.xls",
                "SRR5128074_2.read_duplication": "/scratch/Shares/dowell/itripodi/ATAC/temp/3d/5f12b03c4e321488223d91fa6669b2/qc/rseqc/SRR5128074_2.read_duplication.pos.DupRate.xls",
                "SRR5007258_003.read_duplication": "/scratch/Shares/dowell/itripodi/ATAC/temp/3d/5f12b03c4e321488223d91fa6669b2/qc/rseqc/SRR5007258_003.read_duplication.pos.DupRate.xls",
                "SRR1822165_08.read_duplication": "/scratch/Shares/dowell/itripodi/ATAC/temp/3d/5f12b03c4e321488223d91fa6669b2/qc/rseqc/SRR1822165_08.read_duplication.pos.DupRate.xls",
                "SRR5007258_6.read_duplication": "/scratch/Shares/dowell/itripodi/ATAC/temp/3d/5f12b03c4e321488223d91fa6669b2/qc/rseqc/SRR5007258_6.read_duplication.pos.DupRate.xls",
                "SRR1822165_004.read_duplication": "/scratch/Shares/dowell/itripodi/ATAC/temp/3d/5f12b03c4e321488223d91fa6669b2/qc/rseqc/SRR1822165_004.read_duplication.pos.DupRate.xls",
                "SRR5876159_3.read_duplication": "/scratch/Shares/dowell/itripodi/ATAC/temp/3d/5f12b03c4e321488223d91fa6669b2/qc/rseqc/SRR5876159_3.read_duplication.pos.DupRate.xls",
                "SRR5007259_4.read_duplication": "/scratch/Shares/dowell/itripodi/ATAC/temp/3d/5f12b03c4e321488223d91fa6669b2/qc/rseqc/SRR5007259_4.read_duplication.pos.DupRate.xls",
                "SRR891275_03.read_duplication": "/scratch/Shares/dowell/itripodi/ATAC/temp/3d/5f12b03c4e321488223d91fa6669b2/qc/rseqc/SRR891275_03.read_duplication.pos.DupRate.xls",
                "SRR5007259_001.read_duplication": "/scratch/Shares/dowell/itripodi/ATAC/temp/3d/5f12b03c4e321488223d91fa6669b2/qc/rseqc/SRR5007259_001.read_duplication.pos.DupRate.xls",
                "SRR5063984_2.read_duplication": "/scratch/Shares/dowell/itripodi/ATAC/temp/3d/5f12b03c4e321488223d91fa6669b2/qc/rseqc/SRR5063984_2.read_duplication.pos.DupRate.xls",
                "SRR5007258_9.read_duplication": "/scratch/Shares/dowell/itripodi/ATAC/temp/3d/5f12b03c4e321488223d91fa6669b2/qc/rseqc/SRR5007258_9.read_duplication.pos.DupRate.xls",
                "SRR891275_2.read_duplication": "/scratch/Shares/dowell/itripodi/ATAC/temp/3d/5f12b03c4e321488223d91fa6669b2/qc/rseqc/SRR891275_2.read_duplication.pos.DupRate.xls",
                "SRR891276_08.read_duplication": "/scratch/Shares/dowell/itripodi/ATAC/temp/3d/5f12b03c4e321488223d91fa6669b2/qc/rseqc/SRR891276_08.read_duplication.pos.DupRate.xls",
                "SRR1822165_5.read_duplication": "/scratch/Shares/dowell/itripodi/ATAC/temp/3d/5f12b03c4e321488223d91fa6669b2/qc/rseqc/SRR1822165_5.read_duplication.pos.DupRate.xls",
                "SRR5007258_08.read_duplication": "/scratch/Shares/dowell/itripodi/ATAC/temp/3d/5f12b03c4e321488223d91fa6669b2/qc/rseqc/SRR5007258_08.read_duplication.pos.DupRate.xls",
                "SRR5876159_06.read_duplication": "/scratch/Shares/dowell/itripodi/ATAC/temp/3d/5f12b03c4e321488223d91fa6669b2/qc/rseqc/SRR5876159_06.read_duplication.pos.DupRate.xls",
                "SRR5007259_01.read_duplication": "/scratch/Shares/dowell/itripodi/ATAC/temp/3d/5f12b03c4e321488223d91fa6669b2/qc/rseqc/SRR5007259_01.read_duplication.pos.DupRate.xls",
                "SRR1822165_01.read_duplication": "/scratch/Shares/dowell/itripodi/ATAC/temp/3d/5f12b03c4e321488223d91fa6669b2/qc/rseqc/SRR1822165_01.read_duplication.pos.DupRate.xls",
                "SRR5007259_3.read_duplication": "/scratch/Shares/dowell/itripodi/ATAC/temp/3d/5f12b03c4e321488223d91fa6669b2/qc/rseqc/SRR5007259_3.read_duplication.pos.DupRate.xls",
                "SRR891276_1.read_duplication": "/scratch/Shares/dowell/itripodi/ATAC/temp/3d/5f12b03c4e321488223d91fa6669b2/qc/rseqc/SRR891276_1.read_duplication.pos.DupRate.xls",
                "SRR5876158_005.read_duplication": "/scratch/Shares/dowell/itripodi/ATAC/temp/3d/5f12b03c4e321488223d91fa6669b2/qc/rseqc/SRR5876158_005.read_duplication.pos.DupRate.xls",
                "SRR891276_05.read_duplication": "/scratch/Shares/dowell/itripodi/ATAC/temp/3d/5f12b03c4e321488223d91fa6669b2/qc/rseqc/SRR891276_05.read_duplication.pos.DupRate.xls",
                "SRR5128074.read_duplication": "/scratch/Shares/dowell/itripodi/ATAC/temp/3d/5f12b03c4e321488223d91fa6669b2/qc/rseqc/SRR5128074.read_duplication.pos.DupRate.xls",
                "SRR3622819_06.read_duplication": "/scratch/Shares/dowell/itripodi/ATAC/temp/3d/5f12b03c4e321488223d91fa6669b2/qc/rseqc/SRR3622819_06.read_duplication.pos.DupRate.xls",
                "SRR5063985_05.read_duplication": "/scratch/Shares/dowell/itripodi/ATAC/temp/3d/5f12b03c4e321488223d91fa6669b2/qc/rseqc/SRR5063985_05.read_duplication.pos.DupRate.xls",
                "SRR891276_009.read_duplication": "/scratch/Shares/dowell/itripodi/ATAC/temp/3d/5f12b03c4e321488223d91fa6669b2/qc/rseqc/SRR891276_009.read_duplication.pos.DupRate.xls",
                "SRR3622819.read_duplication": "/scratch/Shares/dowell/itripodi/ATAC/temp/3d/5f12b03c4e321488223d91fa6669b2/qc/rseqc/SRR3622819.read_duplication.pos.DupRate.xls",
                "SRR5063985_006.read_duplication": "/scratch/Shares/dowell/itripodi/ATAC/temp/3d/5f12b03c4e321488223d91fa6669b2/qc/rseqc/SRR5063985_006.read_duplication.pos.DupRate.xls",
                "SRR3622818_7.read_duplication": "/scratch/Shares/dowell/itripodi/ATAC/temp/3d/5f12b03c4e321488223d91fa6669b2/qc/rseqc/SRR3622818_7.read_duplication.pos.DupRate.xls",
                "SRR5007259_9.read_duplication": "/scratch/Shares/dowell/itripodi/ATAC/temp/3d/5f12b03c4e321488223d91fa6669b2/qc/rseqc/SRR5007259_9.read_duplication.pos.DupRate.xls",
                "SRR891275_08.read_duplication": "/scratch/Shares/dowell/itripodi/ATAC/temp/3d/5f12b03c4e321488223d91fa6669b2/qc/rseqc/SRR891275_08.read_duplication.pos.DupRate.xls",
                "SRR5007258_006.read_duplication": "/scratch/Shares/dowell/itripodi/ATAC/temp/3d/5f12b03c4e321488223d91fa6669b2/qc/rseqc/SRR5007258_006.read_duplication.pos.DupRate.xls",
                "SRR891276_007.read_duplication": "/scratch/Shares/dowell/itripodi/ATAC/temp/3d/5f12b03c4e321488223d91fa6669b2/qc/rseqc/SRR891276_007.read_duplication.pos.DupRate.xls",
                "SRR891276_04.read_duplication": "/scratch/Shares/dowell/itripodi/ATAC/temp/3d/5f12b03c4e321488223d91fa6669b2/qc/rseqc/SRR891276_04.read_duplication.pos.DupRate.xls",
                "SRR5876158_004.read_duplication": "/scratch/Shares/dowell/itripodi/ATAC/temp/3d/5f12b03c4e321488223d91fa6669b2/qc/rseqc/SRR5876158_004.read_duplication.pos.DupRate.xls",
                "SRR3622817_03.read_duplication": "/scratch/Shares/dowell/itripodi/ATAC/temp/3d/5f12b03c4e321488223d91fa6669b2/qc/rseqc/SRR3622817_03.read_duplication.pos.DupRate.xls",
                "SRR3622817_3.read_duplication": "/scratch/Shares/dowell/itripodi/ATAC/temp/3d/5f12b03c4e321488223d91fa6669b2/qc/rseqc/SRR3622817_3.read_duplication.pos.DupRate.xls",
                "SRR3622817_09.read_duplication": "/scratch/Shares/dowell/itripodi/ATAC/temp/3d/5f12b03c4e321488223d91fa6669b2/qc/rseqc/SRR3622817_09.read_duplication.pos.DupRate.xls",
                "SRR1822166_03.read_duplication": "/scratch/Shares/dowell/itripodi/ATAC/temp/3d/5f12b03c4e321488223d91fa6669b2/qc/rseqc/SRR1822166_03.read_duplication.pos.DupRate.xls",
                "SRR3622817_4.read_duplication": "/scratch/Shares/dowell/itripodi/ATAC/temp/3d/5f12b03c4e321488223d91fa6669b2/qc/rseqc/SRR3622817_4.read_duplication.pos.DupRate.xls",
                "SRR5063984_4.read_duplication": "/scratch/Shares/dowell/itripodi/ATAC/temp/3d/5f12b03c4e321488223d91fa6669b2/qc/rseqc/SRR5063984_4.read_duplication.pos.DupRate.xls",
                "SRR5876158_2.read_duplication": "/scratch/Shares/dowell/itripodi/ATAC/temp/3d/5f12b03c4e321488223d91fa6669b2/qc/rseqc/SRR5876158_2.read_duplication.pos.DupRate.xls",
                "SRR5876159_002.read_duplication": "/scratch/Shares/dowell/itripodi/ATAC/temp/3d/5f12b03c4e321488223d91fa6669b2/qc/rseqc/SRR5876159_002.read_duplication.pos.DupRate.xls",
                "SRR5876159_8.read_duplication": "/scratch/Shares/dowell/itripodi/ATAC/temp/3d/5f12b03c4e321488223d91fa6669b2/qc/rseqc/SRR5876159_8.read_duplication.pos.DupRate.xls",
                "SRR3622818_07.read_duplication": "/scratch/Shares/dowell/itripodi/ATAC/temp/3d/5f12b03c4e321488223d91fa6669b2/qc/rseqc/SRR3622818_07.read_duplication.pos.DupRate.xls",
                "SRR5128074_09.read_duplication": "/scratch/Shares/dowell/itripodi/ATAC/temp/3d/5f12b03c4e321488223d91fa6669b2/qc/rseqc/SRR5128074_09.read_duplication.pos.DupRate.xls",
                "SRR3622819_004.read_duplication": "/scratch/Shares/dowell/itripodi/ATAC/temp/3d/5f12b03c4e321488223d91fa6669b2/qc/rseqc/SRR3622819_004.read_duplication.pos.DupRate.xls",
                "SRR891276_005.read_duplication": "/scratch/Shares/dowell/itripodi/ATAC/temp/3d/5f12b03c4e321488223d91fa6669b2/qc/rseqc/SRR891276_005.read_duplication.pos.DupRate.xls",
                "SRR5007258.read_duplication": "/scratch/Shares/dowell/itripodi/ATAC/temp/3d/5f12b03c4e321488223d91fa6669b2/qc/rseqc/SRR5007258.read_duplication.pos.DupRate.xls",
                "SRR3622817_009.read_duplication": "/scratch/Shares/dowell/itripodi/ATAC/temp/3d/5f12b03c4e321488223d91fa6669b2/qc/rseqc/SRR3622817_009.read_duplication.pos.DupRate.xls",
                "SRR5063985_5.read_duplication": "/scratch/Shares/dowell/itripodi/ATAC/temp/3d/5f12b03c4e321488223d91fa6669b2/qc/rseqc/SRR5063985_5.read_duplication.pos.DupRate.xls",
                "SRR3622818_006.read_duplication": "/scratch/Shares/dowell/itripodi/ATAC/temp/3d/5f12b03c4e321488223d91fa6669b2/qc/rseqc/SRR3622818_006.read_duplication.pos.DupRate.xls",
                "SRR5007258_007.read_duplication": "/scratch/Shares/dowell/itripodi/ATAC/temp/3d/5f12b03c4e321488223d91fa6669b2/qc/rseqc/SRR5007258_007.read_duplication.pos.DupRate.xls",
                "SRR1822165_006.read_duplication": "/scratch/Shares/dowell/itripodi/ATAC/temp/3d/5f12b03c4e321488223d91fa6669b2/qc/rseqc/SRR1822165_006.read_duplication.pos.DupRate.xls",
                "SRR5063985_03.read_duplication": "/scratch/Shares/dowell/itripodi/ATAC/temp/3d/5f12b03c4e321488223d91fa6669b2/qc/rseqc/SRR5063985_03.read_duplication.pos.DupRate.xls",
                "SRR1822165_04.read_duplication": "/scratch/Shares/dowell/itripodi/ATAC/temp/3d/5f12b03c4e321488223d91fa6669b2/qc/rseqc/SRR1822165_04.read_duplication.pos.DupRate.xls",
                "SRR5063984_6.read_duplication": "/scratch/Shares/dowell/itripodi/ATAC/temp/3d/5f12b03c4e321488223d91fa6669b2/qc/rseqc/SRR5063984_6.read_duplication.pos.DupRate.xls",
                "SRR5007259_7.read_duplication": "/scratch/Shares/dowell/itripodi/ATAC/temp/3d/5f12b03c4e321488223d91fa6669b2/qc/rseqc/SRR5007259_7.read_duplication.pos.DupRate.xls",
                "SRR5876159_1.read_duplication": "/scratch/Shares/dowell/itripodi/ATAC/temp/3d/5f12b03c4e321488223d91fa6669b2/qc/rseqc/SRR5876159_1.read_duplication.pos.DupRate.xls"
            },
            "infer_experiment": {
                "SRR5876158_001.infer_experiment": "/scratch/Shares/dowell/itripodi/ATAC/temp/3d/5f12b03c4e321488223d91fa6669b2/qc/rseqc/SRR5876158_001.infer_experiment.txt",
                "SRR5128074_008.infer_experiment": "/scratch/Shares/dowell/itripodi/ATAC/temp/3d/5f12b03c4e321488223d91fa6669b2/qc/rseqc/SRR5128074_008.infer_experiment.txt",
                "SRR5063985_007.infer_experiment": "/scratch/Shares/dowell/itripodi/ATAC/temp/3d/5f12b03c4e321488223d91fa6669b2/qc/rseqc/SRR5063985_007.infer_experiment.txt",
                "SRR5063984_6.infer_experiment": "/scratch/Shares/dowell/itripodi/ATAC/temp/3d/5f12b03c4e321488223d91fa6669b2/qc/rseqc/SRR5063984_6.infer_experiment.txt",
                "SRR1822165_8.infer_experiment": "/scratch/Shares/dowell/itripodi/ATAC/temp/3d/5f12b03c4e321488223d91fa6669b2/qc/rseqc/SRR1822165_8.infer_experiment.txt",
                "SRR5063984.infer_experiment": "/scratch/Shares/dowell/itripodi/ATAC/temp/3d/5f12b03c4e321488223d91fa6669b2/qc/rseqc/SRR5063984.infer_experiment.txt",
                "SRR3622817_09.infer_experiment": "/scratch/Shares/dowell/itripodi/ATAC/temp/3d/5f12b03c4e321488223d91fa6669b2/qc/rseqc/SRR3622817_09.infer_experiment.txt",
                "SRR3622819_007.infer_experiment": "/scratch/Shares/dowell/itripodi/ATAC/temp/3d/5f12b03c4e321488223d91fa6669b2/qc/rseqc/SRR3622819_007.infer_experiment.txt",
                "SRR5128074_7.infer_experiment": "/scratch/Shares/dowell/itripodi/ATAC/temp/3d/5f12b03c4e321488223d91fa6669b2/qc/rseqc/SRR5128074_7.infer_experiment.txt",
                "SRR1822165_006.infer_experiment": "/scratch/Shares/dowell/itripodi/ATAC/temp/3d/5f12b03c4e321488223d91fa6669b2/qc/rseqc/SRR1822165_006.infer_experiment.txt",
                "SRR3622818_06.infer_experiment": "/scratch/Shares/dowell/itripodi/ATAC/temp/3d/5f12b03c4e321488223d91fa6669b2/qc/rseqc/SRR3622818_06.infer_experiment.txt",
                "SRR3622819_001.infer_experiment": "/scratch/Shares/dowell/itripodi/ATAC/temp/3d/5f12b03c4e321488223d91fa6669b2/qc/rseqc/SRR3622819_001.infer_experiment.txt",
                "SRR3622817_08.infer_experiment": "/scratch/Shares/dowell/itripodi/ATAC/temp/3d/5f12b03c4e321488223d91fa6669b2/qc/rseqc/SRR3622817_08.infer_experiment.txt",
                "SRR3622817_8.infer_experiment": "/scratch/Shares/dowell/itripodi/ATAC/temp/3d/5f12b03c4e321488223d91fa6669b2/qc/rseqc/SRR3622817_8.infer_experiment.txt",
                "SRR5063985_8.infer_experiment": "/scratch/Shares/dowell/itripodi/ATAC/temp/3d/5f12b03c4e321488223d91fa6669b2/qc/rseqc/SRR5063985_8.infer_experiment.txt",
                "SRR5007259_1.infer_experiment": "/scratch/Shares/dowell/itripodi/ATAC/temp/3d/5f12b03c4e321488223d91fa6669b2/qc/rseqc/SRR5007259_1.infer_experiment.txt",
                "SRR5876158_002.infer_experiment": "/scratch/Shares/dowell/itripodi/ATAC/temp/3d/5f12b03c4e321488223d91fa6669b2/qc/rseqc/SRR5876158_002.infer_experiment.txt",
                "SRR5128074_05.infer_experiment": "/scratch/Shares/dowell/itripodi/ATAC/temp/3d/5f12b03c4e321488223d91fa6669b2/qc/rseqc/SRR5128074_05.infer_experiment.txt",
                "SRR5063984_9.infer_experiment": "/scratch/Shares/dowell/itripodi/ATAC/temp/3d/5f12b03c4e321488223d91fa6669b2/qc/rseqc/SRR5063984_9.infer_experiment.txt",
                "SRR5128074.infer_experiment": "/scratch/Shares/dowell/itripodi/ATAC/temp/3d/5f12b03c4e321488223d91fa6669b2/qc/rseqc/SRR5128074.infer_experiment.txt",
                "SRR3622819_4.infer_experiment": "/scratch/Shares/dowell/itripodi/ATAC/temp/3d/5f12b03c4e321488223d91fa6669b2/qc/rseqc/SRR3622819_4.infer_experiment.txt",
                "SRR1822166_6.infer_experiment": "/scratch/Shares/dowell/itripodi/ATAC/temp/3d/5f12b03c4e321488223d91fa6669b2/qc/rseqc/SRR1822166_6.infer_experiment.txt",
                "SRR891275_8.infer_experiment": "/scratch/Shares/dowell/itripodi/ATAC/temp/3d/5f12b03c4e321488223d91fa6669b2/qc/rseqc/SRR891275_8.infer_experiment.txt",
                "SRR3622818_3.infer_experiment": "/scratch/Shares/dowell/itripodi/ATAC/temp/3d/5f12b03c4e321488223d91fa6669b2/qc/rseqc/SRR3622818_3.infer_experiment.txt",
                "SRR5876159_09.infer_experiment": "/scratch/Shares/dowell/itripodi/ATAC/temp/3d/5f12b03c4e321488223d91fa6669b2/qc/rseqc/SRR5876159_09.infer_experiment.txt",
                "SRR3622818_009.infer_experiment": "/scratch/Shares/dowell/itripodi/ATAC/temp/3d/5f12b03c4e321488223d91fa6669b2/qc/rseqc/SRR3622818_009.infer_experiment.txt",
                "SRR5876158_006.infer_experiment": "/scratch/Shares/dowell/itripodi/ATAC/temp/3d/5f12b03c4e321488223d91fa6669b2/qc/rseqc/SRR5876158_006.infer_experiment.txt",
                "SRR891276_7.infer_experiment": "/scratch/Shares/dowell/itripodi/ATAC/temp/3d/5f12b03c4e321488223d91fa6669b2/qc/rseqc/SRR891276_7.infer_experiment.txt",
                "SRR5007258_004.infer_experiment": "/scratch/Shares/dowell/itripodi/ATAC/temp/3d/5f12b03c4e321488223d91fa6669b2/qc/rseqc/SRR5007258_004.infer_experiment.txt",
                "SRR3622817_1.infer_experiment": "/scratch/Shares/dowell/itripodi/ATAC/temp/3d/5f12b03c4e321488223d91fa6669b2/qc/rseqc/SRR3622817_1.infer_experiment.txt",
                "SRR5876159_03.infer_experiment": "/scratch/Shares/dowell/itripodi/ATAC/temp/3d/5f12b03c4e321488223d91fa6669b2/qc/rseqc/SRR5876159_03.infer_experiment.txt",
                "SRR891276_8.infer_experiment": "/scratch/Shares/dowell/itripodi/ATAC/temp/3d/5f12b03c4e321488223d91fa6669b2/qc/rseqc/SRR891276_8.infer_experiment.txt",
                "SRR5876158_4.infer_experiment": "/scratch/Shares/dowell/itripodi/ATAC/temp/3d/5f12b03c4e321488223d91fa6669b2/qc/rseqc/SRR5876158_4.infer_experiment.txt",
                "SRR3622818_002.infer_experiment": "/scratch/Shares/dowell/itripodi/ATAC/temp/3d/5f12b03c4e321488223d91fa6669b2/qc/rseqc/SRR3622818_002.infer_experiment.txt",
                "SRR891276_008.infer_experiment": "/scratch/Shares/dowell/itripodi/ATAC/temp/3d/5f12b03c4e321488223d91fa6669b2/qc/rseqc/SRR891276_008.infer_experiment.txt",
                "SRR891276_06.infer_experiment": "/scratch/Shares/dowell/itripodi/ATAC/temp/3d/5f12b03c4e321488223d91fa6669b2/qc/rseqc/SRR891276_06.infer_experiment.txt",
                "SRR1822166_8.infer_experiment": "/scratch/Shares/dowell/itripodi/ATAC/temp/3d/5f12b03c4e321488223d91fa6669b2/qc/rseqc/SRR1822166_8.infer_experiment.txt",
                "SRR5063984_01.infer_experiment": "/scratch/Shares/dowell/itripodi/ATAC/temp/3d/5f12b03c4e321488223d91fa6669b2/qc/rseqc/SRR5063984_01.infer_experiment.txt",
                "SRR3622819.infer_experiment": "/scratch/Shares/dowell/itripodi/ATAC/temp/3d/5f12b03c4e321488223d91fa6669b2/qc/rseqc/SRR3622819.infer_experiment.txt",
                "SRR5063984_09.infer_experiment": "/scratch/Shares/dowell/itripodi/ATAC/temp/3d/5f12b03c4e321488223d91fa6669b2/qc/rseqc/SRR5063984_09.infer_experiment.txt",
                "SRR5876159_05.infer_experiment": "/scratch/Shares/dowell/itripodi/ATAC/temp/3d/5f12b03c4e321488223d91fa6669b2/qc/rseqc/SRR5876159_05.infer_experiment.txt",
                "SRR5876158_05.infer_experiment": "/scratch/Shares/dowell/itripodi/ATAC/temp/3d/5f12b03c4e321488223d91fa6669b2/qc/rseqc/SRR5876158_05.infer_experiment.txt",
                "SRR891276_002.infer_experiment": "/scratch/Shares/dowell/itripodi/ATAC/temp/3d/5f12b03c4e321488223d91fa6669b2/qc/rseqc/SRR891276_002.infer_experiment.txt",
                "SRR891276_02.infer_experiment": "/scratch/Shares/dowell/itripodi/ATAC/temp/3d/5f12b03c4e321488223d91fa6669b2/qc/rseqc/SRR891276_02.infer_experiment.txt",
                "SRR891276_004.infer_experiment": "/scratch/Shares/dowell/itripodi/ATAC/temp/3d/5f12b03c4e321488223d91fa6669b2/qc/rseqc/SRR891276_004.infer_experiment.txt",
                "SRR5876159_6.infer_experiment": "/scratch/Shares/dowell/itripodi/ATAC/temp/3d/5f12b03c4e321488223d91fa6669b2/qc/rseqc/SRR5876159_6.infer_experiment.txt",
                "SRR891276_04.infer_experiment": "/scratch/Shares/dowell/itripodi/ATAC/temp/3d/5f12b03c4e321488223d91fa6669b2/qc/rseqc/SRR891276_04.infer_experiment.txt",
                "SRR5128074_002.infer_experiment": "/scratch/Shares/dowell/itripodi/ATAC/temp/3d/5f12b03c4e321488223d91fa6669b2/qc/rseqc/SRR5128074_002.infer_experiment.txt",
                "SRR1822168_09.infer_experiment": "/scratch/Shares/dowell/itripodi/ATAC/temp/3d/5f12b03c4e321488223d91fa6669b2/qc/rseqc/SRR1822168_09.infer_experiment.txt",
                "SRR891276_5.infer_experiment": "/scratch/Shares/dowell/itripodi/ATAC/temp/3d/5f12b03c4e321488223d91fa6669b2/qc/rseqc/SRR891276_5.infer_experiment.txt",
                "SRR1822168_2.infer_experiment": "/scratch/Shares/dowell/itripodi/ATAC/temp/3d/5f12b03c4e321488223d91fa6669b2/qc/rseqc/SRR1822168_2.infer_experiment.txt",
                "SRR891275_004.infer_experiment": "/scratch/Shares/dowell/itripodi/ATAC/temp/3d/5f12b03c4e321488223d91fa6669b2/qc/rseqc/SRR891275_004.infer_experiment.txt",
                "SRR5063985_4.infer_experiment": "/scratch/Shares/dowell/itripodi/ATAC/temp/3d/5f12b03c4e321488223d91fa6669b2/qc/rseqc/SRR5063985_4.infer_experiment.txt",
                "SRR5876158_02.infer_experiment": "/scratch/Shares/dowell/itripodi/ATAC/temp/3d/5f12b03c4e321488223d91fa6669b2/qc/rseqc/SRR5876158_02.infer_experiment.txt",
                "SRR5128074_006.infer_experiment": "/scratch/Shares/dowell/itripodi/ATAC/temp/3d/5f12b03c4e321488223d91fa6669b2/qc/rseqc/SRR5128074_006.infer_experiment.txt",
                "SRR5128074_09.infer_experiment": "/scratch/Shares/dowell/itripodi/ATAC/temp/3d/5f12b03c4e321488223d91fa6669b2/qc/rseqc/SRR5128074_09.infer_experiment.txt",
                "SRR891275_6.infer_experiment": "/scratch/Shares/dowell/itripodi/ATAC/temp/3d/5f12b03c4e321488223d91fa6669b2/qc/rseqc/SRR891275_6.infer_experiment.txt",
                "SRR3622817_004.infer_experiment": "/scratch/Shares/dowell/itripodi/ATAC/temp/3d/5f12b03c4e321488223d91fa6669b2/qc/rseqc/SRR3622817_004.infer_experiment.txt",
                "SRR891275_9.infer_experiment": "/scratch/Shares/dowell/itripodi/ATAC/temp/3d/5f12b03c4e321488223d91fa6669b2/qc/rseqc/SRR891275_9.infer_experiment.txt",
                "SRR5007259_008.infer_experiment": "/scratch/Shares/dowell/itripodi/ATAC/temp/3d/5f12b03c4e321488223d91fa6669b2/qc/rseqc/SRR5007259_008.infer_experiment.txt",
                "SRR1822165_02.infer_experiment": "/scratch/Shares/dowell/itripodi/ATAC/temp/3d/5f12b03c4e321488223d91fa6669b2/qc/rseqc/SRR1822165_02.infer_experiment.txt",
                "SRR3622817_3.infer_experiment": "/scratch/Shares/dowell/itripodi/ATAC/temp/3d/5f12b03c4e321488223d91fa6669b2/qc/rseqc/SRR3622817_3.infer_experiment.txt",
                "SRR5063985_5.infer_experiment": "/scratch/Shares/dowell/itripodi/ATAC/temp/3d/5f12b03c4e321488223d91fa6669b2/qc/rseqc/SRR5063985_5.infer_experiment.txt",
                "SRR5007259_003.infer_experiment": "/scratch/Shares/dowell/itripodi/ATAC/temp/3d/5f12b03c4e321488223d91fa6669b2/qc/rseqc/SRR5007259_003.infer_experiment.txt",
                "SRR3622818_008.infer_experiment": "/scratch/Shares/dowell/itripodi/ATAC/temp/3d/5f12b03c4e321488223d91fa6669b2/qc/rseqc/SRR3622818_008.infer_experiment.txt",
                "SRR1822166_1.infer_experiment": "/scratch/Shares/dowell/itripodi/ATAC/temp/3d/5f12b03c4e321488223d91fa6669b2/qc/rseqc/SRR1822166_1.infer_experiment.txt",
                "SRR5876159_004.infer_experiment": "/scratch/Shares/dowell/itripodi/ATAC/temp/3d/5f12b03c4e321488223d91fa6669b2/qc/rseqc/SRR5876159_004.infer_experiment.txt",
                "SRR5876158_1.infer_experiment": "/scratch/Shares/dowell/itripodi/ATAC/temp/3d/5f12b03c4e321488223d91fa6669b2/qc/rseqc/SRR5876158_1.infer_experiment.txt",
                "SRR3622818_003.infer_experiment": "/scratch/Shares/dowell/itripodi/ATAC/temp/3d/5f12b03c4e321488223d91fa6669b2/qc/rseqc/SRR3622818_003.infer_experiment.txt",
                "SRR5063984_07.infer_experiment": "/scratch/Shares/dowell/itripodi/ATAC/temp/3d/5f12b03c4e321488223d91fa6669b2/qc/rseqc/SRR5063984_07.infer_experiment.txt",
                "SRR5063985_2.infer_experiment": "/scratch/Shares/dowell/itripodi/ATAC/temp/3d/5f12b03c4e321488223d91fa6669b2/qc/rseqc/SRR5063985_2.infer_experiment.txt",
                "SRR3622818_006.infer_experiment": "/scratch/Shares/dowell/itripodi/ATAC/temp/3d/5f12b03c4e321488223d91fa6669b2/qc/rseqc/SRR3622818_006.infer_experiment.txt",
                "SRR1822168_005.infer_experiment": "/scratch/Shares/dowell/itripodi/ATAC/temp/3d/5f12b03c4e321488223d91fa6669b2/qc/rseqc/SRR1822168_005.infer_experiment.txt",
                "SRR3622818.infer_experiment": "/scratch/Shares/dowell/itripodi/ATAC/temp/3d/5f12b03c4e321488223d91fa6669b2/qc/rseqc/SRR3622818.infer_experiment.txt",
                "SRR1822165_06.infer_experiment": "/scratch/Shares/dowell/itripodi/ATAC/temp/3d/5f12b03c4e321488223d91fa6669b2/qc/rseqc/SRR1822165_06.infer_experiment.txt",
                "SRR1822166_3.infer_experiment": "/scratch/Shares/dowell/itripodi/ATAC/temp/3d/5f12b03c4e321488223d91fa6669b2/qc/rseqc/SRR1822166_3.infer_experiment.txt",
                "SRR1822165_04.infer_experiment": "/scratch/Shares/dowell/itripodi/ATAC/temp/3d/5f12b03c4e321488223d91fa6669b2/qc/rseqc/SRR1822165_04.infer_experiment.txt",
                "SRR5876158_003.infer_experiment": "/scratch/Shares/dowell/itripodi/ATAC/temp/3d/5f12b03c4e321488223d91fa6669b2/qc/rseqc/SRR5876158_003.infer_experiment.txt",
                "SRR1822165_05.infer_experiment": "/scratch/Shares/dowell/itripodi/ATAC/temp/3d/5f12b03c4e321488223d91fa6669b2/qc/rseqc/SRR1822165_05.infer_experiment.txt",
                "SRR891275_007.infer_experiment": "/scratch/Shares/dowell/itripodi/ATAC/temp/3d/5f12b03c4e321488223d91fa6669b2/qc/rseqc/SRR891275_007.infer_experiment.txt",
                "SRR5007259_02.infer_experiment": "/scratch/Shares/dowell/itripodi/ATAC/temp/3d/5f12b03c4e321488223d91fa6669b2/qc/rseqc/SRR5007259_02.infer_experiment.txt",
                "SRR5876158_09.infer_experiment": "/scratch/Shares/dowell/itripodi/ATAC/temp/3d/5f12b03c4e321488223d91fa6669b2/qc/rseqc/SRR5876158_09.infer_experiment.txt",
                "SRR5007259_07.infer_experiment": "/scratch/Shares/dowell/itripodi/ATAC/temp/3d/5f12b03c4e321488223d91fa6669b2/qc/rseqc/SRR5007259_07.infer_experiment.txt",
                "SRR5007258_03.infer_experiment": "/scratch/Shares/dowell/itripodi/ATAC/temp/3d/5f12b03c4e321488223d91fa6669b2/qc/rseqc/SRR5007258_03.infer_experiment.txt",
                "SRR5063984_2.infer_experiment": "/scratch/Shares/dowell/itripodi/ATAC/temp/3d/5f12b03c4e321488223d91fa6669b2/qc/rseqc/SRR5063984_2.infer_experiment.txt",
                "SRR5063985_002.infer_experiment": "/scratch/Shares/dowell/itripodi/ATAC/temp/3d/5f12b03c4e321488223d91fa6669b2/qc/rseqc/SRR5063985_002.infer_experiment.txt",
                "SRR5128074_03.infer_experiment": "/scratch/Shares/dowell/itripodi/ATAC/temp/3d/5f12b03c4e321488223d91fa6669b2/qc/rseqc/SRR5128074_03.infer_experiment.txt",
                "SRR5876158_008.infer_experiment": "/scratch/Shares/dowell/itripodi/ATAC/temp/3d/5f12b03c4e321488223d91fa6669b2/qc/rseqc/SRR5876158_008.infer_experiment.txt",
                "SRR891275_08.infer_experiment": "/scratch/Shares/dowell/itripodi/ATAC/temp/3d/5f12b03c4e321488223d91fa6669b2/qc/rseqc/SRR891275_08.infer_experiment.txt",
                "SRR5007259_04.infer_experiment": "/scratch/Shares/dowell/itripodi/ATAC/temp/3d/5f12b03c4e321488223d91fa6669b2/qc/rseqc/SRR5007259_04.infer_experiment.txt",
                "SRR3622818_001.infer_experiment": "/scratch/Shares/dowell/itripodi/ATAC/temp/3d/5f12b03c4e321488223d91fa6669b2/qc/rseqc/SRR3622818_001.infer_experiment.txt",
                "SRR1822168_007.infer_experiment": "/scratch/Shares/dowell/itripodi/ATAC/temp/3d/5f12b03c4e321488223d91fa6669b2/qc/rseqc/SRR1822168_007.infer_experiment.txt",
                "SRR3622817.infer_experiment": "/scratch/Shares/dowell/itripodi/ATAC/temp/3d/5f12b03c4e321488223d91fa6669b2/qc/rseqc/SRR3622817.infer_experiment.txt",
                "SRR3622817_9.infer_experiment": "/scratch/Shares/dowell/itripodi/ATAC/temp/3d/5f12b03c4e321488223d91fa6669b2/qc/rseqc/SRR3622817_9.infer_experiment.txt",
                "SRR891276_09.infer_experiment": "/scratch/Shares/dowell/itripodi/ATAC/temp/3d/5f12b03c4e321488223d91fa6669b2/qc/rseqc/SRR891276_09.infer_experiment.txt",
                "SRR1822165_003.infer_experiment": "/scratch/Shares/dowell/itripodi/ATAC/temp/3d/5f12b03c4e321488223d91fa6669b2/qc/rseqc/SRR1822165_003.infer_experiment.txt",
                "SRR5063985_004.infer_experiment": "/scratch/Shares/dowell/itripodi/ATAC/temp/3d/5f12b03c4e321488223d91fa6669b2/qc/rseqc/SRR5063985_004.infer_experiment.txt",
                "SRR3622818_1.infer_experiment": "/scratch/Shares/dowell/itripodi/ATAC/temp/3d/5f12b03c4e321488223d91fa6669b2/qc/rseqc/SRR3622818_1.infer_experiment.txt",
                "SRR1822165_08.infer_experiment": "/scratch/Shares/dowell/itripodi/ATAC/temp/3d/5f12b03c4e321488223d91fa6669b2/qc/rseqc/SRR1822165_08.infer_experiment.txt",
                "SRR3622819_05.infer_experiment": "/scratch/Shares/dowell/itripodi/ATAC/temp/3d/5f12b03c4e321488223d91fa6669b2/qc/rseqc/SRR3622819_05.infer_experiment.txt",
                "SRR891276.infer_experiment": "/scratch/Shares/dowell/itripodi/ATAC/temp/3d/5f12b03c4e321488223d91fa6669b2/qc/rseqc/SRR891276.infer_experiment.txt",
                "SRR891275_02.infer_experiment": "/scratch/Shares/dowell/itripodi/ATAC/temp/3d/5f12b03c4e321488223d91fa6669b2/qc/rseqc/SRR891275_02.infer_experiment.txt",
                "SRR1822168.infer_experiment": "/scratch/Shares/dowell/itripodi/ATAC/temp/3d/5f12b03c4e321488223d91fa6669b2/qc/rseqc/SRR1822168.infer_experiment.txt",
                "SRR3622817_2.infer_experiment": "/scratch/Shares/dowell/itripodi/ATAC/temp/3d/5f12b03c4e321488223d91fa6669b2/qc/rseqc/SRR3622817_2.infer_experiment.txt",
                "SRR891276_009.infer_experiment": "/scratch/Shares/dowell/itripodi/ATAC/temp/3d/5f12b03c4e321488223d91fa6669b2/qc/rseqc/SRR891276_009.infer_experiment.txt",
                "SRR5063984_02.infer_experiment": "/scratch/Shares/dowell/itripodi/ATAC/temp/3d/5f12b03c4e321488223d91fa6669b2/qc/rseqc/SRR5063984_02.infer_experiment.txt",
                "SRR5128074_08.infer_experiment": "/scratch/Shares/dowell/itripodi/ATAC/temp/3d/5f12b03c4e321488223d91fa6669b2/qc/rseqc/SRR5128074_08.infer_experiment.txt",
                "SRR3622819_006.infer_experiment": "/scratch/Shares/dowell/itripodi/ATAC/temp/3d/5f12b03c4e321488223d91fa6669b2/qc/rseqc/SRR3622819_006.infer_experiment.txt",
                "SRR5876159_4.infer_experiment": "/scratch/Shares/dowell/itripodi/ATAC/temp/3d/5f12b03c4e321488223d91fa6669b2/qc/rseqc/SRR5876159_4.infer_experiment.txt",
                "SRR5063984_006.infer_experiment": "/scratch/Shares/dowell/itripodi/ATAC/temp/3d/5f12b03c4e321488223d91fa6669b2/qc/rseqc/SRR5063984_006.infer_experiment.txt",
                "SRR1822166_02.infer_experiment": "/scratch/Shares/dowell/itripodi/ATAC/temp/3d/5f12b03c4e321488223d91fa6669b2/qc/rseqc/SRR1822166_02.infer_experiment.txt",
                "SRR5876158_07.infer_experiment": "/scratch/Shares/dowell/itripodi/ATAC/temp/3d/5f12b03c4e321488223d91fa6669b2/qc/rseqc/SRR5876158_07.infer_experiment.txt",
                "SRR5063985_003.infer_experiment": "/scratch/Shares/dowell/itripodi/ATAC/temp/3d/5f12b03c4e321488223d91fa6669b2/qc/rseqc/SRR5063985_003.infer_experiment.txt",
                "SRR5876159_01.infer_experiment": "/scratch/Shares/dowell/itripodi/ATAC/temp/3d/5f12b03c4e321488223d91fa6669b2/qc/rseqc/SRR5876159_01.infer_experiment.txt",
                "SRR5007259_6.infer_experiment": "/scratch/Shares/dowell/itripodi/ATAC/temp/3d/5f12b03c4e321488223d91fa6669b2/qc/rseqc/SRR5007259_6.infer_experiment.txt",
                "SRR5128074_04.infer_experiment": "/scratch/Shares/dowell/itripodi/ATAC/temp/3d/5f12b03c4e321488223d91fa6669b2/qc/rseqc/SRR5128074_04.infer_experiment.txt",
                "SRR3622817_07.infer_experiment": "/scratch/Shares/dowell/itripodi/ATAC/temp/3d/5f12b03c4e321488223d91fa6669b2/qc/rseqc/SRR3622817_07.infer_experiment.txt",
                "SRR1822165_09.infer_experiment": "/scratch/Shares/dowell/itripodi/ATAC/temp/3d/5f12b03c4e321488223d91fa6669b2/qc/rseqc/SRR1822165_09.infer_experiment.txt",
                "SRR891276_2.infer_experiment": "/scratch/Shares/dowell/itripodi/ATAC/temp/3d/5f12b03c4e321488223d91fa6669b2/qc/rseqc/SRR891276_2.infer_experiment.txt",
                "SRR5063984_009.infer_experiment": "/scratch/Shares/dowell/itripodi/ATAC/temp/3d/5f12b03c4e321488223d91fa6669b2/qc/rseqc/SRR5063984_009.infer_experiment.txt",
                "SRR5876159_006.infer_experiment": "/scratch/Shares/dowell/itripodi/ATAC/temp/3d/5f12b03c4e321488223d91fa6669b2/qc/rseqc/SRR5876159_006.infer_experiment.txt",
                "SRR1822168_9.infer_experiment": "/scratch/Shares/dowell/itripodi/ATAC/temp/3d/5f12b03c4e321488223d91fa6669b2/qc/rseqc/SRR1822168_9.infer_experiment.txt",
                "SRR3622818_5.infer_experiment": "/scratch/Shares/dowell/itripodi/ATAC/temp/3d/5f12b03c4e321488223d91fa6669b2/qc/rseqc/SRR3622818_5.infer_experiment.txt",
                "SRR5007259_4.infer_experiment": "/scratch/Shares/dowell/itripodi/ATAC/temp/3d/5f12b03c4e321488223d91fa6669b2/qc/rseqc/SRR5007259_4.infer_experiment.txt",
                "SRR5876159_1.infer_experiment": "/scratch/Shares/dowell/itripodi/ATAC/temp/3d/5f12b03c4e321488223d91fa6669b2/qc/rseqc/SRR5876159_1.infer_experiment.txt",
                "SRR1822166.infer_experiment": "/scratch/Shares/dowell/itripodi/ATAC/temp/3d/5f12b03c4e321488223d91fa6669b2/qc/rseqc/SRR1822166.infer_experiment.txt",
                "SRR1822165_7.infer_experiment": "/scratch/Shares/dowell/itripodi/ATAC/temp/3d/5f12b03c4e321488223d91fa6669b2/qc/rseqc/SRR1822165_7.infer_experiment.txt",
                "SRR5007259_9.infer_experiment": "/scratch/Shares/dowell/itripodi/ATAC/temp/3d/5f12b03c4e321488223d91fa6669b2/qc/rseqc/SRR5007259_9.infer_experiment.txt",
                "SRR5876159_08.infer_experiment": "/scratch/Shares/dowell/itripodi/ATAC/temp/3d/5f12b03c4e321488223d91fa6669b2/qc/rseqc/SRR5876159_08.infer_experiment.txt",
                "SRR3622817_008.infer_experiment": "/scratch/Shares/dowell/itripodi/ATAC/temp/3d/5f12b03c4e321488223d91fa6669b2/qc/rseqc/SRR3622817_008.infer_experiment.txt",
                "SRR5876158_9.infer_experiment": "/scratch/Shares/dowell/itripodi/ATAC/temp/3d/5f12b03c4e321488223d91fa6669b2/qc/rseqc/SRR5876158_9.infer_experiment.txt",
                "SRR5063984_8.infer_experiment": "/scratch/Shares/dowell/itripodi/ATAC/temp/3d/5f12b03c4e321488223d91fa6669b2/qc/rseqc/SRR5063984_8.infer_experiment.txt",
                "SRR1822166_06.infer_experiment": "/scratch/Shares/dowell/itripodi/ATAC/temp/3d/5f12b03c4e321488223d91fa6669b2/qc/rseqc/SRR1822166_06.infer_experiment.txt",
                "SRR3622818_9.infer_experiment": "/scratch/Shares/dowell/itripodi/ATAC/temp/3d/5f12b03c4e321488223d91fa6669b2/qc/rseqc/SRR3622818_9.infer_experiment.txt",
                "SRR891276_005.infer_experiment": "/scratch/Shares/dowell/itripodi/ATAC/temp/3d/5f12b03c4e321488223d91fa6669b2/qc/rseqc/SRR891276_005.infer_experiment.txt",
                "SRR5876159_2.infer_experiment": "/scratch/Shares/dowell/itripodi/ATAC/temp/3d/5f12b03c4e321488223d91fa6669b2/qc/rseqc/SRR5876159_2.infer_experiment.txt",
                "SRR3622819_003.infer_experiment": "/scratch/Shares/dowell/itripodi/ATAC/temp/3d/5f12b03c4e321488223d91fa6669b2/qc/rseqc/SRR3622819_003.infer_experiment.txt",
                "SRR5007259_002.infer_experiment": "/scratch/Shares/dowell/itripodi/ATAC/temp/3d/5f12b03c4e321488223d91fa6669b2/qc/rseqc/SRR5007259_002.infer_experiment.txt",
                "SRR5007258_3.infer_experiment": "/scratch/Shares/dowell/itripodi/ATAC/temp/3d/5f12b03c4e321488223d91fa6669b2/qc/rseqc/SRR5007258_3.infer_experiment.txt",
                "SRR891275_002.infer_experiment": "/scratch/Shares/dowell/itripodi/ATAC/temp/3d/5f12b03c4e321488223d91fa6669b2/qc/rseqc/SRR891275_002.infer_experiment.txt",
                "SRR3622818_08.infer_experiment": "/scratch/Shares/dowell/itripodi/ATAC/temp/3d/5f12b03c4e321488223d91fa6669b2/qc/rseqc/SRR3622818_08.infer_experiment.txt",
                "SRR1822166_03.infer_experiment": "/scratch/Shares/dowell/itripodi/ATAC/temp/3d/5f12b03c4e321488223d91fa6669b2/qc/rseqc/SRR1822166_03.infer_experiment.txt",
                "SRR3622818_07.infer_experiment": "/scratch/Shares/dowell/itripodi/ATAC/temp/3d/5f12b03c4e321488223d91fa6669b2/qc/rseqc/SRR3622818_07.infer_experiment.txt",
                "SRR1822166_001.infer_experiment": "/scratch/Shares/dowell/itripodi/ATAC/temp/3d/5f12b03c4e321488223d91fa6669b2/qc/rseqc/SRR1822166_001.infer_experiment.txt",
                "SRR1822168_04.infer_experiment": "/scratch/Shares/dowell/itripodi/ATAC/temp/3d/5f12b03c4e321488223d91fa6669b2/qc/rseqc/SRR1822168_04.infer_experiment.txt",
                "SRR1822165_001.infer_experiment": "/scratch/Shares/dowell/itripodi/ATAC/temp/3d/5f12b03c4e321488223d91fa6669b2/qc/rseqc/SRR1822165_001.infer_experiment.txt",
                "SRR1822168_3.infer_experiment": "/scratch/Shares/dowell/itripodi/ATAC/temp/3d/5f12b03c4e321488223d91fa6669b2/qc/rseqc/SRR1822168_3.infer_experiment.txt",
                "SRR5063986.infer_experiment": "/scratch/Shares/dowell/itripodi/ATAC/temp/3d/5f12b03c4e321488223d91fa6669b2/qc/rseqc/SRR5063986.infer_experiment.txt",
                "SRR5876158_6.infer_experiment": "/scratch/Shares/dowell/itripodi/ATAC/temp/3d/5f12b03c4e321488223d91fa6669b2/qc/rseqc/SRR5876158_6.infer_experiment.txt",
                "SRR5063985_01.infer_experiment": "/scratch/Shares/dowell/itripodi/ATAC/temp/3d/5f12b03c4e321488223d91fa6669b2/qc/rseqc/SRR5063985_01.infer_experiment.txt",
                "SRR1822168_03.infer_experiment": "/scratch/Shares/dowell/itripodi/ATAC/temp/3d/5f12b03c4e321488223d91fa6669b2/qc/rseqc/SRR1822168_03.infer_experiment.txt",
                "SRR5007259_8.infer_experiment": "/scratch/Shares/dowell/itripodi/ATAC/temp/3d/5f12b03c4e321488223d91fa6669b2/qc/rseqc/SRR5007259_8.infer_experiment.txt",
                "SRR891275_05.infer_experiment": "/scratch/Shares/dowell/itripodi/ATAC/temp/3d/5f12b03c4e321488223d91fa6669b2/qc/rseqc/SRR891275_05.infer_experiment.txt",
                "SRR3622819_01.infer_experiment": "/scratch/Shares/dowell/itripodi/ATAC/temp/3d/5f12b03c4e321488223d91fa6669b2/qc/rseqc/SRR3622819_01.infer_experiment.txt",
                "SRR891276_006.infer_experiment": "/scratch/Shares/dowell/itripodi/ATAC/temp/3d/5f12b03c4e321488223d91fa6669b2/qc/rseqc/SRR891276_006.infer_experiment.txt",
                "SRR3622817_007.infer_experiment": "/scratch/Shares/dowell/itripodi/ATAC/temp/3d/5f12b03c4e321488223d91fa6669b2/qc/rseqc/SRR3622817_007.infer_experiment.txt",
                "SRR5007258_7.infer_experiment": "/scratch/Shares/dowell/itripodi/ATAC/temp/3d/5f12b03c4e321488223d91fa6669b2/qc/rseqc/SRR5007258_7.infer_experiment.txt",
                "SRR1822168_7.infer_experiment": "/scratch/Shares/dowell/itripodi/ATAC/temp/3d/5f12b03c4e321488223d91fa6669b2/qc/rseqc/SRR1822168_7.infer_experiment.txt",
                "SRR3622817_4.infer_experiment": "/scratch/Shares/dowell/itripodi/ATAC/temp/3d/5f12b03c4e321488223d91fa6669b2/qc/rseqc/SRR3622817_4.infer_experiment.txt",
                "SRR1822168_08.infer_experiment": "/scratch/Shares/dowell/itripodi/ATAC/temp/3d/5f12b03c4e321488223d91fa6669b2/qc/rseqc/SRR1822168_08.infer_experiment.txt",
                "SRR5063985_008.infer_experiment": "/scratch/Shares/dowell/itripodi/ATAC/temp/3d/5f12b03c4e321488223d91fa6669b2/qc/rseqc/SRR5063985_008.infer_experiment.txt",
                "SRR891276_9.infer_experiment": "/scratch/Shares/dowell/itripodi/ATAC/temp/3d/5f12b03c4e321488223d91fa6669b2/qc/rseqc/SRR891276_9.infer_experiment.txt",
                "SRR891276_001.infer_experiment": "/scratch/Shares/dowell/itripodi/ATAC/temp/3d/5f12b03c4e321488223d91fa6669b2/qc/rseqc/SRR891276_001.infer_experiment.txt",
                "SRR5876159_7.infer_experiment": "/scratch/Shares/dowell/itripodi/ATAC/temp/3d/5f12b03c4e321488223d91fa6669b2/qc/rseqc/SRR5876159_7.infer_experiment.txt",
                "SRR5876159_009.infer_experiment": "/scratch/Shares/dowell/itripodi/ATAC/temp/3d/5f12b03c4e321488223d91fa6669b2/qc/rseqc/SRR5876159_009.infer_experiment.txt",
                "SRR1822166_5.infer_experiment": "/scratch/Shares/dowell/itripodi/ATAC/temp/3d/5f12b03c4e321488223d91fa6669b2/qc/rseqc/SRR1822166_5.infer_experiment.txt",
                "SRR5063985_009.infer_experiment": "/scratch/Shares/dowell/itripodi/ATAC/temp/3d/5f12b03c4e321488223d91fa6669b2/qc/rseqc/SRR5063985_009.infer_experiment.txt",
                "SRR5007258_09.infer_experiment": "/scratch/Shares/dowell/itripodi/ATAC/temp/3d/5f12b03c4e321488223d91fa6669b2/qc/rseqc/SRR5007258_09.infer_experiment.txt",
                "SRR5876159_8.infer_experiment": "/scratch/Shares/dowell/itripodi/ATAC/temp/3d/5f12b03c4e321488223d91fa6669b2/qc/rseqc/SRR5876159_8.infer_experiment.txt",
                "SRR5007259_006.infer_experiment": "/scratch/Shares/dowell/itripodi/ATAC/temp/3d/5f12b03c4e321488223d91fa6669b2/qc/rseqc/SRR5007259_006.infer_experiment.txt",
                "SRR1822165_005.infer_experiment": "/scratch/Shares/dowell/itripodi/ATAC/temp/3d/5f12b03c4e321488223d91fa6669b2/qc/rseqc/SRR1822165_005.infer_experiment.txt",
                "SRR891276_1.infer_experiment": "/scratch/Shares/dowell/itripodi/ATAC/temp/3d/5f12b03c4e321488223d91fa6669b2/qc/rseqc/SRR891276_1.infer_experiment.txt",
                "SRR5007259_3.infer_experiment": "/scratch/Shares/dowell/itripodi/ATAC/temp/3d/5f12b03c4e321488223d91fa6669b2/qc/rseqc/SRR5007259_3.infer_experiment.txt",
                "SRR891275_04.infer_experiment": "/scratch/Shares/dowell/itripodi/ATAC/temp/3d/5f12b03c4e321488223d91fa6669b2/qc/rseqc/SRR891275_04.infer_experiment.txt",
                "SRR3622819_03.infer_experiment": "/scratch/Shares/dowell/itripodi/ATAC/temp/3d/5f12b03c4e321488223d91fa6669b2/qc/rseqc/SRR3622819_03.infer_experiment.txt",
                "SRR3622819_07.infer_experiment": "/scratch/Shares/dowell/itripodi/ATAC/temp/3d/5f12b03c4e321488223d91fa6669b2/qc/rseqc/SRR3622819_07.infer_experiment.txt",
                "SRR5063985_05.infer_experiment": "/scratch/Shares/dowell/itripodi/ATAC/temp/3d/5f12b03c4e321488223d91fa6669b2/qc/rseqc/SRR5063985_05.infer_experiment.txt",
                "SRR891275_06.infer_experiment": "/scratch/Shares/dowell/itripodi/ATAC/temp/3d/5f12b03c4e321488223d91fa6669b2/qc/rseqc/SRR891275_06.infer_experiment.txt",
                "SRR3622818_03.infer_experiment": "/scratch/Shares/dowell/itripodi/ATAC/temp/3d/5f12b03c4e321488223d91fa6669b2/qc/rseqc/SRR3622818_03.infer_experiment.txt",
                "SRR5063984_08.infer_experiment": "/scratch/Shares/dowell/itripodi/ATAC/temp/3d/5f12b03c4e321488223d91fa6669b2/qc/rseqc/SRR5063984_08.infer_experiment.txt",
                "SRR5007258_001.infer_experiment": "/scratch/Shares/dowell/itripodi/ATAC/temp/3d/5f12b03c4e321488223d91fa6669b2/qc/rseqc/SRR5007258_001.infer_experiment.txt",
                "SRR891275_09.infer_experiment": "/scratch/Shares/dowell/itripodi/ATAC/temp/3d/5f12b03c4e321488223d91fa6669b2/qc/rseqc/SRR891275_09.infer_experiment.txt",
                "SRR5876158_01.infer_experiment": "/scratch/Shares/dowell/itripodi/ATAC/temp/3d/5f12b03c4e321488223d91fa6669b2/qc/rseqc/SRR5876158_01.infer_experiment.txt",
                "SRR5063984_001.infer_experiment": "/scratch/Shares/dowell/itripodi/ATAC/temp/3d/5f12b03c4e321488223d91fa6669b2/qc/rseqc/SRR5063984_001.infer_experiment.txt",
                "SRR5063985_08.infer_experiment": "/scratch/Shares/dowell/itripodi/ATAC/temp/3d/5f12b03c4e321488223d91fa6669b2/qc/rseqc/SRR5063985_08.infer_experiment.txt",
                "SRR891276_07.infer_experiment": "/scratch/Shares/dowell/itripodi/ATAC/temp/3d/5f12b03c4e321488223d91fa6669b2/qc/rseqc/SRR891276_07.infer_experiment.txt",
                "SRR1822165_008.infer_experiment": "/scratch/Shares/dowell/itripodi/ATAC/temp/3d/5f12b03c4e321488223d91fa6669b2/qc/rseqc/SRR1822165_008.infer_experiment.txt",
                "SRR1822166_08.infer_experiment": "/scratch/Shares/dowell/itripodi/ATAC/temp/3d/5f12b03c4e321488223d91fa6669b2/qc/rseqc/SRR1822166_08.infer_experiment.txt",
                "SRR3622819_004.infer_experiment": "/scratch/Shares/dowell/itripodi/ATAC/temp/3d/5f12b03c4e321488223d91fa6669b2/qc/rseqc/SRR3622819_004.infer_experiment.txt",
                "SRR5876158_5.infer_experiment": "/scratch/Shares/dowell/itripodi/ATAC/temp/3d/5f12b03c4e321488223d91fa6669b2/qc/rseqc/SRR5876158_5.infer_experiment.txt",
                "SRR5007258_1.infer_experiment": "/scratch/Shares/dowell/itripodi/ATAC/temp/3d/5f12b03c4e321488223d91fa6669b2/qc/rseqc/SRR5007258_1.infer_experiment.txt",
                "SRR5128074_01.infer_experiment": "/scratch/Shares/dowell/itripodi/ATAC/temp/3d/5f12b03c4e321488223d91fa6669b2/qc/rseqc/SRR5128074_01.infer_experiment.txt",
                "SRR1822166_01.infer_experiment": "/scratch/Shares/dowell/itripodi/ATAC/temp/3d/5f12b03c4e321488223d91fa6669b2/qc/rseqc/SRR1822166_01.infer_experiment.txt",
                "SRR891275_009.infer_experiment": "/scratch/Shares/dowell/itripodi/ATAC/temp/3d/5f12b03c4e321488223d91fa6669b2/qc/rseqc/SRR891275_009.infer_experiment.txt",
                "SRR3622817_001.infer_experiment": "/scratch/Shares/dowell/itripodi/ATAC/temp/3d/5f12b03c4e321488223d91fa6669b2/qc/rseqc/SRR3622817_001.infer_experiment.txt",
                "SRR5007258_06.infer_experiment": "/scratch/Shares/dowell/itripodi/ATAC/temp/3d/5f12b03c4e321488223d91fa6669b2/qc/rseqc/SRR5007258_06.infer_experiment.txt",
                "SRR891276_05.infer_experiment": "/scratch/Shares/dowell/itripodi/ATAC/temp/3d/5f12b03c4e321488223d91fa6669b2/qc/rseqc/SRR891276_05.infer_experiment.txt",
                "SRR5063984_05.infer_experiment": "/scratch/Shares/dowell/itripodi/ATAC/temp/3d/5f12b03c4e321488223d91fa6669b2/qc/rseqc/SRR5063984_05.infer_experiment.txt",
                "SRR1822166_005.infer_experiment": "/scratch/Shares/dowell/itripodi/ATAC/temp/3d/5f12b03c4e321488223d91fa6669b2/qc/rseqc/SRR1822166_005.infer_experiment.txt",
                "SRR891275_2.infer_experiment": "/scratch/Shares/dowell/itripodi/ATAC/temp/3d/5f12b03c4e321488223d91fa6669b2/qc/rseqc/SRR891275_2.infer_experiment.txt",
                "SRR1822166_7.infer_experiment": "/scratch/Shares/dowell/itripodi/ATAC/temp/3d/5f12b03c4e321488223d91fa6669b2/qc/rseqc/SRR1822166_7.infer_experiment.txt",
                "SRR1822168_001.infer_experiment": "/scratch/Shares/dowell/itripodi/ATAC/temp/3d/5f12b03c4e321488223d91fa6669b2/qc/rseqc/SRR1822168_001.infer_experiment.txt",
                "SRR1822165_01.infer_experiment": "/scratch/Shares/dowell/itripodi/ATAC/temp/3d/5f12b03c4e321488223d91fa6669b2/qc/rseqc/SRR1822165_01.infer_experiment.txt",
                "SRR1822165_004.infer_experiment": "/scratch/Shares/dowell/itripodi/ATAC/temp/3d/5f12b03c4e321488223d91fa6669b2/qc/rseqc/SRR1822165_004.infer_experiment.txt",
                "SRR5007258_003.infer_experiment": "/scratch/Shares/dowell/itripodi/ATAC/temp/3d/5f12b03c4e321488223d91fa6669b2/qc/rseqc/SRR5007258_003.infer_experiment.txt",
                "SRR3622817_04.infer_experiment": "/scratch/Shares/dowell/itripodi/ATAC/temp/3d/5f12b03c4e321488223d91fa6669b2/qc/rseqc/SRR3622817_04.infer_experiment.txt",
                "SRR3622817_002.infer_experiment": "/scratch/Shares/dowell/itripodi/ATAC/temp/3d/5f12b03c4e321488223d91fa6669b2/qc/rseqc/SRR3622817_002.infer_experiment.txt",
                "SRR1822168_8.infer_experiment": "/scratch/Shares/dowell/itripodi/ATAC/temp/3d/5f12b03c4e321488223d91fa6669b2/qc/rseqc/SRR1822168_8.infer_experiment.txt",
                "SRR5128074_004.infer_experiment": "/scratch/Shares/dowell/itripodi/ATAC/temp/3d/5f12b03c4e321488223d91fa6669b2/qc/rseqc/SRR5128074_004.infer_experiment.txt",
                "SRR5876159_003.infer_experiment": "/scratch/Shares/dowell/itripodi/ATAC/temp/3d/5f12b03c4e321488223d91fa6669b2/qc/rseqc/SRR5876159_003.infer_experiment.txt",
                "SRR5007259_08.infer_experiment": "/scratch/Shares/dowell/itripodi/ATAC/temp/3d/5f12b03c4e321488223d91fa6669b2/qc/rseqc/SRR5007259_08.infer_experiment.txt",
                "SRR5007259_09.infer_experiment": "/scratch/Shares/dowell/itripodi/ATAC/temp/3d/5f12b03c4e321488223d91fa6669b2/qc/rseqc/SRR5007259_09.infer_experiment.txt",
                "SRR3622818_09.infer_experiment": "/scratch/Shares/dowell/itripodi/ATAC/temp/3d/5f12b03c4e321488223d91fa6669b2/qc/rseqc/SRR3622818_09.infer_experiment.txt",
                "SRR5063985_06.infer_experiment": "/scratch/Shares/dowell/itripodi/ATAC/temp/3d/5f12b03c4e321488223d91fa6669b2/qc/rseqc/SRR5063985_06.infer_experiment.txt",
                "SRR1822168_07.infer_experiment": "/scratch/Shares/dowell/itripodi/ATAC/temp/3d/5f12b03c4e321488223d91fa6669b2/qc/rseqc/SRR1822168_07.infer_experiment.txt",
                "SRR5128074_3.infer_experiment": "/scratch/Shares/dowell/itripodi/ATAC/temp/3d/5f12b03c4e321488223d91fa6669b2/qc/rseqc/SRR5128074_3.infer_experiment.txt",
                "SRR1822165_2.infer_experiment": "/scratch/Shares/dowell/itripodi/ATAC/temp/3d/5f12b03c4e321488223d91fa6669b2/qc/rseqc/SRR1822165_2.infer_experiment.txt",
                "SRR5007259_01.infer_experiment": "/scratch/Shares/dowell/itripodi/ATAC/temp/3d/5f12b03c4e321488223d91fa6669b2/qc/rseqc/SRR5007259_01.infer_experiment.txt",
                "SRR5007258_05.infer_experiment": "/scratch/Shares/dowell/itripodi/ATAC/temp/3d/5f12b03c4e321488223d91fa6669b2/qc/rseqc/SRR5007258_05.infer_experiment.txt",
                "SRR891275_01.infer_experiment": "/scratch/Shares/dowell/itripodi/ATAC/temp/3d/5f12b03c4e321488223d91fa6669b2/qc/rseqc/SRR891275_01.infer_experiment.txt",
                "SRR1822168_5.infer_experiment": "/scratch/Shares/dowell/itripodi/ATAC/temp/3d/5f12b03c4e321488223d91fa6669b2/qc/rseqc/SRR1822168_5.infer_experiment.txt",
                "SRR1822165_9.infer_experiment": "/scratch/Shares/dowell/itripodi/ATAC/temp/3d/5f12b03c4e321488223d91fa6669b2/qc/rseqc/SRR1822165_9.infer_experiment.txt",
                "SRR891275_001.infer_experiment": "/scratch/Shares/dowell/itripodi/ATAC/temp/3d/5f12b03c4e321488223d91fa6669b2/qc/rseqc/SRR891275_001.infer_experiment.txt",
                "SRR5876158_8.infer_experiment": "/scratch/Shares/dowell/itripodi/ATAC/temp/3d/5f12b03c4e321488223d91fa6669b2/qc/rseqc/SRR5876158_8.infer_experiment.txt",
                "SRR5063985_04.infer_experiment": "/scratch/Shares/dowell/itripodi/ATAC/temp/3d/5f12b03c4e321488223d91fa6669b2/qc/rseqc/SRR5063985_04.infer_experiment.txt",
                "SRR5876158_04.infer_experiment": "/scratch/Shares/dowell/itripodi/ATAC/temp/3d/5f12b03c4e321488223d91fa6669b2/qc/rseqc/SRR5876158_04.infer_experiment.txt",
                "SRR3622818_004.infer_experiment": "/scratch/Shares/dowell/itripodi/ATAC/temp/3d/5f12b03c4e321488223d91fa6669b2/qc/rseqc/SRR3622818_004.infer_experiment.txt",
                "SRR891276_4.infer_experiment": "/scratch/Shares/dowell/itripodi/ATAC/temp/3d/5f12b03c4e321488223d91fa6669b2/qc/rseqc/SRR891276_4.infer_experiment.txt",
                "SRR3622817_06.infer_experiment": "/scratch/Shares/dowell/itripodi/ATAC/temp/3d/5f12b03c4e321488223d91fa6669b2/qc/rseqc/SRR3622817_06.infer_experiment.txt",
                "SRR5063985_09.infer_experiment": "/scratch/Shares/dowell/itripodi/ATAC/temp/3d/5f12b03c4e321488223d91fa6669b2/qc/rseqc/SRR5063985_09.infer_experiment.txt",
                "SRR891275_4.infer_experiment": "/scratch/Shares/dowell/itripodi/ATAC/temp/3d/5f12b03c4e321488223d91fa6669b2/qc/rseqc/SRR891275_4.infer_experiment.txt",
                "SRR5876159_007.infer_experiment": "/scratch/Shares/dowell/itripodi/ATAC/temp/3d/5f12b03c4e321488223d91fa6669b2/qc/rseqc/SRR5876159_007.infer_experiment.txt",
                "SRR5876158_06.infer_experiment": "/scratch/Shares/dowell/itripodi/ATAC/temp/3d/5f12b03c4e321488223d91fa6669b2/qc/rseqc/SRR5876158_06.infer_experiment.txt",
                "SRR5063985_005.infer_experiment": "/scratch/Shares/dowell/itripodi/ATAC/temp/3d/5f12b03c4e321488223d91fa6669b2/qc/rseqc/SRR5063985_005.infer_experiment.txt",
                "SRR5063984_005.infer_experiment": "/scratch/Shares/dowell/itripodi/ATAC/temp/3d/5f12b03c4e321488223d91fa6669b2/qc/rseqc/SRR5063984_005.infer_experiment.txt",
                "SRR5007258_005.infer_experiment": "/scratch/Shares/dowell/itripodi/ATAC/temp/3d/5f12b03c4e321488223d91fa6669b2/qc/rseqc/SRR5007258_005.infer_experiment.txt",
                "SRR3622817_003.infer_experiment": "/scratch/Shares/dowell/itripodi/ATAC/temp/3d/5f12b03c4e321488223d91fa6669b2/qc/rseqc/SRR3622817_003.infer_experiment.txt",
                "SRR5128074_9.infer_experiment": "/scratch/Shares/dowell/itripodi/ATAC/temp/3d/5f12b03c4e321488223d91fa6669b2/qc/rseqc/SRR5128074_9.infer_experiment.txt",
                "SRR5063985_6.infer_experiment": "/scratch/Shares/dowell/itripodi/ATAC/temp/3d/5f12b03c4e321488223d91fa6669b2/qc/rseqc/SRR5063985_6.infer_experiment.txt",
                "SRR5876158_009.infer_experiment": "/scratch/Shares/dowell/itripodi/ATAC/temp/3d/5f12b03c4e321488223d91fa6669b2/qc/rseqc/SRR5876158_009.infer_experiment.txt",
                "SRR5128074_007.infer_experiment": "/scratch/Shares/dowell/itripodi/ATAC/temp/3d/5f12b03c4e321488223d91fa6669b2/qc/rseqc/SRR5128074_007.infer_experiment.txt",
                "SRR5007258_9.infer_experiment": "/scratch/Shares/dowell/itripodi/ATAC/temp/3d/5f12b03c4e321488223d91fa6669b2/qc/rseqc/SRR5007258_9.infer_experiment.txt",
                "SRR3622818_05.infer_experiment": "/scratch/Shares/dowell/itripodi/ATAC/temp/3d/5f12b03c4e321488223d91fa6669b2/qc/rseqc/SRR3622818_05.infer_experiment.txt",
                "SRR5007259_009.infer_experiment": "/scratch/Shares/dowell/itripodi/ATAC/temp/3d/5f12b03c4e321488223d91fa6669b2/qc/rseqc/SRR5007259_009.infer_experiment.txt",
                "SRR5876158.infer_experiment": "/scratch/Shares/dowell/itripodi/ATAC/temp/3d/5f12b03c4e321488223d91fa6669b2/qc/rseqc/SRR5876158.infer_experiment.txt",
                "SRR1822165_1.infer_experiment": "/scratch/Shares/dowell/itripodi/ATAC/temp/3d/5f12b03c4e321488223d91fa6669b2/qc/rseqc/SRR1822165_1.infer_experiment.txt",
                "SRR5876159_06.infer_experiment": "/scratch/Shares/dowell/itripodi/ATAC/temp/3d/5f12b03c4e321488223d91fa6669b2/qc/rseqc/SRR5876159_06.infer_experiment.txt",
                "SRR5063984_002.infer_experiment": "/scratch/Shares/dowell/itripodi/ATAC/temp/3d/5f12b03c4e321488223d91fa6669b2/qc/rseqc/SRR5063984_002.infer_experiment.txt",
                "SRR1822166_09.infer_experiment": "/scratch/Shares/dowell/itripodi/ATAC/temp/3d/5f12b03c4e321488223d91fa6669b2/qc/rseqc/SRR1822166_09.infer_experiment.txt",
                "SRR5876158_007.infer_experiment": "/scratch/Shares/dowell/itripodi/ATAC/temp/3d/5f12b03c4e321488223d91fa6669b2/qc/rseqc/SRR5876158_007.infer_experiment.txt",
                "SRR5876159_008.infer_experiment": "/scratch/Shares/dowell/itripodi/ATAC/temp/3d/5f12b03c4e321488223d91fa6669b2/qc/rseqc/SRR5876159_008.infer_experiment.txt",
                "SRR5007259_005.infer_experiment": "/scratch/Shares/dowell/itripodi/ATAC/temp/3d/5f12b03c4e321488223d91fa6669b2/qc/rseqc/SRR5007259_005.infer_experiment.txt",
                "SRR3622819_02.infer_experiment": "/scratch/Shares/dowell/itripodi/ATAC/temp/3d/5f12b03c4e321488223d91fa6669b2/qc/rseqc/SRR3622819_02.infer_experiment.txt",
                "SRR1822165_6.infer_experiment": "/scratch/Shares/dowell/itripodi/ATAC/temp/3d/5f12b03c4e321488223d91fa6669b2/qc/rseqc/SRR1822165_6.infer_experiment.txt",
                "SRR1822165_5.infer_experiment": "/scratch/Shares/dowell/itripodi/ATAC/temp/3d/5f12b03c4e321488223d91fa6669b2/qc/rseqc/SRR1822165_5.infer_experiment.txt",
                "SRR5063984_5.infer_experiment": "/scratch/Shares/dowell/itripodi/ATAC/temp/3d/5f12b03c4e321488223d91fa6669b2/qc/rseqc/SRR5063984_5.infer_experiment.txt",
                "SRR5128074_5.infer_experiment": "/scratch/Shares/dowell/itripodi/ATAC/temp/3d/5f12b03c4e321488223d91fa6669b2/qc/rseqc/SRR5128074_5.infer_experiment.txt",
                "SRR5007259_05.infer_experiment": "/scratch/Shares/dowell/itripodi/ATAC/temp/3d/5f12b03c4e321488223d91fa6669b2/qc/rseqc/SRR5007259_05.infer_experiment.txt",
                "SRR1822166_07.infer_experiment": "/scratch/Shares/dowell/itripodi/ATAC/temp/3d/5f12b03c4e321488223d91fa6669b2/qc/rseqc/SRR1822166_07.infer_experiment.txt",
                "SRR5007259_007.infer_experiment": "/scratch/Shares/dowell/itripodi/ATAC/temp/3d/5f12b03c4e321488223d91fa6669b2/qc/rseqc/SRR5007259_007.infer_experiment.txt",
                "SRR3622819_005.infer_experiment": "/scratch/Shares/dowell/itripodi/ATAC/temp/3d/5f12b03c4e321488223d91fa6669b2/qc/rseqc/SRR3622819_005.infer_experiment.txt",
                "SRR5876158_3.infer_experiment": "/scratch/Shares/dowell/itripodi/ATAC/temp/3d/5f12b03c4e321488223d91fa6669b2/qc/rseqc/SRR5876158_3.infer_experiment.txt",
                "SRR891276_3.infer_experiment": "/scratch/Shares/dowell/itripodi/ATAC/temp/3d/5f12b03c4e321488223d91fa6669b2/qc/rseqc/SRR891276_3.infer_experiment.txt",
                "SRR1822168_004.infer_experiment": "/scratch/Shares/dowell/itripodi/ATAC/temp/3d/5f12b03c4e321488223d91fa6669b2/qc/rseqc/SRR1822168_004.infer_experiment.txt",
                "SRR1822168_6.infer_experiment": "/scratch/Shares/dowell/itripodi/ATAC/temp/3d/5f12b03c4e321488223d91fa6669b2/qc/rseqc/SRR1822168_6.infer_experiment.txt",
                "SRR3622819_06.infer_experiment": "/scratch/Shares/dowell/itripodi/ATAC/temp/3d/5f12b03c4e321488223d91fa6669b2/qc/rseqc/SRR3622819_06.infer_experiment.txt",
                "SRR3622819_08.infer_experiment": "/scratch/Shares/dowell/itripodi/ATAC/temp/3d/5f12b03c4e321488223d91fa6669b2/qc/rseqc/SRR3622819_08.infer_experiment.txt",
                "SRR5007259_5.infer_experiment": "/scratch/Shares/dowell/itripodi/ATAC/temp/3d/5f12b03c4e321488223d91fa6669b2/qc/rseqc/SRR5007259_5.infer_experiment.txt",
                "SRR5128074_06.infer_experiment": "/scratch/Shares/dowell/itripodi/ATAC/temp/3d/5f12b03c4e321488223d91fa6669b2/qc/rseqc/SRR5128074_06.infer_experiment.txt",
                "SRR1822168_002.infer_experiment": "/scratch/Shares/dowell/itripodi/ATAC/temp/3d/5f12b03c4e321488223d91fa6669b2/qc/rseqc/SRR1822168_002.infer_experiment.txt",
                "SRR5007258_04.infer_experiment": "/scratch/Shares/dowell/itripodi/ATAC/temp/3d/5f12b03c4e321488223d91fa6669b2/qc/rseqc/SRR5007258_04.infer_experiment.txt",
                "SRR5007259_2.infer_experiment": "/scratch/Shares/dowell/itripodi/ATAC/temp/3d/5f12b03c4e321488223d91fa6669b2/qc/rseqc/SRR5007259_2.infer_experiment.txt",
                "SRR3622818_2.infer_experiment": "/scratch/Shares/dowell/itripodi/ATAC/temp/3d/5f12b03c4e321488223d91fa6669b2/qc/rseqc/SRR3622818_2.infer_experiment.txt",
                "SRR3622819_3.infer_experiment": "/scratch/Shares/dowell/itripodi/ATAC/temp/3d/5f12b03c4e321488223d91fa6669b2/qc/rseqc/SRR3622819_3.infer_experiment.txt",
                "SRR891276_003.infer_experiment": "/scratch/Shares/dowell/itripodi/ATAC/temp/3d/5f12b03c4e321488223d91fa6669b2/qc/rseqc/SRR891276_003.infer_experiment.txt",
                "SRR1822165.infer_experiment": "/scratch/Shares/dowell/itripodi/ATAC/temp/3d/5f12b03c4e321488223d91fa6669b2/qc/rseqc/SRR1822165.infer_experiment.txt",
                "SRR5128074_02.infer_experiment": "/scratch/Shares/dowell/itripodi/ATAC/temp/3d/5f12b03c4e321488223d91fa6669b2/qc/rseqc/SRR5128074_02.infer_experiment.txt",
                "SRR1822165_002.infer_experiment": "/scratch/Shares/dowell/itripodi/ATAC/temp/3d/5f12b03c4e321488223d91fa6669b2/qc/rseqc/SRR1822165_002.infer_experiment.txt",
                "SRR5007258_4.infer_experiment": "/scratch/Shares/dowell/itripodi/ATAC/temp/3d/5f12b03c4e321488223d91fa6669b2/qc/rseqc/SRR5007258_4.infer_experiment.txt",
                "SRR5128074_8.infer_experiment": "/scratch/Shares/dowell/itripodi/ATAC/temp/3d/5f12b03c4e321488223d91fa6669b2/qc/rseqc/SRR5128074_8.infer_experiment.txt",
                "SRR3622817_7.infer_experiment": "/scratch/Shares/dowell/itripodi/ATAC/temp/3d/5f12b03c4e321488223d91fa6669b2/qc/rseqc/SRR3622817_7.infer_experiment.txt",
                "SRR891275_008.infer_experiment": "/scratch/Shares/dowell/itripodi/ATAC/temp/3d/5f12b03c4e321488223d91fa6669b2/qc/rseqc/SRR891275_008.infer_experiment.txt",
                "SRR1822168_008.infer_experiment": "/scratch/Shares/dowell/itripodi/ATAC/temp/3d/5f12b03c4e321488223d91fa6669b2/qc/rseqc/SRR1822168_008.infer_experiment.txt",
                "SRR3622819_002.infer_experiment": "/scratch/Shares/dowell/itripodi/ATAC/temp/3d/5f12b03c4e321488223d91fa6669b2/qc/rseqc/SRR3622819_002.infer_experiment.txt",
                "SRR5007259_06.infer_experiment": "/scratch/Shares/dowell/itripodi/ATAC/temp/3d/5f12b03c4e321488223d91fa6669b2/qc/rseqc/SRR5007259_06.infer_experiment.txt",
                "SRR5876159_5.infer_experiment": "/scratch/Shares/dowell/itripodi/ATAC/temp/3d/5f12b03c4e321488223d91fa6669b2/qc/rseqc/SRR5876159_5.infer_experiment.txt",
                "SRR5063984_04.infer_experiment": "/scratch/Shares/dowell/itripodi/ATAC/temp/3d/5f12b03c4e321488223d91fa6669b2/qc/rseqc/SRR5063984_04.infer_experiment.txt",
                "SRR5063984_03.infer_experiment": "/scratch/Shares/dowell/itripodi/ATAC/temp/3d/5f12b03c4e321488223d91fa6669b2/qc/rseqc/SRR5063984_03.infer_experiment.txt",
                "SRR1822165_03.infer_experiment": "/scratch/Shares/dowell/itripodi/ATAC/temp/3d/5f12b03c4e321488223d91fa6669b2/qc/rseqc/SRR1822165_03.infer_experiment.txt",
                "SRR3622818_6.infer_experiment": "/scratch/Shares/dowell/itripodi/ATAC/temp/3d/5f12b03c4e321488223d91fa6669b2/qc/rseqc/SRR3622818_6.infer_experiment.txt",
                "SRR5876159.infer_experiment": "/scratch/Shares/dowell/itripodi/ATAC/temp/3d/5f12b03c4e321488223d91fa6669b2/qc/rseqc/SRR5876159.infer_experiment.txt",
                "SRR5876158_7.infer_experiment": "/scratch/Shares/dowell/itripodi/ATAC/temp/3d/5f12b03c4e321488223d91fa6669b2/qc/rseqc/SRR5876158_7.infer_experiment.txt",
                "SRR891276_007.infer_experiment": "/scratch/Shares/dowell/itripodi/ATAC/temp/3d/5f12b03c4e321488223d91fa6669b2/qc/rseqc/SRR891276_007.infer_experiment.txt",
                "SRR5007258_009.infer_experiment": "/scratch/Shares/dowell/itripodi/ATAC/temp/3d/5f12b03c4e321488223d91fa6669b2/qc/rseqc/SRR5007258_009.infer_experiment.txt",
                "SRR3622817_03.infer_experiment": "/scratch/Shares/dowell/itripodi/ATAC/temp/3d/5f12b03c4e321488223d91fa6669b2/qc/rseqc/SRR3622817_03.infer_experiment.txt",
                "SRR1822168_009.infer_experiment": "/scratch/Shares/dowell/itripodi/ATAC/temp/3d/5f12b03c4e321488223d91fa6669b2/qc/rseqc/SRR1822168_009.infer_experiment.txt",
                "SRR3622818_005.infer_experiment": "/scratch/Shares/dowell/itripodi/ATAC/temp/3d/5f12b03c4e321488223d91fa6669b2/qc/rseqc/SRR3622818_005.infer_experiment.txt",
                "SRR3622818_4.infer_experiment": "/scratch/Shares/dowell/itripodi/ATAC/temp/3d/5f12b03c4e321488223d91fa6669b2/qc/rseqc/SRR3622818_4.infer_experiment.txt",
                "SRR5876159_005.infer_experiment": "/scratch/Shares/dowell/itripodi/ATAC/temp/3d/5f12b03c4e321488223d91fa6669b2/qc/rseqc/SRR5876159_005.infer_experiment.txt",
                "SRR5063985_3.infer_experiment": "/scratch/Shares/dowell/itripodi/ATAC/temp/3d/5f12b03c4e321488223d91fa6669b2/qc/rseqc/SRR5063985_3.infer_experiment.txt",
                "SRR1822168_05.infer_experiment": "/scratch/Shares/dowell/itripodi/ATAC/temp/3d/5f12b03c4e321488223d91fa6669b2/qc/rseqc/SRR1822168_05.infer_experiment.txt",
                "SRR5007259_03.infer_experiment": "/scratch/Shares/dowell/itripodi/ATAC/temp/3d/5f12b03c4e321488223d91fa6669b2/qc/rseqc/SRR5007259_03.infer_experiment.txt",
                "SRR5876158_03.infer_experiment": "/scratch/Shares/dowell/itripodi/ATAC/temp/3d/5f12b03c4e321488223d91fa6669b2/qc/rseqc/SRR5876158_03.infer_experiment.txt",
                "SRR3622817_6.infer_experiment": "/scratch/Shares/dowell/itripodi/ATAC/temp/3d/5f12b03c4e321488223d91fa6669b2/qc/rseqc/SRR3622817_6.infer_experiment.txt",
                "SRR5007259_7.infer_experiment": "/scratch/Shares/dowell/itripodi/ATAC/temp/3d/5f12b03c4e321488223d91fa6669b2/qc/rseqc/SRR5007259_7.infer_experiment.txt",
                "SRR5128074_001.infer_experiment": "/scratch/Shares/dowell/itripodi/ATAC/temp/3d/5f12b03c4e321488223d91fa6669b2/qc/rseqc/SRR5128074_001.infer_experiment.txt",
                "SRR5063985_02.infer_experiment": "/scratch/Shares/dowell/itripodi/ATAC/temp/3d/5f12b03c4e321488223d91fa6669b2/qc/rseqc/SRR5063985_02.infer_experiment.txt",
                "SRR5007259_004.infer_experiment": "/scratch/Shares/dowell/itripodi/ATAC/temp/3d/5f12b03c4e321488223d91fa6669b2/qc/rseqc/SRR5007259_004.infer_experiment.txt",
                "SRR5876159_02.infer_experiment": "/scratch/Shares/dowell/itripodi/ATAC/temp/3d/5f12b03c4e321488223d91fa6669b2/qc/rseqc/SRR5876159_02.infer_experiment.txt",
                "SRR5128074_2.infer_experiment": "/scratch/Shares/dowell/itripodi/ATAC/temp/3d/5f12b03c4e321488223d91fa6669b2/qc/rseqc/SRR5128074_2.infer_experiment.txt",
                "SRR5063985_03.infer_experiment": "/scratch/Shares/dowell/itripodi/ATAC/temp/3d/5f12b03c4e321488223d91fa6669b2/qc/rseqc/SRR5063985_03.infer_experiment.txt",
                "SRR5063984_4.infer_experiment": "/scratch/Shares/dowell/itripodi/ATAC/temp/3d/5f12b03c4e321488223d91fa6669b2/qc/rseqc/SRR5063984_4.infer_experiment.txt",
                "SRR891276_6.infer_experiment": "/scratch/Shares/dowell/itripodi/ATAC/temp/3d/5f12b03c4e321488223d91fa6669b2/qc/rseqc/SRR891276_6.infer_experiment.txt",
                "SRR5063985_001.infer_experiment": "/scratch/Shares/dowell/itripodi/ATAC/temp/3d/5f12b03c4e321488223d91fa6669b2/qc/rseqc/SRR5063985_001.infer_experiment.txt",
                "SRR1822166_008.infer_experiment": "/scratch/Shares/dowell/itripodi/ATAC/temp/3d/5f12b03c4e321488223d91fa6669b2/qc/rseqc/SRR1822166_008.infer_experiment.txt",
                "SRR891275.infer_experiment": "/scratch/Shares/dowell/itripodi/ATAC/temp/3d/5f12b03c4e321488223d91fa6669b2/qc/rseqc/SRR891275.infer_experiment.txt",
                "SRR891276_08.infer_experiment": "/scratch/Shares/dowell/itripodi/ATAC/temp/3d/5f12b03c4e321488223d91fa6669b2/qc/rseqc/SRR891276_08.infer_experiment.txt",
                "SRR1822166_2.infer_experiment": "/scratch/Shares/dowell/itripodi/ATAC/temp/3d/5f12b03c4e321488223d91fa6669b2/qc/rseqc/SRR1822166_2.infer_experiment.txt",
                "SRR1822166_05.infer_experiment": "/scratch/Shares/dowell/itripodi/ATAC/temp/3d/5f12b03c4e321488223d91fa6669b2/qc/rseqc/SRR1822166_05.infer_experiment.txt",
                "SRR1822168_06.infer_experiment": "/scratch/Shares/dowell/itripodi/ATAC/temp/3d/5f12b03c4e321488223d91fa6669b2/qc/rseqc/SRR1822168_06.infer_experiment.txt",
                "SRR3622819_009.infer_experiment": "/scratch/Shares/dowell/itripodi/ATAC/temp/3d/5f12b03c4e321488223d91fa6669b2/qc/rseqc/SRR3622819_009.infer_experiment.txt",
                "SRR5063985_006.infer_experiment": "/scratch/Shares/dowell/itripodi/ATAC/temp/3d/5f12b03c4e321488223d91fa6669b2/qc/rseqc/SRR5063985_006.infer_experiment.txt",
                "SRR5007259_001.infer_experiment": "/scratch/Shares/dowell/itripodi/ATAC/temp/3d/5f12b03c4e321488223d91fa6669b2/qc/rseqc/SRR5007259_001.infer_experiment.txt",
                "SRR5063984_003.infer_experiment": "/scratch/Shares/dowell/itripodi/ATAC/temp/3d/5f12b03c4e321488223d91fa6669b2/qc/rseqc/SRR5063984_003.infer_experiment.txt",
                "SRR5007258_006.infer_experiment": "/scratch/Shares/dowell/itripodi/ATAC/temp/3d/5f12b03c4e321488223d91fa6669b2/qc/rseqc/SRR5007258_006.infer_experiment.txt",
                "SRR5876158_005.infer_experiment": "/scratch/Shares/dowell/itripodi/ATAC/temp/3d/5f12b03c4e321488223d91fa6669b2/qc/rseqc/SRR5876158_005.infer_experiment.txt",
                "SRR5128074_6.infer_experiment": "/scratch/Shares/dowell/itripodi/ATAC/temp/3d/5f12b03c4e321488223d91fa6669b2/qc/rseqc/SRR5128074_6.infer_experiment.txt",
                "SRR1822166_4.infer_experiment": "/scratch/Shares/dowell/itripodi/ATAC/temp/3d/5f12b03c4e321488223d91fa6669b2/qc/rseqc/SRR1822166_4.infer_experiment.txt",
                "SRR1822168_01.infer_experiment": "/scratch/Shares/dowell/itripodi/ATAC/temp/3d/5f12b03c4e321488223d91fa6669b2/qc/rseqc/SRR1822168_01.infer_experiment.txt",
                "SRR1822165_3.infer_experiment": "/scratch/Shares/dowell/itripodi/ATAC/temp/3d/5f12b03c4e321488223d91fa6669b2/qc/rseqc/SRR1822165_3.infer_experiment.txt",
                "SRR1822166_004.infer_experiment": "/scratch/Shares/dowell/itripodi/ATAC/temp/3d/5f12b03c4e321488223d91fa6669b2/qc/rseqc/SRR1822166_004.infer_experiment.txt",
                "SRR5128074_005.infer_experiment": "/scratch/Shares/dowell/itripodi/ATAC/temp/3d/5f12b03c4e321488223d91fa6669b2/qc/rseqc/SRR5128074_005.infer_experiment.txt",
                "SRR3622817_009.infer_experiment": "/scratch/Shares/dowell/itripodi/ATAC/temp/3d/5f12b03c4e321488223d91fa6669b2/qc/rseqc/SRR3622817_009.infer_experiment.txt",
                "SRR3622817_006.infer_experiment": "/scratch/Shares/dowell/itripodi/ATAC/temp/3d/5f12b03c4e321488223d91fa6669b2/qc/rseqc/SRR3622817_006.infer_experiment.txt",
                "SRR5876159_3.infer_experiment": "/scratch/Shares/dowell/itripodi/ATAC/temp/3d/5f12b03c4e321488223d91fa6669b2/qc/rseqc/SRR5876159_3.infer_experiment.txt",
                "SRR1822166_003.infer_experiment": "/scratch/Shares/dowell/itripodi/ATAC/temp/3d/5f12b03c4e321488223d91fa6669b2/qc/rseqc/SRR1822166_003.infer_experiment.txt",
                "SRR1822167.infer_experiment": "/scratch/Shares/dowell/itripodi/ATAC/temp/3d/5f12b03c4e321488223d91fa6669b2/qc/rseqc/SRR1822167.infer_experiment.txt",
                "SRR891275_07.infer_experiment": "/scratch/Shares/dowell/itripodi/ATAC/temp/3d/5f12b03c4e321488223d91fa6669b2/qc/rseqc/SRR891275_07.infer_experiment.txt",
                "SRR5007258_007.infer_experiment": "/scratch/Shares/dowell/itripodi/ATAC/temp/3d/5f12b03c4e321488223d91fa6669b2/qc/rseqc/SRR5007258_007.infer_experiment.txt",
                "SRR5007258_2.infer_experiment": "/scratch/Shares/dowell/itripodi/ATAC/temp/3d/5f12b03c4e321488223d91fa6669b2/qc/rseqc/SRR5007258_2.infer_experiment.txt",
                "SRR1822168_003.infer_experiment": "/scratch/Shares/dowell/itripodi/ATAC/temp/3d/5f12b03c4e321488223d91fa6669b2/qc/rseqc/SRR1822168_003.infer_experiment.txt",
                "SRR3622818_007.infer_experiment": "/scratch/Shares/dowell/itripodi/ATAC/temp/3d/5f12b03c4e321488223d91fa6669b2/qc/rseqc/SRR3622818_007.infer_experiment.txt",
                "SRR5876159_9.infer_experiment": "/scratch/Shares/dowell/itripodi/ATAC/temp/3d/5f12b03c4e321488223d91fa6669b2/qc/rseqc/SRR5876159_9.infer_experiment.txt",
                "SRR5063984_7.infer_experiment": "/scratch/Shares/dowell/itripodi/ATAC/temp/3d/5f12b03c4e321488223d91fa6669b2/qc/rseqc/SRR5063984_7.infer_experiment.txt",
                "SRR5007258_01.infer_experiment": "/scratch/Shares/dowell/itripodi/ATAC/temp/3d/5f12b03c4e321488223d91fa6669b2/qc/rseqc/SRR5007258_01.infer_experiment.txt",
                "SRR3622819_008.infer_experiment": "/scratch/Shares/dowell/itripodi/ATAC/temp/3d/5f12b03c4e321488223d91fa6669b2/qc/rseqc/SRR3622819_008.infer_experiment.txt",
                "SRR5876158_004.infer_experiment": "/scratch/Shares/dowell/itripodi/ATAC/temp/3d/5f12b03c4e321488223d91fa6669b2/qc/rseqc/SRR5876158_004.infer_experiment.txt",
                "SRR891275_03.infer_experiment": "/scratch/Shares/dowell/itripodi/ATAC/temp/3d/5f12b03c4e321488223d91fa6669b2/qc/rseqc/SRR891275_03.infer_experiment.txt",
                "SRR5063985_7.infer_experiment": "/scratch/Shares/dowell/itripodi/ATAC/temp/3d/5f12b03c4e321488223d91fa6669b2/qc/rseqc/SRR5063985_7.infer_experiment.txt",
                "SRR5128074_009.infer_experiment": "/scratch/Shares/dowell/itripodi/ATAC/temp/3d/5f12b03c4e321488223d91fa6669b2/qc/rseqc/SRR5128074_009.infer_experiment.txt",
                "SRR1822166_9.infer_experiment": "/scratch/Shares/dowell/itripodi/ATAC/temp/3d/5f12b03c4e321488223d91fa6669b2/qc/rseqc/SRR1822166_9.infer_experiment.txt",
                "SRR891275_1.infer_experiment": "/scratch/Shares/dowell/itripodi/ATAC/temp/3d/5f12b03c4e321488223d91fa6669b2/qc/rseqc/SRR891275_1.infer_experiment.txt",
                "SRR5063985_9.infer_experiment": "/scratch/Shares/dowell/itripodi/ATAC/temp/3d/5f12b03c4e321488223d91fa6669b2/qc/rseqc/SRR5063985_9.infer_experiment.txt",
                "SRR3622819_04.infer_experiment": "/scratch/Shares/dowell/itripodi/ATAC/temp/3d/5f12b03c4e321488223d91fa6669b2/qc/rseqc/SRR3622819_04.infer_experiment.txt",
                "SRR1822166_009.infer_experiment": "/scratch/Shares/dowell/itripodi/ATAC/temp/3d/5f12b03c4e321488223d91fa6669b2/qc/rseqc/SRR1822166_009.infer_experiment.txt",
                "SRR5007258_5.infer_experiment": "/scratch/Shares/dowell/itripodi/ATAC/temp/3d/5f12b03c4e321488223d91fa6669b2/qc/rseqc/SRR5007258_5.infer_experiment.txt",
                "SRR1822168_02.infer_experiment": "/scratch/Shares/dowell/itripodi/ATAC/temp/3d/5f12b03c4e321488223d91fa6669b2/qc/rseqc/SRR1822168_02.infer_experiment.txt",
                "SRR3622817_005.infer_experiment": "/scratch/Shares/dowell/itripodi/ATAC/temp/3d/5f12b03c4e321488223d91fa6669b2/qc/rseqc/SRR3622817_005.infer_experiment.txt",
                "SRR5007258_08.infer_experiment": "/scratch/Shares/dowell/itripodi/ATAC/temp/3d/5f12b03c4e321488223d91fa6669b2/qc/rseqc/SRR5007258_08.infer_experiment.txt",
                "SRR5007258_6.infer_experiment": "/scratch/Shares/dowell/itripodi/ATAC/temp/3d/5f12b03c4e321488223d91fa6669b2/qc/rseqc/SRR5007258_6.infer_experiment.txt",
                "SRR5876159_001.infer_experiment": "/scratch/Shares/dowell/itripodi/ATAC/temp/3d/5f12b03c4e321488223d91fa6669b2/qc/rseqc/SRR5876159_001.infer_experiment.txt",
                "SRR5876159_04.infer_experiment": "/scratch/Shares/dowell/itripodi/ATAC/temp/3d/5f12b03c4e321488223d91fa6669b2/qc/rseqc/SRR5876159_04.infer_experiment.txt",
                "SRR891276_03.infer_experiment": "/scratch/Shares/dowell/itripodi/ATAC/temp/3d/5f12b03c4e321488223d91fa6669b2/qc/rseqc/SRR891276_03.infer_experiment.txt",
                "SRR1822165_07.infer_experiment": "/scratch/Shares/dowell/itripodi/ATAC/temp/3d/5f12b03c4e321488223d91fa6669b2/qc/rseqc/SRR1822165_07.infer_experiment.txt",
                "SRR1822166_002.infer_experiment": "/scratch/Shares/dowell/itripodi/ATAC/temp/3d/5f12b03c4e321488223d91fa6669b2/qc/rseqc/SRR1822166_002.infer_experiment.txt",
                "SRR1822166_04.infer_experiment": "/scratch/Shares/dowell/itripodi/ATAC/temp/3d/5f12b03c4e321488223d91fa6669b2/qc/rseqc/SRR1822166_04.infer_experiment.txt",
                "SRR891276_01.infer_experiment": "/scratch/Shares/dowell/itripodi/ATAC/temp/3d/5f12b03c4e321488223d91fa6669b2/qc/rseqc/SRR891276_01.infer_experiment.txt",
                "SRR5063985_07.infer_experiment": "/scratch/Shares/dowell/itripodi/ATAC/temp/3d/5f12b03c4e321488223d91fa6669b2/qc/rseqc/SRR5063985_07.infer_experiment.txt",
                "SRR3622817_02.infer_experiment": "/scratch/Shares/dowell/itripodi/ATAC/temp/3d/5f12b03c4e321488223d91fa6669b2/qc/rseqc/SRR3622817_02.infer_experiment.txt",
                "SRR5063985.infer_experiment": "/scratch/Shares/dowell/itripodi/ATAC/temp/3d/5f12b03c4e321488223d91fa6669b2/qc/rseqc/SRR5063985.infer_experiment.txt",
                "SRR3622819_1.infer_experiment": "/scratch/Shares/dowell/itripodi/ATAC/temp/3d/5f12b03c4e321488223d91fa6669b2/qc/rseqc/SRR3622819_1.infer_experiment.txt",
                "SRR891275_3.infer_experiment": "/scratch/Shares/dowell/itripodi/ATAC/temp/3d/5f12b03c4e321488223d91fa6669b2/qc/rseqc/SRR891275_3.infer_experiment.txt",
                "SRR5007258_8.infer_experiment": "/scratch/Shares/dowell/itripodi/ATAC/temp/3d/5f12b03c4e321488223d91fa6669b2/qc/rseqc/SRR5007258_8.infer_experiment.txt",
                "SRR5128074_1.infer_experiment": "/scratch/Shares/dowell/itripodi/ATAC/temp/3d/5f12b03c4e321488223d91fa6669b2/qc/rseqc/SRR5128074_1.infer_experiment.txt",
                "SRR5876159_07.infer_experiment": "/scratch/Shares/dowell/itripodi/ATAC/temp/3d/5f12b03c4e321488223d91fa6669b2/qc/rseqc/SRR5876159_07.infer_experiment.txt",
                "SRR5128074_003.infer_experiment": "/scratch/Shares/dowell/itripodi/ATAC/temp/3d/5f12b03c4e321488223d91fa6669b2/qc/rseqc/SRR5128074_003.infer_experiment.txt",
                "SRR5007258_02.infer_experiment": "/scratch/Shares/dowell/itripodi/ATAC/temp/3d/5f12b03c4e321488223d91fa6669b2/qc/rseqc/SRR5007258_02.infer_experiment.txt",
                "SRR3622818_7.infer_experiment": "/scratch/Shares/dowell/itripodi/ATAC/temp/3d/5f12b03c4e321488223d91fa6669b2/qc/rseqc/SRR3622818_7.infer_experiment.txt",
                "SRR891275_003.infer_experiment": "/scratch/Shares/dowell/itripodi/ATAC/temp/3d/5f12b03c4e321488223d91fa6669b2/qc/rseqc/SRR891275_003.infer_experiment.txt",
                "SRR891275_006.infer_experiment": "/scratch/Shares/dowell/itripodi/ATAC/temp/3d/5f12b03c4e321488223d91fa6669b2/qc/rseqc/SRR891275_006.infer_experiment.txt",
                "SRR891275_7.infer_experiment": "/scratch/Shares/dowell/itripodi/ATAC/temp/3d/5f12b03c4e321488223d91fa6669b2/qc/rseqc/SRR891275_7.infer_experiment.txt",
                "SRR5063984_008.infer_experiment": "/scratch/Shares/dowell/itripodi/ATAC/temp/3d/5f12b03c4e321488223d91fa6669b2/qc/rseqc/SRR5063984_008.infer_experiment.txt",
                "SRR5063984_004.infer_experiment": "/scratch/Shares/dowell/itripodi/ATAC/temp/3d/5f12b03c4e321488223d91fa6669b2/qc/rseqc/SRR5063984_004.infer_experiment.txt",
                "SRR5007259.infer_experiment": "/scratch/Shares/dowell/itripodi/ATAC/temp/3d/5f12b03c4e321488223d91fa6669b2/qc/rseqc/SRR5007259.infer_experiment.txt",
                "SRR5007258.infer_experiment": "/scratch/Shares/dowell/itripodi/ATAC/temp/3d/5f12b03c4e321488223d91fa6669b2/qc/rseqc/SRR5007258.infer_experiment.txt",
                "SRR891275_5.infer_experiment": "/scratch/Shares/dowell/itripodi/ATAC/temp/3d/5f12b03c4e321488223d91fa6669b2/qc/rseqc/SRR891275_5.infer_experiment.txt",
                "SRR3622817_01.infer_experiment": "/scratch/Shares/dowell/itripodi/ATAC/temp/3d/5f12b03c4e321488223d91fa6669b2/qc/rseqc/SRR3622817_01.infer_experiment.txt",
                "SRR5063985_1.infer_experiment": "/scratch/Shares/dowell/itripodi/ATAC/temp/3d/5f12b03c4e321488223d91fa6669b2/qc/rseqc/SRR5063985_1.infer_experiment.txt",
                "SRR891275_005.infer_experiment": "/scratch/Shares/dowell/itripodi/ATAC/temp/3d/5f12b03c4e321488223d91fa6669b2/qc/rseqc/SRR891275_005.infer_experiment.txt",
                "SRR3622819_2.infer_experiment": "/scratch/Shares/dowell/itripodi/ATAC/temp/3d/5f12b03c4e321488223d91fa6669b2/qc/rseqc/SRR3622819_2.infer_experiment.txt",
                "SRR3622817_05.infer_experiment": "/scratch/Shares/dowell/itripodi/ATAC/temp/3d/5f12b03c4e321488223d91fa6669b2/qc/rseqc/SRR3622817_05.infer_experiment.txt",
                "SRR1822165_007.infer_experiment": "/scratch/Shares/dowell/itripodi/ATAC/temp/3d/5f12b03c4e321488223d91fa6669b2/qc/rseqc/SRR1822165_007.infer_experiment.txt",
                "SRR1822165_009.infer_experiment": "/scratch/Shares/dowell/itripodi/ATAC/temp/3d/5f12b03c4e321488223d91fa6669b2/qc/rseqc/SRR1822165_009.infer_experiment.txt",
                "SRR5128074_07.infer_experiment": "/scratch/Shares/dowell/itripodi/ATAC/temp/3d/5f12b03c4e321488223d91fa6669b2/qc/rseqc/SRR5128074_07.infer_experiment.txt",
                "SRR5128074_4.infer_experiment": "/scratch/Shares/dowell/itripodi/ATAC/temp/3d/5f12b03c4e321488223d91fa6669b2/qc/rseqc/SRR5128074_4.infer_experiment.txt",
                "SRR3622818_8.infer_experiment": "/scratch/Shares/dowell/itripodi/ATAC/temp/3d/5f12b03c4e321488223d91fa6669b2/qc/rseqc/SRR3622818_8.infer_experiment.txt",
                "SRR5876158_2.infer_experiment": "/scratch/Shares/dowell/itripodi/ATAC/temp/3d/5f12b03c4e321488223d91fa6669b2/qc/rseqc/SRR5876158_2.infer_experiment.txt",
                "SRR1822166_007.infer_experiment": "/scratch/Shares/dowell/itripodi/ATAC/temp/3d/5f12b03c4e321488223d91fa6669b2/qc/rseqc/SRR1822166_007.infer_experiment.txt",
                "SRR5063984_06.infer_experiment": "/scratch/Shares/dowell/itripodi/ATAC/temp/3d/5f12b03c4e321488223d91fa6669b2/qc/rseqc/SRR5063984_06.infer_experiment.txt",
                "SRR5063984_007.infer_experiment": "/scratch/Shares/dowell/itripodi/ATAC/temp/3d/5f12b03c4e321488223d91fa6669b2/qc/rseqc/SRR5063984_007.infer_experiment.txt",
                "SRR1822168_1.infer_experiment": "/scratch/Shares/dowell/itripodi/ATAC/temp/3d/5f12b03c4e321488223d91fa6669b2/qc/rseqc/SRR1822168_1.infer_experiment.txt",
                "SRR1822166_006.infer_experiment": "/scratch/Shares/dowell/itripodi/ATAC/temp/3d/5f12b03c4e321488223d91fa6669b2/qc/rseqc/SRR1822166_006.infer_experiment.txt",
                "SRR3622818_04.infer_experiment": "/scratch/Shares/dowell/itripodi/ATAC/temp/3d/5f12b03c4e321488223d91fa6669b2/qc/rseqc/SRR3622818_04.infer_experiment.txt",
                "SRR3622819_09.infer_experiment": "/scratch/Shares/dowell/itripodi/ATAC/temp/3d/5f12b03c4e321488223d91fa6669b2/qc/rseqc/SRR3622819_09.infer_experiment.txt",
                "SRR5876158_08.infer_experiment": "/scratch/Shares/dowell/itripodi/ATAC/temp/3d/5f12b03c4e321488223d91fa6669b2/qc/rseqc/SRR5876158_08.infer_experiment.txt",
                "SRR1822165_4.infer_experiment": "/scratch/Shares/dowell/itripodi/ATAC/temp/3d/5f12b03c4e321488223d91fa6669b2/qc/rseqc/SRR1822165_4.infer_experiment.txt",
                "SRR5007258_008.infer_experiment": "/scratch/Shares/dowell/itripodi/ATAC/temp/3d/5f12b03c4e321488223d91fa6669b2/qc/rseqc/SRR5007258_008.infer_experiment.txt",
                "SRR1822168_006.infer_experiment": "/scratch/Shares/dowell/itripodi/ATAC/temp/3d/5f12b03c4e321488223d91fa6669b2/qc/rseqc/SRR1822168_006.infer_experiment.txt",
                "SRR3622817_5.infer_experiment": "/scratch/Shares/dowell/itripodi/ATAC/temp/3d/5f12b03c4e321488223d91fa6669b2/qc/rseqc/SRR3622817_5.infer_experiment.txt",
                "SRR3622818_02.infer_experiment": "/scratch/Shares/dowell/itripodi/ATAC/temp/3d/5f12b03c4e321488223d91fa6669b2/qc/rseqc/SRR3622818_02.infer_experiment.txt",
                "SRR5007258_002.infer_experiment": "/scratch/Shares/dowell/itripodi/ATAC/temp/3d/5f12b03c4e321488223d91fa6669b2/qc/rseqc/SRR5007258_002.infer_experiment.txt",
                "SRR5876159_002.infer_experiment": "/scratch/Shares/dowell/itripodi/ATAC/temp/3d/5f12b03c4e321488223d91fa6669b2/qc/rseqc/SRR5876159_002.infer_experiment.txt",
                "SRR5007258_07.infer_experiment": "/scratch/Shares/dowell/itripodi/ATAC/temp/3d/5f12b03c4e321488223d91fa6669b2/qc/rseqc/SRR5007258_07.infer_experiment.txt",
                "SRR5063984_1.infer_experiment": "/scratch/Shares/dowell/itripodi/ATAC/temp/3d/5f12b03c4e321488223d91fa6669b2/qc/rseqc/SRR5063984_1.infer_experiment.txt",
                "SRR5063984_3.infer_experiment": "/scratch/Shares/dowell/itripodi/ATAC/temp/3d/5f12b03c4e321488223d91fa6669b2/qc/rseqc/SRR5063984_3.infer_experiment.txt",
                "SRR1822168_4.infer_experiment": "/scratch/Shares/dowell/itripodi/ATAC/temp/3d/5f12b03c4e321488223d91fa6669b2/qc/rseqc/SRR1822168_4.infer_experiment.txt",
                "SRR3622818_01.infer_experiment": "/scratch/Shares/dowell/itripodi/ATAC/temp/3d/5f12b03c4e321488223d91fa6669b2/qc/rseqc/SRR3622818_01.infer_experiment.txt"
            }
        },
        "Picard": {
            "GcBiasSummaryMetrics": {
                "SRR5007259_004": "/scratch/Shares/dowell/itripodi/ATAC/temp/3d/5f12b03c4e321488223d91fa6669b2/qc/picard/SRR5007259_004.summary_metrics.txt",
                "SRR5876158_07": "/scratch/Shares/dowell/itripodi/ATAC/temp/3d/5f12b03c4e321488223d91fa6669b2/qc/picard/SRR5876158_07.summary_metrics.txt",
                "SRR3622819_001": "/scratch/Shares/dowell/itripodi/ATAC/temp/3d/5f12b03c4e321488223d91fa6669b2/qc/picard/SRR3622819_001.summary_metrics.txt",
                "SRR3622817_001": "/scratch/Shares/dowell/itripodi/ATAC/temp/3d/5f12b03c4e321488223d91fa6669b2/qc/picard/SRR3622817_001.summary_metrics.txt",
                "SRR891276_002": "/scratch/Shares/dowell/itripodi/ATAC/temp/3d/5f12b03c4e321488223d91fa6669b2/qc/picard/SRR891276_002.summary_metrics.txt",
                "SRR1822168_008": "/scratch/Shares/dowell/itripodi/ATAC/temp/3d/5f12b03c4e321488223d91fa6669b2/qc/picard/SRR1822168_008.summary_metrics.txt",
                "SRR5007259_06": "/scratch/Shares/dowell/itripodi/ATAC/temp/3d/5f12b03c4e321488223d91fa6669b2/qc/picard/SRR5007259_06.summary_metrics.txt",
                "SRR5876159_009": "/scratch/Shares/dowell/itripodi/ATAC/temp/3d/5f12b03c4e321488223d91fa6669b2/qc/picard/SRR5876159_009.summary_metrics.txt",
                "SRR5876159_02": "/scratch/Shares/dowell/itripodi/ATAC/temp/3d/5f12b03c4e321488223d91fa6669b2/qc/picard/SRR5876159_02.summary_metrics.txt",
                "SRR5876159_008": "/scratch/Shares/dowell/itripodi/ATAC/temp/3d/5f12b03c4e321488223d91fa6669b2/qc/picard/SRR5876159_008.summary_metrics.txt",
                "SRR3622818_01": "/scratch/Shares/dowell/itripodi/ATAC/temp/3d/5f12b03c4e321488223d91fa6669b2/qc/picard/SRR3622818_01.summary_metrics.txt",
                "SRR1822166_08": "/scratch/Shares/dowell/itripodi/ATAC/temp/3d/5f12b03c4e321488223d91fa6669b2/qc/picard/SRR1822166_08.summary_metrics.txt",
                "SRR1822166": "/scratch/Shares/dowell/itripodi/ATAC/temp/3d/5f12b03c4e321488223d91fa6669b2/qc/picard/SRR1822166.summary_metrics.txt",
                "SRR3622819_007": "/scratch/Shares/dowell/itripodi/ATAC/temp/3d/5f12b03c4e321488223d91fa6669b2/qc/picard/SRR3622819_007.summary_metrics.txt",
                "SRR5876158_02": "/scratch/Shares/dowell/itripodi/ATAC/temp/3d/5f12b03c4e321488223d91fa6669b2/qc/picard/SRR5876158_02.summary_metrics.txt",
                "SRR3622817_005": "/scratch/Shares/dowell/itripodi/ATAC/temp/3d/5f12b03c4e321488223d91fa6669b2/qc/picard/SRR3622817_005.summary_metrics.txt",
                "SRR1822165_006": "/scratch/Shares/dowell/itripodi/ATAC/temp/3d/5f12b03c4e321488223d91fa6669b2/qc/picard/SRR1822165_006.summary_metrics.txt",
                "SRR891275_007": "/scratch/Shares/dowell/itripodi/ATAC/temp/3d/5f12b03c4e321488223d91fa6669b2/qc/picard/SRR891275_007.summary_metrics.txt",
                "SRR5007259_1": "/scratch/Shares/dowell/itripodi/ATAC/temp/3d/5f12b03c4e321488223d91fa6669b2/qc/picard/SRR5007259_1.summary_metrics.txt",
                "SRR3622817_004": "/scratch/Shares/dowell/itripodi/ATAC/temp/3d/5f12b03c4e321488223d91fa6669b2/qc/picard/SRR3622817_004.summary_metrics.txt",
                "SRR3622817_9": "/scratch/Shares/dowell/itripodi/ATAC/temp/3d/5f12b03c4e321488223d91fa6669b2/qc/picard/SRR3622817_9.summary_metrics.txt",
                "SRR5128074_07": "/scratch/Shares/dowell/itripodi/ATAC/temp/3d/5f12b03c4e321488223d91fa6669b2/qc/picard/SRR5128074_07.summary_metrics.txt",
                "SRR5063985": "/scratch/Shares/dowell/itripodi/ATAC/temp/3d/5f12b03c4e321488223d91fa6669b2/qc/picard/SRR5063985.summary_metrics.txt",
                "SRR5876158_001": "/scratch/Shares/dowell/itripodi/ATAC/temp/3d/5f12b03c4e321488223d91fa6669b2/qc/picard/SRR5876158_001.summary_metrics.txt",
                "SRR5876159": "/scratch/Shares/dowell/itripodi/ATAC/temp/3d/5f12b03c4e321488223d91fa6669b2/qc/picard/SRR5876159.summary_metrics.txt",
                "SRR1822165_08": "/scratch/Shares/dowell/itripodi/ATAC/temp/3d/5f12b03c4e321488223d91fa6669b2/qc/picard/SRR1822165_08.summary_metrics.txt",
                "SRR3622819_003": "/scratch/Shares/dowell/itripodi/ATAC/temp/3d/5f12b03c4e321488223d91fa6669b2/qc/picard/SRR3622819_003.summary_metrics.txt",
                "SRR3622817_7": "/scratch/Shares/dowell/itripodi/ATAC/temp/3d/5f12b03c4e321488223d91fa6669b2/qc/picard/SRR3622817_7.summary_metrics.txt",
                "SRR1822165_06": "/scratch/Shares/dowell/itripodi/ATAC/temp/3d/5f12b03c4e321488223d91fa6669b2/qc/picard/SRR1822165_06.summary_metrics.txt",
                "SRR5063984_007": "/scratch/Shares/dowell/itripodi/ATAC/temp/3d/5f12b03c4e321488223d91fa6669b2/qc/picard/SRR5063984_007.summary_metrics.txt",
                "SRR5063985_2": "/scratch/Shares/dowell/itripodi/ATAC/temp/3d/5f12b03c4e321488223d91fa6669b2/qc/picard/SRR5063985_2.summary_metrics.txt",
                "SRR3622819_004": "/scratch/Shares/dowell/itripodi/ATAC/temp/3d/5f12b03c4e321488223d91fa6669b2/qc/picard/SRR3622819_004.summary_metrics.txt",
                "SRR1822165_002": "/scratch/Shares/dowell/itripodi/ATAC/temp/3d/5f12b03c4e321488223d91fa6669b2/qc/picard/SRR1822165_002.summary_metrics.txt",
                "SRR1822168_8": "/scratch/Shares/dowell/itripodi/ATAC/temp/3d/5f12b03c4e321488223d91fa6669b2/qc/picard/SRR1822168_8.summary_metrics.txt",
                "SRR5063986": "/scratch/Shares/dowell/itripodi/ATAC/temp/3d/5f12b03c4e321488223d91fa6669b2/qc/picard/SRR5063986.summary_metrics.txt",
                "SRR5063984_004": "/scratch/Shares/dowell/itripodi/ATAC/temp/3d/5f12b03c4e321488223d91fa6669b2/qc/picard/SRR5063984_004.summary_metrics.txt",
                "SRR1822166_09": "/scratch/Shares/dowell/itripodi/ATAC/temp/3d/5f12b03c4e321488223d91fa6669b2/qc/picard/SRR1822166_09.summary_metrics.txt",
                "SRR3622818_003": "/scratch/Shares/dowell/itripodi/ATAC/temp/3d/5f12b03c4e321488223d91fa6669b2/qc/picard/SRR3622818_003.summary_metrics.txt",
                "SRR5876159_007": "/scratch/Shares/dowell/itripodi/ATAC/temp/3d/5f12b03c4e321488223d91fa6669b2/qc/picard/SRR5876159_007.summary_metrics.txt",
                "SRR5063985_004": "/scratch/Shares/dowell/itripodi/ATAC/temp/3d/5f12b03c4e321488223d91fa6669b2/qc/picard/SRR5063985_004.summary_metrics.txt",
                "SRR3622817_3": "/scratch/Shares/dowell/itripodi/ATAC/temp/3d/5f12b03c4e321488223d91fa6669b2/qc/picard/SRR3622817_3.summary_metrics.txt",
                "SRR891276_9": "/scratch/Shares/dowell/itripodi/ATAC/temp/3d/5f12b03c4e321488223d91fa6669b2/qc/picard/SRR891276_9.summary_metrics.txt",
                "SRR5063985_001": "/scratch/Shares/dowell/itripodi/ATAC/temp/3d/5f12b03c4e321488223d91fa6669b2/qc/picard/SRR5063985_001.summary_metrics.txt",
                "SRR1822168_07": "/scratch/Shares/dowell/itripodi/ATAC/temp/3d/5f12b03c4e321488223d91fa6669b2/qc/picard/SRR1822168_07.summary_metrics.txt",
                "SRR5128074_6": "/scratch/Shares/dowell/itripodi/ATAC/temp/3d/5f12b03c4e321488223d91fa6669b2/qc/picard/SRR5128074_6.summary_metrics.txt",
                "SRR1822165_004": "/scratch/Shares/dowell/itripodi/ATAC/temp/3d/5f12b03c4e321488223d91fa6669b2/qc/picard/SRR1822165_004.summary_metrics.txt",
                "SRR5007259_08": "/scratch/Shares/dowell/itripodi/ATAC/temp/3d/5f12b03c4e321488223d91fa6669b2/qc/picard/SRR5007259_08.summary_metrics.txt",
                "SRR5007258_001": "/scratch/Shares/dowell/itripodi/ATAC/temp/3d/5f12b03c4e321488223d91fa6669b2/qc/picard/SRR5007258_001.summary_metrics.txt",
                "SRR891275_5": "/scratch/Shares/dowell/itripodi/ATAC/temp/3d/5f12b03c4e321488223d91fa6669b2/qc/picard/SRR891275_5.summary_metrics.txt",
                "SRR5063985_01": "/scratch/Shares/dowell/itripodi/ATAC/temp/3d/5f12b03c4e321488223d91fa6669b2/qc/picard/SRR5063985_01.summary_metrics.txt",
                "SRR891275_3": "/scratch/Shares/dowell/itripodi/ATAC/temp/3d/5f12b03c4e321488223d91fa6669b2/qc/picard/SRR891275_3.summary_metrics.txt",
                "SRR1822168_007": "/scratch/Shares/dowell/itripodi/ATAC/temp/3d/5f12b03c4e321488223d91fa6669b2/qc/picard/SRR1822168_007.summary_metrics.txt",
                "SRR5007259_003": "/scratch/Shares/dowell/itripodi/ATAC/temp/3d/5f12b03c4e321488223d91fa6669b2/qc/picard/SRR5007259_003.summary_metrics.txt",
                "SRR891276_007": "/scratch/Shares/dowell/itripodi/ATAC/temp/3d/5f12b03c4e321488223d91fa6669b2/qc/picard/SRR891276_007.summary_metrics.txt",
                "SRR5063984_6": "/scratch/Shares/dowell/itripodi/ATAC/temp/3d/5f12b03c4e321488223d91fa6669b2/qc/picard/SRR5063984_6.summary_metrics.txt",
                "SRR1822166_7": "/scratch/Shares/dowell/itripodi/ATAC/temp/3d/5f12b03c4e321488223d91fa6669b2/qc/picard/SRR1822166_7.summary_metrics.txt",
                "SRR3622817_008": "/scratch/Shares/dowell/itripodi/ATAC/temp/3d/5f12b03c4e321488223d91fa6669b2/qc/picard/SRR3622817_008.summary_metrics.txt",
                "SRR5007258_5": "/scratch/Shares/dowell/itripodi/ATAC/temp/3d/5f12b03c4e321488223d91fa6669b2/qc/picard/SRR5007258_5.summary_metrics.txt",
                "SRR1822166_6": "/scratch/Shares/dowell/itripodi/ATAC/temp/3d/5f12b03c4e321488223d91fa6669b2/qc/picard/SRR1822166_6.summary_metrics.txt",
                "SRR1822165_3": "/scratch/Shares/dowell/itripodi/ATAC/temp/3d/5f12b03c4e321488223d91fa6669b2/qc/picard/SRR1822165_3.summary_metrics.txt",
                "SRR5007259_05": "/scratch/Shares/dowell/itripodi/ATAC/temp/3d/5f12b03c4e321488223d91fa6669b2/qc/picard/SRR5007259_05.summary_metrics.txt",
                "SRR3622819_002": "/scratch/Shares/dowell/itripodi/ATAC/temp/3d/5f12b03c4e321488223d91fa6669b2/qc/picard/SRR3622819_002.summary_metrics.txt",
                "SRR5876158_6": "/scratch/Shares/dowell/itripodi/ATAC/temp/3d/5f12b03c4e321488223d91fa6669b2/qc/picard/SRR5876158_6.summary_metrics.txt",
                "SRR5007258_8": "/scratch/Shares/dowell/itripodi/ATAC/temp/3d/5f12b03c4e321488223d91fa6669b2/qc/picard/SRR5007258_8.summary_metrics.txt",
                "SRR1822168_09": "/scratch/Shares/dowell/itripodi/ATAC/temp/3d/5f12b03c4e321488223d91fa6669b2/qc/picard/SRR1822168_09.summary_metrics.txt",
                "SRR3622818_9": "/scratch/Shares/dowell/itripodi/ATAC/temp/3d/5f12b03c4e321488223d91fa6669b2/qc/picard/SRR3622818_9.summary_metrics.txt",
                "SRR5876159_1": "/scratch/Shares/dowell/itripodi/ATAC/temp/3d/5f12b03c4e321488223d91fa6669b2/qc/picard/SRR5876159_1.summary_metrics.txt",
                "SRR5128074_008": "/scratch/Shares/dowell/itripodi/ATAC/temp/3d/5f12b03c4e321488223d91fa6669b2/qc/picard/SRR5128074_008.summary_metrics.txt",
                "SRR5007259_002": "/scratch/Shares/dowell/itripodi/ATAC/temp/3d/5f12b03c4e321488223d91fa6669b2/qc/picard/SRR5007259_002.summary_metrics.txt",
                "SRR5063985_02": "/scratch/Shares/dowell/itripodi/ATAC/temp/3d/5f12b03c4e321488223d91fa6669b2/qc/picard/SRR5063985_02.summary_metrics.txt",
                "SRR891276_4": "/scratch/Shares/dowell/itripodi/ATAC/temp/3d/5f12b03c4e321488223d91fa6669b2/qc/picard/SRR891276_4.summary_metrics.txt",
                "SRR5128074_4": "/scratch/Shares/dowell/itripodi/ATAC/temp/3d/5f12b03c4e321488223d91fa6669b2/qc/picard/SRR5128074_4.summary_metrics.txt",
                "SRR5128074_009": "/scratch/Shares/dowell/itripodi/ATAC/temp/3d/5f12b03c4e321488223d91fa6669b2/qc/picard/SRR5128074_009.summary_metrics.txt",
                "SRR5063985_005": "/scratch/Shares/dowell/itripodi/ATAC/temp/3d/5f12b03c4e321488223d91fa6669b2/qc/picard/SRR5063985_005.summary_metrics.txt",
                "SRR3622817_03": "/scratch/Shares/dowell/itripodi/ATAC/temp/3d/5f12b03c4e321488223d91fa6669b2/qc/picard/SRR3622817_03.summary_metrics.txt",
                "SRR1822168_5": "/scratch/Shares/dowell/itripodi/ATAC/temp/3d/5f12b03c4e321488223d91fa6669b2/qc/picard/SRR1822168_5.summary_metrics.txt",
                "SRR5876159_001": "/scratch/Shares/dowell/itripodi/ATAC/temp/3d/5f12b03c4e321488223d91fa6669b2/qc/picard/SRR5876159_001.summary_metrics.txt",
                "SRR5876158_01": "/scratch/Shares/dowell/itripodi/ATAC/temp/3d/5f12b03c4e321488223d91fa6669b2/qc/picard/SRR5876158_01.summary_metrics.txt",
                "SRR1822165_003": "/scratch/Shares/dowell/itripodi/ATAC/temp/3d/5f12b03c4e321488223d91fa6669b2/qc/picard/SRR1822165_003.summary_metrics.txt",
                "SRR3622817_009": "/scratch/Shares/dowell/itripodi/ATAC/temp/3d/5f12b03c4e321488223d91fa6669b2/qc/picard/SRR3622817_009.summary_metrics.txt",
                "SRR5007258_09": "/scratch/Shares/dowell/itripodi/ATAC/temp/3d/5f12b03c4e321488223d91fa6669b2/qc/picard/SRR5007258_09.summary_metrics.txt",
                "SRR3622817_06": "/scratch/Shares/dowell/itripodi/ATAC/temp/3d/5f12b03c4e321488223d91fa6669b2/qc/picard/SRR3622817_06.summary_metrics.txt",
                "SRR5876158_05": "/scratch/Shares/dowell/itripodi/ATAC/temp/3d/5f12b03c4e321488223d91fa6669b2/qc/picard/SRR5876158_05.summary_metrics.txt",
                "SRR5007258_07": "/scratch/Shares/dowell/itripodi/ATAC/temp/3d/5f12b03c4e321488223d91fa6669b2/qc/picard/SRR5007258_07.summary_metrics.txt",
                "SRR3622818": "/scratch/Shares/dowell/itripodi/ATAC/temp/3d/5f12b03c4e321488223d91fa6669b2/qc/picard/SRR3622818.summary_metrics.txt",
                "SRR3622817_01": "/scratch/Shares/dowell/itripodi/ATAC/temp/3d/5f12b03c4e321488223d91fa6669b2/qc/picard/SRR3622817_01.summary_metrics.txt",
                "SRR3622818_4": "/scratch/Shares/dowell/itripodi/ATAC/temp/3d/5f12b03c4e321488223d91fa6669b2/qc/picard/SRR3622818_4.summary_metrics.txt",
                "SRR5876158_005": "/scratch/Shares/dowell/itripodi/ATAC/temp/3d/5f12b03c4e321488223d91fa6669b2/qc/picard/SRR5876158_005.summary_metrics.txt",
                "SRR3622819_1": "/scratch/Shares/dowell/itripodi/ATAC/temp/3d/5f12b03c4e321488223d91fa6669b2/qc/picard/SRR3622819_1.summary_metrics.txt",
                "SRR5876159_04": "/scratch/Shares/dowell/itripodi/ATAC/temp/3d/5f12b03c4e321488223d91fa6669b2/qc/picard/SRR5876159_04.summary_metrics.txt",
                "SRR3622818_6": "/scratch/Shares/dowell/itripodi/ATAC/temp/3d/5f12b03c4e321488223d91fa6669b2/qc/picard/SRR3622818_6.summary_metrics.txt",
                "SRR1822166_04": "/scratch/Shares/dowell/itripodi/ATAC/temp/3d/5f12b03c4e321488223d91fa6669b2/qc/picard/SRR1822166_04.summary_metrics.txt",
                "SRR5128074_006": "/scratch/Shares/dowell/itripodi/ATAC/temp/3d/5f12b03c4e321488223d91fa6669b2/qc/picard/SRR5128074_006.summary_metrics.txt",
                "SRR5876158": "/scratch/Shares/dowell/itripodi/ATAC/temp/3d/5f12b03c4e321488223d91fa6669b2/qc/picard/SRR5876158.summary_metrics.txt",
                "SRR5128074_007": "/scratch/Shares/dowell/itripodi/ATAC/temp/3d/5f12b03c4e321488223d91fa6669b2/qc/picard/SRR5128074_007.summary_metrics.txt",
                "SRR3622819_2": "/scratch/Shares/dowell/itripodi/ATAC/temp/3d/5f12b03c4e321488223d91fa6669b2/qc/picard/SRR3622819_2.summary_metrics.txt",
                "SRR891275_7": "/scratch/Shares/dowell/itripodi/ATAC/temp/3d/5f12b03c4e321488223d91fa6669b2/qc/picard/SRR891275_7.summary_metrics.txt",
                "SRR891275_02": "/scratch/Shares/dowell/itripodi/ATAC/temp/3d/5f12b03c4e321488223d91fa6669b2/qc/picard/SRR891275_02.summary_metrics.txt",
                "SRR1822166_9": "/scratch/Shares/dowell/itripodi/ATAC/temp/3d/5f12b03c4e321488223d91fa6669b2/qc/picard/SRR1822166_9.summary_metrics.txt",
                "SRR5063984_7": "/scratch/Shares/dowell/itripodi/ATAC/temp/3d/5f12b03c4e321488223d91fa6669b2/qc/picard/SRR5063984_7.summary_metrics.txt",
                "SRR5128074_5": "/scratch/Shares/dowell/itripodi/ATAC/temp/3d/5f12b03c4e321488223d91fa6669b2/qc/picard/SRR5128074_5.summary_metrics.txt",
                "SRR3622817_04": "/scratch/Shares/dowell/itripodi/ATAC/temp/3d/5f12b03c4e321488223d91fa6669b2/qc/picard/SRR3622817_04.summary_metrics.txt",
                "SRR1822166_4": "/scratch/Shares/dowell/itripodi/ATAC/temp/3d/5f12b03c4e321488223d91fa6669b2/qc/picard/SRR1822166_4.summary_metrics.txt",
                "SRR5007258_4": "/scratch/Shares/dowell/itripodi/ATAC/temp/3d/5f12b03c4e321488223d91fa6669b2/qc/picard/SRR5007258_4.summary_metrics.txt",
                "SRR3622819_02": "/scratch/Shares/dowell/itripodi/ATAC/temp/3d/5f12b03c4e321488223d91fa6669b2/qc/picard/SRR3622819_02.summary_metrics.txt",
                "SRR891276_5": "/scratch/Shares/dowell/itripodi/ATAC/temp/3d/5f12b03c4e321488223d91fa6669b2/qc/picard/SRR891276_5.summary_metrics.txt",
                "SRR891276_03": "/scratch/Shares/dowell/itripodi/ATAC/temp/3d/5f12b03c4e321488223d91fa6669b2/qc/picard/SRR891276_03.summary_metrics.txt",
                "SRR891275": "/scratch/Shares/dowell/itripodi/ATAC/temp/3d/5f12b03c4e321488223d91fa6669b2/qc/picard/SRR891275.summary_metrics.txt",
                "SRR5063985_08": "/scratch/Shares/dowell/itripodi/ATAC/temp/3d/5f12b03c4e321488223d91fa6669b2/qc/picard/SRR5063985_08.summary_metrics.txt",
                "SRR3622817_8": "/scratch/Shares/dowell/itripodi/ATAC/temp/3d/5f12b03c4e321488223d91fa6669b2/qc/picard/SRR3622817_8.summary_metrics.txt",
                "SRR1822168_002": "/scratch/Shares/dowell/itripodi/ATAC/temp/3d/5f12b03c4e321488223d91fa6669b2/qc/picard/SRR1822168_002.summary_metrics.txt",
                "SRR1822165_9": "/scratch/Shares/dowell/itripodi/ATAC/temp/3d/5f12b03c4e321488223d91fa6669b2/qc/picard/SRR1822165_9.summary_metrics.txt",
                "SRR3622817_02": "/scratch/Shares/dowell/itripodi/ATAC/temp/3d/5f12b03c4e321488223d91fa6669b2/qc/picard/SRR3622817_02.summary_metrics.txt",
                "SRR891276_02": "/scratch/Shares/dowell/itripodi/ATAC/temp/3d/5f12b03c4e321488223d91fa6669b2/qc/picard/SRR891276_02.summary_metrics.txt",
                "SRR891275_08": "/scratch/Shares/dowell/itripodi/ATAC/temp/3d/5f12b03c4e321488223d91fa6669b2/qc/picard/SRR891275_08.summary_metrics.txt",
                "SRR5128074_08": "/scratch/Shares/dowell/itripodi/ATAC/temp/3d/5f12b03c4e321488223d91fa6669b2/qc/picard/SRR5128074_08.summary_metrics.txt",
                "SRR5007258_02": "/scratch/Shares/dowell/itripodi/ATAC/temp/3d/5f12b03c4e321488223d91fa6669b2/qc/picard/SRR5007258_02.summary_metrics.txt",
                "SRR5876158_1": "/scratch/Shares/dowell/itripodi/ATAC/temp/3d/5f12b03c4e321488223d91fa6669b2/qc/picard/SRR5876158_1.summary_metrics.txt",
                "SRR1822165_2": "/scratch/Shares/dowell/itripodi/ATAC/temp/3d/5f12b03c4e321488223d91fa6669b2/qc/picard/SRR1822165_2.summary_metrics.txt",
                "SRR5063984_006": "/scratch/Shares/dowell/itripodi/ATAC/temp/3d/5f12b03c4e321488223d91fa6669b2/qc/picard/SRR5063984_006.summary_metrics.txt",
                "SRR5063984_005": "/scratch/Shares/dowell/itripodi/ATAC/temp/3d/5f12b03c4e321488223d91fa6669b2/qc/picard/SRR5063984_005.summary_metrics.txt",
                "SRR1822166_004": "/scratch/Shares/dowell/itripodi/ATAC/temp/3d/5f12b03c4e321488223d91fa6669b2/qc/picard/SRR1822166_004.summary_metrics.txt",
                "SRR5063984_09": "/scratch/Shares/dowell/itripodi/ATAC/temp/3d/5f12b03c4e321488223d91fa6669b2/qc/picard/SRR5063984_09.summary_metrics.txt",
                "SRR891275_01": "/scratch/Shares/dowell/itripodi/ATAC/temp/3d/5f12b03c4e321488223d91fa6669b2/qc/picard/SRR891275_01.summary_metrics.txt",
                "SRR5128074": "/scratch/Shares/dowell/itripodi/ATAC/temp/3d/5f12b03c4e321488223d91fa6669b2/qc/picard/SRR5128074.summary_metrics.txt",
                "SRR3622818_005": "/scratch/Shares/dowell/itripodi/ATAC/temp/3d/5f12b03c4e321488223d91fa6669b2/qc/picard/SRR3622818_005.summary_metrics.txt",
                "SRR5876158_03": "/scratch/Shares/dowell/itripodi/ATAC/temp/3d/5f12b03c4e321488223d91fa6669b2/qc/picard/SRR5876158_03.summary_metrics.txt",
                "SRR5007258_6": "/scratch/Shares/dowell/itripodi/ATAC/temp/3d/5f12b03c4e321488223d91fa6669b2/qc/picard/SRR5007258_6.summary_metrics.txt",
                "SRR891275_09": "/scratch/Shares/dowell/itripodi/ATAC/temp/3d/5f12b03c4e321488223d91fa6669b2/qc/picard/SRR891275_09.summary_metrics.txt",
                "SRR891275_8": "/scratch/Shares/dowell/itripodi/ATAC/temp/3d/5f12b03c4e321488223d91fa6669b2/qc/picard/SRR891275_8.summary_metrics.txt",
                "SRR5876159_002": "/scratch/Shares/dowell/itripodi/ATAC/temp/3d/5f12b03c4e321488223d91fa6669b2/qc/picard/SRR5876159_002.summary_metrics.txt",
                "SRR1822168_006": "/scratch/Shares/dowell/itripodi/ATAC/temp/3d/5f12b03c4e321488223d91fa6669b2/qc/picard/SRR1822168_006.summary_metrics.txt",
                "SRR5876158_08": "/scratch/Shares/dowell/itripodi/ATAC/temp/3d/5f12b03c4e321488223d91fa6669b2/qc/picard/SRR5876158_08.summary_metrics.txt",
                "SRR3622818_5": "/scratch/Shares/dowell/itripodi/ATAC/temp/3d/5f12b03c4e321488223d91fa6669b2/qc/picard/SRR3622818_5.summary_metrics.txt",
                "SRR5063985_3": "/scratch/Shares/dowell/itripodi/ATAC/temp/3d/5f12b03c4e321488223d91fa6669b2/qc/picard/SRR5063985_3.summary_metrics.txt",
                "SRR1822165_01": "/scratch/Shares/dowell/itripodi/ATAC/temp/3d/5f12b03c4e321488223d91fa6669b2/qc/picard/SRR1822165_01.summary_metrics.txt",
                "SRR5876159_06": "/scratch/Shares/dowell/itripodi/ATAC/temp/3d/5f12b03c4e321488223d91fa6669b2/qc/picard/SRR5876159_06.summary_metrics.txt",
                "SRR891275_003": "/scratch/Shares/dowell/itripodi/ATAC/temp/3d/5f12b03c4e321488223d91fa6669b2/qc/picard/SRR891275_003.summary_metrics.txt",
                "SRR3622817_006": "/scratch/Shares/dowell/itripodi/ATAC/temp/3d/5f12b03c4e321488223d91fa6669b2/qc/picard/SRR3622817_006.summary_metrics.txt",
                "SRR1822166_1": "/scratch/Shares/dowell/itripodi/ATAC/temp/3d/5f12b03c4e321488223d91fa6669b2/qc/picard/SRR1822166_1.summary_metrics.txt",
                "SRR5876159_004": "/scratch/Shares/dowell/itripodi/ATAC/temp/3d/5f12b03c4e321488223d91fa6669b2/qc/picard/SRR5876159_004.summary_metrics.txt",
                "SRR5007259_8": "/scratch/Shares/dowell/itripodi/ATAC/temp/3d/5f12b03c4e321488223d91fa6669b2/qc/picard/SRR5007259_8.summary_metrics.txt",
                "SRR5876158_7": "/scratch/Shares/dowell/itripodi/ATAC/temp/3d/5f12b03c4e321488223d91fa6669b2/qc/picard/SRR5876158_7.summary_metrics.txt",
                "SRR5063984_001": "/scratch/Shares/dowell/itripodi/ATAC/temp/3d/5f12b03c4e321488223d91fa6669b2/qc/picard/SRR5063984_001.summary_metrics.txt",
                "SRR891275_9": "/scratch/Shares/dowell/itripodi/ATAC/temp/3d/5f12b03c4e321488223d91fa6669b2/qc/picard/SRR891275_9.summary_metrics.txt",
                "SRR3622817_003": "/scratch/Shares/dowell/itripodi/ATAC/temp/3d/5f12b03c4e321488223d91fa6669b2/qc/picard/SRR3622817_003.summary_metrics.txt",
                "SRR1822168": "/scratch/Shares/dowell/itripodi/ATAC/temp/3d/5f12b03c4e321488223d91fa6669b2/qc/picard/SRR1822168.summary_metrics.txt",
                "SRR891276_7": "/scratch/Shares/dowell/itripodi/ATAC/temp/3d/5f12b03c4e321488223d91fa6669b2/qc/picard/SRR891276_7.summary_metrics.txt",
                "SRR5063984_2": "/scratch/Shares/dowell/itripodi/ATAC/temp/3d/5f12b03c4e321488223d91fa6669b2/qc/picard/SRR5063984_2.summary_metrics.txt",
                "SRR5007258_008": "/scratch/Shares/dowell/itripodi/ATAC/temp/3d/5f12b03c4e321488223d91fa6669b2/qc/picard/SRR5007258_008.summary_metrics.txt",
                "SRR5063985_05": "/scratch/Shares/dowell/itripodi/ATAC/temp/3d/5f12b03c4e321488223d91fa6669b2/qc/picard/SRR5063985_05.summary_metrics.txt",
                "SRR5876158_04": "/scratch/Shares/dowell/itripodi/ATAC/temp/3d/5f12b03c4e321488223d91fa6669b2/qc/picard/SRR5876158_04.summary_metrics.txt",
                "SRR5063985_03": "/scratch/Shares/dowell/itripodi/ATAC/temp/3d/5f12b03c4e321488223d91fa6669b2/qc/picard/SRR5063985_03.summary_metrics.txt",
                "SRR5063984_8": "/scratch/Shares/dowell/itripodi/ATAC/temp/3d/5f12b03c4e321488223d91fa6669b2/qc/picard/SRR5063984_8.summary_metrics.txt",
                "SRR5876159_4": "/scratch/Shares/dowell/itripodi/ATAC/temp/3d/5f12b03c4e321488223d91fa6669b2/qc/picard/SRR5876159_4.summary_metrics.txt",
                "SRR5007259": "/scratch/Shares/dowell/itripodi/ATAC/temp/3d/5f12b03c4e321488223d91fa6669b2/qc/picard/SRR5007259.summary_metrics.txt",
                "SRR3622819_08": "/scratch/Shares/dowell/itripodi/ATAC/temp/3d/5f12b03c4e321488223d91fa6669b2/qc/picard/SRR3622819_08.summary_metrics.txt",
                "SRR1822165_001": "/scratch/Shares/dowell/itripodi/ATAC/temp/3d/5f12b03c4e321488223d91fa6669b2/qc/picard/SRR1822165_001.summary_metrics.txt",
                "SRR5876159_006": "/scratch/Shares/dowell/itripodi/ATAC/temp/3d/5f12b03c4e321488223d91fa6669b2/qc/picard/SRR5876159_006.summary_metrics.txt",
                "SRR5876159_8": "/scratch/Shares/dowell/itripodi/ATAC/temp/3d/5f12b03c4e321488223d91fa6669b2/qc/picard/SRR5876159_8.summary_metrics.txt",
                "SRR5007258_04": "/scratch/Shares/dowell/itripodi/ATAC/temp/3d/5f12b03c4e321488223d91fa6669b2/qc/picard/SRR5007258_04.summary_metrics.txt",
                "SRR891276": "/scratch/Shares/dowell/itripodi/ATAC/temp/3d/5f12b03c4e321488223d91fa6669b2/qc/picard/SRR891276.summary_metrics.txt",
                "SRR1822165": "/scratch/Shares/dowell/itripodi/ATAC/temp/3d/5f12b03c4e321488223d91fa6669b2/qc/picard/SRR1822165.summary_metrics.txt",
                "SRR5007259_04": "/scratch/Shares/dowell/itripodi/ATAC/temp/3d/5f12b03c4e321488223d91fa6669b2/qc/picard/SRR5007259_04.summary_metrics.txt",
                "SRR891275_07": "/scratch/Shares/dowell/itripodi/ATAC/temp/3d/5f12b03c4e321488223d91fa6669b2/qc/picard/SRR891275_07.summary_metrics.txt",
                "SRR5876159_6": "/scratch/Shares/dowell/itripodi/ATAC/temp/3d/5f12b03c4e321488223d91fa6669b2/qc/picard/SRR5876159_6.summary_metrics.txt",
                "SRR5007259_02": "/scratch/Shares/dowell/itripodi/ATAC/temp/3d/5f12b03c4e321488223d91fa6669b2/qc/picard/SRR5007259_02.summary_metrics.txt",
                "SRR5128074_7": "/scratch/Shares/dowell/itripodi/ATAC/temp/3d/5f12b03c4e321488223d91fa6669b2/qc/picard/SRR5128074_7.summary_metrics.txt",
                "SRR5128074_002": "/scratch/Shares/dowell/itripodi/ATAC/temp/3d/5f12b03c4e321488223d91fa6669b2/qc/picard/SRR5128074_002.summary_metrics.txt",
                "SRR5063984_03": "/scratch/Shares/dowell/itripodi/ATAC/temp/3d/5f12b03c4e321488223d91fa6669b2/qc/picard/SRR5063984_03.summary_metrics.txt",
                "SRR891276_006": "/scratch/Shares/dowell/itripodi/ATAC/temp/3d/5f12b03c4e321488223d91fa6669b2/qc/picard/SRR891276_006.summary_metrics.txt",
                "SRR5128074_3": "/scratch/Shares/dowell/itripodi/ATAC/temp/3d/5f12b03c4e321488223d91fa6669b2/qc/picard/SRR5128074_3.summary_metrics.txt",
                "SRR3622817_007": "/scratch/Shares/dowell/itripodi/ATAC/temp/3d/5f12b03c4e321488223d91fa6669b2/qc/picard/SRR3622817_007.summary_metrics.txt",
                "SRR3622819_008": "/scratch/Shares/dowell/itripodi/ATAC/temp/3d/5f12b03c4e321488223d91fa6669b2/qc/picard/SRR3622819_008.summary_metrics.txt",
                "SRR1822166_006": "/scratch/Shares/dowell/itripodi/ATAC/temp/3d/5f12b03c4e321488223d91fa6669b2/qc/picard/SRR1822166_006.summary_metrics.txt",
                "SRR3622817_1": "/scratch/Shares/dowell/itripodi/ATAC/temp/3d/5f12b03c4e321488223d91fa6669b2/qc/picard/SRR3622817_1.summary_metrics.txt",
                "SRR1822168_06": "/scratch/Shares/dowell/itripodi/ATAC/temp/3d/5f12b03c4e321488223d91fa6669b2/qc/picard/SRR1822168_06.summary_metrics.txt",
                "SRR5063985_006": "/scratch/Shares/dowell/itripodi/ATAC/temp/3d/5f12b03c4e321488223d91fa6669b2/qc/picard/SRR5063985_006.summary_metrics.txt",
                "SRR1822168_7": "/scratch/Shares/dowell/itripodi/ATAC/temp/3d/5f12b03c4e321488223d91fa6669b2/qc/picard/SRR1822168_7.summary_metrics.txt",
                "SRR5063984_9": "/scratch/Shares/dowell/itripodi/ATAC/temp/3d/5f12b03c4e321488223d91fa6669b2/qc/picard/SRR5063984_9.summary_metrics.txt",
                "SRR3622819_05": "/scratch/Shares/dowell/itripodi/ATAC/temp/3d/5f12b03c4e321488223d91fa6669b2/qc/picard/SRR3622819_05.summary_metrics.txt",
                "SRR1822168_4": "/scratch/Shares/dowell/itripodi/ATAC/temp/3d/5f12b03c4e321488223d91fa6669b2/qc/picard/SRR1822168_4.summary_metrics.txt",
                "SRR5007258_003": "/scratch/Shares/dowell/itripodi/ATAC/temp/3d/5f12b03c4e321488223d91fa6669b2/qc/picard/SRR5007258_003.summary_metrics.txt",
                "SRR5128074_8": "/scratch/Shares/dowell/itripodi/ATAC/temp/3d/5f12b03c4e321488223d91fa6669b2/qc/picard/SRR5128074_8.summary_metrics.txt",
                "SRR5128074_03": "/scratch/Shares/dowell/itripodi/ATAC/temp/3d/5f12b03c4e321488223d91fa6669b2/qc/picard/SRR5128074_03.summary_metrics.txt",
                "SRR5063985_4": "/scratch/Shares/dowell/itripodi/ATAC/temp/3d/5f12b03c4e321488223d91fa6669b2/qc/picard/SRR5063985_4.summary_metrics.txt",
                "SRR5007259_4": "/scratch/Shares/dowell/itripodi/ATAC/temp/3d/5f12b03c4e321488223d91fa6669b2/qc/picard/SRR5007259_4.summary_metrics.txt",
                "SRR5063984_008": "/scratch/Shares/dowell/itripodi/ATAC/temp/3d/5f12b03c4e321488223d91fa6669b2/qc/picard/SRR5063984_008.summary_metrics.txt",
                "SRR5007258_009": "/scratch/Shares/dowell/itripodi/ATAC/temp/3d/5f12b03c4e321488223d91fa6669b2/qc/picard/SRR5007258_009.summary_metrics.txt",
                "SRR5063985_003": "/scratch/Shares/dowell/itripodi/ATAC/temp/3d/5f12b03c4e321488223d91fa6669b2/qc/picard/SRR5063985_003.summary_metrics.txt",
                "SRR3622819_01": "/scratch/Shares/dowell/itripodi/ATAC/temp/3d/5f12b03c4e321488223d91fa6669b2/qc/picard/SRR3622819_01.summary_metrics.txt",
                "SRR5007258_1": "/scratch/Shares/dowell/itripodi/ATAC/temp/3d/5f12b03c4e321488223d91fa6669b2/qc/picard/SRR5007258_1.summary_metrics.txt",
                "SRR891276_009": "/scratch/Shares/dowell/itripodi/ATAC/temp/3d/5f12b03c4e321488223d91fa6669b2/qc/picard/SRR891276_009.summary_metrics.txt",
                "SRR1822168_6": "/scratch/Shares/dowell/itripodi/ATAC/temp/3d/5f12b03c4e321488223d91fa6669b2/qc/picard/SRR1822168_6.summary_metrics.txt",
                "SRR5063985_6": "/scratch/Shares/dowell/itripodi/ATAC/temp/3d/5f12b03c4e321488223d91fa6669b2/qc/picard/SRR5063985_6.summary_metrics.txt",
                "SRR5128074_004": "/scratch/Shares/dowell/itripodi/ATAC/temp/3d/5f12b03c4e321488223d91fa6669b2/qc/picard/SRR5128074_004.summary_metrics.txt",
                "SRR5876159_08": "/scratch/Shares/dowell/itripodi/ATAC/temp/3d/5f12b03c4e321488223d91fa6669b2/qc/picard/SRR5876159_08.summary_metrics.txt",
                "SRR1822168_2": "/scratch/Shares/dowell/itripodi/ATAC/temp/3d/5f12b03c4e321488223d91fa6669b2/qc/picard/SRR1822168_2.summary_metrics.txt",
                "SRR5063985_8": "/scratch/Shares/dowell/itripodi/ATAC/temp/3d/5f12b03c4e321488223d91fa6669b2/qc/picard/SRR5063985_8.summary_metrics.txt",
                "SRR5007258_002": "/scratch/Shares/dowell/itripodi/ATAC/temp/3d/5f12b03c4e321488223d91fa6669b2/qc/picard/SRR5007258_002.summary_metrics.txt",
                "SRR1822165_007": "/scratch/Shares/dowell/itripodi/ATAC/temp/3d/5f12b03c4e321488223d91fa6669b2/qc/picard/SRR1822165_007.summary_metrics.txt",
                "SRR5876158_004": "/scratch/Shares/dowell/itripodi/ATAC/temp/3d/5f12b03c4e321488223d91fa6669b2/qc/picard/SRR5876158_004.summary_metrics.txt",
                "SRR3622818_8": "/scratch/Shares/dowell/itripodi/ATAC/temp/3d/5f12b03c4e321488223d91fa6669b2/qc/picard/SRR3622818_8.summary_metrics.txt",
                "SRR5876159_05": "/scratch/Shares/dowell/itripodi/ATAC/temp/3d/5f12b03c4e321488223d91fa6669b2/qc/picard/SRR5876159_05.summary_metrics.txt",
                "SRR5876159_01": "/scratch/Shares/dowell/itripodi/ATAC/temp/3d/5f12b03c4e321488223d91fa6669b2/qc/picard/SRR5876159_01.summary_metrics.txt",
                "SRR1822168_01": "/scratch/Shares/dowell/itripodi/ATAC/temp/3d/5f12b03c4e321488223d91fa6669b2/qc/picard/SRR1822168_01.summary_metrics.txt",
                "SRR3622817_05": "/scratch/Shares/dowell/itripodi/ATAC/temp/3d/5f12b03c4e321488223d91fa6669b2/qc/picard/SRR3622817_05.summary_metrics.txt",
                "SRR5876158_006": "/scratch/Shares/dowell/itripodi/ATAC/temp/3d/5f12b03c4e321488223d91fa6669b2/qc/picard/SRR5876158_006.summary_metrics.txt",
                "SRR5063984": "/scratch/Shares/dowell/itripodi/ATAC/temp/3d/5f12b03c4e321488223d91fa6669b2/qc/picard/SRR5063984.summary_metrics.txt",
                "SRR5007258_7": "/scratch/Shares/dowell/itripodi/ATAC/temp/3d/5f12b03c4e321488223d91fa6669b2/qc/picard/SRR5007258_7.summary_metrics.txt",
                "SRR891275_06": "/scratch/Shares/dowell/itripodi/ATAC/temp/3d/5f12b03c4e321488223d91fa6669b2/qc/picard/SRR891275_06.summary_metrics.txt",
                "SRR891276_6": "/scratch/Shares/dowell/itripodi/ATAC/temp/3d/5f12b03c4e321488223d91fa6669b2/qc/picard/SRR891276_6.summary_metrics.txt",
                "SRR5063984_02": "/scratch/Shares/dowell/itripodi/ATAC/temp/3d/5f12b03c4e321488223d91fa6669b2/qc/picard/SRR5063984_02.summary_metrics.txt",
                "SRR3622818_006": "/scratch/Shares/dowell/itripodi/ATAC/temp/3d/5f12b03c4e321488223d91fa6669b2/qc/picard/SRR3622818_006.summary_metrics.txt",
                "SRR1822166_05": "/scratch/Shares/dowell/itripodi/ATAC/temp/3d/5f12b03c4e321488223d91fa6669b2/qc/picard/SRR1822166_05.summary_metrics.txt",
                "SRR5876159_09": "/scratch/Shares/dowell/itripodi/ATAC/temp/3d/5f12b03c4e321488223d91fa6669b2/qc/picard/SRR5876159_09.summary_metrics.txt",
                "SRR891276_2": "/scratch/Shares/dowell/itripodi/ATAC/temp/3d/5f12b03c4e321488223d91fa6669b2/qc/picard/SRR891276_2.summary_metrics.txt",
                "SRR5063984_003": "/scratch/Shares/dowell/itripodi/ATAC/temp/3d/5f12b03c4e321488223d91fa6669b2/qc/picard/SRR5063984_003.summary_metrics.txt",
                "SRR3622819_3": "/scratch/Shares/dowell/itripodi/ATAC/temp/3d/5f12b03c4e321488223d91fa6669b2/qc/picard/SRR3622819_3.summary_metrics.txt",
                "SRR5007259_008": "/scratch/Shares/dowell/itripodi/ATAC/temp/3d/5f12b03c4e321488223d91fa6669b2/qc/picard/SRR5007259_008.summary_metrics.txt",
                "SRR5063985_5": "/scratch/Shares/dowell/itripodi/ATAC/temp/3d/5f12b03c4e321488223d91fa6669b2/qc/picard/SRR5063985_5.summary_metrics.txt",
                "SRR1822168_001": "/scratch/Shares/dowell/itripodi/ATAC/temp/3d/5f12b03c4e321488223d91fa6669b2/qc/picard/SRR1822168_001.summary_metrics.txt",
                "SRR5876159_5": "/scratch/Shares/dowell/itripodi/ATAC/temp/3d/5f12b03c4e321488223d91fa6669b2/qc/picard/SRR5876159_5.summary_metrics.txt",
                "SRR5007259_001": "/scratch/Shares/dowell/itripodi/ATAC/temp/3d/5f12b03c4e321488223d91fa6669b2/qc/picard/SRR5007259_001.summary_metrics.txt",
                "SRR3622818_009": "/scratch/Shares/dowell/itripodi/ATAC/temp/3d/5f12b03c4e321488223d91fa6669b2/qc/picard/SRR3622818_009.summary_metrics.txt",
                "SRR5063984_05": "/scratch/Shares/dowell/itripodi/ATAC/temp/3d/5f12b03c4e321488223d91fa6669b2/qc/picard/SRR5063984_05.summary_metrics.txt",
                "SRR891275_004": "/scratch/Shares/dowell/itripodi/ATAC/temp/3d/5f12b03c4e321488223d91fa6669b2/qc/picard/SRR891275_004.summary_metrics.txt",
                "SRR3622819_006": "/scratch/Shares/dowell/itripodi/ATAC/temp/3d/5f12b03c4e321488223d91fa6669b2/qc/picard/SRR3622819_006.summary_metrics.txt",
                "SRR1822168_02": "/scratch/Shares/dowell/itripodi/ATAC/temp/3d/5f12b03c4e321488223d91fa6669b2/qc/picard/SRR1822168_02.summary_metrics.txt",
                "SRR3622817": "/scratch/Shares/dowell/itripodi/ATAC/temp/3d/5f12b03c4e321488223d91fa6669b2/qc/picard/SRR3622817.summary_metrics.txt",
                "SRR891276_05": "/scratch/Shares/dowell/itripodi/ATAC/temp/3d/5f12b03c4e321488223d91fa6669b2/qc/picard/SRR891276_05.summary_metrics.txt",
                "SRR1822168_005": "/scratch/Shares/dowell/itripodi/ATAC/temp/3d/5f12b03c4e321488223d91fa6669b2/qc/picard/SRR1822168_005.summary_metrics.txt",
                "SRR1822166_005": "/scratch/Shares/dowell/itripodi/ATAC/temp/3d/5f12b03c4e321488223d91fa6669b2/qc/picard/SRR1822166_005.summary_metrics.txt",
                "SRR891276_005": "/scratch/Shares/dowell/itripodi/ATAC/temp/3d/5f12b03c4e321488223d91fa6669b2/qc/picard/SRR891276_005.summary_metrics.txt",
                "SRR3622817_08": "/scratch/Shares/dowell/itripodi/ATAC/temp/3d/5f12b03c4e321488223d91fa6669b2/qc/picard/SRR3622817_08.summary_metrics.txt",
                "SRR1822166_009": "/scratch/Shares/dowell/itripodi/ATAC/temp/3d/5f12b03c4e321488223d91fa6669b2/qc/picard/SRR1822166_009.summary_metrics.txt",
                "SRR5063985_9": "/scratch/Shares/dowell/itripodi/ATAC/temp/3d/5f12b03c4e321488223d91fa6669b2/qc/picard/SRR5063985_9.summary_metrics.txt",
                "SRR1822168_009": "/scratch/Shares/dowell/itripodi/ATAC/temp/3d/5f12b03c4e321488223d91fa6669b2/qc/picard/SRR1822168_009.summary_metrics.txt",
                "SRR3622818_7": "/scratch/Shares/dowell/itripodi/ATAC/temp/3d/5f12b03c4e321488223d91fa6669b2/qc/picard/SRR3622818_7.summary_metrics.txt",
                "SRR1822165_1": "/scratch/Shares/dowell/itripodi/ATAC/temp/3d/5f12b03c4e321488223d91fa6669b2/qc/picard/SRR1822165_1.summary_metrics.txt",
                "SRR5063984_5": "/scratch/Shares/dowell/itripodi/ATAC/temp/3d/5f12b03c4e321488223d91fa6669b2/qc/picard/SRR5063984_5.summary_metrics.txt",
                "SRR5128074_05": "/scratch/Shares/dowell/itripodi/ATAC/temp/3d/5f12b03c4e321488223d91fa6669b2/qc/picard/SRR5128074_05.summary_metrics.txt",
                "SRR1822166_002": "/scratch/Shares/dowell/itripodi/ATAC/temp/3d/5f12b03c4e321488223d91fa6669b2/qc/picard/SRR1822166_002.summary_metrics.txt",
                "SRR5876158_3": "/scratch/Shares/dowell/itripodi/ATAC/temp/3d/5f12b03c4e321488223d91fa6669b2/qc/picard/SRR5876158_3.summary_metrics.txt",
                "SRR5876159_9": "/scratch/Shares/dowell/itripodi/ATAC/temp/3d/5f12b03c4e321488223d91fa6669b2/qc/picard/SRR5876159_9.summary_metrics.txt",
                "SRR891276_1": "/scratch/Shares/dowell/itripodi/ATAC/temp/3d/5f12b03c4e321488223d91fa6669b2/qc/picard/SRR891276_1.summary_metrics.txt",
                "SRR5063984_1": "/scratch/Shares/dowell/itripodi/ATAC/temp/3d/5f12b03c4e321488223d91fa6669b2/qc/picard/SRR5063984_1.summary_metrics.txt",
                "SRR5063984_002": "/scratch/Shares/dowell/itripodi/ATAC/temp/3d/5f12b03c4e321488223d91fa6669b2/qc/picard/SRR5063984_002.summary_metrics.txt",
                "SRR1822165_02": "/scratch/Shares/dowell/itripodi/ATAC/temp/3d/5f12b03c4e321488223d91fa6669b2/qc/picard/SRR1822165_02.summary_metrics.txt",
                "SRR1822166_003": "/scratch/Shares/dowell/itripodi/ATAC/temp/3d/5f12b03c4e321488223d91fa6669b2/qc/picard/SRR1822166_003.summary_metrics.txt",
                "SRR5876158_003": "/scratch/Shares/dowell/itripodi/ATAC/temp/3d/5f12b03c4e321488223d91fa6669b2/qc/picard/SRR5876158_003.summary_metrics.txt",
                "SRR1822165_09": "/scratch/Shares/dowell/itripodi/ATAC/temp/3d/5f12b03c4e321488223d91fa6669b2/qc/picard/SRR1822165_09.summary_metrics.txt",
                "SRR3622817_5": "/scratch/Shares/dowell/itripodi/ATAC/temp/3d/5f12b03c4e321488223d91fa6669b2/qc/picard/SRR3622817_5.summary_metrics.txt",
                "SRR5063985_009": "/scratch/Shares/dowell/itripodi/ATAC/temp/3d/5f12b03c4e321488223d91fa6669b2/qc/picard/SRR5063985_009.summary_metrics.txt",
                "SRR5876158_008": "/scratch/Shares/dowell/itripodi/ATAC/temp/3d/5f12b03c4e321488223d91fa6669b2/qc/picard/SRR5876158_008.summary_metrics.txt",
                "SRR5007259_6": "/scratch/Shares/dowell/itripodi/ATAC/temp/3d/5f12b03c4e321488223d91fa6669b2/qc/picard/SRR5007259_6.summary_metrics.txt",
                "SRR3622817_07": "/scratch/Shares/dowell/itripodi/ATAC/temp/3d/5f12b03c4e321488223d91fa6669b2/qc/picard/SRR3622817_07.summary_metrics.txt",
                "SRR3622818_002": "/scratch/Shares/dowell/itripodi/ATAC/temp/3d/5f12b03c4e321488223d91fa6669b2/qc/picard/SRR3622818_002.summary_metrics.txt",
                "SRR5063985_002": "/scratch/Shares/dowell/itripodi/ATAC/temp/3d/5f12b03c4e321488223d91fa6669b2/qc/picard/SRR5063985_002.summary_metrics.txt",
                "SRR5063984_07": "/scratch/Shares/dowell/itripodi/ATAC/temp/3d/5f12b03c4e321488223d91fa6669b2/qc/picard/SRR5063984_07.summary_metrics.txt",
                "SRR5007259_09": "/scratch/Shares/dowell/itripodi/ATAC/temp/3d/5f12b03c4e321488223d91fa6669b2/qc/picard/SRR5007259_09.summary_metrics.txt",
                "SRR3622818_02": "/scratch/Shares/dowell/itripodi/ATAC/temp/3d/5f12b03c4e321488223d91fa6669b2/qc/picard/SRR3622818_02.summary_metrics.txt",
                "SRR5007258": "/scratch/Shares/dowell/itripodi/ATAC/temp/3d/5f12b03c4e321488223d91fa6669b2/qc/picard/SRR5007258.summary_metrics.txt",
                "SRR5128074_06": "/scratch/Shares/dowell/itripodi/ATAC/temp/3d/5f12b03c4e321488223d91fa6669b2/qc/picard/SRR5128074_06.summary_metrics.txt",
                "SRR5007258_005": "/scratch/Shares/dowell/itripodi/ATAC/temp/3d/5f12b03c4e321488223d91fa6669b2/qc/picard/SRR5007258_005.summary_metrics.txt",
                "SRR5876159_005": "/scratch/Shares/dowell/itripodi/ATAC/temp/3d/5f12b03c4e321488223d91fa6669b2/qc/picard/SRR5876159_005.summary_metrics.txt",
                "SRR5007258_03": "/scratch/Shares/dowell/itripodi/ATAC/temp/3d/5f12b03c4e321488223d91fa6669b2/qc/picard/SRR5007258_03.summary_metrics.txt",
                "SRR1822165_8": "/scratch/Shares/dowell/itripodi/ATAC/temp/3d/5f12b03c4e321488223d91fa6669b2/qc/picard/SRR1822165_8.summary_metrics.txt",
                "SRR891276_008": "/scratch/Shares/dowell/itripodi/ATAC/temp/3d/5f12b03c4e321488223d91fa6669b2/qc/picard/SRR891276_008.summary_metrics.txt",
                "SRR1822168_08": "/scratch/Shares/dowell/itripodi/ATAC/temp/3d/5f12b03c4e321488223d91fa6669b2/qc/picard/SRR1822168_08.summary_metrics.txt",
                "SRR1822168_004": "/scratch/Shares/dowell/itripodi/ATAC/temp/3d/5f12b03c4e321488223d91fa6669b2/qc/picard/SRR1822168_004.summary_metrics.txt",
                "SRR891276_04": "/scratch/Shares/dowell/itripodi/ATAC/temp/3d/5f12b03c4e321488223d91fa6669b2/qc/picard/SRR891276_04.summary_metrics.txt",
                "SRR891276_003": "/scratch/Shares/dowell/itripodi/ATAC/temp/3d/5f12b03c4e321488223d91fa6669b2/qc/picard/SRR891276_003.summary_metrics.txt",
                "SRR1822165_4": "/scratch/Shares/dowell/itripodi/ATAC/temp/3d/5f12b03c4e321488223d91fa6669b2/qc/picard/SRR1822165_4.summary_metrics.txt",
                "SRR5876158_09": "/scratch/Shares/dowell/itripodi/ATAC/temp/3d/5f12b03c4e321488223d91fa6669b2/qc/picard/SRR5876158_09.summary_metrics.txt",
                "SRR891276_8": "/scratch/Shares/dowell/itripodi/ATAC/temp/3d/5f12b03c4e321488223d91fa6669b2/qc/picard/SRR891276_8.summary_metrics.txt",
                "SRR5007259_007": "/scratch/Shares/dowell/itripodi/ATAC/temp/3d/5f12b03c4e321488223d91fa6669b2/qc/picard/SRR5007259_007.summary_metrics.txt",
                "SRR891275_006": "/scratch/Shares/dowell/itripodi/ATAC/temp/3d/5f12b03c4e321488223d91fa6669b2/qc/picard/SRR891275_006.summary_metrics.txt",
                "SRR5007259_5": "/scratch/Shares/dowell/itripodi/ATAC/temp/3d/5f12b03c4e321488223d91fa6669b2/qc/picard/SRR5007259_5.summary_metrics.txt",
                "SRR5007259_03": "/scratch/Shares/dowell/itripodi/ATAC/temp/3d/5f12b03c4e321488223d91fa6669b2/qc/picard/SRR5007259_03.summary_metrics.txt",
                "SRR5128074_04": "/scratch/Shares/dowell/itripodi/ATAC/temp/3d/5f12b03c4e321488223d91fa6669b2/qc/picard/SRR5128074_04.summary_metrics.txt",
                "SRR5876158_009": "/scratch/Shares/dowell/itripodi/ATAC/temp/3d/5f12b03c4e321488223d91fa6669b2/qc/picard/SRR5876158_009.summary_metrics.txt",
                "SRR5007258_2": "/scratch/Shares/dowell/itripodi/ATAC/temp/3d/5f12b03c4e321488223d91fa6669b2/qc/picard/SRR5007258_2.summary_metrics.txt",
                "SRR5876159_2": "/scratch/Shares/dowell/itripodi/ATAC/temp/3d/5f12b03c4e321488223d91fa6669b2/qc/picard/SRR5876159_2.summary_metrics.txt",
                "SRR5063985_007": "/scratch/Shares/dowell/itripodi/ATAC/temp/3d/5f12b03c4e321488223d91fa6669b2/qc/picard/SRR5063985_007.summary_metrics.txt",
                "SRR1822165_04": "/scratch/Shares/dowell/itripodi/ATAC/temp/3d/5f12b03c4e321488223d91fa6669b2/qc/picard/SRR1822165_04.summary_metrics.txt",
                "SRR1822168_003": "/scratch/Shares/dowell/itripodi/ATAC/temp/3d/5f12b03c4e321488223d91fa6669b2/qc/picard/SRR1822168_003.summary_metrics.txt",
                "SRR3622819": "/scratch/Shares/dowell/itripodi/ATAC/temp/3d/5f12b03c4e321488223d91fa6669b2/qc/picard/SRR3622819.summary_metrics.txt",
                "SRR5063984_08": "/scratch/Shares/dowell/itripodi/ATAC/temp/3d/5f12b03c4e321488223d91fa6669b2/qc/picard/SRR5063984_08.summary_metrics.txt",
                "SRR5007259_006": "/scratch/Shares/dowell/itripodi/ATAC/temp/3d/5f12b03c4e321488223d91fa6669b2/qc/picard/SRR5007259_006.summary_metrics.txt",
                "SRR5128074_2": "/scratch/Shares/dowell/itripodi/ATAC/temp/3d/5f12b03c4e321488223d91fa6669b2/qc/picard/SRR5128074_2.summary_metrics.txt",
                "SRR3622818_007": "/scratch/Shares/dowell/itripodi/ATAC/temp/3d/5f12b03c4e321488223d91fa6669b2/qc/picard/SRR3622818_007.summary_metrics.txt",
                "SRR5876159_003": "/scratch/Shares/dowell/itripodi/ATAC/temp/3d/5f12b03c4e321488223d91fa6669b2/qc/picard/SRR5876159_003.summary_metrics.txt",
                "SRR1822167": "/scratch/Shares/dowell/itripodi/ATAC/temp/3d/5f12b03c4e321488223d91fa6669b2/qc/picard/SRR1822167.summary_metrics.txt",
                "SRR3622817_6": "/scratch/Shares/dowell/itripodi/ATAC/temp/3d/5f12b03c4e321488223d91fa6669b2/qc/picard/SRR3622817_6.summary_metrics.txt",
                "SRR1822165_009": "/scratch/Shares/dowell/itripodi/ATAC/temp/3d/5f12b03c4e321488223d91fa6669b2/qc/picard/SRR1822165_009.summary_metrics.txt",
                "SRR3622818_03": "/scratch/Shares/dowell/itripodi/ATAC/temp/3d/5f12b03c4e321488223d91fa6669b2/qc/picard/SRR3622818_03.summary_metrics.txt",
                "SRR5128074_005": "/scratch/Shares/dowell/itripodi/ATAC/temp/3d/5f12b03c4e321488223d91fa6669b2/qc/picard/SRR5128074_005.summary_metrics.txt",
                "SRR3622819_03": "/scratch/Shares/dowell/itripodi/ATAC/temp/3d/5f12b03c4e321488223d91fa6669b2/qc/picard/SRR3622819_03.summary_metrics.txt",
                "SRR3622819_009": "/scratch/Shares/dowell/itripodi/ATAC/temp/3d/5f12b03c4e321488223d91fa6669b2/qc/picard/SRR3622819_009.summary_metrics.txt",
                "SRR5007259_3": "/scratch/Shares/dowell/itripodi/ATAC/temp/3d/5f12b03c4e321488223d91fa6669b2/qc/picard/SRR5007259_3.summary_metrics.txt",
                "SRR891275_008": "/scratch/Shares/dowell/itripodi/ATAC/temp/3d/5f12b03c4e321488223d91fa6669b2/qc/picard/SRR891275_008.summary_metrics.txt",
                "SRR5007259_07": "/scratch/Shares/dowell/itripodi/ATAC/temp/3d/5f12b03c4e321488223d91fa6669b2/qc/picard/SRR5007259_07.summary_metrics.txt",
                "SRR5063985_07": "/scratch/Shares/dowell/itripodi/ATAC/temp/3d/5f12b03c4e321488223d91fa6669b2/qc/picard/SRR5063985_07.summary_metrics.txt",
                "SRR5876158_002": "/scratch/Shares/dowell/itripodi/ATAC/temp/3d/5f12b03c4e321488223d91fa6669b2/qc/picard/SRR5876158_002.summary_metrics.txt",
                "SRR5007258_3": "/scratch/Shares/dowell/itripodi/ATAC/temp/3d/5f12b03c4e321488223d91fa6669b2/qc/picard/SRR5007258_3.summary_metrics.txt",
                "SRR891276_09": "/scratch/Shares/dowell/itripodi/ATAC/temp/3d/5f12b03c4e321488223d91fa6669b2/qc/picard/SRR891276_09.summary_metrics.txt",
                "SRR5876159_03": "/scratch/Shares/dowell/itripodi/ATAC/temp/3d/5f12b03c4e321488223d91fa6669b2/qc/picard/SRR5876159_03.summary_metrics.txt",
                "SRR1822168_05": "/scratch/Shares/dowell/itripodi/ATAC/temp/3d/5f12b03c4e321488223d91fa6669b2/qc/picard/SRR1822168_05.summary_metrics.txt",
                "SRR891276_3": "/scratch/Shares/dowell/itripodi/ATAC/temp/3d/5f12b03c4e321488223d91fa6669b2/qc/picard/SRR891276_3.summary_metrics.txt",
                "SRR5128074_09": "/scratch/Shares/dowell/itripodi/ATAC/temp/3d/5f12b03c4e321488223d91fa6669b2/qc/picard/SRR5128074_09.summary_metrics.txt",
                "SRR5876158_007": "/scratch/Shares/dowell/itripodi/ATAC/temp/3d/5f12b03c4e321488223d91fa6669b2/qc/picard/SRR5876158_007.summary_metrics.txt",
                "SRR1822168_1": "/scratch/Shares/dowell/itripodi/ATAC/temp/3d/5f12b03c4e321488223d91fa6669b2/qc/picard/SRR1822168_1.summary_metrics.txt",
                "SRR5063985_04": "/scratch/Shares/dowell/itripodi/ATAC/temp/3d/5f12b03c4e321488223d91fa6669b2/qc/picard/SRR5063985_04.summary_metrics.txt",
                "SRR5128074_9": "/scratch/Shares/dowell/itripodi/ATAC/temp/3d/5f12b03c4e321488223d91fa6669b2/qc/picard/SRR5128074_9.summary_metrics.txt",
                "SRR5876158_4": "/scratch/Shares/dowell/itripodi/ATAC/temp/3d/5f12b03c4e321488223d91fa6669b2/qc/picard/SRR5876158_4.summary_metrics.txt",
                "SRR5007258_006": "/scratch/Shares/dowell/itripodi/ATAC/temp/3d/5f12b03c4e321488223d91fa6669b2/qc/picard/SRR5007258_006.summary_metrics.txt",
                "SRR5063984_06": "/scratch/Shares/dowell/itripodi/ATAC/temp/3d/5f12b03c4e321488223d91fa6669b2/qc/picard/SRR5063984_06.summary_metrics.txt",
                "SRR891275_03": "/scratch/Shares/dowell/itripodi/ATAC/temp/3d/5f12b03c4e321488223d91fa6669b2/qc/picard/SRR891275_03.summary_metrics.txt",
                "SRR1822165_005": "/scratch/Shares/dowell/itripodi/ATAC/temp/3d/5f12b03c4e321488223d91fa6669b2/qc/picard/SRR1822165_005.summary_metrics.txt",
                "SRR1822165_03": "/scratch/Shares/dowell/itripodi/ATAC/temp/3d/5f12b03c4e321488223d91fa6669b2/qc/picard/SRR1822165_03.summary_metrics.txt",
                "SRR5063985_09": "/scratch/Shares/dowell/itripodi/ATAC/temp/3d/5f12b03c4e321488223d91fa6669b2/qc/picard/SRR5063985_09.summary_metrics.txt",
                "SRR1822168_04": "/scratch/Shares/dowell/itripodi/ATAC/temp/3d/5f12b03c4e321488223d91fa6669b2/qc/picard/SRR1822168_04.summary_metrics.txt",
                "SRR891275_001": "/scratch/Shares/dowell/itripodi/ATAC/temp/3d/5f12b03c4e321488223d91fa6669b2/qc/picard/SRR891275_001.summary_metrics.txt",
                "SRR1822165_6": "/scratch/Shares/dowell/itripodi/ATAC/temp/3d/5f12b03c4e321488223d91fa6669b2/qc/picard/SRR1822165_6.summary_metrics.txt",
                "SRR891275_05": "/scratch/Shares/dowell/itripodi/ATAC/temp/3d/5f12b03c4e321488223d91fa6669b2/qc/picard/SRR891275_05.summary_metrics.txt",
                "SRR5876158_2": "/scratch/Shares/dowell/itripodi/ATAC/temp/3d/5f12b03c4e321488223d91fa6669b2/qc/picard/SRR5876158_2.summary_metrics.txt",
                "SRR5876159_7": "/scratch/Shares/dowell/itripodi/ATAC/temp/3d/5f12b03c4e321488223d91fa6669b2/qc/picard/SRR5876159_7.summary_metrics.txt",
                "SRR891275_009": "/scratch/Shares/dowell/itripodi/ATAC/temp/3d/5f12b03c4e321488223d91fa6669b2/qc/picard/SRR891275_009.summary_metrics.txt",
                "SRR5063985_06": "/scratch/Shares/dowell/itripodi/ATAC/temp/3d/5f12b03c4e321488223d91fa6669b2/qc/picard/SRR5063985_06.summary_metrics.txt",
                "SRR3622817_09": "/scratch/Shares/dowell/itripodi/ATAC/temp/3d/5f12b03c4e321488223d91fa6669b2/qc/picard/SRR3622817_09.summary_metrics.txt",
                "SRR5007258_05": "/scratch/Shares/dowell/itripodi/ATAC/temp/3d/5f12b03c4e321488223d91fa6669b2/qc/picard/SRR5007258_05.summary_metrics.txt",
                "SRR3622818_1": "/scratch/Shares/dowell/itripodi/ATAC/temp/3d/5f12b03c4e321488223d91fa6669b2/qc/picard/SRR3622818_1.summary_metrics.txt",
                "SRR5007258_9": "/scratch/Shares/dowell/itripodi/ATAC/temp/3d/5f12b03c4e321488223d91fa6669b2/qc/picard/SRR5007258_9.summary_metrics.txt",
                "SRR5063984_3": "/scratch/Shares/dowell/itripodi/ATAC/temp/3d/5f12b03c4e321488223d91fa6669b2/qc/picard/SRR5063984_3.summary_metrics.txt",
                "SRR5876158_9": "/scratch/Shares/dowell/itripodi/ATAC/temp/3d/5f12b03c4e321488223d91fa6669b2/qc/picard/SRR5876158_9.summary_metrics.txt",
                "SRR5876159_3": "/scratch/Shares/dowell/itripodi/ATAC/temp/3d/5f12b03c4e321488223d91fa6669b2/qc/picard/SRR5876159_3.summary_metrics.txt",
                "SRR5876159_07": "/scratch/Shares/dowell/itripodi/ATAC/temp/3d/5f12b03c4e321488223d91fa6669b2/qc/picard/SRR5876159_07.summary_metrics.txt",
                "SRR891275_002": "/scratch/Shares/dowell/itripodi/ATAC/temp/3d/5f12b03c4e321488223d91fa6669b2/qc/picard/SRR891275_002.summary_metrics.txt",
                "SRR1822166_01": "/scratch/Shares/dowell/itripodi/ATAC/temp/3d/5f12b03c4e321488223d91fa6669b2/qc/picard/SRR1822166_01.summary_metrics.txt",
                "SRR891276_001": "/scratch/Shares/dowell/itripodi/ATAC/temp/3d/5f12b03c4e321488223d91fa6669b2/qc/picard/SRR891276_001.summary_metrics.txt",
                "SRR5063984_009": "/scratch/Shares/dowell/itripodi/ATAC/temp/3d/5f12b03c4e321488223d91fa6669b2/qc/picard/SRR5063984_009.summary_metrics.txt",
[truncated: 7,533,831 more chars]
