# Supplementary material for: Combining signal and sequence to detect RNA polymerase initiation in ATAC-seq data
Source: PLoS One. 2020 Apr 30;15(4):e0232332. doi: 10.1371/journal.pone.0232332 (PMC7192442; doi:10.1371/journal.pone.0232332)
Supplement: S1 File — (ZIP) [file pone.0232332.s011.zip › multiqc_reports/all_other_ATAC_samples_MultiQC/multiqc_data/mqc_hisat2_pe_plot_1.txt]

Sample	PE mapped uniquely	PE mapped discordantly uniquely	PE one mate mapped uniquely	PE multimapped	PE one mate multimapped	PE neither mate aligned
SRR1822165.hisat2_mapstats	152217105.0	10384549.0	3296884.5	18581229.0	1947092.5	4513901.0
SRR1822165_001.hisat2_mapstats	152307.0	10367.0	3299.0	18639.0	1958.5	4484.5
SRR1822165_002.hisat2_mapstats	304937.0	20743.0	6574.5	37140.0	3955.0	9010.5
SRR1822165_003.hisat2_mapstats	457287.0	31116.0	9893.5	55544.0	5878.5	13542.0
SRR1822165_004.hisat2_mapstats	609445.0	41250.0	13195.0	74023.0	7869.0	18101.0
SRR1822165_005.hisat2_mapstats	761821.0	51619.0	16492.5	92657.0	9810.0	22590.5
SRR1822165_006.hisat2_mapstats	914066.0	61967.0	19826.0	111059.0	11776.0	27095.0
SRR1822165_007.hisat2_mapstats	1066254.0	72485.0	23120.5	129603.0	13678.5	31629.0
SRR1822165_008.hisat2_mapstats	1218606.0	82803.0	26513.0	148004.0	15648.5	36282.5
SRR1822165_009.hisat2_mapstats	1370715.0	93105.0	29733.5	166462.0	17572.0	40785.5
SRR1822165_01.hisat2_mapstats	1522933.0	103318.0	33069.0	185194.0	19533.0	45366.0
SRR1822165_02.hisat2_mapstats	3047898.0	207272.0	65807.5	370942.0	38835.5	90511.0
SRR1822165_03.hisat2_mapstats	4569209.0	311288.0	98558.0	556817.0	58104.5	135336.5
SRR1822165_04.hisat2_mapstats	6093213.0	415115.0	131374.0	743038.0	77540.0	180205.0
SRR1822165_05.hisat2_mapstats	7616681.0	519166.0	164429.5	928856.0	96791.5	225655.0
SRR1822165_06.hisat2_mapstats	9139245.0	623038.0	197293.5	1114982.0	116116.5	270680.0
SRR1822165_07.hisat2_mapstats	10660352.0	727267.0	230147.0	1300897.0	135407.5	315834.5
SRR1822165_08.hisat2_mapstats	12183953.0	831714.0	263300.0	1486572.0	154972.5	361115.5
SRR1822165_09.hisat2_mapstats	13706901.0	935226.0	296532.5	1672386.0	174691.0	406259.5
SRR1822165_1.hisat2_mapstats	15228644.0	1038706.0	329738.0	1857771.0	194322.0	451481.0
SRR1822165_2.hisat2_mapstats	30451625.0	2076165.0	658911.5	3714474.0	388662.0	903229.5
SRR1822165_3.hisat2_mapstats	45673990.0	3114383.0	988596.5	5572928.0	582984.5	1354644.0
SRR1822165_4.hisat2_mapstats	60897216.0	4153026.0	1318049.5	7431593.0	777691.0	1804530.5
SRR1822165_5.hisat2_mapstats	76112585.0	5191945.0	1648204.5	9289303.0	972808.5	2255692.0
SRR1822165_6.hisat2_mapstats	91331603.0	6230933.0	1977600.0	11147076.0	1167734.0	2706373.0
SRR1822165_7.hisat2_mapstats	106551965.0	7267619.0	2307979.5	13005262.0	1362682.0	3158972.5
SRR1822165_8.hisat2_mapstats	121773384.0	8306608.0	2638158.0	14864073.0	1557747.5	3611585.5
SRR1822165_9.hisat2_mapstats	136990257.0	9345035.0	2967728.0	16722926.0	1752440.0	4063144.0
SRR1822166.hisat2_mapstats	45311543.0	2607428.0	876850.5	5565480.0	503192.0	924168.5
SRR1822166_001.hisat2_mapstats	45440.0	2624.0	909.5	5439.0	514.0	885.5
SRR1822166_002.hisat2_mapstats	91195.0	5226.0	1800.5	10817.0	1058.5	1810.0
SRR1822166_003.hisat2_mapstats	136277.0	7954.0	2668.0	16365.0	1578.5	2722.5
SRR1822166_004.hisat2_mapstats	181477.0	10545.0	3506.5	21927.0	2050.0	3656.5
SRR1822166_005.hisat2_mapstats	226939.0	13187.0	4347.5	27529.0	2528.0	4549.5
SRR1822166_006.hisat2_mapstats	272026.0	15823.0	5223.5	33061.0	3048.5	5491.0
SRR1822166_007.hisat2_mapstats	317245.0	18476.0	6118.5	38640.0	3563.0	6424.5
SRR1822166_008.hisat2_mapstats	362377.0	21016.0	6994.0	44275.0	4043.5	7339.5
SRR1822166_009.hisat2_mapstats	407460.0	23604.0	7876.5	49858.0	4533.5	8278.0
SRR1822166_01.hisat2_mapstats	452937.0	26274.0	8718.5	55477.0	5024.5	9149.0
SRR1822166_02.hisat2_mapstats	906322.0	52418.0	17439.5	111307.0	9996.5	18282.0
SRR1822166_03.hisat2_mapstats	1359249.0	78195.0	26118.5	167278.0	15097.5	27347.0
SRR1822166_04.hisat2_mapstats	1813315.0	104412.0	34792.5	222855.0	20041.0	36543.5
SRR1822166_05.hisat2_mapstats	2266177.0	130741.0	43503.5	278499.0	24967.5	45787.0
SRR1822166_06.hisat2_mapstats	2719274.0	156971.0	52299.5	333996.0	30081.0	54998.5
SRR1822166_07.hisat2_mapstats	3173079.0	182790.0	60970.5	389353.0	35110.0	64263.5
SRR1822166_08.hisat2_mapstats	3626508.0	209177.0	69783.0	444786.0	40258.5	73611.5
SRR1822166_09.hisat2_mapstats	4079240.0	235454.0	78433.5	500423.0	45318.5	82807.0
SRR1822166_1.hisat2_mapstats	4531776.0	261189.0	87250.0	555750.0	50402.0	91943.0
SRR1822166_2.hisat2_mapstats	9063979.0	521641.0	175210.5	1111859.0	100772.5	184612.0
SRR1822166_3.hisat2_mapstats	13595555.0	782224.0	262917.5	1669952.0	151250.5	276426.0
SRR1822166_4.hisat2_mapstats	18125615.0	1042948.0	350771.5	2226608.0	201835.5	369177.0
SRR1822166_5.hisat2_mapstats	22653178.0	1304105.0	438126.0	2782772.0	252123.5	461403.5
SRR1822166_6.hisat2_mapstats	27183044.0	1565285.0	525823.5	3338283.0	302247.5	554020.0
SRR1822166_7.hisat2_mapstats	31714082.0	1825764.0	613731.5	3895938.0	352463.5	646818.0
SRR1822166_8.hisat2_mapstats	36248568.0	2086425.0	701278.0	4453663.0	403076.0	739081.0
SRR1822166_9.hisat2_mapstats	40779494.0	2347059.0	789018.5	5008380.0	453168.5	831569.0
SRR1822167.hisat2_mapstats	67314419.0	3443328.0	1657904.5	9417466.0	924649.5	1412272.0
SRR1822168.hisat2_mapstats	49885680.0	2565288.0	1069616.5	6936076.0	632049.0	854973.5
SRR1822168_001.hisat2_mapstats	49740.0	2529.0	1134.0	6979.0	667.5	904.5
SRR1822168_002.hisat2_mapstats	99862.0	5142.0	2201.5	14008.0	1296.0	1779.5
SRR1822168_003.hisat2_mapstats	149608.0	7690.0	3283.0	20943.0	1929.0	2623.0
SRR1822168_004.hisat2_mapstats	199354.0	10279.0	4353.0	27835.0	2566.0	3453.0
SRR1822168_005.hisat2_mapstats	249422.0	12716.0	5440.5	34798.0	3188.0	4283.5
SRR1822168_006.hisat2_mapstats	299104.0	15258.0	6516.5	41654.0	3835.5	5124.0
SRR1822168_007.hisat2_mapstats	349037.0	17748.0	7585.0	48608.0	4442.0	5949.0
SRR1822168_008.hisat2_mapstats	398747.0	20260.0	8628.0	55501.0	5110.5	6817.5
SRR1822168_009.hisat2_mapstats	448517.0	22858.0	9715.0	62310.0	5772.0	7634.0
SRR1822168_01.hisat2_mapstats	498618.0	25402.0	10780.0	69331.0	6372.5	8399.5
SRR1822168_02.hisat2_mapstats	997718.0	51010.0	21369.0	139054.0	12575.5	16938.5
SRR1822168_03.hisat2_mapstats	1496584.0	76606.0	31971.5	208413.0	18803.5	25463.0
SRR1822168_04.hisat2_mapstats	1995586.0	102476.0	42689.5	278112.0	25101.5	34047.0
SRR1822168_05.hisat2_mapstats	2494447.0	127981.0	53372.0	347400.0	31384.5	42646.5
SRR1822168_06.hisat2_mapstats	2993737.0	153526.0	64041.0	416749.0	37823.5	51077.5
SRR1822168_07.hisat2_mapstats	3492588.0	179312.0	74704.5	486340.0	44111.5	59673.0
SRR1822168_08.hisat2_mapstats	3992165.0	204962.0	85343.5	555841.0	50413.0	68297.5
SRR1822168_09.hisat2_mapstats	4490302.0	230652.0	96119.0	625389.0	56694.0	76856.0
SRR1822168_1.hisat2_mapstats	4987688.0	256193.0	106954.0	694924.0	63006.5	85432.5
SRR1822168_2.hisat2_mapstats	9976390.0	512863.0	213596.0	1389517.0	126385.0	170674.0
SRR1822168_3.hisat2_mapstats	14965785.0	768842.0	320620.0	2082768.0	189520.5	256430.5
SRR1822168_4.hisat2_mapstats	19954568.0	1025153.0	427610.0	2775558.0	252807.0	342237.0
SRR1822168_5.hisat2_mapstats	24940280.0	1281702.0	534492.5	3469631.0	315651.5	427576.0
SRR1822168_6.hisat2_mapstats	29929169.0	1537989.0	641477.0	4161027.0	378895.5	513071.5
SRR1822168_7.hisat2_mapstats	34917519.0	1795167.0	748230.5	4855411.0	442064.0	598174.5
SRR1822168_8.hisat2_mapstats	39909397.0	2052200.0	855218.5	5549472.0	505742.5	683470.0
SRR1822168_9.hisat2_mapstats	44896270.0	2308906.0	962321.5	6242943.0	568850.0	769018.5
SRR3622817.hisat2_mapstats	53903969.0	1428951.0	1021620.5	7085427.0	457399.5	2908150.0
SRR3622817_001.hisat2_mapstats	54056.0	1463.0	988.0	6953.0	468.5	2871.5
SRR3622817_002.hisat2_mapstats	108247.0	2900.0	2024.5	14073.0	937.0	5748.5
SRR3622817_003.hisat2_mapstats	162099.0	4339.0	3028.5	21224.0	1393.0	8612.5
SRR3622817_004.hisat2_mapstats	215895.0	5713.0	4034.0	28273.0	1846.0	11511.0
SRR3622817_005.hisat2_mapstats	269967.0	7098.0	5024.0	35318.0	2299.5	14408.5
SRR3622817_006.hisat2_mapstats	323548.0	8572.0	6052.5	42374.0	2753.0	17238.5
SRR3622817_007.hisat2_mapstats	377707.0	9910.0	7075.5	49359.0	3227.0	20177.5
SRR3622817_008.hisat2_mapstats	431540.0	11337.0	8094.5	56376.0	3671.5	23018.0
SRR3622817_009.hisat2_mapstats	485340.0	12767.0	9100.0	63457.0	4144.0	25870.0
SRR3622817_01.hisat2_mapstats	539292.0	14241.0	10102.0	70689.0	4593.5	28736.5
SRR3622817_02.hisat2_mapstats	1079177.0	28502.0	20343.5	141385.0	9111.0	58058.5
SRR3622817_03.hisat2_mapstats	1617891.0	42938.0	30694.0	212009.0	13634.0	87182.0
SRR3622817_04.hisat2_mapstats	2157582.0	57306.0	40955.0	282734.0	18211.5	116503.5
SRR3622817_05.hisat2_mapstats	2696706.0	71619.0	51200.5	353647.0	22787.5	145408.0
SRR3622817_06.hisat2_mapstats	3235518.0	86115.0	61340.5	424818.0	27343.5	174260.0
SRR3622817_07.hisat2_mapstats	3774573.0	100395.0	71701.5	495752.0	31945.0	203446.5
SRR3622817_08.hisat2_mapstats	4314430.0	114588.0	81968.0	566926.0	36387.0	232459.0
SRR3622817_09.hisat2_mapstats	4852909.0	128879.0	92210.5	637736.0	40978.0	261849.5
SRR3622817_1.hisat2_mapstats	5390534.0	143080.0	102465.5	708773.0	45657.0	290706.5
SRR3622817_2.hisat2_mapstats	10780801.0	286334.0	204607.0	1415812.0	91395.0	581759.0
SRR3622817_3.hisat2_mapstats	16172238.0	428904.0	306345.0	2124862.0	136854.5	872124.5
SRR3622817_4.hisat2_mapstats	21561639.0	571882.0	408457.5	2834039.0	182737.0	1162904.5
SRR3622817_5.hisat2_mapstats	26948028.0	714935.0	510873.5	3542835.0	228364.0	1454434.5
SRR3622817_6.hisat2_mapstats	32335947.0	857977.0	612869.0	4251078.0	274169.5	1745144.5
SRR3622817_7.hisat2_mapstats	37726569.0	1001235.0	714770.0	4960095.0	320189.5	2035822.5
SRR3622817_8.hisat2_mapstats	43122632.0	1143684.0	817208.0	5668190.0	365961.5	2326510.5
SRR3622817_9.hisat2_mapstats	48512245.0	1286103.0	919404.0	6376342.0	411533.0	2617773.0
SRR3622818.hisat2_mapstats	27753811.0	864137.0	753439.0	3439300.0	296137.0	2046170.0
SRR3622818_001.hisat2_mapstats	27835.0	865.0	739.0	3350.0	282.5	2073.5
SRR3622818_002.hisat2_mapstats	55795.0	1664.0	1488.0	6749.0	581.5	4122.5
SRR3622818_003.hisat2_mapstats	83617.0	2463.0	2240.5	10253.0	877.0	6148.5
SRR3622818_004.hisat2_mapstats	111256.0	3369.0	2978.0	13815.0	1175.0	8246.0
SRR3622818_005.hisat2_mapstats	139037.0	4260.0	3759.5	17303.0	1475.0	10366.5
SRR3622818_006.hisat2_mapstats	166795.0	5109.0	4498.5	20838.0	1770.5	12404.0
SRR3622818_007.hisat2_mapstats	194559.0	5962.0	5237.5	24208.0	2041.5	14454.0
SRR3622818_008.hisat2_mapstats	222216.0	6863.0	5982.5	27607.0	2349.5	16521.0
SRR3622818_009.hisat2_mapstats	249906.0	7751.0	6742.0	31013.0	2634.5	18542.5
SRR3622818_01.hisat2_mapstats	277722.0	8653.0	7518.5	34545.0	2941.0	20618.5
SRR3622818_02.hisat2_mapstats	555893.0	17210.0	15092.5	69162.0	5886.0	41096.5
SRR3622818_03.hisat2_mapstats	833116.0	25826.0	22613.5	103626.0	8875.0	61767.5
SRR3622818_04.hisat2_mapstats	1111395.0	34449.0	30162.0	137585.0	11830.0	82390.0
SRR3622818_05.hisat2_mapstats	1388887.0	42996.0	37576.0	172181.0	14859.0	102903.0
SRR3622818_06.hisat2_mapstats	1666442.0	51644.0	45067.0	206600.0	17810.5	123417.5
SRR3622818_07.hisat2_mapstats	1944418.0	60203.0	52588.5	241139.0	20712.5	143980.0
SRR3622818_08.hisat2_mapstats	2222987.0	68886.0	60075.0	275656.0	23642.5	164411.5
SRR3622818_09.hisat2_mapstats	2500485.0	77445.0	67594.5	309864.0	26576.0	184743.5
SRR3622818_1.hisat2_mapstats	2777344.0	86141.0	75078.0	344232.0	29575.5	205006.5
SRR3622818_2.hisat2_mapstats	5553259.0	173093.0	150180.0	689397.0	59256.0	409849.0
SRR3622818_3.hisat2_mapstats	8328009.0	259410.0	225690.0	1032597.0	89004.0	614833.0
SRR3622818_4.hisat2_mapstats	11104017.0	345742.0	301155.5	1376060.0	118637.5	819471.0
SRR3622818_5.hisat2_mapstats	13878083.0	431899.0	376669.0	1719770.0	148204.5	1023978.5
SRR3622818_6.hisat2_mapstats	16652497.0	518119.0	451902.5	2063003.0	177891.5	1227988.0
SRR3622818_7.hisat2_mapstats	19426357.0	604730.0	527501.0	2407193.0	207386.5	1432798.5
SRR3622818_8.hisat2_mapstats	22202779.0	691512.0	602561.0	2751880.0	236825.5	1637131.5
SRR3622818_9.hisat2_mapstats	24977187.0	777849.0	678083.0	3095333.0	266456.0	1841618.0
SRR3622819.hisat2_mapstats	52094934.0	1457470.0	901316.5	6561814.0	431190.5	2436435.0
SRR3622819_001.hisat2_mapstats	52178.0	1442.0	872.5	6603.0	412.0	2385.5
SRR3622819_002.hisat2_mapstats	104395.0	3002.0	1805.0	13275.0	851.5	4806.5
SRR3622819_003.hisat2_mapstats	156391.0	4462.0	2707.5	19842.0	1295.0	7242.5
SRR3622819_004.hisat2_mapstats	208457.0	5939.0	3611.5	26297.0	1714.0	9616.5
SRR3622819_005.hisat2_mapstats	260546.0	7365.0	4504.0	32913.0	2140.0	12023.0
SRR3622819_006.hisat2_mapstats	312418.0	8804.0	5361.0	39493.0	2561.0	14383.0
SRR3622819_007.hisat2_mapstats	364405.0	10239.0	6263.0	46124.0	2993.0	16909.0
SRR3622819_008.hisat2_mapstats	416213.0	11622.0	7167.0	52760.0	3450.0	19325.0
SRR3622819_009.hisat2_mapstats	468259.0	13055.0	8055.0	59171.0	3880.5	21758.5
SRR3622819_01.hisat2_mapstats	520403.0	14546.0	8961.0	65817.0	4317.5	24169.5
SRR3622819_02.hisat2_mapstats	1042114.0	28963.0	18129.0	131255.0	8653.5	48529.5
SRR3622819_03.hisat2_mapstats	1562600.0	43538.0	27165.0	197010.0	12984.5	72734.5
SRR3622819_04.hisat2_mapstats	2084795.0	58126.0	36149.5	262191.0	17274.5	97108.0
SRR3622819_05.hisat2_mapstats	2605909.0	72688.0	45093.5	327595.0	21654.0	121421.5
SRR3622819_06.hisat2_mapstats	3127215.0	87349.0	54061.0	393330.0	25874.0	145517.0
SRR3622819_07.hisat2_mapstats	3648024.0	102022.0	63220.5	459021.0	30256.5	170098.0
SRR3622819_08.hisat2_mapstats	4170046.0	116416.0	72099.5	524726.0	34578.0	194644.5
SRR3622819_09.hisat2_mapstats	4690741.0	131006.0	81243.5	589797.0	38995.0	219100.5
SRR3622819_1.hisat2_mapstats	5210475.0	145614.0	90322.0	655318.0	43326.0	243477.0
SRR3622819_2.hisat2_mapstats	10419229.0	291434.0	180025.5	1312417.0	86626.5	486667.0
SRR3622819_3.hisat2_mapstats	15629734.0	437237.0	269892.5	1968024.0	129729.0	730687.5
SRR3622819_4.hisat2_mapstats	20839752.0	583140.0	360105.5	2623318.0	172757.0	974014.5
SRR5007258.hisat2_mapstats	45591859.0	939224.0	1573532.5	5044662.0	365591.5	3355969.0
SRR5007258_001.hisat2_mapstats	45644.0	925.0	1606.0	5077.0	355.0	3332.0
SRR5007258_002.hisat2_mapstats	91439.0	1916.0	3201.5	10132.0	732.5	6728.0
SRR5007258_003.hisat2_mapstats	137076.0	2808.0	4712.0	15162.0	1071.5	10045.5
SRR5007258_004.hisat2_mapstats	182368.0	3742.0	6330.0	20252.0	1435.5	13442.5
SRR5007258_005.hisat2_mapstats	227923.0	4670.0	7950.0	25303.0	1809.0	16887.0
SRR5007258_006.hisat2_mapstats	273246.0	5598.0	9529.5	30345.0	2153.0	20292.5
SRR5007258_007.hisat2_mapstats	318910.0	6525.0	11121.5	35294.0	2527.5	23607.0
SRR5007258_008.hisat2_mapstats	364214.0	7487.0	12712.5	40315.0	2903.0	27010.5
SRR5007258_009.hisat2_mapstats	409618.0	8430.0	14308.5	45283.0	3262.0	30394.5
SRR5007258_01.hisat2_mapstats	455340.0	9376.0	15897.5	50345.0	3625.0	33773.5
SRR5007258_02.hisat2_mapstats	911695.0	18790.0	31696.5	100712.0	7188.0	67200.5
SRR5007258_03.hisat2_mapstats	1367208.0	28292.0	47542.0	151089.0	10853.0	100557.0
SRR5007258_04.hisat2_mapstats	1824044.0	37774.0	63206.0	201683.0	14485.0	133979.0
SRR5007258_05.hisat2_mapstats	2279775.0	47234.0	78892.5	251919.0	18149.5	167570.0
SRR5007258_06.hisat2_mapstats	2735517.0	56602.0	94790.0	302465.0	21837.0	201156.0
SRR5007258_07.hisat2_mapstats	3192021.0	65819.0	110434.5	353081.0	25412.0	234475.5
SRR5007258_08.hisat2_mapstats	3648917.0	75360.0	125998.5	403441.0	29060.5	267855.0
SRR5007258_09.hisat2_mapstats	4104385.0	84806.0	141624.5	453966.0	32776.0	301308.5
SRR5007258_1.hisat2_mapstats	4559558.0	94319.0	157301.5	503958.0	36351.0	334790.5
SRR5007258_2.hisat2_mapstats	9120177.0	188400.0	314307.0	1009133.0	72975.5	669745.5
SRR5007258_3.hisat2_mapstats	13679931.0	282162.0	471761.5	1514276.0	109352.0	1005465.5
SRR5007258_4.hisat2_mapstats	18239215.0	375701.0	629413.0	2017977.0	145879.0	1341505.0
SRR5007258_5.hisat2_mapstats	22795086.0	469628.0	785858.5	2522219.0	182396.0	1677346.5
SRR5007258_6.hisat2_mapstats	27350922.0	563727.0	943327.0	3027562.0	219169.5	2012657.5
SRR5007258_7.hisat2_mapstats	31909743.0	657570.0	1101109.5	3532535.0	255906.5	2348974.0
SRR5007258_8.hisat2_mapstats	36472065.0	751849.0	1258944.0	4036428.0	292558.0	2685284.0
SRR5007258_9.hisat2_mapstats	41031760.0	845601.0	1415463.0	4540289.0	329267.5	3020323.5
SRR5007259.hisat2_mapstats	41269678.0	885729.0	1463736.0	4662392.0	378015.5	2750941.5
SRR5007259_001.hisat2_mapstats	41335.0	895.0	1462.0	4575.0	360.0	2751.0
SRR5007259_002.hisat2_mapstats	82755.0	1775.0	2965.5	9338.0	717.0	5590.5
SRR5007259_003.hisat2_mapstats	124005.0	2619.0	4420.0	13940.0	1092.0	8307.0
SRR5007259_004.hisat2_mapstats	165319.0	3531.0	5852.0	18552.0	1467.5	11041.5
SRR5007259_005.hisat2_mapstats	206849.0	4435.0	7369.0	23166.0	1834.5	13827.5
SRR5007259_006.hisat2_mapstats	248039.0	5303.0	8853.0	27808.0	2207.5	16486.5
SRR5007259_007.hisat2_mapstats	289190.0	6208.0	10333.0	32516.0	2572.5	19228.5
SRR5007259_008.hisat2_mapstats	330250.0	7098.0	11730.0	37244.0	2941.0	22004.0
SRR5007259_009.hisat2_mapstats	371388.0	7981.0	13176.0	41957.0	3290.0	24777.0
SRR5007259_01.hisat2_mapstats	412684.0	8841.0	14652.5	46736.0	3667.0	27581.5
SRR5007259_02.hisat2_mapstats	826370.0	17667.0	29049.5	93378.0	7443.5	54897.0
SRR5007259_03.hisat2_mapstats	1238850.0	26581.0	43624.5	139900.0	11153.0	82525.5
SRR5007259_04.hisat2_mapstats	1652398.0	35375.0	58326.5	186385.0	14936.0	109777.5
SRR5007259_05.hisat2_mapstats	2065234.0	44154.0	72950.5	232874.0	18688.0	137208.5
SRR5007259_06.hisat2_mapstats	2477782.0	53131.0	87598.0	279368.0	22496.5	164733.5
SRR5007259_07.hisat2_mapstats	2889902.0	61934.0	102190.5	326408.0	26283.5	192220.0
SRR5007259_08.hisat2_mapstats	3303133.0	70724.0	116820.5	373177.0	30085.5	219942.0
SRR5007259_09.hisat2_mapstats	3715388.0	79588.0	131384.0	419814.0	33808.0	247609.0
SRR5007259_1.hisat2_mapstats	4126852.0	88387.0	146054.0	466836.0	37645.5	275214.5
SRR5007259_2.hisat2_mapstats	8254806.0	177216.0	292837.0	933040.0	75524.5	550185.5
SRR5007259_3.hisat2_mapstats	12383238.0	265716.0	438873.5	1399247.0	113502.0	825162.5
SRR5007259_4.hisat2_mapstats	16509527.0	354299.0	585384.0	1865141.0	151018.0	1100873.0
SRR5007259_5.hisat2_mapstats	20633931.0	442735.0	731687.5	2330678.0	188897.5	1375604.0
SRR5007259_6.hisat2_mapstats	24759486.0	531067.0	877539.5	2797406.0	226647.0	1650197.5
SRR5007259_7.hisat2_mapstats	28886904.0	619634.0	1024365.0	3262974.0	264420.0	1925626.0
SRR5007259_8.hisat2_mapstats	33016672.0	708371.0	1170961.0	3729337.0	302368.5	2201096.5
SRR5007259_9.hisat2_mapstats	37143553.0	796671.0	1317265.0	4194446.0	340270.5	2476240.5
SRR5063984.hisat2_mapstats	27840255.0	1638414.0	828396.5	1758584.0	146302.0	765052.5
SRR5063984_001.hisat2_mapstats	27683.0	1671.0	832.0	1836.0	151.5	807.5
SRR5063984_002.hisat2_mapstats	55593.0	3343.0	1655.0	3585.0	296.5	1594.5
SRR5063984_003.hisat2_mapstats	83452.0	5019.0	2528.5	5332.0	435.5	2367.0
SRR5063984_004.hisat2_mapstats	111351.0	6683.0	3365.5	7026.0	600.0	3159.5
SRR5063984_005.hisat2_mapstats	139203.0	8389.0	4203.5	8819.0	745.0	3933.5
SRR5063984_006.hisat2_mapstats	167113.0	10049.0	5031.0	10543.0	904.0	4688.0
SRR5063984_007.hisat2_mapstats	194949.0	11657.0	5844.0	12294.0	1059.5	5414.5
SRR5063984_008.hisat2_mapstats	222694.0	13220.0	6693.5	14061.0	1219.0	6179.5
SRR5063984_009.hisat2_mapstats	250363.0	14877.0	7493.5	15847.0	1367.5	6954.0
SRR5063984_01.hisat2_mapstats	278366.0	16529.0	8293.5	17664.0	1518.0	7733.5
SRR5063984_02.hisat2_mapstats	557610.0	32861.0	16641.5	35326.0	2985.5	15447.0
SRR5063984_03.hisat2_mapstats	836013.0	49116.0	24943.5	52923.0	4501.0	23089.5
SRR5063984_04.hisat2_mapstats	1114421.0	65694.0	33279.0	70365.0	5970.0	30862.0
SRR5063984_05.hisat2_mapstats	1392788.0	82161.0	41584.5	87905.0	7456.5	38444.0
SRR5063984_06.hisat2_mapstats	1671127.0	98548.0	49957.5	105539.0	8915.5	46040.0
SRR5063984_07.hisat2_mapstats	1950279.0	114839.0	58209.5	123030.0	10366.0	53845.5
SRR5063984_08.hisat2_mapstats	2229420.0	131364.0	66574.0	140677.0	11786.5	61484.5
SRR5063984_09.hisat2_mapstats	2507561.0	147704.0	74784.5	158195.0	13270.5	69082.0
SRR5063984_1.hisat2_mapstats	2785297.0	163888.0	83100.5	175846.0	14707.0	76765.5
SRR5063984_2.hisat2_mapstats	5571154.0	327785.0	165832.0	352004.0	29441.0	153472.0
SRR5063984_3.hisat2_mapstats	8355281.0	491384.0	248279.5	527914.0	44083.5	229897.0
SRR5063984_4.hisat2_mapstats	11139797.0	655232.0	331330.0	703527.0	58744.5	306298.5
SRR5063984_5.hisat2_mapstats	13921727.0	819456.0	414154.5	879438.0	73387.0	382920.5
SRR5063984_6.hisat2_mapstats	16703510.0	983689.0	496852.5	1055172.0	88080.0	459109.5
SRR5063984_7.hisat2_mapstats	19485793.0	1148299.0	579942.5	1230699.0	102715.0	535363.5
SRR5063984_8.hisat2_mapstats	22271756.0	1311834.0	663051.0	1406495.0	117144.5	611763.5
SRR5063984_9.hisat2_mapstats	25053961.0	1475371.0	745723.5	1582703.0	131677.0	688452.5
SRR5063985.hisat2_mapstats	24433157.0	1736921.0	596779.5	1730250.0	169623.5	972001.0
SRR5063985_001.hisat2_mapstats	24312.0	1740.0	571.0	1742.0	178.0	987.0
SRR5063985_002.hisat2_mapstats	48841.0	3527.0	1165.5	3467.0	354.5	1963.0
SRR5063985_003.hisat2_mapstats	73299.0	5297.0	1738.5	5180.0	515.0	2961.5
SRR5063985_004.hisat2_mapstats	97850.0	7026.0	2330.5	6918.0	683.5	3920.0
SRR5063985_005.hisat2_mapstats	122513.0	8793.0	2912.5	8568.0	854.5	4891.0
SRR5063985_006.hisat2_mapstats	146962.0	10489.0	3517.0	10310.0	1019.5	5878.5
SRR5063985_007.hisat2_mapstats	171363.0	12186.0	4104.0	12027.0	1195.0	6847.0
SRR5063985_008.hisat2_mapstats	195667.0	13894.0	4722.5	13729.0	1360.5	7790.0
SRR5063985_009.hisat2_mapstats	219899.0	15672.0	5313.5	15486.0	1537.5	8736.0
SRR5063985_01.hisat2_mapstats	244666.0	17325.0	5879.5	17220.0	1712.5	9699.0
SRR5063985_02.hisat2_mapstats	489902.0	34656.0	11815.5	34602.0	3423.0	19480.5
SRR5063985_03.hisat2_mapstats	734675.0	51768.0	17811.5	51810.0	5106.5	29255.0
SRR5063985_04.hisat2_mapstats	979887.0	68988.0	23776.5	68994.0	6861.0	38884.5
SRR5063985_05.hisat2_mapstats	1224450.0	86131.0	29770.5	86411.0	8492.5	48530.0
SRR5063985_06.hisat2_mapstats	1468795.0	103402.0	35858.5	103730.0	10263.5	58282.0
SRR5063985_07.hisat2_mapstats	1713578.0	120872.0	42024.5	120960.0	12000.0	67962.5
SRR5063985_08.hisat2_mapstats	1958386.0	138469.0	48003.0	138428.0	13628.5	77704.5
SRR5063985_09.hisat2_mapstats	2202177.0	155779.0	53937.0	155848.0	15342.0	87439.0
SRR5063985_1.hisat2_mapstats	2445380.0	173133.0	59935.5	173300.0	17058.5	97153.0
SRR5063985_2.hisat2_mapstats	4890135.0	346964.0	119493.0	346532.0	34080.0	194543.0
SRR5063985_3.hisat2_mapstats	7331440.0	521408.0	179045.5	519877.0	50872.0	292019.5
SRR5063985_4.hisat2_mapstats	9774779.0	694794.0	239051.5	692964.0	67798.5	389601.0
SRR5063985_5.hisat2_mapstats	12217578.0	868742.0	298395.5	865120.0	84782.5	486611.0
SRR5063985_6.hisat2_mapstats	14658171.0	1042345.0	358394.0	1038105.0	101818.5	583644.5
SRR5063985_7.hisat2_mapstats	17101071.0	1215698.0	418171.0	1211039.0	118711.5	681107.5
SRR5063985_8.hisat2_mapstats	19546226.0	1389898.0	477770.5	1383767.0	135527.0	777880.5
SRR5063985_9.hisat2_mapstats	21989212.0	1563136.0	537321.5	1556526.0	152544.0	874950.5
SRR5063986.hisat2_mapstats	39874883.0	2210565.0	823885.0	2814446.0	220597.5	1168028.5
SRR5128074.hisat2_mapstats	26070218.0	544549.0	655407.0	4622427.0	365709.5	4379663.5
SRR5128074_001.hisat2_mapstats	25955.0	570.0	661.5	4597.0	374.5	4479.0
SRR5128074_002.hisat2_mapstats	52132.0	1101.0	1332.5	9198.0	732.5	8925.0
SRR5128074_003.hisat2_mapstats	78269.0	1672.0	1960.0	13837.0	1082.0	13247.0
SRR5128074_004.hisat2_mapstats	104368.0	2218.0	2621.0	18475.0	1433.0	17672.0
SRR5128074_005.hisat2_mapstats	130603.0	2755.0	3291.0	23167.0	1811.5	22067.5
SRR5128074_006.hisat2_mapstats	156806.0	3279.0	3947.0	27717.0	2188.5	26430.5
SRR5128074_007.hisat2_mapstats	182807.0	3866.0	4591.5	32348.0	2537.0	30772.5
SRR5128074_008.hisat2_mapstats	208817.0	4385.0	5251.5	36928.0	2884.0	35179.5
SRR5128074_009.hisat2_mapstats	234740.0	4908.0	5923.5	41548.0	3240.5	39623.0
SRR5128074_01.hisat2_mapstats	260952.0	5459.0	6577.0	46282.0	3595.5	43960.5
SRR5128074_02.hisat2_mapstats	522124.0	10939.0	13174.0	92716.0	7206.5	87836.5
SRR5128074_03.hisat2_mapstats	782594.0	16279.0	19813.0	138680.0	10886.5	131831.5
SRR5128074_04.hisat2_mapstats	1043440.0	21820.0	26482.0	185069.0	14578.5	175660.5
SRR5128074_05.hisat2_mapstats	1303660.0	27309.0	33173.0	231347.0	18218.0	219715.0
SRR5128074_06.hisat2_mapstats	1564180.0	32777.0	39717.5	277695.0	21906.0	263492.5
SRR5128074_07.hisat2_mapstats	1825330.0	38473.0	46223.0	323790.0	25531.5	307377.5
SRR5128074_08.hisat2_mapstats	2087010.0	43863.0	52605.0	370361.0	29147.5	351139.5
SRR5128074_09.hisat2_mapstats	2347369.0	49419.0	59013.0	416571.0	32757.5	394967.5
SRR5128074_1.hisat2_mapstats	2607549.0	54852.0	65667.5	462495.0	36428.0	438665.5
SRR5128074_2.hisat2_mapstats	5217169.0	109095.0	131234.0	925245.0	72887.5	876363.5
SRR5128074_3.hisat2_mapstats	7824352.0	163695.0	196570.5	1387597.0	109608.0	1313413.5
SRR5128074_4.hisat2_mapstats	10431692.0	217990.0	261913.0	1849888.0	146314.5	1750935.5
SRR5128074_5.hisat2_mapstats	13039023.0	272244.0	327390.5	2311316.0	182777.0	2187714.5
SRR5128074_6.hisat2_mapstats	15643768.0	326863.0	392938.0	2772538.0	219365.5	2626014.5
SRR5128074_7.hisat2_mapstats	18248249.0	381160.0	458565.5	3235607.0	255837.5	3064858.0
SRR5128074_8.hisat2_mapstats	20856835.0	435553.0	524222.0	3697692.0	292280.5	3503530.5
SRR5128074_9.hisat2_mapstats	23462084.0	489999.0	589961.5	4160249.0	328914.0	3941584.5
SRR5876158.hisat2_mapstats	34884855.0	600025.0	960790.5	5220158.0	445216.5	2484520.0
SRR5876158_001.hisat2_mapstats	35115.0	587.0	891.5	5206.0	426.5	2378.0
SRR5876158_002.hisat2_mapstats	70342.0	1159.0	1836.5	10427.0	878.0	4846.5
SRR5876158_003.hisat2_mapstats	105263.0	1742.0	2763.0	15664.0	1343.0	7254.0
SRR5876158_004.hisat2_mapstats	140256.0	2308.0	3700.0	20977.0	1766.0	9742.0
SRR5876158_005.hisat2_mapstats	175241.0	2886.0	4658.0	26380.0	2236.5	12241.5
SRR5876158_006.hisat2_mapstats	209877.0	3470.0	5629.0	31665.0	2676.0	14734.0
SRR5876158_007.hisat2_mapstats	244601.0	4088.0	6578.0	36973.0	3114.0	17195.0
SRR5876158_008.hisat2_mapstats	279353.0	4728.0	7535.5	42069.0	3544.0	19699.5
SRR5876158_009.hisat2_mapstats	313992.0	5353.0	8519.0	47367.0	4008.5	22191.5
SRR5876158_01.hisat2_mapstats	349230.0	5934.0	9453.5	52532.0	4442.5	24646.0
SRR5876158_02.hisat2_mapstats	698347.0	11816.0	19023.5	105160.0	8832.0	49732.5
SRR5876158_03.hisat2_mapstats	1046780.0	17740.0	28698.5	157302.0	13330.5	74590.0
SRR5876158_04.hisat2_mapstats	1395396.0	23673.0	38430.0	209672.0	17812.5	99552.5
SRR5876158_05.hisat2_mapstats	1744205.0	29641.0	48098.5	261979.0	22299.5	124298.0
SRR5876158_06.hisat2_mapstats	2093058.0	35689.0	57620.0	314036.0	26710.0	149079.0
SRR5876158_07.hisat2_mapstats	2441722.0	41612.0	67224.5	366455.0	31216.5	174005.0
SRR5876158_08.hisat2_mapstats	2791332.0	47718.0	76916.5	418812.0	35614.5	198856.0
SRR5876158_09.hisat2_mapstats	3140034.0	53741.0	86371.0	471232.0	40048.0	223535.0
SRR5876158_1.hisat2_mapstats	3488505.0	59814.0	96057.5	523136.0	44450.0	248493.5
SRR5876158_2.hisat2_mapstats	6979868.0	119648.0	192015.0	1045154.0	89099.5	497063.5
SRR5876158_3.hisat2_mapstats	10469034.0	180090.0	288065.0	1566586.0	133526.0	745250.0
SRR5876158_4.hisat2_mapstats	13956018.0	240325.0	384081.5	2088929.0	178083.0	993627.5
SRR5876158_5.hisat2_mapstats	17442292.0	300010.0	479900.0	2610076.0	222692.0	1242104.0
SRR5876158_6.hisat2_mapstats	20927249.0	360045.0	576253.5	3132628.0	267500.0	1490869.5
SRR5876158_7.hisat2_mapstats	24413870.0	419813.0	672683.0	3655268.0	311989.5	1739615.5
SRR5876158_8.hisat2_mapstats	27905943.0	479797.0	768971.0	4177482.0	356251.0	1987995.0
SRR5876158_9.hisat2_mapstats	31394534.0	539727.0	864838.0	4698520.0	400697.5	2236118.5
SRR5876159.hisat2_mapstats	25030187.0	604192.0	418083.0	4248980.0	260326.0	1065998.0
SRR5876159_001.hisat2_mapstats	24873.0	603.0	451.0	4288.0	270.5	1066.5
SRR5876159_002.hisat2_mapstats	50085.0	1184.0	857.5	8508.0	517.5	2144.0
SRR5876159_003.hisat2_mapstats	75246.0	1762.0	1268.0	12712.0	789.5	3234.5
SRR5876159_004.hisat2_mapstats	100259.0	2343.0	1698.0	17095.0	1052.0	4327.0
SRR5876159_005.hisat2_mapstats	125503.0	2953.0	2104.5	21275.0	1329.0	5403.5
SRR5876159_006.hisat2_mapstats	150644.0	3523.0	2538.5	25542.0	1589.0	6401.5
SRR5876159_007.hisat2_mapstats	175530.0	4148.0	2945.5	29865.0	1857.0	7409.5
SRR5876159_008.hisat2_mapstats	200463.0	4756.0	3356.0	34037.0	2117.5	8474.5
SRR5876159_009.hisat2_mapstats	225252.0	5360.0	3770.0	38379.0	2384.0	9551.0
SRR5876159_01.hisat2_mapstats	250470.0	5963.0	4170.5	42686.0	2650.0	10594.5
SRR5876159_02.hisat2_mapstats	501063.0	12062.0	8465.5	85559.0	5286.5	21272.0
SRR5876159_03.hisat2_mapstats	751068.0	18155.0	12662.5	128390.0	7967.5	31876.0
SRR5876159_04.hisat2_mapstats	1001738.0	24146.0	16917.0	170830.0	10637.0	42537.0
SRR5876159_05.hisat2_mapstats	1252087.0	30160.0	21156.0	213217.0	13274.5	53220.5
SRR5876159_06.hisat2_mapstats	1502136.0	36202.0	25332.0	256113.0	15883.0	63772.0
SRR5876159_07.hisat2_mapstats	1752634.0	42292.0	29591.0	298930.0	18496.5	74415.5
SRR5876159_08.hisat2_mapstats	2003906.0	48419.0	33753.5	341446.0	21111.5	85019.0
SRR5876159_09.hisat2_mapstats	2253313.0	54629.0	37977.5	383997.0	23672.5	95730.0
SRR5876159_1.hisat2_mapstats	2503207.0	60678.0	42126.5	426356.0	26284.5	106246.0
SRR5876159_2.hisat2_mapstats	5007285.0	121138.0	84002.5	852003.0	52384.5	212681.0
SRR5876159_3.hisat2_mapstats	7508854.0	181525.0	125815.0	1277221.0	78472.5	319729.5
SRR5876159_4.hisat2_mapstats	10011033.0	242169.0	167758.0	1702702.0	104420.0	426762.0
SRR5876159_5.hisat2_mapstats	12513556.0	302749.0	209453.5	2126356.0	130435.5	533143.0
SRR5876159_6.hisat2_mapstats	15014149.0	363014.0	251147.5	2550490.0	156508.0	640248.5
SRR5876159_7.hisat2_mapstats	17517082.0	423522.0	292826.0	2975102.0	182539.5	746528.5
SRR5876159_8.hisat2_mapstats	20022789.0	483711.0	334530.5	3399711.0	208509.5	852917.0
SRR5876159_9.hisat2_mapstats	22524494.0	543890.0	376287.5	3824576.0	234386.5	959764.0
SRR891275.hisat2_mapstats	6640389.0	157724.0	115891.5	835492.0	43325.0	229101.5
SRR891275_001.hisat2_mapstats	6544.0	156.0	112.5	873.0	40.0	236.5
SRR891275_002.hisat2_mapstats	13211.0	317.0	239.5	1710.0	88.5	463.0
SRR891275_003.hisat2_mapstats	19819.0	489.0	353.5	2568.0	123.0	694.5
SRR891275_004.hisat2_mapstats	26318.0	655.0	454.0	3397.0	177.5	905.5
SRR891275_005.hisat2_mapstats	32957.0	815.0	577.5	4241.0	221.5	1142.0
SRR891275_006.hisat2_mapstats	39650.0	963.0	692.0	5090.0	263.5	1366.5
SRR891275_007.hisat2_mapstats	46301.0	1135.0	812.0	5952.0	307.0	1590.0
SRR891275_008.hisat2_mapstats	52829.0	1297.0	923.0	6770.0	346.5	1811.5
SRR891275_009.hisat2_mapstats	59447.0	1438.0	1055.0	7603.0	386.0	2035.0
SRR891275_01.hisat2_mapstats	66121.0	1585.0	1159.5	8412.0	426.5	2254.0
SRR891275_02.hisat2_mapstats	132692.0	3233.0	2335.5	16804.0	852.0	4575.5
SRR891275_03.hisat2_mapstats	198704.0	4857.0	3467.5	25265.0	1296.0	6807.5
SRR891275_04.hisat2_mapstats	265081.0	6344.0	4600.0	33630.0	1691.0	9063.0
SRR891275_05.hisat2_mapstats	331497.0	7938.0	5746.0	41906.0	2099.5	11345.5
SRR891275_06.hisat2_mapstats	397721.0	9479.0	6919.5	50125.0	2533.0	13622.5
SRR891275_07.hisat2_mapstats	464375.0	11034.0	8035.0	58486.0	2978.0	15882.0
SRR891275_08.hisat2_mapstats	530844.0	12657.0	9136.5	66935.0	3433.0	18200.5
SRR891275_09.hisat2_mapstats	597263.0	14223.0	10313.5	75147.0	3868.5	20460.0
SRR891275_1.hisat2_mapstats	663635.0	15771.0	11465.0	83453.0	4302.0	22746.0
SRR891275_2.hisat2_mapstats	1328210.0	31529.0	23072.0	166793.0	8667.5	45697.5
SRR891275_3.hisat2_mapstats	1991419.0	47315.0	34692.0	250136.0	12954.0	68512.0
SRR891275_4.hisat2_mapstats	2656199.0	63095.0	46315.5	333549.0	17284.0	91428.5
SRR891275_5.hisat2_mapstats	3320750.0	78938.0	57885.5	416895.0	21513.5	114358.0
SRR891275_6.hisat2_mapstats	3982646.0	94600.0	69556.5	500408.0	25840.5	137357.0
SRR891275_7.hisat2_mapstats	4646272.0	110246.0	81161.5	584126.0	30175.5	160293.0
SRR891275_8.hisat2_mapstats	5311762.0	126151.0	92676.0	667593.0	34636.5	183317.5
SRR891275_9.hisat2_mapstats	5974884.0	142032.0	104253.0	751739.0	39015.0	206325.0
SRR891276.hisat2_mapstats	9166862.0	222574.0	163767.0	1161928.0	61002.0	388580.0
SRR891276_001.hisat2_mapstats	9087.0	199.0	170.5	1150.0	67.5	376.0
SRR891276_002.hisat2_mapstats	18258.0	425.0	353.0	2384.0	132.5	753.5
SRR891276_003.hisat2_mapstats	27405.0	649.0	515.5	3521.0	201.0	1153.5
SRR891276_004.hisat2_mapstats	36482.0	858.0	671.5	4710.0	266.5	1508.0
SRR891276_005.hisat2_mapstats	45736.0	1091.0	832.0	5854.0	327.0	1898.0
SRR891276_006.hisat2_mapstats	54914.0	1311.0	994.5	6988.0	387.0	2267.5
SRR891276_007.hisat2_mapstats	64089.0	1553.0	1167.0	8124.0	443.5	2653.5
SRR891276_008.hisat2_mapstats	73270.0	1781.0	1313.5	9270.0	499.5	3028.0
SRR891276_009.hisat2_mapstats	82380.0	1991.0	1484.5	10437.0	562.0	3437.5
SRR891276_01.hisat2_mapstats	91489.0	2220.0	1667.0	11567.0	630.0	3857.0
SRR891276_02.hisat2_mapstats	183726.0	4455.0	3297.0	23333.0	1266.0	7678.0
SRR891276_03.hisat2_mapstats	275219.0	6694.0	4957.0	35031.0	1868.0	11543.0
SRR891276_04.hisat2_mapstats	366698.0	8952.0	6604.0	46815.0	2492.5	15353.5
SRR891276_05.hisat2_mapstats	458217.0	11138.0	8274.0	58313.0	3108.5	19305.5
SRR891276_06.hisat2_mapstats	549901.0	13299.0	9911.5	69802.0	3710.0	23137.5
SRR891276_07.hisat2_mapstats	641827.0	15487.0	11540.0	81364.0	4300.5	27012.5
SRR891276_08.hisat2_mapstats	733660.0	17756.0	13213.0	93109.0	4894.0	30893.0
SRR891276_09.hisat2_mapstats	825544.0	19914.0	14818.0	104773.0	5518.0	34668.0
SRR891276_1.hisat2_mapstats	917085.0	22048.0	16449.0	116355.0	6124.0	38556.0
SRR891276_2.hisat2_mapstats	1834222.0	44482.0	32886.0	232396.0	12184.0	77496.0
SRR891276_3.hisat2_mapstats	2750777.0	66867.0	49280.0	348370.0	18318.5	116449.5
SRR891276_4.hisat2_mapstats	3668518.0	88862.0	65570.0	465292.0	24385.0	155175.0
SRR891276_5.hisat2_mapstats	4584114.0	111150.0	81913.0	582031.0	30503.0	194084.0
SRR891276_6.hisat2_mapstats	5498904.0	133580.0	98218.0	698282.0	36550.5	232630.5
SRR891276_7.hisat2_mapstats	6414925.0	155634.0	114530.0	814306.0	42624.5	271561.5
SRR891276_8.hisat2_mapstats	7331278.0	177995.0	130971.0	930349.0	48796.0	310944.0
SRR891276_9.hisat2_mapstats	8248372.0	200340.0	147368.0	1045657.0	54804.0	349859.0
