# Supplementary material for: Combining signal and sequence to detect RNA polymerase initiation in ATAC-seq data
Source: PLoS One. 2020 Apr 30;15(4):e0232332. doi: 10.1371/journal.pone.0232332 (PMC7192442; doi:10.1371/journal.pone.0232332)
Supplement: S1 File — (ZIP) [file pone.0232332.s011.zip › multiqc_reports/all_other_ATAC_samples_MultiQC/multiqc_data/mqc_rseqc_read_distribution_plot_1.txt]

Sample	CDS_Exons	5'UTR_Exons	3'UTR_Exons	Introns	TSS_up_1kb	TSS_up_5kb	TSS_up_10kb	TES_down_1kb	TES_down_5kb	TES_down_10kb	Other_intergenic
SRR1822165.read_dist	2448650.0	32992073.0	2824765.0	63009553.0	4965500.0	11413355.0	62438766.0	24512722.0	50274973.0	52799271.0	157118248.0
SRR1822165_001.read_dist	2462.0	33094.0	2903.0	62788.0	5141.0	11637.0	62059.0	24481.0	50444.0	53032.0	157584.0
SRR1822165_002.read_dist	4921.0	66157.0	5602.0	125668.0	9967.0	22900.0	124789.0	48980.0	100329.0	105507.0	315650.0
SRR1822165_003.read_dist	7217.0	98922.0	8453.0	188912.0	14898.0	34176.0	187074.0	73451.0	150368.0	158044.0	473172.0
SRR1822165_004.read_dist	9711.0	131662.0	11179.0	251948.0	19892.0	45740.0	249677.0	97701.0	200411.0	210681.0	629815.0
SRR1822165_005.read_dist	12079.0	164355.0	13848.0	315166.0	24828.0	57317.0	312081.0	122424.0	251253.0	264123.0	787055.0
SRR1822165_006.read_dist	14528.0	197091.0	16698.0	378002.0	29766.0	68745.0	374204.0	146961.0	301730.0	317124.0	944434.0
SRR1822165_007.read_dist	17071.0	229824.0	19580.0	441580.0	34892.0	80288.0	436804.0	171213.0	351754.0	369556.0	1101391.0
SRR1822165_008.read_dist	19410.0	263224.0	22338.0	504700.0	39979.0	91782.0	499544.0	195846.0	402279.0	422565.0	1257598.0
SRR1822165_009.read_dist	21882.0	295729.0	25193.0	568026.0	44926.0	103278.0	561720.0	219862.0	451859.0	474780.0	1414823.0
SRR1822165_01.read_dist	24321.0	328533.0	28046.0	631111.0	50120.0	114890.0	624042.0	244267.0	501966.0	527308.0	1572477.0
SRR1822165_02.read_dist	49015.0	659373.0	56229.0	1261940.0	100330.0	229565.0	1249931.0	490182.0	1005912.0	1056105.0	3144408.0
SRR1822165_03.read_dist	73549.0	989066.0	84493.0	1891615.0	149784.0	343312.0	1872061.0	735027.0	1508859.0	1584297.0	4716170.0
SRR1822165_04.read_dist	97902.0	1319126.0	112766.0	2522013.0	199117.0	456426.0	2497149.0	982255.0	2012882.0	2113697.0	6289004.0
SRR1822165_05.read_dist	122508.0	1649802.0	140823.0	3151347.0	248634.0	570661.0	3121120.0	1227922.0	2516348.0	2642628.0	7862472.0
SRR1822165_06.read_dist	147103.0	1979009.0	169015.0	3782008.0	298152.0	684824.0	3744507.0	1473217.0	3020186.0	3171818.0	9434476.0
SRR1822165_07.read_dist	171218.0	2308709.0	197382.0	4411631.0	347885.0	798900.0	4369894.0	1717201.0	3522434.0	3699410.0	11004220.0
SRR1822165_08.read_dist	195942.0	2638710.0	225735.0	5040667.0	397684.0	913419.0	4994991.0	1962588.0	4025390.0	4227606.0	12579521.0
SRR1822165_09.read_dist	220474.0	2969856.0	253703.0	5673182.0	447487.0	1028010.0	5619614.0	2207686.0	4527798.0	4755304.0	14149308.0
SRR1822165_1.read_dist	244705.0	3299512.0	282074.0	6302765.0	497367.0	1141860.0	6243911.0	2453178.0	5031172.0	5284019.0	15719181.0
SRR1822165_2.read_dist	489128.0	6601633.0	564065.0	12604254.0	993333.0	2282473.0	12484639.0	4901575.0	10055755.0	10561471.0	31430419.0
SRR1822165_3.read_dist	734570.0	9900159.0	846669.0	18903144.0	1489600.0	3423842.0	18732913.0	7354832.0	15085362.0	15843168.0	47138718.0
SRR1822165_4.read_dist	979127.0	13198664.0	1128303.0	25204698.0	1985431.0	4564076.0	24977836.0	9805700.0	20114671.0	21125151.0	62852400.0
SRR1822165_5.read_dist	1224149.0	16498420.0	1411344.0	31502994.0	2482317.0	5703872.0	31218481.0	12257592.0	25142987.0	26404867.0	78558381.0
SRR1822165_6.read_dist	1468628.0	19796381.0	1693937.0	37806821.0	2977335.0	6842763.0	37457802.0	14709919.0	30171400.0	31685994.0	94267064.0
SRR1822165_7.read_dist	1713577.0	23095264.0	1977009.0	44102872.0	3474556.0	7985018.0	43704091.0	17160913.0	35198253.0	36965096.0	109977590.0
SRR1822165_8.read_dist	1958371.0	26397632.0	2259671.0	50396723.0	3972214.0	9129701.0	49949073.0	19613306.0	40225369.0	42244566.0	125696256.0
SRR1822165_9.read_dist	2203496.0	29690807.0	2542571.0	56701099.0	4469171.0	10271400.0	56194213.0	22062801.0	45248805.0	47520256.0	141404264.0
SRR1822166.read_dist	638328.0	10920371.0	782959.0	15692325.0	1504762.0	3357903.0	19977618.0	7890055.0	16011708.0	16624666.0	45332203.0
SRR1822166_001.read_dist	622.0	10879.0	780.0	15730.0	1495.0	3358.0	20039.0	8019.0	16157.0	16770.0	45254.0
SRR1822166_002.read_dist	1317.0	21943.0	1576.0	31483.0	2999.0	6698.0	40313.0	15850.0	32162.0	33437.0	90563.0
SRR1822166_003.read_dist	1938.0	33024.0	2423.0	46944.0	4460.0	9963.0	60190.0	23710.0	48179.0	50072.0	135774.0
SRR1822166_004.read_dist	2625.0	44091.0	3149.0	62735.0	5914.0	13217.0	79826.0	31573.0	64039.0	66601.0	180897.0
SRR1822166_005.read_dist	3286.0	54998.0	3908.0	78715.0	7370.0	16485.0	99757.0	39597.0	80227.0	83368.0	226173.0
SRR1822166_006.read_dist	3950.0	65980.0	4659.0	94130.0	8854.0	19731.0	119636.0	47347.0	96091.0	99850.0	271544.0
SRR1822166_007.read_dist	4547.0	76768.0	5433.0	109637.0	10365.0	23088.0	139959.0	55411.0	112261.0	116593.0	316757.0
SRR1822166_008.read_dist	5207.0	87868.0	6169.0	125238.0	11809.0	26374.0	159768.0	63263.0	128064.0	132979.0	362063.0
SRR1822166_009.read_dist	5882.0	98611.0	6926.0	140900.0	13399.0	29791.0	180010.0	71207.0	144092.0	149606.0	406826.0
SRR1822166_01.read_dist	6537.0	109332.0	7707.0	156736.0	14904.0	33108.0	200169.0	79065.0	160054.0	166147.0	452538.0
SRR1822166_02.read_dist	13040.0	219442.0	15598.0	314249.0	30020.0	66508.0	399567.0	157507.0	319684.0	331848.0	905919.0
SRR1822166_03.read_dist	19321.0	328921.0	23282.0	471324.0	44958.0	99921.0	599441.0	236471.0	480254.0	498512.0	1358037.0
SRR1822166_04.read_dist	25721.0	438002.0	31123.0	628445.0	59726.0	133415.0	799542.0	315409.0	640777.0	665220.0	1812170.0
SRR1822166_05.read_dist	32131.0	547157.0	38788.0	784758.0	74932.0	167448.0	999848.0	394098.0	801154.0	831716.0	2265143.0
SRR1822166_06.read_dist	38597.0	656506.0	46617.0	940521.0	90023.0	201383.0	1200653.0	473209.0	961614.0	998497.0	2718039.0
SRR1822166_07.read_dist	44862.0	766450.0	54441.0	1097142.0	104613.0	234280.0	1399903.0	552805.0	1122668.0	1165649.0	3170808.0
SRR1822166_08.read_dist	51266.0	875735.0	62457.0	1254514.0	119303.0	267407.0	1599742.0	631698.0	1282294.0	1331426.0	3624847.0
SRR1822166_09.read_dist	57470.0	985008.0	70209.0	1411152.0	134097.0	300655.0	1799815.0	710987.0	1442491.0	1497688.0	4077735.0
SRR1822166_1.read_dist	63765.0	1094000.0	77929.0	1567958.0	148907.0	333901.0	1999326.0	789083.0	1601421.0	1662558.0	4530970.0
SRR1822166_2.read_dist	127796.0	2186922.0	156692.0	3135436.0	299066.0	669486.0	3998964.0	1577236.0	3203069.0	3326056.0	9062945.0
SRR1822166_3.read_dist	191169.0	3279559.0	234560.0	4704677.0	450004.0	1006621.0	5999092.0	2367304.0	4806500.0	4990658.0	13595887.0
SRR1822166_4.read_dist	254604.0	4371001.0	312763.0	6274159.0	600570.0	1341786.0	7996762.0	3156417.0	6408043.0	6653450.0	18128375.0
SRR1822166_5.read_dist	318518.0	5459496.0	391485.0	7843262.0	752214.0	1679215.0	9990514.0	3944341.0	8005996.0	8312723.0	22664140.0
SRR1822166_6.read_dist	382323.0	6548860.0	469793.0	9414221.0	902784.0	2015385.0	11987416.0	4732646.0	9604695.0	9972079.0	27197876.0
SRR1822166_7.read_dist	445903.0	7639428.0	547593.0	10986074.0	1053612.0	2351499.0	13980372.0	5523621.0	11209099.0	11638267.0	31733763.0
SRR1822166_8.read_dist	510042.0	8733902.0	625600.0	12557731.0	1203788.0	2687020.0	15978711.0	6313849.0	12811851.0	13302641.0	36268848.0
SRR1822166_9.read_dist	574119.0	9826468.0	704225.0	14127301.0	1353827.0	3022220.0	17976849.0	7101418.0	14410514.0	14962192.0	40798658.0
SRR1822167.read_dist	529885.0	18039575.0	845389.0	13940953.0	1910051.0	4633099.0	34109027.0	13830526.0	27765402.0	28267885.0	70516668.0
SRR1822168.read_dist	411484.0	13301828.0	642286.0	10768509.0	1438303.0	3429886.0	24735519.0	10231739.0	20479514.0	20871737.0	51720337.0
SRR1822168_001.read_dist	429.0	13179.0	616.0	10612.0	1419.0	3434.0	25154.0	10060.0	20238.0	20607.0	51748.0
SRR1822168_002.read_dist	868.0	26376.0	1223.0	21469.0	2847.0	6856.0	50155.0	20413.0	40710.0	41501.0	103967.0
SRR1822168_003.read_dist	1291.0	39935.0	1858.0	32297.0	4239.0	10250.0	74867.0	30585.0	60972.0	62179.0	155324.0
SRR1822168_004.read_dist	1720.0	53411.0	2526.0	43075.0	5728.0	13751.0	99871.0	40703.0	81274.0	82853.0	206453.0
SRR1822168_005.read_dist	2141.0	66926.0	3176.0	53763.0	7184.0	17236.0	124805.0	50930.0	101769.0	103774.0	257961.0
SRR1822168_006.read_dist	2568.0	80114.0	3841.0	64331.0	8576.0	20662.0	149474.0	61086.0	122106.0	124520.0	309553.0
SRR1822168_007.read_dist	2945.0	93570.0	4441.0	75013.0	9948.0	24023.0	174196.0	71341.0	142440.0	145243.0	361359.0
SRR1822168_008.read_dist	3393.0	106853.0	5080.0	85927.0	11347.0	27442.0	198745.0	81802.0	162854.0	166084.0	412581.0
SRR1822168_009.read_dist	3793.0	119944.0	5724.0	96533.0	12765.0	30826.0	223646.0	92057.0	183180.0	186817.0	464321.0
SRR1822168_01.read_dist	4194.0	133407.0	6365.0	107293.0	14102.0	34116.0	247976.0	102653.0	203856.0	207867.0	516631.0
SRR1822168_02.read_dist	8352.0	266583.0	12750.0	214673.0	28439.0	68377.0	495743.0	205083.0	409222.0	417259.0	1033632.0
SRR1822168_03.read_dist	12538.0	399361.0	19116.0	322991.0	42393.0	101891.0	741839.0	306593.0	613721.0	625755.0	1551537.0
SRR1822168_04.read_dist	16587.0	533139.0	25571.0	429987.0	56772.0	136252.0	989204.0	409442.0	818806.0	834783.0	2069789.0
SRR1822168_05.read_dist	20657.0	666841.0	32076.0	537225.0	70937.0	170053.0	1235416.0	512360.0	1024447.0	1044259.0	2586531.0
SRR1822168_06.read_dist	24915.0	799747.0	38674.0	645403.0	85322.0	204335.0	1481490.0	614766.0	1229147.0	1253005.0	3105159.0
SRR1822168_07.read_dist	28893.0	932464.0	45129.0	752929.0	99977.0	239037.0	1729205.0	717451.0	1434314.0	1462038.0	3622853.0
SRR1822168_08.read_dist	33052.0	1066078.0	51647.0	860665.0	114150.0	273107.0	1977133.0	820484.0	1639065.0	1670746.0	4140406.0
SRR1822168_09.read_dist	37169.0	1199733.0	57997.0	967498.0	128530.0	307762.0	2223899.0	923245.0	1844394.0	1879946.0	4657079.0
SRR1822168_1.read_dist	41327.0	1332644.0	64204.0	1074548.0	142749.0	341812.0	2471379.0	1025477.0	2048870.0	2088617.0	5172528.0
SRR1822168_2.read_dist	82254.0	2664185.0	128441.0	2150328.0	286385.0	685301.0	4945941.0	2049902.0	4098702.0	4177551.0	10343991.0
SRR1822168_3.read_dist	123393.0	3995461.0	192522.0	3227443.0	430609.0	1028458.0	7419825.0	3073219.0	6148524.0	6266084.0	15512790.0
SRR1822168_4.read_dist	164176.0	5325198.0	256683.0	4306063.0	573561.0	1369091.0	9892149.0	4096266.0	8194682.0	8351243.0	20685657.0
SRR1822168_5.read_dist	205377.0	6653918.0	321049.0	5384511.0	718082.0	1711623.0	12362950.0	5118685.0	10243312.0	10439112.0	25853707.0
SRR1822168_6.read_dist	246406.0	7982532.0	384912.0	6463181.0	862058.0	2054309.0	14836617.0	6140570.0	12289794.0	12524820.0	31022894.0
SRR1822168_7.read_dist	287658.0	9313521.0	449033.0	7538947.0	1006649.0	2398322.0	17310768.0	7163773.0	14337849.0	14611747.0	36196988.0
SRR1822168_8.read_dist	328566.0	10641642.0	513724.0	8617045.0	1149944.0	2741747.0	19786429.0	8186282.0	16386004.0	16699237.0	41376897.0
SRR1822168_9.read_dist	370109.0	11971981.0	577814.0	9693992.0	1293793.0	3085296.0	22257987.0	9209030.0	18434314.0	18787200.0	46546330.0
SRR3622817.read_dist	1061343.0	11187963.0	1089019.0	24252574.0	1432187.0	3655962.0	18985703.0	8490650.0	17206256.0	18244596.0	53365348.0
SRR3622817_001.read_dist	1016.0	11276.0	1131.0	24299.0	1467.0	3721.0	18806.0	8480.0	17088.0	18116.0	53596.0
SRR3622817_002.read_dist	2033.0	22592.0	2212.0	48708.0	3019.0	7531.0	38031.0	17058.0	34427.0	36591.0	106967.0
SRR3622817_003.read_dist	3108.0	33634.0	3320.0	72668.0	4561.0	11323.0	57186.0	25493.0	51653.0	54849.0	160519.0
SRR3622817_004.read_dist	4159.0	44717.0	4389.0	96785.0	6031.0	14945.0	75859.0	33816.0	68767.0	73002.0	214138.0
SRR3622817_005.read_dist	5241.0	55639.0	5481.0	121385.0	7445.0	18551.0	94691.0	42223.0	86012.0	91239.0	267659.0
SRR3622817_006.read_dist	6244.0	66722.0	6582.0	145504.0	8880.0	22187.0	113302.0	50690.0	103354.0	109564.0	321022.0
SRR3622817_007.read_dist	7314.0	78199.0	7572.0	170339.0	10272.0	25730.0	132007.0	59180.0	120551.0	127794.0	374087.0
SRR3622817_008.read_dist	8376.0	89525.0	8569.0	194646.0	11696.0	29271.0	150758.0	67524.0	137600.0	145834.0	427525.0
SRR3622817_009.read_dist	9420.0	100599.0	9698.0	218643.0	13104.0	32923.0	169740.0	76140.0	155051.0	164298.0	480822.0
SRR3622817_01.read_dist	10475.0	111739.0	10844.0	243044.0	14451.0	36421.0	188569.0	84813.0	172579.0	182936.0	534275.0
SRR3622817_02.read_dist	21009.0	223351.0	21762.0	487521.0	28882.0	72828.0	378450.0	169676.0	344414.0	365091.0	1067860.0
SRR3622817_03.read_dist	31613.0	335099.0	32653.0	730115.0	43158.0	109197.0	568932.0	254107.0	515685.0	546761.0	1601081.0
SRR3622817_04.read_dist	42154.0	447622.0	43525.0	972783.0	57666.0	145911.0	758672.0	338941.0	687925.0	729271.0	2135420.0
SRR3622817_05.read_dist	52667.0	559522.0	54607.0	1215399.0	71980.0	182595.0	948582.0	423590.0	860008.0	911884.0	2669017.0
SRR3622817_06.read_dist	63230.0	671420.0	65605.0	1458669.0	86214.0	219035.0	1138881.0	508268.0	1031967.0	1094551.0	3201542.0
SRR3622817_07.read_dist	73792.0	783660.0	76563.0	1700982.0	100763.0	255623.0	1328801.0	593160.0	1204306.0	1277148.0	3735256.0
SRR3622817_08.read_dist	84400.0	895700.0	87502.0	1944459.0	115137.0	292356.0	1518509.0	679038.0	1377094.0	1460195.0	4269287.0
SRR3622817_09.read_dist	95101.0	1007302.0	98460.0	2186511.0	129289.0	329046.0	1708157.0	763976.0	1549384.0	1642812.0	4802451.0
SRR3622817_1.read_dist	105766.0	1118753.0	109238.0	2427345.0	143563.0	365438.0	1897949.0	849230.0	1721759.0	1825460.0	5335843.0
SRR3622817_2.read_dist	211673.0	2236818.0	218570.0	4854025.0	286786.0	731623.0	3797487.0	1697786.0	3439435.0	3646752.0	10671423.0
SRR3622817_3.read_dist	317241.0	3355497.0	328401.0	7279095.0	430601.0	1097287.0	5696228.0	2545774.0	5160885.0	5471415.0	16008522.0
SRR3622817_4.read_dist	424222.0	4474876.0	436816.0	9702299.0	573503.0	1463597.0	7597965.0	3394223.0	6882693.0	7297596.0	21341035.0
SRR3622817_5.read_dist	530284.0	5592033.0	545425.0	12125393.0	716974.0	1828642.0	9497355.0	4241543.0	8601361.0	9120266.0	26675765.0
SRR3622817_6.read_dist	636057.0	6711493.0	653883.0	14548411.0	860174.0	2194662.0	11394776.0	5091054.0	10321582.0	10944178.0	32011018.0
SRR3622817_7.read_dist	742890.0	7831931.0	762280.0	16974259.0	1003065.0	2560388.0	13293192.0	5941203.0	12042972.0	12769248.0	37346658.0
SRR3622817_8.read_dist	849177.0	8953201.0	871787.0	19399121.0	1146654.0	2925839.0	15190591.0	6791966.0	13765643.0	14595519.0	42689902.0
SRR3622817_9.read_dist	955097.0	10069417.0	979996.0	21822054.0	1289449.0	3290008.0	17087902.0	7643356.0	15488064.0	16422460.0	48027279.0
SRR3622818.read_dist	600602.0	5594250.0	603034.0	13374546.0	787735.0	1948218.0	9560530.0	4200089.0	8554032.0	9127636.0	27552497.0
SRR3622818_001.read_dist	623.0	5564.0	566.0	13304.0	813.0	1962.0	9599.0	4241.0	8562.0	9125.0	27547.0
SRR3622818_002.read_dist	1306.0	11180.0	1133.0	26841.0	1554.0	3902.0	19108.0	8463.0	16877.0	18056.0	55310.0
SRR3622818_003.read_dist	1902.0	16519.0	1729.0	40363.0	2375.0	5892.0	28670.0	12614.0	25479.0	27210.0	83077.0
SRR3622818_004.read_dist	2470.0	22128.0	2314.0	53822.0	3184.0	7903.0	38233.0	16649.0	33785.0	36102.0	110893.0
SRR3622818_005.read_dist	3093.0	27800.0	2965.0	67147.0	4006.0	9896.0	47739.0	20750.0	42123.0	44996.0	138906.0
SRR3622818_006.read_dist	3692.0	33442.0	3546.0	80562.0	4770.0	11854.0	57315.0	24922.0	50629.0	54116.0	166538.0
SRR3622818_007.read_dist	4339.0	39018.0	4182.0	93784.0	5533.0	13730.0	66834.0	29204.0	59217.0	63267.0	193986.0
SRR3622818_008.read_dist	4945.0	44400.0	4827.0	107291.0	6282.0	15704.0	76494.0	33250.0	67655.0	72286.0	221371.0
SRR3622818_009.read_dist	5561.0	49962.0	5428.0	120687.0	7006.0	17543.0	85822.0	37399.0	76076.0	81303.0	249107.0
SRR3622818_01.read_dist	6145.0	55597.0	6071.0	134466.0	7768.0	19515.0	95372.0	41462.0	84528.0	90283.0	276794.0
SRR3622818_02.read_dist	12297.0	112065.0	12011.0	269018.0	15652.0	39028.0	190368.0	83444.0	170214.0	181623.0	553073.0
SRR3622818_03.read_dist	18399.0	167751.0	17956.0	402948.0	23597.0	58535.0	285988.0	124999.0	255425.0	272758.0	828310.0
SRR3622818_04.read_dist	24380.0	223639.0	24003.0	537042.0	31400.0	77881.0	381300.0	167109.0	341245.0	364331.0	1104191.0
SRR3622818_05.read_dist	30438.0	279592.0	30077.0	670084.0	39200.0	97245.0	477167.0	209029.0	426535.0	455439.0	1380201.0
SRR3622818_06.read_dist	36177.0	336066.0	36014.0	804505.0	46920.0	116830.0	572204.0	250964.0	512050.0	546663.0	1655515.0
SRR3622818_07.read_dist	42220.0	392155.0	42216.0	938736.0	54809.0	136405.0	667794.0	293021.0	597719.0	638063.0	1930981.0
SRR3622818_08.read_dist	48165.0	447855.0	48267.0	1074132.0	62634.0	156119.0	763986.0	334575.0	683027.0	729147.0	2206998.0
SRR3622818_09.read_dist	54242.0	503721.0	54319.0	1207677.0	70559.0	175884.0	859764.0	376797.0	769083.0	820924.0	2481332.0
SRR3622818_1.read_dist	60197.0	559791.0	60298.0	1341048.0	78346.0	195007.0	955101.0	419082.0	854431.0	911913.0	2756456.0
SRR3622818_2.read_dist	119992.0	1119517.0	120363.0	2682327.0	157349.0	389890.0	1910360.0	839424.0	1710561.0	1825075.0	5512972.0
SRR3622818_3.read_dist	180018.0	1679464.0	180915.0	4019057.0	235810.0	583886.0	2866194.0	1259514.0	2565354.0	2737038.0	8266951.0
SRR3622818_4.read_dist	240340.0	2237749.0	240916.0	5355962.0	314955.0	778853.0	3822163.0	1680166.0	3421533.0	3650884.0	11023224.0
SRR3622818_5.read_dist	300738.0	2795767.0	301207.0	6691327.0	393640.0	973305.0	4779215.0	2100927.0	4278830.0	4565019.0	13775757.0
SRR3622818_6.read_dist	360801.0	3354296.0	360973.0	8026976.0	472663.0	1168782.0	5735643.0	2521244.0	5135682.0	5479554.0	16528436.0
SRR3622818_7.read_dist	420649.0	3913126.0	421602.0	9362599.0	551052.0	1363744.0	6692799.0	2941057.0	5990497.0	6392037.0	19283287.0
SRR3622818_8.read_dist	480362.0	4473474.0	482354.0	10700849.0	629743.0	1557901.0	7648575.0	3361831.0	6845360.0	7304067.0	22041157.0
SRR3622818_9.read_dist	540448.0	5031981.0	542733.0	12037735.0	709188.0	1753388.0	8604883.0	3780104.0	7700303.0	8216816.0	24794721.0
SRR3622819.read_dist	1083854.0	10829974.0	1085466.0	23515628.0	1454212.0	3612484.0	18336135.0	8185684.0	16578333.0	17581605.0	50841556.0
SRR3622819_001.read_dist	1154.0	10736.0	1057.0	23261.0	1505.0	3708.0	18149.0	8398.0	16778.0	17853.0	51191.0
SRR3622819_002.read_dist	2291.0	21698.0	2146.0	46455.0	2911.0	7298.0	36445.0	16617.0	33716.0	35756.0	102599.0
SRR3622819_003.read_dist	3392.0	32703.0	3227.0	69915.0	4340.0	10858.0	54901.0	24671.0	50121.0	53095.0	153304.0
SRR3622819_004.read_dist	4447.0	43521.0	4308.0	93520.0	5683.0	14327.0	73084.0	33017.0	66917.0	70959.0	203779.0
SRR3622819_005.read_dist	5564.0	54310.0	5381.0	116759.0	7193.0	17962.0	91588.0	41148.0	83641.0	88729.0	254591.0
SRR3622819_006.read_dist	6595.0	65140.0	6489.0	140100.0	8632.0	21516.0	109670.0	49423.0	100143.0	106193.0	305448.0
SRR3622819_007.read_dist	7650.0	76057.0	7609.0	163656.0	10144.0	25231.0	127936.0	57808.0	117157.0	124158.0	355727.0
SRR3622819_008.read_dist	8732.0	86566.0	8702.0	186616.0	11670.0	28936.0	146288.0	65801.0	133651.0	141733.0	406907.0
SRR3622819_009.read_dist	9741.0	97239.0	9719.0	209686.0	13153.0	32592.0	164775.0	73822.0	150095.0	159173.0	457975.0
SRR3622819_01.read_dist	10792.0	108281.0	10778.0	233188.0	14543.0	36152.0	183245.0	82041.0	166656.0	176682.0	508970.0
SRR3622819_02.read_dist	21652.0	217517.0	21742.0	468254.0	29255.0	72415.0	366267.0	163305.0	332179.0	352236.0	1018259.0
SRR3622819_03.read_dist	32586.0	325713.0	32511.0	702952.0	43624.0	108622.0	549658.0	244980.0	498272.0	528213.0	1526412.0
SRR3622819_04.read_dist	43413.0	433742.0	43368.0	938123.0	58076.0	144753.0	733246.0	327504.0	664364.0	704380.0	2036142.0
SRR3622819_05.read_dist	54174.0	542271.0	54622.0	1173631.0	72173.0	180398.0	915529.0	409703.0	830122.0	880216.0	2544600.0
SRR3622819_06.read_dist	64886.0	650641.0	65303.0	1408972.0	86722.0	216612.0	1099128.0	491747.0	996528.0	1056626.0	3053008.0
SRR3622819_07.read_dist	75864.0	758763.0	76435.0	1643647.0	101387.0	252916.0	1282099.0	573146.0	1161826.0	1231671.0	3563392.0
SRR3622819_08.read_dist	86726.0	866264.0	87100.0	1878899.0	116027.0	289027.0	1466326.0	655764.0	1328446.0	1408379.0	4072599.0
SRR3622819_09.read_dist	97318.0	974935.0	97897.0	2112666.0	130741.0	325159.0	1649046.0	737507.0	1494205.0	1584280.0	4581739.0
SRR3622819_1.read_dist	108412.0	1082345.0	108784.0	2346871.0	145333.0	361144.0	1831903.0	819412.0	1660488.0	1760451.0	5089404.0
SRR3622819_2.read_dist	217120.0	2166088.0	217472.0	4700578.0	290211.0	721689.0	3665378.0	1636385.0	3318261.0	3518099.0	10171291.0
SRR3622819_3.read_dist	325569.0	3247192.0	326317.0	7053414.0	435353.0	1082251.0	5499515.0	2453237.0	4974855.0	5275710.0	15256133.0
SRR3622819_4.read_dist	434263.0	4328898.0	435307.0	9404527.0	580737.0	1442584.0	7331883.0	3271209.0	6632505.0	7033500.0	20342140.0
SRR5007258.read_dist	1982902.0	10588770.0	1400297.0	25143720.0	4083528.0	6192306.0	16948185.0	5829728.0	12059782.0	13108961.0	38053000.0
SRR5007258_001.read_dist	1964.0	10410.0	1488.0	25186.0	4150.0	6335.0	17070.0	5873.0	12185.0	13254.0	38034.0
SRR5007258_002.read_dist	3949.0	21006.0	2826.0	50650.0	8273.0	12562.0	34219.0	11837.0	24378.0	26475.0	76108.0
SRR5007258_003.read_dist	5924.0	31559.0	4274.0	75676.0	12376.0	18664.0	51075.0	17687.0	36474.0	39612.0	114133.0
SRR5007258_004.read_dist	7890.0	42355.0	5656.0	100549.0	16422.0	24794.0	68059.0	23593.0	48588.0	52676.0	151840.0
SRR5007258_005.read_dist	9924.0	52999.0	7028.0	125516.0	20470.0	30911.0	84871.0	29506.0	60823.0	65929.0	190013.0
SRR5007258_006.read_dist	11924.0	63675.0	8459.0	150752.0	24529.0	37043.0	101564.0	35247.0	72549.0	78680.0	227882.0
SRR5007258_007.read_dist	13889.0	74211.0	9820.0	175895.0	28716.0	43363.0	118650.0	41050.0	84537.0	91797.0	265873.0
SRR5007258_008.read_dist	15884.0	84737.0	11105.0	200871.0	32839.0	49585.0	135397.0	47089.0	96743.0	105062.0	303804.0
SRR5007258_009.read_dist	17849.0	95130.0	12479.0	226066.0	36830.0	55789.0	152532.0	52734.0	108328.0	117730.0	341780.0
SRR5007258_01.read_dist	19816.0	106052.0	13892.0	251152.0	40886.0	61864.0	169566.0	58418.0	120199.0	130683.0	379972.0
SRR5007258_02.read_dist	39638.0	211702.0	27843.0	502728.0	81815.0	123702.0	339170.0	117049.0	241352.0	262235.0	760715.0
SRR5007258_03.read_dist	59626.0	318297.0	41662.0	754228.0	122163.0	185372.0	507537.0	175249.0	362134.0	393532.0	1140943.0
SRR5007258_04.read_dist	79853.0	423821.0	55982.0	1007142.0	163598.0	247831.0	677994.0	233015.0	482442.0	524472.0	1520919.0
SRR5007258_05.read_dist	99863.0	530103.0	69878.0	1256325.0	204719.0	309906.0	847934.0	291567.0	603391.0	655777.0	1901830.0
SRR5007258_06.read_dist	119649.0	636709.0	84086.0	1507523.0	245173.0	371499.0	1016637.0	349412.0	723342.0	786367.0	2283083.0
SRR5007258_07.read_dist	139645.0	742519.0	97985.0	1759459.0	286120.0	433563.0	1186730.0	408040.0	843828.0	917429.0	2663326.0
SRR5007258_08.read_dist	159620.0	848655.0	112149.0	2010499.0	327192.0	495699.0	1356882.0	466762.0	965003.0	1049219.0	3044127.0
SRR5007258_09.read_dist	179238.0	954214.0	126213.0	2263284.0	367968.0	557428.0	1525600.0	524862.0	1085424.0	1179813.0	3424266.0
SRR5007258_1.read_dist	199002.0	1059856.0	140155.0	2514702.0	408800.0	619365.0	1694788.0	583110.0	1206264.0	1310991.0	3802991.0
SRR5007258_2.read_dist	397258.0	2119727.0	280074.0	5027413.0	818099.0	1238672.0	3391521.0	1166518.0	2414089.0	2624032.0	7608920.0
SRR5007258_3.read_dist	594718.0	3178732.0	419977.0	7542415.0	1225671.0	1856645.0	5084725.0	1750341.0	3623109.0	3937827.0	11415368.0
SRR5007258_4.read_dist	793574.0	4241032.0	560006.0	10055420.0	1633900.0	2475268.0	6778129.0	2334456.0	4828882.0	5248848.0	15218023.0
SRR5007258_5.read_dist	991529.0	5296588.0	700910.0	12566946.0	2041027.0	3093900.0	8472110.0	2917790.0	6035458.0	6560868.0	19019623.0
SRR5007258_6.read_dist	1189306.0	6354115.0	840136.0	15080820.0	2450256.0	3714183.0	10166460.0	3501147.0	7242787.0	7872954.0	22823391.0
SRR5007258_7.read_dist	1387820.0	7412570.0	980297.0	17595772.0	2857913.0	4333356.0	11862077.0	4083723.0	8447424.0	9182721.0	26629835.0
SRR5007258_8.read_dist	1586203.0	8472030.0	1120445.0	20111758.0	3265766.0	4952670.0	13559636.0	4666218.0	9652773.0	10493035.0	30437716.0
SRR5007258_9.read_dist	1784684.0	9531479.0	1260114.0	22624401.0	3675086.0	5573422.0	15253290.0	5248872.0	10858177.0	11802871.0	34244408.0
SRR5007259.read_dist	1412043.0	10605672.0	1073310.0	17168553.0	3145266.0	4909129.0	17312328.0	6825939.0	13562138.0	14269460.0	35662868.0
SRR5007259_001.read_dist	1363.0	10497.0	1087.0	17026.0	3255.0	5077.0	17530.0	6790.0	13504.0	14252.0	35666.0
SRR5007259_002.read_dist	2821.0	21126.0	2171.0	34565.0	6433.0	9967.0	34862.0	13657.0	27131.0	28586.0	71308.0
SRR5007259_003.read_dist	4212.0	31830.0	3240.0	51824.0	9461.0	14772.0	52126.0	20504.0	40559.0	42724.0	106737.0
SRR5007259_004.read_dist	5576.0	42535.0	4297.0	69100.0	12632.0	19684.0	69255.0	27376.0	53999.0	56890.0	142497.0
SRR5007259_005.read_dist	6940.0	53214.0	5363.0	86534.0	15840.0	24541.0	86613.0	34085.0	67206.0	70765.0	178761.0
SRR5007259_006.read_dist	8267.0	63591.0	6448.0	103703.0	18956.0	29336.0	103920.0	40846.0	80662.0	84916.0	214640.0
SRR5007259_007.read_dist	9662.0	74272.0	7516.0	121064.0	22129.0	34252.0	121283.0	47652.0	94138.0	99073.0	250025.0
SRR5007259_008.read_dist	11008.0	84870.0	8670.0	138179.0	25157.0	39192.0	138684.0	54498.0	107331.0	112981.0	285601.0
SRR5007259_009.read_dist	12448.0	95299.0	9728.0	155036.0	28295.0	44111.0	156030.0	61434.0	121025.0	127393.0	321307.0
SRR5007259_01.read_dist	13902.0	105714.0	10783.0	172170.0	31343.0	48827.0	173230.0	68416.0	134743.0	141804.0	357382.0
SRR5007259_02.read_dist	28188.0	211855.0	21549.0	343774.0	63352.0	98366.0	346888.0	137031.0	270641.0	284727.0	714466.0
SRR5007259_03.read_dist	42175.0	318271.0	32280.0	515995.0	94895.0	147299.0	519924.0	205114.0	405650.0	426875.0	1070166.0
SRR5007259_04.read_dist	56137.0	423850.0	42943.0	688503.0	126299.0	195974.0	691970.0	272885.0	541541.0	569981.0	1428695.0
SRR5007259_05.read_dist	70350.0	529953.0	53608.0	860040.0	157763.0	245248.0	864876.0	341170.0	677291.0	712938.0	1785123.0
SRR5007259_06.read_dist	84525.0	636655.0	64054.0	1031787.0	189529.0	294918.0	1038256.0	408776.0	812050.0	854787.0	2141625.0
SRR5007259_07.read_dist	98642.0	742612.0	74820.0	1202740.0	220794.0	343885.0	1212036.0	477142.0	947398.0	997310.0	2498042.0
SRR5007259_08.read_dist	112852.0	848759.0	85572.0	1373897.0	252304.0	393021.0	1384779.0	545682.0	1083831.0	1140784.0	2855885.0
SRR5007259_09.read_dist	126948.0	954554.0	96490.0	1545397.0	284048.0	442504.0	1558018.0	613829.0	1219116.0	1282981.0	3212058.0
SRR5007259_1.read_dist	141105.0	1061489.0	107082.0	1716924.0	315435.0	491438.0	1730325.0	681509.0	1353970.0	1424931.0	3568120.0
SRR5007259_2.read_dist	282252.0	2121990.0	213470.0	3437025.0	630483.0	983537.0	3463421.0	1364324.0	2711485.0	2852563.0	7132945.0
SRR5007259_3.read_dist	423214.0	3183150.0	321334.0	5152812.0	943854.0	1473219.0	5194552.0	2048308.0	4068762.0	4279818.0	10701457.0
SRR5007259_4.read_dist	564607.0	4243226.0	429134.0	6868721.0	1258532.0	1964414.0	6927103.0	2731115.0	5424513.0	5706753.0	14264841.0
SRR5007259_5.read_dist	705473.0	5303038.0	536836.0	8582161.0	1572820.0	2454187.0	8659151.0	3413131.0	6780638.0	7133227.0	17828344.0
SRR5007259_6.read_dist	847373.0	6363550.0	643042.0	10300613.0	1886908.0	2944703.0	10389191.0	4094539.0	8134850.0	8558078.0	21393352.0
SRR5007259_7.read_dist	988584.0	7423284.0	750550.0	12015376.0	2202614.0	3436757.0	12120871.0	4777028.0	9490783.0	9985165.0	24962325.0
SRR5007259_8.read_dist	1129879.0	8485263.0	858310.0	13733377.0	2516002.0	3926847.0	13851159.0	5461530.0	10850095.0	11415587.0	28530195.0
SRR5007259_9.read_dist	1270686.0	9544244.0	965942.0	15449111.0	2830855.0	4417124.0	15581730.0	6144653.0	12206410.0	12843127.0	32096527.0
SRR5063984.read_dist	1384733.0	4813751.0	964335.0	20132783.0	3351730.0	4621657.0	9667056.0	2135013.0	4781066.0	5586248.0	22514992.0
SRR5063984_001.read_dist	1414.0	4738.0	987.0	20450.0	3377.0	4626.0	9562.0	2125.0	4787.0	5571.0	22296.0
SRR5063984_002.read_dist	2865.0	9553.0	1932.0	40781.0	6578.0	9145.0	19234.0	4180.0	9437.0	10989.0	44940.0
SRR5063984_003.read_dist	4310.0	14308.0	2880.0	60862.0	9975.0	13750.0	28886.0	6306.0	14282.0	16656.0	67574.0
SRR5063984_004.read_dist	5653.0	19140.0	3894.0	80811.0	13537.0	18609.0	38826.0	8391.0	19007.0	22188.0	90115.0
SRR5063984_005.read_dist	6971.0	23965.0	4833.0	100946.0	16820.0	23095.0	48248.0	10540.0	23801.0	27812.0	113173.0
SRR5063984_006.read_dist	8364.0	28721.0	5774.0	121191.0	20154.0	27749.0	57877.0	12669.0	28532.0	33326.0	135879.0
SRR5063984_007.read_dist	9754.0	33762.0	6696.0	141112.0	23476.0	32372.0	67498.0	14778.0	33492.0	39116.0	158185.0
SRR5063984_008.read_dist	11119.0	38658.0	7681.0	161005.0	26812.0	37008.0	77210.0	16919.0	38207.0	44618.0	180680.0
SRR5063984_009.read_dist	12599.0	43410.0	8656.0	181154.0	30196.0	41692.0	86745.0	19071.0	42915.0	50148.0	202992.0
SRR5063984_01.read_dist	14027.0	48336.0	9606.0	201279.0	33660.0	46422.0	96556.0	21198.0	47636.0	55625.0	225821.0
SRR5063984_02.read_dist	28243.0	96947.0	19128.0	402830.0	66900.0	92342.0	193123.0	42594.0	95659.0	111960.0	451558.0
SRR5063984_03.read_dist	42062.0	144500.0	28648.0	604116.0	100379.0	138670.0	290328.0	63997.0	143565.0	167874.0	676795.0
SRR5063984_04.read_dist	55862.0	193135.0	38354.0	804226.0	133725.0	184846.0	386911.0	85582.0	191167.0	223436.0	903103.0
SRR5063984_05.read_dist	69677.0	241911.0	47875.0	1005688.0	167033.0	231123.0	484055.0	107033.0	239248.0	279564.0	1127052.0
SRR5063984_06.read_dist	83351.0	290269.0	57165.0	1206852.0	200849.0	277744.0	581181.0	128267.0	286903.0	335312.0	1352369.0
SRR5063984_07.read_dist	97244.0	338594.0	66953.0	1408189.0	234316.0	324127.0	678103.0	149827.0	334943.0	391518.0	1577629.0
SRR5063984_08.read_dist	111095.0	386844.0	76670.0	1610020.0	267886.0	370371.0	774520.0	171016.0	382674.0	447405.0	1804258.0
SRR5063984_09.read_dist	125104.0	434673.0	86361.0	1810787.0	301269.0	416434.0	871257.0	192267.0	430127.0	502795.0	2029647.0
SRR5063984_1.read_dist	138965.0	482833.0	96263.0	2011992.0	334560.0	462491.0	967657.0	213535.0	478198.0	558833.0	2253084.0
SRR5063984_2.read_dist	277347.0	966096.0	192949.0	4024865.0	669735.0	925010.0	1935447.0	426971.0	956197.0	1117835.0	4505754.0
SRR5063984_3.read_dist	415955.0	1447850.0	289594.0	6038537.0	1003887.0	1385902.0	2899871.0	640467.0	1434414.0	1676379.0	6758161.0
SRR5063984_4.read_dist	554746.0	1929230.0	385980.0	8052505.0	1339802.0	1848270.0	3868470.0	855170.0	1912293.0	2234757.0	9008223.0
SRR5063984_5.read_dist	693242.0	2409874.0	481651.0	10064048.0	1675030.0	2310121.0	4835342.0	1069315.0	2390912.0	2793903.0	11259072.0
SRR5063984_6.read_dist	831637.0	2890146.0	578631.0	12075300.0	2010776.0	2772033.0	5801722.0	1283064.0	2868975.0	3352512.0	13509207.0
SRR5063984_7.read_dist	970238.0	3369959.0	675694.0	14086341.0	2345992.0	3234553.0	6768879.0	1496135.0	3347349.0	3911602.0	15760716.0
SRR5063984_8.read_dist	1108438.0	3851880.0	772144.0	16102057.0	2681560.0	3697088.0	7736542.0	1709401.0	3825380.0	4470535.0	18011496.0
SRR5063984_9.read_dist	1246314.0	4333229.0	868469.0	18116751.0	3016730.0	4159264.0	8702404.0	1922501.0	4303091.0	5028029.0	20260141.0
SRR5063985.read_dist	869082.0	3432394.0	715215.0	16995885.0	1232623.0	2295937.0	7951879.0	2204511.0	4844653.0	5582152.0	22395748.0
SRR5063985_001.read_dist	864.0	3454.0	653.0	16739.0	1191.0	2283.0	8074.0	2174.0	4840.0	5565.0	22286.0
SRR5063985_002.read_dist	1749.0	6958.0	1296.0	33766.0	2351.0	4509.0	15861.0	4396.0	9730.0	11226.0	45036.0
SRR5063985_003.read_dist	2636.0	10473.0	1984.0	50691.0	3620.0	6896.0	23717.0	6659.0	14751.0	17016.0	67335.0
SRR5063985_004.read_dist	3516.0	13939.0	2655.0	68007.0	4875.0	9240.0	31691.0	8800.0	19562.0	22594.0	89644.0
SRR5063985_005.read_dist	4432.0	17438.0	3346.0	85340.0	6080.0	11455.0	39601.0	10982.0	24298.0	28043.0	112170.0
SRR5063985_006.read_dist	5329.0	21013.0	4103.0	102124.0	7323.0	13779.0	47675.0	13189.0	29138.0	33616.0	134487.0
SRR5063985_007.read_dist	6232.0	24510.0	4800.0	119156.0	8488.0	15991.0	55600.0	15305.0	33787.0	39055.0	156760.0
SRR5063985_008.read_dist	7089.0	28054.0	5488.0	136182.0	9753.0	18228.0	63491.0	17454.0	38653.0	44665.0	178736.0
SRR5063985_009.read_dist	7962.0	31563.0	6174.0	153186.0	11031.0	20527.0	71584.0	19729.0	43561.0	50372.0	200525.0
SRR5063985_01.read_dist	8864.0	35033.0	6907.0	170092.0	12359.0	22950.0	79665.0	21995.0	48369.0	55911.0	223318.0
SRR5063985_02.read_dist	17517.0	69487.0	13934.0	340797.0	24656.0	45845.0	160361.0	44056.0	96783.0	111604.0	447392.0
SRR5063985_03.read_dist	26153.0	103940.0	20901.0	511507.0	37058.0	68899.0	240508.0	66163.0	145241.0	167387.0	670311.0
SRR5063985_04.read_dist	34623.0	138342.0	28094.0	680855.0	49496.0	91968.0	319819.0	88127.0	193392.0	222898.0	896856.0
SRR5063985_05.read_dist	43161.0	172997.0	35130.0	850011.0	61770.0	114995.0	399041.0	110486.0	242559.0	279158.0	1121545.0
SRR5063985_06.read_dist	51866.0	206969.0	42223.0	1020442.0	74063.0	137943.0	478602.0	132878.0	291277.0	335205.0	1345512.0
SRR5063985_07.read_dist	60702.0	241031.0	49305.0	1190141.0	86395.0	160982.0	559615.0	154990.0	339884.0	391163.0	1569739.0
SRR5063985_08.read_dist	69661.0	275843.0	56365.0	1361161.0	98580.0	183889.0	639356.0	176996.0	388025.0	446782.0	1793551.0
SRR5063985_09.read_dist	78048.0	310126.0	63423.0	1530711.0	110817.0	206750.0	718170.0	199134.0	436771.0	502875.0	2017773.0
SRR5063985_1.read_dist	86682.0	344760.0	70672.0	1699006.0	123224.0	229738.0	797163.0	220968.0	485209.0	558843.0	2241746.0
SRR5063985_2.read_dist	173440.0	687252.0	141306.0	3399139.0	246256.0	458776.0	1592177.0	441780.0	971006.0	1119018.0	4484216.0
SRR5063985_3.read_dist	260160.0	1030266.0	213496.0	5096133.0	370440.0	689533.0	2387440.0	662699.0	1456124.0	1677981.0	6723040.0
SRR5063985_4.read_dist	347041.0	1374136.0	285355.0	6797198.0	493937.0	919235.0	3181546.0	882822.0	1939420.0	2234607.0	8962866.0
SRR5063985_5.read_dist	433548.0	1716932.0	357818.0	8495725.0	616750.0	1148297.0	3977132.0	1102478.0	2423593.0	2792921.0	11200118.0
SRR5063985_6.read_dist	519993.0	2058523.0	428916.0	10194773.0	739549.0	1377431.0	4772685.0	1323034.0	2907814.0	3350670.0	13438383.0
SRR5063985_7.read_dist	606850.0	2403033.0	500557.0	11894730.0	862952.0	1607119.0	5567644.0	1542954.0	3392488.0	3909292.0	15674148.0
SRR5063985_8.read_dist	694362.0	2746451.0	572170.0	13595089.0	985731.0	1836064.0	6361295.0	1764222.0	3877279.0	4467899.0	17916423.0
SRR5063985_9.read_dist	781884.0	3089645.0	643607.0	15294074.0	1109513.0	2066180.0	7156938.0	1984403.0	4360750.0	5024478.0	20154795.0
SRR5063986.read_dist	1387002.0	6105534.0	1163848.0	25727832.0	2493254.0	4206716.0	13902193.0	3779207.0	8244498.0	9328724.0	35171415.0
SRR5128074.read_dist	275410.0	7498532.0	428266.0	6737658.0	730482.0	1928788.0	11366023.0	5732955.0	11335237.0	11602863.0	26722087.0
SRR5128074_001.read_dist	268.0	7498.0	421.0	6650.0	728.0	1961.0	11357.0	5901.0	11432.0	11710.0	26519.0
SRR5128074_002.read_dist	552.0	14935.0	864.0	13397.0	1391.0	3785.0	22541.0	11573.0	22742.0	23276.0	53649.0
SRR5128074_003.read_dist	841.0	22231.0	1260.0	20208.0	2157.0	5757.0	33995.0	17271.0	34083.0	34906.0	80521.0
SRR5128074_004.read_dist	1133.0	29926.0	1703.0	26937.0	2848.0	7658.0	45060.0	23081.0	45475.0	46543.0	107368.0
SRR5128074_005.read_dist	1393.0	37451.0	2152.0	33973.0	3627.0	9656.0	56396.0	28835.0	56887.0	58271.0	134185.0
SRR5128074_006.read_dist	1644.0	45167.0	2590.0	40705.0	4293.0	11577.0	67872.0	34557.0	68209.0	69859.0	160710.0
SRR5128074_007.read_dist	1933.0	52561.0	3039.0	47454.0	4996.0	13495.0	79214.0	40250.0	79465.0	81399.0	187486.0
SRR5128074_008.read_dist	2183.0	60122.0	3514.0	54018.0	5785.0	15489.0	90694.0	45923.0	90591.0	92789.0	214108.0
SRR5128074_009.read_dist	2407.0	67320.0	3923.0	60780.0	6477.0	17317.0	101871.0	51617.0	101932.0	104393.0	241049.0
SRR5128074_01.read_dist	2698.0	75110.0	4347.0	67484.0	7233.0	19298.0	113216.0	57471.0	113471.0	116221.0	267789.0
SRR5128074_02.read_dist	5442.0	150378.0	8539.0	135118.0	14470.0	38819.0	227694.0	115121.0	227091.0	232589.0	534825.0
SRR5128074_03.read_dist	8214.0	224613.0	12798.0	202341.0	21771.0	58264.0	341537.0	172640.0	340798.0	349000.0	801408.0
SRR5128074_04.read_dist	11037.0	300123.0	17223.0	269353.0	28902.0	77483.0	455303.0	230029.0	454941.0	465923.0	1068303.0
SRR5128074_05.read_dist	13734.0	375159.0	21546.0	336064.0	36216.0	96773.0	569542.0	287110.0	568363.0	582038.0	1335063.0
SRR5128074_06.read_dist	16596.0	450239.0	25767.0	403186.0	43404.0	116142.0	682960.0	344156.0	681947.0	698344.0	1602358.0
SRR5128074_07.read_dist	19394.0	526200.0	30100.0	470408.0	50770.0	135396.0	796855.0	401662.0	795779.0	814754.0	1869012.0
SRR5128074_08.read_dist	22029.0	601607.0	34470.0	537735.0	58078.0	154644.0	911002.0	459015.0	909236.0	931034.0	2137284.0
SRR5128074_09.read_dist	24819.0	676301.0	38746.0	605000.0	65336.0	173938.0	1024405.0	516360.0	1022393.0	1046849.0	2404445.0
SRR5128074_1.read_dist	27593.0	751114.0	42845.0	672472.0	72428.0	193011.0	1137723.0	573499.0	1135562.0	1162648.0	2671016.0
SRR5128074_2.read_dist	54672.0	1501128.0	85797.0	1346714.0	145642.0	386359.0	2275636.0	1146475.0	2268808.0	2322563.0	5347661.0
SRR5128074_3.read_dist	82139.0	2249959.0	128521.0	2019150.0	218982.0	579059.0	3414369.0	1721019.0	3404833.0	3485200.0	8018650.0
SRR5128074_4.read_dist	109588.0	2998880.0	170955.0	2693556.0	291495.0	771720.0	4550614.0	2295987.0	4539382.0	4646410.0	10691430.0
SRR5128074_5.read_dist	137592.0	3748124.0	213713.0	3366718.0	364805.0	965372.0	5686689.0	2868895.0	5671518.0	5805186.0	13364720.0
SRR5128074_6.read_dist	165256.0	4497911.0	256369.0	4039591.0	437590.0	1158132.0	6821916.0	3441712.0	6804256.0	6964670.0	16033902.0
SRR5128074_7.read_dist	192635.0	5245528.0	299229.0	4713087.0	510342.0	1350101.0	7956767.0	4013955.0	7936028.0	8123130.0	18708591.0
SRR5128074_8.read_dist	220358.0	5997416.0	342327.0	5387994.0	583552.0	1543228.0	9094265.0	4585721.0	9067567.0	9281732.0	21380608.0
SRR5128074_9.read_dist	247700.0	6748074.0	385101.0	6063564.0	656979.0	1736575.0	10229737.0	5158418.0	10200829.0	10441697.0	24049210.0
SRR5876158.read_dist	364127.0	9194647.0	623587.0	10224649.0	1281571.0	2807199.0	14456501.0	6799384.0	13548332.0	13966637.0	35621707.0
SRR5876158_001.read_dist	322.0	9280.0	689.0	10218.0	1276.0	2720.0	14323.0	6915.0	13611.0	14068.0	35771.0
SRR5876158_002.read_dist	704.0	18371.0	1320.0	20527.0	2532.0	5584.0	28780.0	13642.0	27169.0	28030.0	72001.0
SRR5876158_003.read_dist	1068.0	27552.0	1993.0	30760.0	3790.0	8431.0	43166.0	20645.0	41145.0	42437.0	107250.0
SRR5876158_004.read_dist	1445.0	36608.0	2621.0	40782.0	5022.0	11214.0	57867.0	27401.0	54493.0	56152.0	143435.0
SRR5876158_005.read_dist	1812.0	45848.0	3229.0	50976.0	6342.0	14121.0	72433.0	33992.0	67893.0	69968.0	179653.0
SRR5876158_006.read_dist	2190.0	54866.0	3823.0	61267.0	7696.0	17093.0	87137.0	40925.0	81476.0	84024.0	214663.0
SRR5876158_007.read_dist	2576.0	63859.0	4454.0	71710.0	8979.0	19927.0	101665.0	47738.0	95155.0	98112.0	249885.0
SRR5876158_008.read_dist	2964.0	72950.0	5031.0	82023.0	10322.0	22828.0	116327.0	54458.0	108561.0	111892.0	285042.0
SRR5876158_009.read_dist	3358.0	82306.0	5689.0	92471.0	11545.0	25597.0	130632.0	61197.0	122084.0	125799.0	320220.0
SRR5876158_01.read_dist	3742.0	91411.0	6309.0	102914.0	12837.0	28379.0	145189.0	68089.0	135752.0	139931.0	355885.0
SRR5876158_02.read_dist	7333.0	182852.0	12551.0	204545.0	25759.0	56846.0	290236.0	135906.0	271926.0	280245.0	713120.0
SRR5876158_03.read_dist	10865.0	273756.0	18674.0	307552.0	39046.0	85500.0	435260.0	203291.0	406424.0	418680.0	1069681.0
SRR5876158_04.read_dist	14430.0	365591.0	24856.0	409973.0	52019.0	113730.0	579966.0	271650.0	542470.0	558926.0	1425264.0
SRR5876158_05.read_dist	18086.0	457730.0	31041.0	512301.0	64864.0	141703.0	724076.0	339721.0	677483.0	698140.0	1782441.0
SRR5876158_06.read_dist	21775.0	548728.0	37290.0	614418.0	77597.0	170074.0	869664.0	407777.0	813047.0	837878.0	2138157.0
SRR5876158_07.read_dist	25478.0	641029.0	43562.0	716435.0	90353.0	198138.0	1014164.0	476419.0	949122.0	978221.0	2493520.0
SRR5876158_08.read_dist	29194.0	732882.0	49888.0	819093.0	103192.0	226219.0	1159053.0	544145.0	1084443.0	1117879.0	2851067.0
SRR5876158_09.read_dist	32843.0	825490.0	56016.0	921172.0	116120.0	254184.0	1303133.0	612443.0	1220818.0	1258394.0	3206355.0
SRR5876158_1.read_dist	36401.0	916891.0	62283.0	1023474.0	129053.0	282300.0	1446926.0	680500.0	1356684.0	1398433.0	3562411.0
SRR5876158_2.read_dist	73149.0	1838438.0	124384.0	2045840.0	256751.0	562345.0	2893927.0	1361330.0	2711654.0	2795263.0	7126501.0
SRR5876158_3.read_dist	109745.0	2757213.0	186716.0	3068826.0	384693.0	842862.0	4338993.0	2040845.0	4065807.0	4191202.0	10691037.0
SRR5876158_4.read_dist	145968.0	3676831.0	249245.0	4091685.0	512067.0	1123512.0	5784166.0	2719802.0	5419791.0	5587097.0	14251768.0
SRR5876158_5.read_dist	182741.0	4596032.0	311421.0	5115217.0	639882.0	1403210.0	7227441.0	3399030.0	6772654.0	6981981.0	17810220.0
SRR5876158_6.read_dist	219333.0	5514134.0	373984.0	6136414.0	768098.0	1683777.0	8672690.0	4078224.0	8126366.0	8377793.0	21371136.0
SRR5876158_7.read_dist	255407.0	6433417.0	436289.0	7158829.0	895640.0	1964198.0	10116877.0	4757287.0	9480287.0	9773512.0	24933836.0
SRR5876158_8.read_dist	291286.0	7354072.0	499092.0	8183431.0	1024226.0	2245675.0	11564016.0	5438086.0	10836406.0	11171395.0	28497295.0
SRR5876158_9.read_dist	327515.0	8272433.0	561503.0	9202884.0	1153181.0	2526425.0	13010381.0	6118408.0	12191556.0	12568053.0	32060755.0
SRR5876159.read_dist	218954.0	6845143.0	420397.0	5895618.0	1156935.0	2322883.0	11688558.0	5153063.0	10287528.0	10522067.0	25729547.0
SRR5876159_001.read_dist	193.0	6701.0	423.0	5919.0	1151.0	2402.0	12006.0	5242.0	10367.0	10612.0	25322.0
SRR5876159_002.read_dist	436.0	13464.0	859.0	11787.0	2316.0	4767.0	23885.0	10353.0	20491.0	20927.0	51351.0
SRR5876159_003.read_dist	659.0	20373.0	1251.0	17695.0	3475.0	7076.0	35476.0	15642.0	30958.0	31659.0	77050.0
SRR5876159_004.read_dist	870.0	27306.0	1713.0	23711.0	4560.0	9306.0	47140.0	20706.0	41149.0	42059.0	102941.0
SRR5876159_005.read_dist	1103.0	34152.0	2132.0	29582.0	5725.0	11644.0	58891.0	25918.0	51553.0	52692.0	128815.0
SRR5876159_006.read_dist	1309.0	41085.0	2571.0	35446.0	6948.0	13991.0	70819.0	31120.0	61847.0	63213.0	154482.0
SRR5876159_007.read_dist	1520.0	47812.0	3027.0	41319.0	8082.0	16240.0	82468.0	36180.0	72242.0	73835.0	180163.0
SRR5876159_008.read_dist	1746.0	54387.0	3442.0	47303.0	9189.0	18447.0	94023.0	41116.0	82324.0	84116.0	206098.0
SRR5876159_009.read_dist	1981.0	61176.0	3851.0	52991.0	10397.0	20775.0	105809.0	46320.0	92539.0	94561.0	231776.0
SRR5876159_01.read_dist	2208.0	68023.0	4239.0	59118.0	11618.0	23106.0	117441.0	51495.0	102920.0	105189.0	257706.0
SRR5876159_02.read_dist	4446.0	136018.0	8433.0	118009.0	23575.0	46663.0	235126.0	103089.0	205815.0	210336.0	516417.0
SRR5876159_03.read_dist	6672.0	204420.0	12733.0	176734.0	35062.0	69903.0	351893.0	154760.0	308974.0	315923.0	774002.0
SRR5876159_04.read_dist	8827.0	273551.0	16894.0	235289.0	46561.0	92971.0	468897.0	206568.0	411852.0	421224.0	1031729.0
SRR5876159_05.read_dist	11003.0	341679.0	21051.0	294630.0	58100.0	115984.0	585463.0	258602.0	514856.0	526490.0	1289255.0
SRR5876159_06.read_dist	13201.0	410198.0	25248.0	353422.0	69656.0	139540.0	702491.0	309808.0	617999.0	632047.0	1546532.0
SRR5876159_07.read_dist	15305.0	479091.0	29455.0	412551.0	81178.0	162711.0	819028.0	361554.0	720775.0	737127.0	1805061.0
SRR5876159_08.read_dist	17544.0	547872.0	33660.0	471800.0	92891.0	186230.0	937027.0	413235.0	824144.0	842833.0	2062151.0
SRR5876159_09.read_dist	19743.0	616005.0	37913.0	530675.0	104522.0	209738.0	1053773.0	464938.0	926570.0	947585.0	2319122.0
SRR5876159_1.read_dist	21998.0	684344.0	42134.0	589206.0	116146.0	233058.0	1171025.0	516877.0	1029660.0	1053043.0	2575243.0
SRR5876159_2.read_dist	44020.0	1369339.0	83861.0	1178751.0	231977.0	465164.0	2340093.0	1031615.0	2060086.0	2107219.0	5149802.0
SRR5876159_3.read_dist	65822.0	2055878.0	125478.0	1768129.0	347481.0	697144.0	3510382.0	1546448.0	3088804.0	3159242.0	7717983.0
SRR5876159_4.read_dist	87784.0	2739838.0	168005.0	2357971.0	463719.0	930023.0	4679796.0	2060532.0	4114749.0	4208513.0	10293091.0
SRR5876159_5.read_dist	110004.0	3422253.0	210199.0	2949189.0	578333.0	1161066.0	5846023.0	2577198.0	5142607.0	5259601.0	12866217.0
SRR5876159_6.read_dist	131919.0	4106299.0	252056.0	3538657.0	693193.0	1392867.0	7014525.0	3091497.0	6169726.0	6309796.0	15435674.0
SRR5876159_7.read_dist	153420.0	4791623.0	293921.0	4128127.0	808669.0	1624546.0	8181052.0	3607359.0	7200270.0	7363813.0	18007784.0
SRR5876159_8.read_dist	175269.0	5475886.0	336076.0	4717989.0	925445.0	1857943.0	9351893.0	4123206.0	8230199.0	8417752.0	20580712.0
SRR5876159_9.read_dist	197035.0	6159942.0	378240.0	5308069.0	1040779.0	2089806.0	10517747.0	4638296.0	9259054.0	9470212.0	23152766.0
SRR891275.read_dist	86110.0	1525010.0	108238.0	2228309.0	265537.0	513684.0	2748318.0	1097090.0	2235203.0	2318807.0	6618914.0
SRR891275_001.read_dist	74.0	1527.0	110.0	2164.0	284.0	498.0	2682.0	1018.0	2199.0	2287.0	6650.0
SRR891275_002.read_dist	167.0	3041.0	220.0	4497.0	523.0	1009.0	5357.0	2042.0	4364.0	4556.0	13389.0
SRR891275_003.read_dist	234.0	4507.0	296.0	6719.0	820.0	1561.0	8096.0	3188.0	6662.0	6924.0	20069.0
SRR891275_004.read_dist	324.0	5980.0	418.0	8948.0	1107.0	2073.0	10796.0	4307.0	8874.0	9192.0	26541.0
SRR891275_005.read_dist	421.0	7565.0	503.0	11214.0	1382.0	2627.0	13565.0	5380.0	11093.0	11510.0	33105.0
SRR891275_006.read_dist	486.0	9083.0	606.0	13507.0	1613.0	3144.0	16177.0	6567.0	13402.0	13907.0	39874.0
SRR891275_007.read_dist	592.0	10644.0	710.0	15754.0	1845.0	3652.0	18955.0	7687.0	15649.0	16224.0	46498.0
SRR891275_008.read_dist	683.0	12112.0	809.0	17949.0	2157.0	4192.0	21702.0	8778.0	17824.0	18468.0	53021.0
SRR891275_009.read_dist	767.0	13603.0	932.0	20198.0	2418.0	4676.0	24427.0	9880.0	20011.0	20717.0	59676.0
SRR891275_01.read_dist	861.0	15110.0	1062.0	22407.0	2653.0	5160.0	27162.0	10937.0	22228.0	23012.0	66309.0
SRR891275_02.read_dist	1731.0	30586.0	2119.0	44911.0	5302.0	10337.0	54942.0	21819.0	44442.0	46105.0	132398.0
SRR891275_03.read_dist	2570.0	46139.0	3179.0	66768.0	7866.0	15414.0	82282.0	32823.0	66693.0	69247.0	198426.0
SRR891275_04.read_dist	3444.0	61387.0	4206.0	88961.0	10616.0	20583.0	109560.0	43738.0	89018.0	92432.0	264616.0
SRR891275_05.read_dist	4309.0	76475.0	5249.0	111200.0	13362.0	25838.0	137104.0	54586.0	111385.0	115616.0	330794.0
SRR891275_06.read_dist	5112.0	91535.0	6326.0	133548.0	16170.0	31033.0	164734.0	65403.0	133396.0	138420.0	396705.0
SRR891275_07.read_dist	5949.0	106646.0	7439.0	155831.0	18873.0	36310.0	192351.0	76024.0	155168.0	161111.0	463823.0
SRR891275_08.read_dist	6779.0	121716.0	8598.0	177892.0	21471.0	41470.0	219820.0	87052.0	177799.0	184532.0	530504.0
SRR891275_09.read_dist	7594.0	136888.0	9708.0	200239.0	24115.0	46498.0	247199.0	98053.0	200228.0	207821.0	596492.0
SRR891275_1.read_dist	8433.0	151944.0	10740.0	222441.0	26671.0	51553.0	274727.0	109103.0	222861.0	231270.0	662448.0
SRR891275_2.read_dist	17149.0	304404.0	21655.0	445143.0	53088.0	102727.0	549747.0	219119.0	446872.0	463636.0	1324503.0
SRR891275_3.read_dist	25707.0	457103.0	32398.0	667464.0	79442.0	153775.0	823761.0	328340.0	669339.0	694585.0	1986494.0
SRR891275_4.read_dist	34256.0	609364.0	43147.0	890707.0	106167.0	205060.0	1098467.0	438742.0	893402.0	927154.0	2649070.0
SRR891275_5.read_dist	42827.0	762418.0	54241.0	1113662.0	132331.0	256030.0	1372672.0	548313.0	1116667.0	1158774.0	3311367.0
SRR891275_6.read_dist	51557.0	913868.0	65055.0	1336856.0	158868.0	307479.0	1646792.0	657767.0	1340343.0	1390715.0	3970070.0
SRR891275_7.read_dist	60074.0	1065977.0	75630.0	1558788.0	185337.0	358937.0	1921722.0	767601.0	1563959.0	1622633.0	4632781.0
SRR891275_8.read_dist	68725.0	1219607.0	86584.0	1782380.0	211791.0	410056.0	2197010.0	877404.0	1787822.0	1854970.0	5294766.0
SRR891275_9.read_dist	77425.0	1372396.0	97457.0	2004682.0	238620.0	461905.0	2473274.0	986417.0	2010579.0	2085947.0	5955883.0
SRR891276.read_dist	110675.0	2151650.0	144843.0	2935061.0	367808.0	708427.0	3826924.0	1547786.0	3135035.0	3243533.0	9206620.0
SRR891276_001.read_dist	99.0	2093.0	125.0	2919.0	355.0	713.0	3920.0	1585.0	3139.0	3240.0	9018.0
SRR891276_002.read_dist	207.0	4169.0	283.0	5949.0	745.0	1433.0	7728.0	3110.0	6328.0	6554.0	18350.0
SRR891276_003.read_dist	317.0	6234.0	418.0	8933.0	1146.0	2197.0	11630.0	4664.0	9582.0	9911.0	27346.0
SRR891276_004.read_dist	402.0	8338.0	585.0	11929.0	1508.0	2904.0	15359.0	6147.0	12588.0	13033.0	36599.0
SRR891276_005.read_dist	515.0	10627.0	704.0	14951.0	1853.0	3565.0	19215.0	7673.0	15729.0	16279.0	45733.0
SRR891276_006.read_dist	618.0	12779.0	841.0	17800.0	2219.0	4273.0	23188.0	9201.0	18928.0	19595.0	54792.0
SRR891276_007.read_dist	727.0	14892.0	994.0	20703.0	2559.0	4936.0	26841.0	10798.0	22104.0	22883.0	64214.0
SRR891276_008.read_dist	829.0	17118.0	1141.0	23702.0	2928.0	5642.0	30716.0	12370.0	25237.0	26117.0	73210.0
SRR891276_009.read_dist	920.0	19263.0	1296.0	26573.0	3259.0	6278.0	34460.0	13868.0	28401.0	29381.0	82448.0
SRR891276_01.read_dist	1008.0	21480.0	1421.0	29461.0	3599.0	6955.0	38273.0	15441.0	31542.0	32638.0	91559.0
SRR891276_02.read_dist	2101.0	43159.0	2855.0	58917.0	7209.0	13993.0	76793.0	31116.0	63027.0	65202.0	184460.0
SRR891276_03.read_dist	3209.0	64442.0	4355.0	88485.0	10858.0	21092.0	114799.0	46407.0	94210.0	97441.0	276853.0
SRR891276_04.read_dist	4282.0	85456.0	5866.0	117911.0	14521.0	28263.0	153068.0	61951.0	125484.0	129805.0	369460.0
SRR891276_05.read_dist	5344.0	106650.0	7352.0	147280.0	18160.0	35294.0	191175.0	77485.0	157110.0	162565.0	461077.0
SRR891276_06.read_dist	6443.0	127999.0	8779.0	176505.0	21852.0	42372.0	229416.0	93147.0	188540.0	195153.0	552920.0
SRR891276_07.read_dist	7623.0	149985.0	10226.0	205885.0	25675.0	49528.0	267922.0	108666.0	219879.0	227574.0	644514.0
SRR891276_08.read_dist	8720.0	171609.0	11731.0	235351.0	29334.0	56606.0	306207.0	124351.0	251541.0	260345.0	736636.0
SRR891276_09.read_dist	9774.0	193031.0	13213.0	264731.0	32982.0	63527.0	344124.0	139624.0	282897.0	292811.0	829484.0
SRR891276_1.read_dist	10939.0	214756.0	14664.0	293990.0	36657.0	70688.0	382125.0	155271.0	314277.0	325234.0	921146.0
SRR891276_2.read_dist	21810.0	430993.0	28976.0	586024.0	73816.0	141711.0	765049.0	310562.0	628032.0	649836.0	1843221.0
SRR891276_3.read_dist	33176.0	645818.0	43427.0	880603.0	110529.0	212232.0	1147112.0	465419.0	942543.0	975241.0	2762130.0
SRR891276_4.read_dist	44200.0	860676.0	57923.0	1174332.0	147758.0	283548.0	1530813.0	621520.0	1256670.0	1300343.0	3683985.0
SRR891276_5.read_dist	55271.0	1075448.0	72820.0	1468030.0	184361.0	354128.0	1912617.0	775694.0	1569311.0	1623580.0	4605326.0
SRR891276_6.read_dist	66084.0	1290606.0	87137.0	1761976.0	220939.0	424852.0	2294815.0	929690.0	1881685.0	1946580.0	5524227.0
SRR891276_7.read_dist	77104.0	1506259.0	101560.0	2054349.0	257409.0	495715.0	2676375.0	1083683.0	2194124.0	2270039.0	6445468.0
SRR891276_8.read_dist	88039.0	1720722.0	116068.0	2346984.0	293804.0	566400.0	3058840.0	1237664.0	2506689.0	2593598.0	7368330.0
SRR891276_9.read_dist	99376.0	1935997.0	130493.0	2640689.0	330777.0	637176.0	3441989.0	1392631.0	2821388.0	2919064.0	8285754.0
