# Supplementary material for: Combining signal and sequence to detect RNA polymerase initiation in ATAC-seq data
Source: PLoS One. 2020 Apr 30;15(4):e0232332. doi: 10.1371/journal.pone.0232332 (PMC7192442; doi:10.1371/journal.pone.0232332)
Supplement: S1 File — (ZIP) [file pone.0232332.s011.zip › multiqc_reports/all_other_ATAC_samples_MultiQC/multiqc_data/mqc_fastqc_adapter_content_plot_1.txt]

	1	2	3	4	5	6	7	8	9	10	11	12	13	14	15	16	17	18	19	20	21	22	23	24	25	26	27	28	29	30	31	32	33	34	35	36	37	38	39
SRR1822165_001_1 - nextera_transposase_sequence	0.17614116159915452	0.17665922383915203	0.17665922383915203	0.17665922383915203	0.17665922383915203	0.17665922383915203	0.17665922383915203	0.17665922383915203	0.17717728607914954	0.17717728607914954	0.17717728607914954	0.17717728607914954	0.17717728607914954	0.17769534831914707	0.17769534831914707	0.17769534831914707	0.17769534831914707	0.1792495350391396	0.18028565951913464	0.18132178399912965	0.18183984623912716	0.18235790847912467	0.1828759707191222	0.18391209519911722	0.18494821967911224	0.19271915327907496	0.28907872991861244	0.38388411983815734	0.4792075719976998	0.5626155926372994	0.6444694265569065	0.7226968247965311	0.7869365425562227	0.8858864303957478	1.0205826127951012	1.2925652887937957	1.755194869111575	2.2198966983893444	2.784584539986634
	1	2	3	4	5	6	7	8	9	10	11	12	13	14	15	16	17	18	19	20	21	22	23	24	25	26	27	28	29	30	31	32	33	34	35	36	37	38	39
SRR1822165_001_2 - nextera_transposase_sequence	0.17665922383915203	0.17717728607914954	0.17717728607914954	0.17717728607914954	0.17717728607914954	0.17717728607914954	0.17717728607914954	0.17717728607914954	0.17769534831914707	0.17769534831914707	0.17769534831914707	0.17769534831914707	0.17769534831914707	0.17769534831914707	0.17769534831914707	0.17769534831914707	0.17769534831914707	0.1797675972791371	0.18028565951913464	0.18132178399912965	0.18183984623912716	0.18235790847912467	0.18235790847912467	0.1828759707191222	0.18391209519911722	0.19220109103907743	0.28752454319861986	0.38025768415817474	0.47299082511772966	0.5563988457573292	0.641879115356919	0.7195884513565459	0.7838281691162376	0.8801877457557751	1.0148839281551285	1.288938853113813	1.7474239355116123	2.210053515829392	2.771114921746699
	1	2	3	4	5	6	7	8	9	10	11	12	13	14	15	16	17	18	19	20	21	22	23	24	25	26	27	28	29	30	31	32	33	34	35	36	37	38	39
SRR1822165_002_1 - nextera_transposase_sequence	0.17575465788669908	0.17601350127092102	0.17601350127092102	0.17627234465514297	0.17627234465514297	0.17627234465514297	0.17627234465514297	0.17627234465514297	0.1770488748078088	0.1770488748078088	0.1770488748078088	0.1770488748078088	0.1770488748078088	0.17808424834469655	0.17808424834469655	0.17808424834469655	0.17808424834469655	0.1788607784973624	0.18067268218691598	0.1814492123395818	0.18170805572380375	0.1819668991080257	0.18222574249224763	0.18300227264491348	0.1837788027975793	0.19180294770845951	0.28498656602835887	0.3724756298953755	0.4563408863832849	0.5469360708609649	0.6292482670435426	0.7123369933787862	0.781189333581823	0.8790321328177173	1.01130110215513	1.2939580777254913	1.7544404582563273	2.233818405835365	2.80741534527119
	1	2	3	4	5	6	7	8	9	10	11	12	13	14	15	16	17	18	19	20	21	22	23	24	25	26	27	28	29	30	31	32	33	34	35	36	37	38	39
SRR1822165_002_2 - nextera_transposase_sequence	0.17730771819203073	0.17756656157625267	0.17756656157625267	0.1778254049604746	0.1778254049604746	0.1778254049604746	0.1778254049604746	0.1778254049604746	0.17860193511314043	0.17860193511314043	0.17860193511314043	0.17860193511314043	0.17860193511314043	0.17937846526580628	0.17937846526580628	0.17937846526580628	0.17963730865002822	0.18067268218691598	0.18222574249224763	0.18300227264491348	0.18326111602913542	0.18351995941335736	0.18351995941335736	0.1837788027975793	0.18455533295024512	0.19257947786112534	0.2834335057230272	0.36988719605315606	0.45219939223573385	0.5420180465607479	0.6269186765855451	0.7094897161523449	0.7786008997396036	0.8748906386701663	1.0071596080075789	1.2900754269621624	1.7451220964243375	2.2208762366242683	2.7924024289863176
	1	2	3	4	5	6	7	8	9	10	11	12	13	14	15	16	17	18	19	20	21	22	23	24	25	26	27	28	29	30	31	32	33	34	35	36	37	38	39
SRR1822165_003_1 - nextera_transposase_sequence	0.17541073044066766	0.1759286755108665	0.1759286755108665	0.17610132386759944	0.17610132386759944	0.17610132386759944	0.17627397222433236	0.17627397222433236	0.17696456565126414	0.17696456565126414	0.17696456565126414	0.17696456565126414	0.17696456565126414	0.1776551590781959	0.1776551590781959	0.1776551590781959	0.1776551590781959	0.1781731041483947	0.1793816426455253	0.18007223607245706	0.18076282949938882	0.18110812621285471	0.18162607128305353	0.18231666470998528	0.18300725813691704	0.19025848911970056	0.2814168214746932	0.36584186791710116	0.4523386946403044	0.5441876204222288	0.622224677665518	0.700607031622273	0.7701843193856481	0.8729100916417477	1.008611700033839	1.2832952355959475	1.741676622721905	2.232688549270388	2.8107152476122734
	1	2	3	4	5	6	7	8	9	10	11	12	13	14	15	16	17	18	19	20	21	22	23	24	25	26	27	28	29	30	31	32	33	34	35	36	37	38	39
SRR1822165_003_2 - nextera_transposase_sequence	0.17610132386759944	0.17661926893779825	0.17661926893779825	0.1767919172945312	0.1767919172945312	0.1767919172945312	0.17696456565126414	0.17696456565126414	0.1776551590781959	0.1776551590781959	0.1776551590781959	0.1776551590781959	0.1776551590781959	0.1781731041483947	0.1781731041483947	0.1781731041483947	0.17834575250512766	0.17903634593205942	0.18007223607245706	0.18076282949938882	0.18145342292632058	0.18179871963978647	0.18214401635325234	0.18231666470998528	0.18300725813691704	0.19025848911970056	0.2796903379073638	0.36359743927957294	0.4483677824354468	0.5395261147904394	0.6198076006712568	0.6971540644876142	0.7665587038942563	0.8685938827234242	1.0034322493318508	1.2784610816074253	1.7316630180313943	2.2199125708721503	2.79465895043611
	1	2	3	4	5	6	7	8	9	10	11	12	13	14	15	16	17	18	19	20	21	22	23	24	25	26	27	28	29	30	31	32	33	34	35	36	37	38	39
SRR1822165_004_1 - nextera_transposase_sequence	0.17712347333041367	0.17777132802438006	0.17777132802438006	0.17803046990196664	0.17803046990196664	0.17803046990196664	0.1781600408407599	0.1782896117795532	0.1788078955347263	0.1788078955347263	0.1788078955347263	0.1788078955347263	0.1788078955347263	0.1794557502286927	0.1794557502286927	0.1794557502286927	0.1794557502286927	0.17984446304507254	0.1808810305554188	0.18152888524938518	0.1820471690045583	0.18243588182093814	0.18282459463731798	0.18373159120887095	0.1846385877804239	0.1924128441080207	0.28311250126331666	0.367981466172915	0.45220257638854694	0.5413473822783236	0.6198673711870512	0.6945002319319804	0.7671895285950104	0.8694209993029084	1.0061183397298188	1.2789947368284662	1.7358618670135713	2.2327664172858	2.8185566315702184
	1	2	3	4	5	6	7	8	9	10	11	12	13	14	15	16	17	18	19	20	21	22	23	24	25	26	27	28	29	30	31	32	33	34	35	36	37	38	39
SRR1822165_004_2 - nextera_transposase_sequence	0.17712347333041367	0.17777132802438006	0.17777132802438006	0.17803046990196664	0.17803046990196664	0.17803046990196664	0.1781600408407599	0.1782896117795532	0.1788078955347263	0.1788078955347263	0.1788078955347263	0.1788078955347263	0.1788078955347263	0.1794557502286927	0.1794557502286927	0.1794557502286927	0.179585321167486	0.18010360492265912	0.18101060149421205	0.18165845618817847	0.1821767399433516	0.18256545275973143	0.18282459463731798	0.1833428783924911	0.18412030402525079	0.19202413129164086	0.281428079059004	0.3653900473970494	0.44844501916354185	0.5374602541145251	0.6176646652275655	0.6912609584621484	0.7640798260639717	0.8651451583227301	1.0009355021780875	1.2742006120931149	1.7270510431756283	2.218902326834919	2.8015828385882986
	1	2	3	4	5	6	7	8	9	10	11	12	13	14	15	16	17	18	19	20	21	22	23	24	25	26	27	28	29	30	31	32	33	34	35	36	37	38	39
SRR1822165_005_1 - nextera_transposase_sequence	0.17733032358897505	0.17795217159688495	0.17795217159688495	0.17826309560083992	0.17826309560083992	0.17826309560083992	0.1784703782701432	0.17857401960479485	0.17898858494340147	0.17898858494340147	0.17898858494340147	0.17898858494340147	0.17898858494340147	0.17971407428596303	0.17971407428596303	0.17971407428596303	0.17971407428596303	0.18002499828991797	0.18095777030178284	0.18157961830969274	0.182097824982951	0.18240874898690596	0.1829269556601642	0.18396336900668073	0.18489614101854557	0.19246195844811612	0.28719013831972523	0.3709323367182593	0.4563327964712198	0.545982550944898	0.6249572479494562	0.7008227049144649	0.7718170191508458	0.8726600377669024	1.0098811648456885	1.2803850482864978	1.7356814314112012	2.2295323910263187	2.816453269158619
	1	2	3	4	5	6	7	8	9	10	11	12	13	14	15	16	17	18	19	20	21	22	23	24	25	26	27	28	29	30	31	32	33	34	35	36	37	38	39
SRR1822165_005_2 - nextera_transposase_sequence	0.1772266822543234	0.1778485302622333	0.1778485302622333	0.17815945426618826	0.17815945426618826	0.17815945426618826	0.17836673693549157	0.1784703782701432	0.17888494360874982	0.17888494360874982	0.17888494360874982	0.17888494360874982	0.17888494360874982	0.17961043295131138	0.17961043295131138	0.17961043295131138	0.17971407428596303	0.18012863962456963	0.18085412896713118	0.1814759769750411	0.18199418364829936	0.1823051076522543	0.18271967299086092	0.18323787966411917	0.18396336900668073	0.1916328277709029	0.2851173116266922	0.36813402068266476	0.4528089910930637	0.5426660282360453	0.6228844212564232	0.6978171062095669	0.7689150617805995	0.8687216670501396	1.0055282287903191	1.2765503189043867	1.7282192553162823	2.216680865529514	2.8001815796183096
	1	2	3	4	5	6	7	8	9	10	11	12	13	14	15	16	17	18	19	20	21	22	23	24	25	26	27	28	29	30	31	32	33	34	35	36	37	38	39
SRR1822165_006_1 - nextera_transposase_sequence	0.178554614647698	0.17915929887727416	0.17915929887727416	0.1794184492613782	0.1794184492613782	0.1794184492613782	0.17959121618411425	0.1797639831068503	0.18010951695232238	0.1801959004136904	0.1801959004136904	0.1801959004136904	0.1801959004136904	0.18080058464326654	0.18080058464326654	0.18080058464326654	0.18080058464326654	0.18114611848873863	0.18209633656378685	0.18261463733199496	0.18304655463883507	0.18339208848430716	0.18391038925251527	0.1849469907889315	0.1858108254026117	0.1937581038484696	0.2886071444305559	0.3718808011893275	0.45549999179357115	0.543783889311688	0.6229111399247945	0.6982375182377083	0.7696766407890611	0.871349974819221	1.0096498964694216	1.2763156417125003	1.7330250019652238	2.232753325979221	2.819037878283975
	1	2	3	4	5	6	7	8	9	10	11	12	13	14	15	16	17	18	19	20	21	22	23	24	25	26	27	28	29	30	31	32	33	34	35	36	37	38	39
SRR1822165_006_2 - nextera_transposase_sequence	0.17794993041812188	0.178554614647698	0.178554614647698	0.17881376503180207	0.17881376503180207	0.17881376503180207	0.17898653195453812	0.17915929887727416	0.17950483272274623	0.17959121618411425	0.17959121618411425	0.17959121618411425	0.17959121618411425	0.1801959004136904	0.1801959004136904	0.1801959004136904	0.18028228387505843	0.18080058464326654	0.1815780357955787	0.18209633656378685	0.18252825387062693	0.18287378771609902	0.18330570502293914	0.18391038925251527	0.18460145694345945	0.19263511885068532	0.2864475578963554	0.3689437635028148	0.4518718864161143	0.5404149343183351	0.620665169929226	0.6952140970898276	0.7667396031025484	0.8672899521349241	1.0059354076305966	1.2724283859509393	1.7261143250557822	2.2207460248490665	2.8034888552377315
	1	2	3	4	5	6	7	8	9	10	11	12	13	14	15	16	17	18	19	20	21	22	23	24	25	26	27	28	29	30	31	32	33	34	35	36	37	38	39
SRR1822165_007_1 - nextera_transposase_sequence	0.17666196259149625	0.17725429104947277	0.17725429104947277	0.17762449633570807	0.17762449633570807	0.17762449633570807	0.1777725784502022	0.17792066056469633	0.17843894796542578	0.17851298902267285	0.1785870300799199	0.1785870300799199	0.17866107113716698	0.17917935853789643	0.17917935853789643	0.17917935853789643	0.1792533995951435	0.1796976459386259	0.1805120975683436	0.18110442602632013	0.18147463131255545	0.18206695977053194	0.18251120611401433	0.18339969880097912	0.18436223254519096	0.19258078989961513	0.28720526106136374	0.37183418949475866	0.45661120004264766	0.5458306740253606	0.6256469337376962	0.7007986068434668	0.7729145966021078	0.8744989271450805	1.0131778273688326	1.2774303606836064	1.7338194375545126	2.229006028422881	2.813930380674692
	1	2	3	4	5	6	7	8	9	10	11	12	13	14	15	16	17	18	19	20	21	22	23	24	25	26	27	28	29	30	31	32	33	34	35	36	37	38	39
SRR1822165_007_2 - nextera_transposase_sequence	0.17629175730526092	0.1769581268204845	0.1769581268204845	0.1773283321067198	0.1773283321067198	0.1773283321067198	0.17747641422121394	0.17762449633570807	0.17814278373643752	0.1782168247936846	0.17829086585093165	0.17829086585093165	0.17836490690817872	0.1790312764234023	0.1790312764234023	0.1790312764234023	0.17910531748064937	0.17977168699587295	0.18043805651109654	0.18103038496907306	0.18140059025530839	0.18199291871328488	0.1823631239995202	0.18288141140024966	0.18369586302996738	0.19206250249888568	0.28594656308816363	0.3693908346056055	0.45364955775276505	0.5431651959644662	0.6240180304782608	0.6984292930115608	0.7703231595984605	0.8710930385117155	1.0096238566209734	1.2738023488785002	1.7275999887457594	2.2179739108930683	2.7990481281680317
	1	2	3	4	5	6	7	8	9	10	11	12	13	14	15	16	17	18	19	20	21	22	23	24	25	26	27	28	29	30	31	32	33	34	35	36	37	38	39
SRR1822165_008_1 - nextera_transposase_sequence	0.17949646415933015	0.18014423198379545	0.18014423198379545	0.18046811589602807	0.1805328926784746	0.1805328926784746	0.18066244624336766	0.18079199980826072	0.18137499085027947	0.18150454441517253	0.18156932119761907	0.1816340979800656	0.18169887476251212	0.18215231223963782	0.18215231223963782	0.18215231223963782	0.18221708902208436	0.18260574971676352	0.18344784788856838	0.18403083893058714	0.18435472284281978	0.184872937102392	0.1852615977970712	0.18610369596887605	0.187075347705574	0.19594976690074836	0.2914307442269312	0.375381454277632	0.4593321643283328	0.5477524723678441	0.6283995665137718	0.7033463038044052	0.7757019697971774	0.875199107635045	1.0155703951966721	1.2797948907960612	1.7328437072270808	2.225665468080269	2.8111828046144387
	1	2	3	4	5	6	7	8	9	10	11	12	13	14	15	16	17	18	19	20	21	22	23	24	25	26	27	28	29	30	31	32	33	34	35	36	37	38	39
SRR1822165_008_2 - nextera_transposase_sequence	0.179107803464651	0.1798203480715628	0.1798203480715628	0.18014423198379545	0.18020900876624196	0.18020900876624196	0.18033856233113502	0.18046811589602807	0.18105110693804682	0.1811806605029399	0.18124543728538642	0.18131021406783296	0.18137499085027947	0.18195798189229823	0.18195798189229823	0.18195798189229823	0.18202275867474477	0.18267052649921003	0.18338307110612187	0.18396606214814062	0.18428994606037324	0.18480816031994549	0.18513204423217813	0.18565025849175035	0.1864923566635552	0.19549632942362266	0.2898761014482145	0.37279038297977085	0.4562228787708994	0.5446431868104107	0.6262619326930364	0.7003665718118649	0.7723983538924045	0.8712477239058067	1.0116837882498804	1.2759730606317161	1.726366028982428	2.214782968629252	2.796219367869291
	1	2	3	4	5	6	7	8	9	10	11	12	13	14	15	16	17	18	19	20	21	22	23	24	25	26	27	28	29	30	31	32	33	34	35	36	37	38	39
SRR1822165_009_1 - nextera_transposase_sequence	0.1813129058733747	0.1818888680902533	0.1818888680902533	0.18217684919869256	0.18223444542038042	0.18223444542038042	0.18234963786375613	0.18246483030713184	0.18309838874569828	0.183213581189074	0.18327117741076185	0.1833287736324497	0.18338636985413756	0.18378954340595258	0.18378954340595258	0.18378954340595258	0.18384713962764043	0.18419271695776757	0.18494146783970972	0.18545983383490042	0.18574781494333972	0.18626618093853042	0.18661175826865758	0.18747570159397545	0.18851243358435688	0.19778542527610188	0.29327996083456925	0.3775432331639044	0.4602514075076675	0.5476824720298349	0.6272228541807657	0.702616308370171	0.7746115854799925	0.8733315094529799	1.0143846563665424	1.2783481403619923	1.7282322279658455	2.222810983599476	2.806721479070973
	1	2	3	4	5	6	7	8	9	10	11	12	13	14	15	16	17	18	19	20	21	22	23	24	25	26	27	28	29	30	31	32	33	34	35	36	37	38	39
SRR1822165_009_2 - nextera_transposase_sequence	0.1806217512131204	0.18125530965168685	0.18125530965168685	0.18154329076012612	0.18160088698181398	0.18160088698181398	0.18171607942518972	0.18183127186856543	0.18246483030713184	0.18258002275050755	0.18263761897219544	0.1826952151938833	0.18275281141557115	0.18327117741076185	0.18327117741076185	0.18327117741076185	0.1833287736324497	0.1839047358493283	0.18453829428789473	0.18505666028308543	0.1853446413915247	0.18586300738671543	0.1861509884951547	0.1867269507120333	0.187648490259039	0.19697907817247187	0.29137928551886993	0.3747786145228873	0.4569684228714596	0.5443418911719391	0.6247462166481879	0.699390919955651	0.7711558121787211	0.8691845814914542	1.010064939739953	1.2739132312920272	1.721090296476551	2.211464527926968	2.7908249218851244
	1	2	3	4	5	6	7	8	9	10	11	12	13	14	15	16	17	18	19	20	21	22	23	24	25	26	27	28	29	30	31	32	33	34	35	36	37	38	39
SRR1822165_01_1 - nextera_transposase_sequence	0.1814676017353714	0.18214143173324626	0.18214143173324626	0.18245243019380386	0.1825042632705635	0.1825042632705635	0.1826079294240827	0.1827115955776019	0.18333359249871714	0.18343725865223634	0.18348909172899594	0.18354092480575554	0.18359275788251514	0.18405925557335157	0.18405925557335157	0.18405925557335157	0.1841110886501112	0.1844739201874284	0.18514775018530324	0.1857697471064185	0.1860289124902165	0.18665090941133175	0.18701374094864898	0.18794673633032183	0.1890870640190331	0.19800235322168488	0.29275321753823985	0.37713746650287416	0.4598112239344415	0.5479274544257673	0.6279058918658352	0.7031675193207794	0.7760448252447817	0.8757716649302586	1.015824638334707	1.2807434936530397	1.7335572522249347	2.2271636422066377	2.8076941019141954
	1	2	3	4	5	6	7	8	9	10	11	12	13	14	15	16	17	18	19	20	21	22	23	24	25	26	27	28	29	30	31	32	33	34	35	36	37	38	39
SRR1822165_01_2 - nextera_transposase_sequence	0.18069010558397736	0.1814157686586118	0.1814157686586118	0.18172676711916944	0.18177860019592904	0.18177860019592904	0.18188226634944824	0.18198593250296743	0.1825560963473231	0.1826597625008423	0.1827115955776019	0.1827634286543615	0.1828152617311211	0.18343725865223634	0.18343725865223634	0.18343725865223634	0.18348909172899594	0.18405925557335157	0.18462941941770722	0.18519958326206284	0.18545874864586087	0.1860807455669761	0.18639174402753372	0.18706557402540858	0.18810223556060063	0.19717302399353123	0.2906798944678557	0.37423481420433635	0.4565457400985865	0.5445583044363931	0.6253142380278551	0.6999020354849244	0.7725201760251287	0.8717805180197692	1.0117298252706983	1.2759230175143967	1.7259377899412731	2.215708532242765	2.791988679656036
	1	2	3	4	5	6	7	8	9	10	11	12	13	14	15	16	17	18	19	20	21	22	23	24	25	26	27	28	29	30	31	32	33	34	35	36	37	38	39
SRR1822165_02_1 - nextera_transposase_sequence	0.18275507944380917	0.1833766953602847	0.18340259602347117	0.18371340398170896	0.18373930464489543	0.1837652053080819	0.18389470862401433	0.18394650995038728	0.18451632454048986	0.18461992719323578	0.18469762918279523	0.1847494305091682	0.1848789338251006	0.1852674437728978	0.1852674437728978	0.1852674437728978	0.18534514576245725	0.18575955637344094	0.18643297361628944	0.18710639085913794	0.1874430994805622	0.18809061606022423	0.18860862932395384	0.18967055651459955	0.1908101856948047	0.19930560321997046	0.29158966615340187	0.3748861989611244	0.45652508932491215	0.546193185276509	0.6246721947315461	0.6996546146564083	0.7733420014219464	0.8732667599953897	1.0138814604347943	1.278897046158867	1.7341012016612685	2.2312644315257693	2.8130192273573167
	1	2	3	4	5	6	7	8	9	10	11	12	13	14	15	16	17	18	19	20	21	22	23	24	25	26	27	28	29	30	31	32	33	34	35	36	37	38	39
SRR1822165_02_2 - nextera_transposase_sequence	0.18083843036800956	0.18151184761085806	0.18153774827404456	0.18184855623228233	0.1818744568954688	0.1819003575586553	0.1820298608745877	0.18208166220096064	0.18262557612787675	0.18272917878062267	0.18280688077018212	0.1828586820965551	0.1829881854124875	0.18360980132896304	0.18360980132896304	0.1836357019921495	0.183661602655336	0.1842055165822521	0.18482713249872762	0.1853969470888302	0.1856818543838815	0.18632937096354352	0.18679558290090018	0.18762440412286757	0.18868633131351328	0.19715584817549253	0.2884038845814647	0.3707679935144739	0.45168166530904025	0.5410907546287723	0.6196215654101823	0.6942413760504338	0.7676438555209206	0.8671283028201937	1.0073544933118013	1.270764237918312	1.7229639164910817	2.2168377621308992	2.794836961800407
	1	2	3	4	5	6	7	8	9	10	11	12	13	14	15	16	17	18	19	20	21	22	23	24	25	26	27	28	29	30	31	32	33	34	35	36	37	38	39
SRR1822165_03_1 - nextera_transposase_sequence	0.17952732073440356	0.18023561751559203	0.18025289304684053	0.1805638526093135	0.18058112814056201	0.18061567920305902	0.180788434515544	0.1808402611092895	0.181341251515496	0.18144490470298696	0.18158310895297497	0.18161766001547197	0.18173858873421145	0.18208409935918143	0.18213592595292694	0.18218775254667244	0.18227413020291494	0.18267146742163043	0.1832761110153279	0.18381165248403136	0.18417443864024985	0.1850036641401778	0.1855046545463843	0.18654118642129425	0.18764682042119818	0.1958526977642353	0.28869140269366994	0.3704392165615681	0.4516860400232598	0.543609141796524	0.6221955334459468	0.6973268188456697	0.7719743893704347	0.8702030600494011	1.0115514567246215	1.2757807071704166	1.7311118842871096	2.2266086715565634	2.809381442693435
	1	2	3	4	5	6	7	8	9	10	11	12	13	14	15	16	17	18	19	20	21	22	23	24	25	26	27	28	29	30	31	32	33	34	35	36	37	38	39
SRR1822165_03_2 - nextera_transposase_sequence	0.17764428782831715	0.17838713567200262	0.17840441120325112	0.1787153707657241	0.1787499218282211	0.1787844728907181	0.1789572282032031	0.1790090547969486	0.17951004520315506	0.17959642285939756	0.17970007604688856	0.17973462710938556	0.17985555582812504	0.180477474953071	0.180512026015568	0.18058112814056201	0.18061567920305902	0.18113394514051398	0.18172131320296295	0.18217047701542394	0.18251598764039392	0.18334521314032187	0.18384620354652836	0.1846236024527108	0.18566013432762077	0.1937796340144154	0.28552998047519457	0.36636219118692226	0.447021646586165	0.5385474111407137	0.617047425133894	0.691833199908647	0.7661870864021875	0.863897491143699	1.004744897412713	1.2674020745148944	1.7199000645068336	2.2125291135890364	2.7911903082887655
	1	2	3	4	5	6	7	8	9	10	11	12	13	14	15	16	17	18	19	20	21	22	23	24	25	26	27	28	29	30	31	32	33	34	35	36	37	38	39
SRR1822165_04_1 - nextera_transposase_sequence	0.17919171220194252	0.17989127498815602	0.17991718472097873	0.18027992098049683	0.1802928758469082	0.180357650178965	0.1805519731751354	0.18064265724001494	0.18117380676288072	0.18134222002622843	0.18149767842316475	0.1815754076216329	0.1816790465529238	0.18200291821320783	0.18206769254526461	0.18210655714449872	0.18218428634296688	0.18255997746889635	0.1831688561902303	0.183661141113862	0.18401092250696874	0.1847882144916504	0.1852804994152821	0.1863687081938364	0.18744396210597936	0.1954889341474344	0.28946353509544565	0.3718176208724662	0.4530834978709325	0.5458144316434531	0.6241913734321859	0.6999514322058238	0.7736905318192895	0.8719013740838156	1.012202577318853	1.2760932061182726	1.7293451172525527	2.2266047095862254	2.807293641609062
	1	2	3	4	5	6	7	8	9	10	11	12	13	14	15	16	17	18	19	20	21	22	23	24	25	26	27	28	29	30	31	32	33	34	35	36	37	38	39
SRR1822165_04_2 - nextera_transposase_sequence	0.17739098577076337	0.17811645828979958	0.17814236802262232	0.17850510428214042	0.17853101401496313	0.17859578834701995	0.17876420161036763	0.1788419308088358	0.17934717059887886	0.17950262899581518	0.17964513252634015	0.17972286172480834	0.1798265006560992	0.18050015370948996	0.1805519731751354	0.18062970237360357	0.18068152183924902	0.18116085189646938	0.18171791115215788	0.18215837661014414	0.18249520313683953	0.18324658538869845	0.18373887031233016	0.18458093662906863	0.1856173259419775	0.19351979445290757	0.28652278042006674	0.36806070961317155	0.44869179815748117	0.5409952213384268	0.6191778401309892	0.6946399369771659	0.7680422100639361	0.8658514514697102	1.0056085503154704	1.2680223243439948	1.7183075710700733	2.2127430025260693	2.7898045719537246
	1	2	3	4	5	6	7	8	9	10	11	12	13	14	15	16	17	18	19	20	21	22	23	24	25	26	27	28	29	30	31	32	33	34	35	36	37	38	39
SRR1822165_05_1 - nextera_transposase_sequence	0.1795364694788002	0.18023078078933868	0.18025150650010105	0.1806349321492044	0.18064529500458557	0.1807074721368726	0.18091472924449603	0.18101835779830774	0.18148468629046047	0.18165049197655922	0.18181629766265797	0.18189920050570735	0.1819924662041379	0.18236552899786007	0.1824277061301471	0.18246915755167178	0.18253133468395882	0.18289403462229983	0.18351580594517014	0.18406503728037224	0.18438628579718855	0.18519458851691994	0.18566091700907267	0.1866039368487593	0.18774385094068818	0.19581651528262098	0.290315393503526	0.3725446509531236	0.4545666512950979	0.5471380384151049	0.6252532422783774	0.7010057151147427	0.7755664595822733	0.8734229029466779	1.0142644704321828	1.2791701425410757	1.730679751498728	2.2294439809945232	2.8104996450722033
	1	2	3	4	5	6	7	8	9	10	11	12	13	14	15	16	17	18	19	20	21	22	23	24	25	26	27	28	29	30	31	32	33	34	35	36	37	38	39
SRR1822165_05_2 - nextera_transposase_sequence	0.1778473240516692	0.17857272392835122	0.17859344963911356	0.1789768752882169	0.17900796385436044	0.17907014098664747	0.17924630952812737	0.1793395752265579	0.1797851780079483	0.1799302579832847	0.18007533795862113	0.1801582408016705	0.18025150650010105	0.18096654352140187	0.18101835779830774	0.18109089778597595	0.18113234920750063	0.18156758913350984	0.1821271833240931	0.1826142375270082	0.18292512318844334	0.18372306305279357	0.1841893915449463	0.18492515427700948	0.18599252838127017	0.19389938703710421	0.287361979719892	0.36880366016052063	0.4500898977704317	0.5421638678321424	0.6199578231785986	0.6953579589320041	0.7695249148950501	0.8669772068995891	1.0072488173391296	1.2705171582977974	1.7191251677487214	2.2152883205438427	2.792447550998202
	1	2	3	4	5	6	7	8	9	10	11	12	13	14	15	16	17	18	19	20	21	22	23	24	25	26	27	28	29	30	31	32	33	34	35	36	37	38	39
SRR1822165_06_1 - nextera_transposase_sequence	0.17907316531402445	0.17976406732632838	0.179781339876636	0.18012679088278796	0.18014406343309555	0.18019588108401835	0.18042042423801713	0.1805154232647089	0.18096450957270646	0.18110268997516726	0.18127541547824325	0.18137041450493502	0.18145677725647302	0.181802228262625	0.18185404591354778	0.18191449983962438	0.18198359004085476	0.18235494987246811	0.18296812540838786	0.1835553921188462	0.18389220684984436	0.18482492456645466	0.18524810204899084	0.18617218349044734	0.1873985345622868	0.19549936065655035	0.290265207919188	0.37198164342443507	0.45385353188245064	0.5456312279418737	0.623599520030372	0.699391470780113	0.7742679763635513	0.8713742541928684	1.011532363663874	1.2771410060189656	1.7269700336797458	2.2255162894831066	2.8078257780031652
	1	2	3	4	5	6	7	8	9	10	11	12	13	14	15	16	17	18	19	20	21	22	23	24	25	26	27	28	29	30	31	32	33	34	35	36	37	38	39
SRR1822165_06_2 - nextera_transposase_sequence	0.1777863603161084	0.17851180742902753	0.17852907997933512	0.17887453098548708	0.1789090760861023	0.1789608937370251	0.17916816434071625	0.17925452709225426	0.1796863408499442	0.17980724870209738	0.17996270165486578	0.18005770068155758	0.18014406343309555	0.18085223799570707	0.18089541937147607	0.18099905467332167	0.18105950859939826	0.1814826860819344	0.18205268024208515	0.1825535842010055	0.18288176265684988	0.1838058440983064	0.18423765785599633	0.18494583241860785	0.18608582073890934	0.19401392133009693	0.2877865969500476	0.3687430402417604	0.4499844806135486	0.5413562717407432	0.6189791128230895	0.6943824311909095	0.7687666690905812	0.8654497694373622	1.0050897023991399	1.2689019995222413	1.7159846916841133	2.2119141561158733	2.790596409071336
	1	2	3	4	5	6	7	8	9	10	11	12	13	14	15	16	17	18	19	20	21	22	23	24	25	26	27	28	29	30	31	32	33	34	35	36	37	38	39
SRR1822165_07_1 - nextera_transposase_sequence	0.1791343036416769	0.17981542266693043	0.17983763306992784	0.1801929995178862	0.1802078064532178	0.18025222725921258	0.18048173475685236	0.18057057636884194	0.1810147844287899	0.18114064337910848	0.18130351966775607	0.18140716821507724	0.18149600982706685	0.1818513762750252	0.1819032005486858	0.18196983175767797	0.1820290594990044	0.18236961901163115	0.1829174756189003	0.18351715649983003	0.1838577160124568	0.18479055293834748	0.18520514712763222	0.18613798405352291	0.187389170089043	0.1955477914567537	0.29051207120595973	0.37224635423638264	0.453780743639829	0.5452876039891068	0.6232016977039774	0.6992575210347324	0.7740991756682962	0.8713141095879052	1.0121280645914055	1.278689917898505	1.7275621624759092	2.226355989523797	2.8077577087866725
	1	2	3	4	5	6	7	8	9	10	11	12	13	14	15	16	17	18	19	20	21	22	23	24	25	26	27	28	29	30	31	32	33	34	35	36	37	38	39
SRR1822165_07_2 - nextera_transposase_sequence	0.17778687252650147	0.17849020195475238	0.17851241235774978	0.17887518227337393	0.17890479614403712	0.17894921695003194	0.1791713209800059	0.1792527591243297	0.17968216024894604	0.17979321226393302	0.179941281617249	0.1800449301645702	0.1801337717765598	0.18083710120481072	0.1808815220108055	0.1809777670904609	0.18103699483178728	0.18145899248873784	0.18196983175767797	0.18250288142961552	0.1828360374745765	0.1837540674651356	0.18417606512208615	0.18490160495333446	0.18607135284453075	0.19404488752059645	0.287994892199588	0.3689592145927678	0.4498939231152844	0.5409491719369485	0.6185893373481844	0.6942675838279837	0.7686650304015996	0.8654727735995896	1.005738871995821	1.2705238930631284	1.7166272407335237	2.2127336090187266	2.7904706117870313
	1	2	3	4	5	6	7	8	9	10	11	12	13	14	15	16	17	18	19	20	21	22	23	24	25	26	27	28	29	30	31	32	33	34	35	36	37	38	39
SRR1822165_08_1 - nextera_transposase_sequence	0.17908380445820737	0.17977039601175807	0.1797963051269864	0.18010721450972636	0.18012016906734052	0.1801655100189901	0.18039869205604506	0.1804828966805371	0.18089744252419038	0.18102698810033202	0.18118244279170198	0.18129903381022947	0.18137676115591445	0.1816941478174615	0.18174596604791812	0.18180426155718188	0.18187551162405977	0.18221233012202806	0.1827693760994371	0.1833523311920745	0.1836761951324286	0.1845830141654201	0.18497165089384504	0.18591733359967905	0.1872386984763238	0.1953612061004048	0.2903958407579142	0.37195125821788555	0.4535455393506994	0.5447132385603808	0.6226025162155436	0.6987494058716014	0.7735619760934003	0.8705721807870697	1.0110578808338746	1.2775331309572342	1.7267518480648028	2.225307997845916	2.8058924064399178
	1	2	3	4	5	6	7	8	9	10	11	12	13	14	15	16	17	18	19	20	21	22	23	24	25	26	27	28	29	30	31	32	33	34	35	36	37	38	39
SRR1822165_08_2 - nextera_transposase_sequence	0.17775596230275553	0.17846846297153457	0.1784943720867629	0.178818236027117	0.17884414514234534	0.1788894860939949	0.17911619085224278	0.17919391819792777	0.179608464041581	0.1797250550601085	0.1798740324726714	0.17999062349119888	0.18006835083688386	0.18076141966924164	0.1808067606208912	0.18089096524538328	0.18094926075464704	0.18137028387710738	0.18188846618167395	0.1824131257650476	0.1827369897054017	0.1836373314595861	0.18403244546681813	0.18473846885679007	0.18597562910894277	0.19389734109000425	0.2879733384840654	0.3687968234388365	0.44980814947901304	0.540554825566234	0.6181655802326923	0.6940209923424314	0.7683542439325063	0.865001721012979	1.0050016251492526	1.2697668736675427	1.7162457018397157	2.212308099280102	2.789271709020945
	1	2	3	4	5	6	7	8	9	10	11	12	13	14	15	16	17	18	19	20	21	22	23	24	25	26	27	28	29	30	31	32	33	34	35	36	37	38	39
SRR1822165_09_1 - nextera_transposase_sequence	0.1787458850158151	0.1794425592656754	0.1794655898193898	0.17978225993296265	0.17979377520981987	0.17984559395567723	0.18005862657753535	0.1801392335155357	0.18055378348239476	0.1806862091662525	0.18085893831911043	0.18096833344925378	0.18104318274882555	0.18134833758554122	0.1814001563313986	0.18145773271568458	0.18153258201525635	0.1818780403209722	0.1824365312485462	0.18304108328354896	0.18334623812026463	0.18425018735355447	0.1846359491282705	0.18555717127684615	0.1868929433922808	0.19496515246917476	0.28963224351217787	0.3713216175371218	0.4530225068389229	0.5444192592544825	0.6223488953855522	0.6985109365190424	0.7730953847230967	0.8701231075218249	1.0101488741053206	1.2765835923886784	1.725759996757298	2.2244693645271436	2.804436283439788
	1	2	3	4	5	6	7	8	9	10	11	12	13	14	15	16	17	18	19	20	21	22	23	24	25	26	27	28	29	30	31	32	33	34	35	36	37	38	39
SRR1822165_09_2 - nextera_transposase_sequence	0.17753678094580957	0.17825648574938427	0.17827951630309866	0.17860770169352874	0.17863073224724313	0.17868255099310051	0.17888982597653003	0.1789646752761018	0.17937346760453224	0.17950013564996137	0.1796613495259621	0.17977650229453407	0.17984559395567723	0.18054226820553756	0.18058832931296634	0.1806631786125381	0.1807265126352527	0.18113530496368313	0.1816592500606855	0.1821831951576879	0.18248834999440358	0.18338654158926482	0.18378381864083806	0.18448625052912698	0.18572414279127547	0.1936178650768829	0.28728888467173863	0.36818370459353605	0.4493606487983348	0.5403025477780352	0.6179097561571034	0.6937378542617348	0.7678616913915014	0.8644172878390846	1.0039651704330066	1.268758961764214	1.7152177607945356	2.2115434662549416	2.788027013918285
	1	2	3	4	5	6	7	8	9	10	11	12	13	14	15	16	17	18	19	20	21	22	23	24	25	26	27	28	29	30	31	32	33	34	35	36	37	38	39
SRR1822165_1 - nextera_transposase_sequence	0.17917556771791435	0.1799453780919505	0.17995833786255716	0.1802880344267908	0.18031499074965268	0.18037719764856472	0.18052027351606234	0.18060477122041782	0.18109568733099843	0.18123306089942912	0.18144300918325718	0.1815627574636628	0.1816140781552652	0.1819054137985031	0.1819541425359842	0.18202464368808446	0.18211795403645248	0.18242173105947282	0.18297900119555957	0.18350361270971755	0.18381101846850773	0.1846881357431671	0.1851230656447269	0.18608882775033586	0.187468784124534	0.19544319017422954	0.28939271442856723	0.3698542278263081	0.4510653343559387	0.5422616849425956	0.6207569419438927	0.6961252654932126	0.7698642866818622	0.866000383432957	1.0058404554055096	1.2715188631871697	1.719590490532968	2.218255507154729	2.79561173250936
	1	2	3	4	5	6	7	8	9	10	11	12	13	14	15	16	17	18	19	20	21	22	23	24	25	26	27	28	29	30	31	32	33	34	35	36	37	38	39
SRR1822165_1_1 - nextera_transposase_sequence	0.17898997912120423	0.17971549511984256	0.1797414064055082	0.18005752409062917	0.18006788860489545	0.18011971117622674	0.18032700146155198	0.18040473531854895	0.18082968040346567	0.18097478360319333	0.18114579808858663	0.18126499000264865	0.18134272385964562	0.18166402380189972	0.18171584637323104	0.1817780334588286	0.18185576731582556	0.1821977962866122	0.18278339134265598	0.18338971542723229	0.18369028634095386	0.18460236359638488	0.1849754861099703	0.18588238110826819	0.18720385667721653	0.19523635523356925	0.290284133312321	0.37198759927326097	0.45358742009153835	0.5447692343489745	0.6228140267739242	0.6988688324597516	0.7733845077770392	0.8699610517100645	1.0097576201334006	1.276519488318441	1.7252096754191708	2.224204032511201	2.8035907445094894
	1	2	3	4	5	6	7	8	9	10	11	12	13	14	15	16	17	18	19	20	21	22	23	24	25	26	27	28	29	30	31	32	33	34	35	36	37	38	39
SRR1822165_1_2 - nextera_transposase_sequence	0.17791725189464616	0.178663496921817	0.17868940820748266	0.17901589040686988	0.17904180169253556	0.17909362426386685	0.17929573229205895	0.17936310163478966	0.17978286446257324	0.1799227854051678	0.18008861763342796	0.18021817406175622	0.18029072566162008	0.18097996586032647	0.18102660617452462	0.18110952228865473	0.18117689163138542	0.18158110768776964	0.18212524468674837	0.18265901717146082	0.18295958808518242	0.1838664830834803	0.18424997011133198	0.18494439256717152	0.18616222299345725	0.19405998286434856	0.2881334966020717	0.3690285304502433	0.4501619481265389	0.5408462656991946	0.6185801226961564	0.6942669881255314	0.7683318070722367	0.8644523123775465	1.0037824776589008	1.268948210646937	1.714679328924649	2.2113468525639037	2.7872510877687278
	1	2	3	4	5	6	7	8	9	10	11	12	13	14	15	16	17	18	19	20	21	22	23	24	25	26	27	28	29	30	31	32	33	34	35	36	37	38	39
SRR1822165_2 - nextera_transposase_sequence	0.17805428836502535	0.17881062057763056	0.17882202517576443	0.1791543136941194	0.17919422978758795	0.17925177116908156	0.17938966312833654	0.17947208726939495	0.17993708383876222	0.18007082867142304	0.1802818137368996	0.18039845167235966	0.18045132753643486	0.18112679078045443	0.18117448273628697	0.18125742526816965	0.18134036780005233	0.18166591723769188	0.1822065988674021	0.18271306670271073	0.1830111414266641	0.1838861851380264	0.18432007825793767	0.18502871851471034	0.18623138522700922	0.19408604299629917	0.287235171817969	0.3669683461076151	0.4476366974442384	0.5383524997368	0.6164771072987464	0.6915489112965857	0.7648571497102695	0.860576460238654	0.9997011528737184	1.263697900821457	1.7091682430110846	2.2050826779192865	2.77908595142256
	1	2	3	4	5	6	7	8	9	10	11	12	13	14	15	16	17	18	19	20	21	22	23	24	25	26	27	28	29	30	31	32	33	34	35	36	37	38	39
SRR1822165_2_1 - nextera_transposase_sequence	0.1797747252965122	0.18050556953849492	0.18051852776973576	0.18083470861201198	0.1808476668432528	0.1809072747069606	0.18107314006684322	0.18119494744050701	0.18163811894894336	0.1817780678463443	0.18198021625370123	0.18210461527361319	0.18217458972231365	0.18249077056458987	0.18254519513580136	0.1826099862920055	0.18269032732569865	0.18300391652172668	0.18357407869632314	0.18412609934718246	0.18441377208072884	0.185307890036346	0.1857121868510599	0.1866788709016257	0.1880239353044237	0.19609173007496364	0.2904302451544444	0.37087494469750865	0.45235889438608734	0.5427736570458451	0.6210776567879245	0.6966811611394153	0.7710873249242534	0.8676183727296822	1.0076709359805582	1.2737008317085223	1.7229730754130443	2.223036402289118	2.8020827402242907
	1	2	3	4	5	6	7	8	9	10	11	12	13	14	15	16	17	18	19	20	21	22	23	24	25	26	27	28	29	30	31	32	33	34	35	36	37	38	39
SRR1822165_2_2 - nextera_transposase_sequence	0.17881840783093902	0.17953629384168093	0.17954925207292177	0.17987061620769432	0.17991208254766497	0.17996650711887646	0.18012718918626272	0.18024640491367835	0.18066365995963304	0.1807958339182895	0.18100834891063908	0.18113274793055104	0.18119235579425885	0.18190246686625625	0.1819517081449714	0.18202945753241637	0.1820968403348687	0.18245189587086738	0.18299354993673403	0.18351447083261535	0.18380214356616173	0.18468589493678625	0.18510314998274094	0.18580548611599385	0.18698468515890926	0.19491253103204823	0.2884139443733714	0.3680759667494896	0.4491245198683765	0.5391220274821796	0.6171228046132237	0.6924567777549051	0.7664094034463141	0.8625335627907811	1.0019563560033529	1.266423489043673	1.7126920147465707	2.210228486530683	2.785840893187036
	1	2	3	4	5	6	7	8	9	10	11	12	13	14	15	16	17	18	19	20	21	22	23	24	25	26	27	28	29	30	31	32	33	34	35	36	37	38	39
SRR1822165_3_1 - nextera_transposase_sequence	0.17969223419924718	0.1804576540045382	0.1804732042940362	0.18078593789394068	0.18080494380332712	0.18085677810165382	0.1810088253767455	0.1811107661634547	0.18158418608817195	0.18171031621410025	0.1819332036969051	0.1820593338228334	0.18211807936093702	0.18243599639067415	0.18248955849894508	0.18255694308676979	0.1826467892038694	0.18295606718388543	0.18352106103564653	0.18404458744874624	0.18433831513926424	0.18525405440970272	0.18566527317642792	0.18665703608441223	0.18803928403979106	0.19602003817215954	0.2900215381876407	0.3701763693101145	0.45130222962124195	0.5418740268974395	0.6199606695166776	0.695721679950991	0.769810170359296	0.8660422730127698	1.0057616241524057	1.2722970417682158	1.7208676038676403	2.2199558731162723	2.7986979086035535
	1	2	3	4	5	6	7	8	9	10	11	12	13	14	15	16	17	18	19	20	21	22	23	24	25	26	27	28	29	30	31	32	33	34	35	36	37	38	39
SRR1822165_3_2 - nextera_transposase_sequence	0.1785570630658923	0.1793052047717411	0.17932421068112755	0.17964212771086469	0.17968877857935872	0.17973370163790853	0.17988056548316753	0.17998250626987672	0.18044037590509596	0.1805595947912474	0.1807893935138291	0.18091552363975744	0.18097426917786102	0.18168612687488112	0.1817362333632636	0.18182435167041902	0.18189519187813216	0.18224420948686532	0.18278846961929573	0.18328780669317635	0.18357980657375012	0.18447826774474635	0.18488775870152732	0.18560652763832433	0.1868246336490019	0.1946447014565576	0.28779266335959236	0.3672477314546556	0.44791744994050803	0.5380469278709843	0.6158536652792583	0.6913105811633884	0.7649360185066414	0.8607966420221072	0.9998456029033842	1.2647672460312898	1.7103659750266498	2.206750221712572	2.7822094183058286
	1	2	3	4	5	6	7	8	9	10	11	12	13	14	15	16	17	18	19	20	21	22	23	24	25	26	27	28	29	30	31	32	33	34	35	36	37	38	39
SRR1822165_4_1 - nextera_transposase_sequence	0.1793732049655809	0.18014037184060075	0.1801559225204998	0.18045268132857337	0.18047341556843877	0.18052136349812753	0.1806690949571685	0.18076499081654598	0.1812444701134334	0.18136757966263423	0.18159176863117887	0.1817148781803797	0.18177060145001797	0.1820829109379906	0.18213604242764567	0.18219954103723346	0.18228636566666984	0.18261422583454148	0.18314942840106718	0.1836677843977022	0.18396324731578417	0.18486259496994598	0.18527080031729606	0.18628548218070917	0.18769411460156488	0.195646991479938	0.2894564679709644	0.369615039290607	0.4510967142916606	0.5418427068425739	0.6200807691946837	0.6956894707538622	0.7696718303735983	0.8658346430893479	1.005698753991406	1.2720533910823382	1.7204624295314461	2.2191973558038582	2.7973651550006244
	1	2	3	4	5	6	7	8	9	10	11	12	13	14	15	16	17	18	19	20	21	22	23	24	25	26	27	28	29	30	31	32	33	34	35	36	37	38	39
SRR1822165_4_2 - nextera_transposase_sequence	0.17816413960342967	0.17890668456860936	0.1789235311385	0.1792267693965315	0.1792682378762623	0.1793097063559931	0.17945225425506775	0.1795494460044368	0.1800120787314336	0.18012870883067647	0.1803541936892127	0.18047471145843036	0.18053173061806022	0.18124187833345023	0.1812950098231053	0.1813818344525417	0.18145570018206217	0.18181206992974877	0.1823200588064511	0.18281768056322076	0.18311184759131113	0.18399564456557388	0.18439996224294922	0.18512436474824667	0.18636064380022124	0.19417745222947766	0.28716015090587116	0.3666176457400649	0.4475796688544918	0.5378526615584757	0.6157719349726549	0.6910411133540375	0.7645543607968189	0.8603322941850668	0.9994888491517182	1.2641925223933679	1.709706542601269	2.205771935491011	2.7806909384788665
	1	2	3	4	5	6	7	8	9	10	11	12	13	14	15	16	17	18	19	20	21	22	23	24	25	26	27	28	29	30	31	32	33	34	35	36	37	38	39
SRR1822165_5_1 - nextera_transposase_sequence	0.17943387925260196	0.18019799239380835	0.18021458101017104	0.18051421289322214	0.1805380590292435	0.18059819276355826	0.18074541673377711	0.18084805879752128	0.18132290794090325	0.18145146971771411	0.18167126888451976	0.1817832420449679	0.18184026541371465	0.18215544912460577	0.18221039891630716	0.1822746798047126	0.18236695398323005	0.1826904320023025	0.18324407707340726	0.18377491279701336	0.18406417679483775	0.18493611594240164	0.1853632728137409	0.18638450950856897	0.1877821004371256	0.19574774665678468	0.28958332868938474	0.36991474021423265	0.45147578292696494	0.5422258823161047	0.6208061580261661	0.6963942620598075	0.7703141733604758	0.8663550045807908	1.0063214551409858	1.2722328282808124	1.7202623261584284	2.2189762677551976	2.79666342791212
	1	2	3	4	5	6	7	8	9	10	11	12	13	14	15	16	17	18	19	20	21	22	23	24	25	26	27	28	29	30	31	32	33	34	35	36	37	38	39
SRR1822165_5_2 - nextera_transposase_sequence	0.17827682326130434	0.17901397990092138	0.17903056851728408	0.1793322739773805	0.17937581909533254	0.17943076888703396	0.1795728089146395	0.17967545097838364	0.1801285275627896	0.18025086860846443	0.1804696309867474	0.18057849378162755	0.18063759072741964	0.18134053334578862	0.18139444634896737	0.18148257337339416	0.1815592957240716	0.18190869345621075	0.18244886027652082	0.18295896022967353	0.1832461506504526	0.18410875870131246	0.1845276212644704	0.18526788826965543	0.18649648266901714	0.19432941995777472	0.2873345343837176	0.3669277524804258	0.447920635082736	0.5382332097153097	0.6164412783457334	0.6917038307832569	0.76519036448145	0.8608227010238338	1.0001204229869078	1.2643594562396707	1.7096124344535817	2.2055913279275527	2.780099694473974
	1	2	3	4	5	6	7	8	9	10	11	12	13	14	15	16	17	18	19	20	21	22	23	24	25	26	27	28	29	30	31	32	33	34	35	36	37	38	39
SRR1822165_6_1 - nextera_transposase_sequence	0.17938223149335944	0.1801650280241158	0.18018144428690208	0.18049508130750314	0.18051754566710543	0.18057629860760369	0.18072404497268021	0.18081735846641278	0.18128565396273721	0.18141957610652004	0.18163212350891086	0.1817435812930914	0.18180060620592794	0.18210560308822044	0.18215917194573358	0.18222829305220212	0.18231987851827297	0.18263437955270487	0.1831933965012693	0.18372390099341546	0.18402544182038452	0.1849024158587043	0.18532664664965504	0.18632199058280222	0.18769490856003385	0.19565161192839522	0.28948524198711845	0.36973571061094	0.45117247022452817	0.5420468529125664	0.6206340949119884	0.6961584078810227	0.770033318446951	0.866241258512869	1.0060464724699965	1.2716849327254638	1.7195983427799997	2.2185075771593725	2.7960766306999596
	1	2	3	4	5	6	7	8	9	10	11	12	13	14	15	16	17	18	19	20	21	22	23	24	25	26	27	28	29	30	31	32	33	34	35	36	37	38	39
SRR1822165_6_2 - nextera_transposase_sequence	0.17820544465573232	0.17896577682688639	0.17898046506201096	0.1792966941241046	0.17933557474649317	0.1793891436040063	0.17953170588609768	0.17962501937983022	0.18006998650272155	0.18020045259118095	0.18041213597974087	0.18052100172242885	0.1805797546629271	0.1812839259350755	0.18133663077875778	0.1814264882171669	0.1815085695310983	0.18184726295279421	0.18238986363857237	0.1828944477157928	0.18318821241828417	0.1840582743459571	0.18447991309541525	0.18520654872716594	0.1864066639382262	0.19422771713514303	0.2872664544694779	0.3667937435168722	0.44765938998826393	0.538075845345948	0.616301065550241	0.6914754529177781	0.7649079884023078	0.8607072499262305	0.9998445811921055	1.2638362310859597	1.7090565100297144	2.2052648371738286	2.779596430890195
	1	2	3	4	5	6	7	8	9	10	11	12	13	14	15	16	17	18	19	20	21	22	23	24	25	26	27	28	29	30	31	32	33	34	35	36	37	38	39
SRR1822165_7_1 - nextera_transposase_sequence	0.179316337946955	0.18007691862771694	0.180092470910381	0.18041388475210512	0.18043906463832315	0.18049905201431313	0.18064865016184373	0.18073900151827307	0.18121001350752777	0.1813440593723943	0.18155142314124856	0.18166028911989707	0.18171583298655447	0.1820172510362819	0.18206761080871794	0.1821372257882619	0.18223202065402386	0.1825356604584176	0.18310591082276687	0.18363468843334524	0.18394351233196035	0.18482554893447978	0.18525434758507486	0.1862430284115765	0.18760866694645964	0.19555440221802212	0.2894146498503537	0.3696740560005113	0.45094880403316606	0.5419333605424221	0.6205108984101938	0.6959905696882605	0.7697905944386074	0.8659125883212281	1.005814998488096	1.2716368355370549	1.7199343456684413	2.218624213970971	2.7958020093697318
	1	2	3	4	5	6	7	8	9	10	11	12	13	14	15	16	17	18	19	20	21	22	23	24	25	26	27	28	29	30	31	32	33	34	35	36	37	38	39
SRR1822165_7_2 - nextera_transposase_sequence	0.17816620961470256	0.17890827567324535	0.1789223467861319	0.1792445012127448	0.17928523338162689	0.17934077724828426	0.17948593188648226	0.17957702382780039	0.1800265588552809	0.18015764238059234	0.1803635249796691	0.1804701692036513	0.18052793482497498	0.1812226034506368	0.18127296322307285	0.18135813048528085	0.18144033540793378	0.18176989568343432	0.1823179285011206	0.18282671031970235	0.18312664719965227	0.18400053736839528	0.18442859543410162	0.18514992511575898	0.18633337976800585	0.19415099385381196	0.28718845167472534	0.366722084633893	0.44746287096174797	0.5379875242550808	0.6161940290935811	0.6913337719077045	0.7646879645550148	0.8604048585034808	0.9996177841389082	1.263767380509035	1.7093506470230968	2.205319606444303	2.7792462341813846
	1	2	3	4	5	6	7	8	9	10	11	12	13	14	15	16	17	18	19	20	21	22	23	24	25	26	27	28	29	30	31	32	33	34	35	36	37	38	39
SRR1822165_8_1 - nextera_transposase_sequence	0.17942042316149276	0.1801857038898565	0.1801999597543984	0.18052201269427715	0.1805472844541469	0.180606251893843	0.1807507545207906	0.18083693770188491	0.18132293308399566	0.1814551238279298	0.181663777845316	0.18177393679859447	0.18182901627523368	0.18212320547987138	0.18217050903039683	0.18223854838389233	0.1823363954541573	0.18263576860953754	0.18319822726510038	0.18371727033319468	0.18403284333464526	0.1849108749916587	0.18534503086634432	0.18631313366750893	0.1877017844726601	0.19567729269001904	0.289542440790891	0.3698249899525315	0.4510445382108815	0.5421103529107955	0.6206258228630812	0.6959583470594629	0.7697797496144015	0.8659102841897525	1.0058095628779984	1.2714663026289097	1.719628564226953	2.2181438353747276	2.795455157808727
	1	2	3	4	5	6	7	8	9	10	11	12	13	14	15	16	17	18	19	20	21	22	23	24	25	26	27	28	29	30	31	32	33	34	35	36	37	38	39
SRR1822165_8_2 - nextera_transposase_sequence	0.17825727421364101	0.17900311512672032	0.1790160750035766	0.17933877593729813	0.179377655567867	0.1794320870506634	0.1795720537207113	0.17965823690180563	0.1801228484871035	0.18025179926182355	0.1804617492668954	0.18056866825095977	0.18062504371528462	0.18131386117019627	0.18136181271456453	0.18144475592644477	0.18152964311985345	0.18184975207820372	0.1823953628938534	0.18289496614666328	0.18319952325278602	0.18407301895289976	0.1845052308460569	0.18520960015319612	0.18642199663310174	0.19427697799569724	0.2873386137314794	0.3668986497583819	0.4475719392072394	0.5381737903156983	0.616323143746794	0.6913387989540395	0.7647325255727206	0.8604684318977975	0.9996795411249746	1.2636813046013382	1.7091660556408725	2.2049791924641116	2.778998058182771
	1	2	3	4	5	6	7	8	9	10	11	12	13	14	15	16	17	18	19	20	21	22	23	24	25	26	27	28	29	30	31	32	33	34	35	36	37	38	39
SRR1822165_9_1 - nextera_transposase_sequence	0.17944779307519457	0.18022079328161214	0.18023461742837368	0.18056351692007594	0.1805894371952539	0.1806504938434508	0.18079334335998698	0.18087744025278651	0.18136704545059196	0.18150240688763228	0.18171034509517084	0.1818255463181839	0.18187969089300002	0.18217172599333809	0.18222011050700357	0.18228807922858128	0.18238369624368211	0.18268552344797628	0.18324424937958958	0.18376668692595374	0.1840806102586643	0.18495498754133333	0.18539102417043773	0.1863621704804377	0.18775207323609014	0.19571650978909721	0.2896752032846541	0.3701432575592681	0.45137970399137906	0.5424324466364319	0.6209161598446461	0.6962744638725163	0.7699980625458314	0.8661357871746801	1.0059843118513696	1.2715899476057926	1.7196242080808728	2.2181557726514924	2.7954855497691518
	1	2	3	4	5	6	7	8	9	10	11	12	13	14	15	16	17	18	19	20	21	22	23	24	25	26	27	28	29	30	31	32	33	34	35	36	37	38	39
SRR1822165_9_2 - nextera_transposase_sequence	0.1783009649000997	0.17905610891695023	0.17906878105148166	0.1793994085615291	0.17943857697735355	0.17949444957051486	0.1796326910381305	0.179716211924815	0.18018220087190276	0.18031353026613764	0.18052377249813645	0.18063494167834404	0.1806902382653903	0.18136877346893715	0.1814177339887177	0.18149952685705698	0.18158477576208662	0.18190791519263821	0.18245051295302966	0.182956822328172	0.18325980154469634	0.18412899477232977	0.1845627273769739	0.18527582294742467	0.1864900438379822	0.19433063907625023	0.28748407602294596	0.36722117853754216	0.4478988990380398	0.5384919888032705	0.6166036020611526	0.6916623829091889	0.7649591610512406	0.8606844653017026	0.9998325665424729	1.2637700885876668	1.7091483848661813	2.2049876968549857	2.779004862804905
	1	2	3	4	5	6	7	8	9	10	11	12	13	14	15	16	17	18	19	20	21	22	23	24	25	26	27	28	29	30	31	32	33	34	35	36	37	38	39
SRR1822166_001_1 - nextera_transposase_sequence	0.15358813664048018	0.15358813664048018	0.15358813664048018	0.15711889840233031	0.15711889840233031	0.15711889840233031	0.15711889840233031	0.15711889840233031	0.15711889840233031	0.15711889840233031	0.15711889840233031	0.15711889840233031	0.15711889840233031	0.15711889840233031	0.15711889840233031	0.15711889840233031	0.15711889840233031	0.1659458028069556	0.1712419454497308	0.1712419454497308	0.1747727072115809	0.18183423073528113	0.1835996116162062	0.1835996116162062	0.18713037337805632	0.19595727778268163	0.29834936887633506	0.3795568893988878	0.4537028863977403	0.533145026039368	0.621414070085621	0.6990908288463236	0.7555830170359255	0.8491482037249537	0.9956748168417336	1.239297378409392	1.6188542678082796	2.040780298349369	2.547444611174861
	1	2	3	4	5	6	7	8	9	10	11	12	13	14	15	16	17	18	19	20	21	22	23	24	25	26	27	28	29	30	31	32	33	34	35	36	37	38	39
SRR1822166_001_2 - nextera_transposase_sequence	0.15535351752140525	0.15535351752140525	0.15535351752140525	0.15888427928325535	0.15888427928325535	0.15888427928325535	0.15888427928325535	0.15888427928325535	0.15888427928325535	0.15888427928325535	0.15888427928325535	0.15888427928325535	0.15888427928325535	0.15888427928325535	0.15888427928325535	0.15888427928325535	0.15888427928325535	0.1659458028069556	0.16947656456880572	0.16947656456880572	0.1712419454497308	0.17830346897343102	0.17830346897343102	0.17830346897343102	0.18183423073528113	0.19066113513990643	0.28599170270985963	0.36543384235148735	0.4378144584694148	0.5137258363491923	0.6002294995145202	0.6779062582752229	0.7343984464648248	0.8261982522729279	0.9656633418660076	1.2110512843145909	1.5888427928325537	2.009003442492718	2.513902374437285
	1	2	3	4	5	6	7	8	9	10	11	12	13	14	15	16	17	18	19	20	21	22	23	24	25	26	27	28	29	30	31	32	33	34	35	36	37	38	39
SRR1822166_002_1 - nextera_transposase_sequence	0.17611059745520186	0.1778717034297539	0.1778717034297539	0.1796328094043059	0.1796328094043059	0.1796328094043059	0.1796328094043059	0.1796328094043059	0.18051336239158192	0.18051336239158192	0.18051336239158192	0.18051336239158192	0.18051336239158192	0.18051336239158192	0.18051336239158192	0.18051336239158192	0.18051336239158192	0.18491612732796195	0.19196055122617003	0.19372165720072204	0.19548276317527408	0.1998855281116541	0.20076608109893013	0.20076608109893013	0.20428829304803417	0.21397437590807028	0.30731299255932726	0.39360718531237615	0.45964865935807686	0.5353762162638137	0.6181481970677586	0.6947563069607714	0.7652005459428521	0.853255844670453	0.9844582397745785	1.2362963941355172	1.6219786025624092	2.0552106723022057	2.542156474265839
	1	2	3	4	5	6	7	8	9	10	11	12	13	14	15	16	17	18	19	20	21	22	23	24	25	26	27	28	29	30	31	32	33	34	35	36	37	38	39
SRR1822166_002_2 - nextera_transposase_sequence	0.17346893849337383	0.17523004446792587	0.17523004446792587	0.17699115044247787	0.17699115044247787	0.17699115044247787	0.17699115044247787	0.17699115044247787	0.1778717034297539	0.1778717034297539	0.1778717034297539	0.1778717034297539	0.1778717034297539	0.1796328094043059	0.1796328094043059	0.1796328094043059	0.1796328094043059	0.18315502135340994	0.18755778628979	0.188438339277066	0.189318892264342	0.19372165720072204	0.19372165720072204	0.19372165720072204	0.19724386914982608	0.2069299520098622	0.2949852507374631	0.38215999647778803	0.4473209175362127	0.5204068154801215	0.6022982432967904	0.6789063531898032	0.75023114515916	0.8374058908994849	0.9642055210672302	1.215163122440893	1.597323118918681	2.0296746356712014	2.513098225685731
	1	2	3	4	5	6	7	8	9	10	11	12	13	14	15	16	17	18	19	20	21	22	23	24	25	26	27	28	29	30	31	32	33	34	35	36	37	38	39
SRR1822166_003_1 - nextera_transposase_sequence	0.16999400021175723	0.1711704292789666	0.1711704292789666	0.17293507287978072	0.17293507287978072	0.17293507287978072	0.17293507287978072	0.17293507287978072	0.1741115019469901	0.1741115019469901	0.1741115019469901	0.1741115019469901	0.1741115019469901	0.1746997164805948	0.1746997164805948	0.1752879310141995	0.1752879310141995	0.1788172182158277	0.18705222168629343	0.1888168652871075	0.1905815088879216	0.19469901062315448	0.19587543969036386	0.19587543969036386	0.19881651235838735	0.2088161594296672	0.3035186993400233	0.38939802124630896	0.4635130524805007	0.5405691563827159	0.6270366928226062	0.7076220839264497	0.7764431843581991	0.8687928661341364	0.9982000635271696	1.245250167641142	1.6411185487571027	2.079926590826206	2.5646153665164757
	1	2	3	4	5	6	7	8	9	10	11	12	13	14	15	16	17	18	19	20	21	22	23	24	25	26	27	28	29	30	31	32	33	34	35	36	37	38	39
SRR1822166_003_2 - nextera_transposase_sequence	0.16822935661094315	0.16940578567815254	0.16940578567815254	0.1711704292789666	0.1711704292789666	0.1711704292789666	0.1711704292789666	0.1711704292789666	0.17234685834617602	0.17234685834617602	0.17234685834617602	0.17234685834617602	0.17234685834617602	0.1746997164805948	0.1746997164805948	0.1752879310141995	0.1752879310141995	0.17822900368222297	0.18469936355187463	0.18528757808547933	0.18646400715268874	0.1905815088879216	0.1911697234215263	0.1911697234215263	0.1941107960895498	0.2035222286272249	0.29410726680234817	0.3805748032422385	0.45410161994282555	0.5293930802442267	0.6152724021505124	0.6964460077879604	0.7664435372869193	0.8576167899956472	0.9834947001870522	1.228191946166606	1.619354611013729	2.057574438549228	2.5399103561050786
	1	2	3	4	5	6	7	8	9	10	11	12	13	14	15	16	17	18	19	20	21	22	23	24	25	26	27	28	29	30	31	32	33	34	35	36	37	38	39
SRR1822166_004_1 - nextera_transposase_sequence	0.16473809734122427	0.1656214115360834	0.1656214115360834	0.16738803992580162	0.16738803992580162	0.16738803992580162	0.16782969702323117	0.16827135412066072	0.1695963254129494	0.1695963254129494	0.1695963254129494	0.1695963254129494	0.1695963254129494	0.1704796396078085	0.1704796396078085	0.1713629538026676	0.1713629538026676	0.17489621058210406	0.18417100962812472	0.1854959809204134	0.1872626093101316	0.1912375231869976	0.19212083738185673	0.19256249447928628	0.19477077996643405	0.2062538644996025	0.3043017401289639	0.3899832170302977	0.46594823778818123	0.5445632011306422	0.6258281070576804	0.7088596413744369	0.7799664340605954	0.8744810529105203	1.0083031534316755	1.2529811854076496	1.6509142301916793	2.0810882430880664	2.5611695079939936
	1	2	3	4	5	6	7	8	9	10	11	12	13	14	15	16	17	18	19	20	21	22	23	24	25	26	27	28	29	30	31	32	33	34	35	36	37	38	39
SRR1822166_004_2 - nextera_transposase_sequence	0.16473809734122427	0.1656214115360834	0.1656214115360834	0.16738803992580162	0.16738803992580162	0.16738803992580162	0.16782969702323117	0.16827135412066072	0.1695963254129494	0.1695963254129494	0.1695963254129494	0.1695963254129494	0.1695963254129494	0.1713629538026676	0.1713629538026676	0.1722462679975267	0.1722462679975267	0.1753378676795336	0.1824043812384065	0.18284603833583607	0.18417100962812472	0.18814592350499074	0.18858758060242028	0.18902923769984983	0.1912375231869976	0.20183729352530697	0.297235226570091	0.38335836056885436	0.45799841003444924	0.5352884020846215	0.6161116509142301	0.7000264994258458	0.7715749492094338	0.8652062538644996	0.9946117834113595	1.238406501192474	1.632364632099638	2.0612136737037363	2.5382033389276564
	1	2	3	4	5	6	7	8	9	10	11	12	13	14	15	16	17	18	19	20	21	22	23	24	25	26	27	28	29	30	31	32	33	34	35	36	37	38	39
SRR1822166_005_1 - nextera_transposase_sequence	0.15964059674502712	0.1607001582278481	0.1607001582278481	0.1621129068716094	0.1621129068716094	0.1621129068716094	0.16246609403254972	0.16281928119349007	0.16387884267631103	0.16387884267631103	0.16387884267631103	0.16387884267631103	0.16387884267631103	0.16458521699819167	0.16458521699819167	0.16529159132007235	0.16529159132007235	0.16811708860759494	0.17694676763110306	0.17835951627486438	0.1797722649186257	0.18365732368896925	0.1843636980108499	0.18507007233273057	0.18718919529837252	0.19743162296564196	0.29667721518987344	0.38002938517179025	0.4584369349005425	0.5354317359855335	0.619490280289331	0.7021360759493671	0.7741862567811935	0.8684872287522604	1.0019919755877034	1.2559335443037976	1.6564477848101267	2.0915743670886076	2.5676706600361663
	1	2	3	4	5	6	7	8	9	10	11	12	13	14	15	16	17	18	19	20	21	22	23	24	25	26	27	28	29	30	31	32	33	34	35	36	37	38	39
SRR1822166_005_2 - nextera_transposase_sequence	0.15893422242314648	0.15999378390596744	0.15999378390596744	0.16140653254972875	0.16140653254972875	0.16140653254972875	0.16175971971066908	0.1621129068716094	0.1631724683544304	0.1631724683544304	0.1631724683544304	0.1631724683544304	0.1631724683544304	0.16458521699819167	0.16458521699819167	0.16564477848101267	0.16564477848101267	0.16847027576853527	0.17518083182640146	0.1758872061482821	0.17694676763110306	0.18083182640144665	0.18118501356238698	0.18189138788426762	0.18401051084990958	0.19354656419529837	0.28996665913200725	0.37331882911392406	0.45102000452079566	0.5269552441229657	0.6103074141048824	0.6936595840867993	0.7657097649186256	0.8585979882459313	0.9882176763110307	1.238980560578662	1.6366693037974684	2.068970388788427	2.5433007459312837
	1	2	3	4	5	6	7	8	9	10	11	12	13	14	15	16	17	18	19	20	21	22	23	24	25	26	27	28	29	30	31	32	33	34	35	36	37	38	39
SRR1822166_006_1 - nextera_transposase_sequence	0.15788667507157922	0.1587703691484724	0.1587703691484724	0.1599486279176633	0.1599486279176633	0.1599486279176633	0.160243192609961	0.16053775730225872	0.16230514545604505	0.16230514545604505	0.16230514545604505	0.1625997101483428	0.1625997101483428	0.16318883953293822	0.16318883953293822	0.1640725336098314	0.1640725336098314	0.16642905114821316	0.17438229784025167	0.17585512130174027	0.1773279447632289	0.18145185045539702	0.18263010922458792	0.18351380330148107	0.18557575614756514	0.19470726160879454	0.29309186883623384	0.3764536767564893	0.45628070836917206	0.5349294812126639	0.6179967244406217	0.7007694029762817	0.771464929127735	0.8674930188167925	1.0000471303507676	1.2548455891882975	1.6489731474826501	2.0816886804680044	2.5582943526057194
	1	2	3	4	5	6	7	8	9	10	11	12	13	14	15	16	17	18	19	20	21	22	23	24	25	26	27	28	29	30	31	32	33	34	35	36	37	38	39
SRR1822166_006_2 - nextera_transposase_sequence	0.15700298099468604	0.15788667507157922	0.15788667507157922	0.1590649338407701	0.1590649338407701	0.1590649338407701	0.15935949853306783	0.15965406322536554	0.1614214513791519	0.1614214513791519	0.1614214513791519	0.16171601607144961	0.16171601607144961	0.1628942748406405	0.1628942748406405	0.1640725336098314	0.1640725336098314	0.16642905114821316	0.17290947437876306	0.17379316845565623	0.17497142722484713	0.17909533291701524	0.17997902699390841	0.18086272107080156	0.18292467391688563	0.19146704999351957	0.28720057499027934	0.37026781821823707	0.4495057204463244	0.5272707992129232	0.6094543483639877	0.6931107209765409	0.7635116824356966	0.8583615133555631	0.987969977966561	1.239528225188816	1.631004701252489	2.060774587314866	2.5356128712987944
	1	2	3	4	5	6	7	8	9	10	11	12	13	14	15	16	17	18	19	20	21	22	23	24	25	26	27	28	29	30	31	32	33	34	35	36	37	38	39
SRR1822166_007_1 - nextera_transposase_sequence	0.1542750084586134	0.15528499214737682	0.1555374880695677	0.1565474717583311	0.1565474717583311	0.1565474717583311	0.15679996768052196	0.15705246360271283	0.1588199350580488	0.1588199350580488	0.1588199350580488	0.1595774228246214	0.1595774228246214	0.16033491059119395	0.16033491059119395	0.1610923983577665	0.1610923983577665	0.16386985350186595	0.17144473116759165	0.17270721077854592	0.17396969038950022	0.17826212106674477	0.17952460067769904	0.18078708028865334	0.18255455174398932	0.19214939678724188	0.29112779828605767	0.37470394853123123	0.4539876680991602	0.5345338672780434	0.618110017523217	0.7001711922352454	0.7701125626821127	0.8688384682587377	1.0011463314867466	1.2538947495997939	1.6437484534624767	2.078293935552941	2.557026204026805
	1	2	3	4	5	6	7	8	9	10	11	12	13	14	15	16	17	18	19	20	21	22	23	24	25	26	27	28	29	30	31	32	33	34	35	36	37	38	39
SRR1822166_007_2 - nextera_transposase_sequence	0.15452750438080426	0.1555374880695677	0.15578998399175853	0.15679996768052196	0.15679996768052196	0.15679996768052196	0.15705246360271283	0.15730495952490367	0.15907243098023968	0.15907243098023968	0.15907243098023968	0.15982991874681224	0.15982991874681224	0.16083990243557567	0.16083990243557567	0.1618498861243391	0.1618498861243391	0.16437484534624766	0.17043474747882822	0.17119223524540078	0.1722022189341642	0.1764946496114088	0.17750463330017222	0.17876711291112649	0.18053458436646247	0.18962443756533331	0.28607787984224053	0.36914903824303236	0.44818026188877047	0.5277164773788904	0.6102826439353004	0.6931013064139014	0.7627901809385779	0.8605061028264394	0.9902890068325396	1.2405124657236786	1.6275887144422618	2.060619220999581	2.5378365139403
	1	2	3	4	5	6	7	8	9	10	11	12	13	14	15	16	17	18	19	20	21	22	23	24	25	26	27	28	29	30	31	32	33	34	35	36	37	38	39
SRR1822166_008_1 - nextera_transposase_sequence	0.15405561916213192	0.15516075272857477	0.15538177944186335	0.1564869130083062	0.1564869130083062	0.1564869130083062	0.15670793972159475	0.15692896643488333	0.15869718014119186	0.15869718014119186	0.15869718014119186	0.15958128699434615	0.15958128699434615	0.16024436713421183	0.16024436713421183	0.16090744727407755	0.16090744727407755	0.16378079454682892	0.1715167295119288	0.17262186307837166	0.1743900767846802	0.17814753091058586	0.17969471790360583	0.18079985147004868	0.18234703846306866	0.19140913370789994	0.29219731496748697	0.37464027902412284	0.4544309225212959	0.5320112988855833	0.6164435033618163	0.698002360565298	0.7667416683980426	0.8637723955317239	0.9919678892390934	1.2406229416887324	1.635818705048692	2.07300954393348	2.550427244636787
	1	2	3	4	5	6	7	8	9	10	11	12	13	14	15	16	17	18	19	20	21	22	23	24	25	26	27	28	29	30	31	32	33	34	35	36	37	38	39
SRR1822166_008_2 - nextera_transposase_sequence	0.15449767258870908	0.1556028061551519	0.15582383286844048	0.15692896643488333	0.15692896643488333	0.15692896643488333	0.15714999314817188	0.15737101986146046	0.159139233567769	0.159139233567769	0.159139233567769	0.16002334042092328	0.16002334042092328	0.1611284739873661	0.1611284739873661	0.1620125808405204	0.1620125808405204	0.16466490139998322	0.17107467608535168	0.1717377562252174	0.17328494321823737	0.177042397344143	0.17836855762387444	0.17947369119031725	0.18102087818333723	0.18964092000159138	0.2884398608415813	0.3702197447583515	0.449789361542236	0.5264856310533691	0.6098127019631593	0.6922556660197952	0.7605529204259627	0.8569205674197784	0.9826847672809735	1.2293505793110155	1.6212309419716466	2.056653567150126	2.53141894729397
	1	2	3	4	5	6	7	8	9	10	11	12	13	14	15	16	17	18	19	20	21	22	23	24	25	26	27	28	29	30	31	32	33	34	35	36	37	38	39
SRR1822166_009_1 - nextera_transposase_sequence	0.15330489986045323	0.15428762357750742	0.1546807130643291	0.15566343678138328	0.15566343678138328	0.15566343678138328	0.1558599815247941	0.15605652626820496	0.15821851844572418	0.15821851844572418	0.158415063189135	0.15920124216277837	0.15920124216277837	0.1599874211364217	0.1599874211364217	0.16057705536665423	0.16057705536665423	0.16352522651781679	0.1709939267674286	0.17217319522789362	0.17394209791859117	0.17767644804339708	0.17924880599068377	0.1804280744511488	0.1820004323984355	0.19104149059533404	0.2930482124255587	0.3759900941449321	0.45382181253562376	0.5326362546433696	0.6179366732836731	0.7000923760294031	0.7714381178875371	0.8703001238231883	0.9994300202441085	1.2445213152774228	1.6366280783820437	2.075119400931622	2.5493818667819728
	1	2	3	4	5	6	7	8	9	10	11	12	13	14	15	16	17	18	19	20	21	22	23	24	25	26	27	28	29	30	31	32	33	34	35	36	37	38	39
SRR1822166_009_2 - nextera_transposase_sequence	0.15389453409068574	0.15487725780773992	0.15507380255115077	0.15605652626820496	0.15605652626820496	0.15605652626820496	0.15625307101161579	0.15644961575502664	0.15861160793254583	0.15861160793254583	0.1588081526759567	0.15959433164960002	0.15959433164960002	0.16097014485347588	0.16097014485347588	0.16175632382711924	0.16175632382711924	0.16450795023487097	0.17060083728060693	0.1713870162542503	0.17295937420153698	0.17649717958293207	0.1778729927868079	0.17885571650386212	0.1804280744511488	0.18907604316122564	0.2893138623007528	0.371273020303072	0.44871164920694195	0.5269364570844552	0.6112541520077045	0.6941960337270779	0.7651486860983903	0.8634210578038091	0.9909785962774426	1.233514809646416	1.622869946343285	2.0588061872285226	2.5305135714145326
	1	2	3	4	5	6	7	8	9	10	11	12	13	14	15	16	17	18	19	20	21	22	23	24	25	26	27	28	29	30	31	32	33	34	35	36	37	38	39
SRR1822166_01_1 - nextera_transposase_sequence	0.15718544346097946	0.15859993564060582	0.15895355868551242	0.1600144278202322	0.1600144278202322	0.1600144278202322	0.16019123934268548	0.16036805086513878	0.16266660065703162	0.16266660065703162	0.16302022370193822	0.16390428131420468	0.16408109283665798	0.16478833892647116	0.16478833892647116	0.16531877349383103	0.16531877349383103	0.16867819242044366	0.17592746484102875	0.17716514549820184	0.1787564492002815	0.1822926796493474	0.18370717182897375	0.1847680409636935	0.18635934466577317	0.19519992078843795	0.29456799640718984	0.37678535434797217	0.4558201048845951	0.5353852899885779	0.6191939516314399	0.6998200058701426	0.7696605572391941	0.8676141406783198	0.9972169866365851	1.2401560184874127	1.6369210748726073	2.0739991583771533	2.5513902690010504
	1	2	3	4	5	6	7	8	9	10	11	12	13	14	15	16	17	18	19	20	21	22	23	24	25	26	27	28	29	30	31	32	33	34	35	36	37	38	39
SRR1822166_01_2 - nextera_transposase_sequence	0.15736225498343276	0.15877674716305912	0.15895355868551242	0.1600144278202322	0.1600144278202322	0.1600144278202322	0.16019123934268548	0.16036805086513878	0.16266660065703162	0.16266660065703162	0.16302022370193822	0.16390428131420468	0.16408109283665798	0.16567239653873764	0.16567239653873764	0.16637964262855082	0.16637964262855082	0.16956225003271014	0.17557384179612218	0.17645789940838866	0.17787239158801502	0.1812318105146276	0.1824694911718007	0.18335354878406715	0.1849448524861468	0.193431805563905	0.29120857748057727	0.3723650662866398	0.45104619377835614	0.5300809443149791	0.6130055483455746	0.6939852256291839	0.7634721539533288	0.8607184913026412	0.9889068450812802	1.2291937040953085	1.622952964598797	2.057378875266543	2.531941001531188
	1	2	3	4	5	6	7	8	9	10	11	12	13	14	15	16	17	18	19	20	21	22	23	24	25	26	27	28	29	30	31	32	33	34	35	36	37	38	39
SRR1822166_02_1 - nextera_transposase_sequence	0.1569167969888939	0.15806539966955585	0.15824210777427306	0.1592140023502178	0.1592140023502178	0.1593023564025764	0.15965577261201086	0.15983248071672806	0.16221804013041058	0.16257145633984502	0.16292487254927948	0.16407347522994142	0.16425018333465866	0.16522207791060337	0.16575220222475504	0.16601726438183087	0.1662823265389067	0.16946307242381672	0.1763546885077884	0.17909366413090536	0.18024226681156733	0.18298124243468428	0.18439490727242205	0.18607363426723567	0.18766400720969068	0.19570422597432433	0.2945724105636105	0.3813360899797669	0.4600595506312897	0.5425822355342328	0.6251932744895344	0.7027681324603953	0.7721260635619053	0.869492229261095	0.997517251128723	1.2470290949894416	1.6451524549173449	2.071814173757079	2.552371864535567
	1	2	3	4	5	6	7	8	9	10	11	12	13	14	15	16	17	18	19	20	21	22	23	24	25	26	27	28	29	30	31	32	33	34	35	36	37	38	39
SRR1822166_02_2 - nextera_transposase_sequence	0.15771198346012139	0.15886058614078336	0.15894894019314196	0.1600091888214453	0.1600091888214453	0.1600975428738039	0.16045095908323836	0.16062766718795557	0.16283651849692085	0.16318993470635532	0.16354335091578975	0.1646035995440931	0.16486866170116893	0.16672409680069977	0.1671658670624928	0.16760763732428588	0.16787269948136171	0.1707883832091959	0.17679645876958147	0.17918201818326399	0.18024226681156733	0.18289288838232565	0.18412984511534622	0.18519009374364956	0.18660375858138734	0.19446726924130375	0.2923635592546452	0.3775368657283466	0.4560836182751522	0.5378111167068678	0.6195386151385833	0.6966717028476511	0.7656762177397266	0.8627773212818406	0.9893003242593722	1.23695673302056	1.6320760551682703	2.056440568646681	2.533905867592617
	1	2	3	4	5	6	7	8	9	10	11	12	13	14	15	16	17	18	19	20	21	22	23	24	25	26	27	28	29	30	31	32	33	34	35	36	37	38	39
SRR1822166_03_1 - nextera_transposase_sequence	0.15370530527794207	0.15458900768467612	0.15470683467224067	0.15570836406653926	0.15576727756032152	0.1558261910541038	0.15617967201679742	0.15635641249814422	0.15841838478052367	0.15871295224943502	0.15900751971834637	0.15995013561886268	0.16006796260642722	0.16095166501316127	0.1614818864572017	0.16171754043233078	0.1620710213950244	0.16507560957792017	0.17196848835044573	0.17444285508930107	0.17550329797738193	0.17768309724732592	0.17874354013540678	0.18033420446752807	0.18186595530586708	0.19011384443538487	0.2882048115828642	0.37091935685317107	0.4513951893597517	0.535288004505704	0.6172366743568414	0.6925281194105822	0.762753003999048	0.8598424417522287	0.9878025502473189	1.23777250436549	1.6367346842590214	2.0639753411680424	2.5466535957261796
	1	2	3	4	5	6	7	8	9	10	11	12	13	14	15	16	17	18	19	20	21	22	23	24	25	26	27	28	29	30	31	32	33	34	35	36	37	38	39
SRR1822166_03_2 - nextera_transposase_sequence	0.15388204575928888	0.15476574816602293	0.1548246616598052	0.1558261910541038	0.15588510454788607	0.15594401804166833	0.15629749900436196	0.15647423948570877	0.15841838478052367	0.15871295224943502	0.15900751971834637	0.15989122212508042	0.16006796260642722	0.1620710213950244	0.16254232934528257	0.16289581030797617	0.1632492912706698	0.16613605246600102	0.17208631533801028	0.17432502810173653	0.17538547098981738	0.17750635676597912	0.17844897266649543	0.17950941555457628	0.18080551241778622	0.18893557455973947	0.28608392580670244	0.36732563373245264	0.4478014662390333	0.5303981845217756	0.6114042384723967	0.6862832890696616	0.7565081736581274	0.8530084764734854	0.9794957476240188	1.2276393834349395	1.623361321170446	2.049246967722475	2.528213672172329
	1	2	3	4	5	6	7	8	9	10	11	12	13	14	15	16	17	18	19	20	21	22	23	24	25	26	27	28	29	30	31	32	33	34	35	36	37	38	39
SRR1822166_04_1 - nextera_transposase_sequence	0.1538270609315039	0.15466619792768493	0.15475452813780927	0.15594698597448758	0.15599115107954975	0.15603531618461192	0.1564769672352335	0.15660946255042	0.15877355269846583	0.15908270843390096	0.1594801943794604	0.16054015690095225	0.16076098242626305	0.16164428452750626	0.16213010068319	0.1623509262085008	0.16266008194393594	0.16561914398310065	0.17259723058292198	0.1747613207309678	0.1757771181473975	0.17829452913594063	0.17948698697261897	0.18094443543967026	0.18257854432697018	0.19083741897359413	0.28892811731665186	0.37182601951832656	0.4532223081478877	0.5375776588166137	0.6177814896094965	0.6937454703164121	0.7636146665247494	0.8597621002450722	0.9872225934544664	1.2334430541760095	1.631193990365824	2.0572105937954213	2.5404651733855776
	1	2	3	4	5	6	7	8	9	10	11	12	13	14	15	16	17	18	19	20	21	22	23	24	25	26	27	28	29	30	31	32	33	34	35	36	37	38	39
SRR1822166_04_2 - nextera_transposase_sequence	0.1542687119821255	0.15510784897830654	0.1551520140833687	0.15634447192004702	0.1563886370251092	0.15643280213017136	0.15687445318079296	0.1570511136010416	0.15917103864402526	0.1594801943794604	0.15983351521995767	0.16080514753132522	0.16102597305663602	0.16296923767937105	0.16341088872999265	0.1637200444654278	0.16398503509580073	0.16685576692484114	0.17303888163354358	0.17502631136134078	0.17604210877777046	0.17851535466125143	0.17961948228780544	0.18059111459917296	0.1820927281712864	0.19026327260778605	0.2873381735344141	0.3692202783196591	0.4506165669492203	0.5338677899913922	0.6133208139982184	0.6887989785494502	0.7586681747577875	0.8543739574274887	0.980774488115391	1.2252283446344476	1.6203293745205325	2.044756034167892	2.5241682496176407
	1	2	3	4	5	6	7	8	9	10	11	12	13	14	15	16	17	18	19	20	21	22	23	24	25	26	27	28	29	30	31	32	33	34	35	36	37	38	39
SRR1822166_05_1 - nextera_transposase_sequence	0.15403322156295485	0.15495197902123353	0.15502265267187038	0.1563301152086516	0.15636545203397	0.15643612568460682	0.15682483076310935	0.1570015148897014	0.15905105075816925	0.15943975583667178	0.1598284609151743	0.16088856567472665	0.16117126027727394	0.16219602821150786	0.1626554069406472	0.1629381015431945	0.16339748027233383	0.1666131313763093	0.17339780183744424	0.17558868500718575	0.17675480024269333	0.179475735792211	0.18067718785303696	0.18198465038981818	0.1835748075291467	0.19212631925620224	0.2901153358641568	0.37192008647627894	0.45241737455161984	0.5375084499183542	0.6157441811733169	0.6909762822762145	0.7615439224370819	0.856140603814469	0.9843779428949836	1.2293328160022108	1.6251405963937355	2.050737320528681	2.5320602181907614
	1	2	3	4	5	6	7	8	9	10	11	12	13	14	15	16	17	18	19	20	21	22	23	24	25	26	27	28	29	30	31	32	33	34	35	36	37	38	39
SRR1822166_05_2 - nextera_transposase_sequence	0.1551286631478256	0.1560474206061043	0.15608275743142272	0.15739021996820393	0.15742555679352233	0.15749623044415917	0.15784959869734327	0.15806161964925375	0.16014649234304001	0.16053519742154254	0.16088856567472665	0.16187799678364215	0.16216069138618944	0.16406887995338365	0.1644929218572046	0.16488162693570713	0.16527033201420965	0.16837997264222984	0.17449324342231498	0.17647210564014604	0.1776382208756536	0.18032381959985286	0.18145459801004202	0.1823380186430023	0.1836101443544651	0.19209098243088382	0.28916124158055967	0.36987055060781104	0.45043851233378884	0.5347521775435182	0.6122458354667941	0.6871599051418261	0.7577982189533303	0.8520415320775332	0.9793247768744507	1.2223361245891653	1.6157763376843566	2.0395355469027447	2.517289425207666
	1	2	3	4	5	6	7	8	9	10	11	12	13	14	15	16	17	18	19	20	21	22	23	24	25	26	27	28	29	30	31	32	33	34	35	36	37	38	39
SRR1822166_06_1 - nextera_transposase_sequence	0.1544425419269541	0.155355357713367	0.1554142490544259	0.15665096721666272	0.15668041288719217	0.1567687498987805	0.15715154361566333	0.15732821763884003	0.15924218622325412	0.15962497994013694	0.16003721932754922	0.1610678177960799	0.16142116584243327	0.16239287296990504	0.16283455802784677	0.16307012339208235	0.16351180845002408	0.16689806056091058	0.17352333643003634	0.17573176171974494	0.17688014287039341	0.1796480359001615	0.18073752570975107	0.18197424387198788	0.1837704297742842	0.192368565568883	0.29048153977300334	0.3715749164111028	0.45119600952272987	0.5358523122948925	0.6132944257873404	0.6885281139900797	0.7581965704627535	0.8525404988391044	0.9823370145329107	1.2274722216905642	1.6217791957504009	2.0481819506873356	2.531179284381869
	1	2	3	4	5	6	7	8	9	10	11	12	13	14	15	16	17	18	19	20	21	22	23	24	25	26	27	28	29	30	31	32	33	34	35	36	37	38	39
SRR1822166_06_2 - nextera_transposase_sequence	0.15506090100807254	0.1559737167944854	0.15600316246501486	0.15723988062725167	0.15729877196831057	0.1573871089798989	0.15776990269678173	0.1580054680610173	0.15994888231596088	0.1603316760328437	0.16071446974972653	0.16171562254772776	0.16203952492355167	0.16398293917849524	0.16439517856590752	0.16480741795331977	0.16521965734073205	0.16839978975791242	0.17431836953433144	0.176261783789275	0.17741016493992348	0.1800602752875738	0.18109087375610444	0.181915352530929	0.18335819038687196	0.19186798916988237	0.28892091923494256	0.3690425887455703	0.4485164535045501	0.5324071688429471	0.6091720319132177	0.6840818177401331	0.7535441545191006	0.8474169521669805	0.9760650867101383	1.2195218906476133	1.6112965370419174	2.0358147690649675	2.515455296319144
	1	2	3	4	5	6	7	8	9	10	11	12	13	14	15	16	17	18	19	20	21	22	23	24	25	26	27	28	29	30	31	32	33	34	35	36	37	38	39
SRR1822166_07_1 - nextera_transposase_sequence	0.15504138138514065	0.15594997486224713	0.15602569098533933	0.15726238766251205	0.15733810378560426	0.15746429732409126	0.1578428779395523	0.1580195488934341	0.15996292938613405	0.1603667487092925	0.16077056803245093	0.1617548776326496	0.16208298083271583	0.1630672904329145	0.16347110975607293	0.16372349683304696	0.1641525548639028	0.16763549652614426	0.17455090243523244	0.1769485796664856	0.17823575375905312	0.18081010194418815	0.181870127667479	0.18303110822155952	0.18484829517577245	0.19332850096209953	0.29067419655097915	0.37141282247496826	0.45154571941421967	0.5370544610930178	0.6143101453547654	0.6886886169390092	0.7583726888915362	0.8522102041104769	0.9822147874597947	1.2269797747091995	1.620880285742553	2.0481716070595692	2.528237066171853
	1	2	3	4	5	6	7	8	9	10	11	12	13	14	15	16	17	18	19	20	21	22	23	24	25	26	27	28	29	30	31	32	33	34	35	36	37	38	39
SRR1822166_07_2 - nextera_transposase_sequence	0.1553190071698121	0.15622760064691857	0.15627807806231336	0.15751477473948605	0.15761572957027567	0.15774192310876267	0.15814574243192112	0.15837289080119774	0.16034151000159508	0.16074532932475352	0.16109867123251714	0.16208298083271583	0.16238584532508465	0.164228270986995	0.16460685160245603	0.16498543221791706	0.1653892515410755	0.16869552224943515	0.17485376692760124	0.17702429578957782	0.17831146988214533	0.18078486323649073	0.1817944115443868	0.18257681148300628	0.1840406565294556	0.19244514619269046	0.2887560547659766	0.3686870420436488	0.44871898415211064	0.5334958033076841	0.610145758584694	0.6842718430919638	0.7536025731367272	0.8470615077402068	0.9761070201970234	1.2189538656614258	1.610456699463526	2.0361832209033035	2.5127404996456484
	1	2	3	4	5	6	7	8	9	10	11	12	13	14	15	16	17	18	19	20	21	22	23	24	25	26	27	28	29	30	31	32	33	34	35	36	37	38	39
SRR1822166_08_1 - nextera_transposase_sequence	0.15401260805723307	0.15500623778663458	0.15507247976859467	0.1562427547832231	0.15630899676518323	0.15641940006845004	0.15675060997825055	0.1569051746028241	0.15882619207966703	0.159245724632081	0.15966525718449495	0.16061472559258974	0.1609017741810835	0.16185124258917827	0.16231493646289896	0.162557823730086	0.1629552756218466	0.1663336167018117	0.17324486348631551	0.1757178974794926	0.17702065645804121	0.17947160979056492	0.18050940084127318	0.1816796758559016	0.1836006933327445	0.19212382834494407	0.28943329984433136	0.37064596972741426	0.4504454773286817	0.5368029411439991	0.6149463991962639	0.6897777581505239	0.7598396944036565	0.8531967276460912	0.9845766585336233	1.2273535224173908	1.6233701712355233	2.0519778751780255	2.5288318226481334
	1	2	3	4	5	6	7	8	9	10	11	12	13	14	15	16	17	18	19	20	21	22	23	24	25	26	27	28	29	30	31	32	33	34	35	36	37	38	39
SRR1822166_08_2 - nextera_transposase_sequence	0.15388012409331286	0.15489583448336774	0.15493999580467446	0.15611027081930293	0.1561985934619164	0.15630899676518323	0.15666228733563708	0.1568610132815174	0.15878203075836028	0.15920156331077426	0.1595769345418815	0.1605043222893229	0.1607692902171633	0.1626240657120461	0.16306567892511345	0.16344105015622068	0.16383850204798128	0.16706227850337282	0.17320070216500877	0.17543084889099883	0.1767115272088941	0.17905207723815098	0.18006778762820583	0.1808847720723804	0.1824966603000762	0.19088731134835554	0.2871369111363812	0.36733387062940925	0.446912571624143	0.5324530509952857	0.6100003312099098	0.6846329642182895	0.7542532872583547	0.8471245459664153	0.9776433310884661	1.2184329355134305	1.6121973569449197	2.0394581405875662	2.5129337469777098
	1	2	3	4	5	6	7	8	9	10	11	12	13	14	15	16	17	18	19	20	21	22	23	24	25	26	27	28	29	30	31	32	33	34	35	36	37	38	39
SRR1822166_09_1 - nextera_transposase_sequence	0.15375658367907136	0.15479693845182646	0.15485582645783147	0.1560335865779316	0.1561121039192716	0.15621025059594662	0.15654394929664164	0.15668135464398666	0.15848725349480686	0.15891909887217692	0.15933131491421196	0.16031278168096205	0.1606072217109871	0.1616279471484072	0.16215793920245225	0.1624523792324773	0.16288422460984733	0.1663586169641427	0.1729933323073734	0.17550588723025368	0.17680142336236382	0.17921583160856908	0.18027581571665918	0.18155172251343432	0.18345576804092953	0.19201415824699042	0.28811938404716064	0.36889409895069425	0.44807883769209267	0.5342319904774169	0.6125922971347452	0.6878511688091432	0.7583990000031406	0.8508727987663355	0.9823500868401795	1.2254986636348504	1.6219916080665575	2.0511870251663784	2.527865804441569
	1	2	3	4	5	6	7	8	9	10	11	12	13	14	15	16	17	18	19	20	21	22	23	24	25	26	27	28	29	30	31	32	33	34	35	36	37	38	39
SRR1822166_09_2 - nextera_transposase_sequence	0.15383510102041137	0.15489508512850148	0.15493434379917148	0.1561317332546066	0.15622987993128162	0.15632802660795664	0.15668135464398666	0.1568580186620017	0.15864428817748688	0.15907613355485692	0.15944909092622198	0.16041092835763707	0.1606661097169921	0.16255052590915228	0.16306088862786236	0.1634534753345624	0.16386569137659743	0.1671634197128778	0.17309147898404842	0.17540774055357866	0.1766836473503538	0.17898027958454904	0.18000100502196914	0.18088432511204425	0.1824546719388444	0.1909149154682303	0.2859601571603104	0.3656945172910889	0.4447418506851423	0.5301490887277364	0.6080579206723596	0.6831008696580727	0.7531775968040302	0.8451606621838499	0.9757153714969489	1.2169991614347946	1.6112543616383115	2.038938319917337	2.512339000191582
	1	2	3	4	5	6	7	8	9	10	11	12	13	14	15	16	17	18	19	20	21	22	23	24	25	26	27	28	29	30	31	32	33	34	35	36	37	38	39
SRR1822166_1 - nextera_transposase_sequence	0.15245247759658315	0.1538129347709726	0.1538624059409504	0.15514865636037317	0.15529530304280734	0.1553871780727661	0.15573524309010991	0.1558783561175457	0.15768758747673375	0.15810809242154505	0.15865227529130083	0.15964699917335443	0.16000213150069503	0.16105339386272327	0.16137142281258054	0.1618148965148815	0.1622106658747039	0.16590156852054752	0.17210313304276442	0.17450601844168606	0.1758064034811025	0.17804320709509866	0.17933829165201745	0.18070581613640374	0.1825380162530815	0.19118310320670182	0.2862755260415267	0.36627217472312623	0.44354084174594993	0.5304705215344381	0.6086084676868717	0.6839000547380828	0.7554088641134914	0.8461336893702763	0.9787817975282472	1.2231411079785848	1.616663063221982	2.043567457235398	2.523368899747575
	1	2	3	4	5	6	7	8	9	10	11	12	13	14	15	16	17	18	19	20	21	22	23	24	25	26	27	28	29	30	31	32	33	34	35	36	37	38	39
SRR1822166_1_1 - nextera_transposase_sequence	0.15419227702729446	0.15521716266419375	0.15527017399024026	0.15640108227923258	0.1564894344893101	0.1565777866993876	0.1568958546556667	0.15701954774977522	0.15882193283535673	0.15928136432775983	0.15972312537814745	0.16069499968900022	0.1610130676452793	0.16198494195613206	0.1624797143325662	0.1628154527308608	0.1632395433392329	0.16682664306838038	0.17340004749814814	0.1758739093803188	0.17716385164745066	0.17949634999349728	0.18053890607241205	0.18189953010760593	0.18377259696124942	0.1925548066429553	0.28868201120730114	0.36938291989211136	0.4487585454257587	0.5345132005270032	0.6125282020254568	0.6884404209240652	0.7588748027978671	0.8511675214448484	0.9831127119746225	1.225038733608898	1.6210333391763594	2.049788944240567	2.5264491176088075
	1	2	3	4	5	6	7	8	9	10	11	12	13	14	15	16	17	18	19	20	21	22	23	24	25	26	27	28	29	30	31	32	33	34	35	36	37	38	39
SRR1822166_1_2 - nextera_transposase_sequence	0.1543336405634185	0.1553938670843488	0.1554292079683798	0.1565954571414031	0.15668380935148063	0.15677216156155815	0.15710789995985275	0.1572669339379923	0.1590693190235738	0.1595287505159769	0.1599351706823335	0.16088937455117078	0.16117210162341886	0.16306283891907786	0.1635399408534965	0.1639463610198531	0.1643351107441942	0.16776317649520212	0.1736474336863652	0.1759092502643498	0.17718152208946616	0.17940799778341976	0.1804152129783035	0.18135174640512527	0.1829420861865207	0.19156526189008702	0.28670292170156464	0.36646729695955305	0.44571922939909187	0.5307140554936698	0.6083579777097976	0.684164173956313	0.7541391243377118	0.8458133775141505	0.9767336824070252	1.2167336258616108	1.6106431192712427	2.037720032343977	2.51130554880152
	1	2	3	4	5	6	7	8	9	10	11	12	13	14	15	16	17	18	19	20	21	22	23	24	25	26	27	28	29	30	31	32	33	34	35	36	37	38	39
SRR1822166_2 - nextera_transposase_sequence	0.15210617940673854	0.1534896053386177	0.15354084333609472	0.15482532692801826	0.15496843995545403	0.1550567813304144	0.15542604827774867	0.1555620939951876	0.15733068832189392	0.15776002740420125	0.15830597710145625	0.15926006395102807	0.1596187299333671	0.16151453584001632	0.16182196382487835	0.16232374283465317	0.16272127902197475	0.16637861194533343	0.17193705125783895	0.1741650207343391	0.17542476874127375	0.177628002632785	0.17891425305220776	0.1799955514817225	0.18158392940350968	0.190084136502195	0.28424190758993934	0.3634434838968956	0.44030048011240414	0.5267902198535898	0.6045677331961851	0.6795518922625341	0.7507691751005736	0.8410151901050734	0.972986603330848	1.215566718489484	1.6065691777190119	2.030911671858578	2.5076830052096146
	1	2	3	4	5	6	7	8	9	10	11	12	13	14	15	16	17	18	19	20	21	22	23	24	25	26	27	28	29	30	31	32	33	34	35	36	37	38	39
SRR1822166_2_1 - nextera_transposase_sequence	0.15317770866818872	0.15443210512902394	0.15446744024059678	0.15569533536775237	0.15579250692457763	0.15589851225929613	0.15626953093081075	0.15641087137710205	0.15811579051049077	0.15848680918200542	0.15903450341138417	0.1599797176459572	0.1603065674280058	0.16128711677415167	0.1616669692235595	0.16215282700768582	0.16262985101391894	0.16617219594909446	0.1723116715848725	0.1745819525034264	0.1759600218547665	0.1782303027733204	0.17927268856471867	0.18074792947288407	0.182505851273632	0.1914456345015563	0.28722145441969366	0.36753816302472087	0.44592910804902924	0.5326061367371646	0.6104140524205214	0.6864022098578778	0.7573639476740001	0.848016176414078	0.9810175363741847	1.2258103555728108	1.6202473722823434	2.046485989407417	2.525585933445434
	1	2	3	4	5	6	7	8	9	10	11	12	13	14	15	16	17	18	19	20	21	22	23	24	25	26	27	28	29	30	31	32	33	34	35	36	37	38	39
SRR1822166_2_2 - nextera_transposase_sequence	0.1531247060008295	0.15442327135113074	0.15444977268481036	0.15569533536775237	0.15579250692457763	0.15589851225929613	0.15626953093081075	0.15642853893288847	0.1581599593999568	0.15853981184936466	0.159069838522957	0.1599885514238504	0.1603065674280058	0.16219699589715186	0.1625503470128801	0.16303620479700642	0.1635132288032395	0.16688773195844414	0.17240884314169777	0.17451128228028076	0.17588935163162087	0.1780624609933495	0.17905184411738853	0.18014723257614607	0.18164014104009785	0.19036791359858518	0.28520735306004275	0.3648791958788659	0.4428372857864072	0.5287104406862608	0.6061385039202097	0.6819323182439156	0.752558372500096	0.8428219150128731	0.9748603931826203	1.2177716176899935	1.6101061952609432	2.0341187003569288	2.510303497690188
	1	2	3	4	5	6	7	8	9	10	11	12	13	14	15	16	17	18	19	20	21	22	23	24	25	26	27	28	29	30	31	32	33	34	35	36	37	38	39
SRR1822166_3_1 - nextera_transposase_sequence	0.1518313363083238	0.15303265471994765	0.15306209879866392	0.15430463892049057	0.15442241523535566	0.15452841391873423	0.15486407641609973	0.15498774154670805	0.15672494219096805	0.15713715929299585	0.157673041525632	0.15862702967603917	0.15895091454191815	0.15996967966550113	0.16032300861009638	0.16082944676401625	0.16126521912901706	0.16497517304726722	0.17122909536660322	0.17367295390005372	0.17506271441546173	0.17735935255533086	0.17847822754654918	0.1798797656934437	0.18171118738959574	0.19079174126569376	0.286532107619521	0.36659644646480555	0.44435236953873436	0.5306176313616655	0.6086679952227572	0.6848810485719533	0.7558059453837073	0.846322932173268	0.9791569488938536	1.2235604686861339	1.6175340195413284	2.0451857076321938	2.5250594137342377
	1	2	3	4	5	6	7	8	9	10	11	12	13	14	15	16	17	18	19	20	21	22	23	24	25	26	27	28	29	30	31	32	33	34	35	36	37	38	39
SRR1822166_3_2 - nextera_transposase_sequence	0.1518313363083238	0.1530503211671774	0.15307976524589367	0.15435763826217985	0.15448130339278818	0.15458141326042352	0.15492296457353225	0.15505840733562712	0.15677794153265734	0.1572078250819149	0.15773192968306451	0.15865647375475544	0.15898035862063442	0.1608117803167865	0.16114744281415197	0.16164799215232858	0.16208965333307265	0.1656759421207145	0.17130564997126552	0.17361406574262117	0.17499793744228592	0.17722979860897928	0.17832511833722456	0.1794145492497266	0.18096330779020245	0.1898613083782596	0.2846830194761392	0.36401714516926015	0.44134318469393147	0.5269076774434154	0.6046459340701145	0.6805527690006615	0.751189113840996	0.8411289966877178	0.9729265818374907	1.21566356677443	1.6073051465952959	2.0323716445748725	2.5091537224117078
	1	2	3	4	5	6	7	8	9	10	11	12	13	14	15	16	17	18	19	20	21	22	23	24	25	26	27	28	29	30	31	32	33	34	35	36	37	38	39
SRR1822166_4_1 - nextera_transposase_sequence	0.1518604830507853	0.15309278701132192	0.15312370503183717	0.1543692595725946	0.1544973485147292	0.15459893629642218	0.15493020080194278	0.15503178858363575	0.15681620005337335	0.15721371745999804	0.15778790926956707	0.15875520162568718	0.15909529985135498	0.1601730137093153	0.1605086950749095	0.16099013282293276	0.16138765022955748	0.16503155979028394	0.1713565034156904	0.17375927529573307	0.17507549959766822	0.17741201857660677	0.17857806963603925	0.17999146485959375	0.18167870540771197	0.19059634589632624	0.28600052348625593	0.3661135315013552	0.4433202455880206	0.5292414245999142	0.6071725037386512	0.6833147545475771	0.7545145389341357	0.8452810134467772	0.978179916201564	1.2215974917181665	1.6159391759499495	2.0427845334634127	2.5228177199832618
	1	2	3	4	5	6	7	8	9	10	11	12	13	14	15	16	17	18	19	20	21	22	23	24	25	26	27	28	29	30	31	32	33	34	35	36	37	38	39
SRR1822166_4_2 - nextera_transposase_sequence	0.1518472324705645	0.15310162073146913	0.15313253875198438	0.15441342817333067	0.1545459339755389	0.15464310489715827	0.1550008705631205	0.15510687520488708	0.15686920237425664	0.15727997036110217	0.1578585790307448	0.15878611964620243	0.15913505159201746	0.16098571596285915	0.16130372988815891	0.1618072519365502	0.16221360306332214	0.16576475856250286	0.17144042375708896	0.17367535495433453	0.174965078095828	0.17724859475388327	0.17839256151294772	0.17951886083171772	0.18098084151608193	0.18969972330138382	0.28409685679453095	0.36347666603741136	0.4402461109767895	0.5255180115578628	0.603086908170564	0.6789199787743372	0.7498635852766267	0.8400823691401407	0.9722171551021933	1.213978408091193	1.606089577985804	2.030351072356207	2.507442630067033
	1	2	3	4	5	6	7	8	9	10	11	12	13	14	15	16	17	18	19	20	21	22	23	24	25	26	27	28	29	30	31	32	33	34	35	36	37	38	39
SRR1822166_5_1 - nextera_transposase_sequence	0.15203381271575894	0.15329546011556194	0.15333433440519173	0.15461011791031468	0.1547479449371839	0.15483276156910344	0.1552003003074214	0.1553133891499808	0.1571404807625807	0.15753982573786848	0.15811940605598526	0.15904178692811016	0.15937398540312833	0.16042359122313252	0.16073811956650078	0.16121167909471817	0.16162516017532588	0.16531468366382546	0.1714921616886313	0.17390943569833792	0.17518875322979083	0.17748233631794816	0.1786308948751918	0.17998796098590428	0.18170903180860476	0.19049462126493616	0.28533728588262147	0.36528049549310926	0.44247069859254223	0.5287680875443348	0.6069796242531321	0.6828693056631323	0.7540269258172887	0.8451199884988647	0.9778968917425602	1.221599813431682	1.6158133824883412	2.0419922196996736	2.521987209863948
	1	2	3	4	5	6	7	8	9	10	11	12	13	14	15	16	17	18	19	20	21	22	23	24	25	26	27	28	29	30	31	32	33	34	35	36	37	38	39
SRR1822166_5_2 - nextera_transposase_sequence	0.15163093371414116	0.15291378527192406	0.15295265956155385	0.15424964722465667	0.1543910082778559	0.15447229088344544	0.15485396572708332	0.15495998651698276	0.15677294202426273	0.15717935505221048	0.15776600342298722	0.15864951000548233	0.15898524250683047	0.16088654867235996	0.16119047493673827	0.16172057888623534	0.16215173009849296	0.16578117513938287	0.17130132426681235	0.17356663514432982	0.17482474851780286	0.17707238926367042	0.17819974366293417	0.17928468974623818	0.18076898080482998	0.1893637328393424	0.2831320534527137	0.3622659710336359	0.4389578764205416	0.5246862871332074	0.6025232170510267	0.6781584485652684	0.7490121424550464	0.8395857032661154	0.9716876074807845	1.2137047986105056	1.6055788422367179	2.0290400132002953	2.5059957407207865
	1	2	3	4	5	6	7	8	9	10	11	12	13	14	15	16	17	18	19	20	21	22	23	24	25	26	27	28	29	30	31	32	33	34	35	36	37	38	39
SRR1822166_6_1 - nextera_transposase_sequence	0.15234710046164457	0.1536194084457041	0.15366947612100273	0.15497418083613784	0.1551096580751812	0.15519506763892593	0.15555143168075744	0.15568101860505978	0.1574952355452928	0.1578957769476819	0.1584406310612259	0.15935362984608342	0.1596717068420983	0.16070840223651717	0.16100291797356797	0.16147119799547877	0.16187468455523837	0.1656150344157837	0.1717998648938508	0.17422078425240847	0.1755372695970256	0.1778197665591694	0.1789772134057791	0.18030253422250775	0.18199305455317943	0.19084619760892688	0.2858069067062205	0.36595052907248776	0.44324029394673264	0.5298897689444524	0.6080365746135151	0.6838360898582828	0.7550175983460938	0.8459611127900144	0.9786757942198518	1.2231474172309906	1.6169826962874494	2.0433177869274655	2.523148716045391
	1	2	3	4	5	6	7	8	9	10	11	12	13	14	15	16	17	18	19	20	21	22	23	24	25	26	27	28	29	30	31	32	33	34	35	36	37	38	39
SRR1822166_6_2 - nextera_transposase_sequence	0.1518906010692158	0.1531923606269804	0.15323948314490854	0.15457069427637823	0.15471206183016262	0.15479452623653683	0.15516856122259137	0.15529225783215272	0.15707996835605115	0.15748934523055177	0.15804892513094831	0.15893247234210076	0.15925349449548615	0.16114723068472286	0.1614388012644032	0.1619542038042421	0.16237241615085427	0.16605386286398943	0.17159664903528574	0.17385852989583597	0.17515439913885955	0.1773838832683342	0.17852365917072086	0.17956919003725125	0.18103293325039377	0.18971820233602224	0.2836333805667855	0.3629229072956054	0.4397178857316049	0.5259079161795254	0.6037543157967963	0.6793358893961464	0.7502199369895362	0.8407128423557689	0.9728149310525407	1.2156048692051193	1.6070751868930602	2.0307625810569894	2.507521711037475
	1	2	3	4	5	6	7	8	9	10	11	12	13	14	15	16	17	18	19	20	21	22	23	24	25	26	27	28	29	30	31	32	33	34	35	36	37	38	39
SRR1822166_7_1 - nextera_transposase_sequence	0.1524127658483125	0.15372286083953915	0.1537733461956558	0.15505062570540665	0.1551894604347274	0.1552778098079315	0.1556362558363596	0.15578518763690366	0.1576203303317433	0.15802168891287055	0.15855683368770687	0.15951353118611708	0.15985935587551603	0.16090945128274203	0.16120479061602433	0.16166168308887988	0.16206809020561877	0.16576866680896807	0.17194302586203242	0.17435875015221336	0.17566632087563416	0.17793563763307688	0.1791068978949828	0.1804523326354911	0.1821890288859033	0.1909961992604501	0.2860071152041497	0.3664328117657536	0.44351132921682473	0.530381481486717	0.6085605797011308	0.6839352163832655	0.7552104421487295	0.8463592283495065	0.9798096944404112	1.2242572644893477	1.6182878961762592	2.04533595076345	2.5247347953757835
	1	2	3	4	5	6	7	8	9	10	11	12	13	14	15	16	17	18	19	20	21	22	23	24	25	26	27	28	29	30	31	32	33	34	35	36	37	38	39
SRR1822166_7_2 - nextera_transposase_sequence	0.15209723237258355	0.15343257004186853	0.15348305539798515	0.15478052905018264	0.15492188804730922	0.1550077131527075	0.15538887759138809	0.155525188052903	0.15733003953407268	0.15774906798984073	0.15829178556809453	0.1592131433172231	0.1595539194710104	0.16145974166441335	0.16174498392647232	0.1622523617554445	0.16267643874682422	0.16632400572625103	0.17186729782785745	0.17411894471065933	0.17540127275602185	0.17763020122857123	0.17878379161583632	0.17984650836209148	0.18135097197436717	0.19000416201275824	0.2839952737629018	0.36358543768077545	0.440191917052156	0.5265976040457753	0.6044889357303241	0.6796086213640699	0.7505960805996691	0.8413081684700372	0.9740291211650566	1.2168687326216783	1.6084356789300982	2.032850922195806	2.509253460922618
	1	2	3	4	5	6	7	8	9	10	11	12	13	14	15	16	17	18	19	20	21	22	23	24	25	26	27	28	29	30	31	32	33	34	35	36	37	38	39
SRR1822166_8_1 - nextera_transposase_sequence	0.15231376596034793	0.15363665873240193	0.1536852457791218	0.15498163652569225	0.1551207721594809	0.1552113207465497	0.15555584707783587	0.15569498271162452	0.15749049493813522	0.15790127633313028	0.1584423593534195	0.15941630878994004	0.1597497926106081	0.16081429063419744	0.16111685542513468	0.16154972184136604	0.16194946072574296	0.16568624631892387	0.17180821420562453	0.17422431552887507	0.17553837429243457	0.1777800039479184	0.1790057226265327	0.18037057693893566	0.1821771316760645	0.19089629806015332	0.2858861828995769	0.36615419258288695	0.443383303344083	0.5302083558324487	0.6083186589409729	0.6836771684034548	0.7551354631156073	0.8459777809668548	0.9792100885790449	1.223589682567131	1.6170939654490444	2.0440901830357974	2.5235582025778607
	1	2	3	4	5	6	7	8	9	10	11	12	13	14	15	16	17	18	19	20	21	22	23	24	25	26	27	28	29	30	31	32	33	34	35	36	37	38	39
SRR1822166_8_2 - nextera_transposase_sequence	0.15200678416516344	0.1533539704605774	0.15340255750729723	0.1547077822623622	0.15484912639827447	0.15493525798109603	0.1553018693336185	0.15543217095891262	0.1571967641556925	0.157623005065553	0.15816850509008945	0.15910932699475555	0.15944943632179448	0.161353165152363	0.1616446874326821	0.16212172389138604	0.16253692229062836	0.1662295378413367	0.17172649962705025	0.1739703377846577	0.17525347751848638	0.17745977113999215	0.17867003030374104	0.17975440484644306	0.18132685835846718	0.1898958465981492	0.2839471180350303	0.363389147924103	0.4401964347796858	0.526595246358191	0.604378691152418	0.6794611378494463	0.7506234932770325	0.8410329447120486	0.9735541146404301	1.2162000344614672	1.6072175439521736	2.0315856440118076	2.5079772200956554
	1	2	3	4	5	6	7	8	9	10	11	12	13	14	15	16	17	18	19	20	21	22	23	24	25	26	27	28	29	30	31	32	33	34	35	36	37	38	39
SRR1822166_9_1 - nextera_transposase_sequence	0.1524763158449077	0.1538093155160553	0.15385839503266605	0.15513249928388076	0.15527581147238412	0.15536611778294787	0.15571556394121633	0.1558608393103841	0.15762966508903506	0.1580517489318874	0.1585994763372632	0.1595849930308068	0.1599246232857531	0.1609788513025517	0.16128314430553828	0.16173271267769262	0.16212731199124295	0.1658396866276791	0.17204922706926948	0.17445804974452442	0.17577141760902773	0.1780271121924572	0.1792855109983565	0.18065973746345712	0.18248745866204094	0.1911391958501816	0.286190514079863	0.36630791699522947	0.44352570206923364	0.5304592682514992	0.608552631901839	0.6839682171258968	0.7555457841509952	0.8464017853007908	0.9792089940687797	1.2236073181642682	1.6172073727563963	2.0439007638088116	2.523992668933708
	1	2	3	4	5	6	7	8	9	10	11	12	13	14	15	16	17	18	19	20	21	22	23	24	25	26	27	28	29	30	31	32	33	34	35	36	37	38	39
SRR1822166_9_2 - nextera_transposase_sequence	0.15219165464856543	0.15355017566835064	0.15359925518496137	0.15487924897816938	0.15501863480534386	0.15510501475457877	0.15547801908082035	0.1556154417273304	0.15735678297667935	0.15779064590351827	0.15834229967022295	0.15929444229247125	0.1596379989087464	0.16152854188859198	0.16182301898825638	0.16231970369635704	0.1627221557325651	0.16640311947837033	0.17197462620402115	0.17420676261947746	0.17548675641268546	0.17771104010548405	0.17895765982739675	0.1800334828315041	0.1816256223503564	0.190126194627336	0.2842253702347691	0.3635260899937329	0.4403237544055492	0.5268273840223047	0.604543816985074	0.6796727778321252	0.7509558677575591	0.8413524846318782	0.9734450956380147	1.2161118943874765	1.6072010409097992	2.0312853648591878	2.508293113160266
	1	2	3	4	5	6	7	8	9	10	11	12	13	14	15	16	17	18	19	20	21	22	23	24	25	26	27	28	29	30	31	32	33	34	35	36	37	38	39
SRR1822167_1 - nextera_transposase_sequence	0.10554997249921944	0.10601804593184651	0.10602273839733652	0.1061506080819389	0.10615764678017389	0.10616468547840888	0.10622568752977883	0.1062597079045813	0.10643919470957364	0.10648846559721858	0.106595219187116	0.10667147175132842	0.1066937609624059	0.10685447790543826	0.10687207465102574	0.10689905632759322	0.10694480786612068	0.10704334964141059	0.10716183439503298	0.10739176520404277	0.10755248214707512	0.10797480404117474	0.10820356173381203	0.10879833173466899	0.1099996029001079	0.11991126313135143	0.22888321608915027	0.31471310236666256	0.39085773987282363	0.4777927017732299	0.5603847868626451	0.641706386920644	0.7178733136378825	0.8181688979046793	0.9647263263209716	1.2394690076438504	1.6943026488909034	2.1852060992431817	2.7461129228915886
	1	2	3	4	5	6	7	8	9	10	11	12	13	14	15	16	17	18	19	20	21	22	23	24	25	26	27	28	29	30	31	32	33	34	35	36	37	38	39
SRR1822167_2 - nextera_transposase_sequence	0.10545260384030203	0.10598285244067154	0.10598989113890654	0.10611893393988142	0.10612479952174392	0.10613183821997892	0.10618697468948636	0.10622099506428884	0.10639227005467368	0.10643802159320113	0.10653773648486355	0.10660577723446849	0.10662923956191846	0.10701754108121561	0.10703748405954809	0.10706681196886056	0.10711373662376052	0.10722166333003043	0.10733780185090781	0.10755952084531012	0.10771671843922498	0.10812496293685461	0.1083466819312569	0.10871855982133907	0.1097860957203131	0.11946782514254684	0.2258859037574155	0.3104722866800789	0.38575585676882573	0.4718391361827978	0.553375416536964	0.6337010407947112	0.7090772870768856	0.8076835837672838	0.950975056202539	1.2186485382647392	1.661212555371826	2.1404599214469546	2.687925177699269
	1	2	3	4	5	6	7	8	9	10	11	12	13	14	15	16	17	18	19	20	21	22	23	24	25	26	27	28	29	30	31	32	33	34	35	36	37	38	39
SRR1822168_001_1 - nextera_transposase_sequence	0.06210982290737674	0.06210982290737674	0.06210982290737674	0.06210982290737674	0.06210982290737674	0.06210982290737674	0.06210982290737674	0.06210982290737674	0.06210982290737674	0.06210982290737674	0.06210982290737674	0.06210982290737674	0.06210982290737674	0.06210982290737674	0.06210982290737674	0.06210982290737674	0.06210982290737674	0.06210982290737674	0.06370238246910434	0.06529494203083196	0.06529494203083196	0.06529494203083196	0.06688750159255956	0.06688750159255956	0.07007262071601478	0.08440565677156325	0.2038476239011339	0.31214167409861127	0.3965473308701745	0.48095298764173783	0.5478404892342974	0.630653586444133	0.7134666836539687	0.8249458529749013	0.9682762135303861	1.2565294942030831	1.7199643266658173	2.200917314307555	2.7312396483628487
	1	2	3	4	5	6	7	8	9	10	11	12	13	14	15	16	17	18	19	20	21	22	23	24	25	26	27	28	29	30	31	32	33	34	35	36	37	38	39
SRR1822168_001_2 - nextera_transposase_sequence	0.05892470378392152	0.05892470378392152	0.05892470378392152	0.05892470378392152	0.05892470378392152	0.05892470378392152	0.05892470378392152	0.05892470378392152	0.05892470378392152	0.05892470378392152	0.05892470378392152	0.05892470378392152	0.05892470378392152	0.05892470378392152	0.05892470378392152	0.05892470378392152	0.05892470378392152	0.05892470378392152	0.06051726334564913	0.06210982290737674	0.06210982290737674	0.06210982290737674	0.06370238246910434	0.06370238246910434	0.06529494203083196	0.07962797808638043	0.19429226653076825	0.30258631672824565	0.3901770926232641	0.47458274939482736	0.5430628105491145	0.622690788635495	0.7023187667218754	0.8153904956045356	0.9571282965982928	1.24538157727099	1.7120015288571793	2.1945470760606445	2.718499171869028
	1	2	3	4	5	6	7	8	9	10	11	12	13	14	15	16	17	18	19	20	21	22	23	24	25	26	27	28	29	30	31	32	33	34	35	36	37	38	39
SRR1822168_002_1 - nextera_transposase_sequence	0.06587040196817587	0.06745764056981866	0.06745764056981866	0.06745764056981866	0.06745764056981866	0.06745764056981866	0.06825125987064005	0.06825125987064005	0.06904487917146145	0.06904487917146145	0.06904487917146145	0.06904487917146145	0.06904487917146145	0.06904487917146145	0.06904487917146145	0.06904487917146145	0.06983849847228285	0.06983849847228285	0.07063211777310424	0.07142573707392563	0.07142573707392563	0.07221935637474704	0.07301297567556843	0.07380659497638982	0.07618745287885402	0.08729812309035356	0.20713463751438435	0.30078171501130907	0.38014364509344867	0.46188643307805244	0.5475973175667632	0.6396571564620451	0.7190190865441848	0.8206023570493235	0.9666283084004603	1.246775921590413	1.6880282528471093	2.1451529701202334	2.7229078211182096
	1	2	3	4	5	6	7	8	9	10	11	12	13	14	15	16	17	18	19	20	21	22	23	24	25	26	27	28	29	30	31	32	33	34	35	36	37	38	39
SRR1822168_002_2 - nextera_transposase_sequence	0.06348954406571168	0.06507678266735448	0.06507678266735448	0.06507678266735448	0.06507678266735448	0.06507678266735448	0.06587040196817587	0.06587040196817587	0.06666402126899726	0.06666402126899726	0.06666402126899726	0.06666402126899726	0.06666402126899726	0.06666402126899726	0.06666402126899726	0.06666402126899726	0.06666402126899726	0.06666402126899726	0.06745764056981866	0.06825125987064005	0.06825125987064005	0.06904487917146145	0.06983849847228285	0.07063211777310424	0.07221935637474704	0.08333002658624658	0.19919844450617039	0.2920519027022737	0.3737946906868775	0.4539502400698385	0.5420419824610134	0.633308202055474	0.7102892742351494	0.8094916868378239	0.9507559223840324	1.2301099162731637	1.6729494861315026	2.1292805841038054	2.6967183841911035
	1	2	3	4	5	6	7	8	9	10	11	12	13	14	15	16	17	18	19	20	21	22	23	24	25	26	27	28	29	30	31	32	33	34	35	36	37	38	39
SRR1822168_003_1 - nextera_transposase_sequence	0.0800063581211752	0.08106604498370731	0.08106604498370731	0.08159588841497338	0.08159588841497338	0.08159588841497338	0.08212573184623943	0.08212573184623943	0.0826555752775055	0.0826555752775055	0.0826555752775055	0.0826555752775055	0.0826555752775055	0.08318541870877155	0.08318541870877155	0.08318541870877155	0.08371526214003762	0.08371526214003762	0.08424510557130369	0.08477494900256974	0.08477494900256974	0.0853047924338358	0.08583463586510186	0.08636447929636792	0.08795400959016611	0.09908072164675338	0.22518345828807587	0.31631652846583835	0.39738257344954564	0.4863962699022439	0.573820436061144	0.661244602220044	0.7428404906350173	0.8408615254192386	0.9945161204863963	1.288049381407794	1.732588020240019	2.194081648872758	2.757305216308581
	1	2	3	4	5	6	7	8	9	10	11	12	13	14	15	16	17	18	19	20	21	22	23	24	25	26	27	28	29	30	31	32	33	34	35	36	37	38	39
SRR1822168_003_2 - nextera_transposase_sequence	0.07894667125864308	0.0800063581211752	0.0800063581211752	0.08053620155244125	0.08053620155244125	0.08053620155244125	0.08106604498370731	0.08106604498370731	0.08159588841497338	0.08159588841497338	0.08159588841497338	0.08159588841497338	0.08159588841497338	0.08159588841497338	0.08159588841497338	0.08159588841497338	0.08159588841497338	0.08159588841497338	0.08212573184623943	0.0826555752775055	0.0826555752775055	0.08318541870877155	0.08371526214003762	0.08424510557130369	0.0853047924338358	0.09643150449042308	0.21882533711288316	0.30836887699684745	0.3899647654118208	0.47791877500198693	0.5653429411608869	0.6511775770259888	0.7311839351471641	0.8276154396375871	0.9770312872546163	1.2663258007258855	1.7092749092643125	2.1665297904469227	2.723925080138819
	1	2	3	4	5	6	7	8	9	10	11	12	13	14	15	16	17	18	19	20	21	22	23	24	25	26	27	28	29	30	31	32	33	34	35	36	37	38	39
SRR1822168_004_1 - nextera_transposase_sequence	0.07520173162929128	0.07599751714917795	0.07599751714917795	0.07639540990912129	0.07639540990912129	0.07639540990912129	0.07679330266906463	0.07679330266906463	0.07758908818895131	0.07758908818895131	0.07758908818895131	0.07758908818895131	0.07758908818895131	0.07798698094889465	0.07798698094889465	0.07798698094889465	0.078384873708838	0.078384873708838	0.07878276646878134	0.07918065922872468	0.07957855198866802	0.07997644474861136	0.08037433750855469	0.08117012302844137	0.0823638013082714	0.09270901306679824	0.217647339689007	0.313539494835352	0.3974948671833967	0.4842354888510449	0.574557145358183	0.6601040887460011	0.744059461094046	0.8407474017602776	0.9951297926182935	1.281214687017555	1.7173051519154559	2.184431252088937	2.7502347567283665
	1	2	3	4	5	6	7	8	9	10	11	12	13	14	15	16	17	18	19	20	21	22	23	24	25	26	27	28	29	30	31	32	33	34	35	36	37	38	39
SRR1822168_004_2 - nextera_transposase_sequence	0.07520173162929128	0.07599751714917795	0.07599751714917795	0.07639540990912129	0.07639540990912129	0.07639540990912129	0.07679330266906463	0.07679330266906463	0.07758908818895131	0.07758908818895131	0.07758908818895131	0.07758908818895131	0.07758908818895131	0.07758908818895131	0.07758908818895131	0.07758908818895131	0.07758908818895131	0.07758908818895131	0.07798698094889465	0.078384873708838	0.07878276646878134	0.07918065922872468	0.07957855198866802	0.08037433750855469	0.08117012302844137	0.09151533478696822	0.2132705193296303	0.3087647817160319	0.39232226130413334	0.47627763365217807	0.5665992901593163	0.6501567697474177	0.7341121420954624	0.8304021900017508	0.9800098677404466	1.2621158345402748	1.6958189428785153	2.1593640082125067	2.719199121452786
	1	2	3	4	5	6	7	8	9	10	11	12	13	14	15	16	17	18	19	20	21	22	23	24	25	26	27	28	29	30	31	32	33	34	35	36	37	38	39
SRR1822168_005_1 - nextera_transposase_sequence	0.07605700138111877	0.07669346164372227	0.07669346164372227	0.07701169177502402	0.07701169177502402	0.07701169177502402	0.07732992190632577	0.07732992190632577	0.07796638216892929	0.07796638216892929	0.07796638216892929	0.07796638216892929	0.07796638216892929	0.07828461230023104	0.07828461230023104	0.07828461230023104	0.07860284243153279	0.07860284243153279	0.07892107256283454	0.07955753282543804	0.08019399308804155	0.0805122232193433	0.08083045335064505	0.08146691361324855	0.08305806426975731	0.09260496820880988	0.21766940981039848	0.3140931395948294	0.39778766412719024	0.48657387076037906	0.5775876883126801	0.6603275224511358	0.7446585072461	0.838536395980117	0.9960603109744843	1.2808762784895524	1.7085775749591074	2.171602416003157	2.7342332881446545
	1	2	3	4	5	6	7	8	9	10	11	12	13	14	15	16	17	18	19	20	21	22	23	24	25	26	27	28	29	30	31	32	33	34	35	36	37	38	39
SRR1822168_005_2 - nextera_transposase_sequence	0.07701169177502402	0.07764815203762752	0.07764815203762752	0.07796638216892929	0.07796638216892929	0.07796638216892929	0.07828461230023104	0.07828461230023104	0.07892107256283454	0.07892107256283454	0.07892107256283454	0.07892107256283454	0.07892107256283454	0.07892107256283454	0.07892107256283454	0.07892107256283454	0.07892107256283454	0.07892107256283454	0.07923930269413629	0.0798757629567398	0.0805122232193433	0.08083045335064505	0.0811486834819468	0.08178514374455031	0.08305806426975731	0.09292319834011163	0.21385064823477745	0.3086832273626996	0.3917412916324569	0.4786181174778353	0.5696319350301364	0.651098848643385	0.7344751430444441	0.8280348016471591	0.9814217249346037	1.2630553911366544	1.6875743862931918	2.148053386286827	2.704637885933592
	1	2	3	4	5	6	7	8	9	10	11	12	13	14	15	16	17	18	19	20	21	22	23	24	25	26	27	28	29	30	31	32	33	34	35	36	37	38	39
SRR1822168_006_1 - nextera_transposase_sequence	0.07618248758384719	0.07697882020667486	0.07697882020667486	0.07724426441428409	0.07724426441428409	0.07724426441428409	0.07750970862189331	0.07750970862189331	0.07804059703711176	0.07804059703711176	0.07830604124472097	0.07830604124472097	0.07830604124472097	0.0785714854523302	0.0785714854523302	0.0785714854523302	0.07883692965993942	0.07883692965993942	0.07910237386754865	0.0796332622827671	0.08016415069798555	0.08042959490559477	0.080695039113204	0.08149137173603166	0.08308403698168701	0.09237458424800983	0.21394803133303428	0.31216238814844705	0.39710453458339856	0.4892136746237992	0.5786683725881075	0.6593634117013115	0.7456327791743093	0.8446434686125497	0.9999283300639455	1.2868735184895164	1.7168931348164587	2.18832204753044	2.747347548755465
	1	2	3	4	5	6	7	8	9	10	11	12	13	14	15	16	17	18	19	20	21	22	23	24	25	26	27	28	29	30	31	32	33	34	35	36	37	38	39
SRR1822168_006_2 - nextera_transposase_sequence	0.07697882020667486	0.07777515282950254	0.07777515282950254	0.07804059703711176	0.07804059703711176	0.07804059703711176	0.07830604124472097	0.07830604124472097	0.07883692965993942	0.07883692965993942	0.07910237386754865	0.07910237386754865	0.07910237386754865	0.07936781807515787	0.07936781807515787	0.07936781807515787	0.07936781807515787	0.07936781807515787	0.0796332622827671	0.08016415069798555	0.080695039113204	0.08096048332081321	0.08122592752842243	0.08202226015125011	0.08308403698168701	0.09264002845561906	0.21076270084172358	0.30764983661909023	0.39232653884643254	0.4825775694335686	0.5715013789826585	0.6516655296806441	0.7366076761155956	0.8342911445157899	0.9855943428530475	1.2693542007873075	1.6964539308305484	2.164697513053219	2.7170869090880134
	1	2	3	4	5	6	7	8	9	10	11	12	13	14	15	16	17	18	19	20	21	22	23	24	25	26	27	28	29	30	31	32	33	34	35	36	37	38	39
SRR1822168_007_1 - nextera_transposase_sequence	0.07486102925951292	0.07554365262662095	0.07554365262662095	0.07577119374899029	0.07577119374899029	0.07577119374899029	0.07599873487135962	0.07599873487135962	0.0764538171160983	0.0764538171160983	0.07668135823846765	0.07668135823846765	0.07668135823846765	0.07690889936083699	0.07690889936083699	0.07690889936083699	0.07713644048320632	0.07713644048320632	0.07736398160557567	0.07781906385031435	0.07850168721742237	0.07918431058453039	0.07941185170689972	0.08054955731874643	0.08214234517533181	0.09147153119247475	0.21206832604822506	0.30831822081045596	0.39364614169895856	0.4851176728914333	0.576589204083908	0.6587315492592398	0.7451971757595891	0.8448601873573601	0.9970851982224488	1.2824217656736014	1.7079236645042675	2.184394774745666	2.7441459357742426
	1	2	3	4	5	6	7	8	9	10	11	12	13	14	15	16	17	18	19	20	21	22	23	24	25	26	27	28	29	30	31	32	33	34	35	36	37	38	39
SRR1822168_007_2 - nextera_transposase_sequence	0.07577119374899029	0.0764538171160983	0.0764538171160983	0.07668135823846765	0.07668135823846765	0.07668135823846765	0.07690889936083699	0.07690889936083699	0.07736398160557567	0.07736398160557567	0.077591522727945	0.077591522727945	0.077591522727945	0.07781906385031435	0.07781906385031435	0.07781906385031435	0.07781906385031435	0.07781906385031435	0.07804660497268369	0.07850168721742237	0.07918431058453039	0.07986693395163841	0.08009447507400776	0.08100463956348511	0.08214234517533181	0.0916990723148441	0.20956537370216233	0.3049051039749159	0.3900054837410491	0.4787465214650918	0.5697629704128279	0.6512226922210517	0.737005695354293	0.8348483779731092	0.9827501075131804	1.2655837226182702	1.686762340123919	2.1595927924074076	2.7125177197649046
	1	2	3	4	5	6	7	8	9	10	11	12	13	14	15	16	17	18	19	20	21	22	23	24	25	26	27	28	29	30	31	32	33	34	35	36	37	38	39
SRR1822168_008_1 - nextera_transposase_sequence	0.07329611431007045	0.07389363698107645	0.07389363698107645	0.0742919854284138	0.0742919854284138	0.0742919854284138	0.07449115965208247	0.07449115965208247	0.0748895080994198	0.0748895080994198	0.07508868232308848	0.07508868232308848	0.07508868232308848	0.07528785654675714	0.07528785654675714	0.07528785654675714	0.07548703077042582	0.07548703077042582	0.07568620499409448	0.07608455344143182	0.07668207611243784	0.0774787730071125	0.07767794723078118	0.07867381834912453	0.08006803791480521	0.0894292264272327	0.20714119261541647	0.305732433331408	0.3903814783905926	0.4857859315278854	0.5776052486391421	0.6598642030143027	0.745309944968162	0.8464904505918462	1.0002529512640592	1.2876613560179495	1.7130974977742282	2.1929082025920534	2.7547786875613705
	1	2	3	4	5	6	7	8	9	10	11	12	13	14	15	16	17	18	19	20	21	22	23	24	25	26	27	28	29	30	31	32	33	34	35	36	37	38	39
SRR1822168_008_2 - nextera_transposase_sequence	0.07369446275740779	0.0742919854284138	0.0742919854284138	0.07469033387575114	0.07469033387575114	0.07469033387575114	0.0748895080994198	0.0748895080994198	0.07528785654675714	0.07528785654675714	0.07548703077042582	0.07548703077042582	0.07548703077042582	0.07568620499409448	0.07568620499409448	0.07568620499409448	0.07568620499409448	0.07568620499409448	0.07588537921776316	0.0762837276651005	0.0768812503361065	0.07767794723078118	0.07787712145444985	0.07867381834912453	0.07966968946746787	0.08923005220356402	0.2043527534840551	0.3017489488580346	0.3861988196935505	0.4792131821468193	0.5702358023634013	0.651897234067556	0.7367454533504092	0.8357350425137381	0.985912407159915	1.2703331985587754	1.691387507394343	2.1670155535151263	2.722114114879709
	1	2	3	4	5	6	7	8	9	10	11	12	13	14	15	16	17	18	19	20	21	22	23	24	25	26	27	28	29	30	31	32	33	34	35	36	37	38	39
SRR1822168_009_1 - nextera_transposase_sequence	0.0738530200926262	0.07438433678394006	0.07438433678394006	0.07473854791148264	0.07473854791148264	0.07473854791148264	0.07491565347525392	0.07491565347525392	0.0752698646027965	0.07544697016656779	0.07562407573033907	0.07562407573033907	0.07562407573033907	0.07580118129411036	0.07580118129411036	0.07580118129411036	0.07597828685788165	0.07597828685788165	0.07633249798542421	0.07668670911296678	0.07739513136805193	0.07810355362313708	0.07828065918690835	0.07916618700576479	0.08093724264347764	0.0903238375233558	0.2066821929210906	0.3046215696866117	0.3885696069142012	0.485092139169552	0.5768328212030781	0.6613121751219815	0.7459686346046561	0.8485127560282306	1.0024174909454782	1.285432181851993	1.7120794849770204	2.193629512871147	2.750095194240527
	1	2	3	4	5	6	7	8	9	10	11	12	13	14	15	16	17	18	19	20	21	22	23	24	25	26	27	28	29	30	31	32	33	34	35	36	37	38	39
SRR1822168_009_2 - nextera_transposase_sequence	0.0740301256563975	0.07456144234771135	0.07456144234771135	0.07491565347525392	0.07491565347525392	0.07491565347525392	0.07509275903902521	0.07509275903902521	0.07544697016656779	0.07562407573033907	0.07580118129411036	0.07580118129411036	0.07580118129411036	0.07597828685788165	0.07597828685788165	0.07597828685788165	0.07597828685788165	0.07597828685788165	0.07633249798542421	0.07668670911296678	0.07739513136805193	0.07810355362313708	0.07828065918690835	0.0789890814419935	0.08040592595216378	0.08996962639581323	0.20384850390075004	0.3007252472836434	0.38431907338369037	0.47836212774624315	0.5693943875246841	0.6526340024971885	0.736582039724778	0.8375322110744109	0.9882490458437752	1.2682529421661781	1.6897641839418385	2.1674178894329965	2.717330664942839
	1	2	3	4	5	6	7	8	9	10	11	12	13	14	15	16	17	18	19	20	21	22	23	24	25	26	27	28	29	30	31	32	33	34	35	36	37	38	39
SRR1822168_01_1 - nextera_transposase_sequence	0.07170469139894259	0.07218272267493554	0.07218272267493554	0.07250141019226418	0.07250141019226418	0.07250141019226418	0.0726607539509285	0.0726607539509285	0.07297944146825713	0.07313878522692145	0.07329812898558577	0.07329812898558577	0.07329812898558577	0.07345747274425007	0.07345747274425007	0.07345747274425007	0.07361681650291439	0.07361681650291439	0.07409484777890735	0.07441353529623598	0.07521025408955756	0.07584762912421483	0.07616631664154347	0.07696303543486505	0.07871581678017253	0.08843578605869587	0.20172919846902518	0.30068167259956596	0.3832217395876821	0.47994340109692246	0.5707693435355831	0.6553808793863353	0.7412671653064021	0.8454779834728654	0.9995633981012598	1.279211694557136	1.7064123115361693	2.1920920879450074	2.749635899511452
	1	2	3	4	5	6	7	8	9	10	11	12	13	14	15	16	17	18	19	20	21	22	23	24	25	26	27	28	29	30	31	32	33	34	35	36	37	38	39
SRR1822168_01_2 - nextera_transposase_sequence	0.07202337891627122	0.07250141019226418	0.07250141019226418	0.07282009770959282	0.07282009770959282	0.07282009770959282	0.07297944146825713	0.07297944146825713	0.07329812898558577	0.07345747274425007	0.07361681650291439	0.07361681650291439	0.07361681650291439	0.07377616026157871	0.07377616026157871	0.07377616026157871	0.07377616026157871	0.07377616026157871	0.07425419153757166	0.0745728790549003	0.07536959784822188	0.07600697288287915	0.07632566040020779	0.07696303543486505	0.07839712926284391	0.08827644230003155	0.19902035457173178	0.2968574223916223	0.37891945810374555	0.47356965075034974	0.5637582181543531	0.6472543476944551	0.7323439148212003	0.8351206391596847	0.9860191786147928	1.262639943656047	1.6844228728404937	2.165800367765395	2.71633305395061
	1	2	3	4	5	6	7	8	9	10	11	12	13	14	15	16	17	18	19	20	21	22	23	24	25	26	27	28	29	30	31	32	33	34	35	36	37	38	39
SRR1822168_02_1 - nextera_transposase_sequence	0.07172915834072385	0.07228643260086266	0.07228643260086266	0.07252526442663644	0.07252526442663644	0.07252526442663644	0.0726048750352277	0.0726048750352277	0.07308253868677525	0.07324175990395776	0.07348059172973154	0.07348059172973154	0.07348059172973154	0.07356020233832279	0.07356020233832279	0.07356020233832279	0.07363981294691406	0.07363981294691406	0.07395825538127909	0.0745155296414179	0.07515241451014797	0.075470856944513	0.07563007816169552	0.07658540546479062	0.07825722824520705	0.08812894371052309	0.2049177065138992	0.29694757004539396	0.3810163727177629	0.4756733863327692	0.5650760997807524	0.6510555570593115	0.7321787672138038	0.8386181509003163	0.9901967496580725	1.2686746585102944	1.7068514481965809	2.1943868152094477	2.756756154298097
	1	2	3	4	5	6	7	8	9	10	11	12	13	14	15	16	17	18	19	20	21	22	23	24	25	26	27	28	29	30	31	32	33	34	35	36	37	38	39
SRR1822168_02_2 - nextera_transposase_sequence	0.07141071590635882	0.07196799016649763	0.07196799016649763	0.07220682199227141	0.07220682199227141	0.07220682199227141	0.07228643260086266	0.07228643260086266	0.07276409625241022	0.07284370686100147	0.07308253868677525	0.07308253868677525	0.07308253868677525	0.07356020233832279	0.07356020233832279	0.07356020233832279	0.07356020233832279	0.07371942355550531	0.0741174765984616	0.07467475085860041	0.07531163572733048	0.07563007816169552	0.07578929937887803	0.0764261842476081	0.07769995398506824	0.08741244823320177	0.20157406095306638	0.2928874290072398	0.3758416831593311	0.46842882095096466	0.5571150389216265	0.6414226734197692	0.7221478305313053	0.8271542232631751	0.9759464507202372	1.2515583776631738	1.684082814139481	2.1676376507227846	2.7233196986897688
	1	2	3	4	5	6	7	8	9	10	11	12	13	14	15	16	17	18	19	20	21	22	23	24	25	26	27	28	29	30	31	32	33	34	35	36	37	38	39
SRR1822168_03_1 - nextera_transposase_sequence	0.07070307627386295	0.07128696053738584	0.07128696053738584	0.0715523624753508	0.0715523624753508	0.07160544286294379	0.07171160363812977	0.07171160363812977	0.0720831663512807	0.07224240751405966	0.07245472906443162	0.07250780945202462	0.07250780945202462	0.0726139702272106	0.0726139702272106	0.0726139702272106	0.07277321138998957	0.07282629177758256	0.07309169371554751	0.07362249759147742	0.07410022107981433	0.07431254263018629	0.07457794456815124	0.07537415038204609	0.0769665620098358	0.0877418806912128	0.20664194889951087	0.2985240998229769	0.3835588807469472	0.47591875515875015	0.5665800571675774	0.6525702850682216	0.7351102877753213	0.8419080276124177	0.9943018203918925	1.2741416237821368	1.713169509563759	2.199704342241107	2.756464527703981
	1	2	3	4	5	6	7	8	9	10	11	12	13	14	15	16	17	18	19	20	21	22	23	24	25	26	27	28	29	30	31	32	33	34	35	36	37	38	39
SRR1822168_03_2 - nextera_transposase_sequence	0.06953530774681717	0.07011919201034006	0.07011919201034006	0.07038459394830501	0.07038459394830501	0.07038459394830501	0.07049075472349099	0.07049075472349099	0.07080923704904893	0.07091539782423491	0.07112771937460688	0.07118079976219986	0.07118079976219986	0.07192392518850173	0.07192392518850173	0.07192392518850173	0.07197700557609471	0.07213624673887369	0.07245472906443162	0.07298553294036153	0.07341017604110545	0.07362249759147742	0.07388789952944236	0.07447178379296526	0.07574571309519702	0.08646795138898104	0.20250167866725763	0.29316298067608487	0.37692383229782345	0.46742589314387173	0.5571848285636182	0.6420072879372165	0.7241226475435724	0.828797171876949	0.9791739099278903	1.256572015488857	1.690928827162296	2.173164148444612	2.723873169721885
	1	2	3	4	5	6	7	8	9	10	11	12	13	14	15	16	17	18	19	20	21	22	23	24	25	26	27	28	29	30	31	32	33	34	35	36	37	38	39
SRR1822168_04_1 - nextera_transposase_sequence	0.07131200154721574	0.07194871584674446	0.07198851049046501	0.07226707299650882	0.07226707299650882	0.07230686764022937	0.07242625157139099	0.07242625157139099	0.07290378729603753	0.0730629658709197	0.07326193908952243	0.07330173373324297	0.07330173373324297	0.07346091230812515	0.07346091230812515	0.07346091230812515	0.07362009088300733	0.07377926945788951	0.0741374212513744	0.07477413555090312	0.07521187663182911	0.07549043913787291	0.07568941235647564	0.0763659212997249	0.0777985284736645	0.08866246620937315	0.20963818311982843	0.30208114048265333	0.38831613342507326	0.4819131354557939	0.572684717782356	0.6586013535750115	0.7416129803760674	0.8495758487899046	1.0029842003326037	1.2823823938945467	1.7211979302009908	2.208483342559058	2.7617482742057886
	1	2	3	4	5	6	7	8	9	10	11	12	13	14	15	16	17	18	19	20	21	22	23	24	25	26	27	28	29	30	31	32	33	34	35	36	37	38	39
SRR1822168_04_2 - nextera_transposase_sequence	0.07043651938536377	0.07103343904117193	0.07107323368489248	0.07131200154721574	0.07131200154721574	0.07131200154721574	0.07143138547837738	0.07143138547837738	0.07186912655930337	0.07198851049046501	0.07218748370906773	0.07222727835278828	0.07222727835278828	0.07286399265231698	0.07286399265231698	0.07286399265231698	0.07298337658347862	0.07318234980208134	0.07358029623928679	0.07417721589509495	0.0745751623323004	0.07481393019462367	0.07501290341322639	0.07553023378159346	0.07676386773693035	0.087627805472639	0.20609645982869998	0.29730578323618795	0.3821479636483889	0.47395420671168503	0.5636513336577923	0.648334335495111	0.7305102747780354	0.8366027949370071	0.9883795660871638	1.2650319292323893	1.6989527243612064	2.181661752691411	2.7284401574116925
	1	2	3	4	5	6	7	8	9	10	11	12	13	14	15	16	17	18	19	20	21	22	23	24	25	26	27	28	29	30	31	32	33	34	35	36	37	38	39
SRR1822168_05_1 - nextera_transposase_sequence	0.07144269350415905	0.07201576323814964	0.07204760044559355	0.07233413531258885	0.07233413531258885	0.07236597252003277	0.07246148414236453	0.07246148414236453	0.07290720504657942	0.07303455387635512	0.07319373991357472	0.07328925153590649	0.07328925153590649	0.07341660036568216	0.07341660036568216	0.07341660036568216	0.07354394919545786	0.07373497244012138	0.07405334451456058	0.07465825145599508	0.07507213515276606	0.0754223444346492	0.07561336767931272	0.07625011182819115	0.07777829778549936	0.08911234363553529	0.20948882498100116	0.3006069126855035	0.38669472161386625	0.47943650689800854	0.5699815248685203	0.6550505431586776	0.7377636080979847	0.8450231599765551	0.9978099184999326	1.277054064990565	1.7205782018918305	2.2067323595605064	2.7569748158137957
	1	2	3	4	5	6	7	8	9	10	11	12	13	14	15	16	17	18	19	20	21	22	23	24	25	26	27	28	29	30	31	32	33	34	35	36	37	38	39
SRR1822168_05_2 - nextera_transposase_sequence	0.07058308890317318	0.07112432142971985	0.07115615863716376	0.07141085629671513	0.07141085629671513	0.07141085629671513	0.0715063679190469	0.0715063679190469	0.07192025161581787	0.07201576323814964	0.07217494927536924	0.072270460897701	0.072270460897701	0.07281169342424766	0.07281169342424766	0.07281169342424766	0.07290720504657942	0.07309822829124295	0.07344843757312608	0.07402150730711667	0.07440355379644371	0.07472192587088293	0.07491294911554645	0.07539050722720528	0.07675950714729389	0.08802987858244198	0.2059548949547259	0.2958631687763592	0.38051830336974557	0.47160455386680394	0.5607805719172271	0.6448626367766228	0.726779771529832	0.8323837886213183	0.9834195007352803	1.2602440194601747	1.6988333892076324	2.180689523871379	2.724882910710323
	1	2	3	4	5	6	7	8	9	10	11	12	13	14	15	16	17	18	19	20	21	22	23	24	25	26	27	28	29	30	31	32	33	34	35	36	37	38	39
SRR1822168_06_1 - nextera_transposase_sequence	0.07253035981849901	0.07308746938550284	0.07314052743950321	0.07337928868250485	0.07337928868250485	0.07343234673650521	0.07353846284450595	0.07353846284450595	0.0739098692225085	0.07401598533050922	0.07414863046551014	0.07428127560051105	0.07428127560051105	0.07441392073551197	0.07441392073551197	0.07444044976251216	0.07454656587051288	0.07470574003251397	0.0749710303025158	0.07558119792352	0.07600566235552292	0.0764831848415262	0.07669541705752767	0.07733211370553204	0.07887079727154263	0.09017216277362039	0.21239139016346126	0.30346553985508784	0.3885706584716734	0.48142225297231217	0.5723372285019377	0.658132101820528	0.740982253142098	0.8487962188708397	1.0026645754718984	1.2809275396768127	1.72674783841488	2.210318942574207	2.7563128472649634
	1	2	3	4	5	6	7	8	9	10	11	12	13	14	15	16	17	18	19	20	21	22	23	24	25	26	27	28	29	30	31	32	33	34	35	36	37	38	39
SRR1822168_06_2 - nextera_transposase_sequence	0.07197325025149517	0.07250383079149883	0.07255688884549918	0.07276912106150066	0.07276912106150066	0.07279565008850084	0.07290176619650156	0.07290176619650156	0.07324664354750393	0.07332623062850449	0.07345887576350539	0.0735915208985063	0.0735915208985063	0.07414863046551014	0.07414863046551014	0.07417515949251033	0.07425474657351087	0.07441392073551197	0.07473226905951416	0.07534243668051836	0.07574037208552109	0.0761913655445242	0.07640359776052566	0.07685459121952876	0.07826062965053843	0.08945587904461545	0.209446668166441	0.29935354067005954	0.3828934466936343	0.47417982860126234	0.563662236672878	0.648687768208463	0.7307685777470276	0.8370173308827586	0.9893204748908065	1.265275413746705	1.7063204876247395	2.1855143023290364	2.7254861178907515
	1	2	3	4	5	6	7	8	9	10	11	12	13	14	15	16	17	18	19	20	21	22	23	24	25	26	27	28	29	30	31	32	33	34	35	36	37	38	39
SRR1822168_07_1 - nextera_transposase_sequence	0.07251219394067279	0.07305791129864588	0.07310338774514363	0.07335350820088128	0.07335350820088128	0.07339898464737904	0.07351267576362344	0.07351267576362344	0.07383101088910773	0.073967440228601	0.0740811313448454	0.07421756068433866	0.07421756068433866	0.07433125180058306	0.07435399002383193	0.0743767282470808	0.07446768114007632	0.07464958692606735	0.07489970738180501	0.07546816296302697	0.07594566565125341	0.07644590656272873	0.07665055057196864	0.07724174437643948	0.07874246711086544	0.09002062584230906	0.21205667001903872	0.30305503946104956	0.3878231357328677	0.48100437460677087	0.5712523826815686	0.657498463464564	0.7403338107602275	0.8473853658159464	1.0025510012662917	1.2807076862698195	1.7282641344774905	2.2103826820234564	2.756168254666281
	1	2	3	4	5	6	7	8	9	10	11	12	13	14	15	16	17	18	19	20	21	22	23	24	25	26	27	28	29	30	31	32	33	34	35	36	37	38	39
SRR1822168_07_2 - nextera_transposase_sequence	0.07189826191295308	0.07242124104767728	0.07246671749417503	0.07269409972666382	0.07269409972666382	0.0727168379499127	0.07283052906615708	0.07283052906615708	0.0731261259683925	0.0732398170846369	0.07335350820088128	0.07348993754037456	0.07348993754037456	0.07403565489834764	0.07405839312159651	0.0740811313448454	0.07414934601459203	0.07430851357733417	0.07464958692606735	0.07524078073053818	0.07569554519551575	0.0761730478837422	0.07635495366973322	0.07678697991146191	0.07817401152964348	0.08942943203783822	0.20930534500592443	0.29907585039249585	0.38241143859963467	0.474069216515863	0.5627710254097371	0.6481303154860261	0.7300561338517345	0.8356297043962763	0.9891581877727024	1.2648364064421025	1.7075723513210113	2.185052301324206	2.7247440301363315
	1	2	3	4	5	6	7	8	9	10	11	12	13	14	15	16	17	18	19	20	21	22	23	24	25	26	27	28	29	30	31	32	33	34	35	36	37	38	39
SRR1822168_08_1 - nextera_transposase_sequence	0.07238824927258662	0.07290545028415223	0.07294523497734957	0.0731839431365337	0.0731839431365337	0.07322372782973106	0.07332318956272445	0.07332318956272445	0.07362157476170461	0.07374092884129667	0.07384039057429005	0.07395974465388212	0.07395974465388212	0.0740592063868755	0.07407909873347418	0.07409899108007287	0.07421834515966493	0.07439737627905302	0.07465597678483582	0.07521296248959879	0.0756505941147697	0.07612801043313794	0.07636671859232207	0.07692370429708503	0.07831616855899244	0.0895553443872451	0.21135618261094608	0.3020453907543158	0.3862894785997141	0.4793259836417277	0.5694383137337358	0.6552936816536269	0.7374689654527627	0.8439328044488835	0.9975613972304681	1.2762133883847395	1.7232739858434125	2.204768235264396	2.7515292738756396
	1	2	3	4	5	6	7	8	9	10	11	12	13	14	15	16	17	18	19	20	21	22	23	24	25	26	27	28	29	30	31	32	33	34	35	36	37	38	39
SRR1822168_08_2 - nextera_transposase_sequence	0.07167212479503424	0.07218932580659984	0.0722291104997972	0.07244792631238264	0.07244792631238264	0.07246781865898133	0.07256728039197471	0.07256728039197471	0.07284577324435619	0.07294523497734957	0.07304469671034297	0.07316405078993503	0.07316405078993503	0.07368125180150063	0.07370114414809932	0.073721036494698	0.07382049822769138	0.0739796370004808	0.07431780689265831	0.07491457729061864	0.07533231656919086	0.07578984054096043	0.07600865635354588	0.07640650328551943	0.07769950581443345	0.08885911225629141	0.2083723306211445	0.29778842858219884	0.3807792985918805	0.47228409294579593	0.5608448200031072	0.6457652476328605	0.7269260217554638	0.8319178271032824	0.9836367546113941	1.2598618794806267	1.7024864836477949	2.179624309163668	2.7204375361419073
	1	2	3	4	5	6	7	8	9	10	11	12	13	14	15	16	17	18	19	20	21	22	23	24	25	26	27	28	29	30	31	32	33	34	35	36	37	38	39
SRR1822168_09_1 - nextera_transposase_sequence	0.07200843588021913	0.07253894989701838	0.07257431749813834	0.07285725830709794	0.07285725830709794	0.07289262590821789	0.07299872871157774	0.07299872871157774	0.07329935332109733	0.07340545612445717	0.073529242728377	0.07363534553173685	0.07365302933229682	0.0737414483350967	0.07377681593621666	0.07379449973677663	0.07390060254013649	0.07409512434629621	0.07436038135469583	0.0748908953714951	0.07529762278437452	0.0757397177983739	0.07600497480677353	0.07660622402581269	0.07795019286837081	0.08912635482227516	0.21105615968330435	0.30193321076101703	0.3861611528281791	0.47910720857140887	0.5685872394048835	0.6542652531179635	0.7365302933229683	0.8424916262783398	0.9968535213663636	1.2745245577590947	1.722649747749427	2.205063827025551	2.7509096989103066
	1	2	3	4	5	6	7	8	9	10	11	12	13	14	15	16	17	18	19	20	21	22	23	24	25	26	27	28	29	30	31	32	33	34	35	36	37	38	39
SRR1822168_09_2 - nextera_transposase_sequence	0.07112424585222037	0.07165475986901963	0.07169012747013957	0.0719553844785392	0.0719553844785392	0.07197306827909918	0.07207917108245904	0.07207917108245904	0.07236211189141864	0.07245053089421852	0.07257431749813834	0.07268042030149818	0.07269810410205817	0.07315788291661753	0.07319325051773747	0.07322861811885742	0.0733170371216573	0.07349387512725705	0.07381218353733661	0.07439574895581579	0.07478479256813524	0.07520920378157464	0.0754567769894143	0.07588118820285371	0.07711905424205197	0.08820679719315644	0.20767855377634908	0.29728237121374357	0.3803254986433872	0.47178611513957913	0.559674603922656	0.6444684276077373	0.7256724397791435	0.8301837010885971	0.9826003781150235	1.2577956824293581	1.7016767602852962	2.1796875732219867	2.7193441149107507
	1	2	3	4	5	6	7	8	9	10	11	12	13	14	15	16	17	18	19	20	21	22	23	24	25	26	27	28	29	30	31	32	33	34	35	36	37	38	39
SRR1822168_1 - nextera_transposase_sequence	0.07289171436960215	0.07333264302265029	0.07335015282475689	0.07362394245769652	0.07362871785827105	0.07365418666133519	0.07372740947014464	0.07375765367378331	0.0740569121097871	0.0741571955218522	0.07428135593678993	0.07440074095115315	0.07442143435364276	0.07454241116819749	0.07460449137566635	0.07464110278007108	0.07472705999041258	0.07493240221511731	0.07518868204595033	0.07553887808808242	0.07581266772102205	0.07637616498881641	0.07668497422596925	0.07736626470793531	0.07882912908393253	0.09019935785188474	0.21123825261407417	0.30432036061278256	0.38591603842955857	0.4800200821512161	0.5683395239769281	0.6543269785220788	0.7354053212766142	0.84113905719744	0.9944437418415266	1.2757737322883378	1.728212692521269	2.213253312476506	2.7621887921189336
	1	2	3	4	5	6	7	8	9	10	11	12	13	14	15	16	17	18	19	20	21	22	23	24	25	26	27	28	29	30	31	32	33	34	35	36	37	38	39
SRR1822168_1_1 - nextera_transposase_sequence	0.0724775988822563	0.07300291422666975	0.07303475152027057	0.07335312445627871	0.07335312445627871	0.07338496174987953	0.07349639227748239	0.07349639227748239	0.07376700927308932	0.07386252115389176	0.07397395168149462	0.07406946356229707	0.07408538220909748	0.07416497544309951	0.07419681273670033	0.07421273138350074	0.0743241619111036	0.07451518567270848	0.074769884021515	0.07531111801272887	0.07567724688913824	0.0762184808803521	0.07650501652275944	0.07710992510117494	0.07843117278560878	0.08952646960549296	0.21157473462421886	0.30288409267135746	0.38666393078190325	0.47967658403668545	0.5698079622205939	0.6555298752407894	0.7378611164924981	0.8435290939536044	0.9980036425047609	1.275688517291073	1.7238620993097515	2.2060219922473006	2.750885434931656
	1	2	3	4	5	6	7	8	9	10	11	12	13	14	15	16	17	18	19	20	21	22	23	24	25	26	27	28	29	30	31	32	33	34	35	36	37	38	39
SRR1822168_1_2 - nextera_transposase_sequence	0.07147472413383062	0.07200003947824407	0.07203187677184487	0.07233433106105262	0.07233433106105262	0.07235024970785303	0.07246168023545589	0.07246168023545589	0.07271637858426241	0.07279597181826446	0.0729074023458673	0.07300291422666975	0.07301883287347016	0.07343271769028076	0.07346455498388157	0.07349639227748239	0.07359190415828483	0.07376700927308932	0.07406946356229707	0.07465845349391215	0.07500866372352112	0.07551806042113417	0.0757886774167411	0.0762184808803521	0.0774282980371831	0.08842808297626482	0.20807263232812917	0.29812441727803557	0.3808854619933552	0.4724654370361008	0.5611322997143717	0.6460423617477464	0.7272911350170274	0.8315901088532986	0.9840589079076038	1.2591967992058506	1.7033111262904252	2.1810297167706607	2.719621212615655
	1	2	3	4	5	6	7	8	9	10	11	12	13	14	15	16	17	18	19	20	21	22	23	24	25	26	27	28	29	30	31	32	33	34	35	36	37	38	39
SRR1822168_2 - nextera_transposase_sequence	0.07228683029682856	0.07272457534949366	0.07273571795083422	0.07300473218319933	0.07300950758377386	0.073031792786455	0.0731018319948814	0.0731336679987116	0.07342655923394935	0.07352206724543991	0.07364463586018614	0.07376083727416634	0.07378789787742199	0.07424474453238522	0.07430364113947106	0.07434980334502483	0.0744278015544088	0.07464110278007108	0.07491170881262768	0.07526031305456826	0.07552455188635884	0.07608168195338716	0.07638412398977396	0.0769110098531636	0.07826404001594665	0.08940504955632152	0.20808489643469388	0.299607040245723	0.38011870213208104	0.4727853502808055	0.5599141255632685	0.6447475249695748	0.7247593615957988	0.8291894131597783	0.9807988305999074	1.258849712652209	1.7067329407370402	2.186939263510663	2.7294757063832225
	1	2	3	4	5	6	7	8	9	10	11	12	13	14	15	16	17	18	19	20	21	22	23	24	25	26	27	28	29	30	31	32	33	34	35	36	37	38	39
SRR1822168_2_1 - nextera_transposase_sequence	0.0727986699339981	0.0733398648127028	0.07337965855378403	0.07372984347529883	0.07372984347529883	0.07376167846816381	0.07384126595032627	0.07385718344675876	0.07411186338967862	0.07420736836827356	0.07431879084330101	0.07443021331832844	0.07444613081476092	0.07455755328978837	0.07460530577908585	0.07463714077195083	0.07474060449876202	0.07493957320416815	0.07520221189530425	0.07560014930611654	0.0759423754794151	0.07656315784028225	0.0768337552796346	0.07741474389942052	0.07883935983012848	0.09001344232573724	0.2119494237468354	0.30449374800533874	0.38582419602715207	0.4792439825894424	0.5690186624686923	0.6548378444844681	0.7358817775704966	0.842011685034131	0.9955120618808592	1.2743945581263196	1.7233157100118666	2.2071837253149478	2.755549436162483
	1	2	3	4	5	6	7	8	9	10	11	12	13	14	15	16	17	18	19	20	21	22	23	24	25	26	27	28	29	30	31	32	33	34	35	36	37	38	39
SRR1822168_2_2 - nextera_transposase_sequence	0.07186749639269738	0.07240073252318582	0.0724325675160508	0.07277479368934936	0.07277479368934936	0.0727986699339981	0.07287825741616055	0.07290213366080929	0.07314885485551291	0.0732364010858916	0.0733398648127028	0.07345924603594649	0.07347516353237897	0.07392881218070498	0.0739686059217862	0.07400044091465117	0.07408798714502988	0.07429491459865227	0.07456551203800461	0.07498732569346563	0.07534546936319668	0.07596625172406384	0.07622889041519994	0.07668253906352593	0.0779877737709902	0.08897880505762532	0.20868633697817474	0.29977421031310514	0.3802291960311314	0.47203335670552393	0.5605425956183907	0.6451838828981622	0.7249703337660239	0.8294209453560306	0.9810589751201572	1.2565430858772808	1.701357523683245	2.180712928747715	2.7223137036114413
	1	2	3	4	5	6	7	8	9	10	11	12	13	14	15	16	17	18	19	20	21	22	23	24	25	26	27	28	29	30	31	32	33	34	35	36	37	38	39
SRR1822168_3_1 - nextera_transposase_sequence	0.07287423959564374	0.07338889567433157	0.07341542433818146	0.07372846257161014	0.07373376830438012	0.07375499123546003	0.07382927149423972	0.07385580015808961	0.07412108679658849	0.0742165899864481	0.07434923330569754	0.07446595942663704	0.07449248809048693	0.0746198256769664	0.07467818873743616	0.07472594033236596	0.07480022059114565	0.07499122697086484	0.0752618193421337	0.07566505503265201	0.0759993161971606	0.07658825253462813	0.07686945637143695	0.0775008385710643	0.07882196603078874	0.09007542523591144	0.21231950825619772	0.30560490181794564	0.3864695749651758	0.47987700038063325	0.568933724924709	0.6552633028250162	0.7363508167485854	0.8423116058978101	0.9961884676927034	1.2753283744540003	1.724877806321441	2.2082512845974898	2.7559620784422876
	1	2	3	4	5	6	7	8	9	10	11	12	13	14	15	16	17	18	19	20	21	22	23	24	25	26	27	28	29	30	31	32	33	34	35	36	37	38	39
SRR1822168_3_2 - nextera_transposase_sequence	0.07199348795582744	0.07249222683620535	0.07251344976728526	0.07282118226794396	0.07282648800071394	0.07284240519902387	0.07291137972503359	0.07294321412165344	0.07319788929461238	0.07327747528616205	0.07341011860541148	0.07353215045912097	0.07356929058851082	0.0740468065378088	0.07410516959827856	0.07415292119320836	0.0742165899864481	0.0744075963661673	0.07468880020297611	0.07510264735903438	0.07544221425631295	0.07600992766270057	0.0762858257667394	0.07676864744880738	0.0779995774514422	0.08905672454407573	0.20902464820604155	0.3007872964628059	0.3805961287888105	0.47240652864050464	0.5602057945180957	0.6452301621569884	0.7251822492677823	0.8297157963018831	0.981762180291134	1.2574480550191756	1.7026414802824645	2.1814891685057223	2.7222759810856996
	1	2	3	4	5	6	7	8	9	10	11	12	13	14	15	16	17	18	19	20	21	22	23	24	25	26	27	28	29	30	31	32	33	34	35	36	37	38	39
SRR1822168_4_1 - nextera_transposase_sequence	0.07317015517230264	0.07363575087335009	0.0736596275759679	0.07395808635869063	0.07396206580912694	0.07398196306130844	0.07404165481785299	0.07407349042134341	0.07433215469970311	0.07443164096061068	0.07455500392413608	0.07469826413984298	0.0747181613920245	0.07484152435554989	0.07489723666165814	0.07494101061645746	0.07502855852605612	0.07523548994874388	0.0755180309297214	0.07588811982029757	0.07618259915258399	0.07677951671802943	0.07706603714944325	0.07769876976881541	0.07907168016933994	0.0902937303997143	0.2118181878235343	0.3044199994763043	0.3857838430969548	0.47950388032232594	0.5686833645998755	0.6542853229351885	0.7356014131506033	0.841176233225721	0.9946198625991272	1.2745861391443498	1.7255494009375107	2.2091919097135917	2.7570826457837843
	1	2	3	4	5	6	7	8	9	10	11	12	13	14	15	16	17	18	19	20	21	22	23	24	25	26	27	28	29	30	31	32	33	34	35	36	37	38	39
SRR1822168_4_2 - nextera_transposase_sequence	0.07236630618416945	0.07281598408347167	0.07283588133565319	0.07313434011837591	0.07313831956881221	0.07315423737055743	0.07320994967666568	0.0732457647305924	0.07348851120720688	0.07357605911680555	0.07369942208033094	0.07384268229603784	0.07387451789952827	0.07436399030319353	0.07441572315886547	0.07446347656410111	0.07454306557282717	0.07475795589638752	0.07505243522867394	0.07543048302012273	0.07572496235240915	0.07630198266567308	0.07658452364665058	0.07707399605031585	0.07835537909080541	0.08937845679936463	0.2086107507718741	0.29977598081713874	0.3800295577660607	0.47216179426734695	0.5600360188017891	0.6444998543123195	0.7247494518108052	0.8288797313775449	0.9805365875050509	1.2569691120628366	1.7034316154125388	2.182322660367674	2.723388638939607
	1	2	3	4	5	6	7	8	9	10	11	12	13	14	15	16	17	18	19	20	21	22	23	24	25	26	27	28	29	30	31	32	33	34	35	36	37	38	39
SRR1822168_5_1 - nextera_transposase_sequence	0.0732037710639935	0.07367180143744545	0.07369408859808602	0.07397427004613888	0.0739806378063219	0.074012476607237	0.0740793380891587	0.07410799300998229	0.07437862281776063	0.07447413922050591	0.07460149442416632	0.07474158514819275	0.07476387230883332	0.07489759527267673	0.0749549051143239	0.07498992779533051	0.07508544419807581	0.07529876416420696	0.0755693939719853	0.07592280466214288	0.07620298611019574	0.07677608452666751	0.07707855313536094	0.07770259363329686	0.07910350087356117	0.09038080415768893	0.2114542123975324	0.30388861921424515	0.38511576810884335	0.4788746690436242	0.5681602184498338	0.653965786916023	0.7352088552110788	0.8411970395773488	0.9949115865153508	1.2756597652245028	1.7266181736257689	2.2119083610537853	2.7599496412053686
	1	2	3	4	5	6	7	8	9	10	11	12	13	14	15	16	17	18	19	20	21	22	23	24	25	26	27	28	29	30	31	32	33	34	35	36	37	38	39
SRR1822168_5_2 - nextera_transposase_sequence	0.07242372044157361	0.07289175081502554	0.0729076702154831	0.07318785166353596	0.07319421942371898	0.07321969046445105	0.07328336806628125	0.07331520686719635	0.07357310115460865	0.07366224979717093	0.07378960500083132	0.07392651184476623	0.07395516676558982	0.0744391165394993	0.07449324250105498	0.0745314490621531	0.07460786218434934	0.07482436603057199	0.07509817971844185	0.07545477428869093	0.0757317718566523	0.076285766992575	0.0765786839609939	0.07705626597472037	0.0783648406923309	0.08944155953069352	0.20819710306391787	0.29915737339826154	0.37930518694183796	0.4715294576725111	0.5595637422027573	0.6443249979989314	0.7245110181036059	0.8290696403087879	0.9809566400742634	1.2581452408411073	1.7045761717522465	2.1850427808416257	2.726410648321404
	1	2	3	4	5	6	7	8	9	10	11	12	13	14	15	16	17	18	19	20	21	22	23	24	25	26	27	28	29	30	31	32	33	34	35	36	37	38	39
SRR1822168_6_1 - nextera_transposase_sequence	0.07290862260811533	0.07338357141977749	0.07340479818230987	0.07368339944054744	0.07368870613118055	0.07371523958434603	0.07377626652662664	0.07380279997979212	0.07409997465524554	0.07420080177727437	0.07433612238841834	0.0744661363089292	0.07448470972614504	0.07461737699197246	0.07467309724361998	0.07471555076868475	0.07481372454539705	0.07502599217072091	0.07528602001174264	0.07563095490289393	0.07590424947049841	0.07644287856975772	0.07674270659052769	0.07739808288371512	0.07881496928275195	0.09004923335301762	0.21092768593901043	0.30348698396148277	0.38487835154660316	0.4784751075878459	0.5674099359079132	0.653410164307878	0.7344194501674155	0.8405028492683347	0.9944579045704192	1.275386146650608	1.7264336237012936	2.211751708860518	2.7594154489226783
	1	2	3	4	5	6	7	8	9	10	11	12	13	14	15	16	17	18	19	20	21	22	23	24	25	26	27	28	29	30	31	32	33	34	35	36	37	38	39
SRR1822168_6_2 - nextera_transposase_sequence	0.07217364595543144	0.07264594142177705	0.07266186149367633	0.07293780940659736	0.07294311609723046	0.07296434285976285	0.07302536980204345	0.07305455660052548	0.0733411178947127	0.0734339849807919	0.07356665224661932	0.07368870613118055	0.07371258623902947	0.07417692166942544	0.07422733523043985	0.07427774879145428	0.07435734915095073	0.0745749234669077	0.07484821803451217	0.07519845961629655	0.07546910083858448	0.0759971165565776	0.07629694457734756	0.0768037335328083	0.07811448611918317	0.08917362939855666	0.20775693828573516	0.29878790940587563	0.37908875206589465	0.4712235148377193	0.5589776044919226	0.6439032280386854	0.723800762210589	0.8284805416390542	0.9807639893917132	1.2581924689993746	1.7046735387602807	2.1850988551557897	2.726184952178227
	1	2	3	4	5	6	7	8	9	10	11	12	13	14	15	16	17	18	19	20	21	22	23	24	25	26	27	28	29	30	31	32	33	34	35	36	37	38	39
SRR1822168_7_1 - nextera_transposase_sequence	0.07277952350539589	0.0732480124074055	0.07326620615117287	0.07354593496159607	0.07355048339753792	0.07357322557724712	0.0736369036804329	0.07366192007811302	0.07395074576041992	0.07405990822302409	0.07418499021142472	0.07430552376388351	0.07432826594359271	0.07445789636793518	0.07451247759923726	0.07455113930474291	0.07464665645952157	0.0748513360769044	0.07511969379747302	0.07545855227514017	0.07573373264962154	0.07630456136032257	0.07661612922233867	0.07727337821593468	0.07872887771732376	0.08999080510932177	0.21107016988112595	0.3039901677369932	0.3854185421857996	0.4792914373714825	0.5679086148263683	0.6541082985781658	0.7349908607139511	0.8408693525681231	0.994943071662041	1.2760614292654875	1.7278143612270944	2.212991474707319	2.7612099103414582
	1	2	3	4	5	6	7	8	9	10	11	12	13	14	15	16	17	18	19	20	21	22	23	24	25	26	27	28	29	30	31	32	33	34	35	36	37	38	39
SRR1822168_7_2 - nextera_transposase_sequence	0.07214274247353816	0.07260668293960594	0.07262032824743146	0.07289550862191284	0.07290005705785467	0.07291825080162204	0.07297965468683688	0.07300694530248793	0.07329349676682391	0.07339811079348625	0.07351864434594503	0.07363235524449105	0.07366419429608394	0.07411221523635526	0.07415769959577367	0.074205458173163	0.0742827815841743	0.0744942838554699	0.07477173844792219	0.0751060484896475	0.07537213199224518	0.07593158961309161	0.07623860903916588	0.07675030808262298	0.07809891933937879	0.08917436085776133	0.20795221704299402	0.29931892402472265	0.37968523868110915	0.4721367476349668	0.5595144762957011	0.6445929705878346	0.724445311982793	0.8290070316318021	0.9814069262991225	1.259066198368799	1.7062115647213212	2.1865332228336305	2.7282883309944137
	1	2	3	4	5	6	7	8	9	10	11	12	13	14	15	16	17	18	19	20	21	22	23	24	25	26	27	28	29	30	31	32	33	34	35	36	37	38	39
SRR1822168_8_1 - nextera_transposase_sequence	0.07264939790955895	0.07312096636115199	0.07313688428356864	0.07342937610797445	0.07343534532888069	0.07346121195280773	0.07351891442156806	0.07354478104549511	0.07383727286990092	0.07394869832681743	0.0740740519658485	0.07419741586457748	0.07421731326759828	0.07434266690662934	0.07440235911569176	0.07444215392173337	0.07453169223532698	0.07474459444764958	0.07500127094661796	0.07533753705766953	0.07561212121935663	0.07619511512786618	0.07649954539408448	0.07716013917437517	0.07862060855610217	0.08995018983614787	0.21105573332227037	0.30398058491002844	0.3852256609245746	0.47925680812028937	0.5677743849389394	0.6538704478099575	0.7348329807016083	0.8407289493186284	0.9947069923354208	1.275861276499983	1.7276596684515633	2.2125912159133856	2.7611685864178535
	1	2	3	4	5	6	7	8	9	10	11	12	13	14	15	16	17	18	19	20	21	22	23	24	25	26	27	28	29	30	31	32	33	34	35	36	37	38	39
SRR1822168_8_2 - nextera_transposase_sequence	0.07206242452044523	0.07253001349143412	0.0725419519332466	0.0728264847964441	0.07283245401735033	0.07285434116067321	0.07291005388913147	0.07293791025336059	0.07322841233746433	0.07333585831377668	0.07345922221250566	0.0735766168903284	0.07360447325455753	0.07407803144645266	0.0741337441749109	0.07418348768246291	0.07425909781394197	0.0744799589874729	0.07474857392825375	0.07508086055870117	0.07534549601887786	0.075918541225877	0.07621700227118906	0.07673831423033413	0.07808138893423838	0.08919408852135732	0.20797362559434787	0.2993385207852749	0.3795509215830414	0.4721613942030707	0.5595050242434932	0.6444729043632319	0.7244147004799154	0.828987491796052	0.9813041016606074	1.2590877657534456	1.706419190726855	2.18650373081281	2.7284930711770894
	1	2	3	4	5	6	7	8	9	10	11	12	13	14	15	16	17	18	19	20	21	22	23	24	25	26	27	28	29	30	31	32	33	34	35	36	37	38	39
SRR1822168_9_1 - nextera_transposase_sequence	0.072721908739629	0.07318530839158402	0.07320476410216228	0.07349129365795128	0.07349659976083625	0.07352489897622282	0.07358680350988094	0.07361864012719083	0.07391578188874977	0.07402013524548773	0.07414925041568894	0.07426775338012019	0.07428720909069846	0.07441101815801468	0.07446938528974947	0.07450652800994434	0.0745931943570657	0.07480190107054163	0.07506366881286737	0.07541740900519946	0.07569332635521847	0.07626284806487311	0.07656352722835538	0.07722325268705472	0.07868066227946288	0.09003218505139933	0.21117405131744343	0.3041811913863556	0.3857183057189	0.47999360437732264	0.5683862036372628	0.6545396274797408	0.7355797368420587	0.8413356734426191	0.9952002762003421	1.2763724367764575	1.7287088642162967	2.2137361915305047	2.7630681797078
	1	2	3	4	5	6	7	8	9	10	11	12	13	14	15	16	17	18	19	20	21	22	23	24	25	26	27	28	29	30	31	32	33	34	35	36	37	38	39
SRR1822168_9_2 - nextera_transposase_sequence	0.0720922511972779	0.07255211344730961	0.07256449435404122	0.07284218040502191	0.07284748650790689	0.07287224832137014	0.07293238415406658	0.07296598947233814	0.07326136253293543	0.0733604097867884	0.07348598755506629	0.07359918441661256	0.07362571493103746	0.07409442068587747	0.07414925041568894	0.07419877404261543	0.07427305948300517	0.07448884100032774	0.0747629896493851	0.07511672984171719	0.0753838036869279	0.07594625059273591	0.0762416236533332	0.07675277823125305	0.07808991615826831	0.08921858260903555	0.20803460711049623	0.29948352163218556	0.3799399596771555	0.47278084185567154	0.5599831053684142	0.6449886422867747	0.7249675310720963	0.8294553090831461	0.9816290337215219	1.2594937234993324	1.707332344393669	2.1875240432786978	2.730214559344958
	1	2	3	4	5	6	7	8	9	10	11	12	13	14	15	16	17	18	19	20	21	22	23	24	25	26	27	28	29	30	31	32	33	34	35	36	37	38	39
SRR3622817_001_1 - nextera_transposase_sequence	0.0029543406650220836	0.0029543406650220836	0.0029543406650220836	0.0029543406650220836	0.0029543406650220836	0.0029543406650220836	0.0029543406650220836	0.0029543406650220836	0.0029543406650220836	0.0029543406650220836	0.0029543406650220836	0.0029543406650220836	0.0029543406650220836	0.0029543406650220836	0.0029543406650220836	0.0029543406650220836	0.0029543406650220836	0.0029543406650220836	0.0029543406650220836	0.0029543406650220836	0.0029543406650220836	0.005908681330044167	0.005908681330044167	0.010340192327577293	0.011817362660088334	0.0177260439901325	0.1299909892609717	0.2186212092116342	0.317591621489874	0.423947885430669	0.5347356603689971	0.6277973913171928	0.7208591222653884	0.8316468972037165	1.0029986557749975	1.3442250025850482	1.905549728939244	2.607205636881989	3.3679483581251755
	1	2	3	4	5	6	7	8	9	10	11	12	13	14	15	16	17	18	19	20	21	22	23	24	25	26	27	28	29	30	31	32	33	34	35	36	37	38	39
SRR3622817_001_2 - nextera_transposase_sequence	0.0029543406650220836	0.0029543406650220836	0.0029543406650220836	0.0029543406650220836	0.0029543406650220836	0.0029543406650220836	0.0029543406650220836	0.0029543406650220836	0.0029543406650220836	0.0029543406650220836	0.0029543406650220836	0.0029543406650220836	0.0029543406650220836	0.0029543406650220836	0.0029543406650220836	0.0029543406650220836	0.0029543406650220836	0.0029543406650220836	0.0029543406650220836	0.0029543406650220836	0.004431510997533125	0.005908681330044167	0.005908681330044167	0.010340192327577293	0.011817362660088334	0.02215755498766563	0.13885401125603794	0.2186212092116342	0.3220231324874071	0.4195163744331359	0.527349808706442	0.6174571989896155	0.704610248607767	0.8139208532135841	1.0015214854424863	1.335361980589982	1.8907780256141336	2.5495959939140582	3.2970441821646452
	1	2	3	4	5	6	7	8	9	10	11	12	13	14	15	16	17	18	19	20	21	22	23	24	25	26	27	28	29	30	31	32	33	34	35	36	37	38	39
SRR3622817_002_1 - nextera_transposase_sequence	0.002946224045607548	0.0036827800570094354	0.0036827800570094354	0.0036827800570094354	0.0036827800570094354	0.0036827800570094354	0.0036827800570094354	0.0036827800570094354	0.0036827800570094354	0.0036827800570094354	0.0036827800570094354	0.0036827800570094354	0.0036827800570094354	0.0036827800570094354	0.0036827800570094354	0.0036827800570094354	0.0036827800570094354	0.0036827800570094354	0.0036827800570094354	0.004419336068411322	0.004419336068411322	0.0066290041026169835	0.0066290041026169835	0.008838672136822644	0.01252145219383208	0.019887012307850952	0.13994564216635855	0.24674626381963216	0.3461813253588869	0.45224539100075867	0.5583094566426304	0.6562714061590814	0.7424484594931021	0.8499856371577776	1.0186569637688099	1.3677845131733042	1.923884301781729	2.6103545044082876	3.396996324585503
	1	2	3	4	5	6	7	8	9	10	11	12	13	14	15	16	17	18	19	20	21	22	23	24	25	26	27	28	29	30	31	32	33	34	35	36	37	38	39
SRR3622817_002_2 - nextera_transposase_sequence	0.002209668034205661	0.002946224045607548	0.002946224045607548	0.002946224045607548	0.002946224045607548	0.002946224045607548	0.002946224045607548	0.002946224045607548	0.002946224045607548	0.002946224045607548	0.002946224045607548	0.002946224045607548	0.002946224045607548	0.002946224045607548	0.002946224045607548	0.002946224045607548	0.002946224045607548	0.002946224045607548	0.002946224045607548	0.0036827800570094354	0.004419336068411322	0.005892448091215096	0.005892448091215096	0.008102116125420758	0.01252145219383208	0.026516016410467934	0.1421553102005642	0.2452731517968284	0.3432351013132794	0.443406718863936	0.5465245604602001	0.6437499539652493	0.7225614471852512	0.8315717368727304	1.0068720675863796	1.3530533929452666	1.9017876214396723	2.5462741314163235	3.321131055411109
	1	2	3	4	5	6	7	8	9	10	11	12	13	14	15	16	17	18	19	20	21	22	23	24	25	26	27	28	29	30	31	32	33	34	35	36	37	38	39
SRR3622817_003_1 - nextera_transposase_sequence	0.0029500555593797015	0.0034417314859429855	0.0034417314859429855	0.0034417314859429855	0.0034417314859429855	0.0034417314859429855	0.0034417314859429855	0.0034417314859429855	0.0034417314859429855	0.0034417314859429855	0.0034417314859429855	0.0034417314859429855	0.003933407412506269	0.003933407412506269	0.003933407412506269	0.003933407412506269	0.003933407412506269	0.003933407412506269	0.004425083339069553	0.004916759265632836	0.00540843519219612	0.006883462971885971	0.006883462971885971	0.008358490751575822	0.011308546310955523	0.01917536113596806	0.1381609353642827	0.24387125957538866	0.3451565004474251	0.46266704689604987	0.5614939081352699	0.6534373064026039	0.7394805935511786	0.8437158899825947	1.0103940290875477	1.364400696213112	1.915569409890553	2.6137492256104156	3.387647134021024
	1	2	3	4	5	6	7	8	9	10	11	12	13	14	15	16	17	18	19	20	21	22	23	24	25	26	27	28	29	30	31	32	33	34	35	36	37	38	39
SRR3622817_003_2 - nextera_transposase_sequence	0.002458379632816418	0.0029500555593797015	0.0029500555593797015	0.0029500555593797015	0.0029500555593797015	0.0029500555593797015	0.0029500555593797015	0.0029500555593797015	0.0034417314859429855	0.0034417314859429855	0.0034417314859429855	0.003933407412506269	0.003933407412506269	0.003933407412506269	0.003933407412506269	0.003933407412506269	0.003933407412506269	0.003933407412506269	0.004425083339069553	0.004916759265632836	0.005900111118759403	0.006883462971885971	0.006883462971885971	0.008358490751575822	0.011800222237518806	0.02458379632816418	0.14160266685022568	0.24387125957538866	0.34269812081460865	0.4533252042913475	0.549693685897751	0.6406537323119585	0.7198135564886472	0.826998908479443	0.9971187790703392	1.3491587424896503	1.8919689654155154	2.5532730866431317	3.3153707728162214
	1	2	3	4	5	6	7	8	9	10	11	12	13	14	15	16	17	18	19	20	21	22	23	24	25	26	27	28	29	30	31	32	33	34	35	36	37	38	39
SRR3622817_004_1 - nextera_transposase_sequence	0.002953380882765546	0.003322553493111239	0.003322553493111239	0.003322553493111239	0.003322553493111239	0.003322553493111239	0.003322553493111239	0.003322553493111239	0.003322553493111239	0.003322553493111239	0.003322553493111239	0.003322553493111239	0.0036917261034569325	0.0036917261034569325	0.0036917261034569325	0.0036917261034569325	0.0036917261034569325	0.0036917261034569325	0.004430071324148319	0.005537589155185398	0.005906761765531092	0.007014279596568172	0.007014279596568172	0.008860142648296638	0.011813523531062183	0.0217811840103959	0.1425006275934376	0.2517757202557628	0.3507139798284086	0.4647883164252278	0.5618807129461451	0.6604497999084452	0.7497895716121029	0.8557421107813169	1.0281457198127557	1.3818130805239297	1.9462780017424948	2.6351540926475585	3.4052481578286744
	1	2	3	4	5	6	7	8	9	10	11	12	13	14	15	16	17	18	19	20	21	22	23	24	25	26	27	28	29	30	31	32	33	34	35	36	37	38	39
SRR3622817_004_2 - nextera_transposase_sequence	0.002953380882765546	0.003322553493111239	0.003322553493111239	0.003322553493111239	0.003322553493111239	0.003322553493111239	0.003322553493111239	0.003322553493111239	0.0036917261034569325	0.0036917261034569325	0.0036917261034569325	0.004060898713802626	0.004060898713802626	0.004060898713802626	0.004060898713802626	0.004060898713802626	0.004060898713802626	0.004060898713802626	0.004799243934494012	0.005906761765531092	0.006645106986222478	0.007383452206913865	0.007383452206913865	0.008860142648296638	0.012182696141407877	0.026211255334544218	0.14323897281412898	0.24919151198334294	0.3455455632835689	0.45408231072520266	0.5485904989737002	0.644944550273926	0.7298542506534356	0.837652652874378	1.0104254345161623	1.3648311404480278	1.9189592285769135	2.572025576278445	3.325137701383659
	1	2	3	4	5	6	7	8	9	10	11	12	13	14	15	16	17	18	19	20	21	22	23	24	25	26	27	28	29	30	31	32	33	34	35	36	37	38	39
SRR3622817_005_1 - nextera_transposase_sequence	0.002952962264095227	0.0032482584905047496	0.0032482584905047496	0.0032482584905047496	0.0032482584905047496	0.0032482584905047496	0.0032482584905047496	0.0032482584905047496	0.0032482584905047496	0.0032482584905047496	0.0032482584905047496	0.0032482584905047496	0.0035435547169142727	0.0035435547169142727	0.0035435547169142727	0.0035435547169142727	0.0035435547169142727	0.0035435547169142727	0.004429443396142841	0.005315332075371409	0.005905924528190454	0.007382405660238068	0.007677701886647591	0.009154183018695205	0.011811849056380908	0.021556624527895158	0.1470575207519423	0.25602182829705616	0.3522883981065606	0.4671586301798649	0.5607675339516837	0.656443511308369	0.7414888245143115	0.8433660226255969	1.0205437584713104	1.3751945263891472	1.9380291339256976	2.6245928603278377	3.3900006791813206
	1	2	3	4	5	6	7	8	9	10	11	12	13	14	15	16	17	18	19	20	21	22	23	24	25	26	27	28	29	30	31	32	33	34	35	36	37	38	39
SRR3622817_005_2 - nextera_transposase_sequence	0.002952962264095227	0.0032482584905047496	0.0032482584905047496	0.0032482584905047496	0.0032482584905047496	0.0032482584905047496	0.0032482584905047496	0.0032482584905047496	0.0035435547169142727	0.0035435547169142727	0.0035435547169142727	0.0038388509433237954	0.0038388509433237954	0.0038388509433237954	0.0038388509433237954	0.0038388509433237954	0.0038388509433237954	0.0038388509433237954	0.004724739622552363	0.005610628301780931	0.006496516981009499	0.007972998113057113	0.007972998113057113	0.009154183018695205	0.012402441509199953	0.027757845282495135	0.14794340943117087	0.25306886603296097	0.3457918811255511	0.45682326225553166	0.5492509811217122	0.6425645886671214	0.7246569396089687	0.8277153226258922	1.0069601320564725	1.358067345257395	1.9114524735488405	2.5616947641026093	3.3096801055979306
	1	2	3	4	5	6	7	8	9	10	11	12	13	14	15	16	17	18	19	20	21	22	23	24	25	26	27	28	29	30	31	32	33	34	35	36	37	38	39
SRR3622817_006_1 - nextera_transposase_sequence	0.0034484457362431646	0.003694763288831962	0.003694763288831962	0.003694763288831962	0.003694763288831962	0.003694763288831962	0.003694763288831962	0.003694763288831962	0.003694763288831962	0.003694763288831962	0.003694763288831962	0.003694763288831962	0.00394108084142076	0.00394108084142076	0.00394108084142076	0.00394108084142076	0.00394108084142076	0.00394108084142076	0.004680033499187152	0.0054189861569535445	0.005911621262131139	0.007143209025075127	0.007635844130252722	0.009113749445785507	0.011576924971673482	0.021675944627814178	0.14779053155327848	0.25764816000788215	0.3524804177545692	0.4675107148135376	0.5586482092713927	0.6549583723336125	0.7387063402138037	0.837972313907089	1.013350411350313	1.3685403221833587	1.933839105374649	2.6299325089905907	3.387112665648554
	1	2	3	4	5	6	7	8	9	10	11	12	13	14	15	16	17	18	19	20	21	22	23	24	25	26	27	28	29	30	31	32	33	34	35	36	37	38	39
SRR3622817_006_2 - nextera_transposase_sequence	0.0034484457362431646	0.003694763288831962	0.003694763288831962	0.003694763288831962	0.003694763288831962	0.003694763288831962	0.003694763288831962	0.003694763288831962	0.00394108084142076	0.00394108084142076	0.00394108084142076	0.004187398394009557	0.004187398394009557	0.004187398394009557	0.004187398394009557	0.004187398394009557	0.004187398394009557	0.004187398394009557	0.00492635105177595	0.0056653037095423416	0.006650573919897532	0.00788216168284152	0.008128479235430317	0.009360066998374304	0.012315877629439875	0.02808020099512291	0.1482831666584561	0.2561702546923494	0.34681511404502685	0.4581506478151633	0.5492881422730184	0.6423961771515838	0.7226956992955318	0.8227006256465835	0.999802945957929	1.3505591408443767	1.9060052219321149	2.56244149958126	3.3043499679787183
	1	2	3	4	5	6	7	8	9	10	11	12	13	14	15	16	17	18	19	20	21	22	23	24	25	26	27	28	29	30	31	32	33	34	35	36	37	38	39
SRR3622817_007_1 - nextera_transposase_sequence	0.00358793609252654	0.0037989911567928073	0.0037989911567928073	0.0037989911567928073	0.0037989911567928073	0.0037989911567928073	0.0037989911567928073	0.0037989911567928073	0.0037989911567928073	0.0037989911567928073	0.0037989911567928073	0.0037989911567928073	0.0040100462210590744	0.0040100462210590744	0.0040100462210590744	0.0040100462210590744	0.0040100462210590744	0.0040100462210590744	0.0046432114138578754	0.0052763766066566764	0.005698486735189211	0.006753762056520546	0.007386927249319347	0.009075367763449483	0.011185918406112154	0.021316561490892973	0.14963804056478336	0.25812034359764463	0.35203984719613346	0.467064857221249	0.5609843608197379	0.6549038644182267	0.7384816698676685	0.8425318165509381	1.018551740149005	1.3731242481163335	1.9379076000928643	2.6240476140224986	3.384056900445326
	1	2	3	4	5	6	7	8	9	10	11	12	13	14	15	16	17	18	19	20	21	22	23	24	25	26	27	28	29	30	31	32	33	34	35	36	37	38	39
SRR3622817_007_2 - nextera_transposase_sequence	0.00358793609252654	0.0037989911567928073	0.0037989911567928073	0.0037989911567928073	0.0037989911567928073	0.0037989911567928073	0.0037989911567928073	0.0037989911567928073	0.0040100462210590744	0.0040100462210590744	0.0040100462210590744	0.004221101285325341	0.004221101285325341	0.004221101285325341	0.004221101285325341	0.004221101285325341	0.004221101285325341	0.004221101285325341	0.004854266478124143	0.005487431670922944	0.006331651927988012	0.007386927249319347	0.007809037377851881	0.009286422827715751	0.011819083598910957	0.027015048226082184	0.1492159304362508	0.25558768282644945	0.3459192503324117	0.4565121040079357	0.5506426626706907	0.6411852852409193	0.7224414849834322	0.8262805766024356	1.0031447204575674	1.3532850720753045	1.9083598910955868	2.5552436630716953	3.299423819674553
	1	2	3	4	5	6	7	8	9	10	11	12	13	14	15	16	17	18	19	20	21	22	23	24	25	26	27	28	29	30	31	32	33	34	35	36	37	38	39
SRR3622817_008_1 - nextera_transposase_sequence	0.0035102499297950014	0.0036949999261000014	0.0036949999261000014	0.0036949999261000014	0.0036949999261000014	0.0036949999261000014	0.0036949999261000014	0.0036949999261000014	0.0036949999261000014	0.0036949999261000014	0.0036949999261000014	0.0036949999261000014	0.0038797499224050014	0.0038797499224050014	0.004064499918710001	0.004064499918710001	0.004064499918710001	0.004064499918710001	0.004803499903930002	0.005727249885455002	0.006096749878065002	0.007020499859590003	0.007574749848505003	0.009052749818945004	0.010900249781995004	0.02106149957877001	0.14816949703661006	0.2597584948048301	0.3541657429166851	0.4685259906294802	0.5642264887154702	0.6569709868605803	0.7399237352015253	0.8433837331323253	1.0161249796775005	1.3662262226754756	1.9311917113761659	2.617353197652936	3.3814791823704162
	1	2	3	4	5	6	7	8	9	10	11	12	13	14	15	16	17	18	19	20	21	22	23	24	25	26	27	28	29	30	31	32	33	34	35	36	37	38	39
SRR3622817_008_2 - nextera_transposase_sequence	0.0035102499297950014	0.0036949999261000014	0.0036949999261000014	0.0036949999261000014	0.0036949999261000014	0.0036949999261000014	0.0036949999261000014	0.0036949999261000014	0.0038797499224050014	0.0038797499224050014	0.0038797499224050014	0.004064499918710001	0.004064499918710001	0.004064499918710001	0.004249249915015001	0.004249249915015001	0.004249249915015001	0.004249249915015001	0.004988249900235002	0.005727249885455002	0.006466249870675003	0.007389999852200003	0.007759499844810003	0.009052749818945004	0.011269749774605004	0.02586499948270001	0.14798474704030506	0.2569872448602551	0.34714524305709515	0.4570714908585702	0.5533262389334752	0.6431147371377053	0.7234809855303803	0.8265714834685703	0.9993127300137454	1.3438714731225705	1.9003384619932309	2.548441449031171	3.2961246840775065
	1	2	3	4	5	6	7	8	9	10	11	12	13	14	15	16	17	18	19	20	21	22	23	24	25	26	27	28	29	30	31	32	33	34	35	36	37	38	39
SRR3622817_009_1 - nextera_transposase_sequence	0.0036137493306350674	0.003778010663845752	0.003778010663845752	0.003778010663845752	0.003778010663845752	0.003778010663845752	0.003778010663845752	0.003778010663845752	0.003778010663845752	0.003778010663845752	0.003778010663845752	0.003778010663845752	0.003942271997056437	0.003942271997056437	0.004106533330267122	0.004106533330267122	0.004106533330267122	0.004106533330267122	0.004763578663109861	0.0055848853291632855	0.00607766932879534	0.006898975994848765	0.007391759994480819	0.008870111993376983	0.010512725325483831	0.02053266665133561	0.15029911988777667	0.26101125847177825	0.35431169573544724	0.4683090609836626	0.5635806342458598	0.6550741968442113	0.7375333861159751	0.842332116704392	1.0171061752405608	1.3689539509778477	1.9333558918897609	2.6194754807107916	3.385426077472215
	1	2	3	4	5	6	7	8	9	10	11	12	13	14	15	16	17	18	19	20	21	22	23	24	25	26	27	28	29	30	31	32	33	34	35	36	37	38	39
SRR3622817_009_2 - nextera_transposase_sequence	0.0036137493306350674	0.003778010663845752	0.003778010663845752	0.003778010663845752	0.003778010663845752	0.003778010663845752	0.003778010663845752	0.003778010663845752	0.003942271997056437	0.003942271997056437	0.003942271997056437	0.004106533330267122	0.004106533330267122	0.004106533330267122	0.004270794663477807	0.004270794663477807	0.004270794663477807	0.004270794663477807	0.004927839996320546	0.0055848853291632855	0.00640619199521671	0.007227498661270135	0.007556021327691504	0.008870111993376983	0.010841247991905202	0.02529624531444547	0.15013485855456596	0.25756177047435386	0.34659141307454505	0.457139290325336	0.5519180795879012	0.640619199521671	0.7209429914616959	0.8250846767172701	1.0015013485855457	1.349571113658987	1.9042816359114698	2.5516355500947787	3.302474104200819
	1	2	3	4	5	6	7	8	9	10	11	12	13	14	15	16	17	18	19	20	21	22	23	24	25	26	27	28	29	30	31	32	33	34	35	36	37	38	39
SRR3622817_01_1 - nextera_transposase_sequence	0.0036944102095765024	0.0038421866179595625	0.0038421866179595625	0.0038421866179595625	0.0038421866179595625	0.0038421866179595625	0.0038421866179595625	0.0038421866179595625	0.0038421866179595625	0.0038421866179595625	0.0038421866179595625	0.0038421866179595625	0.0039899630263426225	0.0039899630263426225	0.004137739434725683	0.004137739434725683	0.004137739434725683	0.004137739434725683	0.004728845068257923	0.005615503518556284	0.006058832743705464	0.006945491194003824	0.007388820419153005	0.009014360911366665	0.010787677811963386	0.021870908440692893	0.15265302985970108	0.2636331125553792	0.35776668469538847	0.47037230788328027	0.5682002902328661	0.6607083218806616	0.7418375700829617	0.8457243851762529	1.0202483234766468	1.369887305710967	1.9336543036923413	2.618893509364591	3.385557516055907
	1	2	3	4	5	6	7	8	9	10	11	12	13	14	15	16	17	18	19	20	21	22	23	24	25	26	27	28	29	30	31	32	33	34	35	36	37	38	39
SRR3622817_01_2 - nextera_transposase_sequence	0.0035466338011934423	0.0036944102095765024	0.0036944102095765024	0.0036944102095765024	0.0036944102095765024	0.0036944102095765024	0.0036944102095765024	0.0036944102095765024	0.0038421866179595625	0.0038421866179595625	0.0038421866179595625	0.0039899630263426225	0.0039899630263426225	0.004137739434725683	0.004285515843108743	0.004285515843108743	0.004285515843108743	0.004433292251491803	0.0050243978850240435	0.005615503518556284	0.006354385560471584	0.007241044010769944	0.007536596827536064	0.009014360911366665	0.011083230628729507	0.026304200692184698	0.15161859500101965	0.2586087146703552	0.34890010019240486	0.45855019521263546	0.5549004134783907	0.644452916958525	0.7238088482602284	0.8274001105367534	1.003254036512595	1.3487552793121895	1.903212363565431	2.5512119143251493	3.302802727361393
	1	2	3	4	5	6	7	8	9	10	11	12	13	14	15	16	17	18	19	20	21	22	23	24	25	26	27	28	29	30	31	32	33	34	35	36	37	38	39
SRR3622817_02_1 - nextera_transposase_sequence	0.004133832838134608	0.004207651281672726	0.004207651281672726	0.004207651281672726	0.004207651281672726	0.004207651281672726	0.004207651281672726	0.004207651281672726	0.004207651281672726	0.004207651281672726	0.004207651281672726	0.004207651281672726	0.004281469725210844	0.004281469725210844	0.0043552881687489615	0.00442910661228708	0.00442910661228708	0.004502925055825198	0.0052411094912063775	0.005831657039511322	0.006348386144278148	0.007234207466735564	0.007677118127964272	0.009301123885802868	0.011294221861332054	0.022957535940354698	0.1522136305755993	0.26323656965692876	0.3600125491354015	0.4718474910956503	0.5756362227102442	0.6693118275601159	0.7490357465812834	0.8538579364054109	1.0267407311716832	1.3804787126063447	1.9502094598335393	2.63738535072988	3.4110764574528947
	1	2	3	4	5	6	7	8	9	10	11	12	13	14	15	16	17	18	19	20	21	22	23	24	25	26	27	28	29	30	31	32	33	34	35	36	37	38	39
SRR3622817_02_2 - nextera_transposase_sequence	0.003986195951058372	0.00406001439459649	0.00406001439459649	0.00406001439459649	0.00406001439459649	0.00406001439459649	0.00406001439459649	0.00406001439459649	0.004133832838134608	0.004133832838134608	0.004133832838134608	0.004207651281672726	0.004207651281672726	0.004281469725210844	0.0043552881687489615	0.00442910661228708	0.00442910661228708	0.004576743499363316	0.005314927934744496	0.005757838595973204	0.006348386144278148	0.007234207466735564	0.007603299684426154	0.009153486998726632	0.011368040304870172	0.027091368778489305	0.1513278092531419	0.25851218927048925	0.3527783416686659	0.4621034565486187	0.5631609057523023	0.6538837728606492	0.7327218705593592	0.8375440603834868	1.0111650395851404	1.3609906435122816	1.919943897982911	2.5675531031428203	3.326849613375902
	1	2	3	4	5	6	7	8	9	10	11	12	13	14	15	16	17	18	19	20	21	22	23	24	25	26	27	28	29	30	31	32	33	34	35	36	37	38	39
SRR3622817_03_1 - nextera_transposase_sequence	0.004135148466598338	0.004184376424534033	0.004184376424534033	0.004184376424534033	0.004184376424534033	0.004184376424534033	0.004184376424534033	0.004184376424534033	0.004184376424534033	0.004184376424534033	0.004184376424534033	0.004233604382469727	0.004282832340405422	0.004282832340405422	0.004332060298341116	0.004381288256276811	0.004381288256276811	0.004430516214212505	0.0049720237515051445	0.005710443120540563	0.006153494741961813	0.006990370026868619	0.007581105522096954	0.009008716302232093	0.011174746451402652	0.024023243472618916	0.1523113018530388	0.2642556781988081	0.36010251229960527	0.4725391682247315	0.5769024390484039	0.6682203010191172	0.746246614347193	0.8490345905169231	1.0215785830815323	1.3683403187805645	1.9403691899933346	2.6242439816360026	3.3972706051002133
	1	2	3	4	5	6	7	8	9	10	11	12	13	14	15	16	17	18	19	20	21	22	23	24	25	26	27	28	29	30	31	32	33	34	35	36	37	38	39
SRR3622817_03_2 - nextera_transposase_sequence	0.003987464592791255	0.004036692550726949	0.004036692550726949	0.004036692550726949	0.004036692550726949	0.004036692550726949	0.004036692550726949	0.004036692550726949	0.004085920508662644	0.004085920508662644	0.004085920508662644	0.004184376424534033	0.004184376424534033	0.004233604382469727	0.004282832340405422	0.004332060298341116	0.004332060298341116	0.004528972130083894	0.0051197076253122285	0.005710443120540563	0.006202722699897507	0.006990370026868619	0.007531877564161259	0.008910260386360705	0.011322430325209736	0.027912252149538783	0.15103137494671073	0.2588898307838174	0.3520783551560871	0.46239820888997846	0.5640047140692519	0.6517781630685953	0.7296075645649283	0.8328385923560796	1.006465599995274	1.349879834554679	1.9098970840311396	2.5547833329887375	3.3120077819555904
	1	2	3	4	5	6	7	8	9	10	11	12	13	14	15	16	17	18	19	20	21	22	23	24	25	26	27	28	29	30	31	32	33	34	35	36	37	38	39
SRR3622817_04_1 - nextera_transposase_sequence	0.004207769313845702	0.004244679570984699	0.004281589828123697	0.004281589828123697	0.004281589828123697	0.004281589828123697	0.004281589828123697	0.004281589828123697	0.004281589828123697	0.004281589828123697	0.004281589828123697	0.004318500085262694	0.004355410342401692	0.004355410342401692	0.004392320599540689	0.0044292308566796865	0.0044292308566796865	0.004503051370957681	0.005019794970903644	0.005831820627961587	0.006237833456490558	0.007086769370687498	0.007751153999189451	0.00904301299905436	0.011331448941672198	0.024434590226016267	0.1523655414697812	0.26320704365819036	0.35909989170530554	0.4722667400934715	0.5748034344256062	0.6671528977873777	0.7431880274937124	0.846130734654376	1.0180587124078257	1.3656795141429032	1.9391172690543665	2.626496987753915	3.399471592758798
	1	2	3	4	5	6	7	8	9	10	11	12	13	14	15	16	17	18	19	20	21	22	23	24	25	26	27	28	29	30	31	32	33	34	35	36	37	38	39
SRR3622817_04_2 - nextera_transposase_sequence	0.004207769313845702	0.004244679570984699	0.004244679570984699	0.004244679570984699	0.004244679570984699	0.004244679570984699	0.004244679570984699	0.004244679570984699	0.004281589828123697	0.004281589828123697	0.004281589828123697	0.0044292308566796865	0.0044292308566796865	0.0044661411138186835	0.004503051370957681	0.004539961628096678	0.004539961628096678	0.004724512913791665	0.005278166770876626	0.005942551399378579	0.0063854744850465476	0.007234410399243487	0.007861884770606443	0.009079923256193357	0.011589820741645178	0.02838398773988899	0.15144278504130626	0.2583348897158427	0.35182857104892307	0.4623009706659422	0.5618479341698182	0.6508385641319409	0.7263938604954685	0.8297794907418002	1.002704045438003	1.3471505650591264	1.9096997941145857	2.5573271658754337	3.3143196295391313
	1	2	3	4	5	6	7	8	9	10	11	12	13	14	15	16	17	18	19	20	21	22	23	24	25	26	27	28	29	30	31	32	33	34	35	36	37	38	39
SRR3622817_05_1 - nextera_transposase_sequence	0.004547676034190255	0.0045772063980486334	0.004606736761907012	0.004606736761907012	0.004606736761907012	0.004606736761907012	0.004606736761907012	0.00463626712576539	0.004665797489623769	0.004665797489623769	0.004665797489623769	0.004695327853482147	0.004724858217340525	0.004724858217340525	0.004754388581198903	0.004783918945057281	0.004783918945057281	0.004872510036632417	0.005404056586083225	0.006260437137976195	0.006673862231993491	0.007530242783886461	0.008268501880345919	0.009390655706964294	0.01187120627106807	0.025337052190488565	0.15414849934073463	0.2641786350770521	0.35938452815646366	0.4722200484593271	0.5741293341345906	0.6659392353702887	0.7423047563080548	0.8466355318197053	1.018502249475467	1.3656021462668453	1.9399381929484445	2.628054731576375	3.401750264665886
	1	2	3	4	5	6	7	8	9	10	11	12	13	14	15	16	17	18	19	20	21	22	23	24	25	26	27	28	29	30	31	32	33	34	35	36	37	38	39
SRR3622817_05_2 - nextera_transposase_sequence	0.004488615306473499	0.004518145670331877	0.004518145670331877	0.004518145670331877	0.004518145670331877	0.004518145670331877	0.004518145670331877	0.004518145670331877	0.004547676034190255	0.004547676034190255	0.004547676034190255	0.004665797489623769	0.004665797489623769	0.004695327853482147	0.004724858217340525	0.004754388581198903	0.004754388581198903	0.004931570764349173	0.005492647677658361	0.006201376410259439	0.006644331868135113	0.007471182056169705	0.008179910788770783	0.009213473523814023	0.011782615179492934	0.029057878036644228	0.1533511795165584	0.2596014286790035	0.3522381801027361	0.4621206640197617	0.5609292614898954	0.649106927971013	0.7248818416316116	0.8295079207818459	1.0021424278979254	1.3461711668480323	1.9105554809093581	2.5585107246898944	3.3159350272934387
	1	2	3	4	5	6	7	8	9	10	11	12	13	14	15	16	17	18	19	20	21	22	23	24	25	26	27	28	29	30	31	32	33	34	35	36	37	38	39
SRR3622817_06_1 - nextera_transposase_sequence	0.004602031341556121	0.004626641134826475	0.0046512509280968286	0.004675860721367183	0.004675860721367183	0.004675860721367183	0.004675860721367183	0.004700470514637536	0.00472508030790789	0.004749690101178243	0.004749690101178243	0.004774299894448597	0.00479890968771895	0.00479890968771895	0.004848129274259657	0.004897348860800364	0.004897348860800364	0.005020397827152133	0.005512593692559204	0.006300107077210519	0.006743083356076884	0.007629035913809613	0.008342719918649868	0.009573209582167548	0.012034188909202907	0.025668014380978797	0.1545741115310909	0.2639646426178126	0.359204542574081	0.47218810347827433	0.5753031372810559	0.6661132744486606	0.7427727804858121	0.8474628410578963	1.0200021016763452	1.3656712579517318	1.9419341771703316	2.6303931439084733	3.4060199984102075
	1	2	3	4	5	6	7	8	9	10	11	12	13	14	15	16	17	18	19	20	21	22	23	24	25	26	27	28	29	30	31	32	33	34	35	36	37	38	39
SRR3622817_06_2 - nextera_transposase_sequence	0.004528201961745061	0.004552811755015414	0.004552811755015414	0.004577421548285768	0.004577421548285768	0.004577421548285768	0.004577421548285768	0.004577421548285768	0.004602031341556121	0.004626641134826475	0.004626641134826475	0.00472508030790789	0.00472508030790789	0.004749690101178243	0.00479890968771895	0.004848129274259657	0.004848129274259657	0.00506961741369284	0.005586423072370265	0.006226277697399458	0.0066938637695361765	0.007555206533998552	0.0082196709522981	0.009400941029275071	0.011911139942851139	0.02906416585228759	0.15339284145411394	0.25928878189644544	0.35209231231894883	0.462073478444159	0.5617923607756318	0.6494278346113609	0.7253490468504017	0.8302359857686488	1.0036611989448305	1.3465986681672077	1.912107107726663	2.561313454198591	3.31991033175724
	1	2	3	4	5	6	7	8	9	10	11	12	13	14	15	16	17	18	19	20	21	22	23	24	25	26	27	28	29	30	31	32	33	34	35	36	37	38	39
SRR3622817_07_1 - nextera_transposase_sequence	0.004661595581904234	0.004682688774582534	0.004703781967260834	0.004724875159939134	0.004724875159939134	0.004724875159939134	0.004724875159939134	0.004745968352617433	0.004767061545295733	0.004809247930652332	0.004830341123330632	0.004851434316008932	0.004872527508687231	0.004872527508687231	0.0049147138940438305	0.00495690027940043	0.00497799347207873	0.005104552628148528	0.005526416481714523	0.006327957803489911	0.006749821657055905	0.007593549364187893	0.008247438337215184	0.009407563934521667	0.011938747055917631	0.025628229104134138	0.15476075468068493	0.2637070948641029	0.35974440112840145	0.47324687093033213	0.5767722605954271	0.6682956236265695	0.7454334292511116	0.8511946973401062	1.02346280194378	1.3683997818120148	1.945952490536539	2.6328734032980474	3.4082591661523445
	1	2	3	4	5	6	7	8	9	10	11	12	13	14	15	16	17	18	19	20	21	22	23	24	25	26	27	28	29	30	31	32	33	34	35	36	37	38	39
SRR3622817_07_2 - nextera_transposase_sequence	0.004598316003869335	0.004640502389225935	0.004640502389225935	0.004661595581904234	0.004661595581904234	0.004661595581904234	0.004661595581904234	0.004661595581904234	0.004682688774582534	0.004724875159939134	0.004745968352617433	0.004830341123330632	0.004830341123330632	0.004851434316008932	0.004893620701365531	0.004935807086722131	0.00495690027940043	0.005188925398861727	0.005631882445106021	0.006306864610811611	0.006749821657055905	0.007572456171509593	0.008184158759180285	0.00930209797113017	0.011917653863239333	0.02906641951069699	0.15341079034927374	0.25908768566755525	0.35267818158117104	0.46289011332528696	0.5631882445106021	0.6514210694839297	0.7279049861354444	0.8336029746464043	1.0063984090670355	1.349331535630832	1.9157681318138922	2.56311821511091	3.320827882500792
	1	2	3	4	5	6	7	8	9	10	11	12	13	14	15	16	17	18	19	20	21	22	23	24	25	26	27	28	29	30	31	32	33	34	35	36	37	38	39
SRR3622817_08_1 - nextera_transposase_sequence	0.004576577115232122	0.004595031055212897	0.0046134849951936716	0.004631938935174446	0.004631938935174446	0.004631938935174446	0.004631938935174446	0.004650392875155221	0.004668846815135995	0.004705754695097545	0.0047242086350783195	0.004742662575059094	0.0047611165150398685	0.0047611165150398685	0.004798024395001418	0.004853386214943742	0.004890294094905292	0.005037925614751489	0.0054439122943285324	0.006274339593463393	0.006680326273040436	0.007510753572175297	0.008156641471502411	0.009300785750310441	0.011773613707734248	0.025263443833680545	0.1557697073777191	0.2638544338451165	0.36103288178387594	0.47397099446621704	0.5774053280584591	0.6690291400630054	0.7469970364817785	0.8529226519714251	1.0239168598332835	1.3695222477932316	1.9484407989301145	2.635462530474375	3.4114507066659505
	1	2	3	4	5	6	7	8	9	10	11	12	13	14	15	16	17	18	19	20	21	22	23	24	25	26	27	28	29	30	31	32	33	34	35	36	37	38	39
SRR3622817_08_2 - nextera_transposase_sequence	0.004465853475347474	0.004502761355309024	0.004502761355309024	0.004521215295289798	0.004521215295289798	0.004521215295289798	0.004521215295289798	0.004521215295289798	0.004539669235270573	0.004595031055212897	0.0046134849951936716	0.004705754695097545	0.004705754695097545	0.0047242086350783195	0.0047611165150398685	0.004816478334982193	0.004853386214943742	0.005074833494713039	0.005499274114270856	0.006218977773521069	0.006643418393078887	0.0074553917522329725	0.008064371771598538	0.009153154230464243	0.011828975527676573	0.028732784550066184	0.1543303000592187	0.25935167248980745	0.3540019306512008	0.46358142625704085	0.5636755967127628	0.6524205940803083	0.7294473395600618	0.8350223301900738	1.0064963404914322	1.3503116962732453	1.9182870610015286	2.5656512755271046	3.324034392977021
	1	2	3	4	5	6	7	8	9	10	11	12	13	14	15	16	17	18	19	20	21	22	23	24	25	26	27	28	29	30	31	32	33	34	35	36	37	38	39
SRR3622817_09_1 - nextera_transposase_sequence	0.004593334841478273	0.004609739608769267	0.004626144376060261	0.004642549143351255	0.004642549143351255	0.004642549143351255	0.004642549143351255	0.004658953910642249	0.004675358677933242	0.004740977747097218	0.004773787281679205	0.004790192048970199	0.004806596816261193	0.004806596816261193	0.00483940635084318	0.004888620652716162	0.004937834954589143	0.005085477860208088	0.0055120018097739275	0.006348644941614613	0.00680797842576244	0.007579002488439151	0.008202383645496915	0.009399931657739466	0.011827837216806553	0.02521412732625752	0.15618978937755226	0.2649205869822594	0.36233209515618076	0.476017132482768	0.579842904667468	0.6712010537110127	0.7485331267207576	0.853900947030811	1.0245761459263107	1.3702574022821328	1.9500018783458548	2.638067032832009	3.413323525469796
	1	2	3	4	5	6	7	8	9	10	11	12	13	14	15	16	17	18	19	20	21	22	23	24	25	26	27	28	29	30	31	32	33	34	35	36	37	38	39
SRR3622817_09_2 - nextera_transposase_sequence	0.004462096703150322	0.00449490623773231	0.0045113110050233034	0.0045277157723142974	0.0045277157723142974	0.0045277157723142974	0.0045277157723142974	0.0045277157723142974	0.0045441205396052915	0.004626144376060261	0.004658953910642249	0.004740977747097218	0.004740977747097218	0.004757382514388211	0.004790192048970199	0.00483940635084318	0.004888620652716162	0.005118287394790076	0.0055448113443559155	0.006283025872450638	0.006742359356598465	0.0074969786519841815	0.008103955041750953	0.009219479217538533	0.011844241984097547	0.02867553322465722	0.15471336032136282	0.26060613318472803	0.35552411673041834	0.46561651002027793	0.5659316620047052	0.6541565004956701	0.7305863113044103	0.8354619885957338	1.0065473066735084	1.3507357292058502	1.9191773206060774	2.5677726049901004	3.3256564490667246
	1	2	3	4	5	6	7	8	9	10	11	12	13	14	15	16	17	18	19	20	21	22	23	24	25	26	27	28	29	30	31	32	33	34	35	36	37	38	39
SRR3622817_1 - nextera_transposase_sequence	0.004656903897691204	0.004686443408618519	0.004690874335257616	0.004723367797277662	0.004726321748370394	0.004735183601648588	0.004742568479380417	0.00474847638156588	0.0047691540392150004	0.004825279109976899	0.0048400488654405565	0.004848910718718751	0.004859249547543311	0.0048784502296460655	0.004894696960656089	0.004922759496037038	0.004970022713520743	0.0051679374367337525	0.005432316059533222	0.006213636123560702	0.006605034643347625	0.0075827924550417505	0.0081455201382071	0.009353686135134282	0.012137785040033718	0.02552804534338559	0.15528477801825566	0.26227245567035135	0.35904537044378154	0.47181097643326003	0.5753543471112308	0.6658767013724411	0.7454871602971013	0.850912197821142	1.0235145141205362	1.36960680902269	1.9504628900441332	2.6378768488336797	3.410230194319174
	1	2	3	4	5	6	7	8	9	10	11	12	13	14	15	16	17	18	19	20	21	22	23	24	25	26	27	28	29	30	31	32	33	34	35	36	37	38	39
SRR3622817_1_1 - nextera_transposase_sequence	0.004607622543561231	0.004637158585507136	0.004651926606480089	0.004681462648425995	0.004681462648425995	0.004681462648425995	0.004681462648425995	0.004696230669398948	0.0047109986903719	0.004770070774263711	0.004814374837182569	0.004829142858155521	0.004843910879128474	0.004843910879128474	0.004888214942047332	0.004962055046912096	0.0050063591098309535	0.00515403931956048	0.005567543906803155	0.006409321102261456	0.006852361731450036	0.007620298822043575	0.008270091744853492	0.009436765401716753	0.011932560946145754	0.025386228052505632	0.1570579030473516	0.2657505374082832	0.36301272353614944	0.47649019669231774	0.5797038952722839	0.6711622491577798	0.748768199370646	0.8551274864178511	1.0256242885505897	1.370930154940169	1.9497036648911568	2.636047439609132	3.4096111461933654
	1	2	3	4	5	6	7	8	9	10	11	12	13	14	15	16	17	18	19	20	21	22	23	24	25	26	27	28	29	30	31	32	33	34	35	36	37	38	39
SRR3622817_1_2 - nextera_transposase_sequence	0.004474710354804658	0.0045190144177235155	0.004533782438696468	0.004548550459669421	0.004548550459669421	0.004548550459669421	0.004548550459669421	0.004563318480642373	0.004578086501615326	0.004651926606480089	0.004696230669398948	0.004770070774263711	0.004770070774263711	0.0047848387952366634	0.004829142858155521	0.004902982963020284	0.004947287025939143	0.005183575361506386	0.005611847969722012	0.006350249018369646	0.006778521626585273	0.007546458717178812	0.008166715598042823	0.009289085191987225	0.011947328967118706	0.028782872876284744	0.15527097250962432	0.261438275284181	0.35602744961594285	0.4659310616966566	0.5655118271172764	0.6539427367033169	0.7305739975319684	0.8366379241597144	1.007430086711912	1.3510228626686287	1.9178638116734708	2.5647622023726893	3.321076860460514
	1	2	3	4	5	6	7	8	9	10	11	12	13	14	15	16	17	18	19	20	21	22	23	24	25	26	27	28	29	30	31	32	33	34	35	36	37	38	39
SRR3622817_2 - nextera_transposase_sequence	0.004541699805074675	0.004578624193733819	0.00458157814482655	0.004614071606846597	0.00461997950903206	0.004627364386763888	0.00463031833785662	0.004637703215588449	0.004664288775423032	0.004729275699463125	0.004746999406019514	0.0047632461370295375	0.004775061941400463	0.004788354721317755	0.004811986330059607	0.004850387694265117	0.0049050357894806496	0.005114766317064585	0.005376190988771323	0.0061117248108614654	0.00649573845291656	0.007438048851497907	0.007990437705838698	0.009176449069570393	0.012171755477600129	0.028690249988154656	0.15406036529031844	0.2579020850286551	0.3526013261349878	0.4617690196935193	0.5619256854436734	0.6493138975954956	0.7274695356069856	0.832122114920277	1.005362484655701	1.348911427667013	1.9180033984616531	2.5657162545648884	3.320570393777041
	1	2	3	4	5	6	7	8	9	10	11	12	13	14	15	16	17	18	19	20	21	22	23	24	25	26	27	28	29	30	31	32	33	34	35	36	37	38	39
SRR3622817_2_1 - nextera_transposase_sequence	0.004726483914704394	0.004756024439171297	0.004770794701404748	0.004800335225871651	0.004800335225871651	0.004800335225871651	0.004807720356988376	0.004822490619221827	0.004859416274805455	0.004933267585972711	0.004962808110439614	0.0049701932415563395	0.0049849635037897905	0.005007118897139968	0.005029274290490144	0.005095740470540675	0.005132666126124303	0.005302524141808992	0.00562746991094492	0.006461989727134914	0.006838631414087921	0.0077248471480949946	0.008382123817483574	0.009497278616109142	0.01204514885137948	0.025360540254835764	0.1563210703477311	0.26358271468705397	0.36085966175656375	0.47354937746667997	0.5777609626547952	0.6686793118328042	0.7476411337328345	0.853617765257847	1.025174361099383	1.3703553894951384	1.9499478646668815	2.6386113413015453	3.4103427727371387
	1	2	3	4	5	6	7	8	9	10	11	12	13	14	15	16	17	18	19	20	21	22	23	24	25	26	27	28	29	30	31	32	33	34	35	36	37	38	39
SRR3622817_2_2 - nextera_transposase_sequence	0.00461570694795351	0.004660017734653864	0.004667402865770589	0.004682173128004041	0.004682173128004041	0.004682173128004041	0.004689558259120766	0.004704328521354217	0.004726483914704394	0.004822490619221827	0.00485203114368873	0.004888956799272358	0.004903727061505809	0.004911112192622535	0.0049554229793228885	0.005029274290490144	0.005058814814957047	0.0052655984862253645	0.005612699648711468	0.006373368153734207	0.006764780102920664	0.007606685050227384	0.008219650932915611	0.009320035469307727	0.012074689375846381	0.02875770056852955	0.15517637502463866	0.2594175007372207	0.3543016653249114	0.4632914303455481	0.5642904834978876	0.6521809289180391	0.7302196094284787	0.8353469508750678	1.0077602219261441	1.351176203985002	1.9190041652878012	2.5678913257277807	3.321750739860898
	1	2	3	4	5	6	7	8	9	10	11	12	13	14	15	16	17	18	19	20	21	22	23	24	25	26	27	28	29	30	31	32	33	34	35	36	37	38	39
SRR3622817_3_1 - nextera_transposase_sequence	0.004623017081383464	0.004657480467506664	0.00466732714925615	0.004701790535379349	0.004701790535379349	0.004701790535379349	0.004706713876254092	0.004716560558003577	0.00475594728500152	0.004829797398122661	0.004854414102496375	0.004859337443371118	0.0048691841251206035	0.004893800829494317	0.004908570852118546	0.0049528809199912305	0.004982420965239687	0.005184277941104141	0.005479678393588708	0.006272336274422294	0.006666203544401715	0.0076311783558512996	0.008246595965194146	0.009438044456881898	0.012037568438746081	0.02539951557279797	0.1559960556162248	0.2627783958485208	0.35987160123932305	0.47217300659220574	0.5764542896601325	0.6678068795909846	0.7469003507437273	0.8519545983289886	1.023478871064152	1.3696045045811933	1.9503864108702247	2.637630640234694	3.408645514582911
	1	2	3	4	5	6	7	8	9	10	11	12	13	14	15	16	17	18	19	20	21	22	23	24	25	26	27	28	29	30	31	32	33	34	35	36	37	38	39
SRR3622817_3_2 - nextera_transposase_sequence	0.004613170399633979	0.004657480467506664	0.00466732714925615	0.0046919438536298635	0.0046919438536298635	0.0046919438536298635	0.004696867194504606	0.004711637217128834	0.004741177262377291	0.004834720738997404	0.004874107465995346	0.00489872417036906	0.004908570852118546	0.004913494192993288	0.004943034238241745	0.004992267646989173	0.005026731033112372	0.005258128054225282	0.00557322187020882	0.006331416364919207	0.006720360294023887	0.0076361016967260425	0.008226902601695176	0.009403581070758699	0.012195115346737851	0.02884585418511791	0.15466675358004425	0.25858370942324	0.3532053976949213	0.46187337748224383	0.5628314054597192	0.6510724439577339	0.7291172435041564	0.8332705197093397	1.0057449972333286	1.3495615838801154	1.9182173015946553	2.5659517204393136	3.3194444246143213
	1	2	3	4	5	6	7	8	9	10	11	12	13	14	15	16	17	18	19	20	21	22	23	24	25	26	27	28	29	30	31	32	33	34	35	36	37	38	39
SRR3622817_4_1 - nextera_transposase_sequence	0.0046415233708640685	0.0046821413160347165	0.004689526396974834	0.004733836882615541	0.004733836882615541	0.004733836882615541	0.0047375294230856	0.004752299584965836	0.004789224989666425	0.0048556907181274865	0.00487784596094784	0.004885231041887958	0.004892616122828076	0.004914771365648429	0.004925848987058606	0.004966466932229254	0.005003392336929843	0.005191711900902848	0.005479730057567444	0.006277318799100172	0.006683498250806654	0.007650943853962092	0.00824544286964158	0.009423363279590376	0.012166920848844158	0.025677926428789764	0.15621292458584282	0.2631378189773391	0.3598934569142931	0.4726968757341232	0.5768782125563657	0.6684864490780575	0.7476175913514204	0.8530211590692524	1.025016001624127	1.371490766470226	1.9517550386376357	2.639272841298377	3.4097841835641627
	1	2	3	4	5	6	7	8	9	10	11	12	13	14	15	16	17	18	19	20	21	22	23	24	25	26	27	28	29	30	31	32	33	34	35	36	37	38	39
SRR3622817_4_2 - nextera_transposase_sequence	0.004626753208983833	0.004678448775564658	0.0046858338565047754	0.004733836882615541	0.004733836882615541	0.004733836882615541	0.0047375294230856	0.004748607044495777	0.004778147368256248	0.0048519981776574276	0.004885231041887958	0.004907386284708311	0.004914771365648429	0.004922156446588547	0.0049443116894089005	0.004992314715519666	0.005025547579750197	0.005232329846073497	0.005531425624148269	0.00628470388004029	0.00669457587221683	0.007617710989731562	0.008197439843530814	0.009379052793949669	0.012322007548586632	0.029008597932782914	0.15491315034038208	0.2590206363532234	0.35349797682015105	0.46262362533180246	0.5634115174620609	0.6519106349079631	0.7299635553640687	0.8344772208286164	1.0072068789370328	1.3516138211198987	1.920194895240042	2.5679957326048295	3.3210450509877067
	1	2	3	4	5	6	7	8	9	10	11	12	13	14	15	16	17	18	19	20	21	22	23	24	25	26	27	28	29	30	31	32	33	34	35	36	37	38	39
SRR3622817_5_1 - nextera_transposase_sequence	0.004652952932323435	0.004688404002283994	0.0046972667697741345	0.004738626351394787	0.004738626351394787	0.00474453486305488	0.004747489118884927	0.004759306142205114	0.0047918029563356265	0.004850888072936559	0.004871567863746885	0.004880430631237025	0.004886339142897119	0.004909973189537491	0.004921790212857677	0.004960195538648284	0.00499860086443889	0.005181764725901781	0.0054683275414163035	0.006265976615528892	0.006652984129265	0.0076249342973503395	0.008206922695869525	0.009400442051208362	0.012174488275622142	0.02551886185994275	0.15563610563851632	0.2623940485689112	0.3591075216771476	0.4715760411270226	0.57596171662589	0.6673988888216632	0.7467383833933954	0.8519719303154861	1.024249359044655	1.3711173988179195	1.9512712044666458	2.6385817775828233	3.409031018268173
	1	2	3	4	5	6	7	8	9	10	11	12	13	14	15	16	17	18	19	20	21	22	23	24	25	26	27	28	29	30	31	32	33	34	35	36	37	38	39
SRR3622817_5_2 - nextera_transposase_sequence	0.004596822071552549	0.004641135909003248	0.004647044420663341	0.004691358258114041	0.004691358258114041	0.0046972667697741345	0.004700221025604181	0.0047090837930943204	0.004738626351394787	0.004800665723825766	0.004830208282126232	0.004850888072936559	0.0048567965845966515	0.004868613607916838	0.004889293398727164	0.004936561492007911	0.0049720125619684705	0.0051729019584116406	0.005456510518096117	0.006212800010588053	0.006617533059304441	0.0075510779015991744	0.008112386509308032	0.009320677143797102	0.012277887229673774	0.028798085831294503	0.15433327881746575	0.2581103776153436	0.35260520459521494	0.46135431595506127	0.5624075908776361	0.6506896178469195	0.728847410086633	0.8333039877254216	1.0062077186905605	1.35087779212627	1.9194125095954229	2.567100603519015	3.3200665582021487
	1	2	3	4	5	6	7	8	9	10	11	12	13	14	15	16	17	18	19	20	21	22	23	24	25	26	27	28	29	30	31	32	33	34	35	36	37	38	39
SRR3622817_6_1 - nextera_transposase_sequence	0.004697507593072939	0.004729513672061382	0.004736899690289484	0.0047762917875060285	0.0047762917875060285	0.0047836778057341305	0.0047910638239622326	0.004800911848266368	0.004827993915102743	0.004882158048775492	0.004904316103459798	0.0049117021216879	0.004919088139916003	0.004938784188524274	0.004953556224980479	0.004990486316120989	0.005037264431565636	0.005229300905496291	0.005527203640696409	0.00632735561540747	0.00671142856326878	0.007696230993682394	0.008277264427626427	0.009427021265134321	0.012201702112824678	0.025535927020625012	0.1554584496590171	0.2622307291644611	0.3587782974361358	0.47145446751190945	0.5757228868380269	0.6670977803439541	0.7465368683932683	0.8516866858946058	1.023933554986099	1.3705323083640946	1.950923158722282	2.6378942521119826	3.4088222147005203
	1	2	3	4	5	6	7	8	9	10	11	12	13	14	15	16	17	18	19	20	21	22	23	24	25	26	27	28	29	30	31	32	33	34	35	36	37	38	39
SRR3622817_6_2 - nextera_transposase_sequence	0.004603951362183646	0.004640881453324156	0.004645805465476225	0.004685197562692769	0.004687659568768803	0.004692583580920871	0.004697507593072939	0.004704893611301041	0.00473443768421345	0.004793525830038266	0.004823069902950675	0.004842765951558947	0.004855075981939117	0.004869848018395321	0.004892006073079628	0.004938784188524274	0.004978176285740819	0.005187446802203712	0.0054828875313277965	0.006243647408822313	0.006637568380987759	0.007585440720260862	0.008146778105596622	0.009306382967408653	0.012260790258649495	0.02873653491946926	0.15413142838403474	0.2578212762822842	0.3522958354379382	0.46123960430244426	0.5621449233286991	0.6503659870512267	0.7284583577769503	0.8329409716316827	1.0057344060720554	1.3501075059573162	1.9187102712234525	2.566301577426989	3.3197369868453044
	1	2	3	4	5	6	7	8	9	10	11	12	13	14	15	16	17	18	19	20	21	22	23	24	25	26	27	28	29	30	31	32	33	34	35	36	37	38	39
SRR3622817_7_1 - nextera_transposase_sequence	0.004714224213525911	0.004745877464735798	0.004752208114977776	0.004792302233176967	0.004792302233176967	0.00480074310016627	0.004807073750408248	0.004815514617397551	0.004840837218365461	0.004893592637048607	0.004912584587774539	0.004918915238016517	0.0049252458882584945	0.004944237838984427	0.0049590093562157074	0.004994883040920247	0.005037087375866764	0.005229117099873414	0.00550977592726775	0.0063053276410095895	0.006687276872275565	0.0076453152755614935	0.008198192063360862	0.009379913441863327	0.012199163016290641	0.025632802829766894	0.15563481576552216	0.2624434364314192	0.35888456221770443	0.4715279321899574	0.5760490779017532	0.667189339218756	0.7467867149278864	0.8518459659102503	1.024413160856315	1.3703431024621862	1.9504480169522995	2.637509267280623	3.409158555925502
	1	2	3	4	5	6	7	8	9	10	11	12	13	14	15	16	17	18	19	20	21	22	23	24	25	26	27	28	29	30	31	32	33	34	35	36	37	38	39
SRR3622817_7_2 - nextera_transposase_sequence	0.0046234848933909	0.004663579011590091	0.004667799445084743	0.004707893563283934	0.004712113996778585	0.004718444647020563	0.004722665080515214	0.004731105947504518	0.004756428548472428	0.004815514617397551	0.004840837218365461	0.004857718952344068	0.004868270036080697	0.004880931336564652	0.004904143720785236	0.0049484582724790786	0.0049885523906782695	0.005197463848663527	0.005478122676057863	0.006237800705095163	0.0066218601531084645	0.007546135088437179	0.008082130142257941	0.00925752087051843	0.012262469518710416	0.028852993586186117	0.1543159302984435	0.25802042212902426	0.3524125274536561	0.46141155310327736	0.5625141476844053	0.6505038553976507	0.7286916063195674	0.8330186120906092	1.006117581657	1.349591230968984	1.9179928833784283	2.565479128827403	3.31976977450878
	1	2	3	4	5	6	7	8	9	10	11	12	13	14	15	16	17	18	19	20	21	22	23	24	25	26	27	28	29	30	31	32	33	34	35	36	37	38	39
SRR3622817_8_1 - nextera_transposase_sequence	0.004770688212207302	0.00480207431886656	0.004807613043571135	0.004842691633366777	0.0048445378749349685	0.004853769082775927	0.004861154049048693	0.00486853901532146	0.0048925401557079525	0.004949773644321895	0.0049663898184356195	0.004973774784708386	0.004981159750981153	0.004997775925094878	0.005012545857640411	0.005045778205867862	0.005091934245072653	0.005280250885028205	0.005551648395552382	0.00633999354517023	0.006720319308217715	0.007682211165245581	0.008245314843544044	0.009426909447186719	0.012212887973587964	0.02566829652256893	0.15562524050758128	0.2624063140870835	0.35916414219287307	0.4718125714760884	0.5761326050451911	0.6668273758410392	0.746461313401851	0.8516823128562312	1.0241101978759248	1.37006078916525	1.9503806700871	2.637913645115409	3.409871554573987
	1	2	3	4	5	6	7	8	9	10	11	12	13	14	15	16	17	18	19	20	21	22	23	24	25	26	27	28	29	30	31	32	33	34	35	36	37	38	39
SRR3622817_8_2 - nextera_transposase_sequence	0.004654374993411225	0.004694992307911442	0.004698684791047826	0.0047356096224116595	0.004741148347116235	0.0047485333133890015	0.004752225796525384	0.0047614570043663425	0.004787304386321026	0.004853769082775927	0.004875923981594227	0.0048925401557079525	0.004901771363548911	0.004914695054526253	0.004938696194912744	0.004983005992549344	0.005029162031754137	0.0052322486042552215	0.005503646114779398	0.006258758916169795	0.006633545954512706	0.0075640517048813135	0.008108692967497859	0.009282902604867768	0.01227566018690648	0.028899219266904367	0.1543328714098471	0.2580159516379237	0.352691219254793	0.46171178385651174	0.5626070393166188	0.6502241254182914	0.7284364569715955	0.8328728037594944	1.0059191797045324	1.3493644211858213	1.9179643606327905	2.5657791408045916	3.3203029911347355
	1	2	3	4	5	6	7	8	9	10	11	12	13	14	15	16	17	18	19	20	21	22	23	24	25	26	27	28	29	30	31	32	33	34	35	36	37	38	39
SRR3622817_9_1 - nextera_transposase_sequence	0.004708399111151403	0.004737939433215092	0.004742862820225707	0.004774044271292935	0.004775685400296473	0.004785532174317703	0.004792096690331856	0.00479866120634601	0.004821637012395546	0.004880717656522925	0.004897128946558308	0.004905334591576	0.004913540236593691	0.004929951526629074	0.004946362816664458	0.004975903138728146	0.005025137008834296	0.005223713618262431	0.005497782161853328	0.006285524083551716	0.0066777539153973706	0.0076575079305097405	0.008223697436730456	0.009418439351306344	0.01219358849628962	0.02567546326035681	0.1554378924411272	0.2625232010510053	0.3591299009732912	0.4719476731925286	0.57596407056579	0.6664953109169772	0.7461737651677656	0.851409521390656	1.023874127243493	1.3699586937676584	1.9504785384472707	2.6379819417385417	3.410610706443345
	1	2	3	4	5	6	7	8	9	10	11	12	13	14	15	16	17	18	19	20	21	22	23	24	25	26	27	28	29	30	31	32	33	34	35	36	37	38	39
SRR3622817_9_2 - nextera_transposase_sequence	0.0045968023389107975	0.004634548305992179	0.004637830563999255	0.00467229427307356	0.004677217660084175	0.004685423305101867	0.004688705563108943	0.004696911208126635	0.0047248104011867855	0.004793737819335395	0.004813431367377855	0.0048298426574132376	0.0048429716894415435	0.004854459592466312	0.004879076527519386	0.004918463623604306	0.00497262088072107	0.005182685393173974	0.005453471678757794	0.006201826504371262	0.006589132949206302	0.0075377055132514435	0.008089124858440315	0.009270737740987895	0.012270721559455921	0.02886581804323528	0.15414304165733547	0.25814795112757216	0.35267041721536446	0.4618891935298423	0.5624969659627547	0.64997078298035	0.728178785643968	0.8326793160732733	1.0058709420746779	1.3495085852545674	1.9183140511069234	2.5660282817074083	3.3211560467184786
	1	2	3	4	5	6	7	8	9	10	11	12	13	14	15	16	17	18	19	20	21	22	23	24	25	26	27	28	29	30	31	32	33	34	35	36	37	38	39
SRR3622818_001_1 - nextera_transposase_sequence	0.008390904259782396	0.008390904259782396	0.008390904259782396	0.008390904259782396	0.008390904259782396	0.008390904259782396	0.008390904259782396	0.008390904259782396	0.008390904259782396	0.008390904259782396	0.008390904259782396	0.008390904259782396	0.008390904259782396	0.008390904259782396	0.008390904259782396	0.008390904259782396	0.008390904259782396	0.008390904259782396	0.008390904259782396	0.008390904259782396	0.011187872346376528	0.011187872346376528	0.01398484043297066	0.01398484043297066	0.01398484043297066	0.025172712779347187	0.10908175537717114	0.19858473414818337	0.2713059043996308	0.38038765977680195	0.4754845747210024	0.5314239364528851	0.6069420747909267	0.6936480854753447	0.8083237770257041	1.143959947417	1.5942718093586552	2.167650267110452	2.8557044164126086
	1	2	3	4	5	6	7	8	9	10	11	12	13	14	15	16	17	18	19	20	21	22	23	24	25	26	27	28	29	30	31	32	33	34	35	36	37	38	39
SRR3622818_001_2 - nextera_transposase_sequence	0.008390904259782396	0.008390904259782396	0.008390904259782396	0.008390904259782396	0.008390904259782396	0.008390904259782396	0.008390904259782396	0.008390904259782396	0.008390904259782396	0.008390904259782396	0.008390904259782396	0.008390904259782396	0.008390904259782396	0.008390904259782396	0.008390904259782396	0.008390904259782396	0.008390904259782396	0.008390904259782396	0.008390904259782396	0.011187872346376528	0.011187872346376528	0.011187872346376528	0.01398484043297066	0.01398484043297066	0.01398484043297066	0.033563617039129585	0.11187872346376528	0.1929907979749951	0.25732106396666016	0.360808883170643	0.44192095768187284	0.5006572875003497	0.5761754258383912	0.6600844684362152	0.7803540961597628	1.0992084580314938	1.5551142561463374	2.069756384079658	2.7606075014684084
	1	2	3	4	5	6	7	8	9	10	11	12	13	14	15	16	17	18	19	20	21	22	23	24	25	26	27	28	29	30	31	32	33	34	35	36	37	38	39
SRR3622818_002_1 - nextera_transposase_sequence	0.006979243729149509	0.006979243729149509	0.006979243729149509	0.006979243729149509	0.006979243729149509	0.006979243729149509	0.006979243729149509	0.006979243729149509	0.006979243729149509	0.006979243729149509	0.006979243729149509	0.006979243729149509	0.006979243729149509	0.006979243729149509	0.006979243729149509	0.006979243729149509	0.006979243729149509	0.006979243729149509	0.00837509247497941	0.009770941220809314	0.011166789966639215	0.011166789966639215	0.012562638712469118	0.012562638712469118	0.012562638712469118	0.020937731187448527	0.10468865593724264	0.18704373194120685	0.26381541296185146	0.3768791613740735	0.46900517859884705	0.5387976158903421	0.6085900531818372	0.7062994653899304	0.8444884912270907	1.1459918203263495	1.6443098225876245	2.2361496908195027	2.9089487863095154
	1	2	3	4	5	6	7	8	9	10	11	12	13	14	15	16	17	18	19	20	21	22	23	24	25	26	27	28	29	30	31	32	33	34	35	36	37	38	39
SRR3622818_002_2 - nextera_transposase_sequence	0.005583394983319607	0.005583394983319607	0.005583394983319607	0.005583394983319607	0.005583394983319607	0.005583394983319607	0.005583394983319607	0.005583394983319607	0.005583394983319607	0.005583394983319607	0.005583394983319607	0.005583394983319607	0.005583394983319607	0.005583394983319607	0.005583394983319607	0.006979243729149509	0.006979243729149509	0.006979243729149509	0.00837509247497941	0.011166789966639215	0.011166789966639215	0.011166789966639215	0.012562638712469118	0.012562638712469118	0.012562638712469118	0.02931282366242794	0.11027205092056225	0.18843958068703676	0.2596278667243617	0.3657123714074343	0.4494632961572284	0.5178598847028936	0.5862564732485588	0.6811741879649921	0.8179673650563225	1.1124914504264318	1.6122053014335367	2.149607068578049	2.818218617830572
	1	2	3	4	5	6	7	8	9	10	11	12	13	14	15	16	17	18	19	20	21	22	23	24	25	26	27	28	29	30	31	32	33	34	35	36	37	38	39
SRR3622818_003_1 - nextera_transposase_sequence	0.008376846396559908	0.008376846396559908	0.008376846396559908	0.008376846396559908	0.008376846396559908	0.008376846396559908	0.008376846396559908	0.008376846396559908	0.008376846396559908	0.008376846396559908	0.008376846396559908	0.008376846396559908	0.008376846396559908	0.008376846396559908	0.008376846396559908	0.008376846396559908	0.008376846396559908	0.008376846396559908	0.010238367818017666	0.011169128528746545	0.012099889239475423	0.012099889239475423	0.013030649950204302	0.01396141066093318	0.017684453503848695	0.026992060611137483	0.11262204599819432	0.1963905099637934	0.2699206061113748	0.37788884855592475	0.46631111607516823	0.5351874086691053	0.6049944619737712	0.6971397723359302	0.844199964631093	1.1494894777501652	1.6362773294613688	2.2347564664600377	2.915142546002848
	1	2	3	4	5	6	7	8	9	10	11	12	13	14	15	16	17	18	19	20	21	22	23	24	25	26	27	28	29	30	31	32	33	34	35	36	37	38	39
SRR3622818_003_2 - nextera_transposase_sequence	0.00744608568583103	0.00744608568583103	0.00744608568583103	0.00744608568583103	0.00744608568583103	0.00744608568583103	0.00744608568583103	0.00744608568583103	0.00744608568583103	0.00744608568583103	0.00744608568583103	0.00744608568583103	0.00744608568583103	0.00744608568583103	0.008376846396559908	0.009307607107288788	0.009307607107288788	0.009307607107288788	0.011169128528746545	0.013030649950204302	0.013030649950204302	0.013030649950204302	0.01396141066093318	0.01489217137166206	0.019545974925306454	0.033507385586239634	0.1182066102625676	0.19825203138525116	0.2671283239791882	0.36765048073790707	0.44862666257131956	0.5165721944545277	0.5873100084699224	0.6794553188320814	0.8302385539701598	1.128081981403401	1.6092852688502313	2.1509880024944388	2.823927996351418
	1	2	3	4	5	6	7	8	9	10	11	12	13	14	15	16	17	18	19	20	21	22	23	24	25	26	27	28	29	30	31	32	33	34	35	36	37	38	39
SRR3622818_004_1 - nextera_transposase_sequence	0.007679151104750602	0.007679151104750602	0.007679151104750602	0.007679151104750602	0.007679151104750602	0.007679151104750602	0.007679151104750602	0.007679151104750602	0.007679151104750602	0.007679151104750602	0.007679151104750602	0.007679151104750602	0.007679151104750602	0.007679151104750602	0.007679151104750602	0.007679151104750602	0.007679151104750602	0.007679151104750602	0.009075360396523438	0.009773465042409857	0.010471569688296276	0.010471569688296276	0.011169674334182695	0.011867778980069112	0.015358302209501204	0.02513176725191106	0.1103005340500541	0.1940730915564243	0.2708646026039303	0.3762784041327795	0.46912632203567317	0.5403329959160879	0.6080491465670704	0.6960103319487592	0.8405179936472478	1.1525707703584767	1.637055394603651	2.2150860413976057	2.8824740828650213
	1	2	3	4	5	6	7	8	9	10	11	12	13	14	15	16	17	18	19	20	21	22	23	24	25	26	27	28	29	30	31	32	33	34	35	36	37	38	39
SRR3622818_004_2 - nextera_transposase_sequence	0.006981046458864184	0.006981046458864184	0.007679151104750602	0.007679151104750602	0.007679151104750602	0.007679151104750602	0.007679151104750602	0.007679151104750602	0.007679151104750602	0.007679151104750602	0.007679151104750602	0.007679151104750602	0.007679151104750602	0.007679151104750602	0.00837725575063702	0.009075360396523438	0.009075360396523438	0.009075360396523438	0.010471569688296276	0.011867778980069112	0.011867778980069112	0.011867778980069112	0.01256588362595553	0.013263988271841949	0.01675451150127404	0.03001849977311599	0.1137910572794862	0.1940730915564243	0.2666759747286118	0.36580683444448325	0.4523718105343991	0.5221822751230409	0.5912946350657964	0.6771615065098259	0.8272540053754057	1.13442004956543	1.6168103598729449	2.14597368145485	2.801493943942197
	1	2	3	4	5	6	7	8	9	10	11	12	13	14	15	16	17	18	19	20	21	22	23	24	25	26	27	28	29	30	31	32	33	34	35	36	37	38	39
SRR3622818_005_1 - nextera_transposase_sequence	0.006139043760220113	0.006139043760220113	0.006139043760220113	0.006139043760220113	0.006139043760220113	0.006139043760220113	0.006139043760220113	0.006139043760220113	0.006139043760220113	0.006139043760220113	0.006139043760220113	0.006139043760220113	0.006139043760220113	0.006139043760220113	0.006139043760220113	0.006139043760220113	0.006139043760220113	0.006139043760220113	0.007255233534805588	0.008371423309391062	0.0089295181966838	0.0089295181966838	0.010045707971269276	0.010603802858562012	0.013952372182318437	0.023998080153587713	0.11552564166959667	0.20314653897455645	0.28016363342095424	0.38341118757011067	0.4788454132971688	0.5513977486452246	0.6161367555711822	0.7082224119744839	0.8533270826705956	1.1619535553434794	1.6419151584152338	2.2061490894681914	2.883676282641575
	1	2	3	4	5	6	7	8	9	10	11	12	13	14	15	16	17	18	19	20	21	22	23	24	25	26	27	28	29	30	31	32	33	34	35	36	37	38	39
SRR3622818_005_2 - nextera_transposase_sequence	0.005580948872927375	0.005580948872927375	0.006139043760220113	0.006139043760220113	0.006139043760220113	0.006139043760220113	0.006139043760220113	0.006139043760220113	0.006139043760220113	0.006139043760220113	0.006139043760220113	0.006139043760220113	0.006139043760220113	0.006139043760220113	0.00669713864751285	0.007255233534805588	0.007255233534805588	0.007255233534805588	0.008371423309391062	0.010045707971269276	0.010045707971269276	0.010045707971269276	0.010603802858562012	0.01116189774585475	0.014510467069611175	0.027346649477344137	0.11831611610606035	0.20314653897455645	0.2796055385336615	0.3761559540353051	0.4654511360021431	0.5368872815756135	0.6033005731634492	0.6953862295667509	0.8477461337976683	1.1530240371467957	1.6313113555566718	2.147549126302454	2.815030611504568
	1	2	3	4	5	6	7	8	9	10	11	12	13	14	15	16	17	18	19	20	21	22	23	24	25	26	27	28	29	30	31	32	33	34	35	36	37	38	39
SRR3622818_006_1 - nextera_transposase_sequence	0.005581810739403862	0.005581810739403862	0.005581810739403862	0.005581810739403862	0.005581810739403862	0.005581810739403862	0.005581810739403862	0.005581810739403862	0.005581810739403862	0.005581810739403862	0.005581810739403862	0.005581810739403862	0.005581810739403862	0.005581810739403862	0.005581810739403862	0.005581810739403862	0.005581810739403862	0.005581810739403862	0.006512112529304506	0.00744241431920515	0.007907565214155471	0.008372716109105794	0.009303017899006437	0.00976816879395676	0.013489375953559335	0.022792393852565773	0.11861347821233208	0.20699214825289325	0.2851374986045473	0.3874706954936181	0.4809660253786328	0.5553901685706844	0.6191158411788784	0.7093551147992408	0.856807948498493	1.167528746325308	1.6498902243887916	2.2187697689130355	2.884400699586946
	1	2	3	4	5	6	7	8	9	10	11	12	13	14	15	16	17	18	19	20	21	22	23	24	25	26	27	28	29	30	31	32	33	34	35	36	37	38	39
SRR3622818_006_2 - nextera_transposase_sequence	0.005116659844453541	0.005116659844453541	0.005581810739403862	0.005581810739403862	0.005581810739403862	0.005581810739403862	0.005581810739403862	0.005581810739403862	0.005581810739403862	0.005581810739403862	0.005581810739403862	0.005581810739403862	0.005581810739403862	0.005581810739403862	0.006046961634354185	0.006512112529304506	0.006512112529304506	0.006512112529304506	0.00744241431920515	0.008837867004056116	0.008837867004056116	0.009303017899006437	0.00976816879395676	0.011163621478807725	0.014419677743459978	0.026048450117218024	0.12000893089718305	0.20606184646299258	0.284672347709597	0.37863282848956203	0.4660811967402225	0.540505339932274	0.6060916161202694	0.6963308897406318	0.8498306850742381	1.1535742194767982	1.6331447921705802	2.155974398094742	2.8127674617645964
	1	2	3	4	5	6	7	8	9	10	11	12	13	14	15	16	17	18	19	20	21	22	23	24	25	26	27	28	29	30	31	32	33	34	35	36	37	38	39
SRR3622818_007_1 - nextera_transposase_sequence	0.004788564907002079	0.004788564907002079	0.004788564907002079	0.004788564907002079	0.004788564907002079	0.004788564907002079	0.004788564907002079	0.004788564907002079	0.004788564907002079	0.004788564907002079	0.004788564907002079	0.004788564907002079	0.004788564907002079	0.004788564907002079	0.004788564907002079	0.004788564907002079	0.004788564907002079	0.004788564907002079	0.005586659058169092	0.006384753209336106	0.006783800284919612	0.007182847360503119	0.008379988587253638	0.008779035662837146	0.011971412267505198	0.021548542081509355	0.11771888729713444	0.20670638515225642	0.2853186590422072	0.3886718516183354	0.48085172607812543	0.5546754350610742	0.6185229671544352	0.7103037945386417	0.8583502595801227	1.1696069785352579	1.645670139706381	2.2139131753372947	2.8731389442012474
	1	2	3	4	5	6	7	8	9	10	11	12	13	14	15	16	17	18	19	20	21	22	23	24	25	26	27	28	29	30	31	32	33	34	35	36	37	38	39
SRR3622818_007_2 - nextera_transposase_sequence	0.004389517831418573	0.004389517831418573	0.004788564907002079	0.004788564907002079	0.004788564907002079	0.004788564907002079	0.004788564907002079	0.004788564907002079	0.004788564907002079	0.004788564907002079	0.004788564907002079	0.004788564907002079	0.004788564907002079	0.004788564907002079	0.005187611982585586	0.005586659058169092	0.005586659058169092	0.005586659058169092	0.006384753209336106	0.007581894436086625	0.007581894436086625	0.007980941511670132	0.008779035662837146	0.009976176889587665	0.012769506418672211	0.024740918686177407	0.11891602852388496	0.20471114977433888	0.28372247073987317	0.37829662765316424	0.4656879372059522	0.5395116461889009	0.604157272433429	0.6967361939688025	0.8531626475975371	1.156438425041002	1.6285111154562903	2.151262784470684	2.8017095176718
	1	2	3	4	5	6	7	8	9	10	11	12	13	14	15	16	17	18	19	20	21	22	23	24	25	26	27	28	29	30	31	32	33	34	35	36	37	38	39
SRR3622818_008_1 - nextera_transposase_sequence	0.004541278474689359	0.004541278474689359	0.004541278474689359	0.004541278474689359	0.004541278474689359	0.004541278474689359	0.004541278474689359	0.004541278474689359	0.004541278474689359	0.004541278474689359	0.004541278474689359	0.004541278474689359	0.004541278474689359	0.004541278474689359	0.004541278474689359	0.004541278474689359	0.004541278474689359	0.004541278474689359	0.0052399367015646455	0.005938594928439931	0.006287924041877574	0.006637253155315217	0.0076852404956281465	0.008383898722503433	0.011877189856879862	0.021309075919696222	0.12086787324942448	0.2095974680625858	0.2881965185860555	0.38705665768890846	0.47788222718269563	0.5526386574583513	0.6162165561040023	0.7087887711649776	0.8600482772834771	1.1709511882429793	1.6484840863122374	2.216493224761845	2.8634507428483595
	1	2	3	4	5	6	7	8	9	10	11	12	13	14	15	16	17	18	19	20	21	22	23	24	25	26	27	28	29	30	31	32	33	34	35	36	37	38	39
SRR3622818_008_2 - nextera_transposase_sequence	0.004191949361251716	0.004191949361251716	0.004541278474689359	0.004541278474689359	0.004541278474689359	0.004541278474689359	0.004541278474689359	0.004541278474689359	0.004541278474689359	0.004541278474689359	0.004541278474689359	0.004541278474689359	0.004541278474689359	0.004541278474689359	0.004890607588127002	0.0052399367015646455	0.0052399367015646455	0.0052399367015646455	0.005938594928439931	0.00698658226875286	0.00698658226875286	0.007335911382190503	0.00803456960906579	0.009431886062816362	0.012925177197192791	0.024103708827197368	0.12156653147629977	0.20750149338195994	0.2867992021323049	0.3797207463067179	0.46495704998550286	0.5393641511477208	0.6036407080202472	0.6969115813080978	0.8541096823550371	1.1569780237054736	1.6285723268462917	2.151867338775881	2.7914889454802054
	1	2	3	4	5	6	7	8	9	10	11	12	13	14	15	16	17	18	19	20	21	22	23	24	25	26	27	28	29	30	31	32	33	34	35	36	37	38	39
SRR3622818_009_1 - nextera_transposase_sequence	0.004038621649497347	0.004038621649497347	0.004038621649497347	0.004038621649497347	0.004038621649497347	0.004038621649497347	0.004038621649497347	0.004038621649497347	0.004038621649497347	0.004038621649497347	0.004038621649497347	0.004038621649497347	0.004038621649497347	0.004038621649497347	0.004038621649497347	0.004038621649497347	0.004038621649497347	0.004038621649497347	0.004659948057112323	0.0052812744647273	0.005591937668534788	0.005902600872342277	0.006834590483764741	0.008077243298994693	0.011494538540877064	0.021435761062716687	0.12053732307730543	0.20690169373578715	0.2833248418724293	0.3796304350527506	0.47251873299118957	0.5458352490897568	0.6101425322779068	0.7020988406049233	0.8509065152287103	1.1621910454438134	1.6443403377530352	2.2122326743131238	2.857169485417469
	1	2	3	4	5	6	7	8	9	10	11	12	13	14	15	16	17	18	19	20	21	22	23	24	25	26	27	28	29	30	31	32	33	34	35	36	37	38	39
SRR3622818_009_2 - nextera_transposase_sequence	0.004038621649497347	0.004038621649497347	0.004349284853304835	0.004349284853304835	0.004349284853304835	0.004349284853304835	0.004349284853304835	0.004349284853304835	0.004349284853304835	0.004349284853304835	0.004349284853304835	0.004349284853304835	0.004349284853304835	0.004349284853304835	0.004659948057112323	0.004970611260919812	0.004970611260919812	0.004970611260919812	0.005591937668534788	0.006523927279957252	0.006523927279957252	0.006834590483764741	0.007455916891379717	0.009319896114224646	0.012737191356107017	0.02454239310079157	0.12209063909634288	0.20503771451294223	0.2820821890571993	0.3734171709766008	0.4600922048388901	0.5330980577336498	0.5989586569408373	0.6906043020640463	0.8446932511525604	1.150385843699129	1.6235259030979334	2.1473040647173587	2.7841636325227093
	1	2	3	4	5	6	7	8	9	10	11	12	13	14	15	16	17	18	19	20	21	22	23	24	25	26	27	28	29	30	31	32	33	34	35	36	37	38	39
SRR3622818_01_1 - nextera_transposase_sequence	0.0036327562839697644	0.0036327562839697644	0.0036327562839697644	0.0036327562839697644	0.0036327562839697644	0.0036327562839697644	0.0036327562839697644	0.0036327562839697644	0.0036327562839697644	0.0036327562839697644	0.0036327562839697644	0.0036327562839697644	0.0036327562839697644	0.0036327562839697644	0.0036327562839697644	0.0036327562839697644	0.0036327562839697644	0.0036327562839697644	0.004191641866118959	0.0047505274482681535	0.00502997023934275	0.005309413030417348	0.00614774140364114	0.007265512567939529	0.010618826060834696	0.02235542328596778	0.12155761411744981	0.20734655097735116	0.2833549901496416	0.38115996702575067	0.47225831691606934	0.546031213759763	0.609185284542622	0.7019602911793883	0.8495060848667757	1.1619231252881754	1.6414469547721842	2.2098335918179153	2.8623325089770995
	1	2	3	4	5	6	7	8	9	10	11	12	13	14	15	16	17	18	19	20	21	22	23	24	25	26	27	28	29	30	31	32	33	34	35	36	37	38	39
SRR3622818_01_2 - nextera_transposase_sequence	0.0036327562839697644	0.0036327562839697644	0.003912199075044361	0.003912199075044361	0.003912199075044361	0.003912199075044361	0.003912199075044361	0.003912199075044361	0.003912199075044361	0.003912199075044361	0.003912199075044361	0.003912199075044361	0.003912199075044361	0.003912199075044361	0.004191641866118959	0.004471084657193556	0.004471084657193556	0.004471084657193556	0.00502997023934275	0.005868298612566543	0.005868298612566543	0.00614774140364114	0.006706626985790334	0.008383283732237918	0.012016040016207681	0.025708736778862946	0.12323427086389739	0.2051110086487544	0.2822372189853432	0.3752916684131841	0.4602422768998617	0.53429461653463	0.5980075728996381	0.6905031367453298	0.8425200150899107	1.150465970854117	1.622165402188037	2.1469589638261306	2.7902362688798537
	1	2	3	4	5	6	7	8	9	10	11	12	13	14	15	16	17	18	19	20	21	22	23	24	25	26	27	28	29	30	31	32	33	34	35	36	37	38	39
SRR3622818_02_1 - nextera_transposase_sequence	0.003909582526400154	0.003909582526400154	0.003909582526400154	0.003909582526400154	0.003909582526400154	0.003909582526400154	0.003909582526400154	0.003909582526400154	0.003909582526400154	0.003909582526400154	0.003909582526400154	0.003909582526400154	0.003909582526400154	0.003909582526400154	0.003909582526400154	0.003909582526400154	0.003909582526400154	0.003909582526400154	0.004188838421143023	0.004886978158000193	0.005445489947485929	0.006004001736971665	0.006422885579085967	0.007819165052800309	0.010751351947600424	0.02150270389520085	0.1192422670552047	0.20595122237286526	0.2842825008482398	0.37964838890292923	0.4657988324311041	0.5411979240116784	0.6023549649603666	0.6929735028044274	0.8326014501758614	1.1291712103927873	1.6103291170347491	2.180848909994429	2.838356914166512
	1	2	3	4	5	6	7	8	9	10	11	12	13	14	15	16	17	18	19	20	21	22	23	24	25	26	27	28	29	30	31	32	33	34	35	36	37	38	39
SRR3622818_02_2 - nextera_transposase_sequence	0.004049210473771588	0.004049210473771588	0.004188838421143023	0.004328466368514456	0.004328466368514456	0.004328466368514456	0.004328466368514456	0.004328466368514456	0.004328466368514456	0.004328466368514456	0.004328466368514456	0.004328466368514456	0.004328466368514456	0.004328466368514456	0.00446809431588589	0.004607722263257325	0.004607722263257325	0.004607722263257325	0.004886978158000193	0.005724745842228797	0.006143629684343099	0.0067021414738288355	0.006981397368571704	0.008517304789657478	0.011868375526571896	0.025412286421601003	0.12077817447629048	0.20441531495177948	0.28400324495349694	0.37420289895544334	0.4572815276414466	0.5322617353799067	0.5938376601707092	0.684176942120027	0.8291107514915755	1.1269371632348444	1.5995777650871488	2.126114754624827	2.7739884304282807
	1	2	3	4	5	6	7	8	9	10	11	12	13	14	15	16	17	18	19	20	21	22	23	24	25	26	27	28	29	30	31	32	33	34	35	36	37	38	39
SRR3622818_03_1 - nextera_transposase_sequence	0.004099032628299721	0.004099032628299721	0.004099032628299721	0.004099032628299721	0.004099032628299721	0.004099032628299721	0.0041921924607610786	0.0041921924607610786	0.0041921924607610786	0.0041921924607610786	0.0041921924607610786	0.0041921924607610786	0.0041921924607610786	0.0041921924607610786	0.0041921924607610786	0.0041921924607610786	0.0041921924607610786	0.0041921924607610786	0.0045648317906065074	0.005123790785374651	0.005496430115220081	0.0062417087749109396	0.0066143481047563684	0.007545946429369941	0.01034074140321066	0.019936204146730464	0.11887194622069192	0.20187735694376127	0.27742998106992206	0.370496653698818	0.4538747037517328	0.5306384056998912	0.5926828541191551	0.6842589694286694	0.8255824352725484	1.1225759811593554	1.6112924622516358	2.1901876611665103	2.847989238176154
	1	2	3	4	5	6	7	8	9	10	11	12	13	14	15	16	17	18	19	20	21	22	23	24	25	26	27	28	29	30	31	32	33	34	35	36	37	38	39
SRR3622818_03_2 - nextera_transposase_sequence	0.004099032628299721	0.004099032628299721	0.0041921924607610786	0.004285352293222436	0.004285352293222436	0.0043785121256837934	0.0043785121256837934	0.004471671958145151	0.004471671958145151	0.004471671958145151	0.004471671958145151	0.004471671958145151	0.004471671958145151	0.004471671958145151	0.0045648317906065074	0.004657991623067865	0.004657991623067865	0.004657991623067865	0.005030630952913295	0.005682749780142796	0.006055389109988225	0.006707507937217726	0.006986987434601797	0.008104905424138085	0.010992860230440162	0.024407876104875614	0.12054882320499635	0.20113207828407043	0.2781752597296129	0.36621130140559555	0.44744667531189913	0.5227198199406758	0.5856958666845533	0.677644621323913	0.8235329189583985	1.1236007393164305	1.604305474817034	2.139042913145225	2.7845473922699697
	1	2	3	4	5	6	7	8	9	10	11	12	13	14	15	16	17	18	19	20	21	22	23	24	25	26	27	28	29	30	31	32	33	34	35	36	37	38	39
SRR3622818_04_1 - nextera_transposase_sequence	0.0037030722923554614	0.0037030722923554614	0.0037030722923554614	0.0037030722923554614	0.0037030722923554614	0.0037030722923554614	0.003842810869425479	0.003842810869425479	0.003842810869425479	0.003842810869425479	0.003842810869425479	0.003842810869425479	0.003842810869425479	0.003842810869425479	0.003842810869425479	0.003842810869425479	0.0039126801579604875	0.004052418735030505	0.004401765177705548	0.005100458063055636	0.00537993521719567	0.0060786281025457575	0.006637582410825827	0.007406144584710923	0.010131046837576263	0.019773008655407463	0.11982582983753993	0.20324976034834033	0.27787016050372965	0.3731020007769465	0.4549888069399767	0.5307271157119261	0.5930505210851539	0.6837408576035952	0.8249466897328478	1.1207732573900746	1.605526381245965	2.1852318682209324	2.8381603695805886
	1	2	3	4	5	6	7	8	9	10	11	12	13	14	15	16	17	18	19	20	21	22	23	24	25	26	27	28	29	30	31	32	33	34	35	36	37	38	39
SRR3622818_04_2 - nextera_transposase_sequence	0.0037030722923554614	0.0037030722923554614	0.00377294158089047	0.003842810869425479	0.003842810869425479	0.0039126801579604875	0.0039126801579604875	0.003982549446495496	0.003982549446495496	0.003982549446495496	0.003982549446495496	0.003982549446495496	0.003982549446495496	0.003982549446495496	0.004052418735030505	0.004122288023565513	0.004192157312100523	0.00433189588917054	0.004611373043310575	0.00537993521719567	0.005659412371335705	0.006288235968150783	0.006777320987895845	0.007685621738850958	0.010620131857321323	0.02480359742992809	0.12136295418531012	0.2023414595973852	0.2776605526381246	0.3677919348482858	0.4483512245291509	0.5223428010877251	0.585295030057768	0.6772430137698394	0.8222916567685175	1.1204239109473997	1.596722850890554	2.1327600325311407	2.7748587941678706
	1	2	3	4	5	6	7	8	9	10	11	12	13	14	15	16	17	18	19	20	21	22	23	24	25	26	27	28	29	30	31	32	33	34	35	36	37	38	39
SRR3622818_05_1 - nextera_transposase_sequence	0.0034103799666453656	0.0034103799666453656	0.0034103799666453656	0.0034103799666453656	0.0034103799666453656	0.0034103799666453656	0.003578103571562351	0.003578103571562351	0.003578103571562351	0.003578103571562351	0.003578103571562351	0.003578103571562351	0.003578103571562351	0.003578103571562351	0.003578103571562351	0.003578103571562351	0.0036899193081736744	0.0038576429130906596	0.004137182254618968	0.004808076674286909	0.005031708147509556	0.005646694698871835	0.0062616812502341145	0.0069884835382077164	0.009783876953490804	0.019288214565453297	0.12014600898886707	0.20283374621294076	0.2785889077671124	0.3718991399692618	0.45386007490536195	0.528385263356809	0.5920084174886521	0.6817964539875448	0.8226842821178124	1.118436905454763	1.6035494787429898	2.1829227179945625	2.8335784893358538
	1	2	3	4	5	6	7	8	9	10	11	12	13	14	15	16	17	18	19	20	21	22	23	24	25	26	27	28	29	30	31	32	33	34	35	36	37	38	39
SRR3622818_05_2 - nextera_transposase_sequence	0.0034103799666453656	0.0034103799666453656	0.0034662878349510273	0.003522195703256689	0.003522195703256689	0.003578103571562351	0.003578103571562351	0.0036340114398680126	0.0036340114398680126	0.0036340114398680126	0.0036340114398680126	0.0036340114398680126	0.0036340114398680126	0.0036340114398680126	0.0036899193081736744	0.003745827176479336	0.0038576429130906596	0.003969458649701983	0.00419309012292463	0.0049198924108982325	0.0051435238841208795	0.005702602567177497	0.0062616812502341145	0.00710029927481904	0.010175232031630435	0.02448764631787984	0.12132007422328596	0.20138014163699355	0.2783652762938898	0.366587892480224	0.4464802362890146	0.5191604650863748	0.5830072506914405	0.6742488917662806	0.8186030077314991	1.115809235644397	1.5932065231064425	2.1280770991867084	2.7681103755499237
	1	2	3	4	5	6	7	8	9	10	11	12	13	14	15	16	17	18	19	20	21	22	23	24	25	26	27	28	29	30	31	32	33	34	35	36	37	38	39
SRR3622818_06_1 - nextera_transposase_sequence	0.003261777696802852	0.003261777696802852	0.003261777696802852	0.003261777696802852	0.003261777696802852	0.003261777696802852	0.0034015681695229744	0.0034015681695229744	0.0034015681695229744	0.0034015681695229744	0.0034015681695229744	0.0034015681695229744	0.0034015681695229744	0.0034015681695229744	0.0034015681695229744	0.003448164993763015	0.0035413586422430965	0.003681149114963219	0.0039607300604034635	0.004613085599764034	0.004799472896724197	0.005498425260324808	0.006104183975445337	0.0069429268117660705	0.009598945793448393	0.01882511699297646	0.12105854937562585	0.20400089652289838	0.2800003168584048	0.37221543202944546	0.45385306809799686	0.5295729074880631	0.5931309757514787	0.6836220084256378	0.8238318525639203	1.1163667151428962	1.599762169809079	2.1781219522764648	2.8287068123159136
	1	2	3	4	5	6	7	8	9	10	11	12	13	14	15	16	17	18	19	20	21	22	23	24	25	26	27	28	29	30	31	32	33	34	35	36	37	38	39
SRR3622818_06_2 - nextera_transposase_sequence	0.0033083745210428926	0.0033083745210428926	0.0033549713452829337	0.0034015681695229744	0.0034015681695229744	0.003448164993763015	0.003448164993763015	0.003494761818003056	0.003494761818003056	0.003494761818003056	0.003494761818003056	0.003494761818003056	0.003494761818003056	0.003494761818003056	0.0035413586422430965	0.003587955466483137	0.003681149114963219	0.0037743427634433003	0.004007326884643504	0.004706279248244115	0.004892666545204278	0.005545022084564848	0.006104183975445337	0.007082717284486193	0.0100649140358488	0.02446333272602139	0.12264284139978723	0.20297576638961748	0.28014010733112493	0.36792852419936173	0.44737610952863116	0.5207661077066954	0.5846503537397912	0.6763529038441914	0.8206166716913575	1.115108600888415	1.5898370462459501	2.1246753948731376	2.764310001216177
	1	2	3	4	5	6	7	8	9	10	11	12	13	14	15	16	17	18	19	20	21	22	23	24	25	26	27	28	29	30	31	32	33	34	35	36	37	38	39
SRR3622818_07_1 - nextera_transposase_sequence	0.003354611152644392	0.003354611152644392	0.003354611152644392	0.003354611152644392	0.003354611152644392	0.003354611152644392	0.003474418693810263	0.003474418693810263	0.003474418693810263	0.0035143545408655536	0.0035143545408655536	0.0035542903879208438	0.0035542903879208438	0.0035942262349761343	0.0035942262349761343	0.003674097929086715	0.003753969623197296	0.0039536488584737475	0.00423319978786078	0.004912109187800717	0.005111788423077169	0.005990377058293557	0.006549478917067622	0.007587810940505172	0.010263512693209628	0.01964843675120287	0.12012702794231347	0.20403224260547856	0.28118829911629956	0.37355991335518623	0.4547494904185916	0.5306275998236433	0.5942454041827209	0.68489977699823	0.8238365889035852	1.1152484648660392	1.5994306745643798	2.176783215442713	2.826219960255845
	1	2	3	4	5	6	7	8	9	10	11	12	13	14	15	16	17	18	19	20	21	22	23	24	25	26	27	28	29	30	31	32	33	34	35	36	37	38	39
SRR3622818_07_2 - nextera_transposase_sequence	0.0033945469996996824	0.0033945469996996824	0.003434482846754973	0.003474418693810263	0.003474418693810263	0.0035143545408655536	0.0035143545408655536	0.0035542903879208438	0.0035542903879208438	0.0035942262349761343	0.0035942262349761343	0.0035942262349761343	0.0035942262349761343	0.003634162082031425	0.003674097929086715	0.003753969623197296	0.0038338413173078767	0.0039935847055290385	0.00423319978786078	0.004952045034856007	0.005151724270132459	0.005950441211238267	0.006509543070012332	0.0076277467875604625	0.010582999469651952	0.02499984025661178	0.12212382029507798	0.20323352566437275	0.2815876575868525	0.3695663286496572	0.4485194982779663	0.5224008153302535	0.5860984913834416	0.677591516987112	0.820921272068549	1.1146494271602099	1.5910441466827687	2.1253458444354987	2.763480744531984
	1	2	3	4	5	6	7	8	9	10	11	12	13	14	15	16	17	18	19	20	21	22	23	24	25	26	27	28	29	30	31	32	33	34	35	36	37	38	39
SRR3622818_08_1 - nextera_transposase_sequence	0.0032138963287871836	0.0032138963287871836	0.0032138963287871836	0.0032138963287871836	0.0032138963287871836	0.0032138963287871836	0.003318697296030244	0.003318697296030244	0.003318697296030244	0.003353630951777931	0.003353630951777931	0.0033885646075256176	0.0033885646075256176	0.0034234982632733047	0.0034234982632733047	0.003528299230516365	0.0035981665420117383	0.0037728348207501723	0.00401737041098398	0.004681109870190029	0.004890711804676149	0.005729119542620632	0.006218190723088247	0.00716139942827579	0.009816357265099985	0.018934041415246235	0.11929843437835036	0.20254533602508795	0.2804823219981772	0.3720783673686119	0.4529497804245068	0.5280222066262857	0.5918459956773094	0.682009761162089	0.8223382563005468	1.1137198788920022	1.6004155707687744	2.179091578229206	2.826656754824076
	1	2	3	4	5	6	7	8	9	10	11	12	13	14	15	16	17	18	19	20	21	22	23	24	25	26	27	28	29	30	31	32	33	34	35	36	37	38	39
SRR3622818_08_2 - nextera_transposase_sequence	0.0032138963287871836	0.0032138963287871836	0.0032488299845348707	0.0032837636402825573	0.0032837636402825573	0.003318697296030244	0.003318697296030244	0.003353630951777931	0.003353630951777931	0.0033885646075256176	0.0033885646075256176	0.0033885646075256176	0.0033885646075256176	0.0034234982632733047	0.0034584319190209913	0.0035632328862640517	0.003668033853507112	0.003807768476497859	0.00401737041098398	0.004716043525937716	0.004925645460423836	0.005694185886872945	0.00618325706734056	0.007266200395518851	0.010130760166829166	0.024209023433146938	0.12170885662494074	0.2024405350578449	0.2812159287688786	0.3683753998593571	0.44701105894740006	0.5200573331158131	0.5839509894783322	0.6753374329142808	0.8196134311522273	1.1137548125477499	1.5922410953238157	2.128018573526088	2.7644399139374456
	1	2	3	4	5	6	7	8	9	10	11	12	13	14	15	16	17	18	19	20	21	22	23	24	25	26	27	28	29	30	31	32	33	34	35	36	37	38	39
SRR3622818_09_1 - nextera_transposase_sequence	0.0032613415481867873	0.0032613415481867873	0.0032613415481867873	0.0032613415481867873	0.0032613415481867873	0.0032613415481867873	0.003354522735277838	0.003354522735277838	0.003354522735277838	0.0033855831309748553	0.0033855831309748553	0.0034166435266718724	0.0034166435266718724	0.0034477039223688895	0.0034477039223688895	0.0035408851094599404	0.0036030059008539746	0.0037583078793390597	0.003975730649218179	0.004659059354552553	0.004845421728734655	0.005684052412554115	0.006118897952312353	0.007174951406010932	0.009970387018742463	0.01928850572784757	0.12042115411733499	0.20425316210358394	0.28258748005146084	0.37374974142220585	0.45556282368814865	0.5307911020663238	0.5941543092882386	0.6835461281042536	0.8237527542805885	1.1134841253423633	1.60197096846935	2.1833594551261144	2.831807336092739
	1	2	3	4	5	6	7	8	9	10	11	12	13	14	15	16	17	18	19	20	21	22	23	24	25	26	27	28	29	30	31	32	33	34	35	36	37	38	39
SRR3622818_09_2 - nextera_transposase_sequence	0.0032924019438838044	0.0032924019438838044	0.0033234623395808215	0.003354522735277838	0.003354522735277838	0.0033855831309748553	0.0033855831309748553	0.0034166435266718724	0.0034166435266718724	0.0034477039223688895	0.0034477039223688895	0.0034477039223688895	0.0034477039223688895	0.0034787643180659066	0.0035098247137629233	0.0036030059008539746	0.0036961870879450255	0.0038204286707330935	0.004006791044915196	0.0047211801459465874	0.004907542520128689	0.005684052412554115	0.006118897952312353	0.007330253384496017	0.010280990975712634	0.024351350226461344	0.12253326102473215	0.204346343290675	0.28289808400843103	0.3700846147299578	0.44969240890141243	0.5225911576023113	0.585830123241438	0.6767128410509099	0.8205845939194927	1.1136083669251513	1.5944232923149748	2.1324514665787038	2.7695312427202197
	1	2	3	4	5	6	7	8	9	10	11	12	13	14	15	16	17	18	19	20	21	22	23	24	25	26	27	28	29	30	31	32	33	34	35	36	37	38	39
SRR3622818_1 - nextera_transposase_sequence	0.0033604057243630144	0.003379991769384281	0.003391183795110719	0.003424759872290033	0.0034275578787216422	0.003430355885153252	0.0034555379430377376	0.0034583359494693468	0.003463931962332566	0.0034835180073538325	0.0034947100330802706	0.0035170940845331467	0.0035282861102595843	0.0035450741488492416	0.00355346816814407	0.0036010342774814314	0.003626216335365917	0.0037940967212624875	0.004026331255086077	0.004605518586429243	0.004868531191000537	0.005794671319863283	0.006222766303899537	0.0071964725420996445	0.009462857751703342	0.01956645897624526	0.1193545603531666	0.20345423966805348	0.2820222602676483	0.37466705122467064	0.4582323113111201	0.5317331422630701	0.5964174549490187	0.6829709859044271	0.8217856809894377	1.1058169098749817	1.5921412057594613	2.1724813157524516	2.8203569069852006
	1	2	3	4	5	6	7	8	9	10	11	12	13	14	15	16	17	18	19	20	21	22	23	24	25	26	27	28	29	30	31	32	33	34	35	36	37	38	39
SRR3622818_1_1 - nextera_transposase_sequence	0.0034116464661774403	0.0034116464661774403	0.0034116464661774403	0.0034396107814739767	0.0034396107814739767	0.0034396107814739767	0.0035514680426601223	0.0035514680426601223	0.0035514680426601223	0.0035794323579566587	0.0035794323579566587	0.003607396673253195	0.003607396673253195	0.0036353609885497315	0.0036353609885497315	0.0037192539344393406	0.0037751825650324134	0.003915004141515095	0.00411075434859085	0.004781897915707723	0.005061541068673087	0.005928434842865716	0.0063758638876102985	0.007410543553582145	0.010179010767939247	0.019602985022872013	0.12105752091870606	0.2050623240695014	0.28246754881031416	0.3739388241452847	0.4563496613241774	0.5311262404271158	0.5952484154020737	0.6850697961345487	0.8249752655631202	1.1142381429904926	1.6024111951221285	2.184991775694871	2.8335401760521433
	1	2	3	4	5	6	7	8	9	10	11	12	13	14	15	16	17	18	19	20	21	22	23	24	25	26	27	28	29	30	31	32	33	34	35	36	37	38	39
SRR3622818_1_2 - nextera_transposase_sequence	0.003383682150880904	0.003383682150880904	0.0034116464661774403	0.0034396107814739767	0.0034396107814739767	0.003467575096770513	0.003467575096770513	0.0034955394120670495	0.0034955394120670495	0.003523503727363586	0.003523503727363586	0.003523503727363586	0.003523503727363586	0.0035514680426601223	0.0035794323579566587	0.003663325303846268	0.003747218249735877	0.0038590755109220226	0.004054825717997777	0.004753933600411187	0.004977648122783478	0.005760648951086498	0.00620807799583108	0.007410543553582145	0.010402725290311539	0.024580633145655492	0.12301502298946361	0.20520214564598407	0.28246754881031416	0.37021957021084534	0.45036529785071866	0.522848803099341	0.5869150494437059	0.6779109314186353	0.8221229054028735	1.1150491081340923	1.5956997594509599	2.1346839724764024	2.7715712533550185
	1	2	3	4	5	6	7	8	9	10	11	12	13	14	15	16	17	18	19	20	21	22	23	24	25	26	27	28	29	30	31	32	33	34	35	36	37	38	39
SRR3622818_2 - nextera_transposase_sequence	0.0032288994220773678	0.003242889454235415	0.0032484854670986343	0.0032736675249831195	0.0032736675249831195	0.003282061544277948	0.0032876575571411672	0.0032960515764359957	0.0033100416085940433	0.0033492136986365763	0.0033604057243630144	0.003366001737226233	0.0033883857886791093	0.003416365852995204	0.003430355885153252	0.0034947100330802706	0.003525488103827975	0.0036961664961561547	0.003953583087864229	0.004490800322733254	0.004767802959462595	0.005649174985419589	0.00608846199518228	0.0070649662398139974	0.009655920195484398	0.024569294475963056	0.1211452844693967	0.2031968230763454	0.2808778756371201	0.37054558775090984	0.4513576095086555	0.5227459456047404	0.5870469314095584	0.6745042184423767	0.8181566666476402	1.107148760936428	1.5867914174622237	2.121540810658569	2.756791796871896
	1	2	3	4	5	6	7	8	9	10	11	12	13	14	15	16	17	18	19	20	21	22	23	24	25	26	27	28	29	30	31	32	33	34	35	36	37	38	39
SRR3622818_2_1 - nextera_transposase_sequence	0.0034113755393188993	0.0034672997284880616	0.003481280775780352	0.0034952618230726425	0.0034952618230726425	0.0034952618230726425	0.003551186012241805	0.003551186012241805	0.003551186012241805	0.003579148106826386	0.003579148106826386	0.003621091248703258	0.003621091248703258	0.0036630343905801298	0.0036630343905801298	0.0037329396270415825	0.0037748827689184543	0.003942655336425941	0.004180333140394881	0.004781518173963375	0.005019195977932315	0.00588602091005433	0.00636137651799221	0.007368011923037131	0.009940524624818595	0.019643371445668252	0.12002729100431456	0.204444854555165	0.28252900368260786	0.3742726360146186	0.4587321427073459	0.5328596554510705	0.5967949847187153	0.6849454878966074	0.8242526431169906	1.1119686153450383	1.6014031379062543	2.1815047521579745	2.8292746353043814
	1	2	3	4	5	6	7	8	9	10	11	12	13	14	15	16	17	18	19	20	21	22	23	24	25	26	27	28	29	30	31	32	33	34	35	36	37	38	39
SRR3622818_2_2 - nextera_transposase_sequence	0.0032436029718114125	0.0032855461136882843	0.003299527160980575	0.0033135082082728653	0.0033135082082728653	0.0033274892555651557	0.0033274892555651557	0.0033414703028574466	0.0033414703028574466	0.0033694323974420275	0.0033694323974420275	0.0033694323974420275	0.0033694323974420275	0.003397394492026609	0.0034113755393188993	0.003481280775780352	0.003551186012241805	0.0036909964851647107	0.003956636383718231	0.004515878275409855	0.004711612937501922	0.005564456822331647	0.006053793477561817	0.007186258308237353	0.009940524624818595	0.024452851714216208	0.12162113039563567	0.20392755580535027	0.2817041218923627	0.37002239763776223	0.4514759791626471	0.5227373772114522	0.5863511423913742	0.6759836365822491	0.8197926890307499	1.111954634297746	1.5933360736186026	2.128796203866039	2.7648080262396295
	1	2	3	4	5	6	7	8	9	10	11	12	13	14	15	16	17	18	19	20	21	22	23	24	25	26	27	28	29	30	31	32	33	34	35	36	37	38	39
SRR3622818_3_1 - nextera_transposase_sequence	0.003272419100858567	0.0033283578889074317	0.0033376810202489088	0.003356327282931864	0.003356327282931864	0.003356327282931864	0.0033936198082977734	0.0033936198082977734	0.0033936198082977734	0.0034215892023222055	0.0034215892023222055	0.003458881727688115	0.003458881727688115	0.003486851121712547	0.0034961742530540247	0.003542789909761412	0.003570759303785844	0.0037478987992739144	0.0040275927395182366	0.004633596276714267	0.00487599769159268	0.005696433249642691	0.006162589816716561	0.007234749920986462	0.00964944093842911	0.019559929554419583	0.11972765268725276	0.20404605253957436	0.28201539994834984	0.3748924343721477	0.4591082797797131	0.5326584629326283	0.5968575453500417	0.6840661159182212	0.8234655757359913	1.1087254253911754	1.596026854347516	2.176084117020215	2.824377377981188
	1	2	3	4	5	6	7	8	9	10	11	12	13	14	15	16	17	18	19	20	21	22	23	24	25	26	27	28	29	30	31	32	33	34	35	36	37	38	39
SRR3622818_3_2 - nextera_transposase_sequence	0.0032537728381756125	0.003291065363541522	0.003300388494882999	0.003319034757565954	0.003319034757565954	0.0033376810202489088	0.0033470041515903863	0.003356327282931864	0.0033656504142733413	0.0033936198082977734	0.0033936198082977734	0.003402942939639251	0.003402942939639251	0.0034215892023222055	0.003430912333663683	0.00347752799037107	0.0035241436470784568	0.00369196001122505	0.0039809770828108495	0.004549688094640971	0.0047920895095193835	0.005575232542203485	0.00606003537196031	0.007234749920986462	0.009873196090624566	0.02437066532662192	0.12159227895554824	0.20369177354859822	0.2811017330768851	0.37074364092519024	0.4520599924855561	0.5228971444181014	0.5865927777430751	0.6750506479110125	0.8193540748143998	1.1095365378178839	1.5885030873549437	2.1234084249408682	2.759460414450481
	1	2	3	4	5	6	7	8	9	10	11	12	13	14	15	16	17	18	19	20	21	22	23	24	25	26	27	28	29	30	31	32	33	34	35	36	37	38	39
SRR3622818_4_1 - nextera_transposase_sequence	0.003335658270831116	0.0033776162365019478	0.0033916022250588913	0.0034125812078943073	0.0034125812078943073	0.0034125812078943073	0.0034405531850081952	0.0034405531850081952	0.0034405531850081952	0.0034615321678436108	0.0034755181564005548	0.0035034901335144427	0.0035104831277929147	0.0035384551049068022	0.0035454480991852742	0.0035943990591345777	0.0036223710362484657	0.00378320990465332	0.004055936681513726	0.004678313172297729	0.004916074977765775	0.005748241296903936	0.006258729879232388	0.007258728061053875	0.009699283064240583	0.019538426014050606	0.12004873277852782	0.204866760382114	0.2830903943811011	0.37736994324345985	0.46153762237914814	0.5349011253545972	0.599131777802362	0.6854253271987057	0.8249425560484995	1.1092916893997256	1.5966194746778781	2.1757652748323673	2.8232466150760844
	1	2	3	4	5	6	7	8	9	10	11	12	13	14	15	16	17	18	19	20	21	22	23	24	25	26	27	28	29	30	31	32	33	34	35	36	37	38	39
SRR3622818_4_2 - nextera_transposase_sequence	0.0032937003051602843	0.0033216722822741723	0.003328665276552644	0.00334964425938806	0.00334964425938806	0.0033706232422234758	0.0033846092307804197	0.0033985952193373633	0.0034055882136158353	0.0034335601907297232	0.0034405531850081952	0.0034475461792866672	0.0034615321678436108	0.0034825111506790267	0.0034895041449574987	0.0035384551049068022	0.0035804130705776338	0.0037342589447040167	0.004027964704399838	0.004608383229513009	0.004846145034981055	0.005629360394169913	0.006139848976498365	0.0072027841068260995	0.009930051875430156	0.024405550031867076	0.12205572213644926	0.2045660616281397	0.2821533331477859	0.37324407661916137	0.45456560708351157	0.5253976461301539	0.589159767961261	0.6768798881904131	0.8208586473898719	1.1104944844156228	1.5895565504566216	2.1233527827152203	2.758617361954447
	1	2	3	4	5	6	7	8	9	10	11	12	13	14	15	16	17	18	19	20	21	22	23	24	25	26	27	28	29	30	31	32	33	34	35	36	37	38	39
SRR3622818_5_1 - nextera_transposase_sequence	0.003345988780530329	0.0033795605743149144	0.0033907511722431095	0.0034187276670635974	0.0034187276670635974	0.0034187276670635974	0.003446704161884085	0.0034522994608481824	0.0034522994608481824	0.0034746806567045726	0.0034914665535968653	0.0035194430484173527	0.0035362289453096454	0.0035586101411660357	0.0035642054401301333	0.003603372532878816	0.003625753728735206	0.00379920799662223	0.004062187047934814	0.004660884037093251	0.004884695995657153	0.0058023250257691495	0.0062611395408251475	0.007251507457470412	0.00962391421824777	0.01949402159091583	0.12036047601670219	0.20435710406573446	0.28259057418174627	0.37641254721173384	0.46035322227112513	0.5340377143293257	0.5982381746433808	0.684523279968729	0.8232978848762762	1.1082944376125845	1.596036648312967	2.175832717570682	2.823455000871188
	1	2	3	4	5	6	7	8	9	10	11	12	13	14	15	16	17	18	19	20	21	22	23	24	25	26	27	28	29	30	31	32	33	34	35	36	37	38	39
SRR3622818_5_2 - nextera_transposase_sequence	0.003273249893997061	0.0032956310898534513	0.003301226388817549	0.003323607584673939	0.003323607584673939	0.0033403934815662314	0.0033515840794944266	0.0033627746774226217	0.003373965275350817	0.0034075370691354022	0.0034187276670635974	0.0034243229660276945	0.003441108862919987	0.003469085357740475	0.0034746806567045726	0.003513847749453255	0.0035474195432378406	0.003709683213196669	0.003978257563473351	0.004537787459883105	0.004772790016375202	0.0056400613558103205	0.0061156617677586116	0.007145196777152559	0.00983094027991938	0.02443467057621396	0.12225728236553125	0.2040605532206373	0.2816113968630292	0.3725014332358296	0.45364445881317217	0.5250740453888414	0.5887149758064868	0.6763429528832184	0.8194483191889771	1.1094414739002243	1.589618840401147	2.123835604297324	2.759142634577851
	1	2	3	4	5	6	7	8	9	10	11	12	13	14	15	16	17	18	19	20	21	22	23	24	25	26	27	28	29	30	31	32	33	34	35	36	37	38	39
SRR3622818_6_1 - nextera_transposase_sequence	0.0033110507391011404	0.0033390314495724176	0.0033483583530628433	0.0033810025152793332	0.0033810025152793332	0.0033810025152793332	0.0034089832257506105	0.0034136466774958235	0.0034229735809862493	0.0034416273879671008	0.003455617743202739	0.0034789350019288037	0.0034975888089096552	0.0035209060676357194	0.003530232971126145	0.003567540585087848	0.0035955212955591253	0.0037540786548963634	0.004010568500883071	0.004588836517289467	0.004826672556295324	0.00571272838788577	0.006155756303680993	0.007158398428901761	0.009452816687546495	0.019348661290888212	0.11955691239202244	0.2033731306087334	0.2817284468318001	0.3751840198058661	0.45855254665503664	0.5321558055497314	0.5964787954714525	0.6830557771213296	0.8218074568966482	1.106553157007601	1.5924195405343495	2.172049284850348	2.8204556155047458
	1	2	3	4	5	6	7	8	9	10	11	12	13	14	15	16	17	18	19	20	21	22	23	24	25	26	27	28	29	30	31	32	33	34	35	36	37	38	39
SRR3622818_6_2 - nextera_transposase_sequence	0.003203791348961244	0.0032224451559420956	0.0032271086076873083	0.0032597527699037986	0.0032597527699037986	0.0032737431251394374	0.003283070028629863	0.003292396932120289	0.0033017238356107146	0.0033390314495724176	0.0033483583530628433	0.003357685256553269	0.0033763390635341206	0.003404319774005398	0.0034136466774958235	0.0034509542914575265	0.0034835984536740164	0.0036374923612660414	0.003898645658997962	0.004439606061442655	0.004700759359174577	0.005526190318077255	0.005983208589108117	0.007023158328290587	0.009620700950374157	0.024221968364635665	0.12150623522152142	0.20308399660053023	0.2806371991234203	0.3711221533357857	0.4516879456860833	0.5231739974884514	0.5869933346216896	0.6745543045898065	0.8176803021021348	1.1076630585229617	1.586123880678312	2.120238335961033	2.756230558069674
	1	2	3	4	5	6	7	8	9	10	11	12	13	14	15	16	17	18	19	20	21	22	23	24	25	26	27	28	29	30	31	32	33	34	35	36	37	38	39
SRR3622818_7_1 - nextera_transposase_sequence	0.00337375672168062	0.0034017381162917155	0.003409732800466314	0.0034417115371647086	0.0034417115371647086	0.0034417115371647086	0.003473690273863103	0.0034776876159504024	0.0034856823001250007	0.0035056690105614973	0.0035176610368233955	0.003541645089347191	0.0035576344576963887	0.0035776211681328852	0.003589613194394783	0.0036335839573550755	0.0036615653519661705	0.003821459035458143	0.0040692942448707	0.004636916821267203	0.004876757346505162	0.0057921486844967045	0.006239850998274227	0.00721120512548796	0.009521668851946963	0.019535010780631742	0.1197883503300985	0.20380048897886818	0.2823282742838632	0.3755822678384688	0.4591826802522467	0.5325698836329747	0.5972628679738269	0.6838093215059443	0.8230007703277936	1.108043239888933	1.5943239021509819	2.174618052964223	2.8219596226077357
	1	2	3	4	5	6	7	8	9	10	11	12	13	14	15	16	17	18	19	20	21	22	23	24	25	26	27	28	29	30	31	32	33	34	35	36	37	38	39
SRR3622818_7_2 - nextera_transposase_sequence	0.0032618311432362395	0.003281817853672736	0.0032858151957600354	0.0033137965903711304	0.0033137965903711304	0.003325788616633028	0.003333783300807627	0.0033457753270695247	0.003357767353331423	0.003397740774204416	0.0034057354583790144	0.0034137301425536132	0.0034297195109028104	0.003457700905513906	0.0034696929317758036	0.0035176610368233955	0.00354963977352179	0.003705536114926463	0.0039693606926882175	0.004493012506124427	0.004748842399711584	0.005608270948480936	0.006063967946433058	0.007079292836607083	0.009677565193351636	0.02456366712645428	0.12171506921617678	0.20353266705901912	0.2812769733149035	0.37156094169864573	0.45238719870383787	0.5236678028045592	0.5878691140686735	0.6753069748862587	0.8188635212674389	1.1091305169366785	1.5882279554678502	2.1228844516703953	2.7576943538702245
	1	2	3	4	5	6	7	8	9	10	11	12	13	14	15	16	17	18	19	20	21	22	23	24	25	26	27	28	29	30	31	32	33	34	35	36	37	38	39
SRR3622818_8_1 - nextera_transposase_sequence	0.003417017741631769	0.003441499956771403	0.003451992334688389	0.003490464387050671	0.003493961846356333	0.003493961846356333	0.003521941520801629	0.003525438980107291	0.003532433898718615	0.0035534186545525866	0.003567408491775235	0.0035883932476092066	0.003602383084831855	0.0036198703813601647	0.0036303627592771505	0.0036828246488620807	0.0037073068640017144	0.0038681899920621665	0.004113012143458506	0.004676103091670087	0.004927920161677751	0.005851249418372517	0.006291929290885929	0.007246735681331653	0.009544566445151585	0.019582274652401508	0.11958163111988927	0.20368503504314325	0.28199664635622096	0.37509201815433196	0.45907650846119347	0.5326595547930162	0.5973730443256801	0.6840295935420673	0.8232529561225543	1.1077747680974632	1.5940265353636505	2.1747481759350737	2.8228693547859094
	1	2	3	4	5	6	7	8	9	10	11	12	13	14	15	16	17	18	19	20	21	22	23	24	25	26	27	28	29	30	31	32	33	34	35	36	37	38	39
SRR3622818_8_2 - nextera_transposase_sequence	0.003277119369405289	0.0032946066659335993	0.0032981041252392613	0.0033295812589902193	0.0033295812589902193	0.003340073636907205	0.003347068555518529	0.003357560933435515	0.0033715507706581632	0.003413520282326107	0.003424012660243093	0.003431007578854417	0.003451992334688389	0.003483469468439347	0.003497459305661995	0.0035534186545525866	0.0035813983289978827	0.0037387839977526724	0.004001093445677322	0.00452221488222096	0.004798514167368257	0.005665884075172432	0.0061170563256028295	0.007106837309105173	0.009705449573212037	0.024611621133943457	0.12149474136008638	0.20359060364189038	0.2809579009424394	0.3711328942203226	0.45220050346626195	0.5236396072437138	0.5878599550142795	0.6753838741384709	0.8191819134907637	1.1090093712323619	1.5882941995616704	2.1233145393860084	2.758718956201457
	1	2	3	4	5	6	7	8	9	10	11	12	13	14	15	16	17	18	19	20	21	22	23	24	25	26	27	28	29	30	31	32	33	34	35	36	37	38	39
SRR3622818_9_1 - nextera_transposase_sequence	0.0033483967661762305	0.003370159790654628	0.0033794868011453694	0.0034136858396114217	0.0034167948431083357	0.0034167948431083357	0.0034416668710836465	0.0034447758745805605	0.003450993881574388	0.0034727569060527853	0.0034851929200404408	0.0035100649480157516	0.003522500962003407	0.00354115498298489	0.003550481993475632	0.0036002260494262537	0.0036250980774015645	0.003789875262737999	0.0040261595285034524	0.004616870192917087	0.004884244493651679	0.005773419493769044	0.006208679983336985	0.0071880160848648515	0.009451370630618143	0.019518323953625235	0.11934220823253555	0.2035371319324599	0.2821855933938899	0.3751074899096514	0.458860935113014	0.532562972010854	0.597208481722184	0.6839590062965715	0.8230589317519946	1.1073804105482643	1.5936689745110524	2.1740453113009446	2.8224528626103065
	1	2	3	4	5	6	7	8	9	10	11	12	13	14	15	16	17	18	19	20	21	22	23	24	25	26	27	28	29	30	31	32	33	34	35	36	37	38	39
SRR3622818_9_2 - nextera_transposase_sequence	0.0031991645983243653	0.0032147096158089347	0.0032178186193058483	0.003245799650778073	0.003245799650778073	0.003255126661268815	0.0032613446682626425	0.003270671678753384	0.0032862166962379534	0.0033297427451947476	0.003339069755685489	0.003345287762679317	0.003367050787157714	0.0033950318186299388	0.003410576836114508	0.003475865909549699	0.0035038469410219237	0.0036717331298552723	0.003932889423596037	0.004476965035555963	0.004762993357272038	0.005608642308432609	0.0060563388119882055	0.007057437937994469	0.009631692833439148	0.024526928587153468	0.12116097527823017	0.2033816817576142	0.2811129871874546	0.37105024034617884	0.4519527293428714	0.5235313168523192	0.5877508930845721	0.6754279007010399	0.8192317484472937	1.1086986280309559	1.588051005192129	2.1226597015039523	2.7583700825319175
	1	2	3	4	5	6	7	8	9	10	11	12	13	14	15	16	17	18	19	20	21	22	23	24	25	26	27	28	29	30	31	32	33	34	35	36	37	38	39
SRR3622819_001_1 - nextera_transposase_sequence	0.003100150357292329	0.003100150357292329	0.003100150357292329	0.003100150357292329	0.003100150357292329	0.003100150357292329	0.003100150357292329	0.003100150357292329	0.003100150357292329	0.003100150357292329	0.003100150357292329	0.003100150357292329	0.003100150357292329	0.003100150357292329	0.003100150357292329	0.003100150357292329	0.003100150357292329	0.003100150357292329	0.003100150357292329	0.003100150357292329	0.003100150357292329	0.003100150357292329	0.003100150357292329	0.003100150357292329	0.004650225535938493	0.013950676607815479	0.12865623982763164	0.2216607505464015	0.30381473501464823	0.39061894501883343	0.46812270395114164	0.5456264628834498	0.6076294700292965	0.6882333793188969	0.8416908220048672	1.0850526250523151	1.5066730736440717	2.055399686884814	2.689380434951095
	1	2	3	4	5	6	7	8	9	10	11	12	13	14	15	16	17	18	19	20	21	22	23	24	25	26	27	28	29	30	31	32	33	34	35	36	37	38	39
SRR3622819_001_2 - nextera_transposase_sequence	0.003100150357292329	0.003100150357292329	0.003100150357292329	0.003100150357292329	0.003100150357292329	0.003100150357292329	0.003100150357292329	0.003100150357292329	0.003100150357292329	0.003100150357292329	0.003100150357292329	0.003100150357292329	0.003100150357292329	0.003100150357292329	0.003100150357292329	0.003100150357292329	0.003100150357292329	0.003100150357292329	0.003100150357292329	0.003100150357292329	0.003100150357292329	0.003100150357292329	0.003100150357292329	0.003100150357292329	0.004650225535938493	0.015500751786461644	0.12710616464898547	0.217010525010463	0.2914141335854789	0.3766682684110179	0.45262195216468	0.5301257110969883	0.5921287182428348	0.6742827027110815	0.8292902205756979	1.0695518732658533	1.4865220963216716	2.0104475067040752	2.6351278036984795
	1	2	3	4	5	6	7	8	9	10	11	12	13	14	15	16	17	18	19	20	21	22	23	24	25	26	27	28	29	30	31	32	33	34	35	36	37	38	39
SRR3622819_002_1 - nextera_transposase_sequence	0.003091859134897814	0.003091859134897814	0.003091859134897814	0.003091859134897814	0.003091859134897814	0.003091859134897814	0.003091859134897814	0.003091859134897814	0.003091859134897814	0.003091859134897814	0.003091859134897814	0.003091859134897814	0.003091859134897814	0.003091859134897814	0.003091859134897814	0.003091859134897814	0.003091859134897814	0.003091859134897814	0.003091859134897814	0.004637788702346721	0.0054107534860711745	0.0054107534860711745	0.006183718269795628	0.006183718269795628	0.007729647837244535	0.020097084376835793	0.13913366107040162	0.2396190829545806	0.3169155613270259	0.41121726494140926	0.48774077853013015	0.5619453977676777	0.6214636861144607	0.7080357418915995	0.8502612620968989	1.0860155211328573	1.5072813282626845	2.0653619021117398	2.6968741304146184
	1	2	3	4	5	6	7	8	9	10	11	12	13	14	15	16	17	18	19	20	21	22	23	24	25	26	27	28	29	30	31	32	33	34	35	36	37	38	39
SRR3622819_002_2 - nextera_transposase_sequence	0.0038648239186222675	0.0038648239186222675	0.0038648239186222675	0.0038648239186222675	0.0038648239186222675	0.0038648239186222675	0.0038648239186222675	0.0038648239186222675	0.0038648239186222675	0.0038648239186222675	0.0038648239186222675	0.0038648239186222675	0.0038648239186222675	0.0038648239186222675	0.0038648239186222675	0.0038648239186222675	0.0038648239186222675	0.0038648239186222675	0.0038648239186222675	0.0054107534860711745	0.006183718269795628	0.006183718269795628	0.0069566830535200816	0.0069566830535200816	0.009275577404693442	0.023961908295458058	0.13913366107040162	0.2357542590359583	0.3091859134897814	0.4042605818878892	0.4792381659091612	0.5526698203629843	0.6121881087097671	0.6979871997031816	0.8440775438271032	1.070556225458368	1.4895031382370219	2.022848839006895	2.6427665955539066
	1	2	3	4	5	6	7	8	9	10	11	12	13	14	15	16	17	18	19	20	21	22	23	24	25	26	27	28	29	30	31	32	33	34	35	36	37	38	39
SRR3622819_003_1 - nextera_transposase_sequence	0.00412660421738951	0.00412660421738951	0.00412660421738951	0.00412660421738951	0.00412660421738951	0.00412660421738951	0.00412660421738951	0.00412660421738951	0.00412660421738951	0.00412660421738951	0.00412660421738951	0.00412660421738951	0.00412660421738951	0.00412660421738951	0.00412660421738951	0.00412660421738951	0.00412660421738951	0.00412660421738951	0.004642429744563199	0.006189906326084265	0.007221557380431643	0.007737382907605331	0.00876903396195271	0.009284859489126399	0.010316510543473776	0.022696323195642305	0.1428836710271118	0.23676391697272314	0.3120744439400817	0.42091363017373	0.5034457145215202	0.5756612883258366	0.6375603515866793	0.7149341806627326	0.853691247472455	1.0914868154995254	1.5144637477819503	2.0658812363306236	2.6977675071183924
	1	2	3	4	5	6	7	8	9	10	11	12	13	14	15	16	17	18	19	20	21	22	23	24	25	26	27	28	29	30	31	32	33	34	35	36	37	38	39
SRR3622819_003_2 - nextera_transposase_sequence	0.00412660421738951	0.00412660421738951	0.00412660421738951	0.00412660421738951	0.00412660421738951	0.00412660421738951	0.00412660421738951	0.00412660421738951	0.00412660421738951	0.00412660421738951	0.00412660421738951	0.00412660421738951	0.00412660421738951	0.00412660421738951	0.00412660421738951	0.00412660421738951	0.00412660421738951	0.00412660421738951	0.004642429744563199	0.006189906326084265	0.007221557380431643	0.007737382907605331	0.00876903396195271	0.009284859489126399	0.010832336070647465	0.026307101885858126	0.14133619444559073	0.23108983617381257	0.30536871208682376	0.41214459621177735	0.4941608550323938	0.5637973012008418	0.6226014112986423	0.6994594148475219	0.84182726034746	1.0749803986299673	1.4907357735319606	2.015330334667602	2.6374159204390706
	1	2	3	4	5	6	7	8	9	10	11	12	13	14	15	16	17	18	19	20	21	22	23	24	25	26	27	28	29	30	31	32	33	34	35	36	37	38	39
SRR3622819_004_1 - nextera_transposase_sequence	0.0034857510244234954	0.0034857510244234954	0.0034857510244234954	0.0034857510244234954	0.0034857510244234954	0.0034857510244234954	0.0034857510244234954	0.0034857510244234954	0.0034857510244234954	0.0034857510244234954	0.0034857510244234954	0.0034857510244234954	0.0034857510244234954	0.0034857510244234954	0.0034857510244234954	0.0034857510244234954	0.0034857510244234954	0.0034857510244234954	0.003873056693803884	0.005422279371325438	0.006584196379466603	0.00735880771822738	0.008520724726368544	0.008908030395748933	0.010457253073270487	0.023238340162823303	0.1398173466463202	0.2300595676119507	0.3075207014880284	0.4144170662370156	0.49884970216194024	0.5693393339891709	0.6359559091225977	0.7176774053618596	0.8594312803550819	1.103046546395346	1.5310193110606753	2.082155278588968	2.7018443495975895
	1	2	3	4	5	6	7	8	9	10	11	12	13	14	15	16	17	18	19	20	21	22	23	24	25	26	27	28	29	30	31	32	33	34	35	36	37	38	39
SRR3622819_004_2 - nextera_transposase_sequence	0.0034857510244234954	0.0034857510244234954	0.0034857510244234954	0.0034857510244234954	0.0034857510244234954	0.0034857510244234954	0.0034857510244234954	0.0034857510244234954	0.0034857510244234954	0.0034857510244234954	0.0034857510244234954	0.0034857510244234954	0.0034857510244234954	0.0034857510244234954	0.0034857510244234954	0.0034857510244234954	0.0034857510244234954	0.0034857510244234954	0.003873056693803884	0.005422279371325438	0.006584196379466603	0.00735880771822738	0.008520724726368544	0.008908030395748933	0.011231864412031263	0.02633678551786641	0.1363315956218967	0.2230880655631037	0.29938728243104024	0.40512173017188624	0.48839244908866974	0.5557836355608573	0.6204636823473823	0.7017978729172638	0.8439390535798663	1.0813574289100445	1.5031333028652873	2.026383262198192	2.6391008311579665
	1	2	3	4	5	6	7	8	9	10	11	12	13	14	15	16	17	18	19	20	21	22	23	24	25	26	27	28	29	30	31	32	33	34	35	36	37	38	39
SRR3622819_005_1 - nextera_transposase_sequence	0.004028172418173875	0.004028172418173875	0.004028172418173875	0.004028172418173875	0.004028172418173875	0.004028172418173875	0.004028172418173875	0.004028172418173875	0.004028172418173875	0.004028172418173875	0.004028172418173875	0.004028172418173875	0.004028172418173875	0.004028172418173875	0.004028172418173875	0.004028172418173875	0.004028172418173875	0.004028172418173875	0.004647891251739086	0.005887328918869509	0.0068169071692173264	0.007436626002782537	0.008366204253130356	0.00867606366991296	0.010225360753825989	0.020760580924434585	0.13138039271582483	0.22402835833382395	0.30087349369591015	0.4046763983180831	0.4914370350172127	0.562704700877212	0.631803350819733	0.7083386267650367	0.8502542396514702	1.0990713513279025	1.5294660812389418	2.0757482330266757	2.693917769507974
	1	2	3	4	5	6	7	8	9	10	11	12	13	14	15	16	17	18	19	20	21	22	23	24	25	26	27	28	29	30	31	32	33	34	35	36	37	38	39
SRR3622819_005_2 - nextera_transposase_sequence	0.0037183130013912686	0.0037183130013912686	0.0037183130013912686	0.0037183130013912686	0.0037183130013912686	0.0037183130013912686	0.0037183130013912686	0.0037183130013912686	0.0037183130013912686	0.0037183130013912686	0.0037183130013912686	0.0037183130013912686	0.0037183130013912686	0.0037183130013912686	0.0037183130013912686	0.0037183130013912686	0.0037183130013912686	0.0037183130013912686	0.00433803183495648	0.005577469502086903	0.006507047752434721	0.007126766585999932	0.00805634483634775	0.008366204253130356	0.010535220170608595	0.022929596841912824	0.1285916579647814	0.21783116999817184	0.29436644594347544	0.39600033464817014	0.4815215336801693	0.5503103242059078	0.6160005205638202	0.6919160776755586	0.8344514093955573	1.0780009109866853	1.5052970467298987	2.023691851007198	2.633495183235366
	1	2	3	4	5	6	7	8	9	10	11	12	13	14	15	16	17	18	19	20	21	22	23	24	25	26	27	28	29	30	31	32	33	34	35	36	37	38	39
SRR3622819_006_1 - nextera_transposase_sequence	0.0036185996019540436	0.0036185996019540436	0.0036185996019540436	0.0036185996019540436	0.0036185996019540436	0.0036185996019540436	0.0036185996019540436	0.0036185996019540436	0.0036185996019540436	0.0036185996019540436	0.0036185996019540436	0.0036185996019540436	0.0036185996019540436	0.0036185996019540436	0.0036185996019540436	0.0036185996019540436	0.0036185996019540436	0.0036185996019540436	0.004135542402233193	0.005169428002791491	0.005944842203210215	0.006461785003489364	0.007237199203908087	0.007495670604047662	0.008788027604745535	0.018868412210188944	0.12949417146992687	0.22202693271989454	0.2998268241619065	0.4011476130166197	0.48799400346351673	0.5595905813021789	0.6260177311380496	0.7027837369795032	0.8418413502545943	1.0928170797901213	1.5306676316265606	2.073457571919667	2.6917211610535294
	1	2	3	4	5	6	7	8	9	10	11	12	13	14	15	16	17	18	19	20	21	22	23	24	25	26	27	28	29	30	31	32	33	34	35	36	37	38	39
SRR3622819_006_2 - nextera_transposase_sequence	0.003360128201814469	0.003360128201814469	0.003360128201814469	0.003360128201814469	0.003360128201814469	0.003360128201814469	0.003360128201814469	0.003360128201814469	0.003360128201814469	0.003360128201814469	0.003360128201814469	0.003360128201814469	0.003360128201814469	0.003360128201814469	0.003360128201814469	0.003360128201814469	0.003360128201814469	0.003360128201814469	0.0038770710020936184	0.004910956602651916	0.00568637080307064	0.00620331360334979	0.006978727803768513	0.007237199203908087	0.009304970405024685	0.020677712011165965	0.12716792886867068	0.21556514771640517	0.29284809635813797	0.3928765282121533	0.4779136188580734	0.546150068494921	0.6094755615291167	0.6859830959704308	0.8255576520458011	1.0726563105792344	1.5068882628137197	2.0222802346920314	2.631238853420869
	1	2	3	4	5	6	7	8	9	10	11	12	13	14	15	16	17	18	19	20	21	22	23	24	25	26	27	28	29	30	31	32	33	34	35	36	37	38	39
SRR3622819_007_1 - nextera_transposase_sequence	0.003544308283934537	0.003544308283934537	0.003544308283934537	0.003544308283934537	0.003544308283934537	0.003544308283934537	0.003544308283934537	0.003544308283934537	0.003544308283934537	0.003544308283934537	0.003544308283934537	0.003544308283934537	0.003544308283934537	0.003544308283934537	0.003544308283934537	0.003544308283934537	0.003544308283934537	0.003544308283934537	0.003987346819426353	0.004873423890409988	0.005537981693647714	0.006202539496885439	0.006867097300123165	0.00753165510336089	0.008639251442090433	0.018829137758402226	0.12803813675713513	0.220411671407179	0.2975003765827552	0.39807012413939763	0.48202592661509697	0.5535766500970254	0.620032430420798	0.6997793668093251	0.8351276394020752	1.0889887202388864	1.5357930832823838	2.0754140195114172	2.695667969199961
	1	2	3	4	5	6	7	8	9	10	11	12	13	14	15	16	17	18	19	20	21	22	23	24	25	26	27	28	29	30	31	32	33	34	35	36	37	38	39
SRR3622819_007_2 - nextera_transposase_sequence	0.003322789016188628	0.003322789016188628	0.003322789016188628	0.003322789016188628	0.003322789016188628	0.003322789016188628	0.003322789016188628	0.003322789016188628	0.003322789016188628	0.003322789016188628	0.003322789016188628	0.003322789016188628	0.003322789016188628	0.003322789016188628	0.003322789016188628	0.003322789016188628	0.003322789016188628	0.003322789016188628	0.003765827551680445	0.004651904622664079	0.005316462425901805	0.00598102022913953	0.006645578032377256	0.0073101358356149814	0.00908228997758225	0.020601291900369495	0.12537990554418424	0.21420913191029356	0.29085479855037794	0.389873911232799	0.472279078834277	0.5402854940322709	0.6036400046076008	0.6827223831928901	0.8202858484630993	1.07038110174823	1.5145272335787767	2.027122819142809	2.6374084017827872
	1	2	3	4	5	6	7	8	9	10	11	12	13	14	15	16	17	18	19	20	21	22	23	24	25	26	27	28	29	30	31	32	33	34	35	36	37	38	39
SRR3622819_008_1 - nextera_transposase_sequence	0.0032961961895972046	0.0032961961895972046	0.0032961961895972046	0.0032961961895972046	0.0032961961895972046	0.0032961961895972046	0.0032961961895972046	0.0032961961895972046	0.0032961961895972046	0.0032961961895972046	0.0032961961895972046	0.0032961961895972046	0.0032961961895972046	0.0032961961895972046	0.0032961961895972046	0.0032961961895972046	0.0032961961895972046	0.0032961961895972046	0.003683983976608641	0.004459559550631513	0.005041241231148666	0.005816816805171538	0.006398498485688691	0.007174074059711564	0.008337437420745872	0.01880770767005464	0.12700050024624523	0.2194878874484727	0.29762712653127704	0.39825805726074465	0.4827957948292376	0.5555060048938819	0.6208482470053088	0.6966607593660445	0.8312231214590128	1.0879386364605834	1.5338945915237345	2.0696234192800333	2.695319013622985
	1	2	3	4	5	6	7	8	9	10	11	12	13	14	15	16	17	18	19	20	21	22	23	24	25	26	27	28	29	30	31	32	33	34	35	36	37	38	39
SRR3622819_008_2 - nextera_transposase_sequence	0.0031023022960914868	0.0031023022960914868	0.0031023022960914868	0.0031023022960914868	0.0031023022960914868	0.0031023022960914868	0.0031023022960914868	0.0031023022960914868	0.0031023022960914868	0.0031023022960914868	0.0031023022960914868	0.0031023022960914868	0.0031023022960914868	0.0031023022960914868	0.0031023022960914868	0.0031023022960914868	0.0031023022960914868	0.0031023022960914868	0.003490090083102923	0.004265665657125795	0.0048473473376429484	0.00562292291166582	0.0062046045921829735	0.006980180166205846	0.008919119101263025	0.020940540498617537	0.1244798796306709	0.21425275232381832	0.2920042036196112	0.39108398320103305	0.4742644635149861	0.5442601590705503	0.6061123110988742	0.6819248234596099	0.8178444428071182	1.0704881860450688	1.5145052021731629	2.022313309264638	2.637538633358281
	1	2	3	4	5	6	7	8	9	10	11	12	13	14	15	16	17	18	19	20	21	22	23	24	25	26	27	28	29	30	31	32	33	34	35	36	37	38	39
SRR3622819_009_1 - nextera_transposase_sequence	0.003792920341776604	0.003792920341776604	0.003792920341776604	0.003792920341776604	0.003792920341776604	0.003792920341776604	0.003792920341776604	0.003792920341776604	0.003792920341776604	0.003792920341776604	0.003792920341776604	0.003792920341776604	0.003792920341776604	0.003792920341776604	0.003792920341776604	0.003792920341776604	0.003792920341776604	0.003792920341776604	0.004137731281938113	0.004827353162261132	0.005516975042584151	0.006379002392987925	0.006896218803230189	0.007585840683553208	0.008965084444199245	0.019481818119125284	0.12706283144951622	0.21757570324191247	0.29446854289792906	0.39704979759597814	0.48256291075603247	0.5532491534891419	0.6182460157095865	0.6947940444254416	0.8287530946781879	1.088050921679643	1.5325122235478288	2.0693828573792987	2.691249387960581
	1	2	3	4	5	6	7	8	9	10	11	12	13	14	15	16	17	18	19	20	21	22	23	24	25	26	27	28	29	30	31	32	33	34	35	36	37	38	39
SRR3622819_009_2 - nextera_transposase_sequence	0.003620514871695849	0.003620514871695849	0.003620514871695849	0.003620514871695849	0.003620514871695849	0.003620514871695849	0.003620514871695849	0.003620514871695849	0.003620514871695849	0.003620514871695849	0.003620514871695849	0.003620514871695849	0.003620514871695849	0.003620514871695849	0.003620514871695849	0.003620514871695849	0.003620514871695849	0.003620514871695849	0.003965325811857359	0.004654947692180378	0.005344569572503397	0.00620659692290717	0.006723813333149434	0.007413435213472453	0.009309895384360755	0.02155068376009434	0.12482156033846642	0.2124035391394898	0.28877916238526413	0.38980876785258645	0.47377023178191396	0.5425600143441351	0.6042811726330453	0.6810016068189811	0.8163399008323736	1.070637969201487	1.5137200273090266	2.023695407807899	2.6348727992441745
	1	2	3	4	5	6	7	8	9	10	11	12	13	14	15	16	17	18	19	20	21	22	23	24	25	26	27	28	29	30	31	32	33	34	35	36	37	38	39
SRR3622819_01_1 - nextera_transposase_sequence	0.0038776823867910626	0.0038776823867910626	0.0038776823867910626	0.0038776823867910626	0.0038776823867910626	0.0038776823867910626	0.0038776823867910626	0.0038776823867910626	0.0038776823867910626	0.0038776823867910626	0.0038776823867910626	0.0038776823867910626	0.0038776823867910626	0.0038776823867910626	0.0038776823867910626	0.0038776823867910626	0.0038776823867910626	0.0038776823867910626	0.0041878969777343475	0.004808326159620918	0.005428755341507488	0.006204291818865701	0.006669613705280628	0.007290042887167198	0.008841115841883624	0.018923090047540385	0.1254818020365588	0.21761553554671445	0.2962549343508372	0.3973848909983481	0.4833143326896381	0.5532677229473488	0.6173270359771372	0.6942602545310719	0.8290484942959292	1.0879225704381006	1.5344764741009593	2.0762662571834065	2.6968505463654484
	1	2	3	4	5	6	7	8	9	10	11	12	13	14	15	16	17	18	19	20	21	22	23	24	25	26	27	28	29	30	31	32	33	34	35	36	37	38	39
SRR3622819_01_2 - nextera_transposase_sequence	0.003567467795847778	0.003567467795847778	0.003567467795847778	0.003567467795847778	0.003567467795847778	0.003567467795847778	0.003567467795847778	0.003567467795847778	0.003567467795847778	0.003567467795847778	0.003567467795847778	0.003567467795847778	0.003567467795847778	0.00372257509131942	0.00372257509131942	0.00372257509131942	0.00372257509131942	0.00372257509131942	0.004032789682262705	0.004653218864149275	0.005273648046035845	0.006049184523394058	0.006514506409808985	0.007134935591695556	0.009151330432826907	0.020939484888671738	0.12377562178637072	0.21311742397803682	0.29098128630480136	0.39056016999759585	0.47447321684775445	0.5424102122643338	0.603522486680161	0.680765919825039	0.8166399106581979	1.0707056606407483	1.515553384053419	2.03221578526946	2.642718100245845
	1	2	3	4	5	6	7	8	9	10	11	12	13	14	15	16	17	18	19	20	21	22	23	24	25	26	27	28	29	30	31	32	33	34	35	36	37	38	39
SRR3622819_02_1 - nextera_transposase_sequence	0.003718972726758551	0.003718972726758551	0.003718972726758551	0.003718972726758551	0.003718972726758551	0.003718972726758551	0.003718972726758551	0.003718972726758551	0.003718972726758551	0.003718972726758551	0.003718972726758551	0.003718972726758551	0.003718972726758551	0.003718972726758551	0.003718972726758551	0.003718972726758551	0.003718972726758551	0.0037964513252326877	0.0041063657191292334	0.0046487159084481885	0.005346023294715417	0.0057334162870860995	0.006353245074879192	0.007360466855042966	0.009839782006215334	0.020144435603275484	0.1252828937326787	0.211749009629815	0.29015735128564113	0.3880128211584755	0.474014065464767	0.546688990833507	0.6081295194234972	0.6862279466854269	0.8204208792426312	1.0839255926531695	1.5290401408870835	2.068756057857918	2.6981147132633287
	1	2	3	4	5	6	7	8	9	10	11	12	13	14	15	16	17	18	19	20	21	22	23	24	25	26	27	28	29	30	31	32	33	34	35	36	37	38	39
SRR3622819_02_2 - nextera_transposase_sequence	0.003718972726758551	0.0037964513252326877	0.0037964513252326877	0.0037964513252326877	0.0037964513252326877	0.0037964513252326877	0.0037964513252326877	0.0037964513252326877	0.0037964513252326877	0.003873929923706824	0.003873929923706824	0.003873929923706824	0.003873929923706824	0.003951408522180961	0.003951408522180961	0.003951408522180961	0.003951408522180961	0.004028887120655097	0.004338801514551643	0.004881151703870598	0.005578459090137827	0.005965852082508509	0.006663159468775737	0.007670381248939512	0.010382132195534289	0.022778707951396127	0.12412071475556664	0.20841742989542714	0.2850437637863481	0.3816595760835963	0.46471663364787064	0.5352221582593348	0.5949581576828941	0.6735214565356684	0.8069396031081315	1.0692821375415575	1.51005788426092	2.0256004785078243	2.643802215732959
	1	2	3	4	5	6	7	8	9	10	11	12	13	14	15	16	17	18	19	20	21	22	23	24	25	26	27	28	29	30	31	32	33	34	35	36	37	38	39
SRR3622819_03_1 - nextera_transposase_sequence	0.003564706921679256	0.003564706921679256	0.003564706921679256	0.0036163693408340276	0.0036163693408340276	0.0036163693408340276	0.0036163693408340276	0.0036163693408340276	0.0036680317599887997	0.0036680317599887997	0.0036680317599887997	0.0036680317599887997	0.0036680317599887997	0.0036680317599887997	0.0036680317599887997	0.0036680317599887997	0.0037196941791435715	0.003771356598298343	0.003978006274917431	0.004442968047310377	0.005062917077167639	0.005527878849560585	0.006096165460263076	0.00707775142420374	0.0093508978670137	0.02066496766190873	0.12404146839060715	0.21036937079823087	0.289361209685877	0.3865382201160028	0.4702830015658879	0.5448835348253784	0.6070850874877237	0.6847337034773457	0.8172994710284903	1.0830509551606367	1.5311707789091273	2.0684599381187545	2.700962935830626
	1	2	3	4	5	6	7	8	9	10	11	12	13	14	15	16	17	18	19	20	21	22	23	24	25	26	27	28	29	30	31	32	33	34	35	36	37	38	39
SRR3622819_03_2 - nextera_transposase_sequence	0.0034097196642149403	0.0034613820833697124	0.0034613820833697124	0.003513044502524484	0.003513044502524484	0.003513044502524484	0.003513044502524484	0.003513044502524484	0.003513044502524484	0.003564706921679256	0.003564706921679256	0.003564706921679256	0.003564706921679256	0.0036163693408340276	0.0036680317599887997	0.0036680317599887997	0.0037196941791435715	0.003771356598298343	0.003978006274917431	0.004442968047310377	0.00511457949632241	0.005527878849560585	0.006251152717727391	0.0071810762625132835	0.00960920996278756	0.023093101362183007	0.12316320726497604	0.20726962564894455	0.28450494228532847	0.3800287553025015	0.4618620272436601	0.5336211274496382	0.594117820279876	0.6717147738503433	0.8046938407547259	1.0683788281206814	1.511539059630314	2.0247018690946628	2.64687238297558
	1	2	3	4	5	6	7	8	9	10	11	12	13	14	15	16	17	18	19	20	21	22	23	24	25	26	27	28	29	30	31	32	33	34	35	36	37	38	39
SRR3622819_04_1 - nextera_transposase_sequence	0.0035634067562966753	0.003602139438430335	0.003602139438430335	0.0036408721205639944	0.0036408721205639944	0.0036408721205639944	0.0036408721205639944	0.0036408721205639944	0.003679604802697654	0.003679604802697654	0.003679604802697654	0.003679604802697654	0.003679604802697654	0.003679604802697654	0.003679604802697654	0.003679604802697654	0.003757070166964973	0.0038345355312322917	0.004105664306167909	0.0046091891739054825	0.005228912088044034	0.005654971591514289	0.0061584964592518625	0.00720427887686067	0.0095669724870139	0.02052832153083954	0.12495163256318559	0.21155790981404826	0.2899528584525751	0.38628103891898635	0.4721126625271758	0.5480287195091484	0.6098848128766027	0.6882410288329959	0.8190025637162305	1.0825784656357835	1.5265324682517887	2.062902650438706	2.696956656966712
	1	2	3	4	5	6	7	8	9	10	11	12	13	14	15	16	17	18	19	20	21	22	23	24	25	26	27	28	29	30	31	32	33	34	35	36	37	38	39
SRR3622819_04_2 - nextera_transposase_sequence	0.0034472087098956967	0.0035246740741630158	0.0035246740741630158	0.0035634067562966753	0.0035634067562966753	0.0035634067562966753	0.0035634067562966753	0.0035634067562966753	0.0035634067562966753	0.003602139438430335	0.0036408721205639944	0.0036408721205639944	0.003679604802697654	0.0037183374848313135	0.003757070166964973	0.003757070166964973	0.0038345355312322917	0.003912000895499611	0.004144396988301568	0.004647921856039142	0.0053063774523113534	0.005693704273647949	0.006313427187786501	0.007281744241127989	0.009721903215548538	0.02296848050526009	0.12402204819197776	0.2085754932897565	0.28495634245733303	0.37927042345279394	0.46304921490789946	0.5358666573191794	0.5965995029047575	0.6746071247219477	0.8062982439763902	1.0684410366569976	1.5084830383775034	2.0204903635023483	2.643931615125732
	1	2	3	4	5	6	7	8	9	10	11	12	13	14	15	16	17	18	19	20	21	22	23	24	25	26	27	28	29	30	31	32	33	34	35	36	37	38	39
SRR3622819_05_1 - nextera_transposase_sequence	0.0036565484599578504	0.003718523857584255	0.003718523857584255	0.003749511556397457	0.003749511556397457	0.003749511556397457	0.003749511556397457	0.003749511556397457	0.003780499255210659	0.003780499255210659	0.003811486954023861	0.003811486954023861	0.003811486954023861	0.003811486954023861	0.003811486954023861	0.0038424746528370633	0.003935437749276669	0.00409037624334268	0.0043692655326615	0.004896056412485935	0.005453834991123573	0.005949638172134807	0.006445441353146042	0.007530010811608116	0.010101989813103892	0.020978672096537837	0.1268946266400627	0.21369117101584184	0.2918111597239244	0.38756314905671896	0.47408080414317927	0.549628813849766	0.6118831007654891	0.6899721017747584	0.8194077197175037	1.0824932826415898	1.5267019451288422	2.060496044885062	2.696549550724849
	1	2	3	4	5	6	7	8	9	10	11	12	13	14	15	16	17	18	19	20	21	22	23	24	25	26	27	28	29	30	31	32	33	34	35	36	37	38	39
SRR3622819_05_2 - nextera_transposase_sequence	0.003594573062331446	0.0036875361587710527	0.0036875361587710527	0.003718523857584255	0.003718523857584255	0.003718523857584255	0.003718523857584255	0.003718523857584255	0.003718523857584255	0.003749511556397457	0.003811486954023861	0.003811486954023861	0.0038424746528370633	0.0038734623516502656	0.0039044500504634675	0.003935437749276669	0.0040593885445294785	0.004214327038595489	0.004462228629101106	0.004989019508925542	0.0055777857863763824	0.006042601268574414	0.0066313675460252545	0.007653961606860924	0.010287916005983106	0.02382954038735243	0.12608894647091945	0.21077832732740084	0.2875658449865157	0.38124165849882574	0.46605499015055996	0.5386591684698925	0.5998598736259667	0.6775150468518513	0.8077253572649266	1.069354498344792	1.509193895299383	2.0190654915718107	2.6440873766340975
	1	2	3	4	5	6	7	8	9	10	11	12	13	14	15	16	17	18	19	20	21	22	23	24	25	26	27	28	29	30	31	32	33	34	35	36	37	38	39
SRR3622819_06_1 - nextera_transposase_sequence	0.0036668288334629636	0.0037184743099906107	0.0037184743099906107	0.0037442970482544345	0.0037442970482544345	0.0037442970482544345	0.0037442970482544345	0.0037442970482544345	0.0037701197865182582	0.0037701197865182582	0.003795942524782082	0.003795942524782082	0.003795942524782082	0.003795942524782082	0.003795942524782082	0.0038217652630459058	0.0038992334778373767	0.004079992645684143	0.004312397290058555	0.004777206578807382	0.005293661344083856	0.005784293371096506	0.006223279921581508	0.007307834928662103	0.009838463278516825	0.021071354423280127	0.1280807817885655	0.21450948675758336	0.29298478834134356	0.3888904382531847	0.4759388889405344	0.5507731844290954	0.6130059836449105	0.6911197668929772	0.8205691538095253	1.0837028567178886	1.530358760467247	2.066283870394644	2.7022979138326213
	1	2	3	4	5	6	7	8	9	10	11	12	13	14	15	16	17	18	19	20	21	22	23	24	25	26	27	28	29	30	31	32	33	34	35	36	37	38	39
SRR3622819_06_2 - nextera_transposase_sequence	0.0036926515717267874	0.0037701197865182582	0.0037701197865182582	0.003795942524782082	0.003795942524782082	0.003795942524782082	0.003795942524782082	0.003795942524782082	0.003795942524782082	0.0038217652630459058	0.003873410739573553	0.003873410739573553	0.0038992334778373767	0.0039250562161012	0.003950878954365024	0.0039767016926288475	0.004079992645684143	0.0042607518135309086	0.004467333719641498	0.004932143008390324	0.005500243250194445	0.005939229800679448	0.006455684565955922	0.007436948619981221	0.010045045184627415	0.023782741940981615	0.12709951773454017	0.21174645376335424	0.28872403652781264	0.3824347536872288	0.46803713103180433	0.5399792798348171	0.6014115741644537	0.679138016338563	0.8092846171882343	1.0710497149686151	1.5124119573738894	2.024528502622041	2.6499552233718506
	1	2	3	4	5	6	7	8	9	10	11	12	13	14	15	16	17	18	19	20	21	22	23	24	25	26	27	28	29	30	31	32	33	34	35	36	37	38	39
SRR3622819_07_1 - nextera_transposase_sequence	0.0035410647317698795	0.003607459695490565	0.003607459695490565	0.0036295913500641263	0.0036295913500641263	0.0036295913500641263	0.0036295913500641263	0.0036295913500641263	0.003651723004637688	0.003651723004637688	0.00367385465921125	0.00367385465921125	0.0036959863137848116	0.0036959863137848116	0.0036959863137848116	0.0037181179683583735	0.0037845129320790588	0.003961566168667553	0.004205014368976732	0.0046697791150215285	0.005178807170213449	0.005665703570831807	0.006130468316876604	0.00721491939098113	0.009826454630661416	0.021047203499457223	0.12776604185317197	0.21376965152603292	0.2918058655524116	0.3874146133101984	0.4739493826928248	0.5492634032066555	0.6110107194668927	0.6886264320563737	0.8183400595120192	1.0818395388648454	1.5287883029779248	2.0625816796376606	2.696786373097646
	1	2	3	4	5	6	7	8	9	10	11	12	13	14	15	16	17	18	19	20	21	22	23	24	25	26	27	28	29	30	31	32	33	34	35	36	37	38	39
SRR3622819_07_2 - nextera_transposase_sequence	0.003585328040917003	0.00367385465921125	0.00367385465921125	0.0036959863137848116	0.0036959863137848116	0.0036959863137848116	0.0036959863137848116	0.0036959863137848116	0.0036959863137848116	0.0037181179683583735	0.003762381277505497	0.003762381277505497	0.0038066445866526202	0.003828776241226182	0.003850907895799744	0.0038730395503733055	0.003983697823241115	0.004160751059829608	0.0043599359509916644	0.004824700697036461	0.005377992061375504	0.005820625152846739	0.006351784862612221	0.0073477093184225	0.010047771176397033	0.023747265357431754	0.12701356559767085	0.21115811628635262	0.2877115094563027	0.3814390665753367	0.466313961864946	0.5387729989387872	0.5995465223977877	0.6769187867869596	0.8071193106432234	1.0695564705765186	1.5110829793190754	2.0210184323485114	2.6445114049948932
	1	2	3	4	5	6	7	8	9	10	11	12	13	14	15	16	17	18	19	20	21	22	23	24	25	26	27	28	29	30	31	32	33	34	35	36	37	38	39
SRR3622819_08_1 - nextera_transposase_sequence	0.003504574728569719	0.0035626616025239135	0.0035626616025239135	0.003582023893841978	0.003582023893841978	0.003582023893841978	0.003582023893841978	0.003582023893841978	0.003601386185160043	0.003601386185160043	0.0036207484764781074	0.0036207484764781074	0.0036401107677961723	0.0036401107677961723	0.0036401107677961723	0.0036594730591142373	0.003717559933068431	0.0038724582636129492	0.004104805759429726	0.00464694991633554	0.005131007199287158	0.0057118759388291	0.0062346578044168485	0.007299583826910409	0.009816681698258826	0.02104681066273638	0.1283526291474512	0.21424375343438642	0.2919059039111441	0.3883688392577427	0.47495700603212826	0.5500246094722653	0.6113256237852582	0.6897429036234205	0.8192185456673194	1.0827393305061805	1.5304148680711556	2.063361936600888	2.6998972636822662
	1	2	3	4	5	6	7	8	9	10	11	12	13	14	15	16	17	18	19	20	21	22	23	24	25	26	27	28	29	30	31	32	33	34	35	36	37	38	39
SRR3622819_08_2 - nextera_transposase_sequence	0.0034852124372516543	0.0035626616025239135	0.0035626616025239135	0.003582023893841978	0.003582023893841978	0.003582023893841978	0.003582023893841978	0.003582023893841978	0.003582023893841978	0.003601386185160043	0.0036401107677961723	0.0036401107677961723	0.0036788353504323018	0.0036981976417503667	0.003717559933068431	0.003736922224386496	0.00383373368097682	0.0039886320115213375	0.004182254924701985	0.004724399081607798	0.0052471809471955465	0.005808687395419424	0.006370193843643302	0.0073576707008646035	0.010049029194075604	0.023660719990675122	0.12750068832945635	0.21153303264985734	0.2875300260732615	0.3818243847922368	0.4665731338914062	0.5390655525862406	0.5992048294201497	0.6776995584235842	0.8075043594198903	1.0700763919841663	1.5124272994366734	2.021481300479914	2.647406091918993
	1	2	3	4	5	6	7	8	9	10	11	12	13	14	15	16	17	18	19	20	21	22	23	24	25	26	27	28	29	30	31	32	33	34	35	36	37	38	39
SRR3622819_09_1 - nextera_transposase_sequence	0.003614676827236349	0.00366631506762544	0.00366631506762544	0.0036835278144218032	0.0036835278144218032	0.0036835278144218032	0.0036835278144218032	0.0036835278144218032	0.0037007405612181667	0.0037179533080145305	0.003735166054810894	0.003735166054810894	0.0037523788016072574	0.0037523788016072574	0.0037523788016072574	0.003769591548403621	0.003821229788792712	0.003976144509959984	0.00419991021831271	0.004750718115796344	0.0052498877728908875	0.0058523339107636125	0.006317078074265429	0.007315417388454515	0.009776840180334506	0.020879061863989006	0.1279423469373704	0.2131626563261664	0.29065444240339516	0.3868220587546784	0.4735398771147581	0.5483636874385505	0.6098131935015684	0.6881656169186153	0.8180185787503821	1.080444116407741	1.5276829164176555	2.059763345386846	2.6942424050476035
	1	2	3	4	5	6	7	8	9	10	11	12	13	14	15	16	17	18	19	20	21	22	23	24	25	26	27	28	29	30	31	32	33	34	35	36	37	38	39
SRR3622819_09_2 - nextera_transposase_sequence	0.003614676827236349	0.0036835278144218032	0.0037007405612181667	0.0037179533080145305	0.0037179533080145305	0.0037179533080145305	0.0037179533080145305	0.0037179533080145305	0.0037179533080145305	0.003769591548403621	0.003804017041996348	0.003804017041996348	0.0038384425355890753	0.0038728680291818026	0.003890080775978166	0.0039072935227745294	0.003993357256756347	0.004148271977923619	0.004320399445887255	0.0049056328369636165	0.0054220152408545235	0.006007248631930885	0.006506418289025428	0.007435906616029061	0.01008666962266905	0.023478186630239904	0.12725383706551585	0.21073565902787914	0.28666108514663885	0.38041891694643115	0.46527775865250354	0.5377089971716015	0.598005249199263	0.6763060343759209	0.8067786550923567	1.0683435554098974	1.5099021489770121	2.018177349126832	2.6419156547866582
	1	2	3	4	5	6	7	8	9	10	11	12	13	14	15	16	17	18	19	20	21	22	23	24	25	26	27	28	29	30	31	32	33	34	35	36	37	38	39
SRR3622819_1 - nextera_transposase_sequence	0.0036354344775772957	0.003657129312481849	0.003657129312481849	0.0036819234095156242	0.003689671564838679	0.003689671564838679	0.003692770826967901	0.0037005189822909555	0.003725313079324731	0.0037687027491338375	0.0037810997976507254	0.003790397584038391	0.0037981457393614455	0.0038136420500075553	0.003819840574265999	0.0038368865159767195	0.003889573972173492	0.004025941505859255	0.004233592068517124	0.004808505193487787	0.0051277291927976434	0.005944384763847616	0.006359685889163351	0.007275517848348424	0.00967589636743079	0.020510916771190574	0.12565958302930216	0.21015166719614978	0.28759447965008217	0.38208633307686424	0.4693832494706576	0.5446813725311684	0.606099450145959	0.685192619683702	0.8151865208007211	1.078664092192263	1.5251840849356506	2.0620010798139186	2.698119982943521
	1	2	3	4	5	6	7	8	9	10	11	12	13	14	15	16	17	18	19	20	21	22	23	24	25	26	27	28	29	30	31	32	33	34	35	36	37	38	39
SRR3622819_1_1 - nextera_transposase_sequence	0.00354833341442334	0.0036103130373826998	0.0036103130373826998	0.0036413028488623796	0.0036413028488623796	0.0036413028488623796	0.0036413028488623796	0.0036413028488623796	0.0036567977546022195	0.0036722926603420594	0.0036877875660818993	0.0036877875660818993	0.0037032824718217392	0.0037032824718217392	0.003718777377561579	0.003734272283301419	0.003780757000520939	0.003920211152179498	0.004152634738277096	0.004710451344911334	0.005175298517106531	0.005810589652439967	0.0062754368246351645	0.007298100603464599	0.009715305898879626	0.020794163502865164	0.12755406405036215	0.21288450995966057	0.2911802686630716	0.386582403303266	0.47357080412672725	0.5487520867764305	0.6104373065267332	0.6892908818367786	0.8194945747686533	1.0833263348009075	1.5308037176617444	2.0644792611533105	2.6990576308227143
	1	2	3	4	5	6	7	8	9	10	11	12	13	14	15	16	17	18	19	20	21	22	23	24	25	26	27	28	29	30	31	32	33	34	35	36	37	38	39
SRR3622819_1_2 - nextera_transposase_sequence	0.00354833341442334	0.0036413028488623796	0.0036567977546022195	0.0036877875660818993	0.0036877875660818993	0.0036877875660818993	0.0036877875660818993	0.0036877875660818993	0.0036877875660818993	0.003749767189041259	0.003780757000520939	0.003780757000520939	0.0038117468120006186	0.0038427366234802984	0.0038737264349599783	0.003889221340699818	0.003966695869399017	0.004106150021057577	0.004292088889935656	0.0048808953080495725	0.00536123738598461	0.005981033615578207	0.006492365504992923	0.007437554755123158	0.010040698919416264	0.023536761818816827	0.12685679329206936	0.2103433454183268	0.2872910473223718	0.38035345119585035	0.4655134531420105	0.5382310457790792	0.5988781068448127	0.6773598044171018	0.8082452732015295	1.071286793041052	1.5132789792699854	2.0231698424508973	2.64724266602869
	1	2	3	4	5	6	7	8	9	10	11	12	13	14	15	16	17	18	19	20	21	22	23	24	25	26	27	28	29	30	31	32	33	34	35	36	37	38	39
SRR3622819_2 - nextera_transposase_sequence	0.0035889455456389672	0.0036183885358665752	0.003623037429060408	0.0036447322639649614	0.0036462818950295725	0.0036493811571587944	0.0036524804192880162	0.003655579681417238	0.0036726256231279586	0.003725313079324731	0.0037408093899708402	0.003753206438487728	0.0037656034870046156	0.0037965961082968348	0.0038089931568137223	0.0038337872538474977	0.003891123603238103	0.004029040767988478	0.00422894317532329	0.004782161465389401	0.0051106832510869225	0.00588704841445701	0.006324044374677299	0.007230578547474707	0.00980606537685811	0.022936089387306714	0.12534810718531536	0.2080054281716636	0.28421008540497184	0.3765634479625908	0.4616614378757013	0.5350349191539653	0.5956006996832197	0.674569898735794	0.8056593890154928	1.0689819973005736	1.5094754748336894	2.0216362898429323	2.6473602677911243
	1	2	3	4	5	6	7	8	9	10	11	12	13	14	15	16	17	18	19	20	21	22	23	24	25	26	27	28	29	30	31	32	33	34	35	36	37	38	39
SRR3622819_2_1 - nextera_transposase_sequence	0.00367254247636285	0.003711282375902543	0.003711282375902543	0.003734526315626358	0.003734526315626358	0.003734526315626358	0.003734526315626358	0.003734526315626358	0.0037500222754422354	0.0037732662151660507	0.003788762174981928	0.0037965101548898665	0.0038120061147057433	0.0038120061147057433	0.0038197540946136818	0.0038429980343374975	0.0038894859137851285	0.0040444455119438985	0.00429238086899793	0.004857983402277441	0.0052298864378584895	0.005896212709941201	0.0063998314039572035	0.007407068791989209	0.009692722864831067	0.020423675037325895	0.12602864118252768	0.21097749289316542	0.28841855207301076	0.38233181653713333	0.46900846776724137	0.5436680021601368	0.6059075247606068	0.6853940506361479	0.8158932762255561	1.0815172714094117	1.5278474019861172	2.0625742353324927	2.7005351529722414
	1	2	3	4	5	6	7	8	9	10	11	12	13	14	15	16	17	18	19	20	21	22	23	24	25	26	27	28	29	30	31	32	33	34	35	36	37	38	39
SRR3622819_2_2 - nextera_transposase_sequence	0.0036647944964549118	0.0037190303558104812	0.0037267783357184197	0.0037500222754422354	0.0037500222754422354	0.0037500222754422354	0.0037500222754422354	0.0037500222754422354	0.003781014195073989	0.0038197540946136818	0.0038429980343374975	0.003850746014245436	0.0038894859137851285	0.003912729853508944	0.003928225813324821	0.0039514697530486365	0.004013453592312145	0.004176161170378853	0.004393104607801131	0.004935463201356826	0.00533061017666169	0.005973692509020585	0.006523799082484219	0.0074380607116209625	0.00993291024197716	0.022910776587774153	0.125486282588972	0.20856012316188863	0.28485448131535906	0.3766370513047986	0.46157815503552835	0.5341069949537407	0.595432255925074	0.6745468787650339	0.8058983821443154	1.0705693757994947	1.511367448721932	2.022346723650476	2.6497393966957965
	1	2	3	4	5	6	7	8	9	10	11	12	13	14	15	16	17	18	19	20	21	22	23	24	25	26	27	28	29	30	31	32	33	34	35	36	37	38	39
SRR3622819_3_1 - nextera_transposase_sequence	0.00365701345966903	0.0036880050991577504	0.0036880050991577504	0.003713831465398351	0.0037189967386464713	0.0037189967386464713	0.0037189967386464713	0.0037189967386464713	0.0037344925583908312	0.0037551536513833117	0.003765484197879552	0.003770649471127672	0.0037861452908720325	0.0037964758373682725	0.003806806383864513	0.0038223022036088733	0.003873954936090074	0.004023747860285557	0.0042613504296990816	0.004829530486992292	0.005175603794616339	0.005914237869097513	0.006404938827668923	0.00732952273908242	0.009721044252962026	0.02040282933007439	0.12540766919110788	0.2103247613902023	0.2879484877629511	0.38241100492457153	0.46985908101524476	0.5444404614448509	0.6063462613235703	0.6849049021542288	0.8152195809310508	1.0797848766997622	1.5258837007736545	2.061403735319002	2.6992323370898643
	1	2	3	4	5	6	7	8	9	10	11	12	13	14	15	16	17	18	19	20	21	22	23	24	25	26	27	28	29	30	31	32	33	34	35	36	37	38	39
SRR3622819_3_2 - nextera_transposase_sequence	0.003626021820180309	0.00366734400616527	0.0036725092794133904	0.003693170372405871	0.003693170372405871	0.003693170372405871	0.003693170372405871	0.003693170372405871	0.0037189967386464713	0.003760318924631432	0.003775814744375792	0.0037809800176239125	0.003811971657112633	0.0038274674768569933	0.0038429632966013533	0.0038584591163457137	0.003915277122075035	0.004065070046270517	0.004287176795939682	0.004824365213744172	0.0051910996143607	0.005878080956360672	0.006415269374165163	0.007283035279849339	0.009839845537668788	0.022804681390450235	0.1248498196803109	0.20805720643427758	0.28455490323893623	0.3769306500083161	0.46239526117171126	0.535024168313528	0.5959124093623677	0.6740991505191616	0.8053642395736377	1.0694026774710408	1.5099539980764523	2.0209389846932293	2.648044479200994
	1	2	3	4	5	6	7	8	9	10	11	12	13	14	15	16	17	18	19	20	21	22	23	24	25	26	27	28	29	30	31	32	33	34	35	36	37	38	39
SRR3622819_4_1 - nextera_transposase_sequence	0.003649370497148474	0.0036726148952194834	0.0036726148952194834	0.0037113555586711657	0.003715229625016334	0.003715229625016334	0.0037191036913615024	0.0037191036913615024	0.0037384740230873435	0.003777214686539026	0.003784962819229362	0.0037888368855745302	0.003800459084610035	0.003815955349990708	0.003827577549026213	0.0038391997480617173	0.0038895626105489045	0.004036777131665298	0.004269221112375391	0.004854205130495794	0.005210619234251272	0.00591569930907189	0.0063767132041469094	0.00729486692795178	0.00961930673505272	0.020288485449646027	0.1248379139067011	0.20945139695152043	0.28717679003463065	0.38164977192790317	0.46915718253256317	0.5442830770980656	0.6056909027353271	0.6848187078353883	0.8153631214685222	1.0797216607301119	1.5259559926983146	2.0623475966512728	2.6991666224700266
	1	2	3	4	5	6	7	8	9	10	11	12	13	14	15	16	17	18	19	20	21	22	23	24	25	26	27	28	29	30	31	32	33	34	35	36	37	38	39
SRR3622819_4_2 - nextera_transposase_sequence	0.003583511369280614	0.00361450390004196	0.003618377966387128	0.003649370497148474	0.003649370497148474	0.003649370497148474	0.003649370497148474	0.003649370497148474	0.0036764889615646516	0.0037268518240518387	0.0037423480894325117	0.003750096222122848	0.0037733406201938577	0.0038043331509552032	0.003819829416335876	0.003835325681716549	0.0038895626105489045	0.004036777131665298	0.004253724846994718	0.004823212599734448	0.005183500769835094	0.005842092048513693	0.006341846607040395	0.007217385601048416	0.009700662128301252	0.022589680858675958	0.12428004835299687	0.20730129012995208	0.28374049318646644	0.3761563458504546	0.4616957307517692	0.5348574736802713	0.5953665159254539	0.6742580029784597	0.8056895778046371	1.069474755247142	1.5105604530426162	2.0219604550028936	2.6480173245147705
	1	2	3	4	5	6	7	8	9	10	11	12	13	14	15	16	17	18	19	20	21	22	23	24	25	26	27	28	29	30	31	32	33	34	35	36	37	38	39	40
SRR5007258_001_1 - nextera_transposase_sequence	0.0	0.0	0.0	0.0	0.0	0.0	0.0	0.0	0.0	0.0	0.0	0.0	0.0	0.0	0.0	0.0	0.0	0.0	0.0	0.0	0.0	0.0035119141688177142	0.0035119141688177142	0.0035119141688177142	0.005267871253226571	0.005267871253226571	0.04741084127903914	0.09657763964248714	0.16154805176561485	0.2405661205640134	0.28270909058982596	0.3230961035312297	0.3757748160634954	0.46708458445275597	0.6040492370366468	0.8463713146850691	1.253753358267924	1.6541115735131433	2.200214226764298	2.2019701838487067
	1	2	3	4	5	6	7	8	9	10	11	12	13	14	15	16	17	18	19	20	21	22	23	24	25	26	27	28	29	30	31	32	33	34	35	36	37	38	39	40
SRR5007258_001_2 - nextera_transposase_sequence	0.0	0.0	0.0	0.0	0.0	0.0	0.0	0.0	0.0	0.0	0.0	0.0	0.0	0.0	0.0	0.0	0.0	0.0	0.0	0.0	0.0	0.0035119141688177142	0.0035119141688177142	0.0035119141688177142	0.005267871253226571	0.005267871253226571	0.05267871253226571	0.10535742506453143	0.16857188010325028	0.25110186307046656	0.2985127043495057	0.34065567437531824	0.39509034399199283	0.48288819821243567	0.6233647649651443	0.8656868426135665	1.2748248432808302	1.682206886863685	2.223041668861613	2.224797625946022
	1	2	3	4	5	6	7	8	9	10	11	12	13	14	15	16	17	18	19	20	21	22	23	24	25	26	27	28	29	30	31	32	33	34	35	36	37	38	39	40
SRR5007258_002_1 - nextera_transposase_sequence	0.0	0.0	0.0	0.0	0.0	0.0	0.0	0.0	0.0	0.0	0.0	0.0	0.0	0.0	0.0	0.0	0.0	0.0	0.0	0.0026275454346398074	0.0026275454346398074	0.005255090869279615	0.007006787825706153	0.007006787825706153	0.007882636303919423	0.007882636303919423	0.04729581782351653	0.09459163564703306	0.16465951390409458	0.23209984672651632	0.2820232099846727	0.3231880884606963	0.3853733304138384	0.47821326910444495	0.618349025618568	0.8653382964747098	1.266476899496387	1.6991460477337421	2.222903437705277	2.22377928618349
	1	2	3	4	5	6	7	8	9	10	11	12	13	14	15	16	17	18	19	20	21	22	23	24	25	26	27	28	29	30	31	32	33	34	35	36	37	38	39	40
SRR5007258_002_2 - nextera_transposase_sequence	0.0	0.0	0.0	0.0	0.0	0.0	0.0	0.0	0.0	0.0008758484782132691	0.0008758484782132691	0.0008758484782132691	0.0017516969564265383	0.0017516969564265383	0.0017516969564265383	0.0017516969564265383	0.0017516969564265383	0.0017516969564265383	0.0017516969564265383	0.0035033939128530766	0.0035033939128530766	0.007006787825706153	0.00875848478213269	0.00875848478213269	0.00963433326034596	0.00963433326034596	0.051675060214582874	0.10072257499452594	0.17079045325158748	0.23998248303043573	0.2925333917232319	0.3336982701992555	0.3967593606306109	0.4869717538865776	0.6306109043135537	0.8793518721261222	1.2813663236260127	1.7175388657762207	2.242172104225969	2.243047952704182
	1	2	3	4	5	6	7	8	9	10	11	12	13	14	15	16	17	18	19	20	21	22	23	24	25	26	27	28	29	30	31	32	33	34	35	36	37	38	39	40
SRR5007258_003_1 - nextera_transposase_sequence	0.0	0.0	0.0	0.0	0.0	0.0	0.0	0.0	0.0	0.0	0.0	0.0	0.0	0.0	0.0	0.0	0.0	0.0	0.0	0.0017552790015973039	0.0017552790015973039	0.004095651003727043	0.0052658370047919114	0.0052658370047919114	0.006436023005856781	0.0070211160063892155	0.046807440042594774	0.09946581009051389	0.16616641215121145	0.23813285121670089	0.28728066326142543	0.3329179173029553	0.39084212435566634	0.48621228344245315	0.6149327435595888	0.8694481987911978	1.266726346152721	1.7266094445712146	2.2555335170525357	2.256118610053068
	1	2	3	4	5	6	7	8	9	10	11	12	13	14	15	16	17	18	19	20	21	22	23	24	25	26	27	28	29	30	31	32	33	34	35	36	37	38	39	40
SRR5007258_003_2 - nextera_transposase_sequence	0.0	0.0	0.0	0.0	0.0	0.0	0.0	0.0	0.0	0.0005850930005324346	0.0005850930005324346	0.0005850930005324346	0.0011701860010648693	0.0011701860010648693	0.0011701860010648693	0.0011701860010648693	0.0011701860010648693	0.0011701860010648693	0.0011701860010648693	0.0023403720021297385	0.0023403720021297385	0.005850930005324347	0.0070211160063892155	0.0070211160063892155	0.008191302007454085	0.008776395007986519	0.050317998045789375	0.10531674009583823	0.17143224915600336	0.24573906022362255	0.2960570582694119	0.3411092193104094	0.3990334263631204	0.4938184924493748	0.6266346035702375	0.8817351518023789	1.2819387641665643	1.745917513588785	2.2742564930695734	2.2748415860701057
	1	2	3	4	5	6	7	8	9	10	11	12	13	14	15	16	17	18	19	20	21	22	23	24	25	26	27	28	29	30	31	32	33	34	35	36	37	38	39	40
SRR5007258_004_1 - nextera_transposase_sequence	0.0	0.0	0.0	0.0	0.0	0.0	0.0	0.0	0.0	0.0	0.0	0.0	0.0	0.0004393209854848346	0.0004393209854848346	0.0008786419709696692	0.001317962956454504	0.001317962956454504	0.001317962956454504	0.002635925912909008	0.002635925912909008	0.005271851825818016	0.00658981478227252	0.008347098724211858	0.009225740695181528	0.009665061680666363	0.047446666432362145	0.09796857976311812	0.1686992584261765	0.24294450497311357	0.29566302323129373	0.33915580079429236	0.39626752890732087	0.49247882472849963	0.6168066636207078	0.868976909289003	1.2718342529785962	1.7146698063473096	2.248005482725899	2.2484448037113838
	1	2	3	4	5	6	7	8	9	10	11	12	13	14	15	16	17	18	19	20	21	22	23	24	25	26	27	28	29	30	31	32	33	34	35	36	37	38	39	40
SRR5007258_004_2 - nextera_transposase_sequence	0.0	0.0	0.0	0.0	0.0	0.0	0.0	0.0	0.0	0.0004393209854848346	0.0004393209854848346	0.0004393209854848346	0.0008786419709696692	0.0008786419709696692	0.0008786419709696692	0.0008786419709696692	0.001317962956454504	0.001317962956454504	0.001317962956454504	0.002196604927424173	0.002196604927424173	0.006150493796787685	0.007468456753242189	0.009225740695181528	0.010104382666151197	0.010543703651636031	0.05008259234527115	0.10192246863248164	0.1722138263100552	0.2486556777844164	0.3022528380135662	0.34574561557656486	0.4032966646750782	0.4981899975398025	0.6255930833304045	0.8782026499841844	1.2828172776157172	1.7278494359118546	2.261185112290444	2.2616244332759288
	1	2	3	4	5	6	7	8	9	10	11	12	13	14	15	16	17	18	19	20	21	22	23	24	25	26	27	28	29	30	31	32	33	34	35	36	37	38	39	40
SRR5007258_005_1 - nextera_transposase_sequence	0.0	0.0	0.0	0.0	0.0	0.0	0.0	0.0	0.0	0.0	0.0	0.0	0.0	0.0003513555296333254	0.0003513555296333254	0.0007027110592666508	0.001054066588899976	0.001054066588899976	0.001054066588899976	0.0024594887074332774	0.0024594887074332774	0.00456762188523323	0.005621688474133206	0.0070271105926665075	0.007729821651933158	0.008432532711199809	0.04637892991159895	0.0997849704158644	0.1714614984610628	0.24700293733222772	0.29970626677722656	0.3418689303332256	0.4015993703708909	0.4978707854904221	0.6247101316880526	0.8717130690202802	1.2631231290318048	1.714966340140261	2.249729456242182	2.2500808117718156
	1	2	3	4	5	6	7	8	9	10	11	12	13	14	15	16	17	18	19	20	21	22	23	24	25	26	27	28	29	30	31	32	33	34	35	36	37	38	39	40
SRR5007258_005_2 - nextera_transposase_sequence	0.0	0.0	0.0	0.0	0.0	0.0	0.0	0.0	0.0	0.0003513555296333254	0.0003513555296333254	0.0003513555296333254	0.0007027110592666508	0.0007027110592666508	0.0007027110592666508	0.0007027110592666508	0.001054066588899976	0.0014054221185333016	0.0014054221185333016	0.0024594887074332774	0.0024594887074332774	0.005621688474133206	0.006675755063033182	0.008081177181566484	0.008783888240833135	0.009486599300099785	0.04778435203013225	0.10224445912329769	0.17356963163886274	0.25121920368782763	0.3046252441920931	0.34749061880735876	0.4086264809635574	0.5024384073756553	0.6320885978103523	0.8794428906722134	1.2726097283319044	1.725507006029261	2.2616755442497154	2.262026899779349
	1	2	3	4	5	6	7	8	9	10	11	12	13	14	15	16	17	18	19	20	21	22	23	24	25	26	27	28	29	30	31	32	33	34	35	36	37	38	39	40
SRR5007258_006_1 - nextera_transposase_sequence	0.0	0.0	0.0	0.0	0.0	0.0	0.0	0.0	0.0	0.00029304029304029304	0.00029304029304029304	0.00029304029304029304	0.00029304029304029304	0.0005860805860805861	0.0005860805860805861	0.0008791208791208791	0.0011721611721611722	0.0011721611721611722	0.0011721611721611722	0.0023443223443223443	0.0023443223443223443	0.0041025641025641026	0.005567765567765568	0.00673992673992674	0.007619047619047619	0.008205128205128205	0.045714285714285714	0.09934065934065935	0.1726007326007326	0.25025641025641027	0.30212454212454215	0.34608058608058606	0.4084981684981685	0.509010989010989	0.64	0.8864468864468864	1.2817582417582418	1.7301098901098901	2.258168498168498	2.2584615384615385
	1	2	3	4	5	6	7	8	9	10	11	12	13	14	15	16	17	18	19	20	21	22	23	24	25	26	27	28	29	30	31	32	33	34	35	36	37	38	39	40
SRR5007258_006_2 - nextera_transposase_sequence	0.0	0.0	0.0	0.0	0.0	0.0	0.0	0.0	0.0	0.0005860805860805861	0.0005860805860805861	0.0005860805860805861	0.0011721611721611722	0.0011721611721611722	0.0011721611721611722	0.0011721611721611722	0.0014652014652014652	0.0017582417582417582	0.0017582417582417582	0.0026373626373626374	0.0026373626373626374	0.005274725274725275	0.006446886446886447	0.007619047619047619	0.008498168498168498	0.009084249084249084	0.046886446886446886	0.1013919413919414	0.17465201465201466	0.25435897435897437	0.3068131868131868	0.35106227106227106	0.41494505494505496	0.5134065934065934	0.6467399267399268	0.8931868131868131	1.290842490842491	1.7394871794871796	2.2687179487179487	2.269010989010989
	1	2	3	4	5	6	7	8	9	10	11	12	13	14	15	16	17	18	19	20	21	22	23	24	25	26	27	28	29	30	31	32	33	34	35	36	37	38	39	40
SRR5007258_007_1 - nextera_transposase_sequence	0.0	0.0	0.0	0.0	0.0	0.0	0.0	0.0	0.0	0.0002512026326035897	0.0005024052652071794	0.0005024052652071794	0.0005024052652071794	0.0007536078978107691	0.0007536078978107691	0.0010048105304143588	0.0012560131630179484	0.0015072157956215382	0.0015072157956215382	0.0025120263260358967	0.0025120263260358967	0.004019242121657435	0.0052752552846753835	0.006782471080296922	0.00753607897810769	0.008792092141125639	0.044965271236042555	0.09621060828717486	0.1675521559465943	0.24592737731891431	0.29817752490046096	0.34188678297348557	0.40368263059396864	0.5046660889006117	0.6362962683848927	0.8797116193777711	1.280128615747893	1.7232500596606253	2.2452491302108846	2.245500332843488
	1	2	3	4	5	6	7	8	9	10	11	12	13	14	15	16	17	18	19	20	21	22	23	24	25	26	27	28	29	30	31	32	33	34	35	36	37	38	39	40
SRR5007258_007_2 - nextera_transposase_sequence	0.0	0.0	0.0	0.0	0.0	0.0	0.0	0.0	0.0	0.0005024052652071794	0.0005024052652071794	0.0005024052652071794	0.0010048105304143588	0.0010048105304143588	0.0010048105304143588	0.0010048105304143588	0.0012560131630179484	0.0017584184282251278	0.0017584184282251278	0.0025120263260358967	0.0025120263260358967	0.004772850019468204	0.006028863182486153	0.00753607897810769	0.00828968687591846	0.009545700038936409	0.045970081766456915	0.09771782408279639	0.16931057437481944	0.24944421417536455	0.302447969654722	0.3461572277277466	0.4092090885112476	0.5081829257570619	0.6423251315673788	0.8854892799276537	1.2884183026238114	1.7307861386387329	2.2530364118215958	2.2532876144541993
	1	2	3	4	5	6	7	8	9	10	11	12	13	14	15	16	17	18	19	20	21	22	23	24	25	26	27	28	29	30	31	32	33	34	35	36	37	38	39	40
SRR5007258_008_1 - nextera_transposase_sequence	0.0	0.0	0.0	0.0	0.0	0.0	0.0	0.0	0.0	0.00021990056096633104	0.0006597016828989931	0.0006597016828989931	0.0006597016828989931	0.0008796022438653241	0.0008796022438653241	0.0010995028048316551	0.0013194033657979861	0.001539303926764317	0.001539303926764317	0.0026388067315959722	0.0026388067315959722	0.0046179117802929515	0.005717414585124606	0.007256718511888924	0.008136320755754248	0.009455724121552234	0.046618918924862175	0.09785574963001731	0.16888363082214222	0.24474932435552643	0.29510655281681625	0.3397463666929814	0.4028578276903184	0.5024727818080664	0.633753416704966	0.8787226416214587	1.2763028558485852	1.7154442760983484	2.22957178763763	2.2297916881985964
	1	2	3	4	5	6	7	8	9	10	11	12	13	14	15	16	17	18	19	20	21	22	23	24	25	26	27	28	29	30	31	32	33	34	35	36	37	38	39	40
SRR5007258_008_2 - nextera_transposase_sequence	0.0	0.0	0.0	0.0	0.0	0.0	0.0	0.0	0.0	0.0004398011219326621	0.0006597016828989931	0.0006597016828989931	0.0010995028048316551	0.0010995028048316551	0.0010995028048316551	0.0010995028048316551	0.0013194033657979861	0.0017592044877306483	0.0017592044877306483	0.0026388067315959722	0.0026388067315959722	0.0052776134631919444	0.006377116268023599	0.007916420194787917	0.00857612187768691	0.009895525243484896	0.0474985211687275	0.0991751529958153	0.17064283530987287	0.24826773333098773	0.2990647629142102	0.3437045767903754	0.40791554059254403	0.5057712902225614	0.6394708312900906	0.8857594595723813	1.2850988782872386	1.7231407957321698	2.2372683072714517	2.2374882078324183
	1	2	3	4	5	6	7	8	9	10	11	12	13	14	15	16	17	18	19	20	21	22	23	24	25	26	27	28	29	30	31	32	33	34	35	36	37	38	39	40
SRR5007258_009_1 - nextera_transposase_sequence	0.0	0.0	0.0	0.0	0.0	0.0	0.0	0.0	0.0	0.0001955362974028869	0.0005866088922086606	0.0005866088922086606	0.0005866088922086606	0.0007821451896115476	0.0007821451896115476	0.0009776814870144344	0.0011732177844173213	0.0013687540818202082	0.0013687540818202082	0.0023464355688346426	0.0023464355688346426	0.004692871137669285	0.00567055262468372	0.007039306706503929	0.008016988193518362	0.009190205977935684	0.044582275807858215	0.0969860035118319	0.16972550614570583	0.24383376286139996	0.29193569202251013	0.3359313589381597	0.39889404670188927	0.5003773850539875	0.6337331398827565	0.8789356568259766	1.2747011227694196	1.7162220823051384	2.2328289800435654	2.2330245163409685
	1	2	3	4	5	6	7	8	9	10	11	12	13	14	15	16	17	18	19	20	21	22	23	24	25	26	27	28	29	30	31	32	33	34	35	36	37	38	39	40
SRR5007258_009_2 - nextera_transposase_sequence	0.0	0.0	0.0	0.0	0.0	0.0	0.0	0.0	0.0	0.0003910725948057738	0.0005866088922086606	0.0005866088922086606	0.0009776814870144344	0.0009776814870144344	0.0009776814870144344	0.0009776814870144344	0.0011732177844173213	0.0015642903792230953	0.0015642903792230953	0.0023464355688346426	0.0023464355688346426	0.005475016327280833	0.006452697814295268	0.007821451896115475	0.008603597085727024	0.009776814870144345	0.045559957294872645	0.09894136648586077	0.17246301430934624	0.24833109770166636	0.29721517205238807	0.34101530267063473	0.4047601356239759	0.5044836472994482	0.6401858376970517	0.8867571087220921	1.2840868650447583	1.7250212156882683	2.242410258616307	2.2426057949137097
	1	2	3	4	5	6	7	8	9	10	11	12	13	14	15	16	17	18	19	20	21	22	23	24	25	26	27	28	29	30	31	32	33	34	35	36	37	38	39	40
SRR5007258_01_1 - nextera_transposase_sequence	0.0	0.0	0.0	0.0	0.0	0.0	0.0	0.0	0.0	0.00017590458935073616	0.0005277137680522085	0.0005277137680522085	0.0005277137680522085	0.0007036183574029446	0.0007036183574029446	0.0008795229467536808	0.001055427536104417	0.0012313321254551531	0.0012313321254551531	0.002110855072208834	0.002110855072208834	0.004749423912469877	0.005628946859223557	0.007036183574029446	0.007915706520783126	0.009322943235589017	0.04397614733768404	0.09639571496420342	0.16939611954475892	0.2416929057679115	0.28918714489261027	0.3336910059983465	0.39772027652201447	0.49992084293479216	0.632025189537195	0.8777639008601734	1.2742528452567328	1.7173565058312372	2.240320849970976	2.2404967545603265
	1	2	3	4	5	6	7	8	9	10	11	12	13	14	15	16	17	18	19	20	21	22	23	24	25	26	27	28	29	30	31	32	33	34	35	36	37	38	39	40
SRR5007258_01_2 - nextera_transposase_sequence	0.0	0.0	0.0	0.0	0.0	0.0	0.0	0.0	0.0	0.0003518091787014723	0.0005277137680522085	0.0005277137680522085	0.0008795229467536808	0.0008795229467536808	0.0008795229467536808	0.0008795229467536808	0.001055427536104417	0.0014072367148058893	0.0014072367148058893	0.002110855072208834	0.00228675966155957	0.005804851448574293	0.006684374395327974	0.008091611110133864	0.008795229467536808	0.010378370771693433	0.04538338405248993	0.09903428380446445	0.17291421133177365	0.2471459480377843	0.29534380551988604	0.33967176203627153	0.4047564600960439	0.505373885204665	0.6397649914686274	0.8865591303277103	1.2851589297964785	1.7279107811922814	2.251402839100072	2.251578743689423
	1	2	3	4	5	6	7	8	9	10	11	12	13	14	15	16	17	18	19	20	21	22	23	24	25	26	27	28	29	30	31	32	33	34	35	36	37	38	39	40
SRR5007258_02_1 - nextera_transposase_sequence	0.0	0.0	0.0	0.0	0.0	0.0	0.0	0.0	0.0	0.0001758152111804409	0.0003516304223608818	0.0003516304223608818	0.0003516304223608818	0.00043953802795110227	0.0005274456335413227	0.0006153532391315431	0.0007911684503119841	0.0008790760559022045	0.0010548912670826454	0.0016702445062141886	0.0021097825341652907	0.003955842251559921	0.004922825913052345	0.006153532391315432	0.006944700841627416	0.008263314925480722	0.04369007997833957	0.09309415432004346	0.16658491259346775	0.23629564382651258	0.28534808774585557	0.3295656133577365	0.3962874860007138	0.4964142487679749	0.6337259286998993	0.8785486102686633	1.2786161233097566	1.7224616239347796	2.229864323401532	2.2299522310071223
	1	2	3	4	5	6	7	8	9	10	11	12	13	14	15	16	17	18	19	20	21	22	23	24	25	26	27	28	29	30	31	32	33	34	35	36	37	38	39	40
SRR5007258_02_2 - nextera_transposase_sequence	0.0	0.0	0.0	0.0	0.0	0.0	0.0	0.0	0.0	0.00026372281677066134	0.0003516304223608818	0.0003516304223608818	0.0005274456335413227	0.0005274456335413227	0.0007032608447217636	0.0007911684503119841	0.000966983661492425	0.0013186140838533067	0.0016702445062141886	0.0021976901397555114	0.0028130433788870544	0.005186548729823007	0.006153532391315432	0.0075600540807589595	0.008263314925480722	0.010021467037285132	0.045536139695734196	0.09617092051570118	0.16966167878912547	0.24077893171161383	0.2904467288700884	0.33501588490433015	0.40208938796966837	0.5017766127089783	0.6401431839079853	0.8861965719550124	1.2869673458408275	1.7296700475931777	2.2383913611437833	2.2384792687493738
	1	2	3	4	5	6	7	8	9	10	11	12	13	14	15	16	17	18	19	20	21	22	23	24	25	26	27	28	29	30	31	32	33	34	35	36	37	38	39	40
SRR5007258_03_1 - nextera_transposase_sequence	0.0	0.0	0.0	5.8618743108634014e-05	5.8618743108634014e-05	5.8618743108634014e-05	5.8618743108634014e-05	5.8618743108634014e-05	5.8618743108634014e-05	0.0004103312017604381	0.0005861874310863402	0.0005861874310863402	0.0005861874310863402	0.0006448061741949741	0.0007034249173036082	0.0008206624035208762	0.0010551373759554122	0.0011137561190640462	0.0012309936052813143	0.0017585622932590203	0.0022275122381280924	0.003986074531387113	0.004748118191799355	0.0057446368246461335	0.00656529922816701	0.00773767409033969	0.04185378257956469	0.09109352679081725	0.16383938698863207	0.2326577913981684	0.2817802981232037	0.326740874087526	0.3930972912864997	0.49163539845211346	0.6295066822436207	0.870019385218346	1.2670441322931243	1.7162395607345866	2.2221779325052067	2.2222365512483155
	1	2	3	4	5	6	7	8	9	10	11	12	13	14	15	16	17	18	19	20	21	22	23	24	25	26	27	28	29	30	31	32	33	34	35	36	37	38	39	40
SRR5007258_03_2 - nextera_transposase_sequence	0.0	0.0	0.0	0.00011723748621726803	0.00011723748621726803	0.00011723748621726803	0.00011723748621726803	0.00011723748621726803	0.00011723748621726803	0.0005275686879777061	0.0007620436604122422	0.0007620436604122422	0.0008792811466295102	0.0009378998897381442	0.0011137561190640462	0.0012896123483899483	0.0015240873208244843	0.0018171810363676545	0.0021102747519108245	0.0026378434398885305	0.003224030870974871	0.005510161852211597	0.0062722055126238395	0.0074445803747965195	0.008148005292100129	0.009789330099141881	0.04396405733147551	0.09449341389111802	0.16741513031825875	0.23769900330551091	0.28775940992028437	0.33336479205880165	0.40013154045953575	0.49855241013893226	0.637771925021938	0.8797500965743793	1.2785920246855251	1.72725988443901	2.2344292498149114	2.23448786855802
	1	2	3	4	5	6	7	8	9	10	11	12	13	14	15	16	17	18	19	20	21	22	23	24	25	26	27	28	29	30	31	32	33	34	35	36	37	38	39	40
SRR5007258_04_1 - nextera_transposase_sequence	0.0	0.0	0.0	4.3942194921424766e-05	4.3942194921424766e-05	4.3942194921424766e-05	4.3942194921424766e-05	4.3942194921424766e-05	4.3942194921424766e-05	0.00030759536444997337	0.0004833641441356724	0.0004833641441356724	0.0004833641441356724	0.0005273063390570971	0.0005712485339785219	0.0006591329238213715	0.0008349017035070705	0.00092278609334992	0.0010546126781141943	0.0015819190171712915	0.0019773987714641144	0.0037790287632425298	0.004438161687063901	0.0054488321702566705	0.006195849483920892	0.007689884111249334	0.041437489810903554	0.08955419324986368	0.16043295365812182	0.22946614187968012	0.27868140019167587	0.32587531753728605	0.3911294769956018	0.4903948953231004	0.6274066590881028	0.8665400838504963	1.265710982516719	1.7221825033604794	2.231252831525185	2.2312967737201066
	1	2	3	4	5	6	7	8	9	10	11	12	13	14	15	16	17	18	19	20	21	22	23	24	25	26	27	28	29	30	31	32	33	34	35	36	37	38	39	40
SRR5007258_04_2 - nextera_transposase_sequence	0.0	0.0	0.0	8.788438984284953e-05	8.788438984284953e-05	8.788438984284953e-05	8.788438984284953e-05	8.788438984284953e-05	8.788438984284953e-05	0.0003954797542928229	0.0006151907288999467	0.0006151907288999467	0.0007030751187427962	0.0007909595085856458	0.00092278609334992	0.0010546126781141943	0.0012303814577998935	0.001494034627328442	0.0018895143816212649	0.002416820720678362	0.0029001848648140343	0.005141236805806698	0.005844311924549494	0.007030751187427962	0.007645941916327909	0.009535456297949173	0.04345883077728909	0.09271803128420625	0.16386044486199294	0.23421189893119398	0.28430600114161825	0.3322029936059712	0.3979844594033441	0.4976892996800569	0.6357117339282521	0.8761634245382883	1.2775314329505822	1.7337832428197355	2.2447870275609842	2.2448309697559057
	1	2	3	4	5	6	7	8	9	10	11	12	13	14	15	16	17	18	19	20	21	22	23	24	25	26	27	28	29	30	31	32	33	34	35	36	37	38	39	40
SRR5007258_05_1 - nextera_transposase_sequence	0.0	0.0	0.0	3.515888829001583e-05	3.515888829001583e-05	3.515888829001583e-05	3.515888829001583e-05	3.515888829001583e-05	7.031777658003166e-05	0.00035158888290015827	0.0004922244360602216	0.0004922244360602216	0.0005273833243502374	0.000597701100930269	0.0006680188775103007	0.0007734955423803481	0.0009492899838304273	0.0011250844252805065	0.0013008788667305856	0.001793103302790807	0.002215009962270997	0.003937795488481772	0.004605814365992073	0.005660581014692548	0.0063637587804928645	0.007805273200383513	0.04166328262366875	0.09134279177746112	0.16194183946381288	0.23032587718789366	0.28046245188945623	0.32652059554937696	0.3921622399868365	0.4924353893899616	0.6282190159660027	0.8672291385615304	1.2672318106370404	1.7207111518016645	2.230479873118604	2.230515032006894
	1	2	3	4	5	6	7	8	9	10	11	12	13	14	15	16	17	18	19	20	21	22	23	24	25	26	27	28	29	30	31	32	33	34	35	36	37	38	39	40
SRR5007258_05_2 - nextera_transposase_sequence	0.0	0.0	0.0	7.031777658003166e-05	7.031777658003166e-05	7.031777658003166e-05	7.031777658003166e-05	7.031777658003166e-05	0.00010547666487004748	0.0004922244360602216	0.0006680188775103007	0.0006680188775103007	0.0007734955423803481	0.0008789722072503957	0.0010196077604104588	0.001195402201860538	0.001371196643310617	0.0016876266379207596	0.0021095332974009496	0.002566598845171155	0.0030588232812313767	0.0052035154669223425	0.005941852121012675	0.0071372543228732125	0.007770114312093498	0.009528058726594289	0.043350909261589514	0.09412034395237236	0.16503582163333427	0.23458010267098559	0.28541985513834844	0.33200538212261943	0.3985611576556194	0.49953748482454485	0.6361649247195463	0.8765462439583845	1.2792561504322257	1.7332628749212002	2.2446489050994805	2.2446840639877705
	1	2	3	4	5	6	7	8	9	10	11	12	13	14	15	16	17	18	19	20	21	22	23	24	25	26	27	28	29	30	31	32	33	34	35	36	37	38	39	40
SRR5007258_06_1 - nextera_transposase_sequence	0.0	0.0	0.0	2.9298165378182184e-05	2.9298165378182184e-05	2.9298165378182184e-05	2.9298165378182184e-05	2.9298165378182184e-05	8.789449613454655e-05	0.000322279819160004	0.00043947248067273273	0.00043947248067273273	0.00046877064605091494	0.0005273669768072793	0.0005859633075636437	0.0007031559690763724	0.0008496467959672833	0.0010254357882363764	0.0011719266151272874	0.0017285917573127488	0.0021387660726072994	0.004013848656810959	0.0048341972874000605	0.005830334910258255	0.006562789044712809	0.008262082636647376	0.04303900494054963	0.09375412921018299	0.1639232352909293	0.23160199731453016	0.28296168122248355	0.3286668192124477	0.39502716379403036	0.49475811874136255	0.6298519593001606	0.8693351631014218	1.2712473957593249	1.7236110691984579	2.231934238509919	2.231963536675297
	1	2	3	4	5	6	7	8	9	10	11	12	13	14	15	16	17	18	19	20	21	22	23	24	25	26	27	28	29	30	31	32	33	34	35	36	37	38	39	40
SRR5007258_06_2 - nextera_transposase_sequence	0.0	0.0	0.0	8.789449613454655e-05	8.789449613454655e-05	8.789449613454655e-05	8.789449613454655e-05	8.789449613454655e-05	0.00014649082689091093	0.00046877064605091494	0.0006152614729418259	0.0006152614729418259	0.0007031559690763724	0.0008203486305891012	0.0009375412921018299	0.001113330284370923	0.001259821111261834	0.0015235045996654735	0.001904380749581842	0.002402449561010939	0.0029298165378182184	0.005156477106560064	0.006094018398661894	0.007295243179167364	0.007998399148243737	0.00993207806320376	0.04482619302861874	0.0965374549211103	0.16729252430942027	0.23602602028663566	0.28805956199828725	0.33437996146119325	0.4015313565079868	0.5018775729282609	0.6377038676215134	0.8785640851955492	1.2830838545721106	1.7360334913188071	2.2455578854107734	2.2455871835761516
	1	2	3	4	5	6	7	8	9	10	11	12	13	14	15	16	17	18	19	20	21	22	23	24	25	26	27	28	29	30	31	32	33	34	35	36	37	38	39	40
SRR5007258_07_1 - nextera_transposase_sequence	0.0	0.0	0.0	2.5111728357394136e-05	2.5111728357394136e-05	2.5111728357394136e-05	2.5111728357394136e-05	2.5111728357394136e-05	0.00010044691342957654	0.0003264524686461238	0.0004268993820757003	0.00045201111043309447	0.0004771228387904886	0.0005273462955052769	0.0005775697522200651	0.0006780166656496417	0.0008286870357940065	0.0010798043193679478	0.0012053629611549184	0.0017075975283028012	0.0021596086387358957	0.004017876537183062	0.004746116659547492	0.005725474065485863	0.006453714187850293	0.0081361999877957	0.04243882092399609	0.09394297578501146	0.16330156950813407	0.23153013545517392	0.2831347372296189	0.32821028963114135	0.39510793397523936	0.494927054195881	0.6297770354750876	0.8694684826464145	1.2714319184632226	1.7222125542068045	2.2290425676440906	2.2290676793724478
	1	2	3	4	5	6	7	8	9	10	11	12	13	14	15	16	17	18	19	20	21	22	23	24	25	26	27	28	29	30	31	32	33	34	35	36	37	38	39	40
SRR5007258_07_2 - nextera_transposase_sequence	0.0	0.0	0.0	7.53351850721824e-05	7.53351850721824e-05	7.53351850721824e-05	7.53351850721824e-05	7.53351850721824e-05	0.0001506703701443648	0.0004771228387904886	0.0006026814805774592	0.0006277932089348534	0.0007031283940070358	0.0008035753074366124	0.0009040222208661889	0.0010546925910105537	0.0012053629611549184	0.0016071506148732247	0.0019336030835193484	0.002385614193952443	0.002988295674529902	0.005173016041623192	0.006077038262489381	0.007207066038572117	0.007910194432579154	0.009868909244455895	0.044221753637371075	0.09662993071925263	0.16639031209609353	0.23562334717742917	0.28790596561752374	0.3335590877712663	0.4013356426078731	0.5017323325807348	0.6371849953405188	0.878031582016286	1.2824057437554037	1.733512831967632	2.2412719793541416	2.2412970910824987
	1	2	3	4	5	6	7	8	9	10	11	12	13	14	15	16	17	18	19	20	21	22	23	24	25	26	27	28	29	30	31	32	33	34	35	36	37	38	39	40
SRR5007258_08_1 - nextera_transposase_sequence	0.0	0.0	0.0	2.1969557662729064e-05	2.1969557662729064e-05	2.1969557662729064e-05	2.1969557662729064e-05	2.1969557662729064e-05	0.00010984778831364531	0.00032954336494093594	0.0005052998262427684	0.0005272693839054975	0.0005712084992309556	0.0006151476145564138	0.0007469649605327881	0.0008348431911837044	0.0009666605371600787	0.0012083256714500985	0.0013401430174264728	0.0018454428436692413	0.0023287731122492807	0.004108307282930335	0.004877241801125852	0.00586587189594866	0.0065249586258305315	0.008106766777547025	0.04240124628906709	0.093656224316214	0.16242093980055597	0.23129550307321156	0.28283608534997395	0.32710474404037304	0.3938262906620812	0.49442489519971755	0.6283073795963885	0.8678194972354607	1.2738169228426939	1.7255989066190542	2.232963871282119	2.232985840839782
	1	2	3	4	5	6	7	8	9	10	11	12	13	14	15	16	17	18	19	20	21	22	23	24	25	26	27	28	29	30	31	32	33	34	35	36	37	38	39	40
SRR5007258_08_2 - nextera_transposase_sequence	0.0	0.0	0.0	6.590867298818718e-05	6.590867298818718e-05	6.590867298818718e-05	6.590867298818718e-05	6.590867298818718e-05	0.00015378690363910345	0.00046136071091731033	0.000681056287544601	0.00070302584520733	0.0007909040758582463	0.0009227214218346207	0.0010984778831364531	0.0012302952291128276	0.001384082132751931	0.001757564613018325	0.002087107977959261	0.002548468688876571	0.0032295249764211723	0.005338602512043163	0.006261323933877783	0.007447680047665152	0.008128736335209753	0.009974179178878995	0.04431259780572452	0.09633651035106694	0.16567243433463985	0.23568941460575737	0.2879989314007153	0.33281682903268256	0.400570944864539	0.5015650014401045	0.6361505116819828	0.8771126201267951	1.2852191232696502	1.737308680853289	2.24504712799662	2.245069097554283
	1	2	3	4	5	6	7	8	9	10	11	12	13	14	15	16	17	18	19	20	21	22	23	24	25	26	27	28	29	30	31	32	33	34	35	36	37	38	39	40
SRR5007258_09_1 - nextera_transposase_sequence	0.0	0.0	0.0	1.9530746472942494e-05	1.9530746472942494e-05	1.9530746472942494e-05	1.9530746472942494e-05	1.9530746472942494e-05	0.00011718447883765496	0.0003515534365129649	0.0005077994082965049	0.0005273301547694474	0.0005663916477153323	0.0006054531406612173	0.0007226376194988723	0.0008007606053906423	0.0009570065771741822	0.0011913755348494921	0.0013280907601600897	0.0017968286755107095	0.002285097337334272	0.004081926012844982	0.004824094378816796	0.005742039463045094	0.006367023350179253	0.008027136800379366	0.042381719846285214	0.09361086784481337	0.16282783334492157	0.23179089914088152	0.28296145489999086	0.32753061835124564	0.39432577128870894	0.49516301532851104	0.6295345510623555	0.8691572795388869	1.2761585052885356	1.7272210950811424	2.234493173222878	2.234512703969351
	1	2	3	4	5	6	7	8	9	10	11	12	13	14	15	16	17	18	19	20	21	22	23	24	25	26	27	28	29	30	31	32	33	34	35	36	37	38	39	40
SRR5007258_09_2 - nextera_transposase_sequence	0.0	0.0	0.0	5.859223941882748e-05	5.859223941882748e-05	5.859223941882748e-05	5.859223941882748e-05	5.859223941882748e-05	0.00017577671825648244	0.00048826866182356235	0.0006835761265529874	0.0007421683659718148	0.0008202913518635847	0.0009374758307012397	0.0011132525489577223	0.0012304370277953771	0.001386682999578917	0.001738236436091882	0.0020702591261319045	0.0025194662950095816	0.0032225731680355116	0.005331893787113301	0.0062498388713415984	0.0074021529132452055	0.008085729039798192	0.009980211447673614	0.04451057121183594	0.0966967257875383	0.16671445189303713	0.23681030098442774	0.288683963616563	0.33374139572964134	0.4016107397231165	0.5027604757064857	0.6377569953274642	0.878629691578264	1.2873105615245857	1.7385684587819221	2.2461725596136977	2.24619209036017
	1	2	3	4	5	6	7	8	9	10	11	12	13	14	15	16	17	18	19	20	21	22	23	24	25	26	27	28	29	30	31	32	33	34	35	36	37	38	39	40
SRR5007258_1 - nextera_transposase_sequence	1.7579470413179962e-05	2.4611258578451947e-05	2.812715266108794e-05	5.625430532217588e-05	6.328609348744786e-05	6.855993461140185e-05	7.383377573535584e-05	8.086556390062782e-05	0.00015997318075993767	0.00031818841447855733	0.00038850629613127716	0.0004166334487923651	0.00044827649553608905	0.0005010149067756289	0.0005871543118002108	0.0007102106046924704	0.0008490884209565922	0.0010389467014189357	0.0012780274990381833	0.0018581500226731219	0.002369712611696659	0.003958896737048127	0.004644496083162146	0.00536877026418516	0.005996357357935685	0.007527529230923659	0.04136449388221245	0.09390953094720736	0.16268745099173265	0.2320771366066366	0.2842389412166242	0.3298312977332064	0.3989045528806731	0.49750077064003423	0.6327712795753714	0.8741233447720017	1.283167736186997	1.7357142850864475	2.2396473839506643	2.2396491418977056
	1	2	3	4	5	6	7	8	9	10	11	12	13	14	15	16	17	18	19	20	21	22	23	24	25	26	27	28	29	30	31	32	33	34	35	36	37	38	39	40
SRR5007258_1_1 - nextera_transposase_sequence	0.0	0.0	0.0	1.7581805503738068e-05	1.7581805503738068e-05	1.7581805503738068e-05	1.7581805503738068e-05	1.7581805503738068e-05	0.0001054908330224284	0.0003164724990672852	0.0004571269430971898	0.00047470874860092784	0.000509872359608404	0.0005626177761196182	0.0006681086091420465	0.000791181247668213	0.0009845811082093317	0.0011955627742541886	0.0013186354127803551	0.001793344161381283	0.002320798326493425	0.0041317242933784455	0.004887741930039183	0.0057668322052260865	0.006347031786849443	0.007964557893193345	0.04228424223649005	0.09346487805787157	0.16242071924353227	0.231710614733764	0.2824165418065446	0.32742596389611406	0.39472911536442334	0.49568384256688736	0.6306593634190845	0.8706510085451091	1.2788477869253958	1.7301375705953446	2.235544151605799	2.235561733411303
	1	2	3	4	5	6	7	8	9	10	11	12	13	14	15	16	17	18	19	20	21	22	23	24	25	26	27	28	29	30	31	32	33	34	35	36	37	38	39	40
SRR5007258_1_2 - nextera_transposase_sequence	0.0	0.0	0.0	5.27454165112142e-05	5.27454165112142e-05	5.27454165112142e-05	5.27454165112142e-05	5.27454165112142e-05	0.0001582362495336426	0.00043954513759345167	0.0006153631926308324	0.0006681086091420465	0.0007384358311569989	0.0008615084696831653	0.001019744719216808	0.0011779809687504504	0.0013713808292915692	0.0016878533283588544	0.0020043258274261397	0.0025141981870345437	0.0032526340181915424	0.005415196095151325	0.006329449981345704	0.0074371037280812026	0.00810521233722325	0.009968883720619484	0.044552295146472264	0.09661202124304068	0.1665524435369107	0.23703790180139664	0.2884119374833193	0.33389606832148966	0.4022365463145195	0.5036659822655845	0.63915137547739	0.8803385833776688	1.2899419061982544	1.7416009077837817	2.247112979627259	2.2471305614327624
	1	2	3	4	5	6	7	8	9	10	11	12	13	14	15	16	17	18	19	20	21	22	23	24	25	26	27	28	29	30	31	32	33	34	35	36	37	38	39	40
SRR5007258_2 - nextera_transposase_sequence	2.285331153713395e-05	2.9885099702405934e-05	3.867483490899592e-05	0.00010899271656171577	0.0001353619221814857	0.0001476675514707117	0.00015469933963598367	0.0001757947041317996	0.0002953351029414234	0.0004992569597343109	0.0006029758351720727	0.0006521983523289765	0.0007014208694858804	0.0008033817978823243	0.0009598390845596259	0.0011356337886914256	0.001330765910277723	0.0015680887608556526	0.0018985828046234358	0.0025613288392003206	0.003150241098041849	0.004899398404153255	0.005725633513572714	0.006604607034231711	0.0074361159847751235	0.009162419979349396	0.04367267834746298	0.09706328793933185	0.16668502256368975	0.23695719759333533	0.2897975697612717	0.3361229901940835	0.4061138936971182	0.5056260018650061	0.6420514820064891	0.884213960789167	1.2943201522171184	1.74757515377422	2.251638340719494	2.2516400986665355
	1	2	3	4	5	6	7	8	9	10	11	12	13	14	15	16	17	18	19	20	21	22	23	24	25	26	27	28	29	30	31	32	33	34	35	36	37	38	39	40
SRR5007258_2_1 - nextera_transposase_sequence	0.0	0.0	0.0	2.6367826610797345e-05	2.6367826610797345e-05	3.515710214772979e-05	3.515710214772979e-05	3.515710214772979e-05	0.00012304985751705427	0.000333992470403433	0.00043067450130968997	0.0004658316034574197	0.0004921994300682171	0.0005361458077528794	0.0006240385631222038	0.000747088420639258	0.000922873931377907	0.001116237993190421	0.00129202350392907	0.0018369585872188817	0.0023115794662132336	0.0038760705117872095	0.0047110516877957925	0.005528454312730509	0.0061788607024635105	0.0076115126149835	0.041749058800429124	0.0936936772236999	0.16263675453539803	0.23134252140759895	0.28304104011583564	0.32770813839452634	0.39657211222639205	0.4955129869456406	0.6303228951311105	0.8705162170044004	1.2782946555403814	1.730502881915556	2.2351655046951433	2.23517429397068
	1	2	3	4	5	6	7	8	9	10	11	12	13	14	15	16	17	18	19	20	21	22	23	24	25	26	27	28	29	30	31	32	33	34	35	36	37	38	39	40
SRR5007258_2_2 - nextera_transposase_sequence	0.0	0.0	0.0	7.910347983239203e-05	9.668203090625693e-05	0.00010547130644318938	0.00011426058198012182	0.00012304985751705427	0.00022852116396024363	0.00047462087899435216	0.0006152492875852714	0.0007031420429545959	0.0007734562472500554	0.0008789275536932448	0.0010459237888949613	0.0012041307485597453	0.0013887055348353267	0.0016523838009433003	0.001986376271346733	0.0025576791812473424	0.0031641391932956814	0.004948362127292968	0.005897603885281672	0.006978684776324364	0.007752141023574419	0.009395735548980787	0.044016691888957696	0.09652382394659215	0.16657434997594375	0.2364754583211675	0.2887980155925264	0.33410673098541316	0.4039463144018784	0.5037397488482094	0.6395428451693527	0.8806502516984835	1.2896679780851719	1.7424211395436362	2.246969501741243	2.2469782910167804
	1	2	3	4	5	6	7	8	9	10	11	12	13	14	15	16	17	18	19	20	21	22	23	24	25	26	27	28	29	30	31	32	33	34	35	36	37	38	39	40
SRR5007258_3_1 - nextera_transposase_sequence	1.7577677661836068e-05	2.3436903549114757e-05	2.3436903549114757e-05	5.27330329855082e-05	5.27330329855082e-05	6.445148476006558e-05	7.031071064734427e-05	7.031071064734427e-05	0.00014648064718196722	0.00033983510146216395	0.0004277234897713443	0.00046287884509501644	0.0004921749745314098	0.0005273303298550821	0.000603500266389705	0.0007324032359098361	0.0008847431089790821	0.0010956752409211148	0.0013066073728631477	0.0018632338321546232	0.0023495495807987544	0.003913962892702164	0.004757691420470295	0.005560405367027476	0.006234216344064525	0.0077341781712078695	0.04160050379967869	0.0934780898056442	0.16288647966634756	0.23160348087235202	0.28380332430211785	0.3288842082788401	0.39770667555081557	0.49673345227171267	0.6318823565876829	0.8720696033848983	1.2813482500630893	1.7321219344749879	2.2362555890423335	2.236261448268221
	1	2	3	4	5	6	7	8	9	10	11	12	13	14	15	16	17	18	19	20	21	22	23	24	25	26	27	28	29	30	31	32	33	34	35	36	37	38	39	40
SRR5007258_3_2 - nextera_transposase_sequence	1.7577677661836068e-05	2.3436903549114757e-05	2.9296129436393446e-05	9.374761419645903e-05	0.0001113252918582951	0.00012304374363285246	0.00012890296952013116	0.00014648064718196722	0.00024022826137842625	0.0005038934263059672	0.0006269371699388197	0.0007031071064734427	0.0007558401394589509	0.00084958775365541	0.0010019276267246558	0.0011601267256811803	0.001335903502299541	0.0015937094413398035	0.00192182609102741	0.002519467131529836	0.00312882662380682	0.0048807351641031475	0.005859225887278689	0.006867012739890623	0.007699022815884198	0.009398198323195018	0.043838728088619154	0.0965307464929164	0.16704067082042814	0.2369177987521138	0.2898324677401276	0.335610599597436	0.4053295284301651	0.5050828491610848	0.6414270355580599	0.8823173894617486	1.2928147551244935	1.744297405868753	2.2489290946365172	2.248934953862405
	1	2	3	4	5	6	7	8	9	10	11	12	13	14	15	16	17	18	19	20	21	22	23	24	25	26	27	28	29	30	31	32	33	34	35	36	37	38	39	40
SRR5007258_4_1 - nextera_transposase_sequence	1.7578396572493923e-05	3.0762194001864366e-05	3.0762194001864366e-05	6.152438800372873e-05	6.59189871468522e-05	7.470818543309918e-05	7.910278457622265e-05	7.910278457622265e-05	0.00014502177172307485	0.0003427787331636315	0.0004350653151692246	0.00046582750917108896	0.0004921951040298298	0.0005537194920335586	0.0006328222766097812	0.0007646602509034856	0.000914076621769684	0.0011074389840671172	0.0013271689412232912	0.0018589154375412322	0.0023335321449985684	0.003902404039093651	0.004645091294281519	0.005396567747755634	0.006029390024365416	0.0075806835218880046	0.04141470232479568	0.09326218301536651	0.1622661787606914	0.23141519627773938	0.2836186394989032	0.32872041050477946	0.3978342712286825	0.49718297405727496	0.6326596764414857	0.871976361978561	1.2804235901378866	1.7312523324334952	2.2350008376105968	2.23500523220974
	1	2	3	4	5	6	7	8	9	10	11	12	13	14	15	16	17	18	19	20	21	22	23	24	25	26	27	28	29	30	31	32	33	34	35	36	37	38	39	40
SRR5007258_4_2 - nextera_transposase_sequence	1.7578396572493923e-05	3.0762194001864366e-05	3.9551392288111325e-05	0.00010547037943496354	0.0001318379742937044	0.00014502177172307485	0.00014941637086619835	0.00016260016829556877	0.0002724651468736558	0.0005273518971748176	0.0006591898714685221	0.0007207142594722509	0.0007646602509034856	0.0008789198286246961	0.001023941600347771	0.0011909363677864633	0.001371114932654526	0.0016128178855263173	0.001964385816976196	0.0025488675030116187	0.003124559990760795	0.004851637454008323	0.0057393464809192656	0.00665342310268895	0.007457634745880547	0.009211079803986815	0.04371307767664926	0.09640432140269979	0.16633557756722375	0.2366227962623407	0.28950740235068867	0.33536943900832533	0.4054413223454292	0.5055458962266389	0.6422223241769224	0.8822377509777544	1.2917836289228608	1.7431792745079324	2.247402396392491	2.247406790991634
	1	2	3	4	5	6	7	8	9	10	11	12	13	14	15	16	17	18	19	20	21	22	23	24	25	26	27	28	29	30	31	32	33	34	35	36	37	38	39	40
SRR5007258_5_1 - nextera_transposase_sequence	1.406501065934414e-05	2.4613768653852248e-05	2.4613768653852248e-05	5.274378997254053e-05	5.626004263737656e-05	6.329254796704864e-05	6.680880063188467e-05	6.680880063188467e-05	0.00013361760126376934	0.00030591398184073507	0.0003903040457967999	0.0004219503197803242	0.0004465640884341765	0.000502824131071553	0.0005696329317034377	0.000696218027637535	0.0008474168922254845	0.0010337782834617944	0.0012553022013464645	0.0017792238484070338	0.0022574342108247344	0.0038432641626657865	0.004564095958957174	0.005330639039891429	0.005963564519561915	0.00753884571340846	0.0415199114663839	0.09371164977054518	0.1627989821292436	0.232100805900497	0.2842187028986967	0.32933574084120787	0.3987325034344119	0.4980947712373486	0.6334986288548546	0.873461775713925	1.2823175705703997	1.7342087817918028	2.238210857506076	2.238214373758741
	1	2	3	4	5	6	7	8	9	10	11	12	13	14	15	16	17	18	19	20	21	22	23	24	25	26	27	28	29	30	31	32	33	34	35	36	37	38	39	40
SRR5007258_5_2 - nextera_transposase_sequence	1.406501065934414e-05	2.4613768653852248e-05	3.164627398352432e-05	9.845507461540899e-05	0.00012658509593409728	0.00013713385392860537	0.0001406501065934414	0.00015471511725278554	0.0002707514551923747	0.000502824131071553	0.0006258929743408143	0.0006821530169781908	0.0007173155436265512	0.0008333518815661404	0.0009634532301650736	0.0011357496107420393	0.0013150784966486772	0.0015471511725278556	0.0018776789230224428	0.0024648931180500607	0.0030310097970886623	0.004750457350193483	0.005601390495083804	0.006540229956595025	0.007356000574836986	0.00911764315991984	0.04379141068786798	0.09684463089491409	0.16681454267248635	0.2371747584958554	0.2899853572690278	0.3358689382924733	0.40619047533652913	0.5063579649997132	0.6429186697439504	0.8837046197265924	1.2937278104677927	1.746044488261641	2.250542355601656	2.250545871854321
	1	2	3	4	5	6	7	8	9	10	11	12	13	14	15	16	17	18	19	20	21	22	23	24	25	26	27	28	29	30	31	32	33	34	35	36	37	38	39	40
SRR5007258_6_1 - nextera_transposase_sequence	1.4651774641991946e-05	2.6373194355585502e-05	2.6373194355585502e-05	5.860709856796778e-05	6.153745349636617e-05	6.739816335316295e-05	7.032851828156134e-05	7.618922813835811e-05	0.00015237845627671622	0.0003223390421238228	0.0004073193350473761	0.00044248359418815676	0.00046885678854374226	0.00052746388711171	0.0005977924053932713	0.0007267280222428004	0.0008820368334479151	0.0010783706136506073	0.0013069382980656814	0.001860775379532977	0.0023325625230051178	0.0038915113449130606	0.004594796527728674	0.005318594195043076	0.005963272279290722	0.007507569326556673	0.041470382946694	0.09372447202989408	0.1626493503007526	0.23200499074608566	0.28443490112498965	0.32972646689831514	0.39923448579992493	0.49828634308964725	0.6333815659986698	0.8737849539695453	1.2829533429767408	1.7353180939834567	2.2390871311441374	2.239090061499066
	1	2	3	4	5	6	7	8	9	10	11	12	13	14	15	16	17	18	19	20	21	22	23	24	25	26	27	28	29	30	31	32	33	34	35	36	37	38	39	40
SRR5007258_6_2 - nextera_transposase_sequence	1.7582129570390335e-05	2.930354928398389e-05	3.516425914078067e-05	0.00010549277742234201	0.0001289356168495291	0.0001377266816347243	0.00014065703656312268	0.000158239166133513	0.00028131407312624536	0.0005157424673981164	0.0006300263096056536	0.0006857030532452231	0.0007237976673144021	0.0008292904447367441	0.0009699474812998668	0.0011428384220753718	0.0013421025572064621	0.0015941130810487236	0.0019252431879577415	0.002537687367993005	0.0030915244494603006	0.004791130307931366	0.005632142172381704	0.006525900425543212	0.00736691228999355	0.009081169923106607	0.04376192050070154	0.09690097677227792	0.16667858832730037	0.23709208690178527	0.2901901182043641	0.33622306377457434	0.40664535341384445	0.5065470136328023	0.6427997267385422	0.8840060319597988	1.294305537969356	1.7471215636350454	2.25128619871106	2.2512891290659884
	1	2	3	4	5	6	7	8	9	10	11	12	13	14	15	16	17	18	19	20	21	22	23	24	25	26	27	28	29	30	31	32	33	34	35	36	37	38	39	40
SRR5007258_7_1 - nextera_transposase_sequence	1.7581104712733164e-05	2.7627450262866398e-05	3.013903665039971e-05	6.027807330079942e-05	6.530124607586603e-05	7.032441885093266e-05	7.283600523846596e-05	7.785917801353257e-05	0.00014818359686446524	0.000308925125666597	0.0003918074764551962	0.00042445809949312924	0.0004545971361435289	0.0005148752094443283	0.0006027807330079942	0.0007258484659971263	0.0008840784084117247	0.0010749589738642562	0.0013135596806799206	0.001886201377037515	0.0024035881728693767	0.003993422356177961	0.004664015921649355	0.005367260110158681	0.006010226225367208	0.007564898199250327	0.04153410409063833	0.09395342358484603	0.16274828632577087	0.23206053586252762	0.2844070193514968	0.32979892013338635	0.3992518185078449	0.49800990685204216	0.6334170637631255	0.8744213587516592	1.2834105976839707	1.7367067320787575	2.2403978473393997	2.2404003589257875
	1	2	3	4	5	6	7	8	9	10	11	12	13	14	15	16	17	18	19	20	21	22	23	24	25	26	27	28	29	30	31	32	33	34	35	36	37	38	39	40
SRR5007258_7_2 - nextera_transposase_sequence	2.0092691100266472e-05	3.013903665039971e-05	3.7673795812999636e-05	0.00011050980105146559	0.00013311407853926538	0.0001431604240893986	0.00014567201047693191	0.00016325311518966507	0.0002787860890161973	0.0004922709319565286	0.0006052923193955275	0.000658035633533727	0.0006982210157342599	0.0008011960576231256	0.0009544028272626574	0.0011176559424523225	0.001316071267067454	0.001562206733045718	0.001893736136200115	0.0025291674922460422	0.003131948225254036	0.004874989178202152	0.005683719994987878	0.006532636193974137	0.007379040806572861	0.009112035413970845	0.04374681169805517	0.0970728138781624	0.16676431295943664	0.2370962665695319	0.2900806930009346	0.33620848859437136	0.4066007202777674	0.5062001900617883	0.6427375608472615	0.8845957952075566	1.2946926437367703	1.7484885838226762	2.2524735546906602	2.2524760662770476
	1	2	3	4	5	6	7	8	9	10	11	12	13	14	15	16	17	18	19	20	21	22	23	24	25	26	27	28	29	30	31	32	33	34	35	36	37	38	39	40
SRR5007258_8_1 - nextera_transposase_sequence	1.7579279198133484e-05	2.6368918797200227e-05	2.8566328696966913e-05	5.7132657393933826e-05	6.372488709323389e-05	6.811970689276725e-05	7.471193659206731e-05	8.130416629136737e-05	0.0001560161028834347	0.0003164270255664027	0.00039113896215847005	0.00042190270075520363	0.0004504690294521706	0.0005054042769463377	0.000586708443237705	0.0007031711679253394	0.0008569898609090073	0.0010393748825896422	0.0012810899715639777	0.0018634035950021494	0.0023885845610463873	0.003975114508677934	0.004658508987505374	0.00537706202472908	0.006007718665962118	0.007534918546299965	0.04135745172350879	0.09368876848645241	0.16265887301042936	0.2318421262946837	0.2841426793190306	0.3296202746046019	0.39892878025314293	0.49763643295066246	0.6331528988791737	0.8743032535092691	1.282727041939304	1.7356000378218193	2.2396638947292993	2.239666092139199
	1	2	3	4	5	6	7	8	9	10	11	12	13	14	15	16	17	18	19	20	21	22	23	24	25	26	27	28	29	30	31	32	33	34	35	36	37	38	39	40
SRR5007258_8_2 - nextera_transposase_sequence	2.1974098997666855e-05	3.0763738596733595e-05	3.955337819580034e-05	0.00010987049498833429	0.00013184459398600114	0.00014283164348483456	0.00014502905338460126	0.00016260833258273475	0.0002790710572703691	0.0004900224076479709	0.0005976954927365385	0.0006460385105314056	0.0006899867085267393	0.0007888701540162401	0.0009338992074008414	0.0010987049498833428	0.001300866660661878	0.0015337921100371465	0.0018634035950021494	0.002511639515433322	0.0031269142873679937	0.004876052567582275	0.005697883870095016	0.006561465960703323	0.007389889492915364	0.009108264034532913	0.043607599460869874	0.09681348536392063	0.16664277715870637	0.23683244417705385	0.2898010098109298	0.3360323166921211	0.4062966956470606	0.5058877071242863	0.6425380365610772	0.8845212095431841	1.2940590847924007	1.7475715269557481	2.251918849740298	2.251921047150198
	1	2	3	4	5	6	7	8	9	10	11	12	13	14	15	16	17	18	19	20	21	22	23	24	25	26	27	28	29	30	31	32	33	34	35	36	37	38	39	40
SRR5007258_9_1 - nextera_transposase_sequence	1.7579839721085295e-05	2.5393101819345428e-05	2.734641734391046e-05	5.469283468782092e-05	6.055278126151602e-05	6.445941231064608e-05	7.031935888434118e-05	7.617930545803628e-05	0.00015235861091607257	0.00030862385288127516	0.00038480315833931147	0.0004121495756832219	0.0004394959930271324	0.0004902821966658233	0.0005723214486975546	0.0006875670646468915	0.000836019044513834	0.0010274439659212072	0.0012637951443935762	0.001851743117287651	0.00237523167787108	0.0039691371459161465	0.004650844263989343	0.00537161769255384	0.0059947253448900855	0.007530031347198201	0.04136340954818914	0.09372789213072853	0.16272094977389007	0.23198161164391698	0.284199595562114	0.329748960279446	0.3988435903298849	0.49756415694140166	0.6330558883028552	0.8744446675130774	1.2829474031119363	1.7358509538996831	2.239911838275788	2.2399137915913125
	1	2	3	4	5	6	7	8	9	10	11	12	13	14	15	16	17	18	19	20	21	22	23	24	25	26	27	28	29	30	31	32	33	34	35	36	37	38	39	40
SRR5007258_9_2 - nextera_transposase_sequence	2.148647077021536e-05	2.9299732868475492e-05	3.711299496673562e-05	0.0001074323538510768	0.0001308721401458572	0.0001425920332932474	0.00014649866434237745	0.00016603181958802779	0.0002812774355373647	0.0004824689345675631	0.000595761234992335	0.0006445941231064609	0.0006895203801714566	0.0007852328408751431	0.0009297781896929556	0.0010919033782318534	0.0012911415617374866	0.0015294460557344206	0.001857603063861346	0.0025217303422134575	0.0031350714169268777	0.004895008704559972	0.005723214486975546	0.0065943932109315505	0.007426505624396254	0.009161049810210004	0.04367027518270044	0.0969196096978678	0.16676626622526425	0.23696061291603326	0.2898485840591561	0.33614216199134733	0.40617633680910203	0.5057993351929678	0.6424122696655217	0.8846546477599788	1.2942805397854626	1.7478657976912826	2.2520985738335493	2.2521005271490737
	1	2	3	4	5	6	7	8	9	10	11	12	13	14	15	16	17	18	19	20	21	22	23	24	25	26	27	28	29	30	31	32	33	34	35	36	37	38	39	40
SRR5007259_001_1 - nextera_transposase_sequence	0.0	0.0	0.0	0.0	0.0	0.0	0.0	0.0	0.0	0.0	0.0	0.0	0.0	0.0	0.0	0.0	0.0	0.0	0.0	0.0	0.001945790282723328	0.001945790282723328	0.001945790282723328	0.001945790282723328	0.003891580565446656	0.003891580565446656	0.023349483392679938	0.052536337633529856	0.09145214328799642	0.1381511100733563	0.1731753351623762	0.19068744770688614	0.22376588251318272	0.30354328410483916	0.4066701690891756	0.5778997139688284	0.8911719494872843	1.1947152335921234	1.5936022415504056	1.595548031833129
	1	2	3	4	5	6	7	8	9	10	11	12	13	14	15	16	17	18	19	20	21	22	23	24	25	26	27	28	29	30	31	32	33	34	35	36	37	38	39	40
SRR5007259_001_2 - nextera_transposase_sequence	0.0	0.0	0.0	0.0	0.0	0.0	0.0	0.0	0.0	0.0	0.0	0.0	0.0	0.0	0.0	0.0	0.0	0.0	0.0	0.001945790282723328	0.003891580565446656	0.003891580565446656	0.003891580565446656	0.003891580565446656	0.007783161130893312	0.007783161130893312	0.02918685424084992	0.06031949876442317	0.09923530441888974	0.14788006148697294	0.18485007685871616	0.20236218940322612	0.2354406242095227	0.31910960636662583	0.41834491078551556	0.5876286653824451	0.8970093203354542	1.2024983947230168	1.6033311929640224	1.6052769832467457
	1	2	3	4	5	6	7	8	9	10	11	12	13	14	15	16	17	18	19	20	21	22	23	24	25	26	27	28	29	30	31	32	33	34	35	36	37	38	39	40
SRR5007259_002_1 - nextera_transposase_sequence	0.0	0.0	0.0	0.0	0.0	0.0	0.0	0.0	0.0	0.0	0.0	0.0	0.0	0.0	0.0	0.0	0.0	0.0	0.0	0.0	0.000969274013763691	0.000969274013763691	0.000969274013763691	0.000969274013763691	0.001938548027527382	0.001938548027527382	0.020354754289037512	0.057187166812057766	0.11146651158282446	0.15702239022971795	0.19094698071144714	0.21905592711059416	0.25976543568866917	0.3314917127071823	0.42551129204226035	0.6028884365610158	0.9101482989241059	1.2503634777551613	1.6526121934670932	1.6535814674808569
	1	2	3	4	5	6	7	8	9	10	11	12	13	14	15	16	17	18	19	20	21	22	23	24	25	26	27	28	29	30	31	32	33	34	35	36	37	38	39	40
SRR5007259_002_2 - nextera_transposase_sequence	0.0	0.0	0.0	0.0	0.0	0.0	0.0	0.0	0.0	0.0	0.0	0.0	0.0	0.0	0.000969274013763691	0.000969274013763691	0.000969274013763691	0.000969274013763691	0.000969274013763691	0.001938548027527382	0.002907822041291073	0.002907822041291073	0.002907822041291073	0.002907822041291073	0.004846370068818455	0.004846370068818455	0.023262576330328584	0.061064262867112536	0.11631288165164291	0.16380730832606377	0.19870117282155667	0.22681011922070368	0.2675196277987787	0.33924590481729183	0.4322962101386062	0.6087040806435979	0.9169332170204517	1.2600562178927983	1.6632742076184936	1.6642434816322575
	1	2	3	4	5	6	7	8	9	10	11	12	13	14	15	16	17	18	19	20	21	22	23	24	25	26	27	28	29	30	31	32	33	34	35	36	37	38	39	40
SRR5007259_003_1 - nextera_transposase_sequence	0.0	0.0	0.0	0.0	0.0	0.0	0.0	0.0	0.0	0.0	0.0	0.0	0.0	0.0	0.0	0.0	0.0	0.0	0.0	0.0	0.0006475928972011035	0.0006475928972011035	0.001295185794402207	0.0019427786916033105	0.002590371588804414	0.002590371588804414	0.018780194018832002	0.05828336074809932	0.10879560672978539	0.15671748112266704	0.18844953308552112	0.21500084187076637	0.2590371588804414	0.32444404149775286	0.41899260448911396	0.5990234299110208	0.8962685697263273	1.2440259555233197	1.639057622815993	1.6397052157131942
	1	2	3	4	5	6	7	8	9	10	11	12	13	14	15	16	17	18	19	20	21	22	23	24	25	26	27	28	29	30	31	32	33	34	35	36	37	38	39	40
SRR5007259_003_2 - nextera_transposase_sequence	0.0	0.0	0.0	0.0006475928972011035	0.0006475928972011035	0.0006475928972011035	0.0006475928972011035	0.0006475928972011035	0.0006475928972011035	0.0006475928972011035	0.0006475928972011035	0.0006475928972011035	0.0006475928972011035	0.0006475928972011035	0.001295185794402207	0.001295185794402207	0.001295185794402207	0.001295185794402207	0.001295185794402207	0.0019427786916033105	0.002590371588804414	0.002590371588804414	0.0032379644860055174	0.003885557383206621	0.005180743177608828	0.005180743177608828	0.021370565607636414	0.061521325234104834	0.112681164112992	0.16189822430027587	0.19427786916033105	0.2214767708427774	0.2655130878524524	0.33156756336696497	0.4287064979471305	0.6113276949578417	0.9092204276703493	1.257625406364543	1.6533046665544173	1.6539522594516183
	1	2	3	4	5	6	7	8	9	10	11	12	13	14	15	16	17	18	19	20	21	22	23	24	25	26	27	28	29	30	31	32	33	34	35	36	37	38	39	40
SRR5007259_004_1 - nextera_transposase_sequence	0.0	0.0	0.0	0.0	0.0	0.0	0.0	0.0	0.0	0.0	0.0	0.0	0.0	0.0	0.0	0.0	0.0	0.0	0.0	0.0	0.0004858897613309492	0.0004858897613309492	0.0014576692839928477	0.0019435590453237969	0.0024294488066547463	0.0024294488066547463	0.01992148021456892	0.056363212314390114	0.10398040892482313	0.15013993625126332	0.181722770737775	0.20893259737230818	0.2526626758920936	0.316314234626448	0.4125204073699759	0.5961867371530747	0.881404027054342	1.2317305449739564	1.6199564642773847	1.6204423540387156
	1	2	3	4	5	6	7	8	9	10	11	12	13	14	15	16	17	18	19	20	21	22	23	24	25	26	27	28	29	30	31	32	33	34	35	36	37	38	39	40
SRR5007259_004_2 - nextera_transposase_sequence	0.0	0.0	0.0	0.0004858897613309492	0.0004858897613309492	0.0004858897613309492	0.0004858897613309492	0.0004858897613309492	0.0004858897613309492	0.0004858897613309492	0.0004858897613309492	0.0004858897613309492	0.0004858897613309492	0.0004858897613309492	0.0009717795226618984	0.0009717795226618984	0.0009717795226618984	0.0009717795226618984	0.0014576692839928477	0.0019435590453237969	0.0024294488066547463	0.0024294488066547463	0.0034012283293166448	0.0038871180906475938	0.005344787374640441	0.005344787374640441	0.022836818782554613	0.0602503304050377	0.10835341677680167	0.1559706133872347	0.18901111715773924	0.21670683355360335	0.2604369120733888	0.3236025810464122	0.4222382025965949	0.6063904221410247	0.8930653813262847	1.2463072378138849	1.636962605923968	1.6374484956852988
	1	2	3	4	5	6	7	8	9	10	11	12	13	14	15	16	17	18	19	20	21	22	23	24	25	26	27	28	29	30	31	32	33	34	35	36	37	38	39	40
SRR5007259_005_1 - nextera_transposase_sequence	0.0	0.0	0.0	0.0	0.0	0.0	0.0	0.0	0.0	0.00038828919779451736	0.00038828919779451736	0.00038828919779451736	0.00038828919779451736	0.00038828919779451736	0.00038828919779451736	0.00038828919779451736	0.00038828919779451736	0.00038828919779451736	0.00038828919779451736	0.00038828919779451736	0.0007765783955890347	0.0007765783955890347	0.0015531567911780694	0.0027180243845616216	0.003106313582356139	0.003494602780150656	0.021355905878698456	0.056301933680205016	0.10173176982216355	0.144831870777355	0.17628329579871088	0.20307525044653257	0.2481167973906966	0.3125728042245865	0.4018793197173255	0.5886464238564884	0.8740389842354586	1.2250524190417023	1.611400170847247	1.6117884600450416
	1	2	3	4	5	6	7	8	9	10	11	12	13	14	15	16	17	18	19	20	21	22	23	24	25	26	27	28	29	30	31	32	33	34	35	36	37	38	39	40
SRR5007259_005_2 - nextera_transposase_sequence	0.0	0.0	0.0	0.00038828919779451736	0.00038828919779451736	0.00038828919779451736	0.00038828919779451736	0.00038828919779451736	0.00038828919779451736	0.0007765783955890347	0.0007765783955890347	0.0007765783955890347	0.0007765783955890347	0.0007765783955890347	0.0011648675933835521	0.0011648675933835521	0.0011648675933835521	0.0015531567911780694	0.0019414459889725867	0.0023297351867671043	0.0027180243845616216	0.0027180243845616216	0.003494602780150656	0.0046594703735342085	0.00582433796691776	0.006212627164712278	0.02485050865884911	0.06057311485594471	0.10600295099790324	0.15026791954647822	0.18327250135901219	0.21122932360021746	0.25627087054438147	0.31917372058709326	0.4100333928710103	0.5975770754057622	0.8845227925759105	1.2374776733711268	1.6238254251766715	1.6242137143744662
	1	2	3	4	5	6	7	8	9	10	11	12	13	14	15	16	17	18	19	20	21	22	23	24	25	26	27	28	29	30	31	32	33	34	35	36	37	38	39	40
SRR5007259_006_1 - nextera_transposase_sequence	0.0	0.0	0.0	0.0	0.0	0.0	0.0	0.0	0.0	0.00032387405185871316	0.00032387405185871316	0.00032387405185871316	0.00032387405185871316	0.00032387405185871316	0.00032387405185871316	0.00032387405185871316	0.00032387405185871316	0.00032387405185871316	0.00032387405185871316	0.00032387405185871316	0.0006477481037174263	0.0006477481037174263	0.001619370259293566	0.0025909924148697053	0.002914866466728419	0.003562614570445845	0.02137568742267507	0.05603021097155738	0.10169645228363594	0.14801044169943192	0.17975009878158582	0.20889876344887	0.25229788639793754	0.31577720056224534	0.40710968318640245	0.591717892745869	0.8744599400185256	1.22068130145549	1.6041481788562064	1.6044720529080652
	1	2	3	4	5	6	7	8	9	10	11	12	13	14	15	16	17	18	19	20	21	22	23	24	25	26	27	28	29	30	31	32	33	34	35	36	37	38	39	40
SRR5007259_006_2 - nextera_transposase_sequence	0.0	0.0	0.0	0.00032387405185871316	0.00032387405185871316	0.00032387405185871316	0.00032387405185871316	0.00032387405185871316	0.00032387405185871316	0.0006477481037174263	0.0006477481037174263	0.0006477481037174263	0.0006477481037174263	0.0006477481037174263	0.0009716221555761395	0.0009716221555761395	0.0009716221555761395	0.0012954962074348526	0.001619370259293566	0.001943244311152279	0.002267118363010992	0.002267118363010992	0.003238740518587132	0.004210362674163272	0.005181984829739411	0.005829732933456838	0.0246144279412622	0.05959282554200323	0.10590681495779922	0.15319242652917134	0.1862275798187601	0.2163478666416204	0.259746989590688	0.3219308075475609	0.41617815663844643	0.6014341143016304	0.8854716577817219	1.2333123894779798	1.6177508890342724	1.618074763086131
	1	2	3	4	5	6	7	8	9	10	11	12	13	14	15	16	17	18	19	20	21	22	23	24	25	26	27	28	29	30	31	32	33	34	35	36	37	38	39	40
SRR5007259_007_1 - nextera_transposase_sequence	0.0	0.0	0.0	0.0	0.0	0.0	0.0	0.0	0.0	0.00027768290278599257	0.00027768290278599257	0.00027768290278599257	0.00027768290278599257	0.00027768290278599257	0.00027768290278599257	0.00027768290278599257	0.00027768290278599257	0.00027768290278599257	0.00027768290278599257	0.0005553658055719851	0.0008330487083579777	0.0008330487083579777	0.0016660974167159554	0.0024991461250739332	0.0027768290278599255	0.0036098777362179035	0.021103900611735435	0.056647312168342484	0.10024352790574331	0.1457835239626461	0.17688400907467727	0.20798449418670842	0.25074766121575126	0.3146147288565296	0.40736081838705107	0.5889654368090902	0.8685921199145847	1.2137519680775735	1.6013973003668192	1.6016749832696051
	1	2	3	4	5	6	7	8	9	10	11	12	13	14	15	16	17	18	19	20	21	22	23	24	25	26	27	28	29	30	31	32	33	34	35	36	37	38	39	40
SRR5007259_007_2 - nextera_transposase_sequence	0.0	0.0	0.0	0.00027768290278599257	0.00027768290278599257	0.00027768290278599257	0.00027768290278599257	0.00027768290278599257	0.00027768290278599257	0.0005553658055719851	0.0005553658055719851	0.0005553658055719851	0.0005553658055719851	0.0005553658055719851	0.0008330487083579777	0.0008330487083579777	0.0008330487083579777	0.0011107316111439703	0.0013884145139299627	0.0019437803195019479	0.0022214632222879406	0.0024991461250739332	0.003332194833431911	0.004165243541789888	0.0049982922501478665	0.005831340958505844	0.024158412542381352	0.0597018240989884	0.10413108854474722	0.150226450407222	0.1827153500331831	0.21464888385357225	0.2574120508826151	0.3201683869122494	0.4156913054706309	0.598406655503814	0.8794217531232384	1.2259700158001572	1.6147260797005467	1.6150037626033327
	1	2	3	4	5	6	7	8	9	10	11	12	13	14	15	16	17	18	19	20	21	22	23	24	25	26	27	28	29	30	31	32	33	34	35	36	37	38	39	40
SRR5007259_008_1 - nextera_transposase_sequence	0.0	0.0	0.0	0.0	0.0	0.0	0.0	0.0	0.0	0.00024310434524706695	0.00024310434524706695	0.00024310434524706695	0.00024310434524706695	0.00024310434524706695	0.00024310434524706695	0.00024310434524706695	0.00024310434524706695	0.00024310434524706695	0.00024310434524706695	0.0004862086904941339	0.0007293130357412008	0.0007293130357412008	0.0014586260714824016	0.0024310434524706694	0.0026741477977177365	0.0034034608334589374	0.02066386934600069	0.0559139994068254	0.09942967720605038	0.14440398107675775	0.17527823292313527	0.20639558911475983	0.24869574518774948	0.3138477097139634	0.4059842565626018	0.5836935329382077	0.864235947353323	1.2067699698064402	1.5903886266063119	1.590631730951559
	1	2	3	4	5	6	7	8	9	10	11	12	13	14	15	16	17	18	19	20	21	22	23	24	25	26	27	28	29	30	31	32	33	34	35	36	37	38	39	40
SRR5007259_008_2 - nextera_transposase_sequence	0.0	0.0	0.0	0.00024310434524706695	0.00024310434524706695	0.00024310434524706695	0.00024310434524706695	0.00024310434524706695	0.00024310434524706695	0.0004862086904941339	0.0004862086904941339	0.0004862086904941339	0.0004862086904941339	0.0004862086904941339	0.0007293130357412008	0.0007293130357412008	0.0007293130357412008	0.0009724173809882678	0.0012155217262353347	0.0017017304167294687	0.0019448347619765356	0.0021879391072236027	0.002917252142964803	0.003889669523953071	0.004618982559694272	0.005348295595435473	0.023581121488965493	0.05907435589503727	0.10356245107525051	0.14902296363645204	0.18159894589955902	0.21344561512692478	0.2555026668546674	0.31968221399989305	0.41449290864624916	0.5929314980575963	0.875175642889441	1.2189251870687936	1.6040024699401476	1.6042455742853947
	1	2	3	4	5	6	7	8	9	10	11	12	13	14	15	16	17	18	19	20	21	22	23	24	25	26	27	28	29	30	31	32	33	34	35	36	37	38	39	40
SRR5007259_009_1 - nextera_transposase_sequence	0.0	0.0	0.0	0.0	0.0	0.0	0.0	0.0	0.0	0.00021614144296027321	0.00021614144296027321	0.00021614144296027321	0.00021614144296027321	0.00021614144296027321	0.00021614144296027321	0.00021614144296027321	0.00021614144296027321	0.00021614144296027321	0.00021614144296027321	0.0006484243288808196	0.0008645657718410929	0.001080707214801366	0.0017291315436821857	0.002809838758483552	0.003025980201443825	0.0036744045303246445	0.021830285738987595	0.057925906713353216	0.10396403406389142	0.14870531275666796	0.17939739765702675	0.21095404832922665	0.25202092249167857	0.31599878960791944	0.4104526001815588	0.5874724419660226	0.8667271862706956	1.2095275148056888	1.5953399904897765	1.5955561319327367
	1	2	3	4	5	6	7	8	9	10	11	12	13	14	15	16	17	18	19	20	21	22	23	24	25	26	27	28	29	30	31	32	33	34	35	36	37	38	39	40
SRR5007259_009_2 - nextera_transposase_sequence	0.0	0.0	0.00021614144296027321	0.00043228288592054643	0.00043228288592054643	0.00043228288592054643	0.00043228288592054643	0.00043228288592054643	0.00043228288592054643	0.0006484243288808196	0.0006484243288808196	0.0006484243288808196	0.0006484243288808196	0.0006484243288808196	0.0008645657718410929	0.0008645657718410929	0.0008645657718410929	0.001080707214801366	0.0012968486577616392	0.0019452729866424588	0.002161414429602732	0.0025936973155232784	0.0034582630873643714	0.004322828859205464	0.004971253188086284	0.005619677516967104	0.024640124497471143	0.06138416980071759	0.10850300436605714	0.1541088488306748	0.18609778238879524	0.21808671594691567	0.25915359010936756	0.32291531578264815	0.4199628236718108	0.5976310897851554	0.8786149656335106	1.2218475770544244	1.6089569013962737	1.609173042839234
	1	2	3	4	5	6	7	8	9	10	11	12	13	14	15	16	17	18	19	20	21	22	23	24	25	26	27	28	29	30	31	32	33	34	35	36	37	38	39	40
SRR5007259_01_1 - nextera_transposase_sequence	0.0	0.0	0.0	0.0	0.0	0.0	0.0	0.0	0.0	0.00019445152031921162	0.00019445152031921162	0.00019445152031921162	0.00019445152031921162	0.00019445152031921162	0.00019445152031921162	0.00019445152031921162	0.00019445152031921162	0.00019445152031921162	0.00019445152031921162	0.0005833545609576348	0.0007778060812768465	0.0013611606422344812	0.0021389667235113276	0.003111224325107386	0.0033056758454265973	0.004083481926703444	0.021195215714794068	0.059113262177040334	0.10480936945205506	0.15031102520675058	0.18200662301878207	0.21389667235113277	0.2543425885775288	0.31734488116095333	0.40912599875162126	0.5847157215998693	0.8662815230220877	1.204627168377516	1.5902245331705125	1.5904189846908319
	1	2	3	4	5	6	7	8	9	10	11	12	13	14	15	16	17	18	19	20	21	22	23	24	25	26	27	28	29	30	31	32	33	34	35	36	37	38	39	40
SRR5007259_01_2 - nextera_transposase_sequence	0.0	0.0	0.00019445152031921162	0.00038890304063842325	0.00038890304063842325	0.00038890304063842325	0.00038890304063842325	0.00038890304063842325	0.00038890304063842325	0.0005833545609576348	0.0005833545609576348	0.0005833545609576348	0.0005833545609576348	0.0005833545609576348	0.000972257601596058	0.000972257601596058	0.000972257601596058	0.0011667091219152697	0.0013611606422344812	0.001944515203192116	0.0021389667235113276	0.0029167728047881742	0.004277933447022655	0.005055739528299502	0.005639094089257137	0.006416900170533983	0.024306440039901452	0.06280784106310536	0.10967065746003535	0.1557556677756885	0.18881242622995448	0.22109137860294362	0.26173174634965884	0.3247340389330834	0.4188485747675818	0.5956050067377452	0.8781430657615596	1.2180443232795415	1.6050028487147727	1.6051973002350919
	1	2	3	4	5	6	7	8	9	10	11	12	13	14	15	16	17	18	19	20	21	22	23	24	25	26	27	28	29	30	31	32	33	34	35	36	37	38	39	40
SRR5007259_02_1 - nextera_transposase_sequence	0.0	0.0	0.0	0.0	0.0	0.0	0.0	0.0	0.0	9.718012433225107e-05	9.718012433225107e-05	9.718012433225107e-05	9.718012433225107e-05	9.718012433225107e-05	9.718012433225107e-05	9.718012433225107e-05	0.00019436024866450213	0.00029154037299675324	0.00048590062166125534	0.0006802608703257574	0.0007774409946580085	0.001166161491987013	0.0020407826109772723	0.002623863356970779	0.0030125838542997834	0.0035956646002932896	0.0226429689694145	0.05704473298303138	0.10165041005153462	0.14334068339007033	0.17453550330072293	0.204758521968053	0.24693469592824996	0.3080609941332359	0.40242289485985167	0.5716134913223008	0.8544076531291515	1.189387541702421	1.5739292936851383	1.5740264738094707
	1	2	3	4	5	6	7	8	9	10	11	12	13	14	15	16	17	18	19	20	21	22	23	24	25	26	27	28	29	30	31	32	33	34	35	36	37	38	39	40
SRR5007259_02_2 - nextera_transposase_sequence	0.0	0.0	0.00019436024866450213	0.00048590062166125534	0.00048590062166125534	0.00048590062166125534	0.00048590062166125534	0.00048590062166125534	0.0005830807459935065	0.0006802608703257574	0.0006802608703257574	0.0006802608703257574	0.0006802608703257574	0.0007774409946580085	0.0009718012433225107	0.0009718012433225107	0.001166161491987013	0.001360521740651515	0.0017492422379805192	0.0020407826109772723	0.0022351428596417747	0.002818223605635281	0.003984385097622294	0.0044702857192835494	0.005053366465277056	0.005733627335602814	0.02536401245071753	0.06083475783198917	0.10650941626814717	0.14907431072567315	0.1813381120039805	0.21214421141730408	0.25509782637215905	0.317001565571803	0.41350142903372833	0.5837610068638321	0.8667495289193473	1.2044504609739197	1.5884091322106437	1.588506312334976
	1	2	3	4	5	6	7	8	9	10	11	12	13	14	15	16	17	18	19	20	21	22	23	24	25	26	27	28	29	30	31	32	33	34	35	36	37	38	39	40
SRR5007259_03_1 - nextera_transposase_sequence	0.0	0.0	0.0	0.0	0.0	0.0	0.0	0.0	0.0	6.480982205815256e-05	6.480982205815256e-05	6.480982205815256e-05	6.480982205815256e-05	6.480982205815256e-05	6.480982205815256e-05	6.480982205815256e-05	0.0001296196441163051	0.00019442946617445768	0.00038885893234891537	0.0008425276867559833	0.001036957152930441	0.001749865195570119	0.00252758306026795	0.0029812518146750174	0.0033053009249657803	0.004018208967605459	0.021776100211539258	0.056643784478825336	0.10097370276660168	0.1430352772823427	0.1766067651084657	0.20674333236550665	0.2508140113650504	0.3135499191173421	0.4073297316354888	0.5786869011572442	0.8631372101704757	1.192500725870007	1.579480173379236	1.5795449832012942
	1	2	3	4	5	6	7	8	9	10	11	12	13	14	15	16	17	18	19	20	21	22	23	24	25	26	27	28	29	30	31	32	33	34	35	36	37	38	39	40
SRR5007259_03_2 - nextera_transposase_sequence	0.0	0.0	0.0001296196441163051	0.00032404911029076277	0.00032404911029076277	0.00032404911029076277	0.00032404911029076277	0.00032404911029076277	0.00038885893234891537	0.0004536687544070679	0.0004536687544070679	0.0004536687544070679	0.0004536687544070679	0.0005184785764652205	0.0006480982205815255	0.0006480982205815255	0.0007777178646978307	0.0009073375088141358	0.0012313866191048985	0.0018146750176282716	0.002073914305860882	0.002916441992616865	0.0038885893234891535	0.004277448255838069	0.004731117010245136	0.005768074163175578	0.024238873449749055	0.059625036293500355	0.10512153137832345	0.14802563358082044	0.18295812767016467	0.21341874403749636	0.2581375212576216	0.3213270977643204	0.41672715583392095	0.5890564726865486	0.8740900700983035	1.2048794018831142	1.5911459413497033	1.5912107511717615
	1	2	3	4	5	6	7	8	9	10	11	12	13	14	15	16	17	18	19	20	21	22	23	24	25	26	27	28	29	30	31	32	33	34	35	36	37	38	39	40
SRR5007259_04_1 - nextera_transposase_sequence	0.0	4.8598752178439066e-05	4.8598752178439066e-05	4.8598752178439066e-05	4.8598752178439066e-05	4.8598752178439066e-05	4.8598752178439066e-05	4.8598752178439066e-05	4.8598752178439066e-05	9.719750435687813e-05	9.719750435687813e-05	9.719750435687813e-05	9.719750435687813e-05	0.00019439500871375626	0.00019439500871375626	0.00024299376089219533	0.00034019126524907346	0.0003887900174275125	0.0005831850261412688	0.0010691725479256594	0.0013607650609962938	0.0020411475914944408	0.002867326378527905	0.0033047151481338565	0.003596307661204491	0.004471085200416394	0.022306827249903533	0.05593716375738336	0.09982183697451384	0.14331772017421682	0.17719105044258884	0.2071278817845073	0.252033128797385	0.31506571037282044	0.40813232079453127	0.5795401197278859	0.8658353688110704	1.1929049709719652	1.5742107805639982	1.5742593793161768
	1	2	3	4	5	6	7	8	9	10	11	12	13	14	15	16	17	18	19	20	21	22	23	24	25	26	27	28	29	30	31	32	33	34	35	36	37	38	39	40
SRR5007259_04_2 - nextera_transposase_sequence	0.0	4.8598752178439066e-05	0.0001457962565353172	0.0002915925130706344	0.0002915925130706344	0.0002915925130706344	0.0002915925130706344	0.0002915925130706344	0.0003887900174275125	0.00048598752178439066	0.00048598752178439066	0.00048598752178439066	0.00048598752178439066	0.0006317837783197079	0.000728981282676586	0.000777580034855025	0.0009719750435687813	0.0010691725479256594	0.0013607650609962938	0.0019439500871375626	0.0022841413523866363	0.0031103201394201	0.00413089393516732	0.004519683952594833	0.0049084739700223454	0.006123442774483323	0.02463956735446861	0.058901687640268145	0.10370973714878896	0.1479346016311685	0.18316869696053684	0.21354291707206124	0.25907994786325866	0.32240412195176477	0.4168800961866503	0.589745857685358	0.8770130818121114	1.2052004552731104	1.5859716785911806	1.586020277343359
	1	2	3	4	5	6	7	8	9	10	11	12	13	14	15	16	17	18	19	20	21	22	23	24	25	26	27	28	29	30	31	32	33	34	35	36	37	38	39	40
SRR5007259_05_1 - nextera_transposase_sequence	0.0	3.8884875105669646e-05	3.8884875105669646e-05	3.8884875105669646e-05	3.8884875105669646e-05	3.8884875105669646e-05	3.8884875105669646e-05	3.8884875105669646e-05	7.776975021133929e-05	0.00019442437552834825	0.00019442437552834825	0.00019442437552834825	0.00019442437552834825	0.00031107900084535717	0.00034996387595102684	0.0003888487510566965	0.0004666185012680358	0.0005443882514793751	0.0007388126270077233	0.0011665462531700894	0.001555395004226786	0.00225532275612884	0.0030330202582422327	0.003538523634615938	0.003888487510566965	0.004977264013525715	0.02317538556297911	0.055877565526847285	0.10036186264773336	0.14457396564287975	0.1778205338582273	0.20787854231490993	0.2520906453100563	0.3147341791052901	0.40556924735213445	0.5749128784373257	0.8618832567171677	1.1854054175963393	1.565388417128943	1.5654273020040488
	1	2	3	4	5	6	7	8	9	10	11	12	13	14	15	16	17	18	19	20	21	22	23	24	25	26	27	28	29	30	31	32	33	34	35	36	37	38	39	40
SRR5007259_05_2 - nextera_transposase_sequence	0.0	3.8884875105669646e-05	0.00011665462531700895	0.0002333092506340179	0.0002333092506340179	0.0002333092506340179	0.0002333092506340179	0.0002333092506340179	0.00034996387595102684	0.0004666185012680358	0.0004666185012680358	0.0004666185012680358	0.0004666185012680358	0.000661042876796384	0.000777697502113393	0.0008165823772190626	0.0009721218776417412	0.0010887765029587502	0.001438740378909777	0.001983128630389152	0.0024497471316571877	0.0032663295088762503	0.004160681636306653	0.004627300137574688	0.005093918638842724	0.0065326590177525005	0.02535293856889661	0.05863839165934983	0.10386150140724364	0.14892907165471475	0.18349772562365507	0.21410012233181708	0.25885661357844286	0.32181122637452203	0.4143183442509101	0.5846340972137432	0.872809906621861	1.1975763835044138	1.5782593107889196	1.5782981956640254
	1	2	3	4	5	6	7	8	9	10	11	12	13	14	15	16	17	18	19	20	21	22	23	24	25	26	27	28	29	30	31	32	33	34	35	36	37	38	39	40
SRR5007259_06_1 - nextera_transposase_sequence	0.0	3.240612916564587e-05	3.240612916564587e-05	6.481225833129174e-05	6.481225833129174e-05	6.481225833129174e-05	6.481225833129174e-05	6.481225833129174e-05	0.0001296245166625835	0.00022684290415952112	0.00022684290415952112	0.00022684290415952112	0.00022684290415952112	0.00032406129165645875	0.0003564674208221046	0.00038887354998775047	0.00045368580831904224	0.000518498066650334	0.0006805287124785634	0.0010694022624663138	0.0014906819416197101	0.002300835170760857	0.003078582270736358	0.003629486466552338	0.003985953887374443	0.0051525745373376935	0.023073163965939864	0.05567372990657961	0.09942200428020154	0.14300824800799525	0.1757708445944632	0.2051307976185384	0.2494299761879763	0.3113256828943599	0.4004101319707204	0.5700886242820422	0.8584707677271248	1.1834718371293873	1.559609778355039	1.5596421844842046
	1	2	3	4	5	6	7	8	9	10	11	12	13	14	15	16	17	18	19	20	21	22	23	24	25	26	27	28	29	30	31	32	33	34	35	36	37	38	39	40
SRR5007259_06_2 - nextera_transposase_sequence	0.0	3.240612916564587e-05	0.0001296245166625835	0.000259249033325167	0.000259249033325167	0.000259249033325167	0.000259249033325167	0.000259249033325167	0.00038887354998775047	0.000518498066650334	0.000518498066650334	0.000518498066650334	0.000518498066650334	0.0006805287124785634	0.0007777470999755009	0.0008101532291411468	0.0009721838749693762	0.0011018083916319596	0.0013934635541227726	0.0019119616207731065	0.0024304596874234405	0.0033054251748958793	0.004180390662368317	0.0047312948581842975	0.005249792924834631	0.0067080687372886956	0.0251471562325412	0.05829862636899693	0.10285705397176001	0.14715623254119792	0.1813446988109543	0.21106111925585158	0.25578157750444286	0.317904127114986	0.40825241522880673	0.5786762485109384	0.8681277942184873	1.1943278903998786	1.5717296706629904	1.571762076792156
	1	2	3	4	5	6	7	8	9	10	11	12	13	14	15	16	17	18	19	20	21	22	23	24	25	26	27	28	29	30	31	32	33	34	35	36	37	38	39	40
SRR5007259_07_1 - nextera_transposase_sequence	0.0	2.7779398242675266e-05	2.7779398242675266e-05	5.555879648535053e-05	5.555879648535053e-05	5.555879648535053e-05	5.555879648535053e-05	5.555879648535053e-05	0.00011111759297070106	0.00019445578769872686	0.00022223518594140213	0.00022223518594140213	0.00022223518594140213	0.00030557338066942796	0.0003611321771547785	0.000416690973640129	0.0005000291683681548	0.0006111467613388559	0.0007500437525522322	0.0011111759297070106	0.0015000875051044643	0.0023612488506273978	0.0030557338066942792	0.0035835423733051094	0.004000233346945239	0.005028071081924224	0.023168018134391174	0.055919928662505315	0.09936690751404943	0.14267498937438017	0.1755657968937077	0.20495640023445813	0.24962567260867996	0.3117681864775445	0.40146786340314294	0.5704777223115793	0.8607446545492932	1.185819172785079	1.5625911511504837	1.5626189305487264
	1	2	3	4	5	6	7	8	9	10	11	12	13	14	15	16	17	18	19	20	21	22	23	24	25	26	27	28	29	30	31	32	33	34	35	36	37	38	39	40
SRR5007259_07_2 - nextera_transposase_sequence	0.0	2.7779398242675266e-05	0.00011111759297070106	0.00022223518594140213	0.00022223518594140213	0.00022223518594140213	0.00022223518594140213	0.00022223518594140213	0.0003333527789121032	0.00044447037188280426	0.00047224977012547955	0.00047224977012547955	0.00047224977012547955	0.0006389261595815311	0.0007500437525522322	0.0008056025490375827	0.0009722789384936344	0.001138955327949686	0.0013889699121337634	0.0018889990805019182	0.0024445870453554236	0.0033613071873637075	0.00416690973640129	0.00469471830301212	0.005250306267865625	0.006555937985271363	0.025140355409621118	0.05842007450434609	0.10258931771019976	0.14650854633186935	0.18078832376333065	0.21056783867947854	0.25579269901855384	0.31849080085227194	0.409162756716364	0.5791726739615366	0.8702174293500454	1.1964309029137812	1.5747585275807756	1.5747863069790182
	1	2	3	4	5	6	7	8	9	10	11	12	13	14	15	16	17	18	19	20	21	22	23	24	25	26	27	28	29	30	31	32	33	34	35	36	37	38	39	40
SRR5007259_08_1 - nextera_transposase_sequence	0.0	2.4302305122245455e-05	2.4302305122245455e-05	4.860461024449091e-05	4.860461024449091e-05	4.860461024449091e-05	4.860461024449091e-05	4.860461024449091e-05	9.720922048898182e-05	0.0001701161358557182	0.00019441844097796364	0.00019441844097796364	0.00019441844097796364	0.0002673253563447	0.0003159299665891909	0.0003888368819559273	0.00046174379732266365	0.0005589530178116454	0.0006804645434228728	0.0010449991202565545	0.001433836002212482	0.002357323596857809	0.0030134858351584365	0.003572438852970082	0.0040098803451705	0.005030577160304809	0.02362184057882258	0.05601681330677578	0.09956654408583963	0.14292185642392552	0.17604589830554607	0.20591343130078574	0.25121292804865125	0.31391287526404454	0.4030051258421964	0.5712256818983794	0.8620513672962908	1.1871919075268127	1.5645094968547957	1.564533799159918
	1	2	3	4	5	6	7	8	9	10	11	12	13	14	15	16	17	18	19	20	21	22	23	24	25	26	27	28	29	30	31	32	33	34	35	36	37	38	39	40
SRR5007259_08_2 - nextera_transposase_sequence	0.0	2.4302305122245455e-05	9.720922048898182e-05	0.00019441844097796364	0.00019441844097796364	0.00019441844097796364	0.00019441844097796364	0.00019441844097796364	0.0002916276614669455	0.0003888368819559273	0.00041313918707817275	0.00041313918707817275	0.00041313918707817275	0.0005589530178116454	0.0006561622383006273	0.0007290691536673636	0.0008748829844008363	0.0010206968151343092	0.0012637198663567636	0.0017497659688016727	0.0023087189866133184	0.003305113496625382	0.004107089565659482	0.004690344888593372	0.005297902516649509	0.0065859246881285185	0.025614629598846708	0.05859285764973379	0.10289595988758726	0.1468102252434848	0.18117368468633988	0.21130854303792423	0.2572642020240904	0.32042589303680635	0.4104416312096035	0.5795613725553096	0.8716021732093332	1.197909224085723	1.5769036724671408	1.576927974772263
	1	2	3	4	5	6	7	8	9	10	11	12	13	14	15	16	17	18	19	20	21	22	23	24	25	26	27	28	29	30	31	32	33	34	35	36	37	38	39	40
SRR5007259_09_1 - nextera_transposase_sequence	0.0	2.1604468841170858e-05	2.1604468841170858e-05	6.481340652351257e-05	6.481340652351257e-05	6.481340652351257e-05	6.481340652351257e-05	6.481340652351257e-05	0.00010802234420585429	0.00019444021957053774	0.00021604468841170859	0.00021604468841170859	0.00021604468841170859	0.0002808580949352212	0.0003240670326175629	0.0004104849079822463	0.0004969027833469298	0.0005833206587116132	0.0006913430029174675	0.001080223442058543	0.0014907083500407892	0.0023548871036876235	0.003046230106605091	0.003543132889952021	0.003953617797934267	0.004904214426945785	0.023505662099193893	0.05606359664283838	0.09903488516792722	0.14245986753868065	0.17586037636713078	0.20541528974185252	0.2509143011213584	0.31391293226221256	0.40246965004217194	0.5715894321308574	0.8633361793620287	1.1897148901455967	1.5669073116435988	1.56692891611244
	1	2	3	4	5	6	7	8	9	10	11	12	13	14	15	16	17	18	19	20	21	22	23	24	25	26	27	28	29	30	31	32	33	34	35	36	37	38	39	40
SRR5007259_09_2 - nextera_transposase_sequence	0.0	2.1604468841170858e-05	8.641787536468343e-05	0.00019444021957053774	0.00019444021957053774	0.00019444021957053774	0.00019444021957053774	0.00019444021957053774	0.0002808580949352212	0.0003888804391410755	0.0004104849079822463	0.0004104849079822463	0.0004104849079822463	0.0005401117210292715	0.0006265295963939549	0.0007129474717586384	0.0008857832224880052	0.0010154100355350304	0.0012530591927879097	0.0017715664449760105	0.0023548871036876235	0.0032838792638579706	0.004061640142140122	0.004580147394328222	0.005185072521881006	0.0063733183081454035	0.025493273232581614	0.05861292396609654	0.10234036890062635	0.14632706746125024	0.18093742654480593	0.21068678013909822	0.2567259032396333	0.3201998326949933	0.40955591582207596	0.5796478990086141	0.8727557277767791	1.2002794754089294	1.5788329784439252	1.5788545829127663
	1	2	3	4	5	6	7	8	9	10	11	12	13	14	15	16	17	18	19	20	21	22	23	24	25	26	27	28	29	30	31	32	33	34	35	36	37	38	39	40
SRR5007259_1 - nextera_transposase_sequence	2.5280960931658638e-05	4.278316465357616e-05	5.250661116575256e-05	7.000881488767008e-05	7.584288279497592e-05	7.77875720974112e-05	8.75110186095876e-05	9.7234465121764e-05	0.00015751983349725768	0.0002800352595506803	0.00030531622048233896	0.0003247631135066918	0.00035393345304322095	0.00039477192839436185	0.0005017298400283023	0.0006436921591060777	0.0007428713135302769	0.0008459398465593468	0.0009840127870322517	0.0014526829089191542	0.0017891141582404575	0.002660334965731463	0.0030667750299404363	0.0035121088801981157	0.0039710555555728414	0.004982293992839187	0.024368901648816492	0.05665074406924214	0.09872604181673186	0.14197982128149736	0.17542264321547688	0.2048866308366738	0.24872770647077475	0.31322138249673837	0.403136037084136	0.569418640578167	0.8625805529202855	1.1899281585099137	1.5609534858322383	1.5609554305215407
	1	2	3	4	5	6	7	8	9	10	11	12	13	14	15	16	17	18	19	20	21	22	23	24	25	26	27	28	29	30	31	32	33	34	35	36	37	38	39	40
SRR5007259_1_1 - nextera_transposase_sequence	0.0	1.944695958455071e-05	1.944695958455071e-05	5.834087875365214e-05	5.834087875365214e-05	5.834087875365214e-05	5.834087875365214e-05	5.834087875365214e-05	9.723479792275357e-05	0.00017502263626095643	0.00019446959584550714	0.00021391655543005785	0.00023336351501460856	0.00029170439376826067	0.00035004527252191286	0.00046672703002921713	0.0005445148683674199	0.0006223027067056228	0.0007195375046283764	0.0011668175750730427	0.0015557567667640571	0.0023919760288997377	0.0030142787356053605	0.0035004527252191285	0.003967179755248345	0.004958974694060432	0.02347248021855271	0.05577388008849145	0.09857663813408757	0.14153497185636008	0.17504208322054096	0.2046209087486426	0.24993232458064576	0.31297936755375916	0.4017158441380641	0.571001627321578	0.8644173535332792	1.1907178884024556	1.5674638364339566	1.567483283393541
	1	2	3	4	5	6	7	8	9	10	11	12	13	14	15	16	17	18	19	20	21	22	23	24	25	26	27	28	29	30	31	32	33	34	35	36	37	38	39	40
SRR5007259_1_2 - nextera_transposase_sequence	0.0	1.944695958455071e-05	7.778783833820285e-05	0.00017502263626095643	0.00017502263626095643	0.00017502263626095643	0.00017502263626095643	0.00017502263626095643	0.00025281047459915925	0.00036949223210646357	0.0003889391916910143	0.000408386151275565	0.000408386151275565	0.0005250679087828692	0.0006417496662901735	0.0007584314237974779	0.0009140071004738835	0.0010306888579811877	0.0012446054134112455	0.0018085672413632164	0.002372529069315187	0.00326708921020452	0.003986626714832896	0.004492247664031215	0.005211785168659591	0.006456390582070837	0.025436623136592333	0.05834087875365214	0.10184372734429209	0.14542436377327023	0.1800399518337705	0.20979379999813308	0.2556691776580882	0.31914405374206173	0.4087945374268405	0.5792082442662584	0.8739269167701245	1.2015109509718813	1.579559845295547	1.5795792922551317
	1	2	3	4	5	6	7	8	9	10	11	12	13	14	15	16	17	18	19	20	21	22	23	24	25	26	27	28	29	30	31	32	33	34	35	36	37	38	39	40
SRR5007259_2 - nextera_transposase_sequence	2.5280960931658638e-05	5.0561921863317276e-05	7.000881488767008e-05	0.0001244601153558579	0.00013029418326316377	0.00013418356186803432	0.00014390700838021073	0.0001652985907069988	0.0002819799488531156	0.0004531126074674202	0.0005231214223550903	0.0005542364511940548	0.000604798373057372	0.0006845306344572186	0.0008381610893496056	0.0010170725051736513	0.0011551454456465563	0.0013184993470511197	0.0015188023452019537	0.0020516472140692204	0.0024833682392098526	0.0034479341332177512	0.0039632767983631	0.0045389048318839435	0.00517092885517541	0.006372746844080413	0.026177462700081304	0.05912049948333495	0.10189977475830624	0.1457641866640364	0.17972818533106857	0.20974057533555224	0.25429729663294937	0.31956884837988714	0.4103858388036147	0.5778294218111996	0.8723837316938617	1.2006220049840053	1.5728802653240739	1.5728822100133764
	1	2	3	4	5	6	7	8	9	10	11	12	13	14	15	16	17	18	19	20	21	22	23	24	25	26	27	28	29	30	31	32	33	34	35	36	37	38	39	40
SRR5007259_2_1 - nextera_transposase_sequence	0.0	1.944391945861906e-05	2.9165879187928592e-05	6.805371810516671e-05	6.805371810516671e-05	7.777567783447624e-05	7.777567783447624e-05	7.777567783447624e-05	0.00013610743621033343	0.00023332703350342873	0.00024304899323273826	0.0002527709529620478	0.00027221487242066686	0.00032082467106721454	0.0004083223086310003	0.0005833175837585718	0.0007097030602395958	0.0008263665769913101	0.0010110838118481912	0.0014582939593964295	0.0018374503888395014	0.002654095006101502	0.0031596369120255974	0.0035776811803859073	0.003995725448746218	0.004948477502218551	0.024285455403815208	0.05702901577212971	0.09912510140003998	0.1420961634035881	0.1751508264832405	0.2046083644630484	0.2490863302246395	0.31259017117648935	0.40185720541100944	0.5695318448624109	0.863611404714295	1.1910567303571693	1.564059159291588	1.5640688812513173
	1	2	3	4	5	6	7	8	9	10	11	12	13	14	15	16	17	18	19	20	21	22	23	24	25	26	27	28	29	30	31	32	33	34	35	36	37	38	39	40
SRR5007259_2_2 - nextera_transposase_sequence	0.0	1.944391945861906e-05	4.860979864654765e-05	0.00013610743621033343	0.00013610743621033343	0.00014582939593964296	0.00016527331539826202	0.00018471723485688108	0.000311102711337905	0.0004374881878189289	0.00045693210727754796	0.000476376026736167	0.0005055419059240956	0.0005930395434878814	0.0007194250199689053	0.0009041422548257864	0.001098581449411977	0.0012541328050809295	0.0015069037580429773	0.002012445663967073	0.00248882169070324	0.003373520026070407	0.003995725448746218	0.0045207112741289315	0.005152638656534051	0.006309551864321886	0.02615207167184264	0.05949839354337433	0.10222640655368971	0.1459752253355826	0.17990486479087286	0.20979016899877037	0.254880618223308	0.3189774987186457	0.409129231288533	0.5777371788739482	0.8726528272625528	1.2016536664621167	1.5756282913694664	1.5756380133291956
	1	2	3	4	5	6	7	8	9	10	11	12	13	14	15	16	17	18	19	20	21	22	23	24	25	26	27	28	29	30	31	32	33	34	35	36	37	38	39	40
SRR5007259_3_1 - nextera_transposase_sequence	1.944359306711468e-05	3.888718613422936e-05	5.1849581512305815e-05	7.777437226845873e-05	9.073676764653518e-05	9.721796533557341e-05	0.00010369916302461163	0.00010369916302461163	0.00015554874453691745	0.0002657291052505673	0.000285172698317682	0.00029813509369575845	0.00032405988445191136	0.00038239066365325543	0.00046664623361075236	0.0006481197689038227	0.0007583001296174726	0.0008684804903311224	0.0010369916302461163	0.0014712318754116775	0.00182769774830878	0.002676734645572788	0.0031239372861164255	0.00354521513590391	0.004011861369514663	0.004990522220559435	0.0244989272645645	0.0572549003849637	0.09929842979375468	0.1424826499958164	0.17552379581453326	0.20492250853201066	0.2491437203643185	0.31326220910197367	0.40272866200145735	0.5697361640525944	0.8643519674032051	1.1925533371784118	1.565747181310922	1.565753662508611
	1	2	3	4	5	6	7	8	9	10	11	12	13	14	15	16	17	18	19	20	21	22	23	24	25	26	27	28	29	30	31	32	33	34	35	36	37	38	39	40
[truncated: 813 more rows]
[truncated: 1 more columns]
