# Supplementary material for: Combining signal and sequence to detect RNA polymerase initiation in ATAC-seq data
Source: PLoS One. 2020 Apr 30;15(4):e0232332. doi: 10.1371/journal.pone.0232332 (PMC7192442; doi:10.1371/journal.pone.0232332)
Supplement: S1 File — (ZIP) [file pone.0232332.s011.zip › multiqc_reports/all_other_ATAC_samples_MultiQC/multiqc_data/mqc_preseq_plot_1.txt]

	0.0	1.0	2.0	3.0	4.0	5.0	6.0	7.0	8.0	9.0	10.0	11.0	12.0	13.0	14.0	15.0	16.0	17.0	18.0	19.0	20.0	21.0	22.0	23.0	24.0	25.0	26.0	27.0	28.0	29.0	30.0	31.0	32.0	33.0	34.0	35.0	36.0	37.0	38.0	39.0	40.0	41.0	42.0	43.0	44.0	45.0	46.0	47.0	48.0	49.0	50.0	51.0	52.0	53.0	54.0	55.0	56.0	57.0	58.0	59.0	60.0	61.0	62.0	63.0	64.0	65.0	66.0	67.0	68.0	69.0	70.0	71.0	72.0	73.0	74.0	75.0	76.0	77.0	78.0	79.0	80.0	81.0	82.0	83.0	84.0	85.0	86.0	87.0	88.0	89.0	90.0	91.0	92.0	93.0	94.0	95.0	96.0	97.0	98.0	99.0	100.0	101.0	102.0	103.0	104.0	105.0	106.0	107.0	108.0	109.0	110.0	111.0	112.0	113.0	114.0	115.0	116.0	117.0	118.0	119.0	120.0	121.0	122.0	123.0	124.0	125.0	126.0	127.0	128.0	129.0	130.0	131.0	132.0	133.0	134.0	135.0	136.0	137.0	138.0	139.0	140.0	141.0	142.0	143.0	144.0	145.0	146.0	147.0	148.0	149.0	150.0	151.0	152.0	153.0	154.0	155.0	156.0	157.0	158.0	159.0	160.0	161.0	162.0	163.0	164.0	165.0	166.0	167.0	168.0	169.0	170.0	171.0	172.0	173.0	174.0	175.0	176.0	177.0	178.0	179.0	180.0	181.0	182.0	183.0	184.0	185.0	186.0	187.0	188.0	189.0	190.0	191.0	192.0	193.0	194.0	195.0	196.0	197.0	198.0	199.0	200.0	201.0	202.0
SRR1822165.c_curve	0.0	0.425544	0.827938	1.2268	1.62259	2.0155499999999997	2.40584	2.79357	3.1786999999999996	3.56139	3.94167	4.31961	4.695209999999999	5.06853	5.43963	5.808479999999999	6.1752199999999995	6.53982	6.90231	7.2627	7.621049999999999	7.9773499999999995	8.33166	8.68398	9.03437	9.38281	9.72928	10.0739	10.416599999999999	10.7575	11.096499999999999	11.4338	11.7692	12.1028	12.4346	12.7648	13.0931	13.419699999999999	13.7447	14.0679	14.3895	14.709299999999999	15.0276	15.344199999999999	15.659199999999998	15.9726	16.284299999999998	16.5945	16.9032	17.2102	17.5158	17.819699999999997	18.1222	18.423199999999998	18.7226	19.020599999999998	19.3171	19.612099999999998	19.9056	20.197799999999997	20.4884	20.7777	21.0656	21.352	21.6371	21.9208	22.2031	22.483999999999998	22.7636	23.0419	23.3188	23.5944	23.8687	24.1416	24.4133	24.683699999999998	24.9528	25.220599999999997	25.487199999999998	25.752499999999998	26.016499999999997	26.2794	26.541	26.801299999999998	27.060499999999998	27.3185	27.5752	27.8308	28.0852	28.3384	28.5904	28.8413	29.091099999999997	29.339699999999997	29.5871	29.833399999999997	30.078599999999998	30.322699999999998	30.5657	30.807599999999997	31.048399999999997	31.2881	31.526699999999998	31.7642	32.0007	32.2361	32.4705	32.7038	32.936099999999996	33.1673	33.3975	33.6267	33.8549	34.082	34.3082	34.5333	34.7575	34.9807	35.2029	35.424099999999996	35.6443	35.8636	36.082	36.2994	36.5158	36.7313	36.9459	37.1595	37.3722	37.583999999999996	37.7949	38.0049	38.214	38.4222	38.6295	38.835899999999995	39.041399999999996	39.245999999999995	39.449799999999996	39.652699999999996	39.8548	40.056	40.256299999999996	40.455799999999996	40.6545	40.8523	41.049299999999995	41.2455	41.440799999999996	41.6354	41.8291	42.022	42.214099999999995	42.4054	42.5959	42.785599999999995	42.974599999999995	43.1627	43.3501	43.536699999999996	43.7225	43.907599999999995	44.091899999999995	44.2755	44.4583	44.640299999999996	44.8217	45.002199999999995	45.1821	45.3612	45.5396	45.7172	45.8942	46.0704	46.2459	46.4208	46.594899999999996	46.768299999999996	46.940999999999995	47.113	47.2844	47.455	47.625	47.7943	47.9629	48.1309	48.2981	48.4648	48.6307	48.796099999999996	48.960699999999996	49.1247	49.2881	49.4508	49.612899999999996	49.7744	49.935199999999995	50.0954	50.254999999999995	50.4139	50.572199999999995	50.73	50.8871
	0.0	1.0	2.0	3.0	4.0	5.0	6.0	7.0	8.0	9.0	10.0	11.0	12.0	13.0	14.0	15.0	16.0	17.0	18.0	19.0	20.0	21.0	22.0	23.0	24.0	25.0	26.0	27.0	28.0	29.0	30.0	31.0	32.0	33.0	34.0	35.0	36.0	37.0	38.0	39.0	40.0	41.0	42.0	43.0	44.0	45.0	46.0	47.0	48.0	49.0	50.0	51.0	52.0	53.0	54.0	55.0	56.0	57.0	58.0	59.0	60.0	61.0	62.0	63.0	64.0	65.0	66.0	67.0	68.0	69.0	70.0	71.0	72.0	73.0	74.0	75.0	76.0	77.0	78.0	79.0	80.0	81.0	82.0	83.0	84.0	85.0	86.0	87.0	88.0	89.0	90.0	91.0	92.0	93.0	94.0	95.0	96.0	97.0	98.0	99.0	100.0	101.0	102.0	103.0	104.0	105.0	106.0	107.0	108.0	109.0	110.0	111.0	112.0	113.0	114.0	115.0	116.0	117.0	118.0	119.0	120.0	121.0	122.0	123.0	124.0	125.0	126.0	127.0	128.0	129.0	130.0	131.0	132.0	133.0	134.0	135.0	136.0	137.0	138.0	139.0	140.0	141.0	142.0	143.0	144.0	145.0	146.0	147.0	148.0	149.0	150.0	151.0	152.0	153.0	154.0	155.0	156.0	157.0	158.0	159.0	160.0	161.0	162.0	163.0	164.0	165.0	166.0	167.0	168.0	169.0	170.0	171.0	172.0	173.0	174.0	175.0	176.0	177.0	178.0	179.0	180.0	181.0	182.0	183.0	184.0	185.0	186.0	187.0	188.0	189.0	190.0	191.0	192.0	193.0	194.0	195.0	196.0	197.0	198.0	199.0	200.0	201.0	202.0	203.0	204.0	205.0	206.0	207.0	208.0	209.0	210.0	211.0	212.0	213.0	214.0	215.0	216.0	217.0	218.0	219.0	220.0	221.0	222.0	223.0	224.0	225.0	226.0	227.0	228.0	229.0	230.0	231.0	232.0	233.0	234.0	235.0	236.0	237.0	238.0	239.0	240.0	241.0	242.0	243.0	244.0	245.0	246.0	247.0	248.0	249.0	250.0	251.0	252.0	253.0	254.0	255.0	256.0	257.0	258.0	259.0	260.0	261.0	262.0	263.0	264.0	265.0	266.0	267.0	268.0	269.0	270.0	271.0	272.0	273.0	274.0	275.0	276.0	277.0	278.0	279.0	280.0	281.0	282.0	283.0	284.0	285.0	286.0	287.0	288.0	289.0	290.0	291.0	292.0	293.0	294.0	295.0	296.0	297.0	298.0	299.0	300.0	301.0	302.0	303.0	304.0	305.0	306.0	307.0	308.0	309.0	310.0	311.0	312.0	313.0	314.0	315.0	316.0	317.0	318.0	319.0	320.0	321.0	322.0	323.0	324.0	325.0	326.0	327.0	328.0	329.0	330.0	331.0	332.0	333.0	334.0	335.0	336.0	337.0	338.0	339.0	340.0	341.0	342.0	343.0	344.0	345.0	346.0	347.0	348.0	349.0	350.0	351.0	352.0	353.0	354.0	355.0	356.0	357.0	358.0	359.0	360.0	361.0	362.0	363.0	364.0	365.0	366.0	367.0	368.0	369.0	370.0	371.0	372.0	373.0	374.0	375.0	376.0	377.0	378.0	379.0	380.0	381.0	382.0	383.0	384.0	385.0	386.0	387.0	388.0	389.0	390.0	391.0	392.0	393.0	394.0	395.0	396.0	397.0	398.0	399.0	400.0	401.0	402.0	403.0	404.0	405.0	406.0	407.0	408.0	409.0	410.0	411.0	412.0	413.0	414.0	415.0	416.0	417.0	418.0	419.0	420.0	421.0	422.0	423.0	424.0	425.0	426.0	427.0	428.0	429.0	430.0	431.0	432.0	433.0	434.0	435.0	436.0	437.0	438.0	439.0	440.0	441.0	442.0	443.0	444.0	445.0	446.0	447.0	448.0	449.0	450.0	451.0	452.0	453.0	454.0	455.0	456.0	457.0	458.0	459.0	460.0	461.0	462.0	463.0	464.0	465.0	466.0	467.0	468.0	469.0	470.0	471.0	472.0	473.0	474.0	475.0	476.0	477.0	478.0	479.0	480.0	481.0	482.0	483.0	484.0	485.0	486.0	487.0	488.0	489.0	490.0	491.0	492.0	493.0	494.0	495.0	496.0	497.0	498.0	499.0	500.0	501.0	502.0	503.0	504.0	505.0	506.0	507.0	508.0	509.0	510.0	511.0	512.0	513.0	514.0	515.0	516.0	517.0	518.0	519.0	520.0	521.0	522.0	523.0	524.0	525.0	526.0	527.0	528.0	529.0	530.0	531.0	532.0	533.0	534.0	535.0	536.0	537.0	538.0	539.0	540.0	541.0	542.0	543.0	544.0	545.0	546.0	547.0	548.0	549.0	550.0	551.0	552.0	553.0	554.0	555.0	556.0	557.0	558.0	559.0	560.0	561.0	562.0	563.0	564.0	565.0	566.0	567.0	568.0	569.0	570.0	571.0	572.0	573.0	574.0	575.0	576.0	577.0	578.0	579.0	580.0	581.0	582.0	583.0	584.0	585.0	586.0	587.0	588.0	589.0	590.0	591.0	592.0	593.0	594.0	595.0	596.0	597.0	598.0	599.0	600.0	601.0	602.0	603.0	604.0	605.0	606.0	607.0	608.0	609.0	610.0	611.0	612.0	613.0	614.0	615.0	616.0	617.0	618.0	619.0	620.0	621.0	622.0	623.0	624.0	625.0	626.0	627.0	628.0	629.0	630.0	631.0	632.0	633.0	634.0	635.0	636.0	637.0	638.0	639.0	640.0	641.0	642.0	643.0	644.0	645.0	646.0	647.0	648.0	649.0	650.0	651.0	652.0	653.0	654.0	655.0	656.0	657.0	658.0	659.0	660.0	661.0	662.0	663.0	664.0	665.0	666.0	667.0	668.0	669.0	670.0	671.0	672.0	673.0	674.0	675.0	676.0	677.0	678.0	679.0	680.0	681.0	682.0	683.0	684.0	685.0	686.0	687.0	688.0	689.0	690.0	691.0	692.0	693.0	694.0	695.0	696.0	697.0	698.0	699.0	700.0	701.0	702.0	703.0	704.0	705.0	706.0	707.0	708.0	709.0	710.0	711.0	712.0	713.0	714.0	715.0	716.0	717.0	718.0	719.0	720.0	721.0	722.0	723.0	724.0	725.0	726.0	727.0	728.0	729.0	730.0	731.0	732.0	733.0	734.0	735.0	736.0	737.0	738.0	739.0	740.0	741.0	742.0	743.0	744.0	745.0	746.0	747.0	748.0	749.0	750.0	751.0	752.0	753.0	754.0	755.0	756.0	757.0	758.0	759.0	760.0	761.0	762.0	763.0	764.0	765.0	766.0	767.0	768.0	769.0	770.0	771.0	772.0	773.0	774.0	775.0	776.0	777.0	778.0	779.0	780.0	781.0	782.0	783.0	784.0	785.0	786.0	787.0	788.0	789.0	790.0	791.0	792.0	793.0	794.0	795.0	796.0	797.0	798.0	799.0	800.0	801.0	802.0	803.0	804.0	805.0	806.0	807.0	808.0	809.0	810.0	811.0	812.0	813.0	814.0	815.0	816.0	817.0	818.0	819.0	820.0	821.0	822.0	823.0	824.0	825.0	826.0	827.0	828.0	829.0	830.0	831.0	832.0	833.0	834.0	835.0	836.0	837.0	838.0	839.0	840.0	841.0	842.0	843.0	844.0	845.0	846.0	847.0	848.0	849.0	850.0	851.0	852.0	853.0	854.0	855.0	856.0	857.0	858.0	859.0	860.0	861.0	862.0	863.0	864.0	865.0	866.0	867.0	868.0	869.0	870.0	871.0	872.0	873.0	874.0	875.0	876.0	877.0	878.0	879.0	880.0	881.0	882.0	883.0	884.0	885.0	886.0	887.0	888.0	889.0	890.0	891.0	892.0	893.0	894.0	895.0	896.0	897.0	898.0	899.0	900.0	901.0	902.0	903.0	904.0	905.0	906.0	907.0	908.0	909.0	910.0	911.0	912.0	913.0	914.0	915.0	916.0	917.0	918.0	919.0	920.0	921.0	922.0	923.0	924.0	925.0	926.0	927.0	928.0	929.0	930.0	931.0	932.0	933.0	934.0	935.0	936.0	937.0	938.0	939.0	940.0	941.0	942.0	943.0	944.0	945.0	946.0	947.0	948.0	949.0	950.0	951.0	952.0	953.0	954.0	955.0	956.0	957.0	958.0	959.0	960.0	961.0	962.0	963.0	964.0	965.0	966.0	967.0	968.0	969.0	970.0	971.0	972.0	973.0	974.0	975.0	976.0	977.0	978.0	979.0	980.0	981.0	982.0	983.0	984.0	985.0	986.0	987.0	988.0	989.0	990.0	991.0	992.0	993.0	994.0	995.0	996.0	997.0	998.0	999.0	1000.0	1001.0	1002.0	1003.0	1004.0	1005.0	1006.0	1007.0	1008.0	1009.0	1010.0	1011.0	1012.0	1013.0	1014.0	1015.0	1016.0	1017.0	1018.0	1019.0	1020.0	1021.0	1022.0	1023.0	1024.0	1025.0	1026.0	1027.0	1028.0	1029.0	1030.0	1031.0	1032.0	1033.0	1034.0	1035.0	1036.0	1037.0	1038.0	1039.0	1040.0	1041.0	1042.0	1043.0	1044.0	1045.0	1046.0	1047.0	1048.0	1049.0	1050.0	1051.0	1052.0	1053.0	1054.0	1055.0	1056.0	1057.0	1058.0	1059.0	1060.0	1061.0	1062.0	1063.0	1064.0	1065.0	1066.0	1067.0	1068.0	1069.0	1070.0	1071.0	1072.0	1073.0	1074.0	1075.0	1076.0	1077.0	1078.0	1079.0	1080.0	1081.0	1082.0	1083.0	1084.0	1085.0	1086.0	1087.0	1088.0	1089.0	1090.0	1091.0	1092.0	1093.0	1094.0	1095.0	1096.0	1097.0	1098.0	1099.0	1100.0	1101.0	1102.0	1103.0	1104.0	1105.0	1106.0	1107.0	1108.0	1109.0	1110.0	1111.0	1112.0	1113.0	1114.0	1115.0	1116.0	1117.0	1118.0	1119.0	1120.0	1121.0	1122.0	1123.0	1124.0	1125.0	1126.0	1127.0	1128.0	1129.0	1130.0	1131.0	1132.0	1133.0	1134.0	1135.0	1136.0	1137.0	1138.0	1139.0	1140.0	1141.0	1142.0	1143.0	1144.0	1145.0	1146.0	1147.0	1148.0	1149.0	1150.0	1151.0	1152.0	1153.0	1154.0	1155.0	1156.0	1157.0	1158.0	1159.0	1160.0	1161.0	1162.0	1163.0	1164.0	1165.0	1166.0	1167.0	1168.0	1169.0	1170.0	1171.0	1172.0	1173.0	1174.0	1175.0	1176.0	1177.0	1178.0	1179.0	1180.0	1181.0	1182.0	1183.0	1184.0	1185.0	1186.0	1187.0	1188.0	1189.0	1190.0	1191.0	1192.0	1193.0	1194.0	1195.0	1196.0	1197.0	1198.0	1199.0	1200.0	1201.0	1202.0	1203.0	1204.0	1205.0	1206.0	1207.0	1208.0	1209.0	1210.0	1211.0	1212.0	1213.0	1214.0	1215.0	1216.0	1217.0	1218.0	1219.0	1220.0	1221.0	1222.0	1223.0	1224.0	1225.0	1226.0	1227.0	1228.0	1229.0	1230.0	1231.0	1232.0	1233.0	1234.0	1235.0	1236.0	1237.0	1238.0	1239.0	1240.0	1241.0	1242.0	1243.0	1244.0	1245.0	1246.0	1247.0	1248.0	1249.0	1250.0	1251.0	1252.0	1253.0	1254.0	1255.0	1256.0	1257.0	1258.0	1259.0	1260.0	1261.0	1262.0	1263.0	1264.0	1265.0	1266.0	1267.0	1268.0	1269.0	1270.0	1271.0	1272.0	1273.0	1274.0	1275.0	1276.0	1277.0	1278.0	1279.0	1280.0	1281.0	1282.0	1283.0	1284.0	1285.0	1286.0	1287.0	1288.0	1289.0	1290.0	1291.0	1292.0	1293.0	1294.0	1295.0	1296.0	1297.0	1298.0	1299.0	1300.0	1301.0	1302.0	1303.0	1304.0	1305.0	1306.0	1307.0	1308.0	1309.0	1310.0	1311.0	1312.0	1313.0	1314.0	1315.0	1316.0	1317.0	1318.0	1319.0	1320.0	1321.0	1322.0	1323.0	1324.0	1325.0	1326.0	1327.0	1328.0	1329.0	1330.0	1331.0	1332.0	1333.0	1334.0	1335.0	1336.0	1337.0	1338.0	1339.0	1340.0	1341.0	1342.0	1343.0	1344.0	1345.0	1346.0	1347.0	1348.0	1349.0	1350.0	1351.0	1352.0	1353.0	1354.0	1355.0	1356.0	1357.0	1358.0	1359.0	1360.0	1361.0	1362.0	1363.0	1364.0	1365.0	1366.0	1367.0	1368.0	1369.0	1370.0	1371.0	1372.0	1373.0	1374.0	1375.0	1376.0	1377.0	1378.0	1379.0	1380.0	1381.0	1382.0	1383.0	1384.0	1385.0	1386.0	1387.0	1388.0	1389.0	1390.0	1391.0	1392.0	1393.0	1394.0	1395.0	1396.0	1397.0	1398.0	1399.0	1400.0	1401.0	1402.0	1403.0	1404.0	1405.0	1406.0	1407.0	1408.0	1409.0	1410.0	1411.0	1412.0	1413.0	1414.0	1415.0	1416.0	1417.0	1418.0	1419.0	1420.0	1421.0	1422.0	1423.0	1424.0	1425.0	1426.0	1427.0	1428.0	1429.0	1430.0	1431.0	1432.0	1433.0	1434.0	1435.0	1436.0	1437.0	1438.0	1439.0	1440.0	1441.0	1442.0	1443.0	1444.0	1445.0	1446.0	1447.0	1448.0	1449.0	1450.0	1451.0	1452.0	1453.0	1454.0	1455.0	1456.0	1457.0	1458.0	1459.0	1460.0	1461.0	1462.0	1463.0	1464.0	1465.0	1466.0	1467.0	1468.0	1469.0	1470.0	1471.0	1472.0	1473.0	1474.0	1475.0	1476.0	1477.0	1478.0	1479.0	1480.0	1481.0	1482.0	1483.0	1484.0	1485.0	1486.0	1487.0	1488.0	1489.0	1490.0	1491.0	1492.0	1493.0	1494.0	1495.0	1496.0	1497.0	1498.0	1499.0	1500.0	1501.0	1502.0	1503.0	1504.0	1505.0	1506.0	1507.0	1508.0	1509.0	1510.0	1511.0	1512.0	1513.0	1514.0	1515.0	1516.0	1517.0	1518.0	1519.0	1520.0	1521.0	1522.0	1523.0	1524.0	1525.0	1526.0	1527.0	1528.0	1529.0	1530.0	1531.0	1532.0	1533.0	1534.0	1535.0	1536.0	1537.0	1538.0	1539.0	1540.0	1541.0	1542.0	1543.0	1544.0	1545.0	1546.0	1547.0	1548.0	1549.0	1550.0	1551.0	1552.0	1553.0	1554.0	1555.0	1556.0	1557.0	1558.0	1559.0	1560.0	1561.0	1562.0	1563.0	1564.0	1565.0	1566.0	1567.0	1568.0	1569.0	1570.0	1571.0	1572.0	1573.0	1574.0	1575.0	1576.0	1577.0	1578.0	1579.0	1580.0	1581.0	1582.0	1583.0	1584.0	1585.0	1586.0	1587.0	1588.0	1589.0	1590.0	1591.0	1592.0	1593.0	1594.0	1595.0	1596.0	1597.0	1598.0	1599.0	1600.0	1601.0	1602.0	1603.0	1604.0	1605.0	1606.0	1607.0	1608.0	1609.0	1610.0	1611.0	1612.0	1613.0	1614.0	1615.0	1616.0	1617.0	1618.0	1619.0	1620.0	1621.0	1622.0	1623.0	1624.0	1625.0	1626.0	1627.0	1628.0	1629.0	1630.0	1631.0	1632.0	1633.0	1634.0	1635.0	1636.0	1637.0	1638.0	1639.0	1640.0	1641.0	1642.0	1643.0	1644.0	1645.0	1646.0	1647.0	1648.0	1649.0	1650.0	1651.0	1652.0	1653.0	1654.0	1655.0	1656.0	1657.0	1658.0	1659.0	1660.0	1661.0	1662.0	1663.0	1664.0	1665.0	1666.0	1667.0	1668.0	1669.0	1670.0	1671.0	1672.0	1673.0	1674.0	1675.0	1676.0	1677.0	1678.0	1679.0	1680.0	1681.0	1682.0	1683.0	1684.0	1685.0	1686.0	1687.0	1688.0	1689.0	1690.0	1691.0	1692.0	1693.0	1694.0	1695.0	1696.0	1697.0	1698.0	1699.0	1700.0	1701.0	1702.0	1703.0	1704.0	1705.0	1706.0	1707.0	1708.0	1709.0	1710.0	1711.0	1712.0	1713.0	1714.0	1715.0	1716.0	1717.0	1718.0	1719.0	1720.0	1721.0	1722.0	1723.0	1724.0	1725.0	1726.0	1727.0	1728.0	1729.0	1730.0	1731.0	1732.0	1733.0	1734.0	1735.0	1736.0	1737.0	1738.0	1739.0	1740.0	1741.0	1742.0	1743.0	1744.0	1745.0	1746.0	1747.0	1748.0	1749.0	1750.0	1751.0	1752.0	1753.0	1754.0	1755.0	1756.0	1757.0	1758.0	1759.0	1760.0	1761.0	1762.0	1763.0	1764.0	1765.0	1766.0	1767.0	1768.0	1769.0	1770.0	1771.0	1772.0	1773.0	1774.0	1775.0	1776.0	1777.0	1778.0	1779.0	1780.0	1781.0	1782.0	1783.0	1784.0	1785.0	1786.0	1787.0	1788.0	1789.0	1790.0	1791.0	1792.0	1793.0	1794.0	1795.0	1796.0	1797.0	1798.0	1799.0	1800.0	1801.0	1802.0	1803.0	1804.0	1805.0	1806.0	1807.0	1808.0	1809.0	1810.0	1811.0	1812.0	1813.0	1814.0	1815.0	1816.0	1817.0	1818.0	1819.0	1820.0	1821.0	1822.0	1823.0	1824.0	1825.0	1826.0	1827.0	1828.0	1829.0	1830.0	1831.0	1832.0	1833.0	1834.0	1835.0	1836.0	1837.0	1838.0	1839.0	1840.0	1841.0	1842.0	1843.0	1844.0	1845.0	1846.0	1847.0	1848.0	1849.0	1850.0	1851.0	1852.0	1853.0	1854.0	1855.0	1856.0	1857.0	1858.0	1859.0	1860.0	1861.0	1862.0	1863.0	1864.0	1865.0	1866.0	1867.0	1868.0	1869.0	1870.0	1871.0	1872.0	1873.0	1874.0	1875.0	1876.0	1877.0	1878.0	1879.0	1880.0	1881.0	1882.0	1883.0	1884.0	1885.0	1886.0	1887.0	1888.0	1889.0	1890.0	1891.0	1892.0	1893.0	1894.0	1895.0	1896.0	1897.0	1898.0	1899.0	1900.0	1901.0	1902.0	1903.0	1904.0	1905.0	1906.0	1907.0	1908.0	1909.0	1910.0	1911.0	1912.0	1913.0	1914.0	1915.0	1916.0	1917.0	1918.0	1919.0	1920.0	1921.0	1922.0	1923.0	1924.0	1925.0	1926.0	1927.0	1928.0	1929.0	1930.0	1931.0	1932.0	1933.0	1934.0	1935.0	1936.0	1937.0	1938.0	1939.0	1940.0	1941.0	1942.0	1943.0	1944.0	1945.0	1946.0	1947.0	1948.0	1949.0	1950.0	1951.0	1952.0	1953.0	1954.0	1955.0	1956.0	1957.0	1958.0	1959.0	1960.0	1961.0	1962.0	1963.0	1964.0	1965.0	1966.0	1967.0	1968.0	1969.0	1970.0	1971.0	1972.0	1973.0	1974.0	1975.0	1976.0	1977.0	1978.0	1979.0	1980.0	1981.0	1982.0	1983.0	1984.0	1985.0	1986.0	1987.0	1988.0	1989.0	1990.0	1991.0	1992.0	1993.0	1994.0	1995.0	1996.0	1997.0	1998.0	1999.0	2000.0	2001.0	2002.0	2003.0	2004.0	2005.0	2006.0	2007.0	2008.0	2009.0	2010.0	2011.0	2012.0	2013.0	2014.0	2015.0	2016.0	2017.0	2018.0	2019.0	2020.0	2021.0	2022.0	2023.0	2024.0	2025.0	2026.0	2027.0	2028.0	2029.0	2030.0	2031.0	2032.0	2033.0	2034.0	2035.0	2036.0	2037.0	2038.0	2039.0	2040.0	2041.0	2042.0	2043.0	2044.0	2045.0	2046.0	2047.0	2048.0	2049.0	2050.0	2051.0	2052.0	2053.0	2054.0	2055.0	2056.0	2057.0	2058.0	2059.0	2060.0	2061.0	2062.0	2063.0	2064.0	2065.0	2066.0	2067.0	2068.0	2069.0	2070.0	2071.0	2072.0	2073.0	2074.0	2075.0	2076.0	2077.0	2078.0	2079.0	2080.0	2081.0	2082.0	2083.0	2084.0	2085.0	2086.0	2087.0	2088.0	2089.0	2090.0	2091.0	2092.0	2093.0	2094.0	2095.0	2096.0	2097.0	2098.0	2099.0	2100.0	2101.0	2102.0	2103.0	2104.0	2105.0	2106.0	2107.0	2108.0	2109.0	2110.0	2111.0	2112.0	2113.0	2114.0	2115.0	2116.0	2117.0	2118.0	2119.0	2120.0	2121.0	2122.0	2123.0	2124.0	2125.0	2126.0	2127.0	2128.0	2129.0	2130.0	2131.0	2132.0	2133.0	2134.0	2135.0	2136.0	2137.0	2138.0	2139.0	2140.0	2141.0	2142.0	2143.0	2144.0	2145.0	2146.0	2147.0	2148.0	2149.0	2150.0	2151.0	2152.0	2153.0	2154.0	2155.0	2156.0	2157.0	2158.0	2159.0	2160.0	2161.0	2162.0	2163.0	2164.0	2165.0	2166.0	2167.0	2168.0	2169.0	2170.0	2171.0	2172.0	2173.0	2174.0	2175.0	2176.0	2177.0	2178.0	2179.0	2180.0	2181.0	2182.0	2183.0	2184.0	2185.0	2186.0	2187.0	2188.0	2189.0	2190.0	2191.0	2192.0	2193.0	2194.0	2195.0	2196.0	2197.0	2198.0	2199.0	2200.0	2201.0	2202.0	2203.0	2204.0	2205.0	2206.0	2207.0	2208.0	2209.0	2210.0	2211.0	2212.0	2213.0	2214.0	2215.0	2216.0	2217.0	2218.0	2219.0	2220.0	2221.0	2222.0	2223.0	2224.0	2225.0	2226.0	2227.0	2228.0	2229.0	2230.0	2231.0	2232.0	2233.0	2234.0	2235.0	2236.0	2237.0	2238.0	2239.0	2240.0	2241.0	2242.0	2243.0	2244.0	2245.0	2246.0	2247.0	2248.0	2249.0	2250.0	2251.0	2252.0	2253.0	2254.0	2255.0	2256.0	2257.0	2258.0	2259.0	2260.0	2261.0	2262.0	2263.0	2264.0	2265.0	2266.0	2267.0	2268.0	2269.0	2270.0	2271.0	2272.0	2273.0	2274.0	2275.0	2276.0	2277.0	2278.0	2279.0	2280.0	2281.0	2282.0	2283.0	2284.0	2285.0	2286.0	2287.0	2288.0	2289.0	2290.0	2291.0	2292.0	2293.0	2294.0	2295.0	2296.0	2297.0	2298.0	2299.0	2300.0	2301.0	2302.0	2303.0	2304.0	2305.0	2306.0	2307.0	2308.0	2309.0	2310.0	2311.0	2312.0	2313.0	2314.0	2315.0	2316.0	2317.0	2318.0	2319.0	2320.0	2321.0	2322.0	2323.0	2324.0	2325.0	2326.0	2327.0	2328.0	2329.0	2330.0	2331.0	2332.0	2333.0	2334.0	2335.0	2336.0	2337.0	2338.0	2339.0	2340.0	2341.0	2342.0	2343.0	2344.0	2345.0	2346.0	2347.0	2348.0	2349.0	2350.0	2351.0	2352.0	2353.0	2354.0	2355.0	2356.0	2357.0	2358.0	2359.0	2360.0	2361.0	2362.0	2363.0	2364.0	2365.0	2366.0	2367.0	2368.0	2369.0	2370.0	2371.0	2372.0	2373.0	2374.0	2375.0	2376.0	2377.0	2378.0	2379.0	2380.0	2381.0	2382.0	2383.0	2384.0	2385.0	2386.0	2387.0	2388.0	2389.0	2390.0	2391.0	2392.0	2393.0	2394.0	2395.0	2396.0	2397.0	2398.0	2399.0	2400.0	2401.0	2402.0	2403.0	2404.0	2405.0	2406.0	2407.0	2408.0	2409.0	2410.0	2411.0	2412.0	2413.0	2414.0	2415.0	2416.0	2417.0	2418.0	2419.0	2420.0	2421.0	2422.0	2423.0	2424.0	2425.0	2426.0	2427.0	2428.0	2429.0	2430.0	2431.0	2432.0	2433.0	2434.0	2435.0	2436.0	2437.0	2438.0	2439.0	2440.0	2441.0	2442.0	2443.0	2444.0	2445.0	2446.0	2447.0	2448.0	2449.0	2450.0	2451.0	2452.0	2453.0	2454.0	2455.0	2456.0	2457.0	2458.0	2459.0	2460.0	2461.0	2462.0	2463.0	2464.0	2465.0	2466.0	2467.0	2468.0	2469.0	2470.0	2471.0	2472.0	2473.0	2474.0	2475.0	2476.0	2477.0	2478.0	2479.0	2480.0	2481.0	2482.0	2483.0	2484.0	2485.0	2486.0	2487.0	2488.0	2489.0	2490.0	2491.0	2492.0	2493.0	2494.0	2495.0	2496.0	2497.0	2498.0	2499.0	2500.0	2501.0	2502.0	2503.0	2504.0	2505.0	2506.0	2507.0	2508.0	2509.0	2510.0	2511.0	2512.0	2513.0	2514.0	2515.0	2516.0	2517.0	2518.0	2519.0	2520.0	2521.0	2522.0	2523.0	2524.0	2525.0	2526.0	2527.0	2528.0	2529.0	2530.0	2531.0	2532.0	2533.0	2534.0	2535.0	2536.0	2537.0	2538.0	2539.0	2540.0	2541.0	2542.0	2543.0	2544.0	2545.0	2546.0	2547.0	2548.0	2549.0	2550.0	2551.0	2552.0	2553.0	2554.0	2555.0	2556.0	2557.0	2558.0	2559.0	2560.0	2561.0	2562.0	2563.0	2564.0	2565.0	2566.0	2567.0	2568.0	2569.0	2570.0	2571.0	2572.0	2573.0	2574.0	2575.0	2576.0	2577.0	2578.0	2579.0	2580.0	2581.0	2582.0	2583.0	2584.0	2585.0	2586.0	2587.0	2588.0	2589.0	2590.0	2591.0	2592.0	2593.0	2594.0	2595.0	2596.0	2597.0	2598.0	2599.0	2600.0	2601.0	2602.0	2603.0	2604.0	2605.0	2606.0	2607.0	2608.0	2609.0	2610.0	2611.0	2612.0	2613.0	2614.0	2615.0	2616.0	2617.0	2618.0	2619.0	2620.0	2621.0	2622.0	2623.0	2624.0	2625.0	2626.0	2627.0	2628.0	2629.0	2630.0	2631.0	2632.0	2633.0	2634.0	2635.0	2636.0	2637.0	2638.0	2639.0	2640.0	2641.0	2642.0	2643.0	2644.0	2645.0	2646.0	2647.0	2648.0	2649.0	2650.0	2651.0	2652.0	2653.0	2654.0	2655.0	2656.0	2657.0	2658.0	2659.0	2660.0	2661.0	2662.0	2663.0	2664.0	2665.0	2666.0	2667.0	2668.0	2669.0	2670.0	2671.0	2672.0	2673.0	2674.0	2675.0	2676.0	2677.0	2678.0	2679.0	2680.0	2681.0	2682.0	2683.0	2684.0	2685.0	2686.0	2687.0	2688.0	2689.0	2690.0	2691.0	2692.0	2693.0	2694.0	2695.0	2696.0	2697.0	2698.0	2699.0	2700.0	2701.0	2702.0	2703.0	2704.0	2705.0	2706.0	2707.0	2708.0	2709.0	2710.0	2711.0	2712.0	2713.0	2714.0	2715.0	2716.0	2717.0	2718.0	2719.0	2720.0	2721.0	2722.0	2723.0	2724.0	2725.0	2726.0	2727.0	2728.0	2729.0	2730.0	2731.0	2732.0	2733.0	2734.0	2735.0	2736.0	2737.0	2738.0	2739.0	2740.0	2741.0	2742.0	2743.0	2744.0	2745.0	2746.0	2747.0	2748.0	2749.0	2750.0	2751.0	2752.0	2753.0	2754.0	2755.0	2756.0	2757.0	2758.0	2759.0	2760.0	2761.0	2762.0	2763.0	2764.0	2765.0	2766.0	2767.0	2768.0	2769.0	2770.0	2771.0	2772.0	2773.0	2774.0	2775.0	2776.0	2777.0	2778.0	2779.0	2780.0	2781.0	2782.0	2783.0	2784.0	2785.0	2786.0	2787.0	2788.0	2789.0	2790.0	2791.0	2792.0	2793.0	2794.0	2795.0	2796.0	2797.0	2798.0	2799.0	2800.0	2801.0	2802.0	2803.0	2804.0	2805.0	2806.0	2807.0	2808.0	2809.0	2810.0	2811.0	2812.0	2813.0	2814.0	2815.0	2816.0	2817.0	2818.0	2819.0	2820.0	2821.0	2822.0	2823.0	2824.0	2825.0	2826.0	2827.0	2828.0	2829.0	2830.0	2831.0	2832.0	2833.0	2834.0	2835.0	2836.0	2837.0	2838.0	2839.0	2840.0	2841.0	2842.0	2843.0	2844.0	2845.0	2846.0	2847.0	2848.0	2849.0	2850.0	2851.0	2852.0	2853.0	2854.0	2855.0	2856.0	2857.0	2858.0	2859.0	2860.0	2861.0	2862.0	2863.0	2864.0	2865.0	2866.0	2867.0	2868.0	2869.0	2870.0	2871.0	2872.0	2873.0	2874.0	2875.0	2876.0	2877.0	2878.0	2879.0	2880.0	2881.0	2882.0	2883.0	2884.0	2885.0	2886.0	2887.0	2888.0	2889.0	2890.0	2891.0	2892.0	2893.0	2894.0	2895.0	2896.0	2897.0	2898.0	2899.0	2900.0	2901.0	2902.0	2903.0	2904.0	2905.0	2906.0	2907.0	2908.0	2909.0	2910.0	2911.0	2912.0	2913.0	2914.0	2915.0	2916.0	2917.0	2918.0	2919.0	2920.0	2921.0	2922.0	2923.0	2924.0	2925.0	2926.0	2927.0	2928.0	2929.0	2930.0	2931.0	2932.0	2933.0	2934.0	2935.0	2936.0	2937.0	2938.0	2939.0	2940.0	2941.0	2942.0	2943.0	2944.0	2945.0	2946.0	2947.0	2948.0	2949.0	2950.0	2951.0	2952.0	2953.0	2954.0	2955.0	2956.0	2957.0	2958.0	2959.0	2960.0	2961.0	2962.0	2963.0	2964.0	2965.0	2966.0	2967.0	2968.0	2969.0	2970.0	2971.0	2972.0	2973.0	2974.0	2975.0	2976.0	2977.0	2978.0	2979.0	2980.0	2981.0	2982.0	2983.0	2984.0	2985.0	2986.0	2987.0	2988.0	2989.0	2990.0	2991.0	2992.0	2993.0	2994.0	2995.0	2996.0	2997.0	2998.0	2999.0	3000.0	3001.0	3002.0	3003.0	3004.0	3005.0	3006.0	3007.0	3008.0	3009.0	3010.0	3011.0	3012.0	3013.0	3014.0	3015.0	3016.0	3017.0	3018.0	3019.0	3020.0	3021.0	3022.0	3023.0	3024.0	3025.0	3026.0	3027.0	3028.0	3029.0	3030.0	3031.0	3032.0	3033.0	3034.0	3035.0	3036.0	3037.0	3038.0	3039.0	3040.0	3041.0	3042.0	3043.0	3044.0	3045.0	3046.0	3047.0	3048.0	3049.0	3050.0	3051.0	3052.0	3053.0	3054.0	3055.0	3056.0	3057.0	3058.0	3059.0	3060.0	3061.0	3062.0	3063.0	3064.0	3065.0	3066.0	3067.0	3068.0	3069.0	3070.0	3071.0	3072.0	3073.0	3074.0	3075.0	3076.0	3077.0	3078.0	3079.0	3080.0	3081.0	3082.0	3083.0	3084.0	3085.0	3086.0	3087.0	3088.0	3089.0	3090.0	3091.0	3092.0	3093.0	3094.0	3095.0	3096.0	3097.0	3098.0	3099.0	3100.0	3101.0	3102.0	3103.0	3104.0	3105.0	3106.0	3107.0	3108.0	3109.0	3110.0	3111.0	3112.0	3113.0	3114.0	3115.0	3116.0	3117.0	3118.0	3119.0	3120.0	3121.0	3122.0	3123.0	3124.0	3125.0	3126.0	3127.0	3128.0	3129.0	3130.0	3131.0	3132.0	3133.0	3134.0	3135.0	3136.0	3137.0	3138.0	3139.0	3140.0	3141.0	3142.0	3143.0	3144.0	3145.0	3146.0	3147.0	3148.0	3149.0	3150.0	3151.0	3152.0	3153.0	3154.0	3155.0	3156.0	3157.0	3158.0	3159.0	3160.0	3161.0	3162.0	3163.0	3164.0	3165.0	3166.0	3167.0	3168.0	3169.0	3170.0	3171.0	3172.0	3173.0	3174.0	3175.0	3176.0	3177.0	3178.0	3179.0	3180.0	3181.0	3182.0	3183.0	3184.0	3185.0	3186.0	3187.0	3188.0	3189.0	3190.0	3191.0	3192.0	3193.0	3194.0	3195.0	3196.0	3197.0	3198.0	3199.0	3200.0	3201.0	3202.0	3203.0	3204.0	3205.0	3206.0	3207.0	3208.0	3209.0	3210.0	3211.0	3212.0	3213.0	3214.0	3215.0	3216.0	3217.0	3218.0	3219.0	3220.0	3221.0	3222.0	3223.0	3224.0	3225.0	3226.0	3227.0	3228.0	3229.0	3230.0	3231.0	3232.0	3233.0	3234.0	3235.0	3236.0	3237.0	3238.0	3239.0	3240.0	3241.0	3242.0	3243.0	3244.0	3245.0	3246.0	3247.0	3248.0	3249.0	3250.0	3251.0	3252.0	3253.0	3254.0	3255.0	3256.0	3257.0	3258.0	3259.0	3260.0	3261.0	3262.0	3263.0	3264.0	3265.0	3266.0	3267.0	3268.0	3269.0	3270.0	3271.0	3272.0	3273.0	3274.0	3275.0	3276.0	3277.0	3278.0	3279.0	3280.0	3281.0	3282.0	3283.0	3284.0	3285.0	3286.0	3287.0	3288.0	3289.0	3290.0	3291.0	3292.0	3293.0	3294.0	3295.0	3296.0	3297.0	3298.0	3299.0	3300.0	3301.0	3302.0	3303.0	3304.0	3305.0	3306.0	3307.0	3308.0	3309.0	3310.0	3311.0	3312.0	3313.0	3314.0	3315.0	3316.0	3317.0	3318.0	3319.0	3320.0	3321.0	3322.0	3323.0	3324.0	3325.0	3326.0	3327.0	3328.0	3329.0	3330.0	3331.0	3332.0	3333.0	3334.0	3335.0	3336.0	3337.0	3338.0	3339.0	3340.0	3341.0	3342.0	3343.0	3344.0	3345.0	3346.0	3347.0	3348.0	3349.0	3350.0	3351.0	3352.0	3353.0	3354.0	3355.0	3356.0	3357.0	3358.0	3359.0	3360.0	3361.0	3362.0	3363.0	3364.0	3365.0	3366.0	3367.0	3368.0	3369.0	3370.0	3371.0	3372.0	3373.0	3374.0	3375.0	3376.0	3377.0	3378.0	3379.0	3380.0	3381.0	3382.0	3383.0	3384.0	3385.0	3386.0	3387.0	3388.0	3389.0	3390.0	3391.0	3392.0	3393.0	3394.0	3395.0	3396.0	3397.0	3398.0	3399.0	3400.0	3401.0	3402.0	3403.0	3404.0	3405.0	3406.0	3407.0	3408.0	3409.0	3410.0	3411.0	3412.0	3413.0	3414.0	3415.0	3416.0	3417.0	3418.0	3419.0	3420.0	3421.0	3422.0	3423.0	3424.0	3425.0	3426.0	3427.0	3428.0	3429.0	3430.0	3431.0	3432.0	3433.0	3434.0	3435.0	3436.0	3437.0	3438.0	3439.0	3440.0	3441.0	3442.0	3443.0	3444.0	3445.0	3446.0	3447.0	3448.0	3449.0	3450.0	3451.0	3452.0	3453.0	3454.0	3455.0	3456.0	3457.0	3458.0	3459.0	3460.0	3461.0	3462.0	3463.0	3464.0	3465.0	3466.0	3467.0	3468.0	3469.0	3470.0	3471.0	3472.0	3473.0	3474.0	3475.0	3476.0	3477.0	3478.0	3479.0	3480.0	3481.0	3482.0	3483.0	3484.0	3485.0	3486.0	3487.0	3488.0	3489.0	3490.0	3491.0	3492.0	3493.0	3494.0	3495.0	3496.0	3497.0	3498.0	3499.0	3500.0	3501.0	3502.0	3503.0	3504.0	3505.0	3506.0	3507.0	3508.0	3509.0	3510.0	3511.0	3512.0	3513.0	3514.0	3515.0	3516.0	3517.0	3518.0	3519.0	3520.0	3521.0	3522.0	3523.0	3524.0	3525.0	3526.0	3527.0	3528.0	3529.0	3530.0	3531.0	3532.0	3533.0	3534.0	3535.0	3536.0	3537.0	3538.0	3539.0	3540.0	3541.0	3542.0	3543.0	3544.0	3545.0	3546.0	3547.0	3548.0	3549.0	3550.0	3551.0	3552.0	3553.0	3554.0	3555.0	3556.0	3557.0	3558.0	3559.0	3560.0	3561.0	3562.0	3563.0	3564.0	3565.0	3566.0	3567.0	3568.0	3569.0	3570.0	3571.0	3572.0	3573.0	3574.0	3575.0	3576.0	3577.0	3578.0	3579.0	3580.0	3581.0	3582.0	3583.0	3584.0	3585.0	3586.0	3587.0	3588.0	3589.0	3590.0	3591.0	3592.0	3593.0	3594.0	3595.0	3596.0	3597.0	3598.0	3599.0	3600.0	3601.0	3602.0	3603.0	3604.0	3605.0	3606.0	3607.0	3608.0	3609.0	3610.0
SRR1822165.lc_extrap	0.0	0.425135	0.827205	1.2256974999999999	1.6211484999999999	2.0137885	2.4037305	2.791095	3.175941	3.5583055	3.9382935	4.315898	4.6911825	5.064221	5.4350404999999995	5.8036414999999995	6.170071	6.534376	6.896604	7.2567185	7.614790999999999	7.9708309999999996	8.324883	8.6769245	9.027053	9.375221	9.721470499999999	10.0658585	10.4083325	10.7489595	11.087759499999999	11.4247395	11.7599225	12.093288	12.4249235	12.754786	13.0829195	13.409333	13.7340755	14.057074	14.378416	14.698091	15.016116499999999	15.3325155	15.6472945	15.9604675	16.272009999999998	16.5820205	16.8904635	17.197329	17.502636	17.806435999999998	18.1087095	18.409485	18.7087505	19.006518	19.302848	19.597682	19.89106	20.183	20.473527	20.762639	21.050311999999998	21.3365925	21.621474499999998	21.905016	22.1871315	22.467912	22.747349999999997	23.02545	23.302203	23.577647499999998	23.851747	24.1245935	24.396095	24.666328	24.935277499999998	25.202951	25.469389999999997	25.734564499999998	25.998482499999998	26.261149999999997	26.522633499999998	26.78287	27.0419025	27.299718	27.556334	27.8117695	28.066032999999997	28.3191185	28.571036	28.821809	29.0714185	29.319879999999998	29.567223	29.813421499999997	30.0585085	30.30248	30.5453425	30.787107	31.0277745	31.2673515	31.505855999999998	31.743281999999997	31.9796515	32.214954	32.449203	32.682407	32.914572	33.1457025	33.375807	33.6048865	33.8329555	34.060015	34.286063999999996	34.5111225	34.7351945	34.958276	35.180377	35.4015145	35.621679	35.8408815	36.0591315	36.2764285	36.492782999999996	36.708196	36.922678	37.136232	37.348866	37.56058	37.771387	37.981287	38.1902845	38.39839	38.605599999999995	38.81193	39.017376999999996	39.221948	39.425653499999996	39.628495	39.830475	40.031597999999995	40.2318725	40.431303	40.629892999999996	40.827646	41.024572	41.220668499999995	41.415946999999996	41.610406	41.8040575	41.996899	42.188936	42.3801785	42.5706255	42.760283	42.949158	43.137251	43.324569	43.511112999999995	43.6968915	43.8819065	44.066163499999995	44.249666	44.4324175	44.614422499999996	44.795686499999995	44.9762105	45.156002	45.3350645	45.513400999999995	45.6910135	45.8679085	46.044090999999995	46.219562499999995	46.394327499999996	46.568393	46.741758499999996	46.9144285	47.086406499999995	47.2576995	47.428307	47.598236	47.767489999999995	47.93607	48.103981	48.271228	48.4378135	48.6037405	48.769012499999995	48.9336345	49.097607499999995	49.2609365	49.4236265	49.5856795	49.747097	49.9078855	50.0680455	50.2275825	50.386498499999995	50.544798	50.7024835	50.8595575	51.01602389999999	51.171887	51.327149	51.4818132	51.6358826	51.78936029999999	51.9422496	52.094553299999994	52.2462747	52.3974167	52.547982399999995	52.6979747	52.8473967	52.9962513	53.144541499999995	53.292270099999996	53.4394402	53.586054499999996	53.732116	53.877627499999996	54.022591899999995	54.1670119	54.3108903	54.4542301	54.59703379999999	54.73930429999999	54.88104429999999	55.0222566	55.1629437	55.3031084	55.442753399999994	55.58188129999999	55.7204947	55.8585962	55.996188499999995	56.1332742	56.269855799999995	56.405935799999995	56.5415168	56.676601299999994	56.811191799999996	56.945290899999996	57.078900899999994	57.2120244	57.34466379999999	57.4768215	57.6084999	57.739701499999995	57.8704286	58.0006836	58.130468799999996	58.2597867	58.3886395	58.5170295	58.6449591	58.7724306	58.8994461	59.026008	59.1521186	59.27778	59.4029944	59.5277642	59.6520915	59.77597839999999	59.8994271	60.022439799999994	60.1450187	60.267165799999994	60.388883299999996	60.5101732	60.631037799999994	60.751478999999996	60.8714989	60.9910996	61.1102831	61.2290515	61.347406799999995	61.4653509	61.582885999999995	61.700013899999995	61.8167366	61.9330562	62.0489745	62.1644935	62.2796172	62.39435879999999	62.508706999999994	62.6226637	62.7362307	62.84941	62.96220339999999	63.0746128	63.186639899999996	63.2982867	63.409555	63.5204465	63.630963099999995	63.7411066	63.8508787	63.9602812	64.06931589999999	64.1779845	64.2862887	64.39423029999999	64.5018111	64.60903259999999	64.7158967	64.822405	64.9285592	65.0343609	65.1398119	65.2449137	65.349668	65.4540766	65.55814079999999	65.6618625	65.7652432	65.8682844	65.9709879	66.0733551	66.1753877	66.2770871	66.378455	66.4794929	66.58020239999999	66.6805849	66.78064189999999	66.8803751	66.97978579999999	67.0788757	67.17764609999999	67.2760985	67.3742345	67.4720554	67.5695627	67.666758	67.7636425	67.8602178	67.9564852	68.0524462	68.1481022	68.2434545	68.3385046	68.43325379999999	68.5277036	68.6218552	68.7157101	68.8092696	68.902535	68.9955077	69.0881889	69.1805802	69.2726826	69.36449759999999	69.4560265	69.5472704	69.6382309	69.728909	69.81930609999999	69.90942340000001	69.9992623	70.08882390000001	70.17810949999999	70.26712029999999	70.3558577	70.4443227	70.5325166	70.6204406	70.708096	70.7954285	70.88248540000001	70.96927659999999	71.0558034	71.1420669	71.2280682	71.3138085	71.39928909999999	71.4845109	71.5694752	71.6541831	71.7386357	71.8228341	71.9067795	71.9904729	72.0739155	72.15710829999999	72.2400524	72.322749	72.40519909999999	72.4874037	72.569364	72.65108099999999	72.7325557	72.8137893	72.8947827	72.97553690000001	73.05605309999999	73.1363322	73.2163753	73.2961834	73.37575749999999	73.45509849999999	73.53420759999999	73.6130857	73.6917337	73.7701527	73.84834359999999	73.9263075	74.00404529999999	74.0815579	74.1588463	74.2359115	74.3127544	74.3893759	74.465777	74.5419587	74.61792179999999	74.69366729999999	74.76919609999999	74.8445091	74.9197141	74.9947153	75.0695044	75.1440822	75.2184497	75.2926077	75.3665571	75.4402989	75.5138338	75.58716279999999	75.66028659999999	75.73320629999999	75.8059227	75.87843649999999	75.9507487	76.02286009999999	76.0947715	76.1664838	76.2379979	76.3093145	76.3804344	76.4513585	76.5220877	76.59262269999999	76.6629642	76.7331133	76.80307049999999	76.87283679999999	76.94241290000001	77.01179959999999	77.0809977	77.150008	77.2188312	77.2874682	77.3559196	77.42418629999999	77.492269	77.56016840000001	77.6278854	77.6954207	77.7627749	77.829949	77.89694349999999	77.9637592	78.03034	78.0966882	78.162859	78.2288532	78.2946714	78.36031440000001	78.4257829	78.4910776	78.55619909999999	78.6211482	78.6859255	78.75053179999999	78.81496779999999	78.879234	78.9433312	79.0072601	79.0710213	79.1346155	79.1980434	79.26130549999999	79.32440259999998	79.3873354	79.4501044	79.5127104	79.5751539	79.63743559999999	79.6995561	79.7615161	79.8233162	79.8849571	79.9464392	80.0077634	80.0689302	80.12994009999998	80.1907939	80.2514921	80.31203529999999	80.3724242	80.4326593	80.4927412	80.55267059999998	80.6124479	80.6720739	80.7315491	80.790874	80.8500493	80.9090755	80.9679532	81.02668299999999	81.08520329999999	81.14347509999999	81.2016	81.2595784	81.3174109	81.3750982	81.43264059999998	81.4900389	81.5472935	81.6044049	81.66137379999999	81.71820059999999	81.774886	81.8314303	81.8878342	81.9440982	82.0002229	82.05620859999999	82.112056	82.1677656	82.2233379	82.2787733	82.33407249999999	82.3892359	82.44426409999998	82.4991574	82.5537938	82.6082789	82.66262979999999	82.7168472	82.7709316	82.8248834	82.8787031	82.9324121	82.98612859999999	83.0397152	83.09317229999999	83.1465006	83.1997004	83.25277229999999	83.3057166	83.3585339	83.4112246	83.4637892	83.51622809999999	83.56854179999999	83.62073079999999	83.67279549999999	83.7247364	83.77655379999999	83.8282483	83.8798204	83.9312703	83.9825987	84.0338059	84.08489229999999	84.1358585	84.18670479999999	84.2374316	84.2880394	84.3385287	84.38889979999999	84.43915309999998	84.4892892	84.53930829999999	84.58921099999999	84.6389976	84.68866849999999	84.7382243	84.78766509999998	84.83699159999999	84.88620409999999	84.9353029	84.98428849999999	85.03316129999999	85.08192179999999	85.13057009999999	85.17910690000001	85.2275325	85.2758472	85.3240514	85.37238709999998	85.4206624	85.46882959999999	85.5168889	85.564841	85.612686	85.6604244	85.70805659999999	85.75558290000001	85.8030038	85.8503195	85.89753040000001	85.944637	85.99163959999998	86.03853840000001	86.085334	86.1320267	86.17861679999999	86.2251046	86.27149059999999	86.31777509999999	86.3639584	86.41004099999999	86.456023	86.5019049	86.54768709999999	86.5933699	86.6389535	86.6844385	86.72982499999999	86.77511349999999	86.82049909999999	86.8658642	86.9111332	86.9563067	87.0013848	87.0463679	87.0912564	87.13605059999999	87.18083879999999	87.2255766	87.27022149999999	87.3147739	87.3592341	87.403469	87.44733559999999	87.4911095	87.5347909	87.57838009999999	87.6218775	87.6652834	87.708598	87.75182179999999	87.79495490000001	87.8379977	87.8809505	87.92381359999999	87.96658729999999	88.0092719	88.0518677	88.094375	88.136794	88.1791251	88.22136859999999	88.2635248	88.3055938	88.34757609999998	88.389467	88.43113659999999	88.4727197	88.51421649999999	88.5556274	88.5969526	88.6381145	88.6791193	88.719978	88.76075159999999	88.8014402	88.8420442	88.8825637	88.92299919999999	88.96335079999999	89.0036188	89.0438035	89.0839052	89.1239241	89.1638605	89.20371469999999	89.2434868	89.2831772	89.3227862	89.3623139	89.4017607	89.4411269	89.4804125	89.519618	89.5586898	89.59760659999999	89.63644359999999	89.675201	89.71387909999999	89.752478	89.791144	89.82973209999999	89.8682424	89.90667509999999	89.9450303	89.98347159999999	90.0218517	90.06015579999999	90.0983842	90.13653709999998	90.17461469999999	90.2127914	90.25092599999999	90.28898659999999	90.3269735	90.3647537	90.4023371	90.4398466	90.4772825	90.51464490000001	90.5519341	90.5891503	90.6262938	90.6633648	90.7003634	90.73729	90.7741447	90.81092779999999	90.84766909999999	90.88450399999999	90.9212685	90.9579627	90.9945868	91.03114109999999	91.06775979999999	91.1043936	91.14095859999999	91.17745529999999	91.2138837	91.25024409999999	91.28653659999999	91.32276159999999	91.3589191	91.3950094	91.4310328	91.4669893	91.50287929999999	91.5383704	91.5737657	91.609094	91.64435559999998	91.67955059999998	91.71467929999999	91.7497419	91.78473849999999	91.8196694	91.8545348	91.88933469999999	91.9240695	91.9587394	91.9933444	92.0278849	92.062361	92.0971333	92.1318792	92.1665627	92.2011839	92.2357429	92.2702402	92.3046757	92.3390497	92.3731478	92.40709799999999	92.44098659999999	92.47481379999999	92.50857959999999	92.54228429999999	92.57592819999999	92.6095112	92.6430337	92.6764958	92.7098977	92.7432396	92.7765216	92.809744	92.8429068	92.8757799	92.9085912	92.94134259999998	92.9740343	93.00666659999999	93.0392395	93.0717533	93.1042081	93.13660399999999	93.16894129999999	93.2012202	93.2334407	93.265603	93.29770740000001	93.329754	93.3617429	93.39367429999999	93.4255484	93.45736529999999	93.4891252	93.5208282	93.5524746	93.5840644	93.6158358	93.6475711	93.6792507	93.7108748	93.74244359999999	93.7739572	93.8054157	93.83681929999999	93.8681682	93.8994625	93.9307024	93.9618881	93.9930195	94.02409709999999	94.0551207	94.0860908	94.1170072	94.1478703	94.1786802	94.209437	94.24014079999999	94.2706791	94.300949	94.3311658	94.3613298	94.391441	94.4214995	94.45150559999999	94.4814594	94.5113609	94.54121049999999	94.57100809999999	94.6007539	94.6304481	94.66009079999999	94.6896822	94.7192224	94.7487115	94.7781497	94.80753709999999	94.83687379999999	94.86616009999999	94.8953959	94.9245815	94.953717	94.9829519	95.01241040000001	95.0424616	95.07246609999999	95.1023839	95.1320763	95.16172209999999	95.1913213	95.2208742	95.2503809	95.27921119999999	95.30775829999999	95.3361856	95.3645647	95.3928957	95.4211787	95.4494139	95.47760129999999	95.5057144	95.5337031	95.5616442	95.58953809999998	95.6173846	95.6452812	95.67357359999998	95.7013977	95.7291612	95.7568782	95.7845489	95.8121733	95.83975159999999	95.8672839	95.89477029999999	95.92221099999999	95.94960599999999	95.9769555	96.00425959999998	96.03151849999999	96.05873209999999	96.0859027	96.11334149999999	96.14073559999999	96.1680852	96.19539040000001	96.2226514	96.2498682	96.277041	96.3041698	96.3312549	96.3582962	96.385294	96.41224829999999	96.4391877	96.46617690000001	96.49312309999999	96.5200264	96.546887	96.57398679999999	96.6010738	96.6280862	96.6548297	96.68153099999999	96.7081904	96.7348078	96.7613834	96.7879174	96.81440979999999	96.8408607	96.8672702	96.8936385	96.91996559999998	96.9462516	96.9724967	96.998701	97.02486449999999	97.05098729999999	97.0769747	97.10254429999999	97.128073	97.1535609	97.17900809999999	97.2044147	97.22978079999999	97.25510659999999	97.28039209999999	97.3056374	97.33084259999998	97.35600779999999	97.3811332	97.4062187	97.43126459999999	97.4562762	97.4813724	97.5064932	97.53197479999999	97.5574178	97.5828222	97.6081882	97.6335158	97.6588052	97.6840564	97.70926949999999	97.7344447	97.7595819	97.7841723	97.8084141	97.8326175	97.857374	97.8822158	97.9070209	97.93178929999999	97.95652109999999	97.98121629999999	98.0052964	98.02931059999999	98.0532872	98.0772265	98.10112840000001	98.12529740000001	98.1494829	98.1736317	98.1977438	98.2218194	98.24585859999999	98.26986129999999	98.29382779999999	98.31775809999999	98.34164849999999	98.3653872	98.38909009999999	98.4127573	98.4363889	98.4599849	98.48354559999999	98.5070709	98.53056099999999	98.55401579999999	98.57743559999999	98.6008204	98.62417029999999	98.6474853	98.6707655	98.69401109999998	98.71722199999999	98.7403985	98.76354049999999	98.7866482	98.8097215	98.8327607	98.85576579999999	98.8787369	98.901674	98.9245772	98.94744659999999	98.9702823	98.9930844	99.0158529	99.0385879	99.06144019999999	99.084502	99.10753109999999	99.1305275	99.1534913	99.1764226	99.1993215	99.22218799999999	99.2450222	99.26782419999999	99.29059409999999	99.31333190000001	99.33603769999999	99.358509	99.38086309999998	99.40318479999999	99.42547409999999	99.44773109999998	99.4699559	99.4921486	99.51430909999999	99.5364377	99.5585344	99.5805992	99.6026323	99.6246336	99.6466034	99.66854149999999	99.69044819999999	99.7123234	99.7344698	99.75672759999999	99.778955	99.8004552	99.8218887	99.843291	99.86490069999999	99.8869227	99.9089144	99.9308759	99.9528074	99.9753538	99.9979052	100.02042759999999	100.04292099999999	100.06538559999998	100.0878214	100.1102284	100.1326067	100.1549564	100.1772776	100.19957029999999	100.2218345	100.2440704	100.2662779	100.28845729999999	100.3106084	100.3327314	100.35482640000001	100.3768934	100.3989325	100.4209437	100.4424757	100.4638246	100.48514509999998	100.5064374	100.52770149999999	100.5489374	100.57014509999999	100.5913249	100.6124767	100.6336005	100.6546965	100.6757647	100.6968052	100.717818	100.73880309999998	100.7597607	100.7806729	100.8009667	100.8212324	100.8414702	100.8616802	100.8818623	100.9020166	100.9223829	100.9434432	100.96447649999999	100.98548279999999	101.0059724	101.0257051	101.04541029999999	101.06508809999998	101.0847385	101.1043617	101.1240895	101.14387579999999	101.163635	101.18336729999999	101.20307269999999	101.2227512	101.2424029	101.2620279	101.2816262	101.3011979	101.320743	101.3402615	101.3597537	101.3792194	101.39865879999999	101.4180719	101.4374587	101.4568194	101.4761539	101.49546240000001	101.5145889	101.53359599999999	101.5525771	101.57153229999999	101.59046169999999	101.6093652	101.628243	101.64709509999999	101.66592159999999	101.68472249999999	101.7034978	101.7222477	101.7409721	101.7596712	101.77834490000001	101.7969934	101.81588559999999	101.8348959	101.8538813	101.8728417	101.89177729999999	101.9106882	101.9295743	101.9484357	101.96727249999999	101.98608469999999	102.0048724	102.0235185	102.041834	102.0602287	102.0790247	102.0977963	102.11654359999999	102.1352667	102.15396559999999	102.1722175	102.1902914	102.20834099999999	102.2263665	102.244368	102.26234529999999	102.2802987	102.29822809999999	102.31613359999999	102.33401529999999	102.35187309999999	102.3697072	102.3875176	102.4053044	102.4230675	102.44080709999999	102.4585231	102.4762157	102.4938849	102.5115307	102.5291532	102.5467524	102.56432840000001	102.5818812	102.5994109	102.6169175	102.634401	102.65186159999999	102.6692992	102.6867139	102.7041058	102.7214748	102.7388211	102.75621009999999	102.7737594	102.7912861	102.8087903	102.82627199999999	102.84373129999999	102.8611682	102.8785827	102.89597499999999	102.91334499999999	102.9306929	102.94801849999999	102.9653221	102.9826035	102.99986299999999	103.0171005	103.03431599999999	103.05150959999999	103.0686814	103.0858313	103.1029595	103.1200659	103.13715069999999	103.1542324	103.17130309999999	103.1883524	103.20538009999999	103.2223864	103.2393714	103.25633499999999	103.27327729999999	103.29021859999999	103.3071399	103.32404	103.340919	103.3577769	103.3746008	103.3912234	103.4080034	103.42496309999999	103.441902	103.4588203	103.4757179	103.4925949	103.5094513	103.52628709999999	103.54310249999999	103.5598974	103.57667190000001	103.593426	103.61015979999999	103.62687319999999	103.6435664	103.6602394	103.6768922	103.6935249	103.71013740000001	103.7267299	103.7433023	103.7598547	103.7763872	103.79289979999999	103.8093925	103.82586529999999	103.8423184	103.85875159999999	103.8751652	103.891559	103.9079332	103.92428779999999	103.94062279999999	103.9569382	103.9732342	103.98951059999999	104.00576769999999	104.02200529999999	104.0382236	104.0544225	104.0706022	104.08676259999999	104.10290379999999	104.11902579999999	104.13524779999999	104.1516171	104.16796729999999	104.1842985	104.20061059999999	104.2169038	104.233178	104.24943329999999	104.2656697	104.2818873	104.29808609999999	104.31426599999999	104.3304273	104.3465698	104.3626937	104.3787989	104.39463029999999	104.4103727	104.4260966	104.4418019	104.4574888	104.4731572	104.48880709999999	104.5044387	104.5200519	104.5356468	104.5512234	104.56678179999999	104.5823219	104.59784379999999	104.61334759999998	104.6288333	104.6443009	104.65975040000001	104.6751819	104.6905954	104.705991	104.72136859999999	104.7367284	104.75207029999999	104.76739429999999	104.78270059999998	104.79801099999999	104.8135924	104.8291562	104.8447023	104.8602309	104.8757419	104.89123529999999	104.9067113	104.92216979999999	104.9376109	104.9530346	104.9684409	104.9838298	104.9992015	105.0145559	105.029893	105.0452129	105.06051559999999	105.0758012	105.09106959999998	105.106321	105.1215553	105.13677249999999	105.1519728	105.16715609999999	105.1823224	105.19747179999999	105.2126043	105.22771999999999	105.2428189	105.2579009	105.2729662	105.2880148	105.3030467	105.3180618	105.33306040000001	105.34804229999999	105.36293629999999	105.37774859999999	105.3925444	105.40732359999998	105.42208629999999	105.4368325	105.45156229999999	105.46627559999999	105.48097259999999	105.49565329999999	105.5101927	105.5244837	105.5385123	105.55252359999999	105.5665185	105.5804972	105.5944596	105.60840590000001	105.6223359	105.63624979999999	105.65014749999999	105.6640291	105.6778947	105.6917442	105.70557769999999	105.71939529999999	105.73319679999999	105.74698240000001	105.7607522	105.77450599999999	105.78824399999999	105.8019662	105.81567259999998	105.8293632	105.84303809999999	105.8566973	105.8703408	105.88396859999999	105.89758079999999	105.9111775	105.9247585	105.938324	105.95187399999999	105.9654085	105.9791341	105.99321069999999	106.0072718	106.02131759999999	106.0353481	106.0493633	106.0633632	106.0773478	106.09131719999999	106.1052715	106.1192105	106.1331344	106.1470432	106.1609369	106.17481559999999	106.1886792	106.2025277	106.21636129999999	106.2301799	106.24398359999999	106.25788779999999	106.2720899	106.28627709999999	106.3004494	106.314607	106.3287497	106.3428777	106.3568302	106.3706112	106.3843776	106.3981293	106.41186629999999	106.42558879999999	106.43929659999999	106.4529899	106.46666859999999	106.48033279999999	106.4939825	106.5076177	106.5212384	106.53484479999999	106.5484367	106.56201429999999	106.5755775	106.58912629999999	106.6026609	106.6161812	106.62968719999999	106.64317899999999	106.6566565	106.6701199	106.68356909999999	106.6970042	106.7104251	106.723832	106.73722479999999	106.7506035	106.7639682	106.7773189	106.7906556	106.8039783	106.8172872	106.83058209999999	106.8438631	106.8571302	106.87038349999999	106.883623	106.89684859999998	106.9100605	106.9232587	106.93644309999999	106.9496138	106.96277079999999	106.97591409999998	106.98904379999999	107.0021599	107.0152624	107.0283513	107.0414266	107.0544884	107.0675367	107.08057149999999	107.0935929	107.1066008	107.11959519999999	107.1325763	107.145544	107.15849829999999	107.17143929999999	107.1843669	107.19728129999999	107.21018240000001	107.22307029999999	107.2359449	107.2488063	107.26165449999999	107.2744895	107.28731140000001	107.3001202	107.3129158	107.32569840000001	107.3384679	107.3512244	107.3639678	107.37669829999999	107.3894157	107.4021202	107.4148118	107.42749049999999	107.4401562	107.4528091	107.46544909999999	107.4780763	107.4906906	107.5032922	107.515881	107.52845699999999	107.54102029999999	107.5535709	107.5661087	107.5786339	107.5911465	107.6036464	107.61613369999999	107.6286084	107.6410705	107.6535201	107.66595709999999	107.6783816	107.69079359999999	107.7031932	107.7155803	107.7279549	107.74031709999998	107.7526669	107.7650044	107.7773294	107.7896422	107.80194259999999	107.8142307	107.8265065	107.83877009999999	107.85102140000001	107.8632605	107.87548729999999	107.88770199999999	107.89990449999999	107.9120949	107.9242731	107.9364392	107.9485932	107.9607352	107.97286509999999	107.9849829	107.99708869999999	108.00918259999999	108.0212644	108.03333429999999	108.0453922	108.05743819999999	108.06947229999999	108.08149449999999	108.09350479999999	108.1055032	108.1174899	108.1294647	108.1414277	108.1533789	108.1653184	108.17724609999999	108.18916209999999	108.2010663	108.2129589	108.2248398	108.23670909999998	108.2485667	108.2604127	108.272247	108.2840375	108.2955914	108.30713379999999	108.3186649	108.33018440000001	108.34169259999999	108.3531894	108.36467479999999	108.3761488	108.38761149999999	108.3990628	108.4105029	108.4219316	108.43334909999999	108.4447553	108.45615029999999	108.467534	108.47890659999999	108.4902679	108.50161809999999	108.5129571	108.52428499999999	108.5356018	108.5469074	108.558202	108.5694855	108.58075799999999	108.5920194	108.6032697	108.61450909999999	108.6257375	108.6369549	108.6481614	108.6593569	108.6705415	108.6817152	108.69287809999999	108.70402999999999	108.71517109999999	108.72630129999999	108.7374207	108.7485294	108.7596272	108.7707142	108.7817905	108.7928561	108.8039109	108.814955	108.8259884	108.83701109999998	108.8480232	108.85902459999998	108.8700154	108.88099559999999	108.8919652	108.9029242	108.91387259999999	108.92481049999999	108.9357379	108.9466547	108.957561	108.9684568	108.9793422	108.9902171	109.00108159999999	109.01193559999999	109.0227792	109.0336124	109.04443529999999	109.05524779999999	109.0660499	109.0768417	109.0876232	109.0983943	109.1091552	109.1199058	109.1306462	109.14137629999999	109.1520962	109.16280579999999	109.17350529999999	109.18419459999998	109.1948737	109.2055427	109.2162015	109.2268502	109.2374888	109.24811729999999	109.2587357	109.26934409999998	109.2799424	109.29053059999998	109.3011089	109.31167709999998	109.3222354	109.3327837	109.343322	109.35385029999999	109.3643688	109.3748773	109.3853759	109.3958646	109.4063434	109.4168124	109.42727159999998	109.4377209	109.4481604	109.45859	109.4690099	109.47941999999999	109.4898204	109.500211	109.5105919	109.520963	109.5313245	109.5416762	109.55201829999999	109.5623507	109.5726735	109.58298659999998	109.59329009999999	109.603584	109.6138683	109.62414299999999	109.6344082	109.64466379999999	109.6549099	109.6651464	109.6753734	109.68559099999999	109.695799	109.70599759999999	109.7161867	109.7263664	109.7365366	109.7466974	109.7568489	109.7670272	109.7772019	109.78736719999999	109.79752309999999	109.80766949999999	109.81780659999998	109.8279343	109.83805259999998	109.84816149999999	109.85826109999999	109.8683514	109.87843229999999	109.888504	109.8985664	109.9086194	109.91866329999999	109.9286978	109.9387232	109.94873929999999	109.9587462	109.9687438	109.9787324	109.9887117	109.9986819	110.0086429	110.01859479999999	110.0285375	110.0384712	110.0483958	110.05831129999999	110.06821769999999	110.078115	110.0880033	110.09788259999999	110.1077529	110.11761409999998	110.1274664	110.1373096	110.1471439	110.15696929999999	110.16678569999999	110.17659309999999	110.1863917	110.19618129999999	110.2059621	110.2157339	110.2254969	110.23525109999999	110.2449964	110.25473279999999	110.2644604	110.27417929999999	110.2838893	110.29359059999999	110.303283	110.3129667	110.32264169999999	110.3323079	110.3419655	110.3516143	110.3614295	110.3712676	110.3810969	110.3909175	110.4007293	110.41053229999999	110.4203266	110.4301122	110.43988909999999	110.4496572	110.45941669999999	110.4691675	110.4789096	110.48864309999999	110.4983679	110.50808409999999	110.5177916	110.5274906	110.5371809	110.54686269999999	110.5565359	110.5662005	110.5758566	110.5855041	110.59514309999999	110.60477359999999	110.6143956	110.624009	110.633614	110.64321059999999	110.65279869999999	110.66237829999999	110.6719495	110.6815122	110.69106659999998	110.70061249999999	110.71015009999999	110.7196792	110.72919999999999	110.73871249999999	110.74821659999999	110.7577123	110.76719979999999	110.77667890000001	110.7861497	110.7956122	110.8050665	110.81451249999999	110.8239502	110.8333797	110.8428009	110.8522139	110.8616187	110.8710153	110.8804037	110.8897839	110.89915599999999	110.9085199	110.91787559999999	110.9272232	110.9365627	110.94589409999999	110.9552174	110.96453249999999	110.97383959999999	110.98313859999999	110.9924296	111.0017125	111.0109873	111.02025409999999	111.0295129	111.0387637	111.0480065	111.05724129999999	111.0664682	111.075687	111.0848979	111.0941009	111.1032959	111.112483	111.1216622	111.1308335	111.1399969	111.1491524	111.1583	111.1674398	111.1765717	111.18569579999999	111.194812	111.2039204	111.213021	111.22211379999999	111.23119879999999	111.24027609999999	111.24934549999999	111.2584072	111.2674612	111.2765074	111.2855459	111.2945767	111.30359969999999	111.31261509999999	111.32162269999999	111.33062269999999	111.339615	111.3485997	111.3575085	111.3663426	111.3751692	111.3839882	111.3927997	111.4016037	111.4104002	111.41918919999999	111.4279707	111.43674469999999	111.4455112	111.45427029999999	111.463022	111.4717662	111.480503	111.4892323	111.49795429999999	111.5066689	111.51537599999999	111.52407579999999	111.53276819999999	111.54145329999999	111.550131	111.55880140000001	111.5674644	111.57612009999998	111.5847685	111.59340959999999	111.6020434	111.6106699	111.6192892	111.62790109999999	111.6365058	111.64510329999999	111.65369349999999	111.66227649999999	111.67085229999999	111.6794209	111.68798229999999	111.6965364	111.7050834	111.7136232	111.7221559	111.7306814	111.7391997	111.747711	111.75621509999999	111.76471199999999	111.7732019	111.78168459999999	111.7901603	111.7986289	111.8070904	111.8155449	111.82399219999999	111.83243259999999	111.8408659	111.8492922	111.8577114	111.8661237	111.8745289	111.8829272	111.8913185	111.89970279999999	111.90808009999999	111.9164505	111.9248139	111.9331704	111.9415199	111.9498625	111.95819829999999	111.9665271	111.97484899999999	111.98316399999999	111.9914722	111.9997734	112.0080679	112.0163554	112.0246361	112.03291	112.04117709999998	112.0494373	112.05769079999999	112.0659374	112.0741772	112.08241029999999	112.09063659999998	112.09885609999999	112.1070688	112.1152748	112.1234741	112.13166659999999	112.1398524	112.1480315	112.1562039	112.16436949999999	112.1725285	112.18068079999999	112.18882649999999	112.1969654	112.2050977	112.2132234	112.2213424	112.22945479999998	112.2375605	112.2456597	112.2537522	112.26183809999999	112.26991749999999	112.2779902	112.2860564	112.29411599999999	112.30216909999999	112.31021559999999	112.31825549999999	112.32628899999999	112.3343159	112.34233619999999	112.35035009999999	112.3583575	112.3663584	112.3743527	112.38234059999999	112.39032209999999	112.3982971	112.40626559999998	112.41422759999999	112.42218329999999	112.4301325	112.4380753	112.44601159999999	112.4539416	112.46186519999999	112.46978229999999	112.47769309999998	112.4855975	112.49349559999999	112.5013872	112.50927259999999	112.51715159999999	112.5250242	112.5328905	112.5407505	112.5486042	112.55645159999999	112.5642927	112.5721275	112.579956	112.5877782	112.5955942	112.6034039	112.61120729999999	112.61900449999999	112.6267955	112.6345803	112.6423588	112.6501311	112.6578972	112.66565709999999	112.67341079999998	112.68115829999999	112.6888997	112.6966349	112.7043639	112.7120868	112.7198035	112.7275141	112.7352185	112.7429169	112.75060909999999	112.75829519999999	112.7659752	112.77364909999999	112.78131690000001	112.7889786	112.7966343	112.8042839	112.8119274	112.8195649	112.8271964	112.83482179999999	112.8424412	112.85005459999999	112.8576619	112.8652632	112.87285859999999	112.88044790000001	112.8880313	112.8956087	112.90318009999999	112.91074549999999	112.91830499999999	112.92585859999998	112.9334062	112.94094779999999	112.94848359999999	112.9560134	112.9635373	112.97105529999999	112.9785674	112.98607359999998	112.9935739	113.0010684	113.0085569	113.01603959999998	113.0235165	113.0309875	113.03845259999999	113.0458904	113.05329329999999	113.06069029999999	113.0680814	113.07546669999999	113.08284629999999	113.09021999999999	113.09758790000001	113.10494999999999	113.11230629999999	113.11965679999999	113.12700149999999	113.1343405	113.1416737	113.1490012	113.1563229	113.1636389	113.17094909999999	113.17825359999999	113.1855524	113.19284549999999	113.20013279999999	113.2074145	113.21469049999999	113.22196079999999	113.2292253	113.23648429999999	113.2437375	113.2509851	113.25822709999998	113.2654634	113.272694	113.27991899999999	113.2871384	113.29435219999999	113.30156029999999	113.3087629	113.31595979999999	113.3231512	113.3303369	113.33751709999999	113.3446917	113.3518608	113.3590242	113.3661822	113.3733345	113.38048140000001	113.3876227	113.3947584	113.4018887	113.4090134	113.41613259999998	113.42324629999999	113.43035459999999	113.43745729999999	113.4445545	113.4516463	113.45873259999999	113.4658134	113.47288879999999	113.4799587	113.4870232	113.4940822	113.50113579999999	113.508184	113.5152268	113.52226409999999	113.52929599999999	113.53632259999999	113.5433437	113.5503595	113.55736979999999	113.5643748	113.5713744	113.5783687	113.5853576	113.59234119999999	113.5993194	113.6062922	113.6132598	113.620222	113.6271788	113.6341304	113.6410767	113.64801759999999	113.65495329999999	113.6618837	113.6688088	113.67572859999999	113.68264309999999	113.6895524	113.6964564	113.7033552	113.7102487	113.717137	113.72402	113.7308978	113.7377704	113.74463779999999	113.7514999	113.7583569	113.7652087	113.7720552	113.7788966	113.78573279999999	113.7925638	113.79938969999999	113.80621029999999	113.8130259	113.81983629999999	113.8266415	113.83344159999999	113.84023649999999	113.8470264	113.85381109999999	113.8605907	113.86736509999999	113.8741345	113.8808988	113.887658	113.89441209999998	113.9011611	113.907905	113.9146439	113.9213777	113.9281065	113.9348302	113.94154879999999	113.9482624	113.954971	113.9616745	113.968373	113.9750665	113.98175499999999	113.9884385	113.995117	114.0017905	114.00845899999999	114.01512249999999	114.02178099999999	114.02843459999998	114.0350831	114.04172679999999	114.0483654	114.0549992	114.0616279	114.0682518	114.07487069999999	114.08148459999998	114.0880937	114.09469779999999	114.10129709999998	114.1078914	114.1144808	114.1210653	114.1276449	114.1342197	114.1407895	114.14735449999999	114.1539147	114.1604699	114.16702029999999	114.1735659	114.18010659999999	114.18664249999999	114.1931735	114.1996997	114.2062211	114.21273769999999	114.2192494	114.22575629999999	114.2322585	114.23875579999999	114.2452484	114.25173609999999	114.25821909999999	114.2646973	114.2711707	114.2776394	114.2841033	114.2905625	114.2970169	114.3034665	114.3099114	114.31635159999999	114.32278709999999	114.3292178	114.33564379999999	114.34206509999999	114.3484817	114.35489359999998	114.3613008	114.36770329999999	114.3741012	114.3804943	114.3868827	114.3932665	114.3996457	114.40602009999999	114.4123899	114.41875509999998	114.42511559999998	114.4314715	114.4377528	114.44402229999999	114.45028729999999	114.4565477	114.46280349999999	114.4690548	114.4753016	114.4815438	114.4877814	114.49401459999999	114.5002432	114.5064672	114.5126868	114.5189018	114.52511229999999	114.5313183	114.5375198	114.5437169	114.5499094	114.5560974	114.562281	114.5684601	114.5746347	114.5808048	114.58697049999999	114.5931317	114.5992885	114.6054408	114.6115887	114.61773219999999	114.6238712	114.63000579999999	114.6361359	114.64226169999999	114.648383	114.6544999	114.6606125	114.66672059999999	114.67282429999999	114.6789237	114.68501859999999	114.6911092	114.6971954	114.7032772	114.70935469999999	114.71542779999999	114.7214966	114.727561	114.733621	114.7396767	114.7457281	114.7517752	114.7578179	114.76385629999999	114.7698904	114.7759201	114.78194559999999	114.7879667	114.79398359999999	114.79999609999999	114.8060044	114.8120084	114.81800809999999	114.82400349999999	114.82999459999999	114.83598149999999	114.84196409999998	114.84794249999999	114.85391659999999	114.8598865	114.86585209999998	114.8718135	114.87777059999999	114.88372349999999	114.88967219999999	114.89561669999999	114.9015569	114.90749299999999	114.91342479999999	114.9193524	114.9252758	114.93119509999998	114.93711009999998	114.943021	114.94892759999999	114.9548301	114.9607285	114.9666226	114.97251259999999	114.9783984	114.98428009999999	114.9901577	114.99603099999999	115.00190029999999	115.0077654	115.0136264	115.0194832	115.025336	115.03118459999999	115.03702909999998	115.0428694	115.0487057	115.0545379	115.06036599999999	115.06618999999999	115.0720099	115.07782569999999	115.0836374	115.08944509999999	115.09524859999999	115.1010482	115.10684359999999	115.112635	115.1184224	115.1242057	115.1299849	115.13576009999998	115.1415313	115.14729849999999	115.15306159999999	115.15882069999999	115.1645757	115.1703268	115.1760738	115.1818169	115.1875559	115.1932909	115.199022	115.20474899999999	115.21047329999999	115.21628009999999	115.2220828	115.22788159999999	115.23367629999998	115.23946709999998	115.24525379999999	115.2510365	115.25681529999999	115.26258999999999	115.2683608	115.27412759999999	115.2798904	115.2856492	115.2914041	115.29715499999999	115.30290199999999	115.308645	115.31438399999999	115.32011909999999	115.32585019999999	115.3315774	115.3373007	115.34302	115.3487354	115.3544469	115.3601545	115.36585809999998	115.3715579	115.3772537	115.38294559999999	115.3886337	115.3943178	115.39999809999999	115.4056744	115.4113469	115.41701549999999	115.4226802	115.42834109999998	115.43399799999999	115.4396512	115.44530040000001	115.45094579999999	115.4565874	115.46222509999998	115.4678589	115.473489	115.4791152	115.4847375	115.49035599999999	115.4959707	115.5015816	115.5071887	115.51279199999999	115.5183914	115.52398709999999	115.5295789	115.535167	115.5407512	115.5463317	115.5519084	115.55748129999999	115.5630504	115.56861579999999	115.5741774	115.5797352	115.58528929999999	115.5908396	115.59638609999999	115.6019289	115.607468	115.61300329999999	115.6185349	115.6240627	115.6295868	115.6351072	115.6406239	115.6461368	115.651646	115.6571515	115.6626534	115.6681515	115.6736459	115.67913659999999	115.6846236	115.6901069	115.69558649999999	115.70106249999999	115.70653479999999	115.71200429999999	115.7174894	115.7229708	115.7284486	115.7339227	115.73939309999999	115.7448599	115.750323	115.7557824	115.7612382	115.7666904	115.7721389	115.7775837	115.783025	115.7884625	115.79389649999999	115.79932679999999	115.80475349999999	115.81017659999999	115.8155961	115.821012	115.82642419999999	115.83183279999999	115.8372379	115.84263929999999	115.8480372	115.8534314	115.85882209999998	115.8642092	115.8695927	115.8749727	115.880349	115.88572179999998	115.89109099999999	115.8964567	115.90181879999999	115.9071774	115.9125324	115.9178838	115.9232317	115.92857609999999	115.9339169	115.9392542	115.944588	115.9499182	115.95527279999999	115.9606336	115.9659909	115.9713446	115.9766949	115.98204159999999	115.98738479999999	115.9927245	115.9980607	116.00339340000001	116.00872269999999	116.01404840000001	116.01937059999999	116.02468929999999	116.03000449999999	116.03531629999999	116.04062459999999	116.0459294	116.05123069999999	116.0565286	116.06182299999999	116.06711399999999	116.0724015	116.0776855	116.0829661	116.0882432	116.0935169	116.0987872	116.10405399999999	116.1093174	116.1145774	116.1198339	116.125087	116.1303367	116.135583	116.14082579999999	116.14606529999999	116.15130129999999	116.1565339	116.1617632	116.166989	116.17221149999999	116.1774305	116.1826462	116.18785849999999	116.1930674	116.1982729	116.20347509999999	116.2086739	116.21386929999998	116.2190614	116.22425009999999	116.2294354	116.2346174	116.23979609999999	116.2449714	116.25014329999999	116.2553119	116.2604772	116.26563909999999	116.2707978	116.275953	116.281105	116.2862536	116.291399	116.29654099999999	116.3016797	116.306815	116.31194709999998	116.3170759	116.3222014	116.32732359999999	116.3324425	116.3375581	116.3426704	116.34777940000001	116.3528852	116.3579877	116.3630869	116.36818279999999	116.37327549999999	116.3783649	116.38345109999999	116.3885339	116.3936136	116.39868999999999	116.40376309999999	116.408833	116.4138997	116.41896309999998	116.42402329999999	116.4290802	116.4341339	116.4391844	116.4442317	116.4492758	116.45431659999998	116.45935419999999	116.46438859999999	116.4694198	116.4744478	116.4794726	116.4844943	116.48951269999999	116.4945279	116.4995399	116.5045487	116.5095544	116.5145569	116.5195562	116.5245523	116.5295453	116.53453509999999	116.5395217	116.5445052	116.54948549999999	116.5544626	116.55943659999998	116.5644075	116.5693752	116.57433979999999	116.5793012	116.5842595	116.58921459999999	116.5941666	116.5991155	116.6040613	116.6090039	116.61394349999999	116.6188799	116.6238132	116.6287433	116.6336704	116.6385944	116.64351529999999	116.648433	116.6533477	116.6582593	116.6631678	116.6680732	116.67297549999999	116.6778748	116.6827709	116.687664	116.692554	116.697441	116.7023249	116.7072057	116.7120834	116.71695809999999	116.7218298	116.7266984	116.7315639	116.7364264	116.7412859	116.74614229999999	116.75099559999998	116.75584599999999	116.76069329999999	116.76553759999999	116.77037879999999	116.77521709999999	116.7800523	116.78488449999999	116.78971359999998	116.7945398	116.799363	116.80418309999999	116.8090002	116.8138144	116.8186255	116.8234337	116.8282062	116.83297209999999	116.83773509999999	116.842495	116.847252	116.85200599999999	116.8567571	116.8615052	116.86625029999999	116.8709925	116.8757317	116.880468	116.88520129999999	116.88993169999999	116.89465909999998	116.8993836	116.9041051	116.9088237	116.9135394	116.91825209999999	116.9229619	116.92766879999999	116.9323727	116.9370738	116.9417719	116.94646709999999	116.9511594	116.9558488	116.96053529999999	116.9652189	116.9698995	116.97457729999999	116.9792522	116.9839242	116.98859329999999	116.9932595	116.9979228	117.0025833	117.00724079999999	117.0118955	117.01654729999998	117.02119629999999	117.0258423	117.0304855	117.0351259	117.0397634	117.044398	117.04902969999999	117.0536587	117.0582847	117.0629079	117.06752829999999	117.07214579999999	117.07676049999999	117.0813724	117.0859814	117.09058759999999	117.095191	117.0997915	117.1043892	117.10898409999999	117.11357609999999	117.1181654	117.12275179999999	117.1273355	117.13191629999999	117.1364943	117.1410695	117.1456419	117.1502115	117.15477829999999	117.1593424	117.16390359999998	117.16846199999999	117.1730177	117.1775706	117.1821207	117.186668	117.19121249999999	117.19575429999999	117.2002933	117.20482959999998	117.209363	117.2138937	117.2184217	117.2229469	117.2274693	117.231989	117.2365059	117.24102009999999	117.24553159999999	117.2500403	117.2545462	117.25904949999999	117.26355	117.2680477	117.2725428	117.27703509999999	117.28152459999998	117.2860115	117.29049559999999	117.29497709999998	117.29944649999999	117.3038777	117.3083063	117.31273209999999	117.3171553	117.32157579999999	117.3259937	117.33040879999999	117.3348214	117.3392312	117.3436384	117.34804299999999	117.3524449	117.35684409999999	117.3612407	117.3656347	117.370026	117.3744146	117.37880059999999	117.383184	117.38756479999999	117.3919429	117.3963184	117.40069129999999	117.40506149999999	117.40942919999999	117.4137942	117.4181565	117.4225163	117.4268735	117.43122799999999	117.43558	117.43992929999999	117.44427609999998	117.4486202	117.4529617	117.4573007	117.461637	117.4659708	117.4703019	117.47463049999999	117.4789565	117.4832799	117.4876008	117.491919	117.4962347	117.50054779999999	117.5048583	117.50916629999999	117.5134717	117.5177746	117.5220749	117.52637259999999	117.5306677	117.5349604	117.5392504	117.5435379	117.5478229	117.5521053	117.5563852	117.56066249999999	117.5649373	117.5692096	117.57347929999999	117.57774649999999	117.5820112	117.58627329999999	117.5905022	117.59472829999999	117.5989518	117.6031729	117.60739149999999	117.61160749999999	117.61582109999999	117.6200322	117.6242407	117.62844679999999	117.6326504	117.63685149999999	117.64105009999999	117.6452462	117.6494398	117.65363099999999	117.6578197	117.6620059	117.6661896	117.67037079999999	117.67454959999999	117.6787259	117.68289979999999	117.68707119999999	117.69124009999999	117.69540659999998	117.69957059999999	117.70373209999998	117.70789119999999	117.7120479	117.71620209999999	117.7203538	117.72450309999999	117.72864999999999	117.7327945	117.7369364	117.74107599999999	117.74521309999999	117.7493478	117.75348009999999	117.7576099	117.7617374	117.7658624	117.7699849	117.77410509999999	117.7782228	117.7823382	117.7864511	117.79056159999999	117.7946697	117.7987754	117.8028787	117.80697959999999	117.81107809999999	117.8151742	117.8192679	117.8233592	117.82744809999998	117.83153459999998	117.83561879999999	117.83970049999999	117.8437799	117.8478569	117.85193149999999	117.8560038	117.8600737	117.86414119999999	117.8682063	117.87226899999999	117.8763294	117.8803875	117.88444319999999	117.88849649999999	117.8925474	117.89659599999999	117.90064229999999	117.9046862	117.9087277	117.9127669	117.9168038	117.92083829999999	117.9248705	117.9289003	117.93292779999999	117.93695299999999	117.9409759	117.9449964	117.94901449999999	117.9530304	117.9570439	117.96105509999998	117.965064	117.9690706	117.97307479999999	117.97707679999999	117.9810764	117.9850737	117.9890687	117.9930614	117.9970518	118.0010399	118.0050257	118.0090092	118.0129904	118.01696929999999	118.0209459	118.0249202	118.0288923	118.032862	118.0368295	118.04079469999999	118.04475759999998	118.0487182	118.05267649999999	118.05663259999999	118.0605864	118.0645379	118.06848719999999	118.0724342	118.0763789	118.0803214	118.08426159999999	118.08819959999998	118.0921353	118.0960687	118.0999999	118.10392879999999	118.1078555	118.11178	118.1157021	118.11962209999999	118.12353979999999	118.1274553	118.1313685	118.1352795	118.13918829999999	118.14309479999999	118.14699909999999	118.15090119999999	118.15480099999999	118.1586987	118.16259409999999	118.16648729999999	118.1703782	118.174267	118.1781535	118.18203779999999	118.18592	118.1897999	118.19367759999999	118.1975531	118.2014263	118.2052974	118.20916629999999	118.213033	118.2168975	118.2207598	118.22461990000001	118.2284779	118.23233359999999	118.2361871	118.2400385	118.2438877	118.2477347	118.25157949999999	118.2554222	118.25926259999999	118.2631009	118.26693709999999	118.270771	118.2746028	118.2784324	118.2822599	118.2860852	118.2899083	118.2937293	118.29754809999999	118.30136479999999	118.30517929999999	118.30899169999999	118.3128019	118.31661	118.3204159	118.3242197	118.32802129999999	118.33182079999999	118.3356182	118.3394134	118.3432065	118.3469974	118.3507863	118.3545729	118.3583575	118.36214	118.36592029999998	118.3696985	118.3734745	118.3772485	118.38102029999999	118.38479009999999	118.38855769999999	118.39232319999999	118.39608659999999	118.3998479	118.403607	118.4073641	118.4111191	118.41487199999999	118.4186227	118.4223714	118.42611799999999	118.4298625	118.4336049	118.4373452	118.4410834	118.4448195	118.44855359999998	118.45228549999999	118.4560154	118.45974319999999	118.4634689	118.46719259999999	118.4709142	118.4746337	118.47835109999998	118.4820664	118.4857797	118.489491	118.4932001	118.4969072	118.50061229999999	118.50431529999999	118.5080162	118.511715	118.5154119	118.51910659999999	118.52279929999999	118.52649	118.53017859999999	118.5338652	118.5375497	118.5412322	118.5449127	118.54859109999998	118.5522675	118.55594179999999	118.55961409999999	118.5632844	118.5669526	118.57061879999999	118.574283	118.5779452	118.58160529999999	118.5852635	118.58891959999998	118.5925737	118.59622569999999	118.59987579999999	118.60352379999999	118.6071698	118.6108139	118.6144559	118.6180959	118.6217339	118.6253699	118.6290039	118.6326359	118.6362659	118.6398939	118.6435199	118.6471439	118.6507659	118.65438599999999	118.65800399999999	118.6616201	118.66523409999999	118.6688462	118.6724563	118.6760645	118.6796706	118.68327479999999	118.686877	118.6904772	118.6940755	118.6976718	118.70126609999998	118.7048584	118.70844879999999	118.7120372	118.7156237	118.7192082	118.7227907	118.7263713	118.72994999999999	118.73352659999999	118.7371014	118.74067409999999	118.7442449	118.74781379999999	118.75138079999999	118.7549457	118.75850879999999	118.7620699	118.76562899999999	118.76918629999999	118.7727415	118.7762949	118.77984629999999	118.7833958	118.7869434	118.790489	118.7940327	118.7975745	118.8011143	118.80465219999999	118.8081883	118.81172229999999	118.8152545	118.81878479999999	118.82231309999999	118.8258395	118.82936409999999	118.8328867	118.8364074	118.8399262	118.84344309999999	118.846958	118.8504711	118.8539823	118.85749159999999	118.86099899999999	118.8645045	118.86800809999998	118.8715098	118.87500959999998	118.8785075	118.88200359999999	118.8854977	118.88898999999999	118.8924804	118.8959689	118.89945549999999	118.9029402	118.90642309999998	118.90990409999999	118.9133832	118.9168604	118.92033579999999	118.92380929999999	118.9272809	118.9307507	118.9342186	118.93768459999998	118.9411488	118.94461109999999	118.94807159999999	118.9515302	118.9549869	118.95844179999999	118.9618948	118.965346	118.9687953	118.97224279999999	118.9756884	118.9791322	118.9825742	118.9860143	118.9894525	118.99288899999999	118.99632349999999	118.99975629999999	119.0031872	119.00661629999999	119.0100435	119.0134689	119.0168925	119.0203143	119.02373419999999	119.0271523	119.0305686	119.03398299999999	119.0373957	119.04080649999999	119.04421549999999	119.04762269999999	119.05102809999998	119.05443159999999	119.0578334	119.0612333	119.0646314	119.0680277	119.0714223	119.074815	119.0782059	119.081595	119.0849823	119.08836779999999	119.0917515	119.0951334	119.0985135	119.10189179999999	119.10526829999999	119.1086431	119.112016	119.1153872	119.11875659999998	119.1221242	119.12549	119.12885399999999	119.1322163	119.1355767	119.1389354	119.1422923	119.1456475	119.1490008	119.1523524	119.15570229999999	119.15905029999999	119.1623966	119.16574109999999	119.1690839	119.1724249	119.1757641	119.1791016	119.18243729999999	119.18577119999999	119.18910340000001	119.1924339	119.1957626	119.1990895	119.20241469999999	119.20573809999999	119.20905979999999	119.2123798	119.215679	119.21896149999999	119.2222422	119.2255212	119.2287984	119.2320739	119.23534769999999	119.2386198	119.2418902	119.2451588	119.2484257	119.251691	119.2549544	119.25821619999999	119.2614763	119.26473459999998	119.26799129999999	119.2712462	119.27449949999999	119.277751	119.28100079999999	119.2842489	119.28749529999999	119.2907401	119.29398309999999	119.2972244	119.30046399999999	119.303702	119.30693819999999	119.3101727	119.31340559999998	119.3166368	119.31986619999999	119.323094	119.32632009999999	119.3295445	119.33276729999999	119.3359883	119.3392077	119.3424254	119.3456414	119.3488558	119.35206840000001	119.3552794	119.3584887	119.3616964	119.3649024	119.3681067	119.3713093	119.3745103	119.37770959999999	119.38090729999999	119.38410329999999	119.38729759999998	119.3904903	119.3936813	119.39687059999999	119.4000583	119.4032444	119.40642879999999	119.4096115	119.41279259999999	119.415972	119.41914979999999	119.422326	119.4255005	119.42867329999999	119.4318445	119.43501409999999	119.43818209999999	119.4413484	119.444513	119.447676	119.4508374	119.4539972	119.4571553	119.46031179999999	119.46346659999999	119.4666199	119.4697715	119.4729215	119.47606979999999	119.47921649999999	119.48236159999999	119.48550509999998	119.488647	119.4917872	119.4949259	119.4980629	119.5011983	119.50433209999998	119.5074643	119.51059479999999	119.5137238	119.51685109999998	119.5199769	119.523101	119.5262235	119.5293444	119.53246379999999	119.53558149999999	119.53869759999999	119.54181209999999	119.54492499999999	119.5480364	119.55114609999998	119.5542542	119.5573608	119.5604657	119.5635691	119.5666709	119.56977109999998	119.5728697	119.5759667	119.57906209999999	119.582156	119.58524829999999	119.5883389	119.59142809999999	119.5945156	119.5976015	119.6006859	119.6037687	119.60685	119.60992959999999	119.6130077	119.6160842	119.6191592	119.62223259999999	119.6253044	119.6283747	119.6314434	119.63451049999999	119.63757609999999	119.64064009999998	119.64370249999999	119.6467634	119.6498228	119.6528805	119.65593679999999	119.6589914	119.66204459999999	119.66509609999999	119.6681462	119.67119459999999	119.67424159999999	119.67728699999999	119.6803308	119.68337309999998	119.6864139	119.6894531	119.69249079999999	119.6955269	119.6985615	119.70159459999999	119.70462609999998	119.7076561	119.7106845	119.71371149999999	119.7167369	119.7197607	119.72278309999999	119.7258039	119.7288232	119.73184099999999	119.7348572	119.7378719	119.74088509999999	119.74389679999999	119.746907	119.7499156	119.7529227	119.7559284	119.7589324	119.761935	119.76493609999999	119.7679357	119.7709337	119.77393029999999	119.77692529999999	119.77991879999999	119.7829109	119.7859014	119.7888904	119.7918779	119.7948639	119.7978485	119.8008315	119.80381299999999	119.806793	119.80977159999999	119.81274859999999	119.81572409999998	119.8186982	119.82167079999999	119.8246418	119.8276114	119.8305795	119.83354609999999	119.8365113	119.8394749	119.84243709999998	119.84539779999999	119.848357	119.8513147	119.8542709	119.8572257	119.86017899999999	119.8631308	119.86608109999999	119.86903	119.8719774	119.87492329999999	119.87786779999999	119.88081079999999	119.8837523	119.8866924	119.889631	119.89256809999999	119.89550379999999	119.898438	119.9013707	119.904302	119.90723179999999	119.91016019999999	119.91308709999998	119.91601259999999	119.9189366	119.92185909999999	119.9247802	119.92769990000001	119.93061809999999	119.9335349	119.9364502	119.939364	119.9422764	119.9451874	119.9480969	119.951005	119.95391169999999	119.9568169	119.95972059999998	119.962623	119.9655239	119.9684233	119.97132129999999	119.9742179	119.97711309999998	119.9800068	119.98289909999998	119.98579	119.9886794	119.9915674	119.99445399999999	119.9973392	120.0002229	120.0031052	120.00598609999999	120.0088656	120.01174359999999	120.01462029999999	120.0174955	120.02036929999998	120.02324159999999	120.02611259999999	120.0289822	120.03185029999999	120.034717	120.0375824	120.04044629999999	120.04330879999999	120.0461699	120.04902959999998	120.0518879	120.0547447	120.0576002	120.06045429999999	120.063307	120.0661582	120.06900809999999	120.07185659999999	120.0747037
	0.0
SRR1822165_001.c_curve	0.0
	0.0	1.0	2.0	3.0	4.0	5.0	6.0	7.0	8.0	9.0	10.0	11.0	12.0	13.0	14.0	15.0	16.0	17.0	18.0	19.0	20.0	21.0	22.0	23.0	24.0	25.0	26.0	27.0	28.0	29.0	30.0	31.0	32.0	33.0	34.0	35.0	36.0	37.0	38.0	39.0	40.0	41.0	42.0	43.0	44.0	45.0	46.0	47.0	48.0	49.0	50.0	51.0	52.0	53.0	54.0	55.0	56.0	57.0	58.0	59.0	60.0	61.0	62.0	63.0	64.0	65.0	66.0	67.0	68.0	69.0	70.0	71.0	72.0	73.0	74.0	75.0	76.0	77.0	78.0	79.0	80.0	81.0	82.0	83.0	84.0	85.0	86.0	87.0	88.0	89.0	90.0	91.0	92.0	93.0	94.0	95.0	96.0	97.0	98.0	99.0	100.0	101.0	102.0	103.0	104.0	105.0	106.0	107.0	108.0	109.0	110.0	111.0	112.0	113.0	114.0	115.0	116.0	117.0	118.0	119.0	120.0	121.0	122.0	123.0	124.0	125.0	126.0	127.0	128.0	129.0	130.0	131.0	132.0	133.0	134.0	135.0	136.0	137.0	138.0	139.0	140.0	141.0	142.0	143.0	144.0	145.0	146.0	147.0	148.0	149.0	150.0	151.0	152.0	153.0	154.0	155.0	156.0	157.0	158.0	159.0	160.0	161.0	162.0	163.0	164.0	165.0	166.0	167.0	168.0	169.0	170.0	171.0	172.0	173.0	174.0	175.0	176.0	177.0	178.0	179.0	180.0	181.0	182.0	183.0	184.0	185.0	186.0	187.0	188.0	189.0	190.0	191.0	192.0	193.0	194.0	195.0	196.0	197.0	198.0	199.0	200.0	201.0	202.0	203.0	204.0	205.0	206.0	207.0	208.0	209.0	210.0	211.0	212.0	213.0	214.0	215.0	216.0	217.0	218.0	219.0	220.0	221.0	222.0	223.0	224.0	225.0	226.0	227.0	228.0	229.0	230.0	231.0	232.0	233.0	234.0	235.0	236.0	237.0	238.0	239.0	240.0	241.0	242.0	243.0	244.0	245.0	246.0	247.0	248.0	249.0	250.0	251.0	252.0	253.0	254.0	255.0	256.0	257.0	258.0	259.0	260.0	261.0	262.0	263.0	264.0	265.0	266.0	267.0	268.0	269.0	270.0	271.0	272.0	273.0	274.0	275.0	276.0	277.0	278.0	279.0	280.0	281.0	282.0	283.0	284.0	285.0	286.0	287.0	288.0	289.0	290.0	291.0	292.0	293.0	294.0	295.0	296.0	297.0	298.0	299.0	300.0	301.0	302.0	303.0	304.0	305.0	306.0	307.0	308.0	309.0	310.0	311.0	312.0	313.0	314.0	315.0	316.0	317.0	318.0	319.0	320.0	321.0	322.0	323.0	324.0	325.0	326.0	327.0	328.0	329.0	330.0	331.0	332.0	333.0	334.0	335.0	336.0	337.0	338.0	339.0	340.0	341.0	342.0	343.0	344.0	345.0	346.0	347.0	348.0	349.0	350.0	351.0	352.0	353.0	354.0	355.0	356.0	357.0	358.0	359.0	360.0	361.0	362.0	363.0	364.0	365.0	366.0	367.0	368.0	369.0	370.0	371.0	372.0	373.0	374.0	375.0	376.0	377.0	378.0	379.0	380.0	381.0	382.0	383.0	384.0	385.0	386.0	387.0	388.0	389.0	390.0	391.0	392.0	393.0	394.0	395.0	396.0	397.0	398.0	399.0	400.0	401.0	402.0	403.0	404.0	405.0	406.0	407.0	408.0	409.0	410.0	411.0	412.0	413.0	414.0	415.0	416.0	417.0	418.0	419.0	420.0	421.0	422.0	423.0	424.0	425.0	426.0	427.0	428.0	429.0	430.0	431.0	432.0	433.0	434.0	435.0	436.0	437.0	438.0	439.0	440.0	441.0	442.0	443.0	444.0	445.0	446.0	447.0	448.0	449.0	450.0	451.0	452.0	453.0	454.0	455.0	456.0	457.0	458.0	459.0	460.0	461.0	462.0	463.0	464.0	465.0	466.0	467.0	468.0	469.0	470.0	471.0	472.0	473.0	474.0	475.0	476.0	477.0	478.0	479.0	480.0	481.0	482.0	483.0	484.0	485.0	486.0	487.0	488.0	489.0	490.0	491.0	492.0	493.0	494.0	495.0	496.0	497.0	498.0	499.0	500.0	501.0	502.0	503.0	504.0	505.0	506.0	507.0	508.0	509.0	510.0	511.0	512.0	513.0	514.0	515.0	516.0	517.0	518.0	519.0	520.0	521.0	522.0	523.0	524.0	525.0	526.0	527.0	528.0	529.0	530.0	531.0	532.0	533.0	534.0	535.0	536.0	537.0	538.0	539.0	540.0	541.0	542.0	543.0	544.0	545.0	546.0	547.0	548.0	549.0	550.0	551.0	552.0	553.0	554.0	555.0	556.0	557.0	558.0	559.0	560.0	561.0	562.0	563.0	564.0	565.0	566.0	567.0	568.0	569.0	570.0	571.0	572.0	573.0	574.0	575.0	576.0	577.0	578.0	579.0	580.0	581.0	582.0	583.0	584.0	585.0	586.0	587.0	588.0	589.0	590.0	591.0	592.0	593.0	594.0	595.0	596.0	597.0	598.0	599.0	600.0	601.0	602.0	603.0	604.0	605.0	606.0	607.0	608.0	609.0	610.0	611.0	612.0	613.0	614.0	615.0	616.0	617.0	618.0	619.0	620.0	621.0	622.0	623.0	624.0	625.0	626.0	627.0	628.0	629.0	630.0	631.0	632.0	633.0	634.0	635.0	636.0	637.0	638.0	639.0	640.0	641.0	642.0	643.0	644.0	645.0	646.0	647.0	648.0	649.0	650.0	651.0	652.0	653.0	654.0	655.0	656.0	657.0	658.0	659.0	660.0	661.0	662.0	663.0	664.0	665.0	666.0	667.0	668.0	669.0	670.0	671.0	672.0	673.0	674.0	675.0	676.0	677.0	678.0	679.0	680.0	681.0	682.0	683.0	684.0	685.0	686.0	687.0	688.0	689.0	690.0	691.0	692.0	693.0	694.0	695.0	696.0	697.0	698.0	699.0	700.0	701.0	702.0	703.0	704.0	705.0	706.0	707.0	708.0	709.0	710.0	711.0	712.0	713.0	714.0	715.0	716.0	717.0	718.0	719.0	720.0	721.0	722.0	723.0	724.0	725.0	726.0	727.0	728.0	729.0	730.0	731.0	732.0	733.0	734.0	735.0	736.0	737.0	738.0	739.0	740.0	741.0	742.0	743.0	744.0	745.0	746.0	747.0	748.0	749.0	750.0	751.0	752.0	753.0	754.0	755.0	756.0	757.0	758.0	759.0	760.0	761.0	762.0	763.0	764.0	765.0	766.0	767.0	768.0	769.0	770.0	771.0	772.0	773.0	774.0	775.0	776.0	777.0	778.0	779.0	780.0	781.0	782.0	783.0	784.0	785.0	786.0	787.0	788.0	789.0	790.0	791.0	792.0	793.0	794.0	795.0	796.0	797.0	798.0	799.0	800.0	801.0	802.0	803.0	804.0	805.0	806.0	807.0	808.0	809.0	810.0	811.0	812.0	813.0	814.0	815.0	816.0	817.0	818.0	819.0	820.0	821.0	822.0	823.0	824.0	825.0	826.0	827.0	828.0	829.0	830.0	831.0	832.0	833.0	834.0	835.0	836.0	837.0	838.0	839.0	840.0	841.0	842.0	843.0	844.0	845.0	846.0	847.0	848.0	849.0	850.0	851.0	852.0	853.0	854.0	855.0	856.0	857.0	858.0	859.0	860.0	861.0	862.0	863.0	864.0	865.0	866.0	867.0	868.0	869.0	870.0	871.0	872.0	873.0	874.0	875.0	876.0	877.0	878.0	879.0	880.0	881.0	882.0	883.0	884.0	885.0	886.0	887.0	888.0	889.0	890.0	891.0	892.0	893.0	894.0	895.0	896.0	897.0	898.0	899.0	900.0	901.0	902.0	903.0	904.0	905.0	906.0	907.0	908.0	909.0	910.0	911.0	912.0	913.0	914.0	915.0	916.0	917.0	918.0	919.0	920.0	921.0	922.0	923.0	924.0	925.0	926.0	927.0	928.0	929.0	930.0	931.0	932.0	933.0	934.0	935.0	936.0	937.0	938.0	939.0	940.0	941.0	942.0	943.0	944.0	945.0	946.0	947.0	948.0	949.0	950.0	951.0	952.0	953.0	954.0	955.0	956.0	957.0	958.0	959.0	960.0	961.0	962.0	963.0	964.0	965.0	966.0	967.0	968.0	969.0	970.0	971.0	972.0	973.0	974.0	975.0	976.0	977.0	978.0	979.0	980.0	981.0	982.0	983.0	984.0	985.0	986.0	987.0	988.0	989.0	990.0	991.0	992.0	993.0	994.0	995.0	996.0	997.0	998.0	999.0	1000.0	1001.0	1002.0	1003.0	1004.0	1005.0	1006.0	1007.0	1008.0	1009.0	1010.0	1011.0	1012.0	1013.0	1014.0	1015.0	1016.0	1017.0	1018.0	1019.0	1020.0	1021.0	1022.0	1023.0	1024.0	1025.0	1026.0	1027.0	1028.0	1029.0	1030.0	1031.0	1032.0	1033.0	1034.0	1035.0	1036.0	1037.0	1038.0	1039.0	1040.0	1041.0	1042.0	1043.0	1044.0	1045.0	1046.0	1047.0	1048.0	1049.0	1050.0	1051.0	1052.0	1053.0	1054.0	1055.0	1056.0	1057.0	1058.0	1059.0	1060.0	1061.0	1062.0	1063.0	1064.0	1065.0	1066.0	1067.0	1068.0	1069.0	1070.0	1071.0	1072.0	1073.0	1074.0	1075.0	1076.0	1077.0	1078.0	1079.0	1080.0	1081.0	1082.0	1083.0	1084.0	1085.0	1086.0	1087.0	1088.0	1089.0	1090.0	1091.0	1092.0	1093.0	1094.0	1095.0	1096.0	1097.0	1098.0	1099.0	1100.0	1101.0	1102.0	1103.0	1104.0	1105.0	1106.0	1107.0	1108.0	1109.0	1110.0	1111.0	1112.0	1113.0	1114.0	1115.0	1116.0	1117.0	1118.0	1119.0	1120.0	1121.0	1122.0	1123.0	1124.0	1125.0	1126.0	1127.0	1128.0	1129.0	1130.0	1131.0	1132.0	1133.0	1134.0	1135.0	1136.0	1137.0	1138.0	1139.0	1140.0	1141.0	1142.0	1143.0	1144.0	1145.0	1146.0	1147.0	1148.0	1149.0	1150.0	1151.0	1152.0	1153.0	1154.0	1155.0	1156.0	1157.0	1158.0	1159.0	1160.0	1161.0	1162.0	1163.0	1164.0	1165.0	1166.0	1167.0	1168.0	1169.0	1170.0	1171.0	1172.0	1173.0	1174.0	1175.0	1176.0	1177.0	1178.0	1179.0	1180.0	1181.0	1182.0	1183.0	1184.0	1185.0	1186.0	1187.0	1188.0	1189.0	1190.0	1191.0	1192.0	1193.0	1194.0	1195.0	1196.0	1197.0	1198.0	1199.0	1200.0	1201.0	1202.0	1203.0	1204.0	1205.0	1206.0	1207.0	1208.0	1209.0	1210.0	1211.0	1212.0	1213.0	1214.0	1215.0	1216.0	1217.0	1218.0	1219.0	1220.0	1221.0	1222.0	1223.0	1224.0	1225.0	1226.0	1227.0	1228.0	1229.0	1230.0	1231.0	1232.0	1233.0	1234.0	1235.0	1236.0	1237.0	1238.0	1239.0	1240.0	1241.0	1242.0	1243.0	1244.0	1245.0	1246.0	1247.0	1248.0	1249.0	1250.0	1251.0	1252.0	1253.0	1254.0	1255.0	1256.0	1257.0	1258.0	1259.0	1260.0	1261.0	1262.0	1263.0	1264.0	1265.0	1266.0	1267.0	1268.0	1269.0	1270.0	1271.0	1272.0	1273.0	1274.0	1275.0	1276.0	1277.0	1278.0	1279.0	1280.0	1281.0	1282.0	1283.0	1284.0	1285.0	1286.0	1287.0	1288.0	1289.0	1290.0	1291.0	1292.0	1293.0	1294.0	1295.0	1296.0	1297.0	1298.0	1299.0	1300.0	1301.0	1302.0	1303.0	1304.0	1305.0	1306.0	1307.0	1308.0	1309.0	1310.0	1311.0	1312.0	1313.0	1314.0	1315.0	1316.0	1317.0	1318.0	1319.0	1320.0	1321.0	1322.0	1323.0	1324.0	1325.0	1326.0	1327.0	1328.0	1329.0	1330.0	1331.0	1332.0	1333.0	1334.0	1335.0	1336.0	1337.0	1338.0	1339.0	1340.0	1341.0	1342.0	1343.0	1344.0	1345.0	1346.0	1347.0	1348.0	1349.0	1350.0	1351.0	1352.0	1353.0	1354.0	1355.0	1356.0	1357.0	1358.0	1359.0	1360.0	1361.0	1362.0	1363.0	1364.0	1365.0	1366.0	1367.0	1368.0	1369.0	1370.0	1371.0	1372.0	1373.0	1374.0	1375.0	1376.0	1377.0	1378.0	1379.0	1380.0	1381.0	1382.0	1383.0	1384.0	1385.0	1386.0	1387.0	1388.0	1389.0	1390.0	1391.0	1392.0	1393.0	1394.0	1395.0	1396.0	1397.0	1398.0	1399.0	1400.0	1401.0	1402.0	1403.0	1404.0	1405.0	1406.0	1407.0	1408.0	1409.0	1410.0	1411.0	1412.0	1413.0	1414.0	1415.0	1416.0	1417.0	1418.0	1419.0	1420.0	1421.0	1422.0	1423.0	1424.0	1425.0	1426.0	1427.0	1428.0	1429.0	1430.0	1431.0	1432.0	1433.0	1434.0	1435.0	1436.0	1437.0	1438.0	1439.0	1440.0	1441.0	1442.0	1443.0	1444.0	1445.0	1446.0	1447.0	1448.0	1449.0	1450.0	1451.0	1452.0	1453.0	1454.0	1455.0	1456.0	1457.0	1458.0	1459.0	1460.0	1461.0	1462.0	1463.0	1464.0	1465.0	1466.0	1467.0	1468.0	1469.0	1470.0	1471.0	1472.0	1473.0	1474.0	1475.0	1476.0	1477.0	1478.0	1479.0	1480.0	1481.0	1482.0	1483.0	1484.0	1485.0	1486.0	1487.0	1488.0	1489.0	1490.0	1491.0	1492.0	1493.0	1494.0	1495.0	1496.0	1497.0	1498.0	1499.0	1500.0	1501.0	1502.0	1503.0	1504.0	1505.0	1506.0	1507.0	1508.0	1509.0	1510.0	1511.0	1512.0	1513.0	1514.0	1515.0	1516.0	1517.0	1518.0	1519.0	1520.0	1521.0	1522.0	1523.0	1524.0	1525.0	1526.0	1527.0	1528.0	1529.0	1530.0	1531.0	1532.0	1533.0	1534.0	1535.0	1536.0	1537.0	1538.0	1539.0	1540.0	1541.0	1542.0	1543.0	1544.0	1545.0	1546.0	1547.0	1548.0	1549.0	1550.0	1551.0	1552.0	1553.0	1554.0	1555.0	1556.0	1557.0	1558.0	1559.0	1560.0	1561.0	1562.0	1563.0	1564.0	1565.0	1566.0	1567.0	1568.0	1569.0	1570.0	1571.0	1572.0	1573.0	1574.0	1575.0	1576.0	1577.0	1578.0	1579.0	1580.0	1581.0	1582.0	1583.0	1584.0	1585.0	1586.0	1587.0	1588.0	1589.0	1590.0	1591.0	1592.0	1593.0	1594.0	1595.0	1596.0	1597.0	1598.0	1599.0	1600.0	1601.0	1602.0	1603.0	1604.0	1605.0	1606.0	1607.0	1608.0	1609.0	1610.0	1611.0	1612.0	1613.0	1614.0	1615.0	1616.0	1617.0	1618.0	1619.0	1620.0	1621.0	1622.0	1623.0	1624.0	1625.0	1626.0	1627.0	1628.0	1629.0	1630.0	1631.0	1632.0	1633.0	1634.0	1635.0	1636.0	1637.0	1638.0	1639.0	1640.0	1641.0	1642.0	1643.0	1644.0	1645.0	1646.0	1647.0	1648.0	1649.0	1650.0	1651.0	1652.0	1653.0	1654.0	1655.0	1656.0	1657.0	1658.0	1659.0	1660.0	1661.0	1662.0	1663.0	1664.0	1665.0	1666.0	1667.0	1668.0	1669.0	1670.0	1671.0	1672.0	1673.0	1674.0	1675.0	1676.0	1677.0	1678.0	1679.0	1680.0	1681.0	1682.0	1683.0	1684.0	1685.0	1686.0	1687.0	1688.0	1689.0	1690.0	1691.0	1692.0	1693.0	1694.0	1695.0	1696.0	1697.0	1698.0	1699.0	1700.0	1701.0	1702.0	1703.0	1704.0	1705.0	1706.0	1707.0	1708.0	1709.0	1710.0	1711.0	1712.0	1713.0	1714.0	1715.0	1716.0	1717.0	1718.0	1719.0	1720.0	1721.0	1722.0	1723.0	1724.0	1725.0	1726.0	1727.0	1728.0	1729.0	1730.0	1731.0	1732.0	1733.0	1734.0	1735.0	1736.0	1737.0	1738.0	1739.0	1740.0	1741.0	1742.0	1743.0	1744.0	1745.0	1746.0	1747.0	1748.0	1749.0	1750.0	1751.0	1752.0	1753.0	1754.0	1755.0	1756.0	1757.0	1758.0	1759.0	1760.0	1761.0	1762.0	1763.0	1764.0	1765.0	1766.0	1767.0	1768.0	1769.0	1770.0	1771.0	1772.0	1773.0	1774.0	1775.0	1776.0	1777.0	1778.0	1779.0	1780.0	1781.0	1782.0	1783.0	1784.0	1785.0	1786.0	1787.0	1788.0	1789.0	1790.0	1791.0	1792.0	1793.0	1794.0	1795.0	1796.0	1797.0	1798.0	1799.0	1800.0	1801.0	1802.0	1803.0	1804.0	1805.0	1806.0	1807.0	1808.0	1809.0	1810.0	1811.0	1812.0	1813.0	1814.0	1815.0	1816.0	1817.0	1818.0	1819.0	1820.0	1821.0	1822.0	1823.0	1824.0	1825.0	1826.0	1827.0	1828.0	1829.0	1830.0	1831.0	1832.0	1833.0	1834.0	1835.0	1836.0	1837.0	1838.0	1839.0	1840.0	1841.0	1842.0	1843.0	1844.0	1845.0	1846.0	1847.0	1848.0	1849.0	1850.0	1851.0	1852.0	1853.0	1854.0	1855.0	1856.0	1857.0	1858.0	1859.0	1860.0	1861.0	1862.0	1863.0	1864.0	1865.0	1866.0	1867.0	1868.0	1869.0	1870.0	1871.0	1872.0	1873.0	1874.0	1875.0	1876.0	1877.0	1878.0	1879.0	1880.0	1881.0	1882.0	1883.0	1884.0	1885.0	1886.0	1887.0	1888.0	1889.0	1890.0	1891.0	1892.0	1893.0	1894.0	1895.0	1896.0	1897.0	1898.0	1899.0	1900.0	1901.0	1902.0	1903.0	1904.0	1905.0	1906.0	1907.0	1908.0	1909.0	1910.0	1911.0	1912.0	1913.0	1914.0	1915.0	1916.0	1917.0	1918.0	1919.0	1920.0	1921.0	1922.0	1923.0	1924.0	1925.0	1926.0	1927.0	1928.0	1929.0	1930.0	1931.0	1932.0	1933.0	1934.0	1935.0	1936.0	1937.0	1938.0	1939.0	1940.0	1941.0	1942.0	1943.0	1944.0	1945.0	1946.0	1947.0	1948.0	1949.0	1950.0	1951.0	1952.0	1953.0	1954.0	1955.0	1956.0	1957.0	1958.0	1959.0	1960.0	1961.0	1962.0	1963.0	1964.0	1965.0	1966.0	1967.0	1968.0	1969.0	1970.0	1971.0	1972.0	1973.0	1974.0	1975.0	1976.0	1977.0	1978.0	1979.0	1980.0	1981.0	1982.0	1983.0	1984.0	1985.0	1986.0	1987.0	1988.0	1989.0	1990.0	1991.0	1992.0	1993.0	1994.0	1995.0	1996.0	1997.0	1998.0	1999.0	2000.0	2001.0	2002.0	2003.0	2004.0	2005.0	2006.0	2007.0	2008.0	2009.0	2010.0	2011.0	2012.0	2013.0	2014.0	2015.0	2016.0	2017.0	2018.0	2019.0	2020.0	2021.0	2022.0	2023.0	2024.0	2025.0	2026.0	2027.0	2028.0	2029.0	2030.0	2031.0	2032.0	2033.0	2034.0	2035.0	2036.0	2037.0	2038.0	2039.0	2040.0	2041.0	2042.0	2043.0	2044.0	2045.0	2046.0	2047.0	2048.0	2049.0	2050.0	2051.0	2052.0	2053.0	2054.0	2055.0	2056.0	2057.0	2058.0	2059.0	2060.0	2061.0	2062.0	2063.0	2064.0	2065.0	2066.0	2067.0	2068.0	2069.0	2070.0	2071.0	2072.0	2073.0	2074.0	2075.0	2076.0	2077.0	2078.0	2079.0	2080.0	2081.0	2082.0	2083.0	2084.0	2085.0	2086.0	2087.0	2088.0	2089.0	2090.0	2091.0	2092.0	2093.0	2094.0	2095.0	2096.0	2097.0	2098.0	2099.0	2100.0	2101.0	2102.0	2103.0	2104.0	2105.0	2106.0	2107.0	2108.0	2109.0	2110.0	2111.0	2112.0	2113.0	2114.0	2115.0	2116.0	2117.0	2118.0	2119.0	2120.0	2121.0	2122.0	2123.0	2124.0	2125.0	2126.0	2127.0	2128.0	2129.0	2130.0	2131.0	2132.0	2133.0	2134.0	2135.0	2136.0	2137.0	2138.0	2139.0	2140.0	2141.0	2142.0	2143.0	2144.0	2145.0	2146.0	2147.0	2148.0	2149.0	2150.0	2151.0	2152.0	2153.0	2154.0	2155.0	2156.0	2157.0	2158.0	2159.0	2160.0	2161.0	2162.0	2163.0	2164.0	2165.0	2166.0	2167.0	2168.0	2169.0	2170.0	2171.0	2172.0	2173.0	2174.0	2175.0	2176.0	2177.0	2178.0	2179.0	2180.0	2181.0	2182.0	2183.0	2184.0	2185.0	2186.0	2187.0	2188.0	2189.0	2190.0	2191.0	2192.0	2193.0	2194.0	2195.0	2196.0	2197.0	2198.0	2199.0	2200.0	2201.0	2202.0	2203.0	2204.0	2205.0	2206.0	2207.0	2208.0	2209.0	2210.0	2211.0	2212.0	2213.0	2214.0	2215.0	2216.0	2217.0	2218.0	2219.0	2220.0	2221.0	2222.0	2223.0	2224.0	2225.0	2226.0	2227.0	2228.0	2229.0	2230.0	2231.0	2232.0	2233.0	2234.0	2235.0	2236.0	2237.0	2238.0	2239.0	2240.0	2241.0	2242.0	2243.0	2244.0	2245.0	2246.0	2247.0	2248.0	2249.0	2250.0	2251.0	2252.0	2253.0	2254.0	2255.0	2256.0	2257.0	2258.0	2259.0	2260.0	2261.0	2262.0	2263.0	2264.0	2265.0	2266.0	2267.0	2268.0	2269.0	2270.0	2271.0	2272.0	2273.0	2274.0	2275.0	2276.0	2277.0	2278.0	2279.0	2280.0	2281.0	2282.0	2283.0	2284.0	2285.0	2286.0	2287.0	2288.0	2289.0	2290.0	2291.0	2292.0	2293.0	2294.0	2295.0	2296.0	2297.0	2298.0	2299.0	2300.0	2301.0	2302.0	2303.0	2304.0	2305.0	2306.0	2307.0	2308.0	2309.0	2310.0	2311.0	2312.0	2313.0	2314.0	2315.0	2316.0	2317.0	2318.0	2319.0	2320.0	2321.0	2322.0	2323.0	2324.0	2325.0	2326.0	2327.0	2328.0	2329.0	2330.0	2331.0	2332.0	2333.0	2334.0	2335.0	2336.0	2337.0	2338.0	2339.0	2340.0	2341.0	2342.0	2343.0	2344.0	2345.0	2346.0	2347.0	2348.0	2349.0	2350.0	2351.0	2352.0	2353.0	2354.0	2355.0	2356.0	2357.0	2358.0	2359.0	2360.0	2361.0	2362.0	2363.0	2364.0	2365.0	2366.0	2367.0	2368.0	2369.0	2370.0	2371.0	2372.0	2373.0	2374.0	2375.0	2376.0	2377.0	2378.0	2379.0	2380.0	2381.0	2382.0	2383.0	2384.0	2385.0	2386.0	2387.0	2388.0	2389.0	2390.0	2391.0	2392.0	2393.0	2394.0	2395.0	2396.0	2397.0	2398.0	2399.0	2400.0	2401.0	2402.0	2403.0	2404.0	2405.0	2406.0	2407.0	2408.0	2409.0	2410.0	2411.0	2412.0	2413.0	2414.0	2415.0	2416.0	2417.0	2418.0	2419.0	2420.0	2421.0	2422.0	2423.0	2424.0	2425.0	2426.0	2427.0	2428.0	2429.0	2430.0	2431.0	2432.0	2433.0	2434.0	2435.0	2436.0	2437.0	2438.0	2439.0	2440.0	2441.0	2442.0	2443.0	2444.0	2445.0	2446.0	2447.0	2448.0	2449.0	2450.0	2451.0	2452.0	2453.0	2454.0	2455.0	2456.0	2457.0	2458.0	2459.0	2460.0	2461.0	2462.0	2463.0	2464.0	2465.0	2466.0	2467.0	2468.0	2469.0	2470.0	2471.0	2472.0	2473.0	2474.0	2475.0	2476.0	2477.0	2478.0	2479.0	2480.0	2481.0	2482.0	2483.0	2484.0	2485.0	2486.0	2487.0	2488.0	2489.0	2490.0	2491.0	2492.0	2493.0	2494.0	2495.0	2496.0	2497.0	2498.0	2499.0	2500.0	2501.0	2502.0	2503.0	2504.0	2505.0	2506.0	2507.0	2508.0	2509.0	2510.0	2511.0	2512.0	2513.0	2514.0	2515.0	2516.0	2517.0	2518.0	2519.0	2520.0	2521.0	2522.0	2523.0	2524.0	2525.0	2526.0	2527.0	2528.0	2529.0	2530.0	2531.0	2532.0	2533.0	2534.0	2535.0	2536.0	2537.0	2538.0	2539.0	2540.0	2541.0	2542.0	2543.0	2544.0	2545.0	2546.0	2547.0	2548.0	2549.0	2550.0	2551.0	2552.0	2553.0	2554.0	2555.0	2556.0	2557.0	2558.0	2559.0	2560.0	2561.0	2562.0	2563.0	2564.0	2565.0	2566.0	2567.0	2568.0	2569.0	2570.0	2571.0	2572.0	2573.0	2574.0	2575.0	2576.0	2577.0	2578.0	2579.0	2580.0	2581.0	2582.0	2583.0	2584.0	2585.0	2586.0	2587.0	2588.0	2589.0	2590.0	2591.0	2592.0	2593.0	2594.0	2595.0	2596.0	2597.0	2598.0	2599.0	2600.0	2601.0	2602.0	2603.0	2604.0	2605.0	2606.0	2607.0	2608.0	2609.0	2610.0	2611.0	2612.0	2613.0	2614.0	2615.0	2616.0	2617.0	2618.0	2619.0	2620.0	2621.0	2622.0	2623.0	2624.0	2625.0	2626.0	2627.0	2628.0	2629.0	2630.0	2631.0	2632.0	2633.0	2634.0	2635.0	2636.0	2637.0	2638.0	2639.0	2640.0	2641.0	2642.0	2643.0	2644.0	2645.0	2646.0	2647.0	2648.0	2649.0	2650.0	2651.0	2652.0	2653.0	2654.0	2655.0	2656.0	2657.0	2658.0	2659.0	2660.0	2661.0	2662.0	2663.0	2664.0	2665.0	2666.0	2667.0	2668.0	2669.0	2670.0	2671.0	2672.0	2673.0	2674.0	2675.0	2676.0	2677.0	2678.0	2679.0	2680.0	2681.0	2682.0	2683.0	2684.0	2685.0	2686.0	2687.0	2688.0	2689.0	2690.0	2691.0	2692.0	2693.0	2694.0	2695.0	2696.0	2697.0	2698.0	2699.0	2700.0	2701.0	2702.0	2703.0	2704.0	2705.0	2706.0	2707.0	2708.0	2709.0	2710.0	2711.0	2712.0	2713.0	2714.0	2715.0	2716.0	2717.0	2718.0	2719.0	2720.0	2721.0	2722.0	2723.0	2724.0	2725.0	2726.0	2727.0	2728.0	2729.0	2730.0	2731.0	2732.0	2733.0	2734.0	2735.0	2736.0	2737.0	2738.0	2739.0	2740.0	2741.0	2742.0	2743.0	2744.0	2745.0	2746.0	2747.0	2748.0	2749.0	2750.0	2751.0	2752.0	2753.0	2754.0	2755.0	2756.0	2757.0	2758.0	2759.0	2760.0	2761.0	2762.0	2763.0	2764.0	2765.0	2766.0	2767.0	2768.0	2769.0	2770.0	2771.0	2772.0	2773.0	2774.0	2775.0	2776.0	2777.0	2778.0	2779.0	2780.0	2781.0	2782.0	2783.0	2784.0	2785.0	2786.0	2787.0	2788.0	2789.0	2790.0	2791.0	2792.0	2793.0	2794.0	2795.0	2796.0	2797.0	2798.0	2799.0	2800.0	2801.0	2802.0	2803.0	2804.0	2805.0	2806.0	2807.0	2808.0	2809.0	2810.0	2811.0	2812.0	2813.0	2814.0	2815.0	2816.0	2817.0	2818.0	2819.0	2820.0	2821.0	2822.0	2823.0	2824.0	2825.0	2826.0	2827.0	2828.0	2829.0	2830.0	2831.0	2832.0	2833.0	2834.0	2835.0	2836.0	2837.0	2838.0	2839.0	2840.0	2841.0	2842.0	2843.0	2844.0	2845.0	2846.0	2847.0	2848.0	2849.0	2850.0	2851.0	2852.0	2853.0	2854.0	2855.0	2856.0	2857.0	2858.0	2859.0	2860.0	2861.0	2862.0	2863.0	2864.0	2865.0	2866.0	2867.0	2868.0	2869.0	2870.0	2871.0	2872.0	2873.0	2874.0	2875.0	2876.0	2877.0	2878.0	2879.0	2880.0	2881.0	2882.0	2883.0	2884.0	2885.0	2886.0	2887.0	2888.0	2889.0	2890.0	2891.0	2892.0	2893.0	2894.0	2895.0	2896.0	2897.0	2898.0	2899.0	2900.0	2901.0	2902.0	2903.0	2904.0	2905.0	2906.0	2907.0	2908.0	2909.0	2910.0	2911.0	2912.0	2913.0	2914.0	2915.0	2916.0	2917.0	2918.0	2919.0	2920.0	2921.0	2922.0	2923.0	2924.0	2925.0	2926.0	2927.0	2928.0	2929.0	2930.0	2931.0	2932.0	2933.0	2934.0	2935.0	2936.0	2937.0	2938.0	2939.0	2940.0	2941.0	2942.0	2943.0	2944.0	2945.0	2946.0	2947.0	2948.0	2949.0	2950.0	2951.0	2952.0	2953.0	2954.0	2955.0	2956.0	2957.0	2958.0	2959.0	2960.0	2961.0	2962.0	2963.0	2964.0	2965.0	2966.0	2967.0	2968.0	2969.0	2970.0	2971.0	2972.0	2973.0	2974.0	2975.0	2976.0	2977.0	2978.0	2979.0	2980.0	2981.0	2982.0	2983.0	2984.0	2985.0	2986.0	2987.0	2988.0	2989.0	2990.0	2991.0	2992.0	2993.0	2994.0	2995.0	2996.0	2997.0	2998.0	2999.0	3000.0	3001.0	3002.0	3003.0	3004.0	3005.0	3006.0	3007.0	3008.0	3009.0	3010.0	3011.0	3012.0	3013.0	3014.0	3015.0	3016.0	3017.0	3018.0	3019.0	3020.0	3021.0	3022.0	3023.0	3024.0	3025.0	3026.0	3027.0	3028.0	3029.0	3030.0	3031.0	3032.0	3033.0	3034.0	3035.0	3036.0	3037.0	3038.0	3039.0	3040.0	3041.0	3042.0	3043.0	3044.0	3045.0	3046.0	3047.0	3048.0	3049.0	3050.0	3051.0	3052.0	3053.0	3054.0	3055.0	3056.0	3057.0	3058.0	3059.0	3060.0	3061.0	3062.0	3063.0	3064.0	3065.0	3066.0	3067.0	3068.0	3069.0	3070.0	3071.0	3072.0	3073.0	3074.0	3075.0	3076.0	3077.0	3078.0	3079.0	3080.0	3081.0	3082.0	3083.0	3084.0	3085.0	3086.0	3087.0	3088.0	3089.0	3090.0	3091.0	3092.0	3093.0	3094.0	3095.0	3096.0	3097.0	3098.0	3099.0	3100.0	3101.0	3102.0	3103.0	3104.0	3105.0	3106.0	3107.0	3108.0	3109.0	3110.0	3111.0	3112.0	3113.0	3114.0	3115.0	3116.0	3117.0	3118.0	3119.0	3120.0	3121.0	3122.0	3123.0	3124.0	3125.0	3126.0	3127.0	3128.0	3129.0	3130.0	3131.0	3132.0	3133.0	3134.0	3135.0	3136.0	3137.0	3138.0	3139.0	3140.0	3141.0	3142.0	3143.0	3144.0	3145.0	3146.0	3147.0	3148.0	3149.0	3150.0	3151.0	3152.0	3153.0	3154.0	3155.0	3156.0	3157.0	3158.0	3159.0	3160.0	3161.0	3162.0	3163.0	3164.0	3165.0	3166.0	3167.0	3168.0	3169.0	3170.0	3171.0	3172.0	3173.0	3174.0	3175.0	3176.0	3177.0	3178.0	3179.0	3180.0	3181.0	3182.0	3183.0	3184.0	3185.0	3186.0	3187.0	3188.0	3189.0	3190.0	3191.0	3192.0	3193.0	3194.0	3195.0	3196.0	3197.0	3198.0	3199.0	3200.0	3201.0	3202.0	3203.0	3204.0	3205.0	3206.0	3207.0	3208.0	3209.0	3210.0	3211.0	3212.0	3213.0	3214.0	3215.0	3216.0	3217.0	3218.0	3219.0	3220.0	3221.0	3222.0	3223.0	3224.0	3225.0	3226.0	3227.0	3228.0	3229.0	3230.0	3231.0	3232.0	3233.0	3234.0	3235.0	3236.0	3237.0	3238.0	3239.0	3240.0	3241.0	3242.0	3243.0	3244.0	3245.0	3246.0	3247.0	3248.0	3249.0	3250.0	3251.0	3252.0	3253.0	3254.0	3255.0	3256.0	3257.0	3258.0	3259.0	3260.0	3261.0	3262.0	3263.0	3264.0	3265.0	3266.0	3267.0	3268.0	3269.0	3270.0	3271.0	3272.0	3273.0	3274.0	3275.0	3276.0	3277.0	3278.0	3279.0	3280.0	3281.0	3282.0	3283.0	3284.0	3285.0	3286.0	3287.0	3288.0	3289.0	3290.0	3291.0	3292.0	3293.0	3294.0	3295.0	3296.0	3297.0	3298.0	3299.0	3300.0	3301.0	3302.0	3303.0	3304.0	3305.0	3306.0	3307.0	3308.0	3309.0	3310.0	3311.0	3312.0	3313.0	3314.0	3315.0	3316.0	3317.0	3318.0	3319.0	3320.0	3321.0	3322.0	3323.0	3324.0	3325.0	3326.0	3327.0	3328.0	3329.0	3330.0	3331.0	3332.0	3333.0	3334.0	3335.0	3336.0	3337.0	3338.0	3339.0	3340.0	3341.0	3342.0	3343.0	3344.0	3345.0	3346.0	3347.0	3348.0	3349.0	3350.0	3351.0	3352.0	3353.0	3354.0	3355.0	3356.0	3357.0	3358.0	3359.0	3360.0	3361.0	3362.0	3363.0	3364.0	3365.0	3366.0	3367.0	3368.0	3369.0	3370.0	3371.0	3372.0	3373.0	3374.0	3375.0	3376.0	3377.0	3378.0	3379.0	3380.0	3381.0	3382.0	3383.0	3384.0	3385.0	3386.0	3387.0	3388.0	3389.0	3390.0	3391.0	3392.0	3393.0	3394.0	3395.0	3396.0	3397.0	3398.0	3399.0	3400.0	3401.0	3402.0	3403.0	3404.0	3405.0	3406.0	3407.0	3408.0	3409.0	3410.0	3411.0	3412.0	3413.0	3414.0	3415.0	3416.0	3417.0	3418.0	3419.0	3420.0	3421.0	3422.0	3423.0	3424.0	3425.0	3426.0	3427.0	3428.0	3429.0	3430.0	3431.0	3432.0	3433.0	3434.0	3435.0	3436.0	3437.0	3438.0	3439.0	3440.0	3441.0	3442.0	3443.0	3444.0	3445.0	3446.0	3447.0	3448.0	3449.0	3450.0	3451.0	3452.0	3453.0	3454.0	3455.0	3456.0	3457.0	3458.0	3459.0	3460.0	3461.0	3462.0	3463.0	3464.0	3465.0	3466.0	3467.0	3468.0	3469.0	3470.0	3471.0	3472.0	3473.0	3474.0	3475.0	3476.0	3477.0	3478.0	3479.0	3480.0	3481.0	3482.0	3483.0	3484.0	3485.0	3486.0	3487.0	3488.0	3489.0	3490.0	3491.0	3492.0	3493.0	3494.0	3495.0	3496.0	3497.0	3498.0	3499.0	3500.0	3501.0	3502.0	3503.0	3504.0	3505.0	3506.0	3507.0	3508.0	3509.0	3510.0	3511.0	3512.0	3513.0	3514.0	3515.0	3516.0	3517.0	3518.0	3519.0	3520.0	3521.0	3522.0	3523.0	3524.0	3525.0	3526.0	3527.0	3528.0	3529.0	3530.0	3531.0	3532.0	3533.0	3534.0	3535.0	3536.0	3537.0	3538.0	3539.0	3540.0	3541.0	3542.0	3543.0	3544.0	3545.0	3546.0	3547.0	3548.0	3549.0	3550.0	3551.0	3552.0	3553.0	3554.0	3555.0	3556.0	3557.0	3558.0	3559.0	3560.0	3561.0	3562.0	3563.0	3564.0	3565.0	3566.0	3567.0	3568.0	3569.0	3570.0	3571.0	3572.0	3573.0	3574.0	3575.0	3576.0	3577.0	3578.0	3579.0	3580.0	3581.0	3582.0	3583.0	3584.0	3585.0	3586.0	3587.0	3588.0	3589.0	3590.0	3591.0	3592.0	3593.0	3594.0	3595.0	3596.0	3597.0	3598.0	3599.0	3600.0	3601.0	3602.0	3603.0	3604.0	3605.0	3606.0	3607.0	3608.0	3609.0	3610.0
SRR1822165_001.lc_extrap	0.0	0.4197066	0.795442	1.147127	1.4786416	1.7904626	2.0837253999999996	2.3592823	2.6207613	2.8683401	3.103099	3.3260091	3.5379456	3.7396997	3.9319882	4.1154619	4.2907137	4.4582842	4.618667599999999	4.7728679000000005	4.9201948	5.061055099999999	5.196322299999999	5.3263229	5.4513589	5.5717092	5.6876323	5.799368299999999	5.9071397999999995	6.011154299999999	6.111604799999999	6.2086714999999995	6.3025224	6.3933148	6.481195799999999	6.5663032999999995	6.6487665	6.7287067	6.806238	6.8814677	6.954496799999999	7.0254204	7.0943282	7.1613052	7.226431099999999	7.2897819	7.3514289	7.4114401999999995	7.4698799000000005	7.526809	7.5822852	7.636363599999999	7.689096299999999	7.7405327999999995	7.7907205	7.8397042	7.8875268	7.934228999999999	7.979849799999999	8.0244263	8.067993999999999	8.1105867	8.152236799999999	8.192901599999999	8.2326266	8.2714995	8.3095474	8.3467963	8.3832711	8.419165199999998	8.4543414	8.4888102	8.522592699999999	8.5557091	8.5881791	8.620021300000001	8.651253800000001	8.6818939	8.711958300000001	8.741463199999998	8.7704238	8.7988553	8.826772	8.8541876	8.881115699999999	8.907568999999999	8.9335601	8.9591009	8.984202999999999	9.0088777	9.033135699999999	9.0569876	9.0804434	9.103513	9.126205800000001	9.1485309	9.170497199999998	9.1921134	9.213387599999999	9.234328	9.2549424	9.2752383	9.295223	9.3149036	9.3342871	9.35338	9.372188999999999	9.390720199999999	9.408979800000001	9.4269737	9.444707699999999	9.4621873	9.479417999999999	9.496405099999999	9.513153699999998	9.5296688	9.545955300000001	9.562017699999998	9.5778609	9.593421	9.6086256	9.623626	9.6384263	9.6530306	9.6674426	9.681666199999999	9.6957051	9.7095627	9.723333	9.737003	9.7505003	9.763828199999999	9.7769899	9.7899885	9.802826999999999	9.815508300000001	9.8280353	9.8404109	9.8526376	9.8647183	9.8766554	9.8884516	9.9001093	9.911631	9.923019	9.9342756	9.9454031	9.9564037	9.9672796	9.978032800000001	9.9886655	9.9991796	10.0095771	10.01986	10.0300301	10.040089199999999	10.0500393	10.059882	10.069619099999999	10.0792523	10.088783099999999	10.0982134	10.1075445	10.116778199999999	10.1259158	10.134958899999999	10.143908999999999	10.1527675	10.161535699999998	10.170215099999998	10.178806999999999	10.1873127	10.1957335	10.2040706	10.2123254	10.220499	10.228592599999999	10.2366074	10.2445445	10.252405	10.260190199999998	10.2679009	10.275538300000001	10.2831035	10.290597499999999	10.298021199999999	10.3053756	10.3126617	10.3198805	10.3270329	10.3341198	10.341142	10.3481005	10.354996199999999	10.3618298	10.368602300000001	10.3753144	10.3819669	10.3885607	10.3950964	10.4015749	10.4079969	10.414363199999999	10.4206744	10.426931399999999	10.433134699999998	10.439285	10.445383099999999	10.451429599999999	10.4574252	10.4633705	10.469266	10.4751126	10.480910699999999	10.4866609	10.492363899999999	10.4980202	10.5036304	10.5091951	10.514714699999999	10.52019	10.525621300000001	10.531009199999998	10.536354300000001	10.541656999999999	10.546917800000001	10.5521373	10.5573159	10.5624542	10.5675524	10.5726113	10.5776311	10.582612300000001	10.5875554	10.5924609	10.5973291	10.6021605	10.6069554	10.6117144	10.6164378	10.6211259	10.6257793	10.630398199999998	10.6349831	10.6395344	10.6440523	10.648537300000001	10.6529897	10.6574099	10.661798199999998	10.666155	10.670480699999999	10.6747754	10.6790396	10.683273699999999	10.6874778	10.6916524	10.695797699999998	10.699914099999999	10.7040018	10.7080612	10.712092499999999	10.716096	10.7200721	10.724020999999999	10.7279429	10.731838199999999	10.735707199999998	10.73955	10.743367	10.7471583	10.7509244	10.7546654	10.758381499999999	10.762073099999999	10.7657404	10.7693835	10.7730028	10.776598499999999	10.7801707	10.7837198	10.787246	10.7907494	10.7942303	10.797689	10.8011255	10.804540199999998	10.8079333	10.8113049	10.814655199999999	10.8179845	10.821292999999999	10.8245808	10.827848099999999	10.831095199999998	10.834322199999999	10.8375293	10.840716599999999	10.8438845	10.847033	10.850162300000001	10.853272599999999	10.856364099999999	10.8594369	10.8624912	10.8655273	10.868545099999999	10.871545	10.874526999999999	10.8774913	10.8804381	10.8833676	10.8862798	10.889175	10.8920533	10.8949148	10.897759699999998	10.900588099999998	10.903400199999998	10.906196	10.9089759	10.9117398	10.914487999999999	10.917220499999999	10.9199374	10.9226391	10.9253254	10.9279967	10.9306529	10.9332943	10.935920999999999	10.938533	10.9411306	10.943713699999998	10.9462826	10.9488374	10.951378199999999	10.953904999999999	10.956418	10.9589174	10.9614032	10.9638755	10.9663345	10.9687802	10.9712128	10.9736324	10.9760391	10.9784329	10.980813999999999	10.9831825	10.9855384	10.987881999999999	10.9902132	10.9925322	10.994839099999998	10.9971339	10.9994168	11.0016879	11.0039471	11.0061948	11.008430800000001	11.0106554	11.0128686	11.015070399999999	11.017261	11.0194405	11.021609	11.023766499999999	11.025913	11.0280488	11.0301739	11.0322883	11.0343922	11.036485599999999	11.0385685	11.0406412	11.0427036	11.0447558	11.0467979	11.048829999999999	11.050852099999998	11.0528644	11.054866800000001	11.0568595	11.058842599999998	11.060816099999998	11.06278	11.0647345	11.066679599999999	11.0686153	11.0705418	11.072459199999999	11.0743674	11.0762665	11.0781567	11.0800379	11.0819102	11.0837738	11.0856286	11.0874748	11.0893123	11.0911412	11.092961699999998	11.0947737	11.0965773	11.0983726	11.100159699999999	11.1019385	11.103709199999999	11.1054718	11.1072263	11.1089729	11.110711499999999	11.1124423	11.114165199999999	11.1158803	11.1175878	11.119287499999999	11.1209797	11.1226643	11.124341300000001	11.126011	11.127673099999999	11.129328	11.1309755	11.132615699999999	11.134248699999999	11.1358746	11.137493300000001	11.139104999999999	11.1407096	11.1423072	11.1438979	11.1454817	11.1470586	11.148628800000001	11.1501921	11.1517488	11.1532988	11.1548421	11.1563789	11.1579091	11.1594328	11.16095	11.1624608	11.163965300000001	11.1654633	11.1669551	11.168440699999998	11.16992	11.1713931	11.17286	11.1743209	11.175775699999999	11.1772244	11.1786672	11.180104	11.181534899999999	11.1829599	11.184379	11.1857924	11.187199999999999	11.1886018	11.1899979	11.1913883	11.1927732	11.1941524	11.195526	11.1968941	11.198256699999998	11.1996139	11.2009656	11.2023119	11.2036528	11.2049884	11.206318699999999	11.207643699999998	11.2089634	11.210277999999999	11.211587399999999	11.212891599999999	11.2141907	11.2154847	11.2167736	11.218057499999999	11.219336499999999	11.2206104	11.2218794	11.223143499999999	11.224402699999999	11.225657	11.2269065	11.2281512	11.229391199999998	11.2306263	11.231856800000001	11.2330826	11.234303699999998	11.235520099999999	11.236732	11.2379393	11.239142	11.2403401	11.241533800000001	11.242723	11.2439077	11.2450879	11.2462638	11.2474353	11.2486024	11.249765199999999	11.2509237	11.2520779	11.2532278	11.2543735	11.255514999999999	11.2566523	11.2577854	11.2589143	11.260039099999998	11.2611599	11.262276499999999	11.2633891	11.264497699999998	11.265602199999998	11.266702800000001	11.2677994	11.268892	11.2699807	11.271065499999999	11.2721464	11.2732234	11.274296699999999	11.275366	11.276431599999999	11.2774934	11.2785514	11.2796057	11.2806563	11.2817031	11.2827463	11.2837858	11.284821699999998	11.285853999999999	11.286882599999998	11.287907599999999	11.288929099999999	11.289947	11.2909614	11.2919723	11.292979699999998	11.293983599999999	11.294984099999999	11.295981099999999	11.296974699999998	11.2979648	11.298951599999999	11.299935	11.3009151	11.3018918	11.3028652	11.3038353	11.3048022	11.305765699999998	11.306726	11.307683099999998	11.3086369	11.3095875	11.310535	11.311479199999999	11.3124204	11.3133583	11.314293199999998	11.3152249	11.3161536	11.317079099999999	11.318001699999998	11.318921099999999	11.3198375	11.320751	11.3216614	11.3225688	11.323473199999999	11.324374699999998	11.325273199999998	11.326168899999999	11.327061599999999	11.3279514	11.328838300000001	11.3297223	11.330603499999999	11.3314818	11.3323573	11.33323	11.3340999	11.3349669	11.3358313	11.3366928	11.3375516	11.338407599999998	11.339260999999999	11.340111599999998	11.3409595	11.3418048	11.3426473	11.343487199999998	11.344324499999999	11.345159099999998	11.345991099999999	11.3468205	11.3476473	11.3484714	11.349293099999999	11.350112099999999	11.350928699999999	11.3517426	11.352554099999999	11.353363	11.3541694	11.3549734	11.3557748	11.3565738	11.3573704	11.3581644	11.358956099999999	11.3597453	11.360532099999999	11.361316599999999	11.3620986	11.362878199999999	11.3636555	11.3644304	11.365203	11.3659733	11.366741199999998	11.367506800000001	11.368270099999998	11.369031099999999	11.3697898	11.370546199999998	11.371300399999999	11.3720523	11.372802	11.3735494	11.374294699999998	11.375037699999998	11.3757785	11.3765171	11.3772535	11.3779878	11.3787199	11.3794498	11.3801776	11.380903199999999	11.3816268	11.3823482	11.3830675	11.383784699999998	11.3844998	11.3852128	11.3859238	11.386632699999998	11.3873395	11.3880443	11.3887471	11.389447800000001	11.3901465	11.390843199999999	11.391537999999999	11.392230699999999	11.3929214	11.3936102	11.3942969	11.3949818	11.3956646	11.396345599999998	11.3970246	11.397701699999999	11.3983768	11.399050099999998	11.3997214	11.4003909	11.4010585	11.401724199999999	11.402388	11.40305	11.4037101	11.4043684	11.4050248	11.4056794	11.4063322	11.4069831	11.4076323	11.408279599999998	11.408925199999999	11.409569	11.410211	11.410851199999998	11.411489699999999	11.4121264	11.412761399999999	11.413394599999998	11.4140261	11.4146558	11.4152839	11.415910199999999	11.4165348	11.4171578	11.417779	11.4183986	11.4190164	11.4196326	11.420247199999999	11.42086	11.4214713	11.4220808	11.4226888	11.423295099999999	11.423899800000001	11.4245029	11.425104300000001	11.425704199999998	11.426302399999999	11.4268991	11.427494199999998	11.428087699999999	11.428679599999999	11.4292699	11.429858699999999	11.430446	11.431031699999998	11.4316158	11.432198399999999	11.432779499999999	11.433359099999999	11.4339371	11.434513599999999	11.435088599999998	11.4356622	11.4362342	11.436804699999998	11.4373738	11.4379414	11.4385075	11.439072099999999	11.4396353	11.440197	11.4407573	11.4413161	11.4418735	11.4424295	11.442984	11.443537099999999	11.4440888	11.4446391	11.445188	11.4457354	11.4462815	11.446826199999999	11.447369499999999	11.4479115	11.448452	11.448991199999998	11.4495291	11.450065599999999	11.450600699999999	11.4511345	11.4516669	11.452198	11.4527278	11.453256199999998	11.4537833	11.4543091	11.454833599999999	11.4553568	11.455878599999998	11.456399199999998	11.456918499999999	11.4574365	11.457953199999999	11.4584687	11.4589828	11.459495699999998	11.460007300000001	11.460517699999999	11.4610268	11.461534699999998	11.462041300000001	11.462546699999999	11.4630508	11.463553699999999	11.4640554	11.4645559	11.465055099999999	11.4655531	11.46605	11.4665456	11.467039999999999	11.467533199999998	11.4680252	11.468516099999999	11.469005699999999	11.469494199999998	11.4699815	11.4704676	11.470952599999999	11.4714363	11.471919	11.4724005	11.4728808	11.47336	11.473837999999999	11.4743149	11.474790699999998	11.4752654	11.4757389	11.476211300000001	11.476682599999998	11.4771527	11.4776218	11.478089699999998	11.4785566	11.4790223	11.479486999999999	11.4799505	11.480412999999999	11.4808744	11.481334699999998	11.481793999999999	11.4822522	11.4827093	11.4831653	11.4836203	11.484074199999998	11.4845271	11.4849789	11.4854297	11.4858794	11.4863281	11.4867758	11.4872224	11.487668	11.4881126	11.488556099999998	11.488998699999998	11.489440199999999	11.489880699999999	11.4903203	11.4907588	11.4911963	11.4916328	11.4920683	11.4925028	11.4929364	11.4933689	11.493800499999999	11.494231099999999	11.4946608	11.4950894	11.495517099999999	11.4959439	11.496369699999999	11.4967945	11.4972183	11.4976413	11.498063199999999	11.4984843	11.4989043	11.4993235	11.4997417	11.500159	11.5005753	11.5009908	11.5014053	11.5018189	11.502231499999999	11.5026433	11.5030542	11.503464099999999	11.5038732	11.5042813	11.5046885	11.5050949	11.5055003	11.505904899999999	11.506308599999999	11.5067114	11.5071133	11.5075144	11.5079145	11.5083138	11.508712300000001	11.509109800000001	11.509506499999999	11.5099024	11.5102973	11.5106915	11.5110847	11.511477199999998	11.5118688	11.512259499999999	11.512649399999999	11.5130384	11.513426699999998	11.5138141	11.514200599999999	11.5145863	11.514971300000001	11.5153553	11.515738599999999	11.5161211	11.516502699999998	11.516883499999999	11.5172635	11.517642699999998	11.518021099999999	11.518398699999999	11.5187755	11.519151599999999	11.5195268	11.5199012	11.520274800000001	11.5206477	11.521019699999998	11.521391	11.5217615	11.522131199999999	11.522500199999998	11.5228684	11.5232358	11.5236024	11.5239683	11.5243334	11.5246978	11.5250614	11.525424199999998	11.5257863	11.5261477	11.5265083	11.5268681	11.527227199999999	11.527585599999998	11.5279432	11.5283001	11.5286563	11.529011699999998	11.5293664	11.5297204	11.5300736	11.5304261	11.5307779	11.531129	11.5314794	11.531829	11.532178	11.5325262	11.532873699999998	11.533220499999999	11.533566699999998	11.533912099999998	11.5342568	11.5346008	11.534944099999999	11.5352868	11.535628699999998	11.5359699	11.536310499999999	11.5366504	11.536989599999998	11.5373281	11.537666	11.5380031	11.538339599999999	11.5386754	11.5390106	11.539344999999999	11.5396789	11.540011999999999	11.5403445	11.5406763	11.5410075	11.541338	11.5416679	11.5419971	11.5423256	11.5426535	11.5429808	11.5433074	11.5436334	11.5439587	11.5442834	11.5446075	11.5449309	11.545253699999998	11.5455758	11.5458974	11.5462183	11.546538499999999	11.546858199999999	11.547177199999998	11.5474956	11.547813399999999	11.548130599999999	11.548447099999999	11.548763099999999	11.549078399999999	11.5493931	11.5497073	11.5500208	11.5503337	11.550645999999999	11.550957699999998	11.5512688	11.5515793	11.551889199999998	11.5521985	11.552507199999999	11.5528153	11.5531229	11.5534298	11.5537362	11.554041999999999	11.554347199999999	11.5546518	11.5549559	11.5552593	11.555562199999999	11.5558645	11.556166300000001	11.5564674	11.5567681	11.557068099999999	11.5573676	11.5576665	11.5579648	11.558262599999999	11.5585598	11.5588565	11.559152599999999	11.5594481	11.559743099999999	11.5600376	11.5603315	11.5606248	11.5609176	11.5612099	11.5615016	11.561792800000001	11.5620834	11.5623735	11.5626631	11.562952099999999	11.5632405	11.5635285	11.5638159	11.5641028	11.564389199999999	11.564675	11.564960300000001	11.565245099999999	11.5655293	11.565813	11.5660963	11.5663789	11.5666611	11.5669428	11.5672239	11.5675045	11.567784699999999	11.5680643	11.5683434	11.568622	11.5689	11.5691776	11.569454699999998	11.5697313	11.5700073	11.5702829	11.570558	11.5708326	11.571106699999998	11.571380199999998	11.5716533	11.5719259	11.5721981	11.5724697	11.5727408	11.5730115	11.5732816	11.5735513	11.5738205	11.5740892	11.5743575	11.574625300000001	11.574892499999999	11.575159300000001	11.575425699999998	11.5756915	11.5759569	11.5762218	11.576486300000001	11.5767503	11.5770138	11.5772768	11.5775394	11.5778015	11.578063199999999	11.5783244	11.5785851	11.5788454	11.579105199999999	11.5793646	11.5796235	11.579882	11.58014	11.5803975	11.580654599999999	11.5809113	11.5811675	11.581423199999998	11.581678499999999	11.5819334	11.5821878	11.5824418	11.5826954	11.582948499999999	11.583201099999998	11.5834534	11.583705199999999	11.5839565	11.5842074	11.5844579	11.584708	11.5849576	11.5852068	11.5854556	11.5857039	11.5859518	11.5861993	11.5864464	11.586693	11.586939300000001	11.5871851	11.5874304	11.5876754	11.587919999999999	11.588164099999998	11.5884078	11.5886511	11.588894	11.589136499999999	11.589378499999999	11.589620199999999	11.5898614	11.5901023	11.590342699999999	11.590582699999999	11.590822300000001	11.5910615	11.5913003	11.5915388	11.5917768	11.5920144	11.592251599999999	11.5924884	11.592724800000001	11.5929608	11.5931964	11.593431699999998	11.5936665	11.593900999999999	11.594135	11.594368699999999	11.5946019	11.594834800000001	11.5950673	11.5952994	11.595531199999998	11.5957625	11.595993499999999	11.596224099999999	11.5964543	11.5966841	11.5969135	11.5971426	11.5973713	11.597599599999999	11.5978275	11.598054999999999	11.598282199999998	11.598509	11.5987355	11.5989615	11.5991872	11.5994125	11.5996375	11.5998621	11.600086300000001	11.6003102	11.600533699999998	11.600756800000001	11.600979599999999	11.601201999999999	11.601424	11.601645699999999	11.601866999999999	11.602088	11.602308599999999	11.6025288	11.6027487	11.6029683	11.6031874	11.6034063	11.6036248	11.6038429	11.604060699999998	11.604278099999998	11.604495199999999	11.6047119	11.604928300000001	11.605144300000001	11.60536	11.6055753	11.6057903	11.606005	11.6062193	11.6064333	11.6066469	11.606860199999998	11.6070731	11.607285699999998	11.607498	11.607709999999999	11.6079216	11.6081328	11.6083438	11.6085544	11.608764599999999	11.6089746	11.609184199999998	11.6093934	11.6096024	11.609810999999999	11.6100193	11.610227199999999	11.6104349	11.6106422	11.6108491	11.6110558	11.6112621	11.6114681	11.6116738	11.611879199999999	11.612084199999998	11.612288999999999	11.6124934	11.6126975	11.6129012	11.6131047	11.6133078	11.6135106	11.613713099999998	11.6139153	11.614117199999999	11.6143188	11.614519999999999	11.614721	11.614921599999999	11.615122	11.615321999999999	11.615521699999999	11.615721099999998	11.615920199999998	11.616119	11.6163174	11.6165156	11.6167135	11.6169111	11.6171083	11.6173053	11.617502	11.6176983	11.617894399999999	11.6180902	11.618285599999998	11.6184808	11.618675699999999	11.618870300000001	11.6190646	11.619258499999999	11.6194522	11.619645599999998	11.619838699999999	11.620031599999999	11.6202241	11.6204163	11.6206083	11.6207999	11.6209913	11.621182300000001	11.6213731	11.621563599999998	11.6217538	11.6219438	11.6221334	11.622322800000001	11.6225118	11.6227006	11.622889099999998	11.6230774	11.6232653	11.623453	11.6236404	11.623827499999999	11.6240143	11.6242008	11.6243871	11.6245731	11.6247588	11.624944300000001	11.6251294	11.6253143	11.625499	11.6256833	11.6258674	11.6260512	11.6262347	11.626418	11.6266009	11.626783699999999	11.626966099999999	11.6271483	11.6273302	11.6275119	11.6276932	11.6278744	11.628055199999999	11.6282358	11.628416099999999	11.628596199999999	11.628775899999999	11.6289555	11.629134699999998	11.6293138	11.6294925	11.629671	11.629849199999999	11.630027199999999	11.6302049	11.6303823	11.630559499999999	11.6307365	11.630913099999999	11.6310896	11.631265699999998	11.631441599999999	11.6316173	11.631792699999998	11.6319679	11.6321428	11.6323174	11.6324918	11.6326659	11.632839800000001	11.633013499999999	11.6331869	11.63336	11.6335329	11.633705599999999	11.633878	11.6340501	11.634222	11.634393699999999	11.6345651	11.6347363	11.634907199999999	11.6350779	11.6352484	11.6354186	11.635588499999999	11.6357583	11.635927699999998	11.636097	11.636265999999999	11.636434699999999	11.6366033	11.6367716	11.6369396	11.6371074	11.637274999999999	11.6374423	11.6376094	11.6377763	11.6379429	11.6381093	11.638275499999999	11.6384414	11.6386071	11.6387725	11.6389378	11.6391028	11.639267499999999	11.639432099999999	11.6395964	11.6397605	11.6399243	11.6400879	11.640251300000001	11.6404145	11.6405774	11.640740199999998	11.640902599999999	11.6410649	11.6412269	11.641388699999998	11.6415503	11.641711699999998	11.6418728	11.6420338	11.6421944	11.642354899999999	11.642515199999998	11.6426752	11.642835	11.6429946	11.643154	11.643313099999999	11.643472099999999	11.6436308	11.6437893	11.6439475	11.6441056	11.6442635	11.644421099999999	11.6445785	11.644735699999998	11.644892699999998	11.6450494	11.645206	11.6453623	11.6455185	11.645674399999999	11.6458301	11.6459856	11.6461409	11.6462959	11.6464508	11.6466055	11.6467599	11.646914099999998	11.647068199999998	11.647222	11.647375599999998	11.647528999999999	11.647682199999998	11.6478352	11.6479879	11.6481405	11.6482929	11.648444999999999	11.648596999999999	11.6487488	11.648900300000001	11.6490517	11.6492028	11.6493538	11.649504499999999	11.649655	11.6498054	11.649955499999999	11.650105499999999	11.650255199999998	11.6504047	11.650554099999999	11.650703199999999	11.6508522	11.6510009	11.6511494	11.6512978	11.6514459	11.6515939	11.651741699999999	11.6518892	11.652036599999999	11.6521838	11.652330699999998	11.6524775	11.652624099999999	11.652770499999999	11.652916699999999	11.6530627	11.6532086	11.653354199999999	11.6534996	11.6536449	11.6537899	11.6539348	11.6540795	11.654224	11.6543683	11.6545124	11.654656300000001	11.6548	11.6549436	11.6550869	11.655230099999999	11.655373099999998	11.6555159	11.6556585	11.6558009	11.655943099999998	11.656085199999998	11.656227099999999	11.656368699999998	11.6565102	11.656651599999998	11.656792699999999	11.656933699999998	11.657074399999999	11.657214999999999	11.6573554	11.657495699999998	11.657635699999998	11.657775599999999	11.657915199999998	11.6580548	11.6581941	11.6583332	11.658472199999999	11.658610999999999	11.658749599999998	11.658888	11.6590263	11.6591644	11.6593023	11.65944	11.6595775	11.659714899999999	11.659852099999998	11.659989099999999	11.660126	11.660262699999999	11.660399199999999	11.6605355	11.660671599999999	11.660807599999998	11.660943399999999	11.661079099999998	11.6612145	11.6613498	11.6614849	11.6616199	11.6617547	11.6618893	11.662023699999999	11.662158	11.662292099999998	11.662426	11.6625598	11.6626933	11.6628268	11.66296	11.6630931	11.663226	11.663358800000001	11.6634914	11.6636238	11.663756	11.6638881	11.664020099999998	11.6641518	11.6642834	11.6644148	11.664546099999999	11.664677199999998	11.664808099999998	11.6649389	11.6650695	11.665199999999999	11.6653303	11.6654604	11.6655903	11.6657201	11.6658498	11.6659793	11.6661086	11.666237699999998	11.6663667	11.6664956	11.6666243	11.6667528	11.6668811	11.6670093	11.6671374	11.6672653	11.667392999999999	11.6675206	11.667648	11.6677753	11.6679024	11.6680293	11.6681561	11.668282699999999	11.6684092	11.668535499999999	11.6686617	11.6687877	11.6689136	11.6690393	11.6691648	11.669290199999999	11.6694155	11.6695406	11.669665499999999	11.6697903	11.669915	11.6700395	11.670163800000001	11.670288	11.670411999999999	11.670535899999999	11.670659599999999	11.670783199999999	11.670906599999999	11.6710299	11.6711531	11.671276099999998	11.6713989	11.671521599999998	11.6716441	11.671766499999999	11.6718888	11.6720109	11.6721328	11.672254599999999	11.6723763	11.6724978	11.672619199999998	11.6727404	11.6728615	11.6729824	11.673103199999998	11.6732238	11.6733443	11.673464699999998	11.6735849	11.6737049	11.6738249	11.673944599999999	11.6740643	11.6741838	11.6743031	11.6744223	11.674541399999999	11.674660300000001	11.674779099999999	11.674897699999999	11.675016199999998	11.6751346	11.6752528	11.675370899999999	11.6754889	11.6756067	11.6757243	11.6758418	11.6759592	11.676076499999999	11.6761936	11.676310599999999	11.6764274	11.6765441	11.6766606	11.676777099999999	11.6768933	11.677009499999999	11.677125499999999	11.6772414	11.677357099999998	11.6774727	11.677588199999999	11.6777035	11.6778187	11.6779338	11.678048699999998	11.6781635	11.6782782	11.678392699999998	11.6785071	11.6786213	11.6787355	11.6788495	11.6789633	11.679077	11.679190599999998	11.6793041	11.6794174	11.6795306	11.679643699999998	11.6797566	11.679869499999999	11.679982099999998	11.680094699999998	11.680207099999999	11.6803194	11.6804315	11.680543599999998	11.6806555	11.680767199999998	11.6808789	11.6809904	11.6811018	11.681213	11.681324199999999	11.6814352	11.681545999999999	11.6816568	11.6817674	11.6818779	11.6819883	11.682098499999999	11.6822086	11.682318599999999	11.6824285	11.682538199999998	11.6826478	11.6827573	11.682866699999998	11.6829759	11.683085	11.683194	11.6833029	11.6834116	11.683520199999998	11.683628699999998	11.683737099999998	11.6838453	11.6839535	11.6840615	11.6841694	11.6842771	11.684384699999999	11.6844923	11.684599699999998	11.6847069	11.684814099999999	11.684921099999999	11.685027999999999	11.6851348	11.6852415	11.685348	11.685454499999999	11.685560800000001	11.685666999999999	11.685773	11.685879	11.6859848	11.686090499999999	11.686196099999998	11.686301599999998	11.686406999999999	11.6865122	11.6866173	11.6867223	11.686827199999998	11.686931999999999	11.687036599999999	11.6871412	11.687245599999999	11.6873499	11.687454099999998	11.687558199999998	11.687662099999999	11.687766	11.687869699999998	11.6879733	11.688076800000001	11.688180199999998	11.688283499999999	11.6883866	11.688489699999998	11.6885926	11.6886954	11.6887981	11.6889007	11.689003199999998	11.6891055	11.6892078	11.6893099	11.6894119	11.6895138	11.6896156	11.6897173	11.6898189	11.6899204	11.690021699999999	11.6901229	11.690224099999998	11.690325099999999	11.690425999999999	11.6905268	11.6906275	11.6907281	11.6908285	11.6909289	11.6910291	11.6911293	11.6912293	11.691329199999998	11.691429	11.6915287	11.6916283	11.6917278	11.691827199999999	11.6919264	11.6920256	11.692124699999999	11.692223599999998	11.6923224	11.692421199999998	11.6925198	11.6926183	11.692716699999998	11.692815	11.6929132	11.6930113	11.6931093	11.693207199999998	11.693304999999999	11.693402699999998	11.693500199999999	11.693597699999998	11.693695	11.6937923	11.6938894	11.6939865	11.6940834	11.694180199999998	11.694277	11.694373599999999	11.694470099999998	11.694566499999999	11.694662899999999	11.694759099999999	11.6948552	11.694951199999998	11.695047099999998	11.6951429	11.6952386	11.6953342	11.695429699999998	11.6955251	11.6956204	11.6957156	11.6958107	11.695905699999999	11.6960006	11.696095399999999	11.69619	11.696284599999998	11.6963791	11.6964735	11.6965678	11.696662	11.696756099999998	11.696850099999999	11.696943899999999	11.6970377	11.6971314	11.697225	11.6973185	11.6974119	11.697505199999998	11.6975984	11.6976915	11.6977845	11.6978774	11.697970199999999	11.6980629	11.6981556	11.698248099999999	11.698340499999999	11.6984328	11.698525	11.6986172	11.698709199999998	11.698801099999999	11.698893	11.698984699999999	11.6990764	11.699167899999999	11.699259399999999	11.699350699999998	11.699442	11.6995332	11.6996243	11.699715199999998	11.699806099999998	11.6998969	11.699987599999998	11.700078199999998	11.700168699999999	11.700259199999998	11.7003495	11.700439699999999	11.7005299	11.7006199	11.7007099	11.7007997	11.700889499999999	11.7009791	11.701068699999999	11.701158199999998	11.701247599999999	11.7013369	11.701426099999999	11.7015152	11.7016043	11.7016932	11.701782099999999	11.7018708	11.7019595	11.702048	11.7021365	11.7022249	11.702313199999999	11.7024014	11.702489499999999	11.7025776	11.7026655	11.7027534	11.702841099999999	11.7029288	11.7030164	11.7031039	11.7031913	11.703278599999999	11.7033658	11.7034529	11.70354	11.7036269	11.703713800000001	11.7038006	11.7038873	11.7039739	11.7040604	11.7041468	11.7042332	11.7043194	11.7044056	11.704491699999998	11.704577699999998	11.7046636	11.704749399999999	11.704835099999999	11.7049208	11.7050063	11.7050918	11.705177199999998	11.7052625	11.705347699999999	11.7054329	11.7055179	11.7056029	11.705687699999999	11.7057725	11.705857199999999	11.7059418	11.7060264	11.7061108	11.706195199999998	11.706279499999999	11.706363699999999	11.7064478	11.7065318	11.706615699999999	11.706699599999999	11.706783399999999	11.706867099999998	11.706950699999998	11.707034199999999	11.7071177	11.707201	11.7072843	11.7073675	11.7074506	11.7075336	11.7076166	11.7076994	11.707782199999999	11.7078649	11.7079475	11.708030099999998	11.708112499999999	11.7081949	11.7082772	11.708359399999999	11.7084415	11.7085236	11.708605499999999	11.7086874	11.708769199999999	11.708851	11.708932599999999	11.709014199999999	11.709095699999999	11.7091771	11.7092584	11.7093396	11.7094208	11.7095019	11.7095829	11.7096638	11.709744599999999	11.7098254	11.7099061	11.709986699999998	11.7100672	11.710147699999998	11.710228099999998	11.7103084	11.7103886	11.710468699999998	11.7105488	11.7106287	11.710708599999998	11.7107885	11.710868199999998	11.710947899999999	11.7110275	11.711107	11.711186399999999	11.7112658	11.711345099999999	11.711424300000001	11.7115034	11.711582499999999	11.7116614	11.7117403	11.711819199999999	11.7118979	11.7119766	11.712055199999998	11.712133699999999	11.712212099999999	11.7122905	11.7123688	11.712447	11.712525199999998	11.712603199999998	11.712681199999999	11.7127591	11.712836999999999	11.712914699999999	11.7129924	11.71307	11.7131476	11.713225	11.7133024	11.7133798	11.713457	11.713534199999998	11.7136113	11.7136883	11.7137652	11.713842099999999	11.7139189	11.713995699999998	11.7140723	11.7141489	11.7142254	11.7143018	11.714378199999999	11.714454499999999	11.7145307	11.7146069	11.7146829	11.7147589	11.7148349	11.714910699999999	11.7149865	11.715062199999998	11.7151379	11.7152134	11.7152889	11.7153644	11.7154397	11.715515	11.7155902	11.7156654	11.7157404	11.7158154	11.7158904	11.7159652	11.71604	11.716114699999999	11.7161894	11.7162639	11.716338499999999	11.7164129	11.7164873	11.716561599999999	11.7166358	11.7167099	11.716783999999999	11.716858	11.716932	11.7170059	11.7170797	11.717153399999999	11.717227099999999	11.7173007	11.717374199999998	11.7174477	11.717521099999999	11.7175944	11.717667699999998	11.717740899999999	11.717813999999999	11.717887099999999	11.71796	11.718033	11.7181058	11.7181786	11.7182513	11.718323999999999	11.718396499999999	11.718469099999998	11.718541499999999	11.7186139	11.718686199999999	11.7187584	11.718830599999999	11.7189027	11.7189748	11.719046800000001	11.7191187	11.7191905	11.7192623	11.719334	11.7194057	11.719477199999998	11.7195488	11.7196202	11.719691599999999	11.7197629	11.7198342	11.7199053	11.7199765	11.7200475	11.7201185	11.7201894	11.7202603	11.7203311	11.7204018	11.7204725	11.720543099999999	11.720613599999998	11.7206841	11.7207545	11.7208248	11.7208951	11.7209653	11.7210355	11.7211056	11.721175599999999	11.7212455	11.7213154	11.7213853	11.721454999999999	11.721524699999998	11.721594399999999	11.7216639	11.7217335	11.7218029	11.7218723	11.7219416	11.722010899999999	11.7220801	11.722149199999999	11.7222183	11.7222873	11.722356199999998	11.722425099999999	11.722494	11.7225627	11.7226314	11.722700099999999	11.722768599999998	11.7228371	11.722905599999999	11.722973999999999	11.7230423	11.723110599999998	11.7231788	11.7232469	11.723315	11.723383	11.723450999999999	11.7235189	11.723586699999998	11.7236545	11.7237222	11.7237899	11.7238575	11.723925	11.7239925	11.7240599	11.724127199999998	11.7241945	11.7242618	11.7243289	11.724395999999999	11.7244631	11.724530099999999	11.724597	11.7246639	11.724730699999999	11.7247975	11.724864199999999	11.724930800000001	11.7249974	11.7250639	11.7251303	11.725196699999998	11.7252631	11.7253294	11.725395599999999	11.7254618	11.7255279	11.7255939	11.7256599	11.725725800000001	11.725791699999998	11.7258575	11.7259233	11.725989	11.7260546	11.726120199999999	11.726185699999998	11.726251199999998	11.726316599999999	11.7263819	11.726447199999999	11.7265124	11.726577599999999	11.7266427	11.7267078	11.7267728	11.7268378	11.726902599999999	11.726967499999999	11.7270323	11.727096999999999	11.727161599999999	11.727226199999999	11.7272908	11.727355300000001	11.727419699999999	11.7274841	11.7275484	11.727612699999998	11.7276769	11.7277411	11.727805199999999	11.727869199999999	11.727933199999999	11.7279971	11.728061	11.7281248	11.7281886	11.7282523	11.728316	11.728379599999998	11.7284431	11.7285066	11.72857	11.7286334	11.728696699999999	11.72876	11.728823199999999	11.7288864	11.728949499999999	11.7290125	11.729075499999999	11.7291385	11.729201399999999	11.7292642	11.729327	11.729389699999999	11.7294524	11.729515	11.7295775	11.72964	11.7297025	11.7297649	11.7298273	11.729889499999999	11.7299518	11.730013999999999	11.7300761	11.730138199999999	11.730200199999999	11.730262199999999	11.730324099999999	11.730386	11.7304478	11.7305095	11.730571199999998	11.7306329	11.7306945	11.730756	11.730817499999999	11.730879	11.7309404	11.731001699999998	11.731062999999999	11.731124199999998	11.7311854	11.7312465	11.7313076	11.731368699999999	11.731429599999998	11.7314905	11.731551399999999	11.731612199999999	11.731672999999999	11.7317337	11.7317944	11.731855	11.731915599999999	11.731976099999999	11.7320365	11.7320969	11.7321573	11.732217599999998	11.7322778	11.732337999999999	11.732398199999999	11.7324583	11.7325183	11.7325783	11.7326383	11.732698199999998	11.732757999999999	11.7328178	11.732877599999998	11.7329373	11.7329969	11.7330565	11.733116099999998	11.7331756	11.733234999999999	11.7332944	11.733353699999999	11.733412999999999	11.7334723	11.7335315	11.7335906	11.733649699999999	11.7337088	11.7337678	11.733826699999998	11.733885599999999	11.7339445	11.7340033	11.734062	11.734120699999998	11.7341794	11.734238	11.7342965	11.734355099999998	11.734413499999999	11.734471899999999	11.7345303	11.734588599999999	11.7346469	11.7347051	11.734763199999998	11.7348214	11.7348794	11.7349375	11.734995399999999	11.7350534	11.735111199999999	11.735169099999998	11.7352268	11.7352846	11.735342300000001	11.735399899999999	11.735457499999999	11.735515	11.7355725	11.735629999999999	11.7356874	11.735744699999998	11.735802	11.7358593	11.7359165	11.735973699999999	11.7360308	11.7360879	11.7361449	11.7362019	11.7362588	11.736315699999999	11.7363725	11.736429300000001	11.736486	11.7365427	11.7365994	11.736656	11.736712599999999	11.736769099999998	11.7368255	11.7368819	11.7369383	11.7369946	11.7370509	11.737107199999999	11.7371633	11.7372195	11.737275599999998	11.7373316	11.7373876	11.737443599999999	11.7374995	11.7375554	11.737611199999998	11.737667	11.737722699999999	11.7377784	11.737834	11.737889599999999	11.737945199999999	11.738000699999999	11.7380561	11.7381116	11.7381669	11.7382222	11.738277499999999	11.7383328	11.738387999999999	11.7384431	11.738498199999999	11.7385533	11.738608300000001	11.7386632	11.7387182	11.738773	11.7388279	11.7388827	11.7389374	11.738992099999999	11.7390468	11.7391014	11.739156	11.739210499999999	11.739265	11.7393194	11.739373800000001	11.7394281	11.7394825	11.739536699999999	11.7395909	11.739645099999999	11.739699199999999	11.7397533	11.7398074	11.7398614	11.7399153	11.7399693	11.740023099999998	11.740077	11.740130800000001	11.7401845	11.740238199999999	11.740291899999999	11.7403455	11.740399	11.7404526	11.7405061	11.7405595	11.7406129	11.7406663	11.740719599999998	11.7407729	11.7408261	11.7408793	11.7409324	11.740985499999999	11.7410386	11.741091599999999	11.741144599999998	11.7411975	11.7412504	11.7413033	11.741356099999999	11.7414089	11.7414616	11.7415143	11.7415669	11.741619499999999	11.741672099999999	11.7417246	11.741777099999998	11.7418295	11.7418819	11.7419343	11.741986599999999	11.7420389	11.7420911	11.7421433	11.7421954	11.7422475	11.742299599999999	11.7423516	11.7424036	11.7424555	11.7425074	11.7425593	11.7426111	11.7426629	11.742714699999999	11.7427664	11.742818	11.742869599999999	11.742921199999998	11.7429727	11.743024199999999	11.743075699999999	11.743127099999999	11.743178499999999	11.7432298	11.743281099999999	11.7433324	11.7433836	11.743434800000001	11.7434859	11.743537	11.743588099999998	11.7436391	11.743690099999998	11.743741	11.7437919	11.7438428	11.7438936	11.7439444	11.7439951	11.7440458	11.7440965	11.7441471	11.744197699999999	11.7442482	11.744298699999998	11.744349199999998	11.7443996	11.744449999999999	11.7445003	11.744550599999998	11.7446009	11.744651099999999	11.744701300000001	11.7447515	11.744801599999999	11.744851699999998	11.744901699999998	11.744951699999998	11.7450017	11.745051599999998	11.745101499999999	11.7451513	11.7452011	11.7452509	11.745300599999998	11.7453503	11.7454	11.745449599999999	11.7454992	11.745548699999999	11.745598199999998	11.7456477	11.7456971	11.7457465	11.7457958	11.745845199999998	11.7458944	11.745943699999998	11.7459929	11.746042	11.746091199999999	11.7461402	11.746189300000001	11.7462383	11.7462873	11.746336199999998	11.7463851	11.746433999999999	11.7464828	11.746531599999999	11.7465803	11.7466291	11.7466777	11.7467264	11.746775	11.7468235	11.7468721	11.7469206	11.746969	11.7470174	11.7470658	11.747114199999999	11.7471625	11.7472108	11.747259	11.747307199999998	11.7473553	11.747403499999999	11.7474516	11.7474996	11.747547599999999	11.747595599999999	11.7476436	11.7476915	11.747739300000001	11.7477872	11.747835	11.747882699999998	11.747930499999999	11.747978199999999	11.7480258	11.748073399999999	11.748121	11.7481686	11.748216099999999	11.7482636	11.748311	11.748358399999999	11.7484058	11.748453099999999	11.7485004	11.7485477	11.7485949	11.7486421	11.7486893	11.7487364	11.7487835	11.748830499999999	11.748877499999999	11.7489245	11.7489715	11.7490184	11.7490653	11.7491121	11.7491589	11.7492057	11.7492524	11.749299099999998	11.7493458	11.7493924	11.749438999999999	11.7494856	11.7495321	11.7495786	11.7496251	11.7496715	11.7497179	11.7497642	11.749810599999998	11.7498568	11.7499031	11.7499493	11.749995499999999	11.7500416	11.750087800000001	11.7501338	11.7501799	11.7502259	11.7502719	11.7503178	11.7503637	11.7504096	11.7504555	11.7505013	11.750547099999999	11.7505928	11.750638499999999	11.750684199999998	11.7507298	11.7507754	11.750821	11.750866599999998	11.750912099999999	11.7509575	11.751002999999999	11.7510484	11.7510938	11.7511391	11.7511844	11.751229699999998	11.7512749	11.7513201	11.7513653	11.7514104	11.7514556	11.7515006	11.7515457	11.7515907	11.7516357	11.751680599999998	11.7517255	11.7517704	11.7518152	11.751859999999999	11.7519048	11.7519496	11.7519943	11.752039	11.752083599999999	11.7521282	11.7521728	11.7522174	11.7522619	11.7523064	11.7523508	11.7523953	11.752439699999998	11.752483999999999	11.7525283	11.752572599999999	11.7526169	11.7526611	11.7527053	11.7527495	11.752793599999999	11.752837699999999	11.7528818	11.7529258	11.7529698	11.7530138	11.7530577	11.753101699999998	11.753145499999999	11.7531894	11.753233199999999	11.753276999999999	11.753320699999998	11.7533645	11.7534081	11.7534518	11.7534954	11.753539	11.7535826	11.7536261	11.753669599999998	11.753713099999999	11.7537565	11.7537999	11.7538433	11.753886699999999	11.753929999999999	11.7539733	11.754016499999999	11.754059699999999	11.7541029	11.7541461	11.754189199999999	11.7542323	11.7542754	11.7543184	11.7543614	11.7544044	11.7544473	11.7544902	11.7545331	11.754576	11.7546188	11.754661599999999	11.7547043	11.7547471	11.754789800000001	11.7548324	11.7548751	11.754917699999998	11.7549603	11.7550028	11.7550453	11.7550878	11.7551303	11.7551727	11.7552151	11.755257499999999	11.7552998	11.755342099999998	11.7553844	11.7554266	11.755468800000001	11.755511	11.7555532	11.7555953	11.7556374	11.7556795	11.7557215	11.755763499999999	11.7558055	11.7558474	11.7558894	11.7559313	11.755973099999999	11.7560149	11.756056699999998	11.7560985	11.7561403	11.756181999999999	11.7562237	11.7562653	11.7563069	11.7563485	11.756390099999999	11.756431599999999	11.7564731	11.7565146	11.7565561	11.7565975	11.7566389	11.756680199999998	11.756721599999999	11.7567629	11.7568042	11.7568454	11.7568866	11.7569278	11.756969	11.757010099999999	11.7570512	11.7570923	11.7571333	11.7571743	11.7572153	11.7572563	11.757297199999998	11.757338099999998	11.757379	11.757419800000001	11.7574606	11.7575014	11.7575422	11.7575829	11.757623599999999	11.7576643	11.7577049	11.7577456	11.757786199999998	11.757826699999999	11.757867199999998	11.7579078	11.7579482	11.757988699999999	11.7580291	11.7580695	11.7581099	11.7581502	11.7581905	11.7582308	11.758270999999999	11.7583113	11.7583515	11.7583916	11.7584318	11.7584719	11.758512	11.758552	11.7585921	11.7586321	11.758672099999998	11.758712	11.7587519	11.758791800000001	11.758831699999998	11.7588715	11.7589113	11.758951099999999	11.7589909	11.759030599999999	11.7590703	11.75911	11.759149599999999	11.759189199999998	11.7592288	11.7592684	11.7593079	11.759347499999999	11.759386899999999	11.7594264	11.759465800000001	11.7595052	11.7595446	11.759584	11.7596233	11.759662599999999	11.7597019	11.7597411	11.759780300000001	11.759819499999999	11.759858699999999	11.759897800000001	11.7599369	11.759976	11.760015	11.7600541	11.760093099999999	11.7601321	11.760171	11.7602099	11.7602488	11.7602877	11.7603265	11.7603654	11.760404099999999	11.7604429	11.760481599999999	11.760520399999999	11.760558999999999	11.760597699999998	11.7606363	11.7606749	11.7607135	11.7607521	11.760790599999998	11.760829099999999	11.7608676	11.760906	11.760944499999999	11.7609829	11.761021199999998	11.7610596	11.7610979	11.7611362	11.7611745	11.761212699999998	11.7612509	11.761289099999999	11.7613273	11.761365399999999	11.7614035	11.7614416	11.761479699999999	11.761517699999999	11.761555699999999	11.761593699999999	11.761631699999999	11.7616696	11.7617075	11.7617454	11.7617833	11.761821099999999	11.7618589	11.7618967	11.761934499999999	11.761972199999999	11.7620099	11.762047599999999	11.7620852	11.7621229	11.7621605	11.762198099999999	11.762235599999999	11.7622732	11.762310699999999	11.762348099999999	11.762385599999998	11.762423	11.7624604	11.7624978	11.762535199999999	11.7625725	11.7626098	11.762647099999999	11.7626844	11.762721599999999	11.7627588	11.762796	11.7628331	11.7628703	11.7629074	11.7629445	11.762981499999999	11.763018599999999	11.7630556	11.763092599999998	11.7631295	11.763166499999999	11.7632034	11.7632403	11.7632771	11.763314	11.7633508	11.7633876	11.7634243	11.763461099999999	11.7634978	11.763534499999999	11.763571099999998	11.7636078	11.7636444	11.763681	11.7637176	11.7637541	11.7637907	11.763827199999998	11.763863599999999	11.763900099999999	11.7639365	11.7639729	11.7640093	11.764045699999999	11.764082	11.7641183	11.7641546	11.7641908	11.7642271	11.7642633	11.7642995	11.764335599999999	11.764371800000001	11.7644079	11.764444	11.764480099999998	11.7645161	11.7645521	11.7645881	11.764624099999999	11.764660099999999	11.764695999999999	11.7647319	11.7647678	11.764803699999998	11.764839499999999	11.7648753	11.764911099999999	11.7649469	11.7649826	11.7650183	11.765054	11.765089699999999	11.7651253	11.765160999999999	11.7651966	11.765232099999999	11.765267699999999	11.765303199999998	11.7653387	11.765374199999998	11.7654097	11.765445099999999	11.765480599999998	11.765516	11.7655513	11.765586699999998	11.765621999999999	11.7656573	11.7656926	11.7657279	11.7657631	11.7657983	11.7658335	11.765868699999999	11.7659038	11.7659389	11.765974	11.7660091	11.766044199999998	11.766079199999998	11.766114199999999	11.7661492	11.766184099999998	11.766219099999999	11.766254	11.7662889	11.7663238	11.766358599999998	11.7663934	11.7664283	11.766463	11.7664978	11.7665325	11.7665673	11.766601999999999	11.766636599999998	11.7666713	11.7667059	11.7667405	11.766775099999998	11.7668097	11.7668442	11.7668787	11.7669132	11.7669477	11.7669821	11.7670166	11.767050999999999	11.7670853	11.767119699999999	11.767154	11.7671884	11.7672227	11.7672569	11.767291199999999	11.7673254	11.767359599999999	11.7673938	11.767427999999999	11.7674621	11.7674963	11.7675304	11.7675644	11.7675985	11.7676325	11.767666499999999	11.7677005	11.7677345	11.7677684	11.767802399999999	11.7678363	11.767870199999999	11.767904	11.7679379	11.767971699999999	11.7680055	11.7680393	11.768073	11.7681068	11.7681405	11.768174199999999	11.7682078	11.7682415	11.768275099999999	11.768308699999999	11.7683423	11.7683759	11.7684094	11.7684429	11.768476399999999	11.7685099	11.7685434	11.7685768	11.7686102	11.768643599999999	11.768677	11.7687103	11.768743699999998	11.768777	11.7688103	11.7688435	11.768876800000001	11.76891	11.768943199999999	11.7689764	11.769009599999999	11.769042699999998	11.7690758	11.769109	11.769141999999999	11.769175099999998	11.769208099999998	11.769241199999998	11.769274199999998	11.769307099999999	11.769340099999999	11.769373	11.7694059	11.7694388	11.769471699999999	11.7695046	11.769537399999999	11.769570199999999	11.769603	11.7696358	11.7696685	11.7697013	11.769734	11.769766699999998	11.7697993	11.769832	11.769864599999998	11.769897199999999	11.7699298	11.7699624	11.7699949	11.7700275	11.770059999999999	11.770092499999999	11.770124899999999	11.7701574	11.7701898	11.7702222	11.7702546	11.770287	11.7703193	11.7703516	11.7703839	11.770416199999998	11.770448499999999	11.770480699999998	11.770513	11.770545199999999	11.7705774	11.770609499999999	11.770641699999999	11.7706738	11.7707059	11.770738	11.770770099999998	11.7708021	11.7708342	11.770866199999999	11.7708982	11.7709301	11.770962099999998	11.770994	11.7710259	11.7710578	11.7710897	11.7711215	11.7711534	11.771185199999998	11.771217	11.7712487	11.7712805	11.771312199999999	11.7713439	11.771375599999999	11.7714073	11.771438999999999	11.771470599999999	11.771502199999999	11.7715338	11.7715654	11.771597	11.7716285	11.771659999999999	11.7716915	11.771723	11.7717545	11.7717859	11.7718173	11.7718487	11.771880099999999	11.7719115	11.7719428	11.771974199999999	11.772005499999999	11.7720368	11.772067999999999	11.7720993	11.7721305	11.772161699999998	11.7721929	11.772224099999999	11.7722553	11.7722864	11.7723175	11.772348599999999	11.772379699999998	11.7724108	11.772441800000001	11.772472800000001	11.7725038	11.7725348	11.7725658	11.7725968	11.7726277	11.7726586	11.7726895	11.772720399999999	11.772751199999998	11.772782099999999	11.7728129	11.7728437	11.7728745	11.772905199999999	11.772936	11.7729667	11.7729974	11.7730281	11.7730588	11.7730894	11.773119999999999	11.773150699999999	11.773181300000001	11.7732118	11.773242399999999	11.7732729	11.773303499999999	11.773334	11.7733644	11.7733949	11.7734254	11.7734558	11.773486199999999	11.773516599999999	11.773546999999999	11.7735773	11.7736077	11.773638	11.7736683	11.7736986	11.7737288	11.7737591	11.7737893	11.7738195	11.7738497	11.773879899999999	11.773910099999998	11.773940199999998	11.7739703	11.7740004	11.7740305	11.774060599999999	11.7740906	11.7741207	11.774150699999998	11.774180699999999	11.7742107	11.774240599999999	11.7742706	11.774300499999999	11.7743304	11.7743603	11.7743901	11.77442	11.774449800000001	11.774479699999999	11.774509499999999	11.7745392	11.774569	11.774598699999999	11.774628499999999	11.7746582	11.7746879	11.774717599999999	11.774747199999998	11.774776899999999	11.774806499999999	11.7748361	11.7748657	11.7748952	11.7749248	11.774954300000001	11.7749839	11.7750134	11.7750428	11.7750723	11.7751018	11.775131199999999	11.7751606	11.77519	11.7752194	11.775248699999999	11.7752781	11.775307399999999	11.775336699999999	11.775366	11.7753953	11.7754245	11.775453800000001	11.775483	11.775512199999998	11.7755414	11.775570599999998	11.775599699999999	11.7756289	11.775658	11.775687099999999	11.775716199999998	11.7757452	11.7757743	11.7758033	11.7758323	11.7758613	11.7758903	11.7759193	11.775948199999998	11.775977199999998	11.776006099999998	11.776035	11.7760639	11.7760927	11.7761216	11.7761504	11.776179199999998	11.776207999999999	11.7762368	11.776265599999999	11.7762943	11.776323	11.7763518	11.7763805	11.776409099999999	11.7764378	11.7764664	11.776495099999998	11.776523699999998	11.7765523	11.776580899999999	11.7766094	11.776638	11.7766665	11.776695	11.7767235	11.776752	11.7767804	11.7768089	11.7768373	11.776865699999998	11.7768941	11.7769225	11.7769509	11.7769792	11.7770076	11.7770359	11.777064199999998	11.7770925	11.7771207	11.777149	11.777177199999999	11.7772054	11.777233599999999	11.7772618	11.777289999999999	11.777318099999999	11.7773463	11.7773744	11.777402499999999	11.777430599999999	11.7774586	11.777486699999999	11.7775147	11.777542699999998	11.777570699999998	11.777598699999999	11.777626699999999	11.7776547	11.777682599999999	11.7777105	11.7777384	11.7777663	11.777794199999999	11.7778221	11.7778499	11.7778777	11.777905599999999	11.7779334	11.777961099999999	11.7779889	11.778016599999999	11.7780444	11.7780721	11.7780998	11.7781275	11.7781551	11.7781828	11.778210399999999	11.7782381	11.778265699999999	11.7782933	11.7783208	11.7783484	11.7783759	11.7784035	11.778431	11.7784585	11.7784859	11.7785134	11.7785408	11.7785683	11.778595699999999	11.778623099999999	11.7786505	11.7786779	11.7787052	11.7787325	11.7787599	11.778787199999998	11.7788145	11.7788417	11.778869	11.7788963	11.7789235	11.7789507	11.7789779	11.7790051	11.779032199999998	11.7790594	11.7790865	11.779113699999998	11.7791408	11.7791679	11.7791949	11.779221999999999	11.779249	11.779276099999999	11.7793031	11.7793301	11.779357099999999	11.779384	11.779411	11.7794379	11.7794648	11.7794917	11.7795186	11.7795455	11.7795724	11.779599199999998	11.7796261	11.7796529	11.779679699999999	11.7797065	11.779733199999999	11.77976	11.779786699999999	11.7798135	11.779840199999999	11.7798669	11.7798935	11.7799202	11.7799469	11.779973499999999	11.780000099999999	11.780026699999999	11.7800533	11.7800799	11.7801064	11.780133	11.7801595	11.780185999999999	11.7802125	11.780239	11.780265499999999	11.7802919	11.7803184	11.7803448	11.7803712	11.780397599999999	11.780424	11.7804504	11.7804767	11.780503099999999	11.7805294	11.780555699999999	11.780581999999999	11.7806083	11.7806345	11.7806608	11.780687	11.7807132	11.7807394	11.780765599999999	11.7807918	11.780818	11.7808441	11.7808703	11.7808964	11.780922499999999	11.780948599999999	11.780974599999999	11.781000699999998	11.7810268	11.7810528	11.7810788	11.7811048	11.7811308	11.7811568	11.781182699999999	11.781208699999999	11.7812346	11.7812605	11.781286399999999	11.7813123	11.781338199999999	11.781364	11.7813899	11.781415699999998	11.7814415	11.781467300000001	11.781493099999999	11.7815189	11.781544599999998	11.7815704	11.7815961	11.7816218	11.7816475	11.781673199999998	11.7816989	11.7817245	11.7817502	11.7817758	11.781801399999999	11.781827	11.781852599999999	11.7818782	11.7819038	11.7819293	11.7819548	11.7819804	11.7820059	11.7820314	11.7820568	11.7820823	11.7821077	11.782133199999999	11.782158599999999
	0.0
SRR1822165_002.c_curve	0.0
	0.0	1.0	2.0	3.0	4.0	5.0	6.0	7.0	8.0	9.0	10.0	11.0	12.0	13.0	14.0	15.0	16.0	17.0	18.0	19.0	20.0	21.0	22.0	23.0	24.0	25.0	26.0	27.0	28.0	29.0	30.0	31.0	32.0	33.0	34.0	35.0	36.0	37.0	38.0	39.0	40.0	41.0	42.0	43.0	44.0	45.0	46.0	47.0	48.0	49.0	50.0	51.0	52.0	53.0	54.0	55.0	56.0	57.0	58.0	59.0	60.0	61.0	62.0	63.0	64.0	65.0	66.0	67.0	68.0	69.0	70.0	71.0	72.0	73.0	74.0	75.0	76.0	77.0	78.0	79.0	80.0	81.0	82.0	83.0	84.0	85.0	86.0	87.0	88.0	89.0	90.0	91.0	92.0	93.0	94.0	95.0	96.0	97.0	98.0	99.0	100.0	101.0	102.0	103.0	104.0	105.0	106.0	107.0	108.0	109.0	110.0	111.0	112.0	113.0	114.0	115.0	116.0	117.0	118.0	119.0	120.0	121.0	122.0	123.0	124.0	125.0	126.0	127.0	128.0	129.0	130.0	131.0	132.0	133.0	134.0	135.0	136.0	137.0	138.0	139.0	140.0	141.0	142.0	143.0	144.0	145.0	146.0	147.0	148.0	149.0	150.0	151.0	152.0	153.0	154.0	155.0	156.0	157.0	158.0	159.0	160.0	161.0	162.0	163.0	164.0	165.0	166.0	167.0	168.0	169.0	170.0	171.0	172.0	173.0	174.0	175.0	176.0	177.0	178.0	179.0	180.0	181.0	182.0	183.0	184.0	185.0	186.0	187.0	188.0	189.0	190.0	191.0	192.0	193.0	194.0	195.0	196.0	197.0	198.0	199.0	200.0	201.0	202.0	203.0	204.0	205.0	206.0	207.0	208.0	209.0	210.0	211.0	212.0	213.0	214.0	215.0	216.0	217.0	218.0	219.0	220.0	221.0	222.0	223.0	224.0	225.0	226.0	227.0	228.0	229.0	230.0	231.0	232.0	233.0	234.0	235.0	236.0	237.0	238.0	239.0	240.0	241.0	242.0	243.0	244.0	245.0	246.0	247.0	248.0	249.0	250.0	251.0	252.0	253.0	254.0	255.0	256.0	257.0	258.0	259.0	260.0	261.0	262.0	263.0	264.0	265.0	266.0	267.0	268.0	269.0	270.0	271.0	272.0	273.0	274.0	275.0	276.0	277.0	278.0	279.0	280.0	281.0	282.0	283.0	284.0	285.0	286.0	287.0	288.0	289.0	290.0	291.0	292.0	293.0	294.0	295.0	296.0	297.0	298.0	299.0	300.0	301.0	302.0	303.0	304.0	305.0	306.0	307.0	308.0	309.0	310.0	311.0	312.0	313.0	314.0	315.0	316.0	317.0	318.0	319.0	320.0	321.0	322.0	323.0	324.0	325.0	326.0	327.0	328.0	329.0	330.0	331.0	332.0	333.0	334.0	335.0	336.0	337.0	338.0	339.0	340.0	341.0	342.0	343.0	344.0	345.0	346.0	347.0	348.0	349.0	350.0	351.0	352.0	353.0	354.0	355.0	356.0	357.0	358.0	359.0	360.0	361.0	362.0	363.0	364.0	365.0	366.0	367.0	368.0	369.0	370.0	371.0	372.0	373.0	374.0	375.0	376.0	377.0	378.0	379.0	380.0	381.0	382.0	383.0	384.0	385.0	386.0	387.0	388.0	389.0	390.0	391.0	392.0	393.0	394.0	395.0	396.0	397.0	398.0	399.0	400.0	401.0	402.0	403.0	404.0	405.0	406.0	407.0	408.0	409.0	410.0	411.0	412.0	413.0	414.0	415.0	416.0	417.0	418.0	419.0	420.0	421.0	422.0	423.0	424.0	425.0	426.0	427.0	428.0	429.0	430.0	431.0	432.0	433.0	434.0	435.0	436.0	437.0	438.0	439.0	440.0	441.0	442.0	443.0	444.0	445.0	446.0	447.0	448.0	449.0	450.0	451.0	452.0	453.0	454.0	455.0	456.0	457.0	458.0	459.0	460.0	461.0	462.0	463.0	464.0	465.0	466.0	467.0	468.0	469.0	470.0	471.0	472.0	473.0	474.0	475.0	476.0	477.0	478.0	479.0	480.0	481.0	482.0	483.0	484.0	485.0	486.0	487.0	488.0	489.0	490.0	491.0	492.0	493.0	494.0	495.0	496.0	497.0	498.0	499.0	500.0	501.0	502.0	503.0	504.0	505.0	506.0	507.0	508.0	509.0	510.0	511.0	512.0	513.0	514.0	515.0	516.0	517.0	518.0	519.0	520.0	521.0	522.0	523.0	524.0	525.0	526.0	527.0	528.0	529.0	530.0	531.0	532.0	533.0	534.0	535.0	536.0	537.0	538.0	539.0	540.0	541.0	542.0	543.0	544.0	545.0	546.0	547.0	548.0	549.0	550.0	551.0	552.0	553.0	554.0	555.0	556.0	557.0	558.0	559.0	560.0	561.0	562.0	563.0	564.0	565.0	566.0	567.0	568.0	569.0	570.0	571.0	572.0	573.0	574.0	575.0	576.0	577.0	578.0	579.0	580.0	581.0	582.0	583.0	584.0	585.0	586.0	587.0	588.0	589.0	590.0	591.0	592.0	593.0	594.0	595.0	596.0	597.0	598.0	599.0	600.0	601.0	602.0	603.0	604.0	605.0	606.0	607.0	608.0	609.0	610.0	611.0	612.0	613.0	614.0	615.0	616.0	617.0	618.0	619.0	620.0	621.0	622.0	623.0	624.0	625.0	626.0	627.0	628.0	629.0	630.0	631.0	632.0	633.0	634.0	635.0	636.0	637.0	638.0	639.0	640.0	641.0	642.0	643.0	644.0	645.0	646.0	647.0	648.0	649.0	650.0	651.0	652.0	653.0	654.0	655.0	656.0	657.0	658.0	659.0	660.0	661.0	662.0	663.0	664.0	665.0	666.0	667.0	668.0	669.0	670.0	671.0	672.0	673.0	674.0	675.0	676.0	677.0	678.0	679.0	680.0	681.0	682.0	683.0	684.0	685.0	686.0	687.0	688.0	689.0	690.0	691.0	692.0	693.0	694.0	695.0	696.0	697.0	698.0	699.0	700.0	701.0	702.0	703.0	704.0	705.0	706.0	707.0	708.0	709.0	710.0	711.0	712.0	713.0	714.0	715.0	716.0	717.0	718.0	719.0	720.0	721.0	722.0	723.0	724.0	725.0	726.0	727.0	728.0	729.0	730.0	731.0	732.0	733.0	734.0	735.0	736.0	737.0	738.0	739.0	740.0	741.0	742.0	743.0	744.0	745.0	746.0	747.0	748.0	749.0	750.0	751.0	752.0	753.0	754.0	755.0	756.0	757.0	758.0	759.0	760.0	761.0	762.0	763.0	764.0	765.0	766.0	767.0	768.0	769.0	770.0	771.0	772.0	773.0	774.0	775.0	776.0	777.0	778.0	779.0	780.0	781.0	782.0	783.0	784.0	785.0	786.0	787.0	788.0	789.0	790.0	791.0	792.0	793.0	794.0	795.0	796.0	797.0	798.0	799.0	800.0	801.0	802.0	803.0	804.0	805.0	806.0	807.0	808.0	809.0	810.0	811.0	812.0	813.0	814.0	815.0	816.0	817.0	818.0	819.0	820.0	821.0	822.0	823.0	824.0	825.0	826.0	827.0	828.0	829.0	830.0	831.0	832.0	833.0	834.0	835.0	836.0	837.0	838.0	839.0	840.0	841.0	842.0	843.0	844.0	845.0	846.0	847.0	848.0	849.0	850.0	851.0	852.0	853.0	854.0	855.0	856.0	857.0	858.0	859.0	860.0	861.0	862.0	863.0	864.0	865.0	866.0	867.0	868.0	869.0	870.0	871.0	872.0	873.0	874.0	875.0	876.0	877.0	878.0	879.0	880.0	881.0	882.0	883.0	884.0	885.0	886.0	887.0	888.0	889.0	890.0	891.0	892.0	893.0	894.0	895.0	896.0	897.0	898.0	899.0	900.0	901.0	902.0	903.0	904.0	905.0	906.0	907.0	908.0	909.0	910.0	911.0	912.0	913.0	914.0	915.0	916.0	917.0	918.0	919.0	920.0	921.0	922.0	923.0	924.0	925.0	926.0	927.0	928.0	929.0	930.0	931.0	932.0	933.0	934.0	935.0	936.0	937.0	938.0	939.0	940.0	941.0	942.0	943.0	944.0	945.0	946.0	947.0	948.0	949.0	950.0	951.0	952.0	953.0	954.0	955.0	956.0	957.0	958.0	959.0	960.0	961.0	962.0	963.0	964.0	965.0	966.0	967.0	968.0	969.0	970.0	971.0	972.0	973.0	974.0	975.0	976.0	977.0	978.0	979.0	980.0	981.0	982.0	983.0	984.0	985.0	986.0	987.0	988.0	989.0	990.0	991.0	992.0	993.0	994.0	995.0	996.0	997.0	998.0	999.0	1000.0	1001.0	1002.0	1003.0	1004.0	1005.0	1006.0	1007.0	1008.0	1009.0	1010.0	1011.0	1012.0	1013.0	1014.0	1015.0	1016.0	1017.0	1018.0	1019.0	1020.0	1021.0	1022.0	1023.0	1024.0	1025.0	1026.0	1027.0	1028.0	1029.0	1030.0	1031.0	1032.0	1033.0	1034.0	1035.0	1036.0	1037.0	1038.0	1039.0	1040.0	1041.0	1042.0	1043.0	1044.0	1045.0	1046.0	1047.0	1048.0	1049.0	1050.0	1051.0	1052.0	1053.0	1054.0	1055.0	1056.0	1057.0	1058.0	1059.0	1060.0	1061.0	1062.0	1063.0	1064.0	1065.0	1066.0	1067.0	1068.0	1069.0	1070.0	1071.0	1072.0	1073.0	1074.0	1075.0	1076.0	1077.0	1078.0	1079.0	1080.0	1081.0	1082.0	1083.0	1084.0	1085.0	1086.0	1087.0	1088.0	1089.0	1090.0	1091.0	1092.0	1093.0	1094.0	1095.0	1096.0	1097.0	1098.0	1099.0	1100.0	1101.0	1102.0	1103.0	1104.0	1105.0	1106.0	1107.0	1108.0	1109.0	1110.0	1111.0	1112.0	1113.0	1114.0	1115.0	1116.0	1117.0	1118.0	1119.0	1120.0	1121.0	1122.0	1123.0	1124.0	1125.0	1126.0	1127.0	1128.0	1129.0	1130.0	1131.0	1132.0	1133.0	1134.0	1135.0	1136.0	1137.0	1138.0	1139.0	1140.0	1141.0	1142.0	1143.0	1144.0	1145.0	1146.0	1147.0	1148.0	1149.0	1150.0	1151.0	1152.0	1153.0	1154.0	1155.0	1156.0	1157.0	1158.0	1159.0	1160.0	1161.0	1162.0	1163.0	1164.0	1165.0	1166.0	1167.0	1168.0	1169.0	1170.0	1171.0	1172.0	1173.0	1174.0	1175.0	1176.0	1177.0	1178.0	1179.0	1180.0	1181.0	1182.0	1183.0	1184.0	1185.0	1186.0	1187.0	1188.0	1189.0	1190.0	1191.0	1192.0	1193.0	1194.0	1195.0	1196.0	1197.0	1198.0	1199.0	1200.0	1201.0	1202.0	1203.0	1204.0	1205.0	1206.0	1207.0	1208.0	1209.0	1210.0	1211.0	1212.0	1213.0	1214.0	1215.0	1216.0	1217.0	1218.0	1219.0	1220.0	1221.0	1222.0	1223.0	1224.0	1225.0	1226.0	1227.0	1228.0	1229.0	1230.0	1231.0	1232.0	1233.0	1234.0	1235.0	1236.0	1237.0	1238.0	1239.0	1240.0	1241.0	1242.0	1243.0	1244.0	1245.0	1246.0	1247.0	1248.0	1249.0	1250.0	1251.0	1252.0	1253.0	1254.0	1255.0	1256.0	1257.0	1258.0	1259.0	1260.0	1261.0	1262.0	1263.0	1264.0	1265.0	1266.0	1267.0	1268.0	1269.0	1270.0	1271.0	1272.0	1273.0	1274.0	1275.0	1276.0	1277.0	1278.0	1279.0	1280.0	1281.0	1282.0	1283.0	1284.0	1285.0	1286.0	1287.0	1288.0	1289.0	1290.0	1291.0	1292.0	1293.0	1294.0	1295.0	1296.0	1297.0	1298.0	1299.0	1300.0	1301.0	1302.0	1303.0	1304.0	1305.0	1306.0	1307.0	1308.0	1309.0	1310.0	1311.0	1312.0	1313.0	1314.0	1315.0	1316.0	1317.0	1318.0	1319.0	1320.0	1321.0	1322.0	1323.0	1324.0	1325.0	1326.0	1327.0	1328.0	1329.0	1330.0	1331.0	1332.0	1333.0	1334.0	1335.0	1336.0	1337.0	1338.0	1339.0	1340.0	1341.0	1342.0	1343.0	1344.0	1345.0	1346.0	1347.0	1348.0	1349.0	1350.0	1351.0	1352.0	1353.0	1354.0	1355.0	1356.0	1357.0	1358.0	1359.0	1360.0	1361.0	1362.0	1363.0	1364.0	1365.0	1366.0	1367.0	1368.0	1369.0	1370.0	1371.0	1372.0	1373.0	1374.0	1375.0	1376.0	1377.0	1378.0	1379.0	1380.0	1381.0	1382.0	1383.0	1384.0	1385.0	1386.0	1387.0	1388.0	1389.0	1390.0	1391.0	1392.0	1393.0	1394.0	1395.0	1396.0	1397.0	1398.0	1399.0	1400.0	1401.0	1402.0	1403.0	1404.0	1405.0	1406.0	1407.0	1408.0	1409.0	1410.0	1411.0	1412.0	1413.0	1414.0	1415.0	1416.0	1417.0	1418.0	1419.0	1420.0	1421.0	1422.0	1423.0	1424.0	1425.0	1426.0	1427.0	1428.0	1429.0	1430.0	1431.0	1432.0	1433.0	1434.0	1435.0	1436.0	1437.0	1438.0	1439.0	1440.0	1441.0	1442.0	1443.0	1444.0	1445.0	1446.0	1447.0	1448.0	1449.0	1450.0	1451.0	1452.0	1453.0	1454.0	1455.0	1456.0	1457.0	1458.0	1459.0	1460.0	1461.0	1462.0	1463.0	1464.0	1465.0	1466.0	1467.0	1468.0	1469.0	1470.0	1471.0	1472.0	1473.0	1474.0	1475.0	1476.0	1477.0	1478.0	1479.0	1480.0	1481.0	1482.0	1483.0	1484.0	1485.0	1486.0	1487.0	1488.0	1489.0	1490.0	1491.0	1492.0	1493.0	1494.0	1495.0	1496.0	1497.0	1498.0	1499.0	1500.0	1501.0	1502.0	1503.0	1504.0	1505.0	1506.0	1507.0	1508.0	1509.0	1510.0	1511.0	1512.0	1513.0	1514.0	1515.0	1516.0	1517.0	1518.0	1519.0	1520.0	1521.0	1522.0	1523.0	1524.0	1525.0	1526.0	1527.0	1528.0	1529.0	1530.0	1531.0	1532.0	1533.0	1534.0	1535.0	1536.0	1537.0	1538.0	1539.0	1540.0	1541.0	1542.0	1543.0	1544.0	1545.0	1546.0	1547.0	1548.0	1549.0	1550.0	1551.0	1552.0	1553.0	1554.0	1555.0	1556.0	1557.0	1558.0	1559.0	1560.0	1561.0	1562.0	1563.0	1564.0	1565.0	1566.0	1567.0	1568.0	1569.0	1570.0	1571.0	1572.0	1573.0	1574.0	1575.0	1576.0	1577.0	1578.0	1579.0	1580.0	1581.0	1582.0	1583.0	1584.0	1585.0	1586.0	1587.0	1588.0	1589.0	1590.0	1591.0	1592.0	1593.0	1594.0	1595.0	1596.0	1597.0	1598.0	1599.0	1600.0	1601.0	1602.0	1603.0	1604.0	1605.0	1606.0	1607.0	1608.0	1609.0	1610.0	1611.0	1612.0	1613.0	1614.0	1615.0	1616.0	1617.0	1618.0	1619.0	1620.0	1621.0	1622.0	1623.0	1624.0	1625.0	1626.0	1627.0	1628.0	1629.0	1630.0	1631.0	1632.0	1633.0	1634.0	1635.0	1636.0	1637.0	1638.0	1639.0	1640.0	1641.0	1642.0	1643.0	1644.0	1645.0	1646.0	1647.0	1648.0	1649.0	1650.0	1651.0	1652.0	1653.0	1654.0	1655.0	1656.0	1657.0	1658.0	1659.0	1660.0	1661.0	1662.0	1663.0	1664.0	1665.0	1666.0	1667.0	1668.0	1669.0	1670.0	1671.0	1672.0	1673.0	1674.0	1675.0	1676.0	1677.0	1678.0	1679.0	1680.0	1681.0	1682.0	1683.0	1684.0	1685.0	1686.0	1687.0	1688.0	1689.0	1690.0	1691.0	1692.0	1693.0	1694.0	1695.0	1696.0	1697.0	1698.0	1699.0	1700.0	1701.0	1702.0	1703.0	1704.0	1705.0	1706.0	1707.0	1708.0	1709.0	1710.0	1711.0	1712.0	1713.0	1714.0	1715.0	1716.0	1717.0	1718.0	1719.0	1720.0	1721.0	1722.0	1723.0	1724.0	1725.0	1726.0	1727.0	1728.0	1729.0	1730.0	1731.0	1732.0	1733.0	1734.0	1735.0	1736.0	1737.0	1738.0	1739.0	1740.0	1741.0	1742.0	1743.0	1744.0	1745.0	1746.0	1747.0	1748.0	1749.0	1750.0	1751.0	1752.0	1753.0	1754.0	1755.0	1756.0	1757.0	1758.0	1759.0	1760.0	1761.0	1762.0	1763.0	1764.0	1765.0	1766.0	1767.0	1768.0	1769.0	1770.0	1771.0	1772.0	1773.0	1774.0	1775.0	1776.0	1777.0	1778.0	1779.0	1780.0	1781.0	1782.0	1783.0	1784.0	1785.0	1786.0	1787.0	1788.0	1789.0	1790.0	1791.0	1792.0	1793.0	1794.0	1795.0	1796.0	1797.0	1798.0	1799.0	1800.0	1801.0	1802.0	1803.0	1804.0	1805.0	1806.0	1807.0	1808.0	1809.0	1810.0	1811.0	1812.0	1813.0	1814.0	1815.0	1816.0	1817.0	1818.0	1819.0	1820.0	1821.0	1822.0	1823.0	1824.0	1825.0	1826.0	1827.0	1828.0	1829.0	1830.0	1831.0	1832.0	1833.0	1834.0	1835.0	1836.0	1837.0	1838.0	1839.0	1840.0	1841.0	1842.0	1843.0	1844.0	1845.0	1846.0	1847.0	1848.0	1849.0	1850.0	1851.0	1852.0	1853.0	1854.0	1855.0	1856.0	1857.0	1858.0	1859.0	1860.0	1861.0	1862.0	1863.0	1864.0	1865.0	1866.0	1867.0	1868.0	1869.0	1870.0	1871.0	1872.0	1873.0	1874.0	1875.0	1876.0	1877.0	1878.0	1879.0	1880.0	1881.0	1882.0	1883.0	1884.0	1885.0	1886.0	1887.0	1888.0	1889.0	1890.0	1891.0	1892.0	1893.0	1894.0	1895.0	1896.0	1897.0	1898.0	1899.0	1900.0	1901.0	1902.0	1903.0	1904.0	1905.0	1906.0	1907.0	1908.0	1909.0	1910.0	1911.0	1912.0	1913.0	1914.0	1915.0	1916.0	1917.0	1918.0	1919.0	1920.0	1921.0	1922.0	1923.0	1924.0	1925.0	1926.0	1927.0	1928.0	1929.0	1930.0	1931.0	1932.0	1933.0	1934.0	1935.0	1936.0	1937.0	1938.0	1939.0	1940.0	1941.0	1942.0	1943.0	1944.0	1945.0	1946.0	1947.0	1948.0	1949.0	1950.0	1951.0	1952.0	1953.0	1954.0	1955.0	1956.0	1957.0	1958.0	1959.0	1960.0	1961.0	1962.0	1963.0	1964.0	1965.0	1966.0	1967.0	1968.0	1969.0	1970.0	1971.0	1972.0	1973.0	1974.0	1975.0	1976.0	1977.0	1978.0	1979.0	1980.0	1981.0	1982.0	1983.0	1984.0	1985.0	1986.0	1987.0	1988.0	1989.0	1990.0	1991.0	1992.0	1993.0	1994.0	1995.0	1996.0	1997.0	1998.0	1999.0	2000.0	2001.0	2002.0	2003.0	2004.0	2005.0	2006.0	2007.0	2008.0	2009.0	2010.0	2011.0	2012.0	2013.0	2014.0	2015.0	2016.0	2017.0	2018.0	2019.0	2020.0	2021.0	2022.0	2023.0	2024.0	2025.0	2026.0	2027.0	2028.0	2029.0	2030.0	2031.0	2032.0	2033.0	2034.0	2035.0	2036.0	2037.0	2038.0	2039.0	2040.0	2041.0	2042.0	2043.0	2044.0	2045.0	2046.0	2047.0	2048.0	2049.0	2050.0	2051.0	2052.0	2053.0	2054.0	2055.0	2056.0	2057.0	2058.0	2059.0	2060.0	2061.0	2062.0	2063.0	2064.0	2065.0	2066.0	2067.0	2068.0	2069.0	2070.0	2071.0	2072.0	2073.0	2074.0	2075.0	2076.0	2077.0	2078.0	2079.0	2080.0	2081.0	2082.0	2083.0	2084.0	2085.0	2086.0	2087.0	2088.0	2089.0	2090.0	2091.0	2092.0	2093.0	2094.0	2095.0	2096.0	2097.0	2098.0	2099.0	2100.0	2101.0	2102.0	2103.0	2104.0	2105.0	2106.0	2107.0	2108.0	2109.0	2110.0	2111.0	2112.0	2113.0	2114.0	2115.0	2116.0	2117.0	2118.0	2119.0	2120.0	2121.0	2122.0	2123.0	2124.0	2125.0	2126.0	2127.0	2128.0	2129.0	2130.0	2131.0	2132.0	2133.0	2134.0	2135.0	2136.0	2137.0	2138.0	2139.0	2140.0	2141.0	2142.0	2143.0	2144.0	2145.0	2146.0	2147.0	2148.0	2149.0	2150.0	2151.0	2152.0	2153.0	2154.0	2155.0	2156.0	2157.0	2158.0	2159.0	2160.0	2161.0	2162.0	2163.0	2164.0	2165.0	2166.0	2167.0	2168.0	2169.0	2170.0	2171.0	2172.0	2173.0	2174.0	2175.0	2176.0	2177.0	2178.0	2179.0	2180.0	2181.0	2182.0	2183.0	2184.0	2185.0	2186.0	2187.0	2188.0	2189.0	2190.0	2191.0	2192.0	2193.0	2194.0	2195.0	2196.0	2197.0	2198.0	2199.0	2200.0	2201.0	2202.0	2203.0	2204.0	2205.0	2206.0	2207.0	2208.0	2209.0	2210.0	2211.0	2212.0	2213.0	2214.0	2215.0	2216.0	2217.0	2218.0	2219.0	2220.0	2221.0	2222.0	2223.0	2224.0	2225.0	2226.0	2227.0	2228.0	2229.0	2230.0	2231.0	2232.0	2233.0	2234.0	2235.0	2236.0	2237.0	2238.0	2239.0	2240.0	2241.0	2242.0	2243.0	2244.0	2245.0	2246.0	2247.0	2248.0	2249.0	2250.0	2251.0	2252.0	2253.0	2254.0	2255.0	2256.0	2257.0	2258.0	2259.0	2260.0	2261.0	2262.0	2263.0	2264.0	2265.0	2266.0	2267.0	2268.0	2269.0	2270.0	2271.0	2272.0	2273.0	2274.0	2275.0	2276.0	2277.0	2278.0	2279.0	2280.0	2281.0	2282.0	2283.0	2284.0	2285.0	2286.0	2287.0	2288.0	2289.0	2290.0	2291.0	2292.0	2293.0	2294.0	2295.0	2296.0	2297.0	2298.0	2299.0	2300.0	2301.0	2302.0	2303.0	2304.0	2305.0	2306.0	2307.0	2308.0	2309.0	2310.0	2311.0	2312.0	2313.0	2314.0	2315.0	2316.0	2317.0	2318.0	2319.0	2320.0	2321.0	2322.0	2323.0	2324.0	2325.0	2326.0	2327.0	2328.0	2329.0	2330.0	2331.0	2332.0	2333.0	2334.0	2335.0	2336.0	2337.0	2338.0	2339.0	2340.0	2341.0	2342.0	2343.0	2344.0	2345.0	2346.0	2347.0	2348.0	2349.0	2350.0	2351.0	2352.0	2353.0	2354.0	2355.0	2356.0	2357.0	2358.0	2359.0	2360.0	2361.0	2362.0	2363.0	2364.0	2365.0	2366.0	2367.0	2368.0	2369.0	2370.0	2371.0	2372.0	2373.0	2374.0	2375.0	2376.0	2377.0	2378.0	2379.0	2380.0	2381.0	2382.0	2383.0	2384.0	2385.0	2386.0	2387.0	2388.0	2389.0	2390.0	2391.0	2392.0	2393.0	2394.0	2395.0	2396.0	2397.0	2398.0	2399.0	2400.0	2401.0	2402.0	2403.0	2404.0	2405.0	2406.0	2407.0	2408.0	2409.0	2410.0	2411.0	2412.0	2413.0	2414.0	2415.0	2416.0	2417.0	2418.0	2419.0	2420.0	2421.0	2422.0	2423.0	2424.0	2425.0	2426.0	2427.0	2428.0	2429.0	2430.0	2431.0	2432.0	2433.0	2434.0	2435.0	2436.0	2437.0	2438.0	2439.0	2440.0	2441.0	2442.0	2443.0	2444.0	2445.0	2446.0	2447.0	2448.0	2449.0	2450.0	2451.0	2452.0	2453.0	2454.0	2455.0	2456.0	2457.0	2458.0	2459.0	2460.0	2461.0	2462.0	2463.0	2464.0	2465.0	2466.0	2467.0	2468.0	2469.0	2470.0	2471.0	2472.0	2473.0	2474.0	2475.0	2476.0	2477.0	2478.0	2479.0	2480.0	2481.0	2482.0	2483.0	2484.0	2485.0	2486.0	2487.0	2488.0	2489.0	2490.0	2491.0	2492.0	2493.0	2494.0	2495.0	2496.0	2497.0	2498.0	2499.0	2500.0	2501.0	2502.0	2503.0	2504.0	2505.0	2506.0	2507.0	2508.0	2509.0	2510.0	2511.0	2512.0	2513.0	2514.0	2515.0	2516.0	2517.0	2518.0	2519.0	2520.0	2521.0	2522.0	2523.0	2524.0	2525.0	2526.0	2527.0	2528.0	2529.0	2530.0	2531.0	2532.0	2533.0	2534.0	2535.0	2536.0	2537.0	2538.0	2539.0	2540.0	2541.0	2542.0	2543.0	2544.0	2545.0	2546.0	2547.0	2548.0	2549.0	2550.0	2551.0	2552.0	2553.0	2554.0	2555.0	2556.0	2557.0	2558.0	2559.0	2560.0	2561.0	2562.0	2563.0	2564.0	2565.0	2566.0	2567.0	2568.0	2569.0	2570.0	2571.0	2572.0	2573.0	2574.0	2575.0	2576.0	2577.0	2578.0	2579.0	2580.0	2581.0	2582.0	2583.0	2584.0	2585.0	2586.0	2587.0	2588.0	2589.0	2590.0	2591.0	2592.0	2593.0	2594.0	2595.0	2596.0	2597.0	2598.0	2599.0	2600.0	2601.0	2602.0	2603.0	2604.0	2605.0	2606.0	2607.0	2608.0	2609.0	2610.0	2611.0	2612.0	2613.0	2614.0	2615.0	2616.0	2617.0	2618.0	2619.0	2620.0	2621.0	2622.0	2623.0	2624.0	2625.0	2626.0	2627.0	2628.0	2629.0	2630.0	2631.0	2632.0	2633.0	2634.0	2635.0	2636.0	2637.0	2638.0	2639.0	2640.0	2641.0	2642.0	2643.0	2644.0	2645.0	2646.0	2647.0	2648.0	2649.0	2650.0	2651.0	2652.0	2653.0	2654.0	2655.0	2656.0	2657.0	2658.0	2659.0	2660.0	2661.0	2662.0	2663.0	2664.0	2665.0	2666.0	2667.0	2668.0	2669.0	2670.0	2671.0	2672.0	2673.0	2674.0	2675.0	2676.0	2677.0	2678.0	2679.0	2680.0	2681.0	2682.0	2683.0	2684.0	2685.0	2686.0	2687.0	2688.0	2689.0	2690.0	2691.0	2692.0	2693.0	2694.0	2695.0	2696.0	2697.0	2698.0	2699.0	2700.0	2701.0	2702.0	2703.0	2704.0	2705.0	2706.0	2707.0	2708.0	2709.0	2710.0	2711.0	2712.0	2713.0	2714.0	2715.0	2716.0	2717.0	2718.0	2719.0	2720.0	2721.0	2722.0	2723.0	2724.0	2725.0	2726.0	2727.0	2728.0	2729.0	2730.0	2731.0	2732.0	2733.0	2734.0	2735.0	2736.0	2737.0	2738.0	2739.0	2740.0	2741.0	2742.0	2743.0	2744.0	2745.0	2746.0	2747.0	2748.0	2749.0	2750.0	2751.0	2752.0	2753.0	2754.0	2755.0	2756.0	2757.0	2758.0	2759.0	2760.0	2761.0	2762.0	2763.0	2764.0	2765.0	2766.0	2767.0	2768.0	2769.0	2770.0	2771.0	2772.0	2773.0	2774.0	2775.0	2776.0	2777.0	2778.0	2779.0	2780.0	2781.0	2782.0	2783.0	2784.0	2785.0	2786.0	2787.0	2788.0	2789.0	2790.0	2791.0	2792.0	2793.0	2794.0	2795.0	2796.0	2797.0	2798.0	2799.0	2800.0	2801.0	2802.0	2803.0	2804.0	2805.0	2806.0	2807.0	2808.0	2809.0	2810.0	2811.0	2812.0	2813.0	2814.0	2815.0	2816.0	2817.0	2818.0	2819.0	2820.0	2821.0	2822.0	2823.0	2824.0	2825.0	2826.0	2827.0	2828.0	2829.0	2830.0	2831.0	2832.0	2833.0	2834.0	2835.0	2836.0	2837.0	2838.0	2839.0	2840.0	2841.0	2842.0	2843.0	2844.0	2845.0	2846.0	2847.0	2848.0	2849.0	2850.0	2851.0	2852.0	2853.0	2854.0	2855.0	2856.0	2857.0	2858.0	2859.0	2860.0	2861.0	2862.0	2863.0	2864.0	2865.0	2866.0	2867.0	2868.0	2869.0	2870.0	2871.0	2872.0	2873.0	2874.0	2875.0	2876.0	2877.0	2878.0	2879.0	2880.0	2881.0	2882.0	2883.0	2884.0	2885.0	2886.0	2887.0	2888.0	2889.0	2890.0	2891.0	2892.0	2893.0	2894.0	2895.0	2896.0	2897.0	2898.0	2899.0	2900.0	2901.0	2902.0	2903.0	2904.0	2905.0	2906.0	2907.0	2908.0	2909.0	2910.0	2911.0	2912.0	2913.0	2914.0	2915.0	2916.0	2917.0	2918.0	2919.0	2920.0	2921.0	2922.0	2923.0	2924.0	2925.0	2926.0	2927.0	2928.0	2929.0	2930.0	2931.0	2932.0	2933.0	2934.0	2935.0	2936.0	2937.0	2938.0	2939.0	2940.0	2941.0	2942.0	2943.0	2944.0	2945.0	2946.0	2947.0	2948.0	2949.0	2950.0	2951.0	2952.0	2953.0	2954.0	2955.0	2956.0	2957.0	2958.0	2959.0	2960.0	2961.0	2962.0	2963.0	2964.0	2965.0	2966.0	2967.0	2968.0	2969.0	2970.0	2971.0	2972.0	2973.0	2974.0	2975.0	2976.0	2977.0	2978.0	2979.0	2980.0	2981.0	2982.0	2983.0	2984.0	2985.0	2986.0	2987.0	2988.0	2989.0	2990.0	2991.0	2992.0	2993.0	2994.0	2995.0	2996.0	2997.0	2998.0	2999.0	3000.0	3001.0	3002.0	3003.0	3004.0	3005.0	3006.0	3007.0	3008.0	3009.0	3010.0	3011.0	3012.0	3013.0	3014.0	3015.0	3016.0	3017.0	3018.0	3019.0	3020.0	3021.0	3022.0	3023.0	3024.0	3025.0	3026.0	3027.0	3028.0	3029.0	3030.0	3031.0	3032.0	3033.0	3034.0	3035.0	3036.0	3037.0	3038.0	3039.0	3040.0	3041.0	3042.0	3043.0	3044.0	3045.0	3046.0	3047.0	3048.0	3049.0	3050.0	3051.0	3052.0	3053.0	3054.0	3055.0	3056.0	3057.0	3058.0	3059.0	3060.0	3061.0	3062.0	3063.0	3064.0	3065.0	3066.0	3067.0	3068.0	3069.0	3070.0	3071.0	3072.0	3073.0	3074.0	3075.0	3076.0	3077.0	3078.0	3079.0	3080.0	3081.0	3082.0	3083.0	3084.0	3085.0	3086.0	3087.0	3088.0	3089.0	3090.0	3091.0	3092.0	3093.0	3094.0	3095.0	3096.0	3097.0	3098.0	3099.0	3100.0	3101.0	3102.0	3103.0	3104.0	3105.0	3106.0	3107.0	3108.0	3109.0	3110.0	3111.0	3112.0	3113.0	3114.0	3115.0	3116.0	3117.0	3118.0	3119.0	3120.0	3121.0	3122.0	3123.0	3124.0	3125.0	3126.0	3127.0	3128.0	3129.0	3130.0	3131.0	3132.0	3133.0	3134.0	3135.0	3136.0	3137.0	3138.0	3139.0	3140.0	3141.0	3142.0	3143.0	3144.0	3145.0	3146.0	3147.0	3148.0	3149.0	3150.0	3151.0	3152.0	3153.0	3154.0	3155.0	3156.0	3157.0	3158.0	3159.0	3160.0	3161.0	3162.0	3163.0	3164.0	3165.0	3166.0	3167.0	3168.0	3169.0	3170.0	3171.0	3172.0	3173.0	3174.0	3175.0	3176.0	3177.0	3178.0	3179.0	3180.0	3181.0	3182.0	3183.0	3184.0	3185.0	3186.0	3187.0	3188.0	3189.0	3190.0	3191.0	3192.0	3193.0	3194.0	3195.0	3196.0	3197.0	3198.0	3199.0	3200.0	3201.0	3202.0	3203.0	3204.0	3205.0	3206.0	3207.0	3208.0	3209.0	3210.0	3211.0	3212.0	3213.0	3214.0	3215.0	3216.0	3217.0	3218.0	3219.0	3220.0	3221.0	3222.0	3223.0	3224.0	3225.0	3226.0	3227.0	3228.0	3229.0	3230.0	3231.0	3232.0	3233.0	3234.0	3235.0	3236.0	3237.0	3238.0	3239.0	3240.0	3241.0	3242.0	3243.0	3244.0	3245.0	3246.0	3247.0	3248.0	3249.0	3250.0	3251.0	3252.0	3253.0	3254.0	3255.0	3256.0	3257.0	3258.0	3259.0	3260.0	3261.0	3262.0	3263.0	3264.0	3265.0	3266.0	3267.0	3268.0	3269.0	3270.0	3271.0	3272.0	3273.0	3274.0	3275.0	3276.0	3277.0	3278.0	3279.0	3280.0	3281.0	3282.0	3283.0	3284.0	3285.0	3286.0	3287.0	3288.0	3289.0	3290.0	3291.0	3292.0	3293.0	3294.0	3295.0	3296.0	3297.0	3298.0	3299.0	3300.0	3301.0	3302.0	3303.0	3304.0	3305.0	3306.0	3307.0	3308.0	3309.0	3310.0	3311.0	3312.0	3313.0	3314.0	3315.0	3316.0	3317.0	3318.0	3319.0	3320.0	3321.0	3322.0	3323.0	3324.0	3325.0	3326.0	3327.0	3328.0	3329.0	3330.0	3331.0	3332.0	3333.0	3334.0	3335.0	3336.0	3337.0	3338.0	3339.0	3340.0	3341.0	3342.0	3343.0	3344.0	3345.0	3346.0	3347.0	3348.0	3349.0	3350.0	3351.0	3352.0	3353.0	3354.0	3355.0	3356.0	3357.0	3358.0	3359.0	3360.0	3361.0	3362.0	3363.0	3364.0	3365.0	3366.0	3367.0	3368.0	3369.0	3370.0	3371.0	3372.0	3373.0	3374.0	3375.0	3376.0	3377.0	3378.0	3379.0	3380.0	3381.0	3382.0	3383.0	3384.0	3385.0	3386.0	3387.0	3388.0	3389.0	3390.0	3391.0	3392.0	3393.0	3394.0	3395.0	3396.0	3397.0	3398.0	3399.0	3400.0	3401.0	3402.0	3403.0	3404.0	3405.0	3406.0	3407.0	3408.0	3409.0	3410.0	3411.0	3412.0	3413.0	3414.0	3415.0	3416.0	3417.0	3418.0	3419.0	3420.0	3421.0	3422.0	3423.0	3424.0	3425.0	3426.0	3427.0	3428.0	3429.0	3430.0	3431.0	3432.0	3433.0	3434.0	3435.0	3436.0	3437.0	3438.0	3439.0	3440.0	3441.0	3442.0	3443.0	3444.0	3445.0	3446.0	3447.0	3448.0	3449.0	3450.0	3451.0	3452.0	3453.0	3454.0	3455.0	3456.0	3457.0	3458.0	3459.0	3460.0	3461.0	3462.0	3463.0	3464.0	3465.0	3466.0	3467.0	3468.0	3469.0	3470.0	3471.0	3472.0	3473.0	3474.0	3475.0	3476.0	3477.0	3478.0	3479.0	3480.0	3481.0	3482.0	3483.0	3484.0	3485.0	3486.0	3487.0	3488.0	3489.0	3490.0	3491.0	3492.0	3493.0	3494.0	3495.0	3496.0	3497.0	3498.0	3499.0	3500.0	3501.0	3502.0	3503.0	3504.0	3505.0	3506.0	3507.0	3508.0	3509.0	3510.0	3511.0	3512.0	3513.0	3514.0	3515.0	3516.0	3517.0	3518.0	3519.0	3520.0	3521.0	3522.0	3523.0	3524.0	3525.0	3526.0	3527.0	3528.0	3529.0	3530.0	3531.0	3532.0	3533.0	3534.0	3535.0	3536.0	3537.0	3538.0	3539.0	3540.0	3541.0	3542.0	3543.0	3544.0	3545.0	3546.0	3547.0	3548.0	3549.0	3550.0	3551.0	3552.0	3553.0	3554.0	3555.0	3556.0	3557.0	3558.0	3559.0	3560.0	3561.0	3562.0	3563.0	3564.0	3565.0	3566.0	3567.0	3568.0	3569.0	3570.0	3571.0	3572.0	3573.0	3574.0	3575.0	3576.0	3577.0	3578.0	3579.0	3580.0	3581.0	3582.0	3583.0	3584.0	3585.0	3586.0	3587.0	3588.0	3589.0	3590.0	3591.0	3592.0	3593.0	3594.0	3595.0	3596.0	3597.0	3598.0	3599.0	3600.0	3601.0	3602.0	3603.0	3604.0	3605.0	3606.0	3607.0	3608.0	3609.0	3610.0
SRR1822165_002.lc_extrap	0.0	0.4252003	0.823368	1.2148701999999998	1.596669	1.9722781	2.33826	2.6999937000000003	3.0565572	3.4084505	3.7542027	4.0897643	4.4185605	4.7412923	5.0581262	5.369979799999999	5.677529	5.979820999999999	6.2769897	6.5691644	6.8564701999999995	7.1390279	7.4166703	7.6884108	7.956993499999999	8.2231994	8.4852843	8.743343199999998	8.9974685	9.2448053	9.4880701	9.727547999999999	9.9633268	10.195491599999999	10.424124699999998	10.649306199999998	10.871113699999999	11.0896224	11.3043307	11.5158235	11.7242173	11.929579699999998	12.1319763	12.3314709	12.5281256	12.7220005	12.9131083	13.101443999999999	13.2871684	13.4703355	13.650997699999998	13.829875199999998	14.007418099999999	14.1826249	14.3555415	14.5262124	14.694681199999998	14.860990199999998	15.025180699999998	15.1872928	15.3473659	15.5054381	15.6615468	15.815004199999999	15.966361099999999	16.1158549	16.2635199	16.4093893	16.5534957	16.6958709	16.836545899999997	16.975551	17.1129157	17.2486689	17.3828388	17.515452899999996	17.6465381	17.7761208	17.9042265	18.0308805	18.156107199999997	18.279930699999998	18.4023744	18.5234612	18.643213499999998	18.761653399999997	18.8788022	18.994681	19.1093103	19.222710199999998	19.3349004	19.4459001	19.555728199999997	19.6644031	19.7719429	19.8783653	19.9836876	20.087926699999997	20.1910994	20.2932219	20.3943102	20.4943798	20.5934461	20.691524100000002	20.788628499999998	20.8847738	20.9799741	21.074243199999998	21.1675948	21.260042199999997	21.351598399999997	21.4422763	21.5320885	21.6210473	21.7091648	21.7964528	21.8829231	21.9685871	22.053456	22.1375407	22.2208523	22.3034012	22.3851978	22.4662525	22.5465753	22.626175899999996	22.7050642	22.7832497	22.8607416	22.9375493	23.0136816	23.0891476	23.1639558	23.238114799999998	23.3116332	23.384518999999997	23.4567805	23.5284257	23.599462399999997	23.6698982	23.739740899999997	23.808997899999998	23.8776764	23.9457838	24.0133271	24.0803133	24.1467493	24.2126418	24.277997399999997	24.3428227	24.4071241	24.470907999999998	24.5341806	24.596947899999996	24.659216100000002	24.720990999999998	24.7822785	24.8430843	24.9034141	24.9632735	25.0226679	25.081602699999998	25.1400833	25.198114899999997	25.2557026	25.312851499999997	25.3695666	25.4258528	25.481714999999998	25.537157899999997	25.592186299999998	25.646804799999998	25.7010178	25.7548301	25.808245899999996	25.8612696	25.9139055	25.966158	26.018031	26.069528899999998	26.120655499999998	26.171415	26.221811199999998	26.2718481	26.321529399999996	26.370859	26.4198405	26.4684778	26.516774199999997	26.5647335	26.612359199999997	26.6596546	26.7066233	26.753268600000002	26.799593899999998	26.845602399999997	26.891297299999998	26.936681899999996	26.9817593	27.026532699999997	27.071005	27.1151793	27.1590586	27.2026458	27.245943899999997	27.2889558	27.3316841	27.3741318	27.4163016	27.4581962	27.4998183	27.5411705	27.5822555	27.623075899999996	27.6636341	27.7039328	27.743974299999998	27.783761199999997	27.823295899999998	27.8625807	27.9016181	27.9404103	27.978959699999997	28.0172685	28.0553389	28.0931733	28.1307737	28.168142399999997	28.205281399999997	28.242193	28.2788791	28.3153418	28.351583199999997	28.3876053	28.4234101	28.458999399999996	28.494375399999996	28.5295398	28.5644945	28.599241499999998	28.6337826	28.6681196	28.7022543	28.736188399999996	28.7699239	28.8034623	28.836805399999996	28.869954999999997	28.902912699999998	28.9356801	28.9682589	29.000650699999998	29.0328572	29.0648798	29.0967203	29.1283801	29.1598608	29.191163799999998	29.2222908	29.2532431	29.2840222	29.3146296	29.345066699999997	29.375335	29.4054358	29.435370499999998	29.4651405	29.4947471	29.5241917	29.553475699999996	29.582600199999998	29.611566699999997	29.640376399999997	29.669030499999998	29.697530399999998	29.7258773	29.7540723	29.7821168	29.810011899999996	29.8377588	29.865358699999998	29.892812799999998	29.920122199999998	29.947288	29.974311399999998	30.0011934	30.0279353	30.0545381	30.0810028	30.1073306	30.1335226	30.1595796	30.185502899999996	30.2112934	30.2369521	30.2624801	30.2878783	30.3131477	30.338289399999997	30.363304199999998	30.388193199999996	30.412957199999997	30.4375973	30.4621143	30.486509199999997	30.5107829	30.534936199999997	30.5589701	30.5828855	30.6066832	30.6303641	30.653928999999998	30.677378899999997	30.7007145	30.723936600000002	30.747046199999996	30.770044	30.7929308	30.8157075	30.8383748	30.860933399999997	30.8833843	30.9057281	30.927965699999998	30.950097699999997	30.972125	30.994048199999998	31.015868199999996	31.0375855	31.0592011	31.0807155	31.102129399999995	31.1234437	31.144658899999996	31.1657758	31.186795	31.2077173	31.228543199999997	31.2492736	31.269908899999997	31.2904498	31.310897100000002	31.331251399999996	31.3515132	31.371683199999996	31.3917621	31.411750399999995	31.431648699999997	31.4514578	31.4711781	31.4908102	31.510354799999998	31.5298125	31.549183799999998	31.5684692	31.587669399999996	31.606784899999997	31.6258163	31.644764199999997	31.663629	31.6824113	31.7011118	31.7197308	31.738268899999998	31.756726699999998	31.775104699999996	31.793403399999995	31.8116233	31.829764899999997	31.847828699999997	31.865815299999998	31.883725	31.9015585	31.9193161	31.936998499999998	31.954605899999997	31.972139	31.989598199999996	32.006983999999996	32.0242968	32.0415371	32.0587053	32.075801899999995	32.092827299999996	32.109781999999996	32.1266664	32.143481	32.1602262	32.1769023	32.193509999999996	32.2100495	32.2265212	32.2429257	32.2592633	32.2755344	32.2917394	32.307878699999996	32.3239528	32.339962	32.3559067	32.3717872	32.3876041	32.4033576	32.4190482	32.4346762	32.450241999999996	32.465745999999996	32.4811885	32.4965699	32.5118906	32.527150899999995	32.5423511	32.5574917	32.572573	32.5875953	32.602559	32.617464399999996	32.6323118	32.6471017	32.6618343	32.6765099	32.691128899999995	32.705691699999996	32.720198499999995	32.7346496	32.7490454	32.7633863	32.7776724	32.7919042	32.806081899999995	32.8202058	32.8342763	32.8482937	32.8622582	32.8761701	32.8900298	32.9038376	32.9175936	32.9312983	32.9449519	32.9585547	32.972107	32.985609	32.9990611	33.012463499999996	33.0258165	33.0391203	33.0523753	33.0655816	33.0787397	33.0918496	33.104911799999996	33.117926399999995	33.130893699999994	33.143814	33.1566876	33.1695146	33.1822953	33.1950301	33.207719	33.2203625	33.2329606	33.2455138	33.2580221	33.2704859	33.282905299999996	33.2952807	33.3076123	33.3199002	33.3321447	33.3443461	33.3565045	33.368620299999996	33.3806936	33.3927246	33.4047136	33.4166608	33.428566399999994	33.4404306	33.4522536	33.4640358	33.4757771	33.487477999999996	33.4991385	33.5107589	33.5223395	33.5338803	33.5453816	33.5568437	33.5682667	33.5796507	33.5909961	33.602303	33.6135716	33.6248021	33.635994700000005	33.6471496	33.658266899999994	33.669346899999994	33.68038979999999	33.6913957	33.7023648	33.713297299999994	33.7241934	33.7350532	33.7458771	33.756665	33.7674173	33.778134	33.7888154	33.7994616	33.81007279999999	33.82064929999999	33.831191	33.8416983	33.852171299999995	33.8626101	33.873014999999995	33.883386	33.8937234	33.904027299999996	33.914297899999994	33.924535399999996	33.934739799999996	33.944911399999995	33.955050299999996	33.9651567	33.9752308	33.9852726	33.995282399999994	34.0052602	34.015206299999996	34.025120799999996	34.0350039	34.0448556	34.0546762	34.064465799999994	34.0742245	34.0839526	34.09365	34.103317	34.11295379999999	34.1225604	34.132137	34.141683799999996	34.1512008	34.1606882	34.1701463	34.179575	34.1889745	34.198344999999996	34.2076866	34.2169994	34.2262837	34.2355394	34.2447667	34.253965799999996	34.2631368	34.2722797	34.281394899999995	34.290482299999994	34.2995421	34.3085745	34.3175794	34.3265572	34.335507899999996	34.3444315	34.353328399999995	34.3621984	34.371041899999994	34.379858899999995	34.3886494	34.397413799999995	34.4061519	34.4148641	34.423550299999995	34.43221079999999	34.4408456	34.4494548	34.4580385	34.4665969	34.4751301	34.4836382	34.4921212	34.5005794	34.5090127	34.517421399999996	34.5258056	34.534165200000004	34.542500499999996	34.5508116	34.5590985	34.567361399999996	34.5756004	34.5838155	34.592006899999994	34.6001746	34.6083189	34.6164397	34.6245372	34.632611499999996	34.6406626	34.6486908	34.656696	34.6646784	34.6726381	34.6805751	34.6884896	34.6963817	34.7042514	34.712098899999994	34.719924299999995	34.7277275	34.7355088	34.7432683	34.751005899999996	34.7587219	34.7664162	34.7740891	34.7817405	34.7893706	34.7969795	34.8045672	34.8121339	34.8196796	34.8272043	34.834708299999996	34.8421916	34.8496542	34.857096299999995	34.864518	34.8719192	34.8793002	34.886661	34.8940016	34.9013222	34.908622799999996	34.9159036	34.9231646	34.930405799999996	34.9376274	34.944829399999996	34.952011999999996	34.959175200000004	34.966319	34.9734436	34.980548999999996	34.987635399999995	34.994702700000005	35.0017511	35.0087806	35.0157914	35.022783399999994	35.029756899999995	35.0367117	35.0436481	35.050565999999996	35.0574657	35.064347	35.0712102	35.0780552	35.0848822	35.0916912	35.09848229999999	35.1052556	35.1120111	35.1187489	35.1254691	35.1321717	35.13885679999999	35.1455245	35.1521749	35.158808	35.16542379999999	35.1720225	35.1786041	35.1851687	35.1917164	35.1982471	35.2047611	35.2112583	35.21773879999999	35.2242026	35.230649899999996	35.2370807	35.2434951	35.2498931	35.2562747	35.2626402	35.268989399999995	35.2753225	35.2816396	35.2879406	35.2942257	35.300495	35.3067484	35.312985999999995	35.319207899999995	35.325414200000004	35.331604899999995	35.3377801	35.343939899999995	35.350084200000005	35.3562131	35.3623268	35.368425200000004	35.3745085	35.3805766	35.3866296	35.392667700000004	35.3986908	35.404699	35.410692299999994	35.4166709	35.4226347	35.4285838	35.43451829999999	35.4404383	35.4463437	35.4522346	35.458111200000005	35.4639734	35.4698212	35.475654899999995	35.481474299999995	35.4872796	35.493070700000004	35.498847899999994	35.504611	35.5103602	35.5160954	35.5218169	35.5275245	35.533218399999996	35.5388986	35.5445652	35.5502181	35.5558575	35.5614834	35.5670959	35.572694999999996	35.5782807	35.5838531	35.5894122	35.5949581	35.6004909	35.6060105	35.6115171	35.6170106	35.6224911	35.627958799999995	35.633413499999996	35.6388554	35.6442845	35.6497008	35.6551045	35.660495399999995	35.66587379999999	35.6712396	35.676592799999995	35.6819336	35.687261899999996	35.692577799999995	35.6978814	35.7031727	35.708451700000005	35.7137184	35.718973	35.7242154	35.72944579999999	35.734663999999995	35.73987029999999	35.7450646	35.75024689999999	35.7554174	35.760576	35.765722700000005	35.770857799999995	35.775981	35.7810926	35.7861926	35.7912809	35.7963577	35.8014229	35.806476700000005	35.811518899999996	35.8165498	35.82156929999999	35.8265775	35.83157429999999	35.8365599	35.84153429999999	35.8464975	35.8514495	35.856390499999996	35.861320299999996	35.8662392	35.871147	35.8760438	35.8809298	35.885804799999995	35.890668999999995	35.8955224	35.900365	35.9051969	35.9100181	35.9148285	35.91962839999999	35.9244176	35.929196299999994	35.9339645	35.9387221	35.9434693	35.948206	35.952932399999995	35.9576484	35.9623541	35.9670495	35.9717346	35.976409499999995	35.9810742	35.9857288	35.9903732	35.9950076	35.9996319	36.0042461	36.0088504	36.0134447	36.0180291	36.022603499999995	36.0271682	36.0317229	36.0362679	36.0408031	36.0453286	36.0498444	36.0543505	36.0588469	36.063333799999995	36.067811	36.0722787	36.0767369	36.0811856	36.0856248	36.0900546	36.094474999999996	36.0988861	36.1032878	36.1076801	36.1120632	36.1164371	36.1208017	36.1251571	36.1295034	36.1338405	36.1381685	36.1424875	36.1467974	36.1510982	36.1553901	36.159673	36.163947	36.1682121	36.1724683	36.1767156	36.1809541	36.1851838	36.1894048	36.193616899999995	36.1978204	36.2020152	36.2062013	36.210378799999994	36.214547700000004	36.218708	36.2228597	36.227002999999996	36.2311377	36.2352639	36.2393817	36.243491	36.247592	36.2516846	36.2557688	36.2598447	36.263912299999994	36.267971700000004	36.272022799999995	36.2760656	36.280100299999994	36.284126799999996	36.2881452	36.2921554	36.2961576	36.3001516	36.3041376	36.3081156	36.3120856	36.3160476	36.3200017	36.32394779999999	36.3278861	36.331816399999994	36.335738899999996	36.3396536	36.343560399999994	36.3474595	36.3513508	36.35523439999999	36.3591102	36.362978399999996	36.3668388	36.3706917	36.374536899999995	36.3783745	36.3822045	36.386027	36.3898419	36.39364929999999	36.397449200000004	36.4012417	36.4050267	36.40880429999999	36.4125744	36.4163372	36.4200927	36.423840799999994	36.427581499999995	36.431315	36.4350412	36.438760200000004	36.442471899999994	36.4461764	36.4498738	36.4535639	36.457246899999994	36.4609228	36.4645916	36.46825329999999	36.4719079	36.4755555	36.479196	36.4828295	36.4864561	36.4900757	36.493688399999996	36.4972941	36.5008929	36.504484899999994	36.508069899999995	36.5116482	36.5152196	36.5187842	36.522342	36.525892999999996	36.5294373	36.5329749	36.5365057	36.5400299	36.543547399999994	36.547058299999996	36.5505625	36.5540601	36.5575511	36.561035499999996	36.564513299999994	36.567984700000004	36.5714495	36.5749078	36.5783596	36.581804899999995	36.58524379999999	36.588676299999996	36.59210229999999	36.595521999999995	36.598935299999994	36.6023422	36.605742799999994	36.609137	36.612525	36.6159066	36.619282	36.6226511	36.626014	36.6293707	36.6327212	36.6360655	36.6394036	36.6427356	36.646061399999994	36.6493811	36.65269479999999	36.6560023	36.659303799999996	36.6625992	36.6658886	36.669171999999996	36.6724494	36.67572079999999	36.678986200000004	36.6822457	36.6854992	36.6887468	36.6919885	36.695224399999994	36.698454299999995	36.7016784	36.7048967	36.7081092	36.711315799999994	36.714516700000004	36.7177117	36.7209011	36.7240846	36.727262499999995	36.7304346	36.733601	36.7367618	36.7399169	36.743066299999995	36.7462101	36.749348299999994	36.752480799999994	36.75560779999999	36.758729200000005	36.7618451	36.7649553	36.7680601	36.771159299999994	36.7742531	36.777341299999996	36.7804241	36.7835014	36.78657329999999	36.789639799999996	36.7927008	36.795756399999995	36.7988067	36.8018515	36.804891	36.8079252	36.810953999999995	36.8139776	36.816995799999994	36.8200087	36.8230164	36.82601879999999	36.829015899999995	36.83200779999999	36.8349945	36.837976	36.8409523	36.843923399999994	36.846889399999995	36.8498502	36.8528059	36.8557564	36.8587018	36.8616422	36.864577399999995	36.8675076	36.8704327	36.87335279999999	36.876267799999994	36.879177799999994	36.88208279999999	36.884982799999996	36.8878779	36.890768	36.8936531	36.8965332	36.8994085	36.9022788	36.9051442	36.90800479999999	36.9108604	36.9137112	36.9165571	36.9193982	36.9222345	36.9250659	36.9278925	36.9307144	36.9335314	36.9363437	36.939151200000005	36.941953999999996	36.9447521	36.947545399999996	36.950334	36.953117999999996	36.9558972	36.9586718	36.9614417	36.964207	36.9669676	36.9697236	36.972474999999996	36.97522179999999	36.9779639	36.9807016	36.9834346	36.9861631	36.988887	36.991606399999995	36.994321299999996	36.9970317	36.999737499999995	37.002438899999994	37.0051358	37.0078282	37.0105162	37.013199799999995	37.0158789	37.018553499999996	37.021223799999994	37.0238897	37.0265511	37.0292082	37.031861	37.034509299999996	37.03715329999999	37.039792999999996	37.0424284	37.0450594	37.0476862	37.0503086	37.052926799999995	37.0555407	37.058150299999994	37.0607557	37.063356799999994	37.0659537	37.068546399999995	37.0711349	37.0737191	37.0762992	37.0788751	37.081446799999995	37.084014399999994	37.08657779999999	37.0891371	37.0916923	37.094243299999995	37.0967902	37.099333	37.1018718	37.104406399999995	37.106936999999995	37.1094635	37.111986	37.114504399999994	37.1170188	37.1195292	37.1220356	37.1245379	37.12703629999999	37.129530700000004	37.1320211	37.1345076	37.13699	37.1394686	37.1419432	37.144413899999996	37.146880700000004	37.1493435	37.151802499999995	37.1542576	37.1567088	37.1591561	37.1615996	37.164039200000005	37.1664749	37.168906899999996	37.171335	37.17375929999999	37.1761797	37.178596399999996	37.18100929999999	37.183418399999994	37.185823799999994	37.1882254	37.190623200000005	37.193017299999994	37.1954076	37.197794200000004	37.2001771	37.2025563	37.2049318	37.2073036	37.2096717	37.2120361	37.2143969	37.216754	37.2191075	37.2214573	37.223803499999995	37.226146	37.228485	37.2308203	37.233152	37.2354802	37.2378047	37.2401257	37.2424431	37.244757	37.2470673	37.2493741	37.2516773	37.253977	37.2562732	37.258565899999994	37.260855	37.2631407	37.2654229	37.2677016	37.269976899999996	37.2722487	37.274516999999996	37.276781899999996	37.2790433	37.2813014	37.283556	37.2858071	37.2880549	37.290299299999994	37.2925403	37.2947779	37.297012099999996	37.299242899999996	37.3014704	37.3036946	37.305915399999996	37.308132799999996	37.310347	37.31255779999999	37.314765200000004	37.3169694	37.319170299999996	37.3213679	37.3235622	37.3257532	37.327940899999994	37.3301254	37.332306700000004	37.3344846	37.336659399999995	37.3388309	37.3409991	37.343164200000004	37.345326	37.3474847	37.3496401	37.35179229999999	37.3539414	37.3560873	37.35823	37.3603695	37.362505899999995	37.3646391	37.3667692	37.3688962	37.37102	37.3731407	37.3752583	37.377372799999996	37.3794841	37.381592399999995	37.3836976	37.3857997	37.387898799999995	37.3899948	37.392087700000005	37.3941775	37.3962643	37.3983481	37.40042879999999	37.4025066	37.4045812	37.4066529	37.4087216	37.4107872	37.4128499	37.4149096	37.4169663	37.419019999999996	37.421070799999995	37.4231186	37.425163399999995	37.4272053	37.4292442	37.4312802	37.433313299999995	37.435343399999994	37.4373707	37.439395	37.441416399999994	37.4434349	37.4454506	37.447463299999995	37.4494731	37.4514801	37.4534842	37.4554855	37.4574839	37.4594794	37.4614721	37.463462	37.465449	37.4674332	37.4694146	37.4713932	37.473369	37.4753419	37.4773121	37.4792795	37.4812441	37.483205899999994	37.485164899999994	37.487121200000004	37.4890747	37.4910255	37.4929735	37.494918799999994	37.49686129999999	37.4988011	37.5007382	37.5026726	37.5046042	37.5065332	37.5084594	37.510382899999996	37.5123038	37.514222	37.5161374	37.518050200000005	37.519960399999995	37.5218679	37.5237727	37.5256748	37.5275744	37.5294712	37.5313655	37.5332571	37.5351461	37.537032499999995	37.5389162	37.540797399999995	37.5426759	37.544551899999995	37.5464252	37.548296	37.550164200000005	37.55202979999999	37.55389279999999	37.55575329999999	37.557611200000004	37.5594666	37.561319399999995	37.5631697	37.565017399999995	37.5668626	37.568705200000004	37.5705454	37.572382999999995	37.5742181	37.5760507	37.577880799999996	37.579708399999994	37.5815335	37.583356200000004	37.58517629999999	37.586994	37.5888092	37.590621899999995	37.592432099999996	37.59424	37.59604529999999	37.5978482	37.5996487	37.601446700000004	37.6032423	37.6050355	37.6068262	37.6086145	37.610400399999996	37.612184	37.6139651	37.6157438	37.6175201	37.619294	37.6210655	37.6228347	37.6246015	37.626365899999996	37.628128	37.629887700000005	37.631645	37.6334	37.6351526	37.636902899999995	37.638650899999995	37.6403965	37.642139799999995	37.6438808	37.645619499999995	37.647355899999994	37.6490899	37.6508217	37.6525511	37.654278299999994	37.6560031	37.6577257	37.659445999999996	37.661164	37.6628797	37.6645932	37.666304399999994	37.6680134	37.6697201	37.6714246	37.6731268	37.674826700000004	37.6765245	37.678219999999996	37.679913299999996	37.6816043	37.6832931	37.684979799999994	37.6866642	37.68834639999999	37.690026399999994	37.691704200000004	37.693379799999995	37.695053200000004	37.696724499999995	37.6983935	37.7000604	37.7017251	37.7033877	37.7050481	37.70670629999999	37.7083624	37.71001629999999	37.7116681	37.713317700000005	37.7149652	37.7166106	37.71825379999999	37.7198949	37.7215339	37.7231708	37.724805499999995	37.726438200000004	37.7280687	37.729697200000004	37.731323499999995	37.7329478	37.7345699	37.73619	37.737808	37.7394239	37.741037799999994	37.7426496	37.744259299999996	37.745867	37.7474726	37.749076099999996	37.7506776	37.7522771	37.753874499999995	37.755469899999994	37.757063200000005	37.7586545	37.7602438	37.7618311	37.7634164	37.7649996	37.76658079999999	37.7681601	37.769737299999996	37.7713125	37.7728857	37.774457	37.776026200000004	37.7775935	37.7791588	37.7807221	37.7822834	37.783842799999995	37.7854002	37.7869557	37.7885092	37.7900607	37.791610299999995	37.7931579	37.7947036	37.7962474	37.797789200000004	37.7993291	37.8008671	37.8024031	37.8039372	37.8054694	37.8069997	37.8085281	37.8100546	37.8115791	37.8131018	37.8146226	37.8161415	37.8176585	37.8191736	37.8206868	37.8221982	37.8237076	37.8252152	37.826721	37.828224799999994	37.8297269	37.831227	37.83272529999999	37.834221799999995	37.835716399999995	37.8372091	37.838699999999996	37.840189099999996	37.8416764	37.8431618	37.8446454	37.8461272	37.8476071	37.849085200000005	37.8505616	37.8520361	37.85350879999999	37.8549797	37.856448799999995	37.8579161	37.8593816	37.860845299999994	37.8623073	37.86376739999999	37.8652258	37.866682399999995	37.8681372	37.8695903	37.8710415	37.8724911	37.8739388	37.87538479999999	37.8768291	37.8782716	37.879712299999994	37.88115129999999	37.8825886	37.8840241	37.8854579	37.8868899	37.8883203	37.889748899999994	37.8911757	37.8926009	37.8940243	37.8954461	37.8968661	37.898284399999994	37.899701	37.90111589999999	37.9025291	37.9039406	37.9053505	37.906758599999996	37.908165	37.90956979999999	37.9109729	37.912374299999996	37.913774	37.9151721	37.9165685	37.9179632	37.9193563	37.9207477	37.9221374	37.9235255	37.924912	37.926296799999996	37.927679899999994	37.929061399999995	37.9304413	37.9318196	37.933196200000005	37.9345712	37.9359445	37.9373162	37.93868629999999	37.9400548	37.9414217	37.942786999999996	37.9441506	37.9455127	37.9468731	37.948232	37.9495892	37.950944799999995	37.952298899999995	37.9536514	37.9550022	37.9563515	37.957699299999994	37.959045399999994	37.96039	37.961732899999994	37.963074399999996	37.9644142	37.9657525	37.967089200000004	37.968424399999996	37.969758	37.97109	37.9724205	37.9737495	37.9750769	37.9764027	37.9777271	37.9790499	37.9803711	37.981690799999996	37.983008999999996	37.9843257	37.9856408	37.986954399999995	37.9882665	37.9895771	37.9908862	37.9921937	37.993499799999995	37.9948043	37.9961073	37.997408899999996	37.9987089	38.000007399999994	38.001304499999996	38.0026001	38.0038941	38.0051867	38.00647779999999	38.0077674	38.009055599999996	38.010342200000004	38.011627399999995	38.0129112	38.014193399999996	38.0154742	38.0167536	38.0180314	38.01930779999999	38.02058279999999	38.021856299999996	38.0231284	38.024398999999995	38.0256681	38.0269359	38.0282021	38.029467	38.030730399999996	38.0319924	38.033252899999994	38.034512	38.0357697	38.037026	38.038280799999995	38.03953429999999	38.04078629999999	38.0420369	38.0432861	38.044533799999996	38.0457802	38.0470252	38.0482687	38.049510899999994	38.0507517	38.0519911	38.053229	38.0544656	38.0557008	38.0569347	38.0581671	38.059398200000004	38.06062779999999	38.0618561	38.0630831	38.0643086	38.06553279999999	38.0667557	38.0679771	38.0691972	38.070416	38.071633299999995	38.072849399999996	38.074064	38.075277299999996	38.0764893	38.0776999	38.0789092	38.080117200000004	38.08132379999999	38.082529	38.083732999999995	38.0849356	38.0861368	38.087336799999996	38.0885354	38.0897327	38.0909286	38.0921233	38.0933166	38.0945086	38.09569929999999	38.0968887	38.098076799999994	38.0992635	38.100449	38.1016332	38.102816	38.1039976	38.105177899999994	38.10635679999999	38.1075345	38.1087109	38.109885999999996	38.111059899999994	38.112232399999996	38.1134037	38.1145736	38.115742299999994	38.116909799999995	38.118075899999994	38.11924079999999	38.1204044	38.1215668	38.122727899999994	38.123887700000004	38.1250462	38.126203499999995	38.1273596	38.1285144	38.129667899999994	38.1308202	38.1319713	38.1331211	38.1342696	38.135416899999996	38.136562999999995	38.137707799999994	38.1388514	38.13999379999999	38.1411349	38.142274799999996	38.1434135	38.1445509	38.145687200000005	38.1468222	38.1479559	38.1490885	38.150219799999995	38.15135	38.1524789	38.153606599999996	38.1547331	38.1558584	38.1569825	38.1581054	38.1592271	38.1603476	38.16146679999999	38.1625849	38.1637018	38.1648176	38.1659321	38.1670454	38.1681576	38.1692685	38.170378299999996	38.1714869	38.172594399999994	38.1737006	38.1748057	38.1759096	38.177012299999994	38.1781139	38.1792143	38.1803135	38.1814116	38.1825085	38.18360429999999	38.184698899999994	38.185792299999996	38.1868846	38.1879757	38.1890657	38.1901545	38.1912422	38.1923288	38.1934142	38.19449839999999	38.195581499999996	38.1966635	38.1977444	38.1988241	38.1999027	38.2009801	38.2020565	38.2031316	38.2042057	38.2052787	38.2063505	38.2074212	38.20849079999999	38.209559299999995	38.2106266	38.211692899999996	38.212758	38.213822	38.214884899999994	38.2159468	38.2170075	38.2180671	38.2191256	38.220183	38.22123929999999	38.2222945	38.2233486	38.2244017	38.2254536	38.226504399999996	38.2275542	38.2286029	38.2296505	38.230697	38.231742399999995	38.23278679999999	38.23383	38.2348722	38.235913399999994	38.2369534	38.237992399999996	38.239030299999996	38.2400672	38.241102999999995	38.2421377	38.24317129999999	38.244203899999995	38.2452355	38.2462659	38.2472954	38.2483237	38.2493511	38.2503773	38.2514025	38.2524267	38.2534498	38.2544719	38.255493	38.256513	38.2575319	38.2585498	38.2595667	38.2605826	38.2615974	38.2626112	38.2636239	38.2646357	38.265646399999994	38.266656	38.267664700000005	38.2686723	38.269678899999995	38.2706845	38.2716891	38.2726926	38.2736952	38.2746967	38.2756972	38.2766967	38.277695200000004	38.2786927	38.2796892	38.2806847	38.2816791	38.2826726	38.2836651	38.2846566	38.2856471	38.2866366	38.2876251	38.2886126	38.2895991	38.2905846	38.2915691	38.2925527	38.293535299999995	38.2945169	38.295497499999996	38.2964771	38.2974557	38.29843339999999	38.2994101	38.300385799999994	38.3013606	38.3023343	38.3033072	38.304279	38.3052499	38.306219799999994	38.307188700000005	38.3081567	38.3091237	38.31008979999999	38.311054899999995	38.312019	38.3129822	38.3139444	38.314905700000004	38.3158661	38.3168254	38.317783899999995	38.31874139999999	38.319697899999994	38.3206535	38.3216082	38.3225619	38.3235146	38.3244665	38.3254174	38.326367299999994	38.327316399999994	38.328264499999996	38.3292116	38.330157899999996	38.3311032	38.3320475	38.332991	38.3339335	38.3348751	38.33581579999999	38.3367556	38.3376944	38.33863229999999	38.339569299999994	38.3405054	38.3414406	38.342374899999996	38.3433082	38.3442407	38.3451722	38.3461028	38.3470326	38.347961399999996	38.348889299999996	38.34981629999999	38.350742399999994	38.3516676	38.3525919	38.3535154	38.35443789999999	38.3553595	38.3562802	38.3572001	38.358118999999995	38.3590371	38.3599543	38.3608706	38.361785999999995	38.362700499999995	38.3636141	38.364526899999994	38.36543879999999	38.366349799999995	38.36725989999999	38.3681691	38.369077499999996	38.369985	38.3708916	38.3717974	38.37270229999999	38.3736063	38.374509399999994	38.3754117	38.3763131	38.3772137	38.3781134	38.3790122	38.379910200000005	38.380807299999994	38.3817035	38.3825989	38.3834935	38.3843871	38.38528	38.386171999999995	38.3870631	38.387953399999994	38.38884279999999	38.389731399999995	38.3906192	38.3915061	38.3923921	38.393277299999994	38.3941617	38.3950452	38.3959279	38.39680979999999	38.39769079999999	38.398571	38.3994504	38.4003289	38.4012066	38.402083499999996	38.4029595	38.403834700000004	38.4047091	38.405582700000004	38.4064554	38.4073273	38.408198399999996	38.4090687	38.4099381	38.4108067	38.4116746	38.4125416	38.4134077	38.4142731	38.4151377	38.4160014	38.416864399999994	38.4177265	38.4185878	38.41944829999999	38.420308	38.421166899999996	38.422025	38.4228823	38.423738799999995	38.4245945	38.4254494	38.426303499999996	38.4271568	38.42800929999999	38.4288611	38.429711999999995	38.4305621	38.431411399999995	38.43226	38.433107799999995	38.4339547	38.4348009	38.435646299999995	38.436490899999995	38.437334799999995	38.4381778	38.4390201	38.4398616	38.4407023	38.4415422	38.442381399999995	38.4432197	38.4440573	38.4448942	38.4457302	38.4465655	38.4474	38.4482338	38.4490668	38.449898999999995	38.4507304	38.4515611	38.452391	38.453220200000004	38.4540486	38.4548762	38.4557031	38.4565292	38.4573545	38.4581791	38.459002999999996	38.4598261	38.4606484	38.46147	38.4622908	38.4631109	38.4639302	38.464748799999995	38.4655666	38.4663837	38.4672001	38.4680157	38.468830499999996	38.4696446	38.470458	38.4712706	38.4720825	38.4728937	38.4737041	38.4745138	38.4753227	38.476130899999994	38.476938399999995	38.4777451	38.4785512	38.47935639999999	38.480160999999995	38.480964799999995	38.481767899999994	38.48257029999999	38.483371899999995	38.4841729	38.4849731	38.485772499999996	38.486571299999994	38.4873693	38.4881666	38.4889632	38.4897591	38.49055429999999	38.4913487	38.4921425	38.4929355	38.493727799999995	38.494519399999994	38.49531029999999	38.496100399999996	38.4968899	38.4976787	38.4984667	38.4992541	38.5000407	38.500826599999996	38.50161189999999	38.502396399999995	38.5031802	38.503963399999996	38.504745799999995	38.5055275	38.5063086	38.5070889	38.5078685	38.508647499999995	38.5094257	38.51020329999999	38.5109802	38.511756299999995	38.5125318	38.5133066	38.5140807	38.5148542	38.515626899999994	38.5163989	38.5171703	38.517941	38.518710999999996	38.5194803	38.5202489	38.5210169	38.5217842	38.5225508	38.5233167	38.5240819	38.524846499999995	38.5256104	38.5263736	38.5271362	38.527898	38.5286592	38.52941979999999	38.5301796	38.530938799999994	38.5316974	38.5324552	38.5332124	38.533969	38.53472479999999	38.53548	38.5362346	38.5369885	38.5377417	38.5384942	38.5392461	38.5399974	38.540748	38.541497899999996	38.5422472	38.54299579999999	38.543743799999994	38.5444911	38.5452377	38.545983799999995	38.5467291	38.5474738	38.5482179	38.548961299999995	38.5497041	38.5504462	38.5511877	38.551928499999995	38.5526687	38.5534082	38.5541471	38.554885399999996	38.555623	38.55636	38.5570964	38.5578321	38.5585671	38.5593016	38.5600354	38.5607685	38.5615011	38.562233	38.5629642	38.563694899999994	38.5644249	38.5651542	38.565883	38.5666111	38.5673386	38.568065499999996	38.5687917	38.569517299999994	38.5702423	38.5709667	38.571690399999994	38.5724136	38.5731361	38.573858	38.5745792	38.5752999	38.5760199	38.57673929999999	38.5774581	38.578176299999996	38.5788939	38.5796108	38.5803272	38.5810429	38.581758	38.5824725	38.583186399999995	38.5838997	38.5846124	38.5853245	38.586036	38.58674679999999	38.5874571	38.5881667	38.5888758	38.589584200000004	38.5902921	38.59099929999999	38.591705999999995	38.592411999999996	38.5931175	38.59382229999999	38.5945266	38.5952302	38.5959333	38.596635799999994	38.5973376	38.5980389	38.5987396	38.5994397	38.6001392	38.6008381	38.60153639999999	38.6022342	38.602931299999995	38.6036279	38.604323799999996	38.6050192	38.605714	38.606408200000004	38.607101899999996	38.607794899999995	38.608487399999994	38.609179299999994	38.6098706	38.61056129999999	38.61125139999999	38.611941	38.612629999999996	38.6133184	38.61400629999999	38.6146935	38.615380200000004	38.61606629999999	38.616751799999996	38.61743679999999	38.618121200000004	38.618804999999995	38.61948829999999	38.6201709	38.6208531	38.6215346	38.6222156	38.622896	38.6235758	38.6242551	38.624933799999994	38.625611899999996	38.6262895	38.6269665	38.627643	38.6283189	38.6289942	38.629669	38.6303432	38.6310169	38.63169	38.6323625	38.6330345	38.633705899999995	38.6343768	38.6350471	38.6357169	38.6363861	38.637054799999994	38.6377229	38.6383904	38.6390574	38.6397239	38.640389799999994	38.6410551	38.6417199	38.6423842	38.6430479	38.6437111	38.6443737	38.645035799999995	38.645697299999995	38.646358299999996	38.6470188	38.6476787	38.6483381	38.6489969	38.6496552	38.650312899999996	38.6509702	38.651626799999995	38.652283	38.6529386	38.6535936	38.6542482	38.6549022	38.6555556	38.6562086	38.656861	38.65751279999999	38.6581641	38.658815	38.6594652	38.660115	38.6607642	38.661412899999995	38.662061	38.6627087	38.6633558	38.664002399999994	38.6646484	38.665293899999995	38.665939	38.66658339999999	38.667227399999994	38.6678709	38.66851379999999	38.6691562	38.6697981	38.6704394	38.67108029999999	38.6717206	38.672360399999995	38.6729997	38.673638499999996	38.6742767	38.6749145	38.6755517	38.676188399999994	38.676824700000004	38.677460399999994	38.6780955	38.678730200000004	38.6793644	38.679998	38.6806312	38.681263799999996	38.681895899999994	38.6825276	38.6831587	38.683789299999994	38.684419399999996	38.685049	38.6856781	38.6863067	38.686934799999996	38.687562299999996	38.6881894	38.688815999999996	38.6894421	38.6900677	38.6906927	38.691317299999994	38.6919414	38.692564999999995	38.6931881	38.6938107	38.694432799999994	38.6950544	38.6956755	38.6962961	38.696916200000004	38.6975359	38.698155	38.6987736	38.699391799999994	38.7000095	38.7006266	38.701243299999994	38.7018595	38.7024752	38.703090399999994	38.7037052	38.704319399999996	38.7049332	38.705546399999996	38.7061592	38.706771499999995	38.7073834	38.7079947	38.7086056	38.7092159	38.7098258	38.7104352	38.7110442	38.7116526	38.7122606	38.7128681	38.7134751	38.7140817	38.7146877	38.71529329999999	38.71589839999999	38.7165031	38.7171072	38.7177109	38.7183141	38.718916899999996	38.7195191	38.7201209	38.7207223	38.7213231	38.721923499999995	38.7225234	38.7231229	38.72372179999999	38.724320399999996	38.7249184	38.725516	38.7261131	38.7267097	38.7273059	38.7279016	38.728496899999996	38.7290917	38.729686	38.7302799	38.73087329999999	38.7314662	38.7320587	38.7326507	38.73324229999999	38.733833399999995	38.734424	38.7350142	38.735603899999994	38.7361932	38.736782	38.737370299999995	38.7379582	38.7385457	38.7391327	38.7397192	38.740305299999996	38.7408909	38.7414761	38.7420608	38.7426451	38.7432289	38.743812299999995	38.7443952	38.7449777	38.7455597	38.7461413	38.746722399999996	38.747303099999996	38.7478834	38.7484631	38.7490425	38.749621399999995	38.7501999	38.750777899999996	38.751355399999994	38.751932599999996	38.7525092	38.7530855	38.7536613	38.7542366	38.7548116	38.755386	38.7559601	38.7565337	38.757106799999995	38.7576796	38.7582518	38.7588237	38.7593951	38.7599661	38.7605366	38.7611067	38.7616764	38.7622456	38.762814399999996	38.763382799999995	38.763950799999996	38.76451829999999	38.765085299999996	38.765651999999996	38.766218200000004	38.766784	38.76734929999999	38.767914299999994	38.7684788	38.769042799999994	38.769606499999995	38.770169700000004	38.7707325	38.77129479999999	38.771856799999995	38.7724183	38.7729794	38.77354	38.77410029999999	38.7746601	38.7752195	38.7757784	38.776337	38.7768951	38.77745279999999	38.7780101	38.778566999999995	38.779123399999996	38.7796794	38.780235	38.7807902	38.781345	38.78189939999999	38.78245329999999	38.783006799999995	38.7835599	38.7841126	38.784664899999996	38.78521679999999	38.7857682	38.786319299999995	38.7868699	38.7874201	38.7879699	38.7885193	38.7890683	38.7896168	38.790165	38.7907127	38.7912601	38.791807	38.7923535	38.7928996	38.793445299999995	38.7939906	38.794535499999995	38.79508	38.7956241	38.79616779999999	38.796710999999995	38.797253899999994	38.797796399999996	38.7983384	38.7988801	38.7994213	38.7999622	38.8005026	38.8010427	38.80158229999999	38.8021216	38.80266039999999	38.8031989	38.803737	38.8042746	38.8048119	38.8053487	38.8058852	38.8064212	38.806956899999996	38.8074922	38.8080271	38.8085616	38.8090956	38.8096293	38.8101626	38.8106955	38.8112281	38.8117602	38.8122919	38.8128233	38.8133542	38.8138848	38.814414899999996	38.8149447	38.8154741	38.8160031	38.8165317	38.8170599	38.8175878	38.8181152	38.81864229999999	38.819168999999995	38.81969529999999	38.8202212	38.8207467	38.8212718	38.8217966	38.822320999999995	38.8228449	38.8233685	38.8238918	38.8244146	38.8249371	38.825459099999996	38.825980799999996	38.8265021	38.8270231	38.8275436	38.828063799999995	38.8285836	38.829102999999996	38.8296221	38.8301407	38.830659	38.831176899999996	38.8316945	38.8322116	38.83272839999999	38.833244799999996	38.833760899999994	38.8342765	38.8347918	38.835306700000004	38.83582129999999	38.836335399999996	38.8368492	38.8373626	38.8378757	38.8383884	38.8389007	38.8394126	38.8399242	38.8404354	38.840946200000005	38.8414567	38.841966799999994	38.8424765	38.842985899999995	38.843494899999996	38.8440035	38.84451179999999	38.8450197	38.8455272	38.84603439999999	38.846541200000004	38.847047599999996	38.8475537	38.8480594	38.848564700000004	38.8490697	38.84957429999999	38.850078599999996	38.8505825	38.851085999999995	38.8515892	38.852092	38.852594499999995	38.8530966	38.853598299999994	38.8540997	38.8546007	38.855101399999995	38.8556017	38.8561016	38.8566012	38.8571005	38.8575993	38.8580979	38.858596	38.8590939	38.8595913	38.860088399999995	38.8605852	38.8610816	38.8615776	38.8620733	38.8625686	38.8630636	38.863558299999994	38.8640526	38.864546499999996	38.8650401	38.865533299999996	38.8660262	38.8665187	38.8670109	38.8675028	38.8679942	38.8684854	38.8689762	38.8694666	38.8699567	38.8704465	38.8709359	38.871424999999995	38.8719137	38.8724021	38.8728901	38.87337779999999	38.8738651	38.8743521	38.87483879999999	38.8753251	38.875811	38.876296700000005	38.876782	38.877266899999995	38.877751499999995	38.8782358	38.8787197	38.87920329999999	38.8796865	38.8801694	38.880652	38.8811342	38.8816161	38.8820977	38.8825789	38.8830598	38.88354029999999	38.8840205	38.8845004	38.8849799	38.8854591	38.885937999999996	38.886416499999996	38.8868947	38.8873726	38.8878501	38.88832729999999	38.8888042	38.8892807	38.889756899999995	38.8902327	38.89070829999999	38.8911835	38.8916584	38.8921329	38.8926071	38.893080999999995	38.8935546	38.894027799999996	38.8945007	38.8949732	38.8954455	38.895917399999995	38.896389	38.8968602	38.8973312	38.897801799999996	38.8982721	38.898742	38.8992117	38.899681	38.900149899999995	38.9006186	38.901086899999996	38.901554899999994	38.9020226	38.90249	38.902957	38.903423700000005	38.9038901	38.9043562	38.904821999999996	38.9052874	38.9057525	38.906217299999994	38.906681799999994	38.907145899999996	38.907609799999996	38.9080733	38.9085365	38.9089994	38.9094619	38.9099242	38.9103861	38.9108477	38.911308999999996	38.91177	38.9122306	38.912690999999995	38.913151	38.9136107	38.914070099999996	38.914529200000004	38.914988	38.91544639999999	38.9159046	38.9163624	38.9168199	38.9172771	38.917733999999996	38.9181906	38.9186469	38.9191029	38.9195585	38.92001379999999	38.920468899999996	38.9209236	38.921378	38.9218321	38.9222859	38.9227394	38.9231926	38.9236454	38.924098	38.9245502	38.9250022	38.92545379999999	38.9259052	38.9263562	38.926806899999995	38.927257299999994	38.927707399999996	38.9281572	38.9286067	38.929055899999994	38.9295048	38.929953399999995	38.930401700000004	38.9308497	38.9312974	38.9317447	38.9321918	38.9326386	38.9330851	38.933531200000004	38.9339771	38.9344227	38.93486789999999	38.9353129	38.9357576	38.936202	38.936645999999996	38.937089799999995	38.9375333	38.9379765	38.93841929999999	38.9388619	38.9393042	38.9397462	38.9401879	38.9406293	38.941070399999994	38.9415112	38.941951700000004	38.9423919	38.94283179999999	38.94327139999999	38.9437108	38.9441498	38.944588499999995	38.945026999999996	38.9454652	38.945903	38.9463406	38.946777899999994	38.9472149	38.9476515	38.9480879	38.9485241	38.9489599	38.9493954	38.9498307	38.9502656	38.950700299999994	38.9511346	38.9515687	38.9520025	38.952436	38.9528692	38.9533022	38.95373479999999	38.9541672	38.954599200000004	38.955031	38.955462499999996	38.955893700000004	38.9563247	38.9567553	38.957185700000004	38.9576157	38.9580455	38.958475	38.9589042	38.9593331	38.959761799999995	38.9601902	38.9606182	38.961045999999996	38.9614736	38.961900799999995	38.9623277	38.962754399999994	38.963180799999996	38.963606899999995	38.964032700000004	38.9644583	38.9648836	38.9653085	38.9657333	38.966157700000004	38.96658179999999	38.9670057	38.96742929999999	38.9678526	38.9682756	38.968698399999994	38.9691209	38.9695431	38.969964999999995	38.9703867	38.970808	38.9712291	38.971649899999996	38.9720705	38.972490799999996	38.972910799999994	38.973330499999996	38.973749899999994	38.9741691	38.974588	38.9750066	38.975425	38.9758431	38.9762609	38.9766784	38.9770956	38.9775126	38.977929399999994	38.97834579999999	38.978761999999996	38.979177899999996	38.9795935	38.980008899999994	38.980424	38.980838799999994	38.9812533	38.9816676	38.9820816	38.9824954	38.9829088	38.9833221	38.983734999999996	38.9841477	38.9845601	38.9849722	38.9853841	38.985795700000004	38.986207	38.9866181	38.9870289	38.9874394	38.9878497	38.9882597	38.9886694	38.989078899999996	38.9894881	38.9898971	38.990305799999994	38.9907142	38.991122299999994	38.9915302	38.991937899999996	38.9923452	38.99275239999999	38.9931592	38.99356579999999	38.9939721	38.9943782	38.994783999999996	38.995189499999995	38.99559479999999	38.99599979999999	38.9964045	38.996809	38.9972133	38.9976172	38.998021	38.9984244	38.9988276	38.9992306	38.9996332	39.0000357	39.00043779999999	39.000839799999994	39.0012414	39.00164279999999	39.0020439	39.00244479999999	39.0028455	39.003245799999995	39.003645899999995	39.00404579999999	39.004445399999994	39.004844799999994	39.005243799999995	39.0056427	39.00604129999999	39.0064396	39.0068377	39.0072355	39.0076331	39.008030399999996	39.008427499999996	39.00882429999999	39.009220799999994	39.0096171	39.0100132	39.010408999999996	39.0108046	39.011199899999994	39.0115949	39.0119897	39.012384299999994	39.0127786	39.0131726	39.013566399999995	39.01396	39.014353299999996	39.0147463	39.0151391	39.015531700000004	39.015924	39.0163161	39.0167079	39.0170994	39.0174908	39.0178818	39.018272700000004	39.0186632	39.0190536	39.0194436	39.0198335	39.0202231	39.0206124	39.0210015	39.021390399999994	39.021778999999995	39.022167399999994	39.022555499999996	39.022943399999996	39.023331	39.0237184	39.0241055	39.0244924	39.0248791	39.025265499999996	39.025651700000004	39.0260376	39.0264233	39.0268088	39.027194	39.027578999999996	39.0279637	39.0283482	39.028732399999996	39.0291164	39.0295002	39.0298837	39.030266999999995	39.0306501	39.0310329	39.0314154	39.03179779999999	39.032179899999996	39.0325617	39.03294329999999	39.0333247	39.03370579999999	39.0340867	39.0344674	39.034847799999994	39.035228	39.035607999999996	39.0359877	39.0363672	39.0367464	39.037125399999994	39.0375042	39.037882700000004	39.038261	39.0386391	39.0390169	39.0393945	39.0397719	39.040149	39.0405259	39.0409026	39.041278999999996	39.0416552	39.042031200000004	39.042406899999996	39.0427824	39.0431577	39.0435327	39.043907499999996	39.0442821	39.044656399999994	39.045030499999996	39.045404399999995	39.045778	39.0461515	39.0465246	39.0468976	39.047270299999994	39.0476428	39.0480151	39.0483871	39.048758899999996	39.0491305	39.049501899999996	39.049873	39.0502439	39.0506146	39.050985	39.0513552	39.0517252	39.0520949	39.0524645	39.052833799999995	39.053202799999994	39.0535717	39.053940299999994	39.0543087	39.0546769	39.0550448	39.0554126	39.0557801	39.05614729999999	39.0565144	39.0568812	39.05724779999999	39.0576142	39.0579803	39.0583462	39.0587119	39.0590774	39.0594427	39.0598077	39.0601725	39.0605371	39.0609015	39.0612656	39.061629599999996	39.0619933	39.0623567	39.06272	39.063083	39.0634458	39.0638084	39.06417079999999	39.064533	39.0648949	39.0652566	39.0656181	39.065979399999996	39.066340499999995	39.0667013	39.0670619	39.0674223	39.0677825	39.0681425	39.068502200000005	39.0688617	39.069221	39.0695801	39.069939	39.070297700000005	39.0706561	39.071014299999995	39.071372399999994	39.071730200000005	39.072087700000004	39.0724451	39.0728022	39.0731592	39.0735159	39.0738724	39.0742287	39.0745847	39.0749406	39.075296200000004	39.0756517	39.076006899999996	39.076361899999995	39.0767167	39.0770712	39.0774256	39.0777797	39.0781337	39.0784874	39.078840899999996	39.0791942	39.079547299999994	39.079900200000004	39.0802528	39.080605299999995	39.0809575	39.0813096	39.081661399999994	39.082012999999996	39.082364399999996	39.0827156	39.0830665	39.083417299999994	39.0837679	39.0841182	39.0844684	39.084818299999995	39.085167999999996	39.0855175	39.0858668	39.0862159	39.0865648	39.0869135	39.087261899999994	39.0876102	39.0879583	39.0883061	39.088653799999996	39.0890012	39.0893484	39.0896954	39.0900422	39.090388899999994	39.0907353	39.0910815	39.09142739999999	39.0917732	39.092118799999994	39.0924642	39.0928094	39.093154299999995	39.0934991	39.0938436	39.094187999999995	39.0945321	39.0948761	39.095219799999995	39.095563399999996	39.0959067	39.096249799999995	39.096592799999996	39.0969355	39.097277999999996	39.097620299999996	39.0979624	39.098304399999996	39.098646099999996	39.0989876	39.099328899999996	39.099669999999996	39.100010899999994	39.100351599999996	39.100692099999996	39.101032399999994	39.1013726	39.1017125	39.1020522	39.1023917	39.102731	39.1030701	39.103409	39.1037477	39.104086200000005	39.1044245	39.1047626	39.1051006	39.105438299999996	39.105775799999996	39.1061131	39.106450200000005	39.1067872	39.1071239	39.107460399999994	39.1077967	39.108132899999994	39.1084688	39.1088046	39.1091401	39.109475499999995	39.1098106	39.1101456	39.11048029999999	39.110814899999994	39.111149299999994	39.1114835	39.1118174	39.1121512	39.1124848	39.1128182	39.1131514	39.1134844	39.1138172	39.114149899999994	39.11448229999999	39.1148145	39.1151466	39.11547839999999	39.1158101	39.1161415	39.1164728	39.116803899999994	39.117134799999995	39.1174655	39.117796	39.11812629999999	39.1184564	39.1187863	39.119116	39.1194456	39.119774899999996	39.1201041	39.1204331	39.1207618	39.1210904	39.121418799999994	39.121747	39.122075099999996	39.1224029	39.122730499999996	39.123058	39.123385299999995	39.123712299999994	39.1240392	39.124365899999994	39.124692399999994	39.1250187	39.125344899999995	39.125670799999995	39.1259966	39.1263221	39.1266475	39.1269727	39.1272977	39.1276225	39.1279472	39.1282716	39.12859589999999	39.1289199	39.1292438	39.1295675	39.129891	39.1302144	39.130537499999996	39.1308605	39.1311832	39.13150579999999	39.1318282	39.13215039999999	39.1324725	39.13279429999999	39.133116	39.1334375	39.133758799999995	39.134079899999996	39.134400799999995	39.1347216	39.1350421	39.1353625	39.135682700000004	39.1360027	39.1363225	39.136642200000004	39.1369616	39.13728089999999	39.1376	39.137918899999995	39.1382377	39.138556200000004	39.1388746	39.1391928	39.1395108	39.1398286	39.1401463	39.14046379999999	39.140781	39.1410981	39.1414151	39.141731799999995	39.1420484	39.142364799999996	39.142680999999996	39.142997	39.1433129	39.1436285	39.143944	39.144259299999995	39.1445745	39.1448894	39.1452042	39.1455188	39.1458332	39.1461475	39.1464615	39.146775399999996	39.1470891	39.1474026	39.147715999999996	39.1480292	39.1483422	39.148655	39.1489676	39.1492801	39.149592399999996	39.1499045	39.1502165	39.150528200000004	39.15083979999999	39.1511512	39.1514625	39.1517735	39.1520844	39.1523951	39.1527057	39.153016	39.1533262	39.1536362	39.1539461	39.154255799999994	39.1545652	39.1548746	39.1551837	39.1554927	39.155801499999995	39.1561101	39.1564186	39.156726799999994	39.1570349	39.157342899999996	39.1576506	39.1579582	39.1582656	39.158572899999996	39.158879999999996	39.159186899999995	39.1594936	39.1598002	39.1601065	39.160412799999996	39.1607188	39.1610247	39.1613304	39.1616359	39.161941299999995	39.162246499999995	39.1625515	39.162856299999994	39.163160999999995	39.1634655	39.1637699	39.164074	39.164378	39.1646819	39.1649855	39.165289	39.165592399999994	39.1658955	39.1661985	39.16650129999999	39.166804	39.167106499999996	39.1674088	39.167710899999996	39.168012899999994	39.1683147	39.1686164	39.1689179	39.1692192	39.169520299999995	39.169821299999995	39.1701221	39.1704228	39.170723200000005	39.1710236	39.1713237	39.1716237	39.1719235	39.1722231	39.1725226	39.172821899999995	39.1731211	39.1734201	39.1737189	39.1740176	39.1743161	39.174614399999996	39.1749126	39.1752106	39.1755084	39.1758061	39.1761036	39.1764009	39.1766981	39.1769951	39.177292	39.1775887	39.1778852	39.1781815	39.1784777	39.178773799999995	39.1790697	39.179365399999995	39.179660899999995	39.17995629999999	39.1802515	39.1805466	39.1808415	39.181136200000005	39.181430799999994	39.1817252	39.182019499999996	39.1823136	39.182607499999996	39.1829013	39.1831949	39.183488399999995	39.183781700000004	39.1840748	39.1843678	39.1846606	39.1849532	39.1852457	39.1855381	39.1858302	39.1861222	39.1864141	39.1867058	39.186997299999994	39.1872887	39.187579899999996	39.187871	39.1881619	39.1884526	39.188743200000005	39.1890336	39.1893239	39.189614	39.189904	39.190193799999996	39.1904834	39.1907729	39.191062200000005	39.191351399999995	39.1916404	39.191929200000004	39.192217899999996	39.1925065	39.192794799999994	39.1930831	39.1933711	39.1936591	39.19394679999999	39.1942344	39.1945219	39.1948091	39.195096299999996	39.195383299999996	39.1956701	39.1959568	39.19624329999999	39.1965296	39.196815799999996	39.1971019	39.197387799999994	39.1976735	39.1979591	39.1982445
	0.0
SRR1822165_003.c_curve	0.0
	0.0	1.0	2.0	3.0	4.0	5.0	6.0	7.0	8.0	9.0	10.0	11.0	12.0	13.0	14.0	15.0	16.0	17.0	18.0	19.0	20.0	21.0	22.0	23.0	24.0	25.0	26.0	27.0	28.0	29.0	30.0	31.0	32.0	33.0	34.0	35.0	36.0	37.0	38.0	39.0	40.0	41.0	42.0	43.0	44.0	45.0	46.0	47.0	48.0	49.0	50.0	51.0	52.0	53.0	54.0	55.0	56.0	57.0	58.0	59.0	60.0	61.0	62.0	63.0	64.0	65.0	66.0	67.0	68.0	69.0	70.0	71.0	72.0	73.0	74.0	75.0	76.0	77.0	78.0	79.0	80.0	81.0	82.0	83.0	84.0	85.0	86.0	87.0	88.0	89.0	90.0	91.0	92.0	93.0	94.0	95.0	96.0	97.0	98.0	99.0	100.0	101.0	102.0	103.0	104.0	105.0	106.0	107.0	108.0	109.0	110.0	111.0	112.0	113.0	114.0	115.0	116.0	117.0	118.0	119.0	120.0	121.0	122.0	123.0	124.0	125.0	126.0	127.0	128.0	129.0	130.0	131.0	132.0	133.0	134.0	135.0	136.0	137.0	138.0	139.0	140.0	141.0	142.0	143.0	144.0	145.0	146.0	147.0	148.0	149.0	150.0	151.0	152.0	153.0	154.0	155.0	156.0	157.0	158.0	159.0	160.0	161.0	162.0	163.0	164.0	165.0	166.0	167.0	168.0	169.0	170.0	171.0	172.0	173.0	174.0	175.0	176.0	177.0	178.0	179.0	180.0	181.0	182.0	183.0	184.0	185.0	186.0	187.0	188.0	189.0	190.0	191.0	192.0	193.0	194.0	195.0	196.0	197.0	198.0	199.0	200.0	201.0	202.0	203.0	204.0	205.0	206.0	207.0	208.0	209.0	210.0	211.0	212.0	213.0	214.0	215.0	216.0	217.0	218.0	219.0	220.0	221.0	222.0	223.0	224.0	225.0	226.0	227.0	228.0	229.0	230.0	231.0	232.0	233.0	234.0	235.0	236.0	237.0	238.0	239.0	240.0	241.0	242.0	243.0	244.0	245.0	246.0	247.0	248.0	249.0	250.0	251.0	252.0	253.0	254.0	255.0	256.0	257.0	258.0	259.0	260.0	261.0	262.0	263.0	264.0	265.0	266.0	267.0	268.0	269.0	270.0	271.0	272.0	273.0	274.0	275.0	276.0	277.0	278.0	279.0	280.0	281.0	282.0	283.0	284.0	285.0	286.0	287.0	288.0	289.0	290.0	291.0	292.0	293.0	294.0	295.0	296.0	297.0	298.0	299.0	300.0	301.0	302.0	303.0	304.0	305.0	306.0	307.0	308.0	309.0	310.0	311.0	312.0	313.0	314.0	315.0	316.0	317.0	318.0	319.0	320.0	321.0	322.0	323.0	324.0	325.0	326.0	327.0	328.0	329.0	330.0	331.0	332.0	333.0	334.0	335.0	336.0	337.0	338.0	339.0	340.0	341.0	342.0	343.0	344.0	345.0	346.0	347.0	348.0	349.0	350.0	351.0	352.0	353.0	354.0	355.0	356.0	357.0	358.0	359.0	360.0	361.0	362.0	363.0	364.0	365.0	366.0	367.0	368.0	369.0	370.0	371.0	372.0	373.0	374.0	375.0	376.0	377.0	378.0	379.0	380.0	381.0	382.0	383.0	384.0	385.0	386.0	387.0	388.0	389.0	390.0	391.0	392.0	393.0	394.0	395.0	396.0	397.0	398.0	399.0	400.0	401.0	402.0	403.0	404.0	405.0	406.0	407.0	408.0	409.0	410.0	411.0	412.0	413.0	414.0	415.0	416.0	417.0	418.0	419.0	420.0	421.0	422.0	423.0	424.0	425.0	426.0	427.0	428.0	429.0	430.0	431.0	432.0	433.0	434.0	435.0	436.0	437.0	438.0	439.0	440.0	441.0	442.0	443.0	444.0	445.0	446.0	447.0	448.0	449.0	450.0	451.0	452.0	453.0	454.0	455.0	456.0	457.0	458.0	459.0	460.0	461.0	462.0	463.0	464.0	465.0	466.0	467.0	468.0	469.0	470.0	471.0	472.0	473.0	474.0	475.0	476.0	477.0	478.0	479.0	480.0	481.0	482.0	483.0	484.0	485.0	486.0	487.0	488.0	489.0	490.0	491.0	492.0	493.0	494.0	495.0	496.0	497.0	498.0	499.0	500.0	501.0	502.0	503.0	504.0	505.0	506.0	507.0	508.0	509.0	510.0	511.0	512.0	513.0	514.0	515.0	516.0	517.0	518.0	519.0	520.0	521.0	522.0	523.0	524.0	525.0	526.0	527.0	528.0	529.0	530.0	531.0	532.0	533.0	534.0	535.0	536.0	537.0	538.0	539.0	540.0	541.0	542.0	543.0	544.0	545.0	546.0	547.0	548.0	549.0	550.0	551.0	552.0	553.0	554.0	555.0	556.0	557.0	558.0	559.0	560.0	561.0	562.0	563.0	564.0	565.0	566.0	567.0	568.0	569.0	570.0	571.0	572.0	573.0	574.0	575.0	576.0	577.0	578.0	579.0	580.0	581.0	582.0	583.0	584.0	585.0	586.0	587.0	588.0	589.0	590.0	591.0	592.0	593.0	594.0	595.0	596.0	597.0	598.0	599.0	600.0	601.0	602.0	603.0	604.0	605.0	606.0	607.0	608.0	609.0	610.0	611.0	612.0	613.0	614.0	615.0	616.0	617.0	618.0	619.0	620.0	621.0	622.0	623.0	624.0	625.0	626.0	627.0	628.0	629.0	630.0	631.0	632.0	633.0	634.0	635.0	636.0	637.0	638.0	639.0	640.0	641.0	642.0	643.0	644.0	645.0	646.0	647.0	648.0	649.0	650.0	651.0	652.0	653.0	654.0	655.0	656.0	657.0	658.0	659.0	660.0	661.0	662.0	663.0	664.0	665.0	666.0	667.0	668.0	669.0	670.0	671.0	672.0	673.0	674.0	675.0	676.0	677.0	678.0	679.0	680.0	681.0	682.0	683.0	684.0	685.0	686.0	687.0	688.0	689.0	690.0	691.0	692.0	693.0	694.0	695.0	696.0	697.0	698.0	699.0	700.0	701.0	702.0	703.0	704.0	705.0	706.0	707.0	708.0	709.0	710.0	711.0	712.0	713.0	714.0	715.0	716.0	717.0	718.0	719.0	720.0	721.0	722.0	723.0	724.0	725.0	726.0	727.0	728.0	729.0	730.0	731.0	732.0	733.0	734.0	735.0	736.0	737.0	738.0	739.0	740.0	741.0	742.0	743.0	744.0	745.0	746.0	747.0	748.0	749.0	750.0	751.0	752.0	753.0	754.0	755.0	756.0	757.0	758.0	759.0	760.0	761.0	762.0	763.0	764.0	765.0	766.0	767.0	768.0	769.0	770.0	771.0	772.0	773.0	774.0	775.0	776.0	777.0	778.0	779.0	780.0	781.0	782.0	783.0	784.0	785.0	786.0	787.0	788.0	789.0	790.0	791.0	792.0	793.0	794.0	795.0	796.0	797.0	798.0	799.0	800.0	801.0	802.0	803.0	804.0	805.0	806.0	807.0	808.0	809.0	810.0	811.0	812.0	813.0	814.0	815.0	816.0	817.0	818.0	819.0	820.0	821.0	822.0	823.0	824.0	825.0	826.0	827.0	828.0	829.0	830.0	831.0	832.0	833.0	834.0	835.0	836.0	837.0	838.0	839.0	840.0	841.0	842.0	843.0	844.0	845.0	846.0	847.0	848.0	849.0	850.0	851.0	852.0	853.0	854.0	855.0	856.0	857.0	858.0	859.0	860.0	861.0	862.0	863.0	864.0	865.0	866.0	867.0	868.0	869.0	870.0	871.0	872.0	873.0	874.0	875.0	876.0	877.0	878.0	879.0	880.0	881.0	882.0	883.0	884.0	885.0	886.0	887.0	888.0	889.0	890.0	891.0	892.0	893.0	894.0	895.0	896.0	897.0	898.0	899.0	900.0	901.0	902.0	903.0	904.0	905.0	906.0	907.0	908.0	909.0	910.0	911.0	912.0	913.0	914.0	915.0	916.0	917.0	918.0	919.0	920.0	921.0	922.0	923.0	924.0	925.0	926.0	927.0	928.0	929.0	930.0	931.0	932.0	933.0	934.0	935.0	936.0	937.0	938.0	939.0	940.0	941.0	942.0	943.0	944.0	945.0	946.0	947.0	948.0	949.0	950.0	951.0	952.0	953.0	954.0	955.0	956.0	957.0	958.0	959.0	960.0	961.0	962.0	963.0	964.0	965.0	966.0	967.0	968.0	969.0	970.0	971.0	972.0	973.0	974.0	975.0	976.0	977.0	978.0	979.0	980.0	981.0	982.0	983.0	984.0	985.0	986.0	987.0	988.0	989.0	990.0	991.0	992.0	993.0	994.0	995.0	996.0	997.0	998.0	999.0	1000.0	1001.0	1002.0	1003.0	1004.0	1005.0	1006.0	1007.0	1008.0	1009.0	1010.0	1011.0	1012.0	1013.0	1014.0	1015.0	1016.0	1017.0	1018.0	1019.0	1020.0	1021.0	1022.0	1023.0	1024.0	1025.0	1026.0	1027.0	1028.0	1029.0	1030.0	1031.0	1032.0	1033.0	1034.0	1035.0	1036.0	1037.0	1038.0	1039.0	1040.0	1041.0	1042.0	1043.0	1044.0	1045.0	1046.0	1047.0	1048.0	1049.0	1050.0	1051.0	1052.0	1053.0	1054.0	1055.0	1056.0	1057.0	1058.0	1059.0	1060.0	1061.0	1062.0	1063.0	1064.0	1065.0	1066.0	1067.0	1068.0	1069.0	1070.0	1071.0	1072.0	1073.0	1074.0	1075.0	1076.0	1077.0	1078.0	1079.0	1080.0	1081.0	1082.0	1083.0	1084.0	1085.0	1086.0	1087.0	1088.0	1089.0	1090.0	1091.0	1092.0	1093.0	1094.0	1095.0	1096.0	1097.0	1098.0	1099.0	1100.0	1101.0	1102.0	1103.0	1104.0	1105.0	1106.0	1107.0	1108.0	1109.0	1110.0	1111.0	1112.0	1113.0	1114.0	1115.0	1116.0	1117.0	1118.0	1119.0	1120.0	1121.0	1122.0	1123.0	1124.0	1125.0	1126.0	1127.0	1128.0	1129.0	1130.0	1131.0	1132.0	1133.0	1134.0	1135.0	1136.0	1137.0	1138.0	1139.0	1140.0	1141.0	1142.0	1143.0	1144.0	1145.0	1146.0	1147.0	1148.0	1149.0	1150.0	1151.0	1152.0	1153.0	1154.0	1155.0	1156.0	1157.0	1158.0	1159.0	1160.0	1161.0	1162.0	1163.0	1164.0	1165.0	1166.0	1167.0	1168.0	1169.0	1170.0	1171.0	1172.0	1173.0	1174.0	1175.0	1176.0	1177.0	1178.0	1179.0	1180.0	1181.0	1182.0	1183.0	1184.0	1185.0	1186.0	1187.0	1188.0	1189.0	1190.0	1191.0	1192.0	1193.0	1194.0	1195.0	1196.0	1197.0	1198.0	1199.0	1200.0	1201.0	1202.0	1203.0	1204.0	1205.0	1206.0	1207.0	1208.0	1209.0	1210.0	1211.0	1212.0	1213.0	1214.0	1215.0	1216.0	1217.0	1218.0	1219.0	1220.0	1221.0	1222.0	1223.0	1224.0	1225.0	1226.0	1227.0	1228.0	1229.0	1230.0	1231.0	1232.0	1233.0	1234.0	1235.0	1236.0	1237.0	1238.0	1239.0	1240.0	1241.0	1242.0	1243.0	1244.0	1245.0	1246.0	1247.0	1248.0	1249.0	1250.0	1251.0	1252.0	1253.0	1254.0	1255.0	1256.0	1257.0	1258.0	1259.0	1260.0	1261.0	1262.0	1263.0	1264.0	1265.0	1266.0	1267.0	1268.0	1269.0	1270.0	1271.0	1272.0	1273.0	1274.0	1275.0	1276.0	1277.0	1278.0	1279.0	1280.0	1281.0	1282.0	1283.0	1284.0	1285.0	1286.0	1287.0	1288.0	1289.0	1290.0	1291.0	1292.0	1293.0	1294.0	1295.0	1296.0	1297.0	1298.0	1299.0	1300.0	1301.0	1302.0	1303.0	1304.0	1305.0	1306.0	1307.0	1308.0	1309.0	1310.0	1311.0	1312.0	1313.0	1314.0	1315.0	1316.0	1317.0	1318.0	1319.0	1320.0	1321.0	1322.0	1323.0	1324.0	1325.0	1326.0	1327.0	1328.0	1329.0	1330.0	1331.0	1332.0	1333.0	1334.0	1335.0	1336.0	1337.0	1338.0	1339.0	1340.0	1341.0	1342.0	1343.0	1344.0	1345.0	1346.0	1347.0	1348.0	1349.0	1350.0	1351.0	1352.0	1353.0	1354.0	1355.0	1356.0	1357.0	1358.0	1359.0	1360.0	1361.0	1362.0	1363.0	1364.0	1365.0	1366.0	1367.0	1368.0	1369.0	1370.0	1371.0	1372.0	1373.0	1374.0	1375.0	1376.0	1377.0	1378.0	1379.0	1380.0	1381.0	1382.0	1383.0	1384.0	1385.0	1386.0	1387.0	1388.0	1389.0	1390.0	1391.0	1392.0	1393.0	1394.0	1395.0	1396.0	1397.0	1398.0	1399.0	1400.0	1401.0	1402.0	1403.0	1404.0	1405.0	1406.0	1407.0	1408.0	1409.0	1410.0	1411.0	1412.0	1413.0	1414.0	1415.0	1416.0	1417.0	1418.0	1419.0	1420.0	1421.0	1422.0	1423.0	1424.0	1425.0	1426.0	1427.0	1428.0	1429.0	1430.0	1431.0	1432.0	1433.0	1434.0	1435.0	1436.0	1437.0	1438.0	1439.0	1440.0	1441.0	1442.0	1443.0	1444.0	1445.0	1446.0	1447.0	1448.0	1449.0	1450.0	1451.0	1452.0	1453.0	1454.0	1455.0	1456.0	1457.0	1458.0	1459.0	1460.0	1461.0	1462.0	1463.0	1464.0	1465.0	1466.0	1467.0	1468.0	1469.0	1470.0	1471.0	1472.0	1473.0	1474.0	1475.0	1476.0	1477.0	1478.0	1479.0	1480.0	1481.0	1482.0	1483.0	1484.0	1485.0	1486.0	1487.0	1488.0	1489.0	1490.0	1491.0	1492.0	1493.0	1494.0	1495.0	1496.0	1497.0	1498.0	1499.0	1500.0	1501.0	1502.0	1503.0	1504.0	1505.0	1506.0	1507.0	1508.0	1509.0	1510.0	1511.0	1512.0	1513.0	1514.0	1515.0	1516.0	1517.0	1518.0	1519.0	1520.0	1521.0	1522.0	1523.0	1524.0	1525.0	1526.0	1527.0	1528.0	1529.0	1530.0	1531.0	1532.0	1533.0	1534.0	1535.0	1536.0	1537.0	1538.0	1539.0	1540.0	1541.0	1542.0	1543.0	1544.0	1545.0	1546.0	1547.0	1548.0	1549.0	1550.0	1551.0	1552.0	1553.0	1554.0	1555.0	1556.0	1557.0	1558.0	1559.0	1560.0	1561.0	1562.0	1563.0	1564.0	1565.0	1566.0	1567.0	1568.0	1569.0	1570.0	1571.0	1572.0	1573.0	1574.0	1575.0	1576.0	1577.0	1578.0	1579.0	1580.0	1581.0	1582.0	1583.0	1584.0	1585.0	1586.0	1587.0	1588.0	1589.0	1590.0	1591.0	1592.0	1593.0	1594.0	1595.0	1596.0	1597.0	1598.0	1599.0	1600.0	1601.0	1602.0	1603.0	1604.0	1605.0	1606.0	1607.0	1608.0	1609.0	1610.0	1611.0	1612.0	1613.0	1614.0	1615.0	1616.0	1617.0	1618.0	1619.0	1620.0	1621.0	1622.0	1623.0	1624.0	1625.0	1626.0	1627.0	1628.0	1629.0	1630.0	1631.0	1632.0	1633.0	1634.0	1635.0	1636.0	1637.0	1638.0	1639.0	1640.0	1641.0	1642.0	1643.0	1644.0	1645.0	1646.0	1647.0	1648.0	1649.0	1650.0	1651.0	1652.0	1653.0	1654.0	1655.0	1656.0	1657.0	1658.0	1659.0	1660.0	1661.0	1662.0	1663.0	1664.0	1665.0	1666.0	1667.0	1668.0	1669.0	1670.0	1671.0	1672.0	1673.0	1674.0	1675.0	1676.0	1677.0	1678.0	1679.0	1680.0	1681.0	1682.0	1683.0	1684.0	1685.0	1686.0	1687.0	1688.0	1689.0	1690.0	1691.0	1692.0	1693.0	1694.0	1695.0	1696.0	1697.0	1698.0	1699.0	1700.0	1701.0	1702.0	1703.0	1704.0	1705.0	1706.0	1707.0	1708.0	1709.0	1710.0	1711.0	1712.0	1713.0	1714.0	1715.0	1716.0	1717.0	1718.0	1719.0	1720.0	1721.0	1722.0	1723.0	1724.0	1725.0	1726.0	1727.0	1728.0	1729.0	1730.0	1731.0	1732.0	1733.0	1734.0	1735.0	1736.0	1737.0	1738.0	1739.0	1740.0	1741.0	1742.0	1743.0	1744.0	1745.0	1746.0	1747.0	1748.0	1749.0	1750.0	1751.0	1752.0	1753.0	1754.0	1755.0	1756.0	1757.0	1758.0	1759.0	1760.0	1761.0	1762.0	1763.0	1764.0	1765.0	1766.0	1767.0	1768.0	1769.0	1770.0	1771.0	1772.0	1773.0	1774.0	1775.0	1776.0	1777.0	1778.0	1779.0	1780.0	1781.0	1782.0	1783.0	1784.0	1785.0	1786.0	1787.0	1788.0	1789.0	1790.0	1791.0	1792.0	1793.0	1794.0	1795.0	1796.0	1797.0	1798.0	1799.0	1800.0	1801.0	1802.0	1803.0	1804.0	1805.0	1806.0	1807.0	1808.0	1809.0	1810.0	1811.0	1812.0	1813.0	1814.0	1815.0	1816.0	1817.0	1818.0	1819.0	1820.0	1821.0	1822.0	1823.0	1824.0	1825.0	1826.0	1827.0	1828.0	1829.0	1830.0	1831.0	1832.0	1833.0	1834.0	1835.0	1836.0	1837.0	1838.0	1839.0	1840.0	1841.0	1842.0	1843.0	1844.0	1845.0	1846.0	1847.0	1848.0	1849.0	1850.0	1851.0	1852.0	1853.0	1854.0	1855.0	1856.0	1857.0	1858.0	1859.0	1860.0	1861.0	1862.0	1863.0	1864.0	1865.0	1866.0	1867.0	1868.0	1869.0	1870.0	1871.0	1872.0	1873.0	1874.0	1875.0	1876.0	1877.0	1878.0	1879.0	1880.0	1881.0	1882.0	1883.0	1884.0	1885.0	1886.0	1887.0	1888.0	1889.0	1890.0	1891.0	1892.0	1893.0	1894.0	1895.0	1896.0	1897.0	1898.0	1899.0	1900.0	1901.0	1902.0	1903.0	1904.0	1905.0	1906.0	1907.0	1908.0	1909.0	1910.0	1911.0	1912.0	1913.0	1914.0	1915.0	1916.0	1917.0	1918.0	1919.0	1920.0	1921.0	1922.0	1923.0	1924.0	1925.0	1926.0	1927.0	1928.0	1929.0	1930.0	1931.0	1932.0	1933.0	1934.0	1935.0	1936.0	1937.0	1938.0	1939.0	1940.0	1941.0	1942.0	1943.0	1944.0	1945.0	1946.0	1947.0	1948.0	1949.0	1950.0	1951.0	1952.0	1953.0	1954.0	1955.0	1956.0	1957.0	1958.0	1959.0	1960.0	1961.0	1962.0	1963.0	1964.0	1965.0	1966.0	1967.0	1968.0	1969.0	1970.0	1971.0	1972.0	1973.0	1974.0	1975.0	1976.0	1977.0	1978.0	1979.0	1980.0	1981.0	1982.0	1983.0	1984.0	1985.0	1986.0	1987.0	1988.0	1989.0	1990.0	1991.0	1992.0	1993.0	1994.0	1995.0	1996.0	1997.0	1998.0	1999.0	2000.0	2001.0	2002.0	2003.0	2004.0	2005.0	2006.0	2007.0	2008.0	2009.0	2010.0	2011.0	2012.0	2013.0	2014.0	2015.0	2016.0	2017.0	2018.0	2019.0	2020.0	2021.0	2022.0	2023.0	2024.0	2025.0	2026.0	2027.0	2028.0	2029.0	2030.0	2031.0	2032.0	2033.0	2034.0	2035.0	2036.0	2037.0	2038.0	2039.0	2040.0	2041.0	2042.0	2043.0	2044.0	2045.0	2046.0	2047.0	2048.0	2049.0	2050.0	2051.0	2052.0	2053.0	2054.0	2055.0	2056.0	2057.0	2058.0	2059.0	2060.0	2061.0	2062.0	2063.0	2064.0	2065.0	2066.0	2067.0	2068.0	2069.0	2070.0	2071.0	2072.0	2073.0	2074.0	2075.0	2076.0	2077.0	2078.0	2079.0	2080.0	2081.0	2082.0	2083.0	2084.0	2085.0	2086.0	2087.0	2088.0	2089.0	2090.0	2091.0	2092.0	2093.0	2094.0	2095.0	2096.0	2097.0	2098.0	2099.0	2100.0	2101.0	2102.0	2103.0	2104.0	2105.0	2106.0	2107.0	2108.0	2109.0	2110.0	2111.0	2112.0	2113.0	2114.0	2115.0	2116.0	2117.0	2118.0	2119.0	2120.0	2121.0	2122.0	2123.0	2124.0	2125.0	2126.0	2127.0	2128.0	2129.0	2130.0	2131.0	2132.0	2133.0	2134.0	2135.0	2136.0	2137.0	2138.0	2139.0	2140.0	2141.0	2142.0	2143.0	2144.0	2145.0	2146.0	2147.0	2148.0	2149.0	2150.0	2151.0	2152.0	2153.0	2154.0	2155.0	2156.0	2157.0	2158.0	2159.0	2160.0	2161.0	2162.0	2163.0	2164.0	2165.0	2166.0	2167.0	2168.0	2169.0	2170.0	2171.0	2172.0	2173.0	2174.0	2175.0	2176.0	2177.0	2178.0	2179.0	2180.0	2181.0	2182.0	2183.0	2184.0	2185.0	2186.0	2187.0	2188.0	2189.0	2190.0	2191.0	2192.0	2193.0	2194.0	2195.0	2196.0	2197.0	2198.0	2199.0	2200.0	2201.0	2202.0	2203.0	2204.0	2205.0	2206.0	2207.0	2208.0	2209.0	2210.0	2211.0	2212.0	2213.0	2214.0	2215.0	2216.0	2217.0	2218.0	2219.0	2220.0	2221.0	2222.0	2223.0	2224.0	2225.0	2226.0	2227.0	2228.0	2229.0	2230.0	2231.0	2232.0	2233.0	2234.0	2235.0	2236.0	2237.0	2238.0	2239.0	2240.0	2241.0	2242.0	2243.0	2244.0	2245.0	2246.0	2247.0	2248.0	2249.0	2250.0	2251.0	2252.0	2253.0	2254.0	2255.0	2256.0	2257.0	2258.0	2259.0	2260.0	2261.0	2262.0	2263.0	2264.0	2265.0	2266.0	2267.0	2268.0	2269.0	2270.0	2271.0	2272.0	2273.0	2274.0	2275.0	2276.0	2277.0	2278.0	2279.0	2280.0	2281.0	2282.0	2283.0	2284.0	2285.0	2286.0	2287.0	2288.0	2289.0	2290.0	2291.0	2292.0	2293.0	2294.0	2295.0	2296.0	2297.0	2298.0	2299.0	2300.0	2301.0	2302.0	2303.0	2304.0	2305.0	2306.0	2307.0	2308.0	2309.0	2310.0	2311.0	2312.0	2313.0	2314.0	2315.0	2316.0	2317.0	2318.0	2319.0	2320.0	2321.0	2322.0	2323.0	2324.0	2325.0	2326.0	2327.0	2328.0	2329.0	2330.0	2331.0	2332.0	2333.0	2334.0	2335.0	2336.0	2337.0	2338.0	2339.0	2340.0	2341.0	2342.0	2343.0	2344.0	2345.0	2346.0	2347.0	2348.0	2349.0	2350.0	2351.0	2352.0	2353.0	2354.0	2355.0	2356.0	2357.0	2358.0	2359.0	2360.0	2361.0	2362.0	2363.0	2364.0	2365.0	2366.0	2367.0	2368.0	2369.0	2370.0	2371.0	2372.0	2373.0	2374.0	2375.0	2376.0	2377.0	2378.0	2379.0	2380.0	2381.0	2382.0	2383.0	2384.0	2385.0	2386.0	2387.0	2388.0	2389.0	2390.0	2391.0	2392.0	2393.0	2394.0	2395.0	2396.0	2397.0	2398.0	2399.0	2400.0	2401.0	2402.0	2403.0	2404.0	2405.0	2406.0	2407.0	2408.0	2409.0	2410.0	2411.0	2412.0	2413.0	2414.0	2415.0	2416.0	2417.0	2418.0	2419.0	2420.0	2421.0	2422.0	2423.0	2424.0	2425.0	2426.0	2427.0	2428.0	2429.0	2430.0	2431.0	2432.0	2433.0	2434.0	2435.0	2436.0	2437.0	2438.0	2439.0	2440.0	2441.0	2442.0	2443.0	2444.0	2445.0	2446.0	2447.0	2448.0	2449.0	2450.0	2451.0	2452.0	2453.0	2454.0	2455.0	2456.0	2457.0	2458.0	2459.0	2460.0	2461.0	2462.0	2463.0	2464.0	2465.0	2466.0	2467.0	2468.0	2469.0	2470.0	2471.0	2472.0	2473.0	2474.0	2475.0	2476.0	2477.0	2478.0	2479.0	2480.0	2481.0	2482.0	2483.0	2484.0	2485.0	2486.0	2487.0	2488.0	2489.0	2490.0	2491.0	2492.0	2493.0	2494.0	2495.0	2496.0	2497.0	2498.0	2499.0	2500.0	2501.0	2502.0	2503.0	2504.0	2505.0	2506.0	2507.0	2508.0	2509.0	2510.0	2511.0	2512.0	2513.0	2514.0	2515.0	2516.0	2517.0	2518.0	2519.0	2520.0	2521.0	2522.0	2523.0	2524.0	2525.0	2526.0	2527.0	2528.0	2529.0	2530.0	2531.0	2532.0	2533.0	2534.0	2535.0	2536.0	2537.0	2538.0	2539.0	2540.0	2541.0	2542.0	2543.0	2544.0	2545.0	2546.0	2547.0	2548.0	2549.0	2550.0	2551.0	2552.0	2553.0	2554.0	2555.0	2556.0	2557.0	2558.0	2559.0	2560.0	2561.0	2562.0	2563.0	2564.0	2565.0	2566.0	2567.0	2568.0	2569.0	2570.0	2571.0	2572.0	2573.0	2574.0	2575.0	2576.0	2577.0	2578.0	2579.0	2580.0	2581.0	2582.0	2583.0	2584.0	2585.0	2586.0	2587.0	2588.0	2589.0	2590.0	2591.0	2592.0	2593.0	2594.0	2595.0	2596.0	2597.0	2598.0	2599.0	2600.0	2601.0	2602.0	2603.0	2604.0	2605.0	2606.0	2607.0	2608.0	2609.0	2610.0	2611.0	2612.0	2613.0	2614.0	2615.0	2616.0	2617.0	2618.0	2619.0	2620.0	2621.0	2622.0	2623.0	2624.0	2625.0	2626.0	2627.0	2628.0	2629.0	2630.0	2631.0	2632.0	2633.0	2634.0	2635.0	2636.0	2637.0	2638.0	2639.0	2640.0	2641.0	2642.0	2643.0	2644.0	2645.0	2646.0	2647.0	2648.0	2649.0	2650.0	2651.0	2652.0	2653.0	2654.0	2655.0	2656.0	2657.0	2658.0	2659.0	2660.0	2661.0	2662.0	2663.0	2664.0	2665.0	2666.0	2667.0	2668.0	2669.0	2670.0	2671.0	2672.0	2673.0	2674.0	2675.0	2676.0	2677.0	2678.0	2679.0	2680.0	2681.0	2682.0	2683.0	2684.0	2685.0	2686.0	2687.0	2688.0	2689.0	2690.0	2691.0	2692.0	2693.0	2694.0	2695.0	2696.0	2697.0	2698.0	2699.0	2700.0	2701.0	2702.0	2703.0	2704.0	2705.0	2706.0	2707.0	2708.0	2709.0	2710.0	2711.0	2712.0	2713.0	2714.0	2715.0	2716.0	2717.0	2718.0	2719.0	2720.0	2721.0	2722.0	2723.0	2724.0	2725.0	2726.0	2727.0	2728.0	2729.0	2730.0	2731.0	2732.0	2733.0	2734.0	2735.0	2736.0	2737.0	2738.0	2739.0	2740.0	2741.0	2742.0	2743.0	2744.0	2745.0	2746.0	2747.0	2748.0	2749.0	2750.0	2751.0	2752.0	2753.0	2754.0	2755.0	2756.0	2757.0	2758.0	2759.0	2760.0	2761.0	2762.0	2763.0	2764.0	2765.0	2766.0	2767.0	2768.0	2769.0	2770.0	2771.0	2772.0	2773.0	2774.0	2775.0	2776.0	2777.0	2778.0	2779.0	2780.0	2781.0	2782.0	2783.0	2784.0	2785.0	2786.0	2787.0	2788.0	2789.0	2790.0	2791.0	2792.0	2793.0	2794.0	2795.0	2796.0	2797.0	2798.0	2799.0	2800.0	2801.0	2802.0	2803.0	2804.0	2805.0	2806.0	2807.0	2808.0	2809.0	2810.0	2811.0	2812.0	2813.0	2814.0	2815.0	2816.0	2817.0	2818.0	2819.0	2820.0	2821.0	2822.0	2823.0	2824.0	2825.0	2826.0	2827.0	2828.0	2829.0	2830.0	2831.0	2832.0	2833.0	2834.0	2835.0	2836.0	2837.0	2838.0	2839.0	2840.0	2841.0	2842.0	2843.0	2844.0	2845.0	2846.0	2847.0	2848.0	2849.0	2850.0	2851.0	2852.0	2853.0	2854.0	2855.0	2856.0	2857.0	2858.0	2859.0	2860.0	2861.0	2862.0	2863.0	2864.0	2865.0	2866.0	2867.0	2868.0	2869.0	2870.0	2871.0	2872.0	2873.0	2874.0	2875.0	2876.0	2877.0	2878.0	2879.0	2880.0	2881.0	2882.0	2883.0	2884.0	2885.0	2886.0	2887.0	2888.0	2889.0	2890.0	2891.0	2892.0	2893.0	2894.0	2895.0	2896.0	2897.0	2898.0	2899.0	2900.0	2901.0	2902.0	2903.0	2904.0	2905.0	2906.0	2907.0	2908.0	2909.0	2910.0	2911.0	2912.0	2913.0	2914.0	2915.0	2916.0	2917.0	2918.0	2919.0	2920.0	2921.0	2922.0	2923.0	2924.0	2925.0	2926.0	2927.0	2928.0	2929.0	2930.0	2931.0	2932.0	2933.0	2934.0	2935.0	2936.0	2937.0	2938.0	2939.0	2940.0	2941.0	2942.0	2943.0	2944.0	2945.0	2946.0	2947.0	2948.0	2949.0	2950.0	2951.0	2952.0	2953.0	2954.0	2955.0	2956.0	2957.0	2958.0	2959.0	2960.0	2961.0	2962.0	2963.0	2964.0	2965.0	2966.0	2967.0	2968.0	2969.0	2970.0	2971.0	2972.0	2973.0	2974.0	2975.0	2976.0	2977.0	2978.0	2979.0	2980.0	2981.0	2982.0	2983.0	2984.0	2985.0	2986.0	2987.0	2988.0	2989.0	2990.0	2991.0	2992.0	2993.0	2994.0	2995.0	2996.0	2997.0	2998.0	2999.0	3000.0	3001.0	3002.0	3003.0	3004.0	3005.0	3006.0	3007.0	3008.0	3009.0	3010.0	3011.0	3012.0	3013.0	3014.0	3015.0	3016.0	3017.0	3018.0	3019.0	3020.0	3021.0	3022.0	3023.0	3024.0	3025.0	3026.0	3027.0	3028.0	3029.0	3030.0	3031.0	3032.0	3033.0	3034.0	3035.0	3036.0	3037.0	3038.0	3039.0	3040.0	3041.0	3042.0	3043.0	3044.0	3045.0	3046.0	3047.0	3048.0	3049.0	3050.0	3051.0	3052.0	3053.0	3054.0	3055.0	3056.0	3057.0	3058.0	3059.0	3060.0	3061.0	3062.0	3063.0	3064.0	3065.0	3066.0	3067.0	3068.0	3069.0	3070.0	3071.0	3072.0	3073.0	3074.0	3075.0	3076.0	3077.0	3078.0	3079.0	3080.0	3081.0	3082.0	3083.0	3084.0	3085.0	3086.0	3087.0	3088.0	3089.0	3090.0	3091.0	3092.0	3093.0	3094.0	3095.0	3096.0	3097.0	3098.0	3099.0	3100.0	3101.0	3102.0	3103.0	3104.0	3105.0	3106.0	3107.0	3108.0	3109.0	3110.0	3111.0	3112.0	3113.0	3114.0	3115.0	3116.0	3117.0	3118.0	3119.0	3120.0	3121.0	3122.0	3123.0	3124.0	3125.0	3126.0	3127.0	3128.0	3129.0	3130.0	3131.0	3132.0	3133.0	3134.0	3135.0	3136.0	3137.0	3138.0	3139.0	3140.0	3141.0	3142.0	3143.0	3144.0	3145.0	3146.0	3147.0	3148.0	3149.0	3150.0	3151.0	3152.0	3153.0	3154.0	3155.0	3156.0	3157.0	3158.0	3159.0	3160.0	3161.0	3162.0	3163.0	3164.0	3165.0	3166.0	3167.0	3168.0	3169.0	3170.0	3171.0	3172.0	3173.0	3174.0	3175.0	3176.0	3177.0	3178.0	3179.0	3180.0	3181.0	3182.0	3183.0	3184.0	3185.0	3186.0	3187.0	3188.0	3189.0	3190.0	3191.0	3192.0	3193.0	3194.0	3195.0	3196.0	3197.0	3198.0	3199.0	3200.0	3201.0	3202.0	3203.0	3204.0	3205.0	3206.0	3207.0	3208.0	3209.0	3210.0	3211.0	3212.0	3213.0	3214.0	3215.0	3216.0	3217.0	3218.0	3219.0	3220.0	3221.0	3222.0	3223.0	3224.0	3225.0	3226.0	3227.0	3228.0	3229.0	3230.0	3231.0	3232.0	3233.0	3234.0	3235.0	3236.0	3237.0	3238.0	3239.0	3240.0	3241.0	3242.0	3243.0	3244.0	3245.0	3246.0	3247.0	3248.0	3249.0	3250.0	3251.0	3252.0	3253.0	3254.0	3255.0	3256.0	3257.0	3258.0	3259.0	3260.0	3261.0	3262.0	3263.0	3264.0	3265.0	3266.0	3267.0	3268.0	3269.0	3270.0	3271.0	3272.0	3273.0	3274.0	3275.0	3276.0	3277.0	3278.0	3279.0	3280.0	3281.0	3282.0	3283.0	3284.0	3285.0	3286.0	3287.0	3288.0	3289.0	3290.0	3291.0	3292.0	3293.0	3294.0	3295.0	3296.0	3297.0	3298.0	3299.0	3300.0	3301.0	3302.0	3303.0	3304.0	3305.0	3306.0	3307.0	3308.0	3309.0	3310.0	3311.0	3312.0	3313.0	3314.0	3315.0	3316.0	3317.0	3318.0	3319.0	3320.0	3321.0	3322.0	3323.0	3324.0	3325.0	3326.0	3327.0	3328.0	3329.0	3330.0	3331.0	3332.0	3333.0	3334.0	3335.0	3336.0	3337.0	3338.0	3339.0	3340.0	3341.0	3342.0	3343.0	3344.0	3345.0	3346.0	3347.0	3348.0	3349.0	3350.0	3351.0	3352.0	3353.0	3354.0	3355.0	3356.0	3357.0	3358.0	3359.0	3360.0	3361.0	3362.0	3363.0	3364.0	3365.0	3366.0	3367.0	3368.0	3369.0	3370.0	3371.0	3372.0	3373.0	3374.0	3375.0	3376.0	3377.0	3378.0	3379.0	3380.0	3381.0	3382.0	3383.0	3384.0	3385.0	3386.0	3387.0	3388.0	3389.0	3390.0	3391.0	3392.0	3393.0	3394.0	3395.0	3396.0	3397.0	3398.0	3399.0	3400.0	3401.0	3402.0	3403.0	3404.0	3405.0	3406.0	3407.0	3408.0	3409.0	3410.0	3411.0	3412.0	3413.0	3414.0	3415.0	3416.0	3417.0	3418.0	3419.0	3420.0	3421.0	3422.0	3423.0	3424.0	3425.0	3426.0	3427.0	3428.0	3429.0	3430.0	3431.0	3432.0	3433.0	3434.0	3435.0	3436.0	3437.0	3438.0	3439.0	3440.0	3441.0	3442.0	3443.0	3444.0	3445.0	3446.0	3447.0	3448.0	3449.0	3450.0	3451.0	3452.0	3453.0	3454.0	3455.0	3456.0	3457.0	3458.0	3459.0	3460.0	3461.0	3462.0	3463.0	3464.0	3465.0	3466.0	3467.0	3468.0	3469.0	3470.0	3471.0	3472.0	3473.0	3474.0	3475.0	3476.0	3477.0	3478.0	3479.0	3480.0	3481.0	3482.0	3483.0	3484.0	3485.0	3486.0	3487.0	3488.0	3489.0	3490.0	3491.0	3492.0	3493.0	3494.0	3495.0	3496.0	3497.0	3498.0	3499.0	3500.0	3501.0	3502.0	3503.0	3504.0	3505.0	3506.0	3507.0	3508.0	3509.0	3510.0	3511.0	3512.0	3513.0	3514.0	3515.0	3516.0	3517.0	3518.0	3519.0	3520.0	3521.0	3522.0	3523.0	3524.0	3525.0	3526.0	3527.0	3528.0	3529.0	3530.0	3531.0	3532.0	3533.0	3534.0	3535.0	3536.0	3537.0	3538.0	3539.0	3540.0	3541.0	3542.0	3543.0	3544.0	3545.0	3546.0	3547.0	3548.0	3549.0	3550.0	3551.0	3552.0	3553.0	3554.0	3555.0	3556.0	3557.0	3558.0	3559.0	3560.0	3561.0	3562.0	3563.0	3564.0	3565.0	3566.0	3567.0	3568.0	3569.0	3570.0	3571.0	3572.0	3573.0	3574.0	3575.0	3576.0	3577.0	3578.0	3579.0	3580.0	3581.0	3582.0	3583.0	3584.0	3585.0	3586.0	3587.0	3588.0	3589.0	3590.0	3591.0	3592.0	3593.0	3594.0	3595.0	3596.0	3597.0	3598.0	3599.0	3600.0	3601.0	3602.0	3603.0	3604.0	3605.0	3606.0	3607.0	3608.0	3609.0	3610.0
SRR1822165_003.lc_extrap	0.0	0.4260764	0.8273993000000001	1.2218508	1.6136743	1.9976838	2.3789618	2.753399	3.1254359999999997	3.4908319	3.8501647999999995	4.205904599999999	4.5611619999999995	4.9103487	5.2548430999999995	5.5969024	5.9352564	6.2698354	6.6007039	6.927924599999999	7.2515588	7.5716664	7.8821153	8.1883211	8.4907354	8.7894282	9.0844677	9.375920599999999	9.6638519	9.9483251	10.2294021	10.5071434	10.7816081	11.052853699999998	11.3209366	11.5879903	11.8520729	12.113223699999999	12.3714914	12.6269235	12.8795665	13.129466099999998	13.376666599999998	13.621211599999999	13.8631438	14.1025049	14.3393357	14.573676099999998	14.805565399999999	15.0350418	15.2621428	15.486905199999999	15.709364899999999	15.9295573	16.1475169	16.3632774	16.5768721	16.7883334	16.997693199999997	17.2049827	17.4102325	17.6134726	17.814732399999997	18.0140408	18.211426	18.4069157	18.6005371	18.7923171	18.9822816	19.1704565	19.3568668	19.5415375	19.7244926	19.905756	20.085351199999998	20.263301	20.4396281	20.614354399999996	20.7875018	20.9590915	21.1291446	21.2976816	21.4647226	21.6302876	21.794396	21.957067	22.1183195	22.2781718	22.4366423	22.5937486	22.749508499999997	22.9039391	23.0570575	23.2088802	23.359423699999997	23.5087041	23.6567372	23.8035386	23.949123699999998	24.093507399999996	24.236704699999997	24.378730100000002	24.519598	24.6593943	24.798568899999996	24.9366292	25.0735884	25.209459699999996	25.344255999999998	25.477989899999997	25.6106742	25.742320899999996	25.8729423	26.0025503	26.1311567	26.258772999999998	26.385410699999998	26.511080899999996	26.6357946	26.7595629	26.882396399999998	27.0043056	27.125300899999996	27.245392699999996	27.364590899999996	27.4829056	27.600346499999997	27.716923199999997	27.8326453	27.9475221	28.0615629	28.1747768	28.2871727	28.398759499999997	28.509545899999996	28.619540399999998	28.728751499999998	28.837187699999998	28.944857	29.0517676	29.1579275	29.2633446	29.3680266	29.4719813	29.5752161	29.6777386	29.779556	29.880675699999998	29.9811048	30.080850299999998	30.1799191	30.2783183	30.376054399999997	30.473134299999998	30.5695645	30.6653515	30.7605017	30.8550214	30.948916999999998	31.042194499999997	31.13486	31.2269196	31.3183792	31.4092446	31.4995217	31.589215999999997	31.678333199999997	31.7668789	31.8548586	31.9422776	32.0291414	32.1154552	32.2012241	32.2864534	32.3711482	32.4553133	32.538953899999996	32.6220747	32.7046807	32.7867765	32.868367	32.9494566	33.0300502	33.1101521	33.189766899999995	33.268899	33.3475528	33.4257326	33.5034427	33.580687299999994	33.6574706	33.7337966	33.8096696	33.885093399999995	33.9600721	34.0346096	34.10870979999999	34.1823765	34.255613499999995	34.3284246	34.4008135	34.472783799999995	34.5443392	34.6154832	34.6862194	34.756551200000004	34.8264822	34.8960157	34.9651552	35.0339039	35.1022652	35.1702423	35.237838599999996	35.305057	35.3719009	35.438373399999996	35.5044775	35.570216200000004	35.635592700000004	35.700609899999996	35.7652707	35.8295781	35.8935349	35.9571441	36.020408499999995	36.0833308	36.145913799999995	36.2081602	36.270072799999994	36.3316543	36.3929072	36.4538343	36.5144381	36.5747211	36.634685999999995	36.694335099999996	36.7536711	36.8126964	36.871413399999994	36.929824499999995	36.9879321	37.0457386	37.103246299999995	37.1604575	37.2173745	37.273999499999995	37.330334799999996	37.3863827	37.44214529999999	37.4976248	37.55282329999999	37.607743	37.662386	37.7167543	37.7708501	37.824675299999996	37.878232	37.9315223	37.984548	38.0373112	38.089813799999995	38.1420577	38.19404479999999	38.2457771	38.297256299999994	38.3484844	38.3994632	38.450194499999995	38.5006801	38.5509217	38.6009212	38.650680200000004	38.7002006	38.749483999999995	38.7985321	38.8473467	38.89592929999999	38.9442816	38.992405299999994	39.040302	39.0879732	39.135420599999996	39.1826457	39.2296502	39.2764354	39.3230031	39.3693546	39.4154915	39.4614153	39.507127399999995	39.55262929999999	39.597922499999996	39.6430084	39.6878884	39.732563899999995	39.77703629999999	39.821307	39.8653773	39.9092487	39.9529225	39.9963999	40.039682299999996	40.0827711	40.1256675	40.16837279999999	40.21088829999999	40.2532152	40.2953548	40.3373084	40.379077099999996	40.4206623	40.462064999999996	40.5032865	40.544328	40.5851906	40.6258756	40.666384	40.7067171	40.7468759	40.7868617	40.8267575	40.8665311	40.9061345	40.945569	40.984835499999996	41.0239351	41.0628689	41.101638	41.140243299999995	41.178686	41.2169671	41.255087499999995	41.2930482	41.330850399999996	41.368494899999995	41.4059828	41.443315	41.4804925	41.5175163	41.5543872	41.591106399999994	41.6276746	41.66409279999999	41.700362	41.736483	41.77245679999999	41.8082842	41.843966200000004	41.8795036	41.91489729999999	41.9501482	41.9852571	42.020224999999996	42.055052599999996	42.0897407	42.1242903	42.1587022	42.1929771	42.227115899999994	42.2611194	42.294988399999994	42.32872379999999	42.3623262	42.395796399999995	42.4291354	42.4623437	42.495422299999994	42.528371799999995	42.561192999999996	42.5938866	42.626453399999995	42.6588942	42.6912096	42.723400399999996	42.75546729999999	42.7874111	42.819232299999996	42.8509318	42.8825102	42.91396829999999	42.9453066	42.9765259	43.0076269	43.038610299999995	43.0694766	43.1002266	43.130860899999995	43.1613802	43.1917851	43.2220763	43.2522544	43.28232	43.3122737	43.342116299999994	43.3718482	43.4014702	43.430982799999995	43.4603866	43.489682200000004	43.518870299999996	43.547951399999995	43.5769261	43.6057949	43.6345586	43.663217499999995	43.6917724	43.72022379999999	43.7485722	43.7768182	43.80496229999999	43.8330051	43.8609472	43.8887891	43.916531299999995	43.94417429999999	43.9717188	43.9991651	44.0265139	44.0537657	44.080920899999995	44.1079801	44.134943799999995	44.161812499999996	44.188586799999996	44.215267	44.2418537	44.268347399999996	44.2947485	44.321057599999996	44.3472752	44.3734016	44.3994375	44.4253832	44.4512392	44.4770061	44.502684099999996	44.528273899999995	44.5537758	44.579190399999995	44.604518	44.6297591	44.6549142	44.6799837	44.704968	44.7298675	44.754682700000004	44.7794141	44.804061999999995	44.828626899999996	44.8531091	44.8775091	44.901827399999995	44.92606429999999	44.950220200000004	44.9742955	44.9982907	45.0222061	45.0460421	45.0697992	45.0934777	45.117078	45.1406005	45.1640456	45.1874136	45.210705	45.2339201	45.257059299999995	45.280122999999996	45.3031115	45.326025200000004	45.3488644	45.3716296	45.3943211	45.4169392	45.4394843	45.461956799999996	45.484356999999996	45.5066852	45.5289418	45.5511272	45.5732416	45.595285499999996	45.6172591	45.639162799999994	45.660996899999994	45.682761899999996	45.70445779999999	45.726085299999994	45.7476444	45.7691356	45.790559200000004	45.8119155	45.8332048	45.8544275	45.8755837	45.896674	45.9176985	45.9386576	45.959551499999996	45.9803807	46.0011453	46.0218457	46.0424822	46.063055	46.0835645	46.104011	46.1243947	46.144715999999995	46.1649751	46.1851723	46.205307899999994	46.2253821	46.2453953	46.265347799999994	46.28523979999999	46.3050715	46.3248433	46.3445554	46.3642081	46.3838017	46.40333639999999	46.4228126	46.44223029999999	46.46159	46.480891899999996	46.5001362	46.5193232	46.5384532	46.55752639999999	46.576543	46.5955034	46.6144077	46.6332562	46.6520492	46.670786899999996	46.6894695	46.70809729999999	46.7266705	46.745189399999994	46.7636542	46.7820652	46.800422499999996	46.818726399999996	46.8369772	46.855174999999996	46.8733202	46.8914129	46.909453299999996	46.9274418	46.945378399999996	46.9632635	46.9810972	46.9988799	47.0166116	47.0342926	47.0519232	47.069503499999996	47.0870337	47.104514200000004	47.121945	47.139326399999995	47.1566587	47.173941899999996	47.191176399999996	47.2083623	47.225499899999996	47.24258929999999	47.2596307	47.276624399999996	47.2935705	47.3104692	47.327320799999995	47.3441255	47.3608834	47.3775947	47.3942596	47.41087829999999	47.4274511	47.4439781	47.4604594	47.476895299999995	47.493286	47.5096316	47.525932399999995	47.542188499999995	47.5584001	47.5745674	47.5906905	47.606769799999995	47.6228052	47.638797	47.654745399999996	47.6706506	47.686512799999996	47.702332	47.7181085	47.733842499999994	47.7495341	47.7651835	47.7807909	47.79635639999999	47.8118802	47.8273625	47.842803399999994	47.8582032	47.8735619	47.8888798	47.9041569	47.9193935	47.9345898	47.949745799999995	47.964861799999994	47.979937799999995	47.9949741	48.0099709	48.0249282	48.0398462	48.0547251	48.069565	48.0843662	48.0991286	48.1138526	48.1285382	48.1431856	48.1577949	48.172366399999994	48.186899999999994	48.201395999999995	48.2158546	48.230275799999994	48.244659899999995	48.259006899999996	48.273317	48.2875904	48.3018271	48.316027399999996	48.3301914	48.3443191	48.358410799999994	48.3724666	48.3864866	48.400470999999996	48.4144198	48.42833329999999	48.4422116	48.4560547	48.469862899999995	48.4836362	48.497374799999996	48.511078899999994	48.5247485	48.5383838	48.551984899999994	48.565551899999996	48.579085	48.5925844	48.606049999999996	48.6194821	48.6328807	48.6462461	48.65957829999999	48.6728774	48.6861436	48.699377	48.712577700000004	48.72574579999999	48.7388815	48.751984799999995	48.765056	48.7780951	48.791102099999996	48.8040774	48.817020899999996	48.829932799999995	48.8428132	48.8556622	48.8684799	48.881266399999994	48.8940219	48.9067465	48.9194403	48.932103299999994	48.9447358	48.957337700000004	48.9699093	48.9824506	48.99496179999999	49.007442899999994	49.0198941	49.032315399999995	49.044706999999995	49.057069	49.0694015	49.0817045	49.093978299999996	49.1062229	49.118438299999994	49.13062479999999	49.142782399999994	49.1549112	49.16701129999999	49.179082799999996	49.191125899999996	49.2031406	49.215126999999995	49.2270852	49.23901529999999	49.2509175	49.262791799999995	49.2746382	49.286457	49.2982482	49.310012	49.321748299999996	49.33345729999999	49.3451391	49.35679379999999	49.368421399999995	49.3800222	49.3915961	49.403143299999996	49.41466379999999	49.42615779999999	49.43762529999999	49.4490664	49.4604813	49.471869899999994	49.4832325	49.4945691	49.5058797	49.5171645	49.528423599999996	49.539657	49.55086479999999	49.5620472	49.5732041	49.5843358	49.5954422	49.606523499999994	49.617579799999994	49.6286111	49.6396175	49.6505991	49.661556	49.672488200000004	49.683395899999994	49.694279200000004	49.705138	49.7159726	49.726783	49.7375692	49.7483313	49.759069499999995	49.76978379999999	49.7804742	49.791140899999995	49.801784	49.812403499999995	49.822999499999995	49.833572	49.844121200000004	49.8546472	49.8651499	49.875629499999995	49.8860861	49.89651979999999	49.906930499999994	49.9173184	49.9276836	49.9380261	49.9483461	49.9586435	49.9689185	49.9791711	49.9894014	49.9996095	50.009795399999994	50.0199593	50.030101200000004	50.0402211	50.050319200000004	50.0603954	50.07045	50.08048289999999	50.0904942	50.100483999999994	50.11045229999999	50.120399299999995	50.130325	50.140229399999996	50.1501126	50.15997479999999	50.169815899999996	50.179636099999996	50.18943529999999	50.199213799999995	50.208971399999996	50.2187084	50.2284247	50.2381204	50.2477957	50.2574505	50.26708489999999	50.276699	50.2862929	50.2958666	50.3054202	50.314953700000004	50.3244672	50.33396079999999	50.3434345	50.3528885	50.3623226	50.3717371	50.381132	50.390507299999996	50.3998632	50.4091996	50.4185166	50.427814299999994	50.4370927	50.446351899999996	50.4555921	50.4648131	50.4740151	50.483198200000004	50.492362299999996	50.5015076	50.5106341	50.5197419	50.5288311	50.5379016	50.5469536	50.555986999999995	50.5650021	50.573998700000004	50.582977	50.591936999999994	50.6008789	50.6098025	50.6187081	50.6275956	50.6364651	50.6453167	50.6541504	50.6629662	50.67176429999999	50.6805446	50.689307299999996	50.69805229999999	50.70677979999999	50.71548979999999	50.724182299999995	50.73285739999999	50.7415152	50.7501556	50.758778799999995	50.767384799999995	50.7759737	50.7845454	50.7931002	50.801637899999996	50.8101586	50.818662499999995	50.8271495	50.835619799999996	50.8440733	50.852510099999996	50.8609302	50.86933379999999	50.87772079999999	50.8860913	50.894445399999995	50.902783	50.9111043	50.9194093	50.9276981	50.9359706	50.944227	50.9524672	50.960691399999995	50.9688996	50.9770918	50.9852681	50.9934285	51.001573	51.009701799999995	51.0178148	51.0259121	51.0339938	51.0420599	51.050110399999994	51.058145399999994	51.0661649	51.074169	51.0821577	51.0901311	51.098089200000004	51.106032	51.1139597	51.1218721	51.129769499999995	51.13765179999999	51.145519	51.153371299999996	51.1612086	51.169031	51.176838499999995	51.1846312	51.1924092	51.2001724	51.2079209	51.215654799999996	51.223374	51.2310787	51.2387689	51.2464446	51.2541058	51.2617526	51.2693851	51.2770032	51.2846071	51.2921967	51.2997721	51.307333299999996	51.31488039999999	51.322413499999996	51.3299325	51.3374375	51.344928499999995	51.3524056	51.359868799999994	51.3673181	51.3747537	51.382175399999994	51.3895835	51.396977799999995	51.4043585	51.4117256	51.419078999999996	51.426418999999996	51.4337454	51.441058299999995	51.4483578	51.455644	51.4629167	51.4701762	51.47742229999999	51.4846552	51.4918749	51.499081399999994	51.50627479999999	51.513455	51.5206222	51.52777639999999	51.5349175	51.5420457	51.549161	51.5562633	51.5633528	51.570429499999996	51.577493399999994	51.5845446	51.591583	51.5986087	51.605621799999994	51.6126223	51.619610200000004	51.6265855	51.633548399999995	51.6404987	51.6474366	51.6543621	51.6612752	51.668175999999995	51.6750644	51.6819406	51.688804499999996	51.6956562	51.7024957	51.709323	51.7161383	51.722941399999996	51.7297325	51.7365116	51.7432787	51.7500338	51.756777	51.7635083	51.7702277	51.7769353	51.7836311	51.7903152	51.7969875	51.8036481	51.810297	51.8169342	51.8235599	51.8301739	51.8367764	51.8433674	51.8499469	51.85651489999999	51.8630715	51.8696167	51.876150499999994	51.882672899999996	51.8891841	51.895683899999995	51.9021725	51.90864989999999	51.915116	51.921571	51.928014899999994	51.9344476	51.940869299999996	51.9472799	51.9536794	51.960068	51.9664456	51.972812299999994	51.979167999999994	51.985512899999996	51.9918469	51.998170099999996	52.004482499999995	52.0107841	52.0170749	52.023354999999995	52.0296245	52.035883299999995	52.042131399999995	52.04836889999999	52.054595899999995	52.060812299999995	52.0670181	52.073213499999994	52.079398399999995	52.085572799999994	52.09173679999999	52.0978904	52.1040336	52.1101665	52.116289099999996	52.122401399999994	52.1285034	52.1345952	52.1406767	52.146748099999996	52.152809299999994	52.158860399999995	52.1649014	52.1709322	52.176953	52.182963799999996	52.1889646	52.1949553	52.2009362	52.206907	52.212868	52.2188191	52.22476029999999	52.2306916	52.2366132	52.242525	52.248427	52.2543192	52.2602018	52.266074599999996	52.271937799999996	52.2777913	52.2836352	52.2894696	52.295294299999995	52.301109499999995	52.3069152	52.3127113	52.318498	52.3242752	52.330042999999996	52.335801399999994	52.341550399999996	52.34729	52.3530203	52.3587412	52.364452899999996	52.37015529999999	52.375848399999995	52.381532299999996	52.387207	52.392872499999996	52.398528899999995	52.4041761	52.4098142	52.4154432	52.4210631	52.426674	52.43227589999999	52.4378687	52.4434525	52.4490274	52.45459339999999	52.460150399999996	52.465698499999995	52.4712378	52.4767681	52.4822897	52.4878024	52.493306399999994	52.4988015	52.504287899999994	52.5097656	52.5152346	52.520694899999995	52.526146499999996	52.531589499999995	52.53702379999999	52.5424495	52.5478667	52.553275299999996	52.5586753	52.56406679999999	52.569449799999994	52.574824299999996	52.5801904	52.585547999999996	52.5908971	52.5962379	52.60157029999999	52.60689429999999	52.61221	52.617517299999996	52.6228164	52.6281071	52.6333896	52.638663799999996	52.643929799999995	52.6491876	52.654437200000004	52.6596787	52.66491189999999	52.6701371	52.6753541	52.680563	52.6857639	52.6909567	52.696141399999995	52.7013182	52.706486899999994	52.7116476	52.7168004	52.7219452	52.7270821	52.7322111	52.7373322	52.742445499999995	52.74755079999999	52.7526484	52.7577381	52.76282	52.7678941	52.772960499999996	52.7780191	52.783069999999995	52.7881131	52.7931486	52.798176399999996	52.8031965	52.808209	52.813213899999994	52.8182111	52.823200799999995	52.828182899999995	52.8331575	52.8381245	52.843083899999996	52.8480359	52.85298039999999	52.8579174	52.862846999999995	52.8677691	52.8726838	52.8775911	52.882490999999995	52.8873836	52.8922688	52.8971466	52.9020172	52.9068804	52.911736399999995	52.916585	52.921426499999995	52.9262606	52.9310876	52.9359074	52.9407199	52.94552529999999	52.9503236	52.9551147	52.9598986	52.9646755	52.9694452	52.974207899999996	52.9789636	52.9837121	52.9884537	52.9931882	52.9979157	53.00263629999999	53.007349899999994	53.0120565	53.0167562	53.021448899999996	53.026134799999994	53.0308137	53.0354858	53.040151099999996	53.0448094	53.049461	53.0541057	53.0587436	53.06337479999999	53.0679991	53.07261679999999	53.0772276	53.081831799999996	53.0864292	53.0910199	53.095603999999994	53.100181299999996	53.1047521	53.1093161	53.1138736	53.118424499999996	53.1229687	53.127506399999994	53.132037499999996	53.136562	53.141079999999995	53.145591499999995	53.1500965	53.1545949	53.1590869	53.1635724	53.1680515	53.1725241	53.17699029999999	53.1814501	53.185903499999995	53.1903505	53.194791099999996	53.199225399999996	53.20365329999999	53.20807489999999	53.2124902	53.2168991	53.22130179999999	53.225698200000004	53.23008829999999	53.2344722	53.2388499	53.243221299999995	53.2475865	53.2519455	53.2562984	53.260645	53.264985499999995	53.2693199	53.2736481	53.2779702	53.2822862	53.2865961	53.2909	53.2951977	53.2994894	53.303775099999996	53.3080547	53.3123284	53.316596	53.3208576	53.32511329999999	53.3293629	53.3336067	53.337844499999996	53.342076299999995	53.3463023	53.350522299999994	53.354736499999994	53.3589447	53.3631471	53.3673437	53.371534399999994	53.37571929999999	53.379898399999995	53.3840716	53.3882391	53.3924008	53.3965567	53.400706799999995	53.4048513	53.408989899999995	53.4131229	53.4172502	53.4213717	53.4254876	53.429597799999996	53.43370229999999	53.4378012	53.441894399999995	53.445982	53.450064	53.45414039999999	53.4582112	53.46227639999999	53.4663361	53.4703902	53.4744387	53.4784817	53.4825192	53.4865512	53.4905776	53.494598599999996	53.4986141	53.5026241	53.5066287	53.510627899999996	53.5146215	53.51860979999999	53.5225927	53.5265701	53.5305422	53.5345089	53.5384702	53.5424262	53.5463768	53.5503221	53.554261999999994	53.5581966	53.562126	53.56605	53.5699688	53.573882299999994	53.5777905	53.5816935	53.5855912	53.5894837	53.593371	53.597253099999996	53.60113	53.6050017	53.6088682	53.6127295	53.6165857	53.62043679999999	53.6242827	53.6281235	53.6319592	53.635789700000004	53.6396152	53.6434356	53.647250899999996	53.6510612	53.654866399999996	53.658666499999995	53.6624616	53.666251700000004	53.67003679999999	53.6738169	53.677592	53.6813621	53.685127200000004	53.6888873	53.6926425	53.69639279999999	53.7001381	53.703878499999995	53.707614	53.7113446	53.7150702	53.718790999999996	53.7225069	53.726217999999996	53.7299242	53.733625499999995	53.737322	53.7410137	53.7447005	53.7483826	53.7520598	53.75573229999999	53.7593999	53.76306279999999	53.766720899999996	53.77037429999999	53.7740229	53.77766679999999	53.781306	53.784940399999996	53.7885702	53.7921952	53.795815499999996	53.7994312	53.8030422	53.806648499999994	53.8102502	53.8138472	53.8174396	53.8210274	53.8246105	53.828189099999996	53.831762999999995	53.8353324	53.8388971	53.84245729999999	53.846013	53.849564	53.8531105	53.856652499999996	53.860189999999996	53.8637229	53.86725129999999	53.87077529999999	53.8742947	53.8778096	53.881320099999996	53.884826	53.8883276	53.8918246	53.895317299999995	53.89880539999999	53.9022892	53.9057686	53.909243499999995	53.912713999999994	53.9161802	53.919641899999995	53.9230993	53.9265523	53.930000899999996	53.9334452	53.9368852	53.940320799999995	53.9437521	53.947179	53.9506017	53.95402	53.9574341	53.96084389999999	53.96424939999999	53.9676506	53.9710475	53.974440200000004	53.9778287	53.981212899999996	53.984592899999996	53.9879687	53.9913402	53.9947075	53.9980707	54.0014296	54.0047844	54.008134999999996	54.011481399999994	54.0148237	54.018161799999994	54.0214957	54.0248256	54.0281513	54.031472799999996	54.0347903	54.0381037	54.0414129	54.0447181	54.0480192	54.0513162	54.0546091	54.057897999999994	54.0611828	54.064463599999996	54.0677403	54.071013	54.0742817	54.077546399999996	54.080807	54.0840637	54.0873164	54.090565	54.0938097	54.097050499999995	54.100287200000004	54.103519999999996	54.1067489	54.10997379999999	54.113194799999995	54.116411799999995	54.1196249	54.1228341	54.126039399999996	54.1292408	54.1324383	54.135632	54.1388217	54.1420076	54.1451896	54.1483677	54.151542	54.154712499999995	54.1578791	54.161041899999994	54.1642009	54.167356	54.1705074	54.173654899999995	54.1767987	54.1799386	54.18307479999999	54.1862072	54.189335799999995	54.1924607	54.19558179999999	54.1986992	54.20181279999999	54.2049227	54.208028899999995	54.21113129999999	54.2142301	54.2173251	54.2204164	54.2235041	54.226588	54.22966829999999	54.23274489999999	54.23581779999999	54.2388871	54.2419527	54.2450146	54.2480729	54.2511276	54.2541787	54.2572261	54.2602699	54.2633101	54.266346799999994	54.269379799999996	54.2724092	54.275434999999995	54.27845729999999	54.281476	54.2844911	54.2875027	54.2905107	54.2935151	54.2965161	54.299513499999996	54.302507299999995	54.305497700000004	54.3084845	54.3114679	54.3144477	54.317423999999995	54.3203968	54.3233662	54.3263321	54.329294499999996	54.3322534	54.3352089	54.3381609	54.341109499999995	54.3440547	54.346996399999995	54.3499346	54.3528695	54.3558009	54.358728899999996	54.3616536	54.36457479999999	54.3674926	54.3704071	54.3733181	54.37622579999999	54.3791301	54.3820311	54.3849286	54.387822899999996	54.39071379999999	54.39360129999999	54.3964855	54.3993664	54.402243999999996	54.405118200000004	54.4079892	54.4108568	54.4137211	54.4165822	54.41943989999999	54.4222944	54.4251456	54.4279935	54.4308381	54.4336795	54.4365176	54.4393525	54.4421841	54.4450125	54.4478377	54.4506596	54.453478399999995	54.4562939	54.4591061	54.4619152	54.4647211	54.467523799999995	54.4703233	54.4731196	54.4759127	54.4787027	54.481489499999995	54.484273099999996	54.487053599999996	54.489830999999995	54.4926051	54.4953762	54.4981441	54.5009089	54.5036705	54.506429	54.509184499999996	54.511936799999994	54.514686	54.5174321	54.520175099999996	54.522915	54.52565189999999	54.5283857	54.531116399999995	54.533843999999995	54.5365686	54.5392901	54.542008499999994	54.544723899999994	54.547436299999994	54.5501456	54.552851999999994	54.5555552	54.558255499999994	54.5609527	54.563646999999996	54.5663382	54.5690264	54.5717116	54.5743939	54.5770731	54.5797494	54.5824227	54.585093	54.58776039999999	54.590424799999994	54.5930862	54.5957447	54.598400299999994	54.6010529	54.6037026	54.6063493	54.6089931	54.611633999999995	54.614272	54.616907	54.6195392	54.62216839999999	54.6247948	54.627418299999995	54.630038799999994	54.632656499999996	54.63527129999999	54.63788329999999	54.64049229999999	54.6430985	54.6457019	54.6483024	54.6509	54.6534948	54.6560868	54.6586759	54.6612622	54.6638456	54.6664263	54.6690041	54.6715791	54.67415129999999	54.6767207	54.67928729999999	54.681851099999996	54.684412099999996	54.68697029999999	54.6895257	54.69207839999999	54.6946283	54.6971754	54.6997198	54.7022614	54.7048002	54.707336299999994	54.7098697	54.71240029999999	54.7149282	54.717453299999995	54.7199757	54.72249539999999	54.7250124	54.7275267	54.7300382	54.7325471	54.7350532	54.7375567	54.7400574	54.742555499999995	54.745050899999995	54.7475436	54.7500336	54.752520999999994	54.7550057	54.7574877	54.7599671	54.76244379999999	54.76491789999999	54.7673893	54.7698581	54.772324299999994	54.77478779999999	54.7772487	54.779706999999995	54.7821626	54.7846156	54.7870661	54.789513899999996	54.7919591	54.7944017	54.7968417	54.7992791	54.801714	54.8041462	54.8065759	54.809003	54.8114276	54.813849499999996	54.8162689	54.8186858	54.8211001	54.82351179999999	54.825921	54.8283277	54.830731799999995	54.833133399999994	54.8355325	54.837928999999995	54.840323	54.8427145	54.8451035	54.8474899	54.8498739	54.8522554	54.854634299999994	54.8570108	54.859384799999994	54.861756299999996	54.8641253	54.86649179999999	54.86885589999999	54.8712175	54.8735766	54.8759332	54.8782874	54.8806392	54.882988499999996	54.885335299999994	54.8876797	54.8900217	54.8923612	54.894698299999995	54.897033	54.8993652	54.901695	54.904022399999995	54.906347399999994	54.90867	54.9109902	54.913308	54.91562329999999	54.917936299999994	54.920246899999995	54.9225551	54.9248609	54.927164299999994	54.9294654	54.9317641	54.93406039999999	54.9363544	54.938646	54.9409352	54.9432221	54.9455066	54.9477888	54.9500686	54.9523461	54.95462129999999	54.9568941	54.9591646	54.9614328	54.9636986	54.9659622	54.9682234	54.97048229999999	54.972738899999996	54.9749932	54.9772452	54.9794949	54.98174229999999	54.9839874	54.986230299999995	54.988470799999995	54.9907091	54.9929451	54.9951788	54.9974102	54.9996394	55.001866299999996	55.004090999999995	55.006313399999996	55.0085336	55.0107515	55.0129671	55.0151806	55.0173917	55.0196007	55.02180739999999	55.0240119	55.0262142	55.0284142	55.030612	55.0328076	55.035000999999994	55.0371922	55.0393812	55.041568	55.0437526	55.045935	55.0481152	55.0502932	55.052468999999995	55.0546426	55.0568141	55.058983399999995	55.0611505	55.063315499999995	55.0654782	55.0676389	55.0697973	55.0719536	55.07410779999999	55.076259799999995	55.0784097	55.0805574	55.082702999999995	55.084846399999996	55.0869877	55.0891269	55.091263999999995	55.0933989	55.0955317	55.0976624	55.099790999999996	55.1019174	55.1040418	55.1061641	55.1082842	55.1104023	55.112518200000004	55.1146321	55.116743899999996	55.1188536	55.1209612	55.1230667	55.1251702	55.1272716	55.1293709	55.1314681	55.13356329999999	55.135656399999995	55.137747499999996	55.139836499999994	55.141923399999996	55.144008299999996	55.1460912	55.148171999999995	55.150250799999995	55.1523275	55.1544022	55.1564749	55.158545499999995	55.1606141	55.1626807	55.16474529999999	55.166807799999994	55.168868399999994	55.1709269	55.17298339999999	55.175038	55.1770905	55.179140999999994	55.181189499999995	55.1832361	55.1852806	55.1873231	55.1893637	55.19140229999999	55.1934389	55.1954736	55.1975062	55.1995369	55.2015656	55.2035924	55.2056172	55.20764	55.209660899999996	55.21167989999999	55.213696799999994	55.215711899999995	55.217724999999994	55.2197361	55.221745299999995	55.2237526	55.2257579	55.2277614	55.229762799999996	55.231762399999994	55.23376	55.23575579999999	55.2377496	55.23974139999999	55.2417314	55.2437195	55.2457057	55.2476899	55.24967229999999	55.2516527	55.253631299999995	55.255607999999995	55.257582799999994	55.2595557	55.2615267	55.263495799999994	55.2654631	55.267428499999994	55.269391999999996	55.2713536	55.2733134	55.27527129999999	55.277227399999994	55.2791815	55.28113389999999	55.28308439999999	55.285033	55.2869797	55.2889247	55.290867799999994	55.292809	55.294748399999996	55.296685999999994	55.2986217	55.300555599999996	55.3024877	55.3044179	55.306346399999995	55.308273	55.3101978	55.312120799999995	55.3140419	55.3159613	55.317878799999995	55.3197946	55.3217085	55.3236206	55.325531	55.3274395	55.3293463	55.3312512	55.3331544	55.33505579999999	55.336955399999994	55.3388532	55.34074929999999	55.3426436	55.3445361	55.346426799999996	55.348315799999995	55.350203	55.3520884	55.3539721	55.355854	55.3577342	55.3596126	55.361489299999995	55.3633642	55.3652374	55.3671088	55.3689785	55.3708465	55.3727127	55.3745772	55.376439899999994	55.3783009	55.3801602	55.38201779999999	55.3838737	55.3857278	55.3875802	55.389430899999994	55.391279899999994	55.3931272	55.3949728	55.3968167	55.398658899999994	55.40049929999999	55.4023381	55.4041752	55.4060106	55.407844299999994	55.409676299999994	55.411506599999996	55.41333529999999	55.4151622	55.4169875	55.4188111	55.420633099999996	55.422453299999994	55.424271899999994	55.426088799999995	55.4279041	55.4297177	55.4315296	55.43333989999999	55.4351485	55.436955499999996	55.4387608	55.4405645	55.4423665	55.4441669	55.4459656	55.4477627	55.4495582	55.451352	55.4531442	55.4549348	55.4567237	55.458510999999994	55.4602967	55.462080799999995	55.4638632	55.465644	55.4674232	55.469200799999996	55.470976799999995	55.4727512	55.474523899999994	55.4762951	55.4780647	55.4798326	55.481598999999996	55.4833637	55.4851269	55.4868885	55.4886485	55.490406899999996	55.4921637	55.4939189	55.4956726	55.4974247	55.4991752	55.5009241	55.5026715	55.5044172	55.5061615	55.5079041	55.5096452	55.5113847	55.513122700000004	55.5148591	55.5165939	55.5183272	55.520058999999996	55.5217892	55.52351779999999	55.5252449	55.5269705	55.5286945	55.530417	55.532137999999996	55.533857399999995	55.5355753	55.537291599999996	55.5390064	55.540719700000004	55.5424315	55.5441417	55.5458505	55.5475577	55.549263399999994	55.5509675	55.5526702	55.554371399999994	55.556070999999996	55.5577691	55.55946579999999	55.5611609	55.5628546	55.5645467	55.5662373	55.5679265	55.569614099999995	55.5713003	55.572984999999996	55.5746681	55.576349799999996	55.5780301	55.57970879999999	55.581386099999996	55.5830619	55.5847362	55.586408999999996	55.588080399999996	55.58975029999999	55.5914187	55.5930857	55.5947512	55.5964152	55.59807779999999	55.5997389	55.601398599999996	55.6030568	55.6047136	55.60636889999999	55.60802279999999	55.6096752	55.6113262	55.6129757	55.6146238	55.6162704	55.6179157	55.61955939999999	55.621201799999994	55.6228427	55.6244822	55.6261203	55.627756899999994	55.6293921	55.6310259	55.632658299999996	55.63428929999999	55.63591879999999	55.637547	55.6391737	55.640798999999994	55.64242289999999	55.644045399999996	55.6456665	55.6472861	55.6489044	55.650521299999994	55.652136799999994	55.6537509	55.6553636	55.656974899999994	55.65858479999999	55.660193299999996	55.6618005	55.6634062	55.6650106	55.6666136	55.6682152	55.6698154	55.671414299999995	55.6730117	55.6746078	55.676202599999996	55.67779589999999	55.679387899999995	55.680978599999996	55.682567899999995	55.68415579999999	55.685742299999994	55.687327499999995	55.688911299999994	55.69049379999999	55.692074899999994	55.6936547	55.695233099999996	55.6968102	55.6983859	55.699960299999994	55.701533399999995	55.7031051	55.7046754	55.7062445	55.7078121	55.7093785	55.7109435	55.7125072	55.7140696	55.7156306	55.71719029999999	55.7187487	55.72030579999999	55.721861499999996	55.7234159	55.724968999999994	55.726520799999996	55.728071299999996	55.729620399999995	55.73116829999999	55.7327148	55.7342601	55.735803999999995	55.7373466	55.738887899999995	55.740427999999994	55.7419667	55.743504099999996	55.7450402	55.7465751	55.7481086	55.749640899999996	55.751171799999995	55.7527015	55.7542299	55.755756999999996	55.75728279999999	55.758807299999994	55.760330599999996	55.7618526	55.7633733	55.7648927	55.7664109	55.767927799999995	55.76944339999999	55.770957700000004	55.772470799999994	55.7739826	55.7754932	55.777002499999995	55.778510499999996	55.7800172	55.7815228	55.783027	55.78453	55.786031799999996	55.787532299999995	55.7890315	55.7905295	55.792026299999996	55.79352179999999	55.795016	55.7965091	55.7980009	55.799491399999994	55.800980700000004	55.80246879999999	55.8039556	55.8054412	55.8069256	55.8084087	55.809890700000004	55.8113714	55.81285079999999	55.8143291	55.815806099999996	55.8172819	55.8187565	55.82022979999999	55.821701999999995	55.823172899999996	55.8246426	55.8261112	55.827578499999994	55.829044599999996	55.8305094	55.8319731	55.8334356	55.8348969	55.8363569	55.837815799999994	55.8392735	55.84073	55.8421853	55.843639399999994	55.8450923	55.846543999999994	55.8479945	55.849443799999996	55.850891999999995	55.8523389	55.8537847	55.8552293	55.8566727	55.858115	55.859556	55.8609959	55.8624346	55.8638722	55.8653085	55.8667437	55.868177700000004	55.8696106	55.87104229999999	55.8724728	55.8739022	55.875330399999996	55.876757399999995	55.878183299999996	55.879608	55.8810316	55.882453999999996	55.88387529999999	55.8852954	55.886714399999995	55.8881322	55.88954879999999	55.890964399999994	55.8923787	55.893792	55.895204	55.896615	55.898024799999995	55.8994335	55.900841	55.90224739999999	55.9036527	55.9050568	55.90645979999999	55.9078617	55.909262399999996	55.910661999999995	55.912060499999995	55.9134579	55.9148541	55.9162492	55.9176432	55.9190361	55.92042789999999	55.9218185	55.923207999999995	55.9245965	55.9259838	55.927369999999996	55.9287551	55.930139	55.93152189999999	55.9329037	55.934284299999995	55.935663899999994	55.937042299999995	55.9384197	55.939795999999994	55.9411711	55.9425452	55.9439182	55.94529	55.9466608	55.948030499999994	55.9493991	55.9507666	55.952132999999996	55.953498399999994	55.9548626	55.95622579999999	55.95758789999999	55.958948899999996	55.96030879999999	55.9616677	55.9630255	55.9643822	55.96573779999999	55.9670924	55.9684458	55.9697982	55.9711496	55.972499899999995	55.9738491	55.975197200000004	55.97654429999999	55.97789029999999	55.97923529999999	55.9805791	55.981922	55.983263799999996	55.984604499999996	55.9859441	55.9872827	55.988620299999994	55.989956799999995	55.9912923	55.9926267	55.993959999999994	55.995292299999996	55.9966236	55.9979538	55.999283	56.0006111	56.0019382	56.0032643	56.00458929999999	56.005913299999996	56.0072362	56.0085581	56.009879	56.0111989	56.012517700000004	56.0138355	56.0151522	56.016467999999996	56.0177827	56.019096299999994	56.020409	56.0217206	56.0230312	56.0243408	56.0256494	56.026956999999996	56.028263499999994	56.029568999999995	56.0308735	56.032177	56.0334795	56.034780999999995	56.036081499999995	56.037380899999995	56.0386794	56.0399768	56.0412732	56.042568700000004	56.043863099999996	56.0451565	56.046448999999996	56.047740399999995	56.0490308	56.050320299999996	56.0516087	56.0528962	56.0541826	56.0554681	56.056752599999996	56.0580361	56.0593186	56.0606001	56.0618806	56.0631601	56.064438700000004	56.0657162	56.066992799999994	56.068268399999994	56.0695431	56.0708167	56.072089399999996	56.0733611	56.07463179999999	56.0759016	56.07717029999999	56.0784381	56.079705	56.080970799999996	56.0822357	56.083499599999996	56.0847626	56.0860246	56.0872856	56.0885457	56.089804799999996	56.091063	56.0923202	56.093576399999996	56.0948317	56.096086	56.097339299999994	56.098591799999994	56.0998432	56.1010937	56.102343299999994	56.1035919	56.1048395	56.1060862	56.107332	56.108576799999994	56.1098207	56.1110636	56.1123056	56.1135466	56.1147867	56.1160259	56.1172641	56.11850139999999	56.119737799999996	56.1209732	56.1222077	56.123441299999996	56.1246739	56.125905599999996	56.1271363	56.1283662	56.129595099999996	56.1308231	56.1320501	56.13327629999999	56.1345015	56.135725799999996	56.1369491	56.1381716	56.1393931	56.1406137	56.141833399999996	56.1430522	56.1442701	56.145486999999996	56.146703099999996	56.1479182	56.1491324	56.1503457	56.151558099999995	56.1527696	56.1539802	56.155189899999996	56.156398599999996	56.1576065	56.1588135	56.1600195	56.1612247	56.162428999999996	56.163632299999996	56.164834799999994	56.166036399999996	56.1672371	56.168436799999995	56.1696357	56.1708337	56.172030799999995	56.173227	56.1744224	56.17561679999999	56.176810399999994	56.178003	56.1791948	56.1803857	56.1815757	56.182764799999994	56.1839531	56.185140399999995	56.1863269	56.1875125	56.188697299999994	56.1898811	56.1910641	56.1922462	56.1934274	56.19460779999999	56.19578729999999	56.196965899999995	56.1981436	56.1993205	56.2004965	56.2016717	56.20284589999999	56.20401929999999	56.205191899999996	56.206363599999996	56.20753439999999	56.208704299999994	56.2098734	56.2110417	56.212209099999995	56.2133756	56.2145412	56.2157061	56.21687	56.2180331	56.2191954	56.2203568	56.221517299999995	56.222677	56.223835799999996	56.22499379999999	56.226150999999994	56.22730729999999	56.228462799999996	56.229617399999995	56.2307712	56.2319241	56.2330762	56.234227399999995	56.235377799999995	56.23652739999999	56.2376761	56.238823999999994	56.2399711	56.24111729999999	56.2422627	56.2434072	56.244550999999994	56.2456939	56.246835899999994	56.2479771	56.2491175	56.2502571	56.2513959	56.252533799999995	56.253670899999996	56.2548072	56.2559426	56.2570772	56.258210999999996	56.259344	56.2604762	56.2616075	56.262738	56.26386779999999	56.264996599999996	56.2661247	56.267252	56.268378399999996	56.2695041	56.2706289	56.271752899999996	56.2728761	56.2739985	56.2751201	56.2762409	56.2773608	56.278479999999995	56.279598299999996	56.2807159	56.2818327	56.2829486	56.28406379999999	56.285178099999996	56.2862917	56.28740439999999	56.2885164	56.289627499999995	56.290737899999996	56.291847399999995	56.2929562	56.2940642	56.29517129999999	56.2962777	56.29738329999999	56.2984881	56.2995922	56.300695399999995	56.301797799999996	56.302899499999995	56.30400039999999	56.30510039999999	56.3061997	56.30729829999999	56.308395999999995	56.309492899999995	56.3105891	56.3116845	56.3127791	56.31387289999999	56.314966	56.316058299999995	56.317149799999996	56.318240499999995	56.3193304	56.3204196	56.321507999999994	56.3225957	56.3236825	56.3247686	56.3258539	56.3269385	56.32802229999999	56.329105299999995	56.3301875	56.331269	56.3323497	56.3334297	56.334508899999996	56.33558729999999	56.336664999999996	56.3377419	56.3388181	56.339893399999994	56.3409681	56.342042	56.3431151	56.344187399999996	56.345259	56.34632989999999	56.3474	56.3484693	56.349537899999994	56.3506058	56.3516729	56.3527392	56.35380479999999	56.3548697	56.355933799999995	56.3569971	56.3580597	56.3591216	56.3601827	56.361243099999996	56.3623027	56.3633616	56.36441979999999	56.3654772	56.36653389999999	56.3675898	56.368645	56.369699499999996	56.3707532	56.3718062	56.3728585	56.373909999999995	56.3749608	56.376010799999996	56.3770601	56.3781087	56.3791566	56.3802037	56.381250099999995	56.382295799999994	56.38334079999999	56.384384999999995	56.385428499999996	56.3864713	56.387513299999995	56.3885546	56.389595299999996	56.3906351	56.39167429999999	56.3927127	56.393750499999996	56.3947875	56.395823799999995	56.396859299999996	56.3978942	56.398928299999994	56.3999617	56.400994399999995	56.4020264	56.4030577	56.4040883	56.405118099999996	56.40614729999999	56.4071757	56.4082035	56.4092305	56.41025679999999	56.4112824	56.412307299999995	56.4133315	56.414355	56.415377799999995	56.416399899999995	56.4174212	56.4184419	56.419461899999995	56.4204812	56.4214997	56.4225176	56.42353479999999	56.4245513	56.4255671	56.4265822	56.4275966	56.428610299999995	56.429623299999996	56.4306356	56.4316472	56.4326581	56.433668399999995	56.4346779	56.43568679999999	56.4366949	56.4377024	56.4387092	56.439715299999996	56.4407207	56.4417255	56.4427295	56.44373289999999	56.4447356	56.4457376	56.44673889999999	56.4477395	56.448739499999995	56.4497387	56.45073729999999	56.451735299999996	56.452732499999996	56.4537291	56.454724999999996	56.4557202	56.4567147	56.4577086	56.45870179999999	56.459694299999995	56.4606861	56.46167729999999	56.46266779999999	56.4636576	56.4646468	56.465635299999995	56.4666231	56.4676103	56.4685967	56.469582599999995	56.470567700000004	56.4715522	56.4725361	56.4735192	56.4745017	56.4754836	56.4764647	56.47744529999999	56.478425099999995	56.47940429999999	56.480382899999995	56.4813607	56.482338	56.4833145	56.4842904	56.4852657	56.48624029999999	56.4872143	56.488187499999995	56.4891602	56.4901322	56.491103499999994	56.4920742	56.4930442	56.4940136	56.4949824	56.4959505	56.49691789999999	56.4978847	56.49885079999999	56.49981629999999	56.5007812	56.5017454	56.502708999999996	56.50367189999999	56.5046342	56.505595799999995	56.50655679999999	56.5075172	56.5084769	56.509436	56.5103945	56.51135229999999	56.5123094	56.513265999999994	56.514221899999995	56.515177099999995	56.5161317	56.5170857	56.518039099999996	56.518991799999995	56.519943899999994	56.52089539999999	56.5218462	56.5227964	56.523745999999996	56.52469489999999	56.5256432	56.526590899999995	56.527538	56.528484399999996	56.5294302	56.5303754	56.53131989999999	56.5322639	56.5332072	56.534149899999996	56.5350919	56.536033399999994	56.5369742	56.5379144	56.538854	56.539792899999995	56.5407313	56.541669	56.5426061	56.5435426	56.544478399999996	56.5454137	56.54634829999999	56.54728239999999	56.548215799999994	56.5491486	56.550080799999996	56.5510123	56.5519433	56.5528737	56.55380339999999	56.5547325	56.5556611	56.556588999999995	56.557516299999996	56.558443	56.5593691	56.5602946	56.5612195	56.562143799999994	56.563067399999994	56.563990499999996	56.564913	56.5658348	56.5667561	56.567676799999994	56.568596799999995	56.5695163	56.5704352	56.57135339999999	56.5722711	56.5731882	56.5741046	56.5750205	56.575935799999996	56.5768505	56.5777646	56.5786781	56.579591	56.5805033	56.581415	56.582326099999996	56.5832366	56.5841466	56.58505589999999	56.5859647	56.586872899999996	56.5877805	56.5886875	56.5895939	56.5904997	56.59140489999999	56.5923096	56.5932137	56.5941171	56.59502	56.5959224	56.5968241	56.5977252	56.59862579999999	56.599525799999995	56.600425200000004	56.601324	56.602222299999994	56.603119899999996	56.604017	56.604913499999995	56.6058095	56.606704799999996	56.6075996	56.6084938	56.6093875	56.610280499999995	56.611173	56.61206489999999	56.61295629999999	56.613847	56.6147372	56.615626799999994	56.616515899999996	56.6174044	56.61829229999999	56.619179599999995	56.6200664	56.620952599999995	56.62183829999999	56.6227233	56.623607899999996	56.624491799999994	56.6253752	56.626258	56.6271402	56.62802189999999	56.6289031	56.629783599999996	56.6306636	56.6315431	56.6324219	56.6333002	56.634178	56.635055200000004	56.635931799999994	56.636807899999994	56.63768339999999	56.638558399999994	56.639432799999994	56.640306700000004	56.64118	56.6420527	56.6429249	56.6437966	56.6446676	56.6455382	56.6464081	56.6472776	56.648146499999996	56.649014799999996	56.6498826	56.65074979999999	56.651616499999996	56.6524826	56.6533482	56.6542132	56.6550777	56.6559416	56.656805	56.65766789999999	56.6585302	56.659391899999996	56.6602531	56.661113799999995	56.66197389999999	56.6628335	56.6636926	56.6645511	56.665409	56.6662664	56.66712329999999	56.667979700000004	56.6688355	56.669690700000004	56.670545499999996	56.6713996	56.672253299999994	56.673106399999995	56.673958999999996	56.674811	56.675662599999995	56.6765135	56.677364	56.678213899999996	56.679063299999996	56.679912099999996	56.6807604	56.6816082	56.682455399999995	56.6833022	56.6841484	56.684993999999996	56.685839200000004	56.6866838	56.68752779999999	56.688371399999994	56.6892144	56.690056899999995	56.69089889999999	56.69174029999999	56.6925812	56.6934216	56.694261499999996	56.69510089999999	56.695939700000004	56.696777999999995	56.697615799999994	56.698453	56.699289799999995	56.700126	56.7009617	56.7017969	56.702631499999995	56.7034657	56.704299299999995	56.7051324	56.705965	56.706797099999996	56.7076286	56.7084597	56.7092902	56.7101202	56.7109497	56.7117787	56.7126072	56.7134351	56.7142626	56.7150895	56.7159159	56.716741899999995	56.71756729999999	56.718392200000004	56.719216499999995	56.720040399999995	56.7208638	56.7216866	56.722508999999995	56.72333079999999	56.7241522	56.724973	56.72579329999999	56.7266131	56.7274325	56.7282513	56.729069599999995	56.729887399999996	56.7307047	56.7315215	56.732337799999996	56.7331536	56.733968899999994	56.7347837	56.735597999999996	56.7364117	56.737224999999995	56.738037799999994	56.7388501	56.739661899999994	56.740473200000004	56.741284	56.7420944	56.7429042	56.7437135	56.74452229999999	56.745330599999996	56.7461385	56.74694579999999	56.7477527	56.748559	56.749364899999996	56.75017029999999	56.7509751	56.7517795	56.7525834	56.753386799999994	56.75418979999999	56.754992200000004	56.755794099999996	56.7565956	56.7573965	56.758196999999996	56.758997	56.7597965	56.7605955	56.7613941	56.7621921	56.7629897	56.7637867	56.76458329999999	56.76537939999999	56.7661751	56.7669702	56.767764899999996	56.7685591	56.76935279999999	56.770146	56.7709387	56.771730999999996	56.7725228	56.7733141	56.7741049	56.7748952	56.7756851	56.7764745	56.777263399999995	56.77805179999999	56.77883979999999	56.779627299999994	56.7804143	56.78120079999999	56.78198689999999	56.7827725	56.7835576	56.7843422	56.785126399999996	56.7859101	56.786693299999996	56.7874761	56.788258299999995	56.7890401	56.789821499999995	56.7906024	56.791382799999994	56.7921627	56.7929422	56.7937212	56.7944997	56.7952777	56.79605529999999	56.7968325	56.797609099999995	56.79838529999999	56.7991611	56.79993629999999	56.8007111	56.8014855	56.8022594	56.8030328	56.8038057	56.8045782	56.8053502	56.80612179999999	56.806892899999994	56.8076636	56.8084337	56.809203499999995	56.8099727	56.8107416	56.8115099	56.8122778	56.8130452	56.8138122	56.8145787	56.81534479999999	56.8161104	56.816875599999996	56.817640299999994	56.8184045	56.819168299999994	56.8199316	56.820694499999995	56.821456899999994	56.822218899999996	56.8229804	56.8237415	56.8245021	56.82526229999999	56.826021999999995	56.82678129999999	56.8275401	56.828298499999995	56.8290564	56.8298139	56.8305709	56.8313275	56.8320836	56.832839299999996	56.8335945	56.83434929999999	56.8351036	56.835857499999996	56.836611	56.837364	56.8381166	56.8388687	56.839620399999994	56.8403716	56.841122399999996	56.8418727	56.8426226	56.843372099999996	56.8441211	56.844869700000004	56.84561789999999	56.8463656	56.8471128	56.8478596	56.848606	56.849351999999996	56.8500975	56.8508425	56.8515872	56.8523314	56.8530751	56.853818499999996	56.85456129999999	56.855303799999994	56.8560458	56.856787399999995	56.8575286	56.858269299999996	56.8590095	56.8597494	56.86048879999999	56.861227799999995	56.86196629999999	56.8627045	56.8634422	56.8641794	56.8649162	56.8656526	56.8663886	56.8671241	56.86785929999999	56.86859389999999	56.8693282	56.870062	56.8707954	56.871528399999995	56.87226089999999	56.872992999999994	56.873724700000004	56.874455999999995	56.875186799999994	56.8759173	56.8766472	56.87737679999999	56.878105999999995	56.8788347	56.879563	56.8802909	56.881018299999994	56.88174529999999	56.8824719	56.8831981	56.8839239	56.8846492	56.8853742	56.8860987	56.8868228	56.8875464	56.8882697	56.8889925	56.889714899999994	56.8904369	56.891158499999996	56.8918797	56.8926004	56.8933208	56.8940407	56.8947602	56.89547929999999	56.8961979	56.8969162	56.897634	56.8983515	56.8990685	56.899785099999995	56.900501299999995	56.901216999999995	56.90193239999999	56.9026474	56.90336189999999	56.904075999999996	56.904789799999996	56.9055031	56.906216	56.9069285	56.9076406	56.9083522	56.909063499999995	56.909774399999996	56.91048479999999	56.9111949	56.9119045	56.9126137	56.9133226	56.914030999999994	56.914739	56.915446599999996	56.9161538	56.9168606	56.917567	56.918273	56.918978599999996	56.919683799999994	56.920388599999995	56.9210929	56.9217969	56.9225005	56.9232037	56.92390639999999	56.924608799999994	56.92531079999999	56.9260124	56.9267136	56.927414299999995	56.9281147	56.928814700000004	56.929514299999994	56.93021339999999	56.9309122	56.9316106	56.9323086	56.9330062	56.9337034	56.9344002	56.9350966	56.9357926	56.93648829999999	56.937183499999996	56.937878299999994	56.9385727	56.93926679999999	56.9399604	56.9406537	56.941346499999995	56.942038999999994	56.942731099999996	56.94342279999999	56.9441141	56.944804999999995	56.9454955	56.9461856	56.946875399999996	56.9475647	56.9482537	56.9489422	56.9496304	56.9503182	56.9510056	56.9516926	56.9523793	56.953065499999994	56.953751399999994	56.954436799999996	56.955121899999995	56.955806599999995	56.9564909	56.9571748	56.9578584	56.958541499999995	56.959224299999995	56.9599067	56.9605887	56.961270299999995	56.9619516	56.9626325	56.9633129	56.963992999999995	56.9646727	56.9653521	56.966031	56.9667096	56.9673878	56.968065599999996	56.968742999999996	56.9694201	56.97009679999999	56.9707731	56.971449	56.9721245	56.9727997	56.973474499999995	56.974148899999996	56.97482289999999	56.9754966	56.976169899999995	56.97684279999999	56.97751529999999	56.9781875	56.9788592	56.9795306	56.9802017	56.980872299999994	56.9815426	56.982212499999996	56.9828821	56.9835512	56.98422	56.984888399999996	56.985556499999994	56.9862242	56.9868915	56.9875584	56.988225	56.9888912	56.989557	56.990222499999994	56.9908876	56.991552299999995	56.9922166	56.9928806	56.9935442	56.994207499999995	56.994870399999996	56.99553289999999	56.996195	56.996856799999996	56.9975182	56.9981793	56.998839999999994	56.999500299999994	57.0001602	57.000819799999995	57.001478999999996	57.002137899999994	57.002796399999994	57.0034545	57.004112299999996	57.0047697	57.005426799999995	57.006083399999994	57.00673979999999	57.007395700000004	57.00805129999999	57.0087066	57.009361399999996	57.010016	57.0106701	57.011323899999994	57.01197729999999	57.0126304	57.0132831	57.013935499999995	57.0145875	57.0152392	57.015890399999996	57.016541399999994	57.01719189999999	57.0178422	57.018491999999995	57.019141499999996	57.0197907	57.020439499999995	57.0210879	57.021736	57.0223837	57.0230311	57.0236781	57.024324799999995	57.0249711	57.025617	57.026262599999995	57.0269079	57.027552799999995	57.028197299999995	57.0288415	57.0294854	57.030128899999994	57.030772	57.03141479999999	57.0320572	57.0326993	57.0333411	57.0339825	57.034623499999995	57.0352642	57.0359045	57.0365445	57.0371842	57.037823499999995	57.03846239999999	57.039100999999995	57.039739299999994	57.0403772	57.04101479999999	57.041652	57.042288899999996	57.042925399999994	57.0435616	57.044197399999995	57.044832899999996	57.0454681	57.046102899999994	57.0467373	57.047371399999996	57.0480052	57.0486386	57.0492717	57.0499045	57.0505369	57.05116889999999	57.0518006	57.052431999999996	57.053063099999996	57.0536938	57.0543241	57.054954099999996	57.055583799999994	57.0562131	57.0568421	57.0574708	57.0580991	57.0587271	57.0593547	57.059982	57.060609	57.061235599999996	57.0618619	57.06248779999999	57.0631135	57.0637387	57.0643637	57.064988299999996	57.0656126	57.066236499999995	57.0668601	57.06748339999999	57.0681063	57.068728899999996	57.0693511	57.0699731	57.0705947	57.0712159	57.071836899999994	57.0724575	57.0730777	57.073697700000004	57.0743173	57.0749365	57.0755555	57.076174099999996	57.076792299999994	57.0774103	57.078027899999995	57.0786452	57.0792621	57.079878799999996	57.0804951	57.081111	57.0817267	57.082342	57.082957	57.0835716	57.084185899999994	57.08479989999999	57.085413599999995	57.086026999999994	57.086639999999996
	0.0
SRR1822165_004.c_curve	0.0
	0.0	1.0	2.0	3.0	4.0	5.0	6.0	7.0	8.0	9.0	10.0	11.0	12.0	13.0	14.0	15.0	16.0	17.0	18.0	19.0	20.0	21.0	22.0	23.0	24.0	25.0	26.0	27.0	28.0	29.0	30.0	31.0	32.0	33.0	34.0	35.0	36.0	37.0	38.0	39.0	40.0	41.0	42.0	43.0	44.0	45.0	46.0	47.0	48.0	49.0	50.0	51.0	52.0	53.0	54.0	55.0	56.0	57.0	58.0	59.0	60.0	61.0	62.0	63.0	64.0	65.0	66.0	67.0	68.0	69.0	70.0	71.0	72.0	73.0	74.0	75.0	76.0	77.0	78.0	79.0	80.0	81.0	82.0	83.0	84.0	85.0	86.0	87.0	88.0	89.0	90.0	91.0	92.0	93.0	94.0	95.0	96.0	97.0	98.0	99.0	100.0	101.0	102.0	103.0	104.0	105.0	106.0	107.0	108.0	109.0	110.0	111.0	112.0	113.0	114.0	115.0	116.0	117.0	118.0	119.0	120.0	121.0	122.0	123.0	124.0	125.0	126.0	127.0	128.0	129.0	130.0	131.0	132.0	133.0	134.0	135.0	136.0	137.0	138.0	139.0	140.0	141.0	142.0	143.0	144.0	145.0	146.0	147.0	148.0	149.0	150.0	151.0	152.0	153.0	154.0	155.0	156.0	157.0	158.0	159.0	160.0	161.0	162.0	163.0	164.0	165.0	166.0	167.0	168.0	169.0	170.0	171.0	172.0	173.0	174.0	175.0	176.0	177.0	178.0	179.0	180.0	181.0	182.0	183.0	184.0	185.0	186.0	187.0	188.0	189.0	190.0	191.0	192.0	193.0	194.0	195.0	196.0	197.0	198.0	199.0	200.0	201.0	202.0	203.0	204.0	205.0	206.0	207.0	208.0	209.0	210.0	211.0	212.0	213.0	214.0	215.0	216.0	217.0	218.0	219.0	220.0	221.0	222.0	223.0	224.0	225.0	226.0	227.0	228.0	229.0	230.0	231.0	232.0	233.0	234.0	235.0	236.0	237.0	238.0	239.0	240.0	241.0	242.0	243.0	244.0	245.0	246.0	247.0	248.0	249.0	250.0	251.0	252.0	253.0	254.0	255.0	256.0	257.0	258.0	259.0	260.0	261.0	262.0	263.0	264.0	265.0	266.0	267.0	268.0	269.0	270.0	271.0	272.0	273.0	274.0	275.0	276.0	277.0	278.0	279.0	280.0	281.0	282.0	283.0	284.0	285.0	286.0	287.0	288.0	289.0	290.0	291.0	292.0	293.0	294.0	295.0	296.0	297.0	298.0	299.0	300.0	301.0	302.0	303.0	304.0	305.0	306.0	307.0	308.0	309.0	310.0	311.0	312.0	313.0	314.0	315.0	316.0	317.0	318.0	319.0	320.0	321.0	322.0	323.0	324.0	325.0	326.0	327.0	328.0	329.0	330.0	331.0	332.0	333.0	334.0	335.0	336.0	337.0	338.0	339.0	340.0	341.0	342.0	343.0	344.0	345.0	346.0	347.0	348.0	349.0	350.0	351.0	352.0	353.0	354.0	355.0	356.0	357.0	358.0	359.0	360.0	361.0	362.0	363.0	364.0	365.0	366.0	367.0	368.0	369.0	370.0	371.0	372.0	373.0	374.0	375.0	376.0	377.0	378.0	379.0	380.0	381.0	382.0	383.0	384.0	385.0	386.0	387.0	388.0	389.0	390.0	391.0	392.0	393.0	394.0	395.0	396.0	397.0	398.0	399.0	400.0	401.0	402.0	403.0	404.0	405.0	406.0	407.0	408.0	409.0	410.0	411.0	412.0	413.0	414.0	415.0	416.0	417.0	418.0	419.0	420.0	421.0	422.0	423.0	424.0	425.0	426.0	427.0	428.0	429.0	430.0	431.0	432.0	433.0	434.0	435.0	436.0	437.0	438.0	439.0	440.0	441.0	442.0	443.0	444.0	445.0	446.0	447.0	448.0	449.0	450.0	451.0	452.0	453.0	454.0	455.0	456.0	457.0	458.0	459.0	460.0	461.0	462.0	463.0	464.0	465.0	466.0	467.0	468.0	469.0	470.0	471.0	472.0	473.0	474.0	475.0	476.0	477.0	478.0	479.0	480.0	481.0	482.0	483.0	484.0	485.0	486.0	487.0	488.0	489.0	490.0	491.0	492.0	493.0	494.0	495.0	496.0	497.0	498.0	499.0	500.0	501.0	502.0	503.0	504.0	505.0	506.0	507.0	508.0	509.0	510.0	511.0	512.0	513.0	514.0	515.0	516.0	517.0	518.0	519.0	520.0	521.0	522.0	523.0	524.0	525.0	526.0	527.0	528.0	529.0	530.0	531.0	532.0	533.0	534.0	535.0	536.0	537.0	538.0	539.0	540.0	541.0	542.0	543.0	544.0	545.0	546.0	547.0	548.0	549.0	550.0	551.0	552.0	553.0	554.0	555.0	556.0	557.0	558.0	559.0	560.0	561.0	562.0	563.0	564.0	565.0	566.0	567.0	568.0	569.0	570.0	571.0	572.0	573.0	574.0	575.0	576.0	577.0	578.0	579.0	580.0	581.0	582.0	583.0	584.0	585.0	586.0	587.0	588.0	589.0	590.0	591.0	592.0	593.0	594.0	595.0	596.0	597.0	598.0	599.0	600.0	601.0	602.0	603.0	604.0	605.0	606.0	607.0	608.0	609.0	610.0	611.0	612.0	613.0	614.0	615.0	616.0	617.0	618.0	619.0	620.0	621.0	622.0	623.0	624.0	625.0	626.0	627.0	628.0	629.0	630.0	631.0	632.0	633.0	634.0	635.0	636.0	637.0	638.0	639.0	640.0	641.0	642.0	643.0	644.0	645.0	646.0	647.0	648.0	649.0	650.0	651.0	652.0	653.0	654.0	655.0	656.0	657.0	658.0	659.0	660.0	661.0	662.0	663.0	664.0	665.0	666.0	667.0	668.0	669.0	670.0	671.0	672.0	673.0	674.0	675.0	676.0	677.0	678.0	679.0	680.0	681.0	682.0	683.0	684.0	685.0	686.0	687.0	688.0	689.0	690.0	691.0	692.0	693.0	694.0	695.0	696.0	697.0	698.0	699.0	700.0	701.0	702.0	703.0	704.0	705.0	706.0	707.0	708.0	709.0	710.0	711.0	712.0	713.0	714.0	715.0	716.0	717.0	718.0	719.0	720.0	721.0	722.0	723.0	724.0	725.0	726.0	727.0	728.0	729.0	730.0	731.0	732.0	733.0	734.0	735.0	736.0	737.0	738.0	739.0	740.0	741.0	742.0	743.0	744.0	745.0	746.0	747.0	748.0	749.0	750.0	751.0	752.0	753.0	754.0	755.0	756.0	757.0	758.0	759.0	760.0	761.0	762.0	763.0	764.0	765.0	766.0	767.0	768.0	769.0	770.0	771.0	772.0	773.0	774.0	775.0	776.0	777.0	778.0	779.0	780.0	781.0	782.0	783.0	784.0	785.0	786.0	787.0	788.0	789.0	790.0	791.0	792.0	793.0	794.0	795.0	796.0	797.0	798.0	799.0	800.0	801.0	802.0	803.0	804.0	805.0	806.0	807.0	808.0	809.0	810.0	811.0	812.0	813.0	814.0	815.0	816.0	817.0	818.0	819.0	820.0	821.0	822.0	823.0	824.0	825.0	826.0	827.0	828.0	829.0	830.0	831.0	832.0	833.0	834.0	835.0	836.0	837.0	838.0	839.0	840.0	841.0	842.0	843.0	844.0	845.0	846.0	847.0	848.0	849.0	850.0	851.0	852.0	853.0	854.0	855.0	856.0	857.0	858.0	859.0	860.0	861.0	862.0	863.0	864.0	865.0	866.0	867.0	868.0	869.0	870.0	871.0	872.0	873.0	874.0	875.0	876.0	877.0	878.0	879.0	880.0	881.0	882.0	883.0	884.0	885.0	886.0	887.0	888.0	889.0	890.0	891.0	892.0	893.0	894.0	895.0	896.0	897.0	898.0	899.0	900.0	901.0	902.0	903.0	904.0	905.0	906.0	907.0	908.0	909.0	910.0	911.0	912.0	913.0	914.0	915.0	916.0	917.0	918.0	919.0	920.0	921.0	922.0	923.0	924.0	925.0	926.0	927.0	928.0	929.0	930.0	931.0	932.0	933.0	934.0	935.0	936.0	937.0	938.0	939.0	940.0	941.0	942.0	943.0	944.0	945.0	946.0	947.0	948.0	949.0	950.0	951.0	952.0	953.0	954.0	955.0	956.0	957.0	958.0	959.0	960.0	961.0	962.0	963.0	964.0	965.0	966.0	967.0	968.0	969.0	970.0	971.0	972.0	973.0	974.0	975.0	976.0	977.0	978.0	979.0	980.0	981.0	982.0	983.0	984.0	985.0	986.0	987.0	988.0	989.0	990.0	991.0	992.0	993.0	994.0	995.0	996.0	997.0	998.0	999.0	1000.0	1001.0	1002.0	1003.0	1004.0	1005.0	1006.0	1007.0	1008.0	1009.0	1010.0	1011.0	1012.0	1013.0	1014.0	1015.0	1016.0	1017.0	1018.0	1019.0	1020.0	1021.0	1022.0	1023.0	1024.0	1025.0	1026.0	1027.0	1028.0	1029.0	1030.0	1031.0	1032.0	1033.0	1034.0	1035.0	1036.0	1037.0	1038.0	1039.0	1040.0	1041.0	1042.0	1043.0	1044.0	1045.0	1046.0	1047.0	1048.0	1049.0	1050.0	1051.0	1052.0	1053.0	1054.0	1055.0	1056.0	1057.0	1058.0	1059.0	1060.0	1061.0	1062.0	1063.0	1064.0	1065.0	1066.0	1067.0	1068.0	1069.0	1070.0	1071.0	1072.0	1073.0	1074.0	1075.0	1076.0	1077.0	1078.0	1079.0	1080.0	1081.0	1082.0	1083.0	1084.0	1085.0	1086.0	1087.0	1088.0	1089.0	1090.0	1091.0	1092.0	1093.0	1094.0	1095.0	1096.0	1097.0	1098.0	1099.0	1100.0	1101.0	1102.0	1103.0	1104.0	1105.0	1106.0	1107.0	1108.0	1109.0	1110.0	1111.0	1112.0	1113.0	1114.0	1115.0	1116.0	1117.0	1118.0	1119.0	1120.0	1121.0	1122.0	1123.0	1124.0	1125.0	1126.0	1127.0	1128.0	1129.0	1130.0	1131.0	1132.0	1133.0	1134.0	1135.0	1136.0	1137.0	1138.0	1139.0	1140.0	1141.0	1142.0	1143.0	1144.0	1145.0	1146.0	1147.0	1148.0	1149.0	1150.0	1151.0	1152.0	1153.0	1154.0	1155.0	1156.0	1157.0	1158.0	1159.0	1160.0	1161.0	1162.0	1163.0	1164.0	1165.0	1166.0	1167.0	1168.0	1169.0	1170.0	1171.0	1172.0	1173.0	1174.0	1175.0	1176.0	1177.0	1178.0	1179.0	1180.0	1181.0	1182.0	1183.0	1184.0	1185.0	1186.0	1187.0	1188.0	1189.0	1190.0	1191.0	1192.0	1193.0	1194.0	1195.0	1196.0	1197.0	1198.0	1199.0	1200.0	1201.0	1202.0	1203.0	1204.0	1205.0	1206.0	1207.0	1208.0	1209.0	1210.0	1211.0	1212.0	1213.0	1214.0	1215.0	1216.0	1217.0	1218.0	1219.0	1220.0	1221.0	1222.0	1223.0	1224.0	1225.0	1226.0	1227.0	1228.0	1229.0	1230.0	1231.0	1232.0	1233.0	1234.0	1235.0	1236.0	1237.0	1238.0	1239.0	1240.0	1241.0	1242.0	1243.0	1244.0	1245.0	1246.0	1247.0	1248.0	1249.0	1250.0	1251.0	1252.0	1253.0	1254.0	1255.0	1256.0	1257.0	1258.0	1259.0	1260.0	1261.0	1262.0	1263.0	1264.0	1265.0	1266.0	1267.0	1268.0	1269.0	1270.0	1271.0	1272.0	1273.0	1274.0	1275.0	1276.0	1277.0	1278.0	1279.0	1280.0	1281.0	1282.0	1283.0	1284.0	1285.0	1286.0	1287.0	1288.0	1289.0	1290.0	1291.0	1292.0	1293.0	1294.0	1295.0	1296.0	1297.0	1298.0	1299.0	1300.0	1301.0	1302.0	1303.0	1304.0	1305.0	1306.0	1307.0	1308.0	1309.0	1310.0	1311.0	1312.0	1313.0	1314.0	1315.0	1316.0	1317.0	1318.0	1319.0	1320.0	1321.0	1322.0	1323.0	1324.0	1325.0	1326.0	1327.0	1328.0	1329.0	1330.0	1331.0	1332.0	1333.0	1334.0	1335.0	1336.0	1337.0	1338.0	1339.0	1340.0	1341.0	1342.0	1343.0	1344.0	1345.0	1346.0	1347.0	1348.0	1349.0	1350.0	1351.0	1352.0	1353.0	1354.0	1355.0	1356.0	1357.0	1358.0	1359.0	1360.0	1361.0	1362.0	1363.0	1364.0	1365.0	1366.0	1367.0	1368.0	1369.0	1370.0	1371.0	1372.0	1373.0	1374.0	1375.0	1376.0	1377.0	1378.0	1379.0	1380.0	1381.0	1382.0	1383.0	1384.0	1385.0	1386.0	1387.0	1388.0	1389.0	1390.0	1391.0	1392.0	1393.0	1394.0	1395.0	1396.0	1397.0	1398.0	1399.0	1400.0	1401.0	1402.0	1403.0	1404.0	1405.0	1406.0	1407.0	1408.0	1409.0	1410.0	1411.0	1412.0	1413.0	1414.0	1415.0	1416.0	1417.0	1418.0	1419.0	1420.0	1421.0	1422.0	1423.0	1424.0	1425.0	1426.0	1427.0	1428.0	1429.0	1430.0	1431.0	1432.0	1433.0	1434.0	1435.0	1436.0	1437.0	1438.0	1439.0	1440.0	1441.0	1442.0	1443.0	1444.0	1445.0	1446.0	1447.0	1448.0	1449.0	1450.0	1451.0	1452.0	1453.0	1454.0	1455.0	1456.0	1457.0	1458.0	1459.0	1460.0	1461.0	1462.0	1463.0	1464.0	1465.0	1466.0	1467.0	1468.0	1469.0	1470.0	1471.0	1472.0	1473.0	1474.0	1475.0	1476.0	1477.0	1478.0	1479.0	1480.0	1481.0	1482.0	1483.0	1484.0	1485.0	1486.0	1487.0	1488.0	1489.0	1490.0	1491.0	1492.0	1493.0	1494.0	1495.0	1496.0	1497.0	1498.0	1499.0	1500.0	1501.0	1502.0	1503.0	1504.0	1505.0	1506.0	1507.0	1508.0	1509.0	1510.0	1511.0	1512.0	1513.0	1514.0	1515.0	1516.0	1517.0	1518.0	1519.0	1520.0	1521.0	1522.0	1523.0	1524.0	1525.0	1526.0	1527.0	1528.0	1529.0	1530.0	1531.0	1532.0	1533.0	1534.0	1535.0	1536.0	1537.0	1538.0	1539.0	1540.0	1541.0	1542.0	1543.0	1544.0	1545.0	1546.0	1547.0	1548.0	1549.0	1550.0	1551.0	1552.0	1553.0	1554.0	1555.0	1556.0	1557.0	1558.0	1559.0	1560.0	1561.0	1562.0	1563.0	1564.0	1565.0	1566.0	1567.0	1568.0	1569.0	1570.0	1571.0	1572.0	1573.0	1574.0	1575.0	1576.0	1577.0	1578.0	1579.0	1580.0	1581.0	1582.0	1583.0	1584.0	1585.0	1586.0	1587.0	1588.0	1589.0	1590.0	1591.0	1592.0	1593.0	1594.0	1595.0	1596.0	1597.0	1598.0	1599.0	1600.0	1601.0	1602.0	1603.0	1604.0	1605.0	1606.0	1607.0	1608.0	1609.0	1610.0	1611.0	1612.0	1613.0	1614.0	1615.0	1616.0	1617.0	1618.0	1619.0	1620.0	1621.0	1622.0	1623.0	1624.0	1625.0	1626.0	1627.0	1628.0	1629.0	1630.0	1631.0	1632.0	1633.0	1634.0	1635.0	1636.0	1637.0	1638.0	1639.0	1640.0	1641.0	1642.0	1643.0	1644.0	1645.0	1646.0	1647.0	1648.0	1649.0	1650.0	1651.0	1652.0	1653.0	1654.0	1655.0	1656.0	1657.0	1658.0	1659.0	1660.0	1661.0	1662.0	1663.0	1664.0	1665.0	1666.0	1667.0	1668.0	1669.0	1670.0	1671.0	1672.0	1673.0	1674.0	1675.0	1676.0	1677.0	1678.0	1679.0	1680.0	1681.0	1682.0	1683.0	1684.0	1685.0	1686.0	1687.0	1688.0	1689.0	1690.0	1691.0	1692.0	1693.0	1694.0	1695.0	1696.0	1697.0	1698.0	1699.0	1700.0	1701.0	1702.0	1703.0	1704.0	1705.0	1706.0	1707.0	1708.0	1709.0	1710.0	1711.0	1712.0	1713.0	1714.0	1715.0	1716.0	1717.0	1718.0	1719.0	1720.0	1721.0	1722.0	1723.0	1724.0	1725.0	1726.0	1727.0	1728.0	1729.0	1730.0	1731.0	1732.0	1733.0	1734.0	1735.0	1736.0	1737.0	1738.0	1739.0	1740.0	1741.0	1742.0	1743.0	1744.0	1745.0	1746.0	1747.0	1748.0	1749.0	1750.0	1751.0	1752.0	1753.0	1754.0	1755.0	1756.0	1757.0	1758.0	1759.0	1760.0	1761.0	1762.0	1763.0	1764.0	1765.0	1766.0	1767.0	1768.0	1769.0	1770.0	1771.0	1772.0	1773.0	1774.0	1775.0	1776.0	1777.0	1778.0	1779.0	1780.0	1781.0	1782.0	1783.0	1784.0	1785.0	1786.0	1787.0	1788.0	1789.0	1790.0	1791.0	1792.0	1793.0	1794.0	1795.0	1796.0	1797.0	1798.0	1799.0	1800.0	1801.0	1802.0	1803.0	1804.0	1805.0	1806.0	1807.0	1808.0	1809.0	1810.0	1811.0	1812.0	1813.0	1814.0	1815.0	1816.0	1817.0	1818.0	1819.0	1820.0	1821.0	1822.0	1823.0	1824.0	1825.0	1826.0	1827.0	1828.0	1829.0	1830.0	1831.0	1832.0	1833.0	1834.0	1835.0	1836.0	1837.0	1838.0	1839.0	1840.0	1841.0	1842.0	1843.0	1844.0	1845.0	1846.0	1847.0	1848.0	1849.0	1850.0	1851.0	1852.0	1853.0	1854.0	1855.0	1856.0	1857.0	1858.0	1859.0	1860.0	1861.0	1862.0	1863.0	1864.0	1865.0	1866.0	1867.0	1868.0	1869.0	1870.0	1871.0	1872.0	1873.0	1874.0	1875.0	1876.0	1877.0	1878.0	1879.0	1880.0	1881.0	1882.0	1883.0	1884.0	1885.0	1886.0	1887.0	1888.0	1889.0	1890.0	1891.0	1892.0	1893.0	1894.0	1895.0	1896.0	1897.0	1898.0	1899.0	1900.0	1901.0	1902.0	1903.0	1904.0	1905.0	1906.0	1907.0	1908.0	1909.0	1910.0	1911.0	1912.0	1913.0	1914.0	1915.0	1916.0	1917.0	1918.0	1919.0	1920.0	1921.0	1922.0	1923.0	1924.0	1925.0	1926.0	1927.0	1928.0	1929.0	1930.0	1931.0	1932.0	1933.0	1934.0	1935.0	1936.0	1937.0	1938.0	1939.0	1940.0	1941.0	1942.0	1943.0	1944.0	1945.0	1946.0	1947.0	1948.0	1949.0	1950.0	1951.0	1952.0	1953.0	1954.0	1955.0	1956.0	1957.0	1958.0	1959.0	1960.0	1961.0	1962.0	1963.0	1964.0	1965.0	1966.0	1967.0	1968.0	1969.0	1970.0	1971.0	1972.0	1973.0	1974.0	1975.0	1976.0	1977.0	1978.0	1979.0	1980.0	1981.0	1982.0	1983.0	1984.0	1985.0	1986.0	1987.0	1988.0	1989.0	1990.0	1991.0	1992.0	1993.0	1994.0	1995.0	1996.0	1997.0	1998.0	1999.0	2000.0	2001.0	2002.0	2003.0	2004.0	2005.0	2006.0	2007.0	2008.0	2009.0	2010.0	2011.0	2012.0	2013.0	2014.0	2015.0	2016.0	2017.0	2018.0	2019.0	2020.0	2021.0	2022.0	2023.0	2024.0	2025.0	2026.0	2027.0	2028.0	2029.0	2030.0	2031.0	2032.0	2033.0	2034.0	2035.0	2036.0	2037.0	2038.0	2039.0	2040.0	2041.0	2042.0	2043.0	2044.0	2045.0	2046.0	2047.0	2048.0	2049.0	2050.0	2051.0	2052.0	2053.0	2054.0	2055.0	2056.0	2057.0	2058.0	2059.0	2060.0	2061.0	2062.0	2063.0	2064.0	2065.0	2066.0	2067.0	2068.0	2069.0	2070.0	2071.0	2072.0	2073.0	2074.0	2075.0	2076.0	2077.0	2078.0	2079.0	2080.0	2081.0	2082.0	2083.0	2084.0	2085.0	2086.0	2087.0	2088.0	2089.0	2090.0	2091.0	2092.0	2093.0	2094.0	2095.0	2096.0	2097.0	2098.0	2099.0	2100.0	2101.0	2102.0	2103.0	2104.0	2105.0	2106.0	2107.0	2108.0	2109.0	2110.0	2111.0	2112.0	2113.0	2114.0	2115.0	2116.0	2117.0	2118.0	2119.0	2120.0	2121.0	2122.0	2123.0	2124.0	2125.0	2126.0	2127.0	2128.0	2129.0	2130.0	2131.0	2132.0	2133.0	2134.0	2135.0	2136.0	2137.0	2138.0	2139.0	2140.0	2141.0	2142.0	2143.0	2144.0	2145.0	2146.0	2147.0	2148.0	2149.0	2150.0	2151.0	2152.0	2153.0	2154.0	2155.0	2156.0	2157.0	2158.0	2159.0	2160.0	2161.0	2162.0	2163.0	2164.0	2165.0	2166.0	2167.0	2168.0	2169.0	2170.0	2171.0	2172.0	2173.0	2174.0	2175.0	2176.0	2177.0	2178.0	2179.0	2180.0	2181.0	2182.0	2183.0	2184.0	2185.0	2186.0	2187.0	2188.0	2189.0	2190.0	2191.0	2192.0	2193.0	2194.0	2195.0	2196.0	2197.0	2198.0	2199.0	2200.0	2201.0	2202.0	2203.0	2204.0	2205.0	2206.0	2207.0	2208.0	2209.0	2210.0	2211.0	2212.0	2213.0	2214.0	2215.0	2216.0	2217.0	2218.0	2219.0	2220.0	2221.0	2222.0	2223.0	2224.0	2225.0	2226.0	2227.0	2228.0	2229.0	2230.0	2231.0	2232.0	2233.0	2234.0	2235.0	2236.0	2237.0	2238.0	2239.0	2240.0	2241.0	2242.0	2243.0	2244.0	2245.0	2246.0	2247.0	2248.0	2249.0	2250.0	2251.0	2252.0	2253.0	2254.0	2255.0	2256.0	2257.0	2258.0	2259.0	2260.0	2261.0	2262.0	2263.0	2264.0	2265.0	2266.0	2267.0	2268.0	2269.0	2270.0	2271.0	2272.0	2273.0	2274.0	2275.0	2276.0	2277.0	2278.0	2279.0	2280.0	2281.0	2282.0	2283.0	2284.0	2285.0	2286.0	2287.0	2288.0	2289.0	2290.0	2291.0	2292.0	2293.0	2294.0	2295.0	2296.0	2297.0	2298.0	2299.0	2300.0	2301.0	2302.0	2303.0	2304.0	2305.0	2306.0	2307.0	2308.0	2309.0	2310.0	2311.0	2312.0	2313.0	2314.0	2315.0	2316.0	2317.0	2318.0	2319.0	2320.0	2321.0	2322.0	2323.0	2324.0	2325.0	2326.0	2327.0	2328.0	2329.0	2330.0	2331.0	2332.0	2333.0	2334.0	2335.0	2336.0	2337.0	2338.0	2339.0	2340.0	2341.0	2342.0	2343.0	2344.0	2345.0	2346.0	2347.0	2348.0	2349.0	2350.0	2351.0	2352.0	2353.0	2354.0	2355.0	2356.0	2357.0	2358.0	2359.0	2360.0	2361.0	2362.0	2363.0	2364.0	2365.0	2366.0	2367.0	2368.0	2369.0	2370.0	2371.0	2372.0	2373.0	2374.0	2375.0	2376.0	2377.0	2378.0	2379.0	2380.0	2381.0	2382.0	2383.0	2384.0	2385.0	2386.0	2387.0	2388.0	2389.0	2390.0	2391.0	2392.0	2393.0	2394.0	2395.0	2396.0	2397.0	2398.0	2399.0	2400.0	2401.0	2402.0	2403.0	2404.0	2405.0	2406.0	2407.0	2408.0	2409.0	2410.0	2411.0	2412.0	2413.0	2414.0	2415.0	2416.0	2417.0	2418.0	2419.0	2420.0	2421.0	2422.0	2423.0	2424.0	2425.0	2426.0	2427.0	2428.0	2429.0	2430.0	2431.0	2432.0	2433.0	2434.0	2435.0	2436.0	2437.0	2438.0	2439.0	2440.0	2441.0	2442.0	2443.0	2444.0	2445.0	2446.0	2447.0	2448.0	2449.0	2450.0	2451.0	2452.0	2453.0	2454.0	2455.0	2456.0	2457.0	2458.0	2459.0	2460.0	2461.0	2462.0	2463.0	2464.0	2465.0	2466.0	2467.0	2468.0	2469.0	2470.0	2471.0	2472.0	2473.0	2474.0	2475.0	2476.0	2477.0	2478.0	2479.0	2480.0	2481.0	2482.0	2483.0	2484.0	2485.0	2486.0	2487.0	2488.0	2489.0	2490.0	2491.0	2492.0	2493.0	2494.0	2495.0	2496.0	2497.0	2498.0	2499.0	2500.0	2501.0	2502.0	2503.0	2504.0	2505.0	2506.0	2507.0	2508.0	2509.0	2510.0	2511.0	2512.0	2513.0	2514.0	2515.0	2516.0	2517.0	2518.0	2519.0	2520.0	2521.0	2522.0	2523.0	2524.0	2525.0	2526.0	2527.0	2528.0	2529.0	2530.0	2531.0	2532.0	2533.0	2534.0	2535.0	2536.0	2537.0	2538.0	2539.0	2540.0	2541.0	2542.0	2543.0	2544.0	2545.0	2546.0	2547.0	2548.0	2549.0	2550.0	2551.0	2552.0	2553.0	2554.0	2555.0	2556.0	2557.0	2558.0	2559.0	2560.0	2561.0	2562.0	2563.0	2564.0	2565.0	2566.0	2567.0	2568.0	2569.0	2570.0	2571.0	2572.0	2573.0	2574.0	2575.0	2576.0	2577.0	2578.0	2579.0	2580.0	2581.0	2582.0	2583.0	2584.0	2585.0	2586.0	2587.0	2588.0	2589.0	2590.0	2591.0	2592.0	2593.0	2594.0	2595.0	2596.0	2597.0	2598.0	2599.0	2600.0	2601.0	2602.0	2603.0	2604.0	2605.0	2606.0	2607.0	2608.0	2609.0	2610.0	2611.0	2612.0	2613.0	2614.0	2615.0	2616.0	2617.0	2618.0	2619.0	2620.0	2621.0	2622.0	2623.0	2624.0	2625.0	2626.0	2627.0	2628.0	2629.0	2630.0	2631.0	2632.0	2633.0	2634.0	2635.0	2636.0	2637.0	2638.0	2639.0	2640.0	2641.0	2642.0	2643.0	2644.0	2645.0	2646.0	2647.0	2648.0	2649.0	2650.0	2651.0	2652.0	2653.0	2654.0	2655.0	2656.0	2657.0	2658.0	2659.0	2660.0	2661.0	2662.0	2663.0	2664.0	2665.0	2666.0	2667.0	2668.0	2669.0	2670.0	2671.0	2672.0	2673.0	2674.0	2675.0	2676.0	2677.0	2678.0	2679.0	2680.0	2681.0	2682.0	2683.0	2684.0	2685.0	2686.0	2687.0	2688.0	2689.0	2690.0	2691.0	2692.0	2693.0	2694.0	2695.0	2696.0	2697.0	2698.0	2699.0	2700.0	2701.0	2702.0	2703.0	2704.0	2705.0	2706.0	2707.0	2708.0	2709.0	2710.0	2711.0	2712.0	2713.0	2714.0	2715.0	2716.0	2717.0	2718.0	2719.0	2720.0	2721.0	2722.0	2723.0	2724.0	2725.0	2726.0	2727.0	2728.0	2729.0	2730.0	2731.0	2732.0	2733.0	2734.0	2735.0	2736.0	2737.0	2738.0	2739.0	2740.0	2741.0	2742.0	2743.0	2744.0	2745.0	2746.0	2747.0	2748.0	2749.0	2750.0	2751.0	2752.0	2753.0	2754.0	2755.0	2756.0	2757.0	2758.0	2759.0	2760.0	2761.0	2762.0	2763.0	2764.0	2765.0	2766.0	2767.0	2768.0	2769.0	2770.0	2771.0	2772.0	2773.0	2774.0	2775.0	2776.0	2777.0	2778.0	2779.0	2780.0	2781.0	2782.0	2783.0	2784.0	2785.0	2786.0	2787.0	2788.0	2789.0	2790.0	2791.0	2792.0	2793.0	2794.0	2795.0	2796.0	2797.0	2798.0	2799.0	2800.0	2801.0	2802.0	2803.0	2804.0	2805.0	2806.0	2807.0	2808.0	2809.0	2810.0	2811.0	2812.0	2813.0	2814.0	2815.0	2816.0	2817.0	2818.0	2819.0	2820.0	2821.0	2822.0	2823.0	2824.0	2825.0	2826.0	2827.0	2828.0	2829.0	2830.0	2831.0	2832.0	2833.0	2834.0	2835.0	2836.0	2837.0	2838.0	2839.0	2840.0	2841.0	2842.0	2843.0	2844.0	2845.0	2846.0	2847.0	2848.0	2849.0	2850.0	2851.0	2852.0	2853.0	2854.0	2855.0	2856.0	2857.0	2858.0	2859.0	2860.0	2861.0	2862.0	2863.0	2864.0	2865.0	2866.0	2867.0	2868.0	2869.0	2870.0	2871.0	2872.0	2873.0	2874.0	2875.0	2876.0	2877.0	2878.0	2879.0	2880.0	2881.0	2882.0	2883.0	2884.0	2885.0	2886.0	2887.0	2888.0	2889.0	2890.0	2891.0	2892.0	2893.0	2894.0	2895.0	2896.0	2897.0	2898.0	2899.0	2900.0	2901.0	2902.0	2903.0	2904.0	2905.0	2906.0	2907.0	2908.0	2909.0	2910.0	2911.0	2912.0	2913.0	2914.0	2915.0	2916.0	2917.0	2918.0	2919.0	2920.0	2921.0	2922.0	2923.0	2924.0	2925.0	2926.0	2927.0	2928.0	2929.0	2930.0	2931.0	2932.0	2933.0	2934.0	2935.0	2936.0	2937.0	2938.0	2939.0	2940.0	2941.0	2942.0	2943.0	2944.0	2945.0	2946.0	2947.0	2948.0	2949.0	2950.0	2951.0	2952.0	2953.0	2954.0	2955.0	2956.0	2957.0	2958.0	2959.0	2960.0	2961.0	2962.0	2963.0	2964.0	2965.0	2966.0	2967.0	2968.0	2969.0	2970.0	2971.0	2972.0	2973.0	2974.0	2975.0	2976.0	2977.0	2978.0	2979.0	2980.0	2981.0	2982.0	2983.0	2984.0	2985.0	2986.0	2987.0	2988.0	2989.0	2990.0	2991.0	2992.0	2993.0	2994.0	2995.0	2996.0	2997.0	2998.0	2999.0	3000.0	3001.0	3002.0	3003.0	3004.0	3005.0	3006.0	3007.0	3008.0	3009.0	3010.0	3011.0	3012.0	3013.0	3014.0	3015.0	3016.0	3017.0	3018.0	3019.0	3020.0	3021.0	3022.0	3023.0	3024.0	3025.0	3026.0	3027.0	3028.0	3029.0	3030.0	3031.0	3032.0	3033.0	3034.0	3035.0	3036.0	3037.0	3038.0	3039.0	3040.0	3041.0	3042.0	3043.0	3044.0	3045.0	3046.0	3047.0	3048.0	3049.0	3050.0	3051.0	3052.0	3053.0	3054.0	3055.0	3056.0	3057.0	3058.0	3059.0	3060.0	3061.0	3062.0	3063.0	3064.0	3065.0	3066.0	3067.0	3068.0	3069.0	3070.0	3071.0	3072.0	3073.0	3074.0	3075.0	3076.0	3077.0	3078.0	3079.0	3080.0	3081.0	3082.0	3083.0	3084.0	3085.0	3086.0	3087.0	3088.0	3089.0	3090.0	3091.0	3092.0	3093.0	3094.0	3095.0	3096.0	3097.0	3098.0	3099.0	3100.0	3101.0	3102.0	3103.0	3104.0	3105.0	3106.0	3107.0	3108.0	3109.0	3110.0	3111.0	3112.0	3113.0	3114.0	3115.0	3116.0	3117.0	3118.0	3119.0	3120.0	3121.0	3122.0	3123.0	3124.0	3125.0	3126.0	3127.0	3128.0	3129.0	3130.0	3131.0	3132.0	3133.0	3134.0	3135.0	3136.0	3137.0	3138.0	3139.0	3140.0	3141.0	3142.0	3143.0	3144.0	3145.0	3146.0	3147.0	3148.0	3149.0	3150.0	3151.0	3152.0	3153.0	3154.0	3155.0	3156.0	3157.0	3158.0	3159.0	3160.0	3161.0	3162.0	3163.0	3164.0	3165.0	3166.0	3167.0	3168.0	3169.0	3170.0	3171.0	3172.0	3173.0	3174.0	3175.0	3176.0	3177.0	3178.0	3179.0	3180.0	3181.0	3182.0	3183.0	3184.0	3185.0	3186.0	3187.0	3188.0	3189.0	3190.0	3191.0	3192.0	3193.0	3194.0	3195.0	3196.0	3197.0	3198.0	3199.0	3200.0	3201.0	3202.0	3203.0	3204.0	3205.0	3206.0	3207.0	3208.0	3209.0	3210.0	3211.0	3212.0	3213.0	3214.0	3215.0	3216.0	3217.0	3218.0	3219.0	3220.0	3221.0	3222.0	3223.0	3224.0	3225.0	3226.0	3227.0	3228.0	3229.0	3230.0	3231.0	3232.0	3233.0	3234.0	3235.0	3236.0	3237.0	3238.0	3239.0	3240.0	3241.0	3242.0	3243.0	3244.0	3245.0	3246.0	3247.0	3248.0	3249.0	3250.0	3251.0	3252.0	3253.0	3254.0	3255.0	3256.0	3257.0	3258.0	3259.0	3260.0	3261.0	3262.0	3263.0	3264.0	3265.0	3266.0	3267.0	3268.0	3269.0	3270.0	3271.0	3272.0	3273.0	3274.0	3275.0	3276.0	3277.0	3278.0	3279.0	3280.0	3281.0	3282.0	3283.0	3284.0	3285.0	3286.0	3287.0	3288.0	3289.0	3290.0	3291.0	3292.0	3293.0	3294.0	3295.0	3296.0	3297.0	3298.0	3299.0	3300.0	3301.0	3302.0	3303.0	3304.0	3305.0	3306.0	3307.0	3308.0	3309.0	3310.0	3311.0	3312.0	3313.0	3314.0	3315.0	3316.0	3317.0	3318.0	3319.0	3320.0	3321.0	3322.0	3323.0	3324.0	3325.0	3326.0	3327.0	3328.0	3329.0	3330.0	3331.0	3332.0	3333.0	3334.0	3335.0	3336.0	3337.0	3338.0	3339.0	3340.0	3341.0	3342.0	3343.0	3344.0	3345.0	3346.0	3347.0	3348.0	3349.0	3350.0	3351.0	3352.0	3353.0	3354.0	3355.0	3356.0	3357.0	3358.0	3359.0	3360.0	3361.0	3362.0	3363.0	3364.0	3365.0	3366.0	3367.0	3368.0	3369.0	3370.0	3371.0	3372.0	3373.0	3374.0	3375.0	3376.0	3377.0	3378.0	3379.0	3380.0	3381.0	3382.0	3383.0	3384.0	3385.0	3386.0	3387.0	3388.0	3389.0	3390.0	3391.0	3392.0	3393.0	3394.0	3395.0	3396.0	3397.0	3398.0	3399.0	3400.0	3401.0	3402.0	3403.0	3404.0	3405.0	3406.0	3407.0	3408.0	3409.0	3410.0	3411.0	3412.0	3413.0	3414.0	3415.0	3416.0	3417.0	3418.0	3419.0	3420.0	3421.0	3422.0	3423.0	3424.0	3425.0	3426.0	3427.0	3428.0	3429.0	3430.0	3431.0	3432.0	3433.0	3434.0	3435.0	3436.0	3437.0	3438.0	3439.0	3440.0	3441.0	3442.0	3443.0	3444.0	3445.0	3446.0	3447.0	3448.0	3449.0	3450.0	3451.0	3452.0	3453.0	3454.0	3455.0	3456.0	3457.0	3458.0	3459.0	3460.0	3461.0	3462.0	3463.0	3464.0	3465.0	3466.0	3467.0	3468.0	3469.0	3470.0	3471.0	3472.0	3473.0	3474.0	3475.0	3476.0	3477.0	3478.0	3479.0	3480.0	3481.0	3482.0	3483.0	3484.0	3485.0	3486.0	3487.0	3488.0	3489.0	3490.0	3491.0	3492.0	3493.0	3494.0	3495.0	3496.0	3497.0	3498.0	3499.0	3500.0	3501.0	3502.0	3503.0	3504.0	3505.0	3506.0	3507.0	3508.0	3509.0	3510.0	3511.0	3512.0	3513.0	3514.0	3515.0	3516.0	3517.0	3518.0	3519.0	3520.0	3521.0	3522.0	3523.0	3524.0	3525.0	3526.0	3527.0	3528.0	3529.0	3530.0	3531.0	3532.0	3533.0	3534.0	3535.0	3536.0	3537.0	3538.0	3539.0	3540.0	3541.0	3542.0	3543.0	3544.0	3545.0	3546.0	3547.0	3548.0	3549.0	3550.0	3551.0	3552.0	3553.0	3554.0	3555.0	3556.0	3557.0	3558.0	3559.0	3560.0	3561.0	3562.0	3563.0	3564.0	3565.0	3566.0	3567.0	3568.0	3569.0	3570.0	3571.0	3572.0	3573.0	3574.0	3575.0	3576.0	3577.0	3578.0	3579.0	3580.0	3581.0	3582.0	3583.0	3584.0	3585.0	3586.0	3587.0	3588.0	3589.0	3590.0	3591.0	3592.0	3593.0	3594.0	3595.0	3596.0	3597.0	3598.0	3599.0	3600.0	3601.0	3602.0	3603.0	3604.0	3605.0	3606.0	3607.0	3608.0	3609.0	3610.0
SRR1822165_004.lc_extrap	0.0	0.4257882	0.8285619	1.2266693	1.6211131	2.0120869999999997	2.3990197	2.7827615	3.1621194	3.540012	3.9134415	4.2839372	4.6507734	5.014123	5.374125599999999	5.7312585	6.0854346999999995	6.437424599999999	6.785458599999999	7.1298284	7.4708551	7.809378799999999	8.1437265	8.4753823	8.804798	9.133926599999999	9.460415	9.7832008	10.1003924	10.417469800000001	10.7317989	11.044549	11.354333800000001	11.6600619	11.962977599999999	12.2655849	12.5658082	12.863082699999998	13.157461	13.4494959	13.7388068	14.0241354	14.307135699999998	14.587836099999999	14.8662646	15.143792	15.420472199999999	15.695034999999999	15.9676286	16.238206599999998	16.506743099999998	16.7732614	17.037784	17.3003333	17.5609312	17.8195996	18.0763596	18.331232399999998	18.584238699999997	18.835399	19.0846444	19.331898	19.5773603	19.8210505	20.062987899999996	20.303191299999998	20.5402718	20.7759409	21.0110936	21.243685199999998	21.474035399999998	21.702739100000002	21.929814	22.155494899999997	22.380176600000002	22.603291199999997	22.8248549	23.0448839	23.263393999999998	23.480401	23.6974471	23.9144945	24.1301185	24.3415086	24.5513556	24.759789199999997	24.9668237	25.1724732	25.376751399999996	25.5796721	25.7812487	25.9814946	26.1804228	26.3780464	26.5743781	26.769509799999998	26.9633838	27.1560041	27.3473826	27.5375314	27.726462299999998	27.914186899999997	28.1007168	28.2860633	28.4702376	28.653250899999996	28.8351141	29.015837899999998	29.195433199999997	29.3739103	29.5512797	29.7275517	29.9027365	30.076843999999998	30.249884299999998	30.421866899999998	30.5928017	30.7626982	30.931565799999998	31.0994138	31.2662515	31.432087899999996	31.596931899999998	31.7607926	31.923678699999996	32.0855988	32.2465615	32.4065752	32.565697199999995	32.724199399999996	32.8817788	33.0384434	33.194201299999996	33.3490603	33.5030281	33.6561124	33.8083208	33.959660799999995	34.110139700000005	34.259765	34.4085438	34.5564834	34.7035907	34.849872899999994	34.9953368	35.139989299999996	35.2838371	35.426887	35.5691455	35.7106193	35.8513147	35.9912382	36.1303962	36.268794899999996	36.406440399999994	36.543338999999996	36.6794967	36.814919499999995	36.9496132	37.083583899999994	37.216837299999995	37.3493791	37.4812151	37.612350799999994	37.74279179999999	37.8725436	38.00161179999999	38.1300015	38.25771829999999	38.384767399999994	38.5111539	38.6368831	38.7619601	38.8863899	39.0101776	39.1333281	39.255846299999995	39.377736999999996	39.4990052	39.6196555	39.7396926	39.8591213	39.9779461	40.0961715	40.2138022	40.3308426	40.4472971	40.5631702	40.678466	40.7931891	40.9073436	41.0209337	41.1339636	41.2464375	41.3583594	41.469733399999996	41.5805635	41.6908536	41.800607799999995	41.9098299	42.0185238	42.12669329999999	42.2343421	42.3414741	42.448093	42.55420229999999	42.659805799999994	42.7649071	42.869509799999996	42.973617299999994	43.077233299999996	43.1803611	43.2830042	43.385166	43.486849899999996	43.5880593	43.6887974	43.7890676	43.8888731	43.9882171	44.0871028	44.185533299999996	44.28351189999999	44.381041599999996	44.4781255	44.5747666	44.670967999999995	44.7667327	44.8620636	44.9569636	45.05143579999999	45.1454829	45.23910779999999	45.3323134	45.4251025	45.517477899999996	45.609442200000004	45.700998399999996	45.792148999999995	45.8828968	45.9732444	46.06319439999999	46.1523512	46.2409462	46.3291519	46.4169707	46.5044052	46.591457899999995	46.6781313	46.76442779999999	46.85035	46.9359002	47.021080899999994	47.1058945	47.1903432	47.2744295	47.35815579999999	47.4415242	47.524537099999996	47.6071968	47.689505499999996	47.7714654	47.85307879999999	47.9343478	48.0152747	48.0958615	48.1761105	48.2560236	48.3356032	48.4148511	48.4937696	48.572360599999996	48.6506262	48.72856829999999	48.8061891	48.8834904	48.960474299999994	49.037142700000004	49.1134976	49.189540799999996	49.2652742	49.340699799999996	49.4158194	49.490634899999996	49.5651481	49.6393609	49.713274999999996	49.7868923	49.8602146	49.933243499999996	50.005981	50.0784286	50.1505882	50.222461499999994	50.2940501	50.3653557	50.4363801	50.507124899999994	50.5775917	50.6477821	50.7176979	50.7873405	50.8567117	50.9258129	50.994645799999994	51.0632119	51.1315127	51.199549899999994	51.2673248	51.334839099999996	51.402094299999995	51.4690917	51.535833	51.6023195	51.66855279999999	51.7345342	51.8002652	51.865747299999995	51.9309818	51.9959701	52.0607136	52.1252138	52.189471899999994	52.2534894	52.3172676	52.38080779999999	52.444111299999996	52.5071795	52.570013700000004	52.632615200000004	52.69498529999999	52.7571252	52.81903629999999	52.880719799999994	52.94217679999999	53.003408799999995	53.0644169	53.1252024	53.1857664	53.246110200000004	53.306235	53.366141899999995	53.4258322	53.4853069	53.5445674	53.6036147	53.66245	53.7210744	53.7794891	53.8376951	53.8956937	53.953485799999996	54.0110727	54.0684554	54.125634899999994	54.1826124	54.239388899999994	54.295965499999994	54.352343299999994	54.4085232	54.4645064	54.5202938	54.575886499999996	54.6312855	54.68649179999999	54.7415064	54.796330399999995	54.8509646	54.9054102	54.959668	55.013739	55.0676242	55.1213246	55.1748411	55.228174599999996	55.2813261	55.3342965	55.3870867	55.4396977	55.49213029999999	55.5443855	55.5964642	55.6483672	55.700095499999996	55.7516499	55.803031299999994	55.8542406	55.905278599999995	55.95614629999999	56.0068443	56.0573737	56.1077352	56.157929599999996	56.207957799999996	56.2578207	56.307519	56.3570536	56.4064252	56.4556347	56.5046828	56.5535704	56.602298299999994	56.6508671	56.6992778	56.747530999999995	56.795627599999996	56.843568299999994	56.8913538	56.938984899999994	56.98646239999999	57.033787	57.0809594	57.1279804	57.1749917	57.22202479999999	57.2689082	57.315642499999996	57.3622285	57.40866689999999	57.454958399999995	57.5011036	57.547103299999996	57.5929581	57.6386688	57.684236	57.72966039999999	57.774942599999996	57.820083399999994	57.865083399999996	57.9099432	57.954663499999995	57.999244899999994	58.0436882	58.087993899999994	58.1321626	58.1761951	58.22009189999999	58.2638536	58.307480999999996	58.3509746	58.3943349	58.4375627	58.4806586	58.5236231	58.5664568	58.60916029999999	58.651734299999994	58.694179299999995	58.736495899999994	58.7786847	58.8207462	58.862681099999996	58.904489899999994	58.9461732	58.987731499999995	59.0291654	59.0704755	59.11166229999999	59.1527263	59.1936682	59.2344884	59.275187499999994	59.315765999999996	59.3562246	59.3965636	59.4367836	59.47688529999999	59.516869	59.5567352	59.5964847	59.6361177	59.6756349	59.7150367	59.7543237	59.793496299999994	59.8325551	59.871500499999996	59.910332999999994	59.9490532	59.987661499999994	60.02615839999999	60.064544399999996	60.102819999999994	60.1409856	60.1790417	60.2169887	60.2548272	60.2925577	60.3301805	60.367696099999996	60.4051051	60.4424077	60.4796046	60.5166962	60.5536828	60.5905649	60.6273431	60.6640177	60.7005891	60.737057799999995	60.7734242	60.809688799999996	60.845852	60.8819142	60.9178758	60.95373729999999	60.989498999999995	61.025161399999995	61.0607249	61.09619	61.13155689999999	61.1668261	61.2019981	61.2370732	61.27205179999999	61.306934399999996	61.341721299999996	61.3764128	61.4110095	61.4455117	61.4799198	61.514234099999996	61.5484551	61.5825831	61.616618499999994	61.6505617	61.684413	61.7181729	61.7518417	61.7854197	61.81890739999999	61.852304999999994	61.885613	61.91883179999999	61.9519616	61.9850029	62.0179559	62.0508211	62.0835988	62.11628929999999	62.148892999999994	62.181410299999996	62.21384139999999	62.2461868	62.2784467	62.310621499999996	62.3427115	62.3747171	62.4066387	62.4384764	62.4702307	62.50190189999999	62.533424399999994	62.564817	62.596127599999996	62.6273566	62.6585043	62.689570999999994	62.720557	62.7514627	62.7822883	62.813034099999996	62.8437005	62.8742878	62.9047962	62.9352262	62.96557789999999	62.9958517	63.026047899999995	63.05616679999999	63.0862086	63.1161737	63.1460624	63.175875	63.2056117	63.2352728	63.2648587	63.294369599999996	63.323805799999995	63.3531675	63.3824552	63.411668899999995	63.440809099999996	63.469876	63.498869899999995	63.527791	63.5566397	63.585416099999996	63.6141206	63.6427535	63.6713149	63.699805299999994	63.7282247	63.756573599999996	63.7848521	63.8130606	63.8411992	63.869268299999995	63.8972681	63.9251988	63.953060799999996	63.9808542	64.0085793	64.0362365	64.06382579999999	64.09134759999999	64.1188021	64.1461896	64.17351029999999	64.20076449999999	64.2279523	64.2550741	64.2821301	64.30912049999999	64.3360455	64.3629054	64.3897005	64.4164309	64.4430969	64.46969879999999	64.4962367	64.52271089999999	64.54912159999999	64.57546909999999	64.6017535	64.6279752	64.6541342	64.68023099999999	64.7062656	64.7322382	64.7581492	64.78399879999999	64.8097871	64.8355143	64.8611808	64.8867866	64.9123321	64.9378174	64.9632427	64.9886083	65.0139143	65.0391611	65.0643487	65.08947739999999	65.1145473	65.13955879999999	65.164512	65.1894071	65.21424429999999	65.2390238	65.26374589999999	65.28841059999999	65.3130183	65.3375691	65.3620632	65.3865007	65.410882	65.4352072	65.4594765	65.48369	65.507848	65.5319507	65.5559982	65.57999079999999	65.6039286	65.62781179999999	65.6516406	65.6754152	65.6991358	65.7228025	65.74641559999999	65.7699752	65.79348139999999	65.8169346	65.8403349	65.8636824	65.8869773	65.9102198	65.9334101	65.9565483	65.9796347	66.0026693	66.02565249999999	66.0485842	66.0714648	66.0942944	66.1170732	66.13980129999999	66.16247879999999	66.1851061	66.2076832	66.2302103	66.2526875	66.2751151	66.2974932	66.3198219	66.3421015	66.36433199999999	66.3865137	66.4086467	66.4307312	66.45276729999999	66.4747552	66.496695	66.5185869	66.54043109999999	66.5622277	66.5839769	66.60567879999999	66.62733349999999	66.64894129999999	66.6705023	66.6920167	66.71348449999999	66.7349059	66.7562812	66.77761029999999	66.7988936	66.8201311	66.841323	66.8624694	66.88357049999999	66.9046264	66.92563729999999	66.9466032	66.9675245	66.9884011	67.00923329999999	67.0300211	67.0507648	67.0714644	67.0921202	67.11273209999999	67.13330049999999	67.1538254	67.1743069	67.1947453	67.2151405	67.2354929	67.25580240000001	67.27606929999999	67.29629359999998	67.31647559999999	67.33661529999999	67.3567128	67.3767684	67.3967821	67.416754	67.4366844	67.45657329999999	67.4764208	67.49622709999998	67.5159924	67.5357167	67.55540009999999	67.57504279999999	67.594645	67.6142067	67.63372809999998	67.6532092	67.6726503	67.69205149999999	67.71141279999999	67.7307343	67.7500163	67.7692589	67.78846209999999	67.807626	67.82675090000001	67.8458367	67.8648837	67.883892	67.9028616	67.9217927	67.9406854	67.95953979999999	67.97835609999998	67.9971343	68.01587459999999	68.03457709999999	68.0532418	68.07186899999999	68.0904587	68.10901109999999	68.1275261	68.14600409999998	68.164445	68.18284899999999	68.2012162	68.21954679999999	68.2378407	68.25609809999999	68.2743192	68.29250409999999	68.3106527	68.32876540000001	68.34684209999999	68.36488299999999	68.38288809999999	68.4008577	68.4187917	68.4366903	68.4545537	68.4723818	68.49017479999999	68.5079329	68.52565609999999	68.54334440000001	68.5609982	68.57861729999999	68.5962019	68.6137522	68.6312682	68.64875009999999	68.66619779999999	68.68361159999999	68.7009915	68.71833759999998	68.73565009999999	68.752929	68.7701743	68.7873863	68.80456509999999	68.82171059999999	68.83882299999999	68.8559024	68.8729489	68.8899627	68.90694359999999	68.923892	68.9408079	68.9576913	68.9745423	68.9913612	69.00814779999999	69.0249024	69.04162509999999	69.05831579999999	69.07497479999999	69.09160209999999	69.1081977	69.1247619	69.1412946	69.1577959	69.1742661	69.190705	69.2071129	69.2234898	69.2398358	69.256151	69.2724355	69.28868940000001	69.3049126	69.3211055	69.3372679	69.35340009999999	69.369502	69.3855739	69.4016157	69.4176275	69.4336095	69.4495616	69.4654841	69.481377	69.49724029999999	69.5130742	69.52887869999999	69.5446539	69.5603998	69.5761167	69.5918045	69.6074634	69.6230933	69.6386945	69.6542669	69.66981059999999	69.68532579999999	69.7008125	69.71627079999999	69.7317008	69.7471025	69.76247599999999	69.77782140000001	69.7931388	69.8084282	69.8236898	69.83892359999999	69.8541296	69.8693081	69.8844589	69.8995822	69.9146782	69.9297467	69.944788	69.9598022	69.9747891	69.9897491	70.004682	70.01958809999999	70.03446729999999	70.04931979999999	70.06414559999999	70.0789447	70.0937174	70.1084635	70.1231833	70.1378767	70.1525439	70.16718479999999	70.1817997	70.1963885	70.21095129999999	70.2254882	70.2399993	70.2544846	70.26894419999999	70.2833782	70.2977866	70.3121695	70.3265269	70.340859	70.3551658	70.3694474	70.38370379999999	70.39793509999998	70.4121414	70.4263227	70.44047909999999	70.4546107	70.4687175	70.48279959999999	70.49685709999999	70.51089	70.5248984	70.5388824	70.5528419	70.5667772	70.5806882	70.59457499999999	70.60843759999999	70.6222762	70.63609079999999	70.64988149999999	70.66364829999999	70.6773913	70.6911105	70.70480599999999	70.7184779	70.7321262	70.74575109999999	70.7593524	70.7729304	70.7864851	70.8000164	70.8135246	70.8270096	70.84047159999999	70.8539105	70.8673264	70.8807194	70.89408959999999	70.907437	70.92076159999999	70.93406359999999	70.94734290000001	70.9605997	70.973834	70.98704579999999	71.0002353	71.0134024	71.0265472	71.0396698	71.0527702	71.0658486	71.0789049	71.09193909999999	71.1049515	71.1179419	71.13091059999999	71.1438574	71.15678249999999	71.169686	71.18256779999999	71.19542809999999	71.2082669	71.22108419999999	71.2338802	71.24665479999999	71.25940809999999	71.2721402	71.2848511	71.2975408	71.3102095	71.3228572	71.33548379999999	71.3480896	71.3606745	71.3732386	71.3857819	71.39828849999999	71.4107576	71.42320609999999	71.43563409999999	71.4480416	71.4604287	71.4727955	71.4851419	71.49746809999999	71.50977409999999	71.5220598	71.5343255	71.5465711	71.5587967	71.57100229999999	71.58318799999999	71.5953538	71.6074998	71.61962609999999	71.63173259999999	71.6438194	71.65588659999999	71.6679342	71.6799622	71.69197079999999	71.70396	71.7159297	71.7278801	71.7398112	71.75172309999999	71.7636157	71.7754892	71.78734359999999	71.7991789	71.8109952	71.82279249999999	71.8345708	71.84633029999999	71.858071	71.8697928	71.8814959	71.8931804	71.90484609999999	71.9164932	71.9281218	71.93973179999999	71.9513234	71.9628965	71.9744512	71.98598759999999	71.9975057	72.0090055	72.0204871	72.0319505	72.0433958	72.054823	72.0662321	72.0776233	72.0889965	72.1003517	72.11168909999999	72.1230087	72.1343104	72.14559440000001	72.15686079999999	72.1681094	72.1793404	72.19055379999999	72.2017497	72.21292809999998	72.22408899999999	72.2352325	72.2463586	72.2574674	72.2685589	72.27963309999998	72.2906902	72.30172999999999	72.3127527	72.3237583	72.33474679999999	72.34571840000001	72.3566729	72.3676105	72.3785312	72.38943509999999	72.4003221	72.4111924	72.4220459	72.4328827	72.4437028	72.45450629999999	72.4652932	72.47606359999999	72.4868174	72.49755479999999	72.5082757	72.5189803	72.5296684	72.5403403	72.5509958	72.56163509999999	72.5722582	72.5828652	72.59345590000001	72.60403059999999	72.6145892	72.62513179999999	72.6356584	72.646169	72.6566637	72.66714259999999	72.6776055	72.6880527	72.69848409999999	72.7088998	72.7192997	72.72968399999999	72.74005259999998	72.7504057	72.76074309999998	72.77106509999999	72.78137159999999	72.7916626	72.80193809999999	72.81219829999999	72.8224432	72.8326727	72.8428869	72.8530859	72.8632696	72.8734382	72.88359159999999	72.8937299	72.9038532	72.9139613	72.9240545	72.9341327	72.9441959	72.9542442	72.9642777	72.9742962	72.98429999999999	72.994289	73.0042632	73.0142228	73.02416759999998	73.0340978	73.04401329999999	73.05391429999999	73.0638007	73.0736726	73.08353	73.093373	73.1032015	73.1130156	73.12281540000001	73.13260079999999	73.1423719	73.1521288	73.16187140000001	73.1715998	73.181314	73.19101409999999	73.20070009999999	73.2103719	73.22002979999999	73.22967359999998	73.2393034	73.2489192	73.2585211	73.2681092	73.27768329999999	73.2872436	73.2967901	73.30632279999999	73.31584179999999	73.325347	73.3348385	73.3443164	73.3537807	73.3632313	73.37266840000001	73.3820919	73.39150190000001	73.4008984	73.4102815	73.4196511	73.4290074	73.4383502	73.44767979999999	73.456996	73.4662989	73.4755886	73.484865	73.4941282	73.5033783	73.5126152	73.521839	73.5310497	73.5402474	73.549432	73.55860359999998	73.5677622	73.57690790000001	73.5860407	73.59516049999999	73.60426749999999	73.6133617	73.62244299999999	73.6315116	73.64056740000001	73.6496104	73.6586408	73.66765840000001	73.6766635	73.6856559	73.6946357	73.7036029	73.7125576	73.7214997	73.7304294	73.73934659999999	73.74825129999999	73.7571437	73.7660236	73.7748912	73.7837464	73.7925894	73.80142	73.8102384	73.81904459999998	73.8278385	73.83662029999999	73.84538979999999	73.8541473	73.8628927	73.8716259	73.8803471	73.8890563	73.8977535	73.9064387	73.9151119	73.9237732	73.9324225	73.94106	73.9496857	73.9582994	73.9669014	73.97549159999998	73.98407	73.9926367	74.00119169999999	74.00973499999999	74.01826659999999	74.0267866	74.0352949	74.0437917	74.05227679999999	74.0607505	74.06921259999999	74.0776632	74.0861023	74.09452999999999	74.1029462	74.111351	74.1197445	74.12812659999999	74.13649729999999	74.1448567	74.1532049	74.1615417	74.16986729999999	74.1781817	74.1864849	74.19477690000001	74.2030578	74.2113275	74.21958609999999	74.2278336	74.23607	74.2442954	74.2525098	74.2607132	74.2689056	74.277087	74.2852576	74.29341709999998	74.3015659	74.3097037	74.3178307	74.3259468	74.3340522	74.3421468	74.35023059999999	74.3583037	74.366366	74.3744177	74.3824587	74.390489	74.3985087	74.40651779999999	74.41451629999999	74.4225042	74.4304816	74.4384484	74.4464047	74.45435059999998	74.46228599999999	74.4702109	74.4781254	74.4860295	74.49392329999999	74.5018066	74.5096797	74.5175424	74.52539479999999	74.5332369	74.5410687	74.5488903	74.5567017	74.56450290000001	74.5722939	74.58007479999999	74.5878455	74.5956061	74.60335649999999	74.6110969	74.61882729999999	74.6265476	74.6342578	74.6419581	74.6496484	74.6573287	74.66499909999999	74.6726595	74.68030999999999	74.6879507	74.6955815	74.70320240000001	74.7108135	74.71841479999999	74.7260063	74.733588	74.7411599	74.7487222	74.7562747	74.7638175	74.77135059999999	74.7788741	74.78638790000001	74.7938921	74.8013867	74.8088717	74.8163472	74.823813	74.8312694	74.8387162	74.8461536	74.85358149999999	74.8609999	74.8684088	74.8758084	74.88319849999999	74.8905793	74.89795059999999	74.9053127	74.91266540000001	74.9200087	74.92734279999999	74.9346676	74.9419832	74.9492894	74.9565865	74.9638743	74.971153	74.9784225	74.98568279999999	74.99293399999999	75.000176	75.007409	75.01463279999999	75.02184759999999	75.02905329999999	75.03625	75.0434377	75.0506164	75.057786	75.0649467	75.0720985	75.07924129999999	75.0863752	75.0935002	75.1006163	75.10772349999999	75.1148219	75.1219114	75.1289922	75.13606409999998	75.1431272	75.1501816	75.15722709999999	75.164264	75.17129209999999	75.17831159999999	75.1853223	75.1923244	75.19931779999999	75.20630249999999	75.2132787	75.2202462	75.22720509999999	75.2341555	75.24109729999999	75.2480305	75.25495529999999	75.2618715	75.2687792	75.2756784	75.28256909999999	75.2894514	75.29632529999999	75.3031907	75.3100477	75.3168964	75.32373659999999	75.3305685	75.33739209999999	75.3442073	75.3510142	75.3578129	75.3646032	75.3713852	75.37815909999999	75.38492459999999	75.391682	75.3984311	75.40517209999999	75.41190479999999	75.4186294	75.4253459	75.4320542	75.43875440000001	75.4454465	75.4521305	75.4588064	75.4654743	75.47213409999999	75.4787859	75.4854297	75.4920655	75.4986933	75.5053131	75.5119249	75.5185288	75.5251248	75.5317129	75.538293	75.5448653	75.5514297	75.5579862	75.5645349	75.57107579999999	75.5776088	75.58413409999999	75.59065149999999	75.5971612	75.60366309999999	75.6101573	75.6166437	75.6231224	75.6295934	75.6360567	75.6425124	75.6489603	75.6554006	75.6618333	75.6682584	75.67467579999999	75.6810857	75.68748790000001	75.6938826	75.70026979999999	75.7066494	75.7130214	75.719386	75.725743	75.73209259999999	75.73843459999999	75.7447692	75.75109640000001	75.75741609999999	75.7637284	75.7700333	75.7763308	75.7826209	75.7889036	75.79517899999999	75.801447	75.8077077	75.81396109999999	75.8202072	75.8264459	75.83267740000001	75.83890159999999	75.84511859999999	75.85132829999999	75.85753079999999	75.8637261	75.86991409999999	75.87609499999999	75.8822687	75.8884352	75.89459459999999	75.9007468	75.9068919	75.91302979999999	75.9191607	75.9252845	75.93140109999999	75.9375108	75.9436133	75.9497088	75.9557973	75.9618788	75.9679532	75.9740207	75.98008109999999	75.98613459999999	75.9921812	75.9982208	76.0042534	76.01027909999999	76.0162979	76.0223099	76.0283149	76.034313	76.04030429999999	76.0462887	76.0522663	76.05823709999999	76.064201	76.0701582	76.07610849999999	76.08205209999998	76.08798879999999	76.0939189	76.09984209999999	76.1057587	76.1116685	76.11757159999999	76.123468	76.1293577	76.1352407	76.14111709999999	76.1469868	76.1528498	76.1587062	76.16455599999999	76.1703992	76.1762358	76.18206579999999	76.1878892	76.19370599999999	76.1995163	76.2053201	76.2111173	76.216908	76.2226922	76.2284698	76.234241	76.2400057	76.245764	76.2515157	76.2572611	76.26299999999999	76.2687324	76.2744585	76.28017809999999	76.2858914	76.29159829999999	76.2972988	76.3029929	76.3086807	76.3143622	76.3200373	76.32570609999999	76.33136859999999	76.3370248	76.3426747	76.3483184	76.3539558	76.3595869	76.3652118	76.3708304	76.37644279999999	76.382049	76.387649	76.3932428	76.3988305	76.4044119	76.4099872	76.41555629999999	76.42111929999999	76.4266762	76.4322269	76.43777159999999	76.44331009999999	76.4488425	76.4543689	76.4598892	76.4654034	76.4709115	76.4764137	76.4819098	76.48739979999999	76.49288390000001	76.498362	76.503834	76.50930009999999	76.5147602	76.5202144	76.52566259999999	76.5311048	76.5365412	76.5419716	76.54739599999999	76.55281459999999	76.5582273	76.56363409999999	76.569035	76.57443009999999	76.5798193	76.58520259999999	76.5905802	76.5959518	76.6013177	76.6066778	76.612032	76.6173805	76.6227232	76.62806009999998	76.6333913	76.6387167	76.6440363	76.6493503	76.6546585	76.6599609	76.6652577	76.67054879999999	76.6758342	76.6811139	76.686388	76.69165629999999	76.69691909999999	76.7021762	76.70742759999999	76.7126735	76.7179137	76.72314829999999	76.72837729999999	76.7336007	76.73881859999999	76.7440309	76.74923759999999	76.7544387	76.75963429999999	76.76482440000001	76.770009	76.775188	76.78036159999999	76.78552959999999	76.79069209999999	76.7958492	76.8010008	76.8061469	76.81128759999999	76.8164228	76.82155259999999	76.8266769	76.8317958	76.8369094	76.8420175	76.8471202	76.8522175	76.8573095	76.86239599999999	76.86747729999999	76.87255309999999	76.8776237	76.8826888	76.8877487	76.8928032	76.8978525	76.9028964	76.907935	76.9129684	76.9179964	76.9230192	76.92803679999999	76.933049	76.9380561	76.9430579	76.9480544	76.9530458	76.95803190000001	76.9630129	76.96798859999998	76.9729592	76.9779246	76.9828848	76.98783979999999	76.9927897	76.9977344	77.002674	77.0076085	77.01253779999999	77.01746209999999	77.0223812	77.0272952	77.0322042	77.037108	77.0420068	77.04690049999999	77.0517892	77.05667279999999	77.06155129999999	77.0664248	77.0712933	77.07615679999999	77.0810152	77.0858687	77.09071709999999	77.09556059999998	77.10039909999999	77.1052326	77.1100611	77.1148847	77.1197034	77.124517	77.12932579999999	77.1341296	77.13892849999999	77.1437225	77.14851159999999	77.1532958	77.15807509999999	77.1628495	77.167619	77.1723837	77.1771435	77.18189840000001	77.18664849999999	77.1913938	77.1961342	77.2008699	77.2056007	77.21032659999999	77.2150478	77.2197642	77.2244758	77.22918259999999	77.2338847	77.238582	77.2432745	77.2479623	77.2526453	77.25732359999999	77.2619972	77.266666	77.2713302	77.27598959999999	77.28064429999999	77.28529429999999	77.2899397	77.29458029999999	77.2992163	77.3038476	77.3084743	77.3130963	77.3177137	77.32232640000001	77.3269345	77.331538	77.3361369	77.34073109999999	77.3453208	77.34990579999999	77.35448629999999	77.3590622	77.36363349999999	77.3682002	77.3727624	77.37732	77.38187309999999	77.3864217	77.3909657	77.3955051	77.40004009999998	77.40457049999999	77.40909649999999	77.4136179	77.4181349	77.4226473	77.4271553	77.4316588	77.43615779999999	77.4406524	77.4451425	77.4496282	77.45410940000001	77.4585862	77.4630586	77.46752649999999	77.47199009999999	77.4764492	77.4809039	77.4853543	77.4898002	77.4942418	77.498679	77.5031118	77.50754029999999	77.5119644	77.5163841	77.5207995	77.5252106	77.5296174	77.5340198	77.5384179	77.5428117	77.5472012	77.5515864	77.55596729999999	77.5603439	77.5647162	77.5690843	77.5734481	77.57780759999999	77.5821629	77.5865139	77.5908607	77.5952032	77.5995416	77.6038757	77.6082055	77.6125312	77.6168527	77.6211699	77.625483	77.6297919	77.63409659999999	77.6383972	77.6426935	77.6469857	77.6512738	77.6555577	77.6598374	77.664113	77.6683845	77.6726519	77.67691509999999	77.6811742	77.6854292	77.68968009999999	77.693927	77.6981697	77.70240829999999	77.7066429	77.7108734	77.71509979999999	77.71932209999999	77.7235405	77.7277547	77.73196490000001	77.73617109999999	77.7403732	77.74457129999999	77.7487654	77.7529555	77.7571416	77.7613237	77.7655017	77.76967579999999	77.7738459	77.77801199999999	77.7821742	77.7863323	77.7904865	77.79463679999999	77.7987831	77.8029254	77.8070638	77.81119829999999	77.8153289	77.81945549999999	77.8235782	77.827697	77.8318119	77.8359229	77.8400299	77.8441331	77.8482325	77.8523279	77.85641940000001	77.86050709999999	77.86459099999999	77.8686709	77.87274709999998	77.8768193	77.8808878	77.8849524	77.88901309999999	77.89307009999999	77.8971232	77.9011725	77.90521799999999	77.90925969999999	77.91329759999999	77.9173317	77.921362	77.9253885	77.9294113	77.9334303	77.9374455	77.941457	77.9454647	77.94946859999999	77.9534689	77.9574653	77.96145809999999	77.96544709999999	77.9694324	77.9734139	77.97739179999999	77.9813659	77.98533640000001	77.98930309999999	77.9932662	77.9972255	78.0011812	78.0051332	78.00908159999999	78.0130262	78.0169672	78.0209046	78.0248383	78.0287683	78.0326947	78.03661749999999	78.0405366	78.04445209999999	78.04836399999999	78.0522723	78.05617699999999	78.06007799999999	78.0639755	78.0678693	78.0717596	78.07564629999999	78.0795294	78.08340890000001	78.0872849	78.0911572	78.09502609999998	78.09889129999999	78.10275299999999	78.1066112	78.1104658	78.1143169	78.11816449999999	78.12200849999999	78.125849	78.12968599999999	78.13351949999999	78.1373494	78.14117590000001	78.1449989	78.14881829999999	78.15263429999999	78.1564468	78.16025579999999	78.16406140000001	78.1678634	78.17166209999999	78.1754572	78.1792489	78.18303709999999	78.1868219	78.19060329999999	78.1943812	78.1981557	78.2019267	78.2056944	78.20945859999999	78.2132194	78.2169768	78.2207308	78.2244813	78.2282285	78.2319723	78.23571279999999	78.23944979999999	78.2431835	78.2469137	78.2506407	78.2543642	78.2580844	78.26180129999999	78.2655147	78.2692249	78.2729317	78.2766352	78.28033529999999	78.28403209999999	78.28772559999999	78.2914158	78.2951027	78.2987862	78.3024665	78.3061434	78.30981709999999	78.3134874	78.3171545	78.3208183	78.3244788	78.328136	78.33179	78.33544069999999	78.3390882	78.3427323	78.3463733	78.350011	78.3536454	78.35727659999999	78.36090459999998	78.36452940000001	78.3681509	78.3717692	78.3753843	78.3789961	78.3826048	78.3862102	78.38981249999999	78.3934115	78.3970074	78.40060009999999	78.4041896	78.4077759	78.41135909999998	78.41493899999999	78.4185158	78.4220895	78.42566	78.4292273	78.4327915	78.4363525	78.4399104	78.4434652	78.4470168	78.4505653	78.4541107	78.457653	78.46119209999999	78.46472809999999	78.468261	78.4717909	78.4753176	78.4788412	78.4823617	78.4858792	78.48939349999999	78.49290479999999	78.49641299999999	78.49991809999999	78.5034202	78.5069192	78.51041509999999	78.513908	78.5173979	78.52088459999999	78.5243684	78.5278491	78.53132679999999	78.5348014	78.53827299999999	78.5417416	78.5452072	78.5486697	78.5521292	78.55558579999999	78.5590393	78.5624898	78.5659374	78.5693819	78.5728235	78.576262	78.57969759999999	78.5831302	78.5865599	78.5899865	78.5934102	78.596831	78.60024879999999	78.60366359999999	78.6070755	78.6104844	78.6138904	78.6172935	78.6206936	78.62409079999999	78.627485	78.6308764	78.6342648	78.63765029999999	78.6410329	78.6444126	78.64778940000001	78.6511633	78.6545342	78.65790229999999	78.6612675	78.66462990000001	78.66798929999999	78.6713458	78.6746995	78.6780503	78.6813983	78.6847434	78.6880856	78.691425	78.6947615	78.69809509999999	78.701426	78.7047539	78.70807909999999	78.7114014	78.7147209	78.7180375	78.7213513	78.72466229999999	78.7279705	78.7312759	78.7345785	78.7378782	78.7411752	78.74446929999999	78.7477607	78.75104929999999	78.75433509999999	78.75761809999999	78.7608983	78.76417579999999	78.7674504	78.77072229999999	78.7739915	78.77725779999999	78.78052149999999	78.7837823	78.78704040000001	78.7902958	78.7935484	78.79679829999999	78.8000454	78.80328979999999	78.8065314	78.8097704	78.8130066	78.81624009999999	78.8194709	78.8226989	78.8259243	78.8291469	78.83236679999999	78.83558409999999	78.83879859999999	78.8420105	78.8452196	78.8484261	78.8516298	78.8548309	78.8580294	78.86122509999998	78.8644182	78.8676086	78.8707964	78.8739814	78.8771639	78.8803437	78.8835208	78.8866953	78.88986709999999	78.89303629999999	78.8962029	78.8993668	78.90252809999998	78.9056867	78.90884279999999	78.9119962	78.91514699999999	78.9182952	78.9214408	78.9245837	78.92772409999999	78.9308619	78.93399699999999	78.93712959999999	78.94025959999999	78.943387	78.9465118	78.949634	78.9527536	78.9558707	78.9589852	78.9620971	78.9652065	78.96831329999999	78.9714175	78.9745192	78.97761829999999	78.9807149	78.983809	78.9869004	78.9899894	78.9930758	78.99615969999999	78.999241	79.0023198	79.00539609999998	79.00846990000001	79.01154109999999	79.0146099	79.01767609999999	79.02073979999999	79.02380099999999	79.0268597	79.0299159	79.03296959999999	79.03602079999999	79.0390695	79.0421157	79.0451595	79.0482007	79.0512395	79.0542758	79.0573097	79.060341	79.0633699	79.0663963	79.06942029999999	79.0724418	79.0754609	79.07847749999999	79.08149159999999	79.0845033	79.0875126	79.0905194	79.0935238	79.0965258	79.0995253	79.1025224	79.10551709999999	79.1085093	79.11149909999999	79.1144865	79.1174715	79.12045409999999	79.1234343	79.1264121	79.1293874	79.1323604	79.135331	79.1382992	79.14126499999999	79.1442284	79.1471894	79.150148	79.1531043	79.1560582	79.1590097	79.1619588	79.1649056	79.16785	79.17079199999999	79.1737317	79.17666899999999	79.179604	79.1825367	79.18546690000001	79.1883949	79.1913205	79.1942437	79.1971646	79.2000832	79.20299949999999	79.2059134	79.20882499999999	79.21173429999999	79.2146412	79.2175459	79.22044819999999	79.2233482	79.22624590000001	79.2291413	79.2320344	79.2349252	79.2378137	79.2406999	79.2435838	79.2464655	79.24934479999999	79.25222179999999	79.25509659999999	79.2579691	79.26083929999999	79.2637073	79.2665729	79.2694364	79.2722975	79.2751564	79.278013	79.2808674	79.28371949999999	79.2865693	79.2894169	79.29226229999999	79.2951054	79.29794629999999	79.3007849	79.30362129999999	79.3064555	79.3092874	79.3121172	79.31494459999999	79.3177699	79.320593	79.3234138	79.32623240000001	79.3290488	79.331863	79.33467499999999	79.3374848	79.34029229999999	79.3430977	79.3459009	79.34870190000001	79.3515007	79.3542973	79.3570917	79.359884	79.362674	79.3654619	79.36824759999999	79.3710311	79.3738125	79.3765917	79.3793687	79.38214359999999	79.3849163	79.3876868	79.3904552	79.3932214	79.3959855	79.3987474	79.4015072	79.4042649	79.40702040000001	79.4097738	79.412525	79.41527409999999	79.41802109999999	79.4207659	79.42350859999999	79.4262492	79.4289877	79.431724	79.43445829999999	79.4371904	79.4399204	79.44264829999999	79.4453741	79.4480978	79.45082009999999	79.4535494	79.4562767	79.4590019	79.46172490000001	79.4644459	79.46716479999999	79.4698816	79.47259629999999	79.4753089	79.47801940000001	79.4807279	79.4834342	79.4861385	79.4888407	79.4915409	79.494239	79.496935	79.4996289	79.50232079999999	79.50501059999999	79.5076984	79.5103841	79.5130677	79.5157493	79.5184289	79.52110640000001	79.5237819	79.5264553	79.5291267	79.531796	79.5344633	79.53712859999999	79.5397919	79.54245309999999	79.5451123	79.5477695	79.55042459999999	79.5530777	79.5557289	79.55837799999999	79.5610251	79.5636702	79.5663132	79.56895429999999	79.5715934	79.5742305	79.5768655	79.5794986	79.5821297	79.58475879999999	79.5873859	79.59001099999999	79.5926342	79.59525529999999	79.5978745	79.6004917	79.6031069	79.6057202	79.60833149999999	79.6109408	79.61354809999999	79.6161535	79.61875690000001	79.6213584	79.62395790000001	79.6265555	79.62915109999999	79.6317447	79.63433640000001	79.6369262	79.63951399999999	79.6420998	79.6446838	79.6472657	79.6498458	79.6524239	79.6550001	79.6575744	79.6601467	79.6627171	79.66528559999999	79.6678522	79.6704168	79.6729795	79.6755404	79.6780993	79.6806563	79.6832114	79.68576449999999	79.6883158	79.6908652	79.6934127	79.69595829999999	79.69850199999999	79.7010438	79.7035837	79.7061217	79.7086578	79.71119209999999	79.7137245	79.7162549	79.7187836	79.7213103	79.72383509999999	79.72635809999998	79.72887929999999	79.7313985	79.7339159	79.7364314	79.7389451	79.7414569	79.7439668	79.7464749	79.7489812	79.7514856	79.75398809999999	79.7564888	79.75898759999998	79.7614847	79.76397979999999	79.76647309999998	79.76896459999999	79.77145429999999	79.77394209999999	79.77642809999999	79.77891229999999	79.78139459999998	79.78387509999999	79.78635379999999	79.7888307	79.7913057	79.793779	79.7962504	79.79872	79.8011878	79.80365379999999	79.806118	79.8085804	79.81104090000001	79.8134997	79.8159567	79.8184119	79.8208653	79.82331690000001	79.8257667	79.8282147	79.8306609	79.83310540000001	79.835548	79.8379889	79.840428	79.8428653	79.8453009	79.8477346	79.8501666	79.85259690000001	79.8550254	79.85745209999999	79.859877	79.86230019999999	79.8647216	79.8671413	79.8695592	79.87197529999999	79.8743897	79.8768024	79.87921329999999	79.8816224	79.8840298	79.88643549999999	79.88883940000001	79.89124159999999	79.8936421	79.8960408	79.8984378	79.90083299999999	79.9032265	79.9056183	79.9080084	79.91039679999999	79.91278340000001	79.91516829999999	79.9175515	79.919933	79.9223127	79.9246908	79.92706709999999	79.9294417	79.9318146	79.9341858	79.9365554	79.9389232	79.9412893	79.9436537	79.9460164	79.9483774	79.9507367	79.9530944	79.9554503	79.95780459999999	79.9601572	79.9625081	79.96485729999999	79.96720479999999	79.9695507	79.97189479999999	79.9742374	79.9765782	79.97891729999999	79.98125479999999	79.9835907	79.98592479999999	79.98825729999999	79.9905882	79.99291729999999	79.9952448	79.9975707	79.9998949	80.0022175	80.0045384	80.00685759999999	80.0091752	80.0114912	80.01380549999999	80.0161182	80.0184292	80.02073859999999	80.02304629999999	80.0253525	80.02765699999999	80.0299598	80.03226099999999	80.03456059999999	80.03685859999999	80.0391549	80.0414497	80.04374279999999	80.0460342	80.04832409999999	80.0506123	80.052899	80.055184	80.05746740000001	80.0597492	80.0620294	80.064308	80.06658490000001	80.0688603	80.0711341	80.07340629999999	80.0756768	80.0779458	80.0802132	80.08247899999999	80.0847432	80.0870058	80.08926679999999	80.0915263	80.0937841	80.0960404	80.09829509999999	80.1005482	80.1027997	80.1050497	80.1072981	80.1095449	80.1117901	80.11403379999999	80.1162759	80.1185165	80.12075540000001	80.12299279999999	80.1252287	80.12746299999999	80.1296957	80.1319269	80.1341565	80.13638459999999	80.13861109999999	80.140836	80.14305949999999	80.1452813	80.14750169999999	80.1497204	80.1519377	80.1541534	80.1563675	80.1585802	80.1607913	80.16300079999999	80.16520879999999	80.16741529999999	80.16962029999999	80.1718237	80.1740256	80.176226	80.1784249	80.1806222	80.18281809999999	80.1850124	80.1872052	80.1893964	80.1915862	80.1937744	80.1959612	80.1981464	80.20033009999999	80.2025124	80.20469309999999	80.20687229999999	80.20904999999999	80.2112262	80.2134009	80.21557409999998	80.2177459	80.21991609999999	80.22208479999999	80.22425209999999	80.2264179	80.2285821	80.2307449	80.2329062	80.2350661	80.2372244	80.23938129999999	80.2415367	80.2436906	80.245843	80.24799399999999	80.2501435	80.2522915	80.254438	80.25658309999999	80.2587267	80.2608689	80.26300959999999	80.26514879999999	80.26728659999999	80.26942290000001	80.2715578	80.2736912	80.2758231	80.27795359999999	80.28008259999999	80.2822102	80.2843364	80.2864611	80.2885844	80.2907062	80.29282649999999	80.2949455	80.297063	80.299179	80.3012936	80.30340679999999	80.30551859999998	80.3076289	80.3097378	80.31184529999999	80.3139513	80.31605590000001	80.31815909999999	80.32026090000001	80.3223612	80.3244601	80.32655759999999	80.3286537	80.3307484	80.3328416	80.33493349999999	80.3370239	80.3391129	80.3412005	80.3432867	80.3453715	80.3474549	80.3495369	80.3516175	80.3536967	80.3557745	80.3578509	80.35992590000001	80.3619995	80.3640717	80.3661425	80.368212	80.37028	80.3723467	80.3744119	80.3764758	80.37853829999999	80.38059940000001	80.3826592	80.3847175	80.3867745	80.38883009999999	80.3908844	80.3929372	80.3949887	80.39703879999999	80.39908759999999	80.4011349	80.4031809	80.4052256	80.4072689	80.4093108	80.41135129999999	80.41339049999999	80.4154284	80.4174649	80.4195	80.42153379999999	80.4235662	80.4255972	80.427627	80.4296553	80.4316824	80.433708	80.4357324	80.43775529999999	80.43977699999999	80.44179729999999	80.4438163	80.4458339	80.4478502	80.4498651	80.4518787	80.453891	80.455902	80.45791159999999	80.4599199	80.46192690000001	80.4639325	80.4659368	80.4679398	80.46994149999999	80.4719418	80.4739408	80.47593859999999	80.47793490000001	80.47993	80.48192379999999	80.4839162	80.4859074	80.4878972	80.4898857	80.4918729	80.4938588	80.4958434	80.4978267	80.4998087	80.5017894	80.50376879999999	80.5057468	80.50772359999999	80.50969909999999	80.5116733	80.5136462	80.51561779999999	80.5175882	80.5195572	80.5215249	80.5234914	80.52545649999999	80.5274204	80.529383	80.53134429999999	80.5333044	80.5352631	80.53722059999998	80.53917679999999	80.5411317	80.5430854	80.5450377	80.5469888	80.5489387	80.5508872	80.5528345	80.55478049999999	80.5567253	80.55866879999999	80.560611	80.5625519	80.5644916	80.56643009999999	80.56836729999999	80.5703032	80.5722379	80.57417129999999	80.57610340000001	80.5780343	80.57996399999999	80.5818924	80.58381949999999	80.58574540000001	80.5876701	80.58959349999999	80.5915157	80.59343659999999	80.59535629999999	80.5972747	80.59919190000001	80.6011079	80.60302259999999	80.60493609999999	80.6068484	80.6087594	80.6106692	80.6125777	80.6144851	80.6163912	80.618296	80.6201997	80.62210209999999	80.6240033	80.62590329999999	80.627802	80.6296995	80.63159590000001	80.63349099999999	80.6353848	80.6372775	80.6391689	80.6410592	80.6429482	80.644836	80.64672259999999	80.648608	80.6504922	80.65237509999999	80.65425690000001	80.6561375	80.6580168	80.65989499999999	80.661772	80.6636477	80.66552229999999	80.66739559999999	80.6692678	80.6711388	80.67300859999999	80.67487709999999	80.6767445	80.6786107	80.6804758	80.68233959999999	80.6842022	80.6860637	80.687924	80.68978299999999	80.6916409	80.6934977	80.6953532	80.69720759999998	80.6990607	80.7009128	80.7027636	80.7046132	80.7064617	80.708309	80.7101552	80.7120001	80.7138439	80.71568659999998	80.717528	80.7193683	80.72120749999999	80.7230454	80.72488229999999	80.7267179	80.7285524	80.7303857	80.73221790000001	80.7340489	80.7358788	80.7377075	80.73953499999999	80.7413614	80.7431867	80.7450107	80.7468337	80.7486555	80.75047609999999	80.7522956	80.754114	80.7559312	80.75774729999999	80.7595622	80.761376	80.7631887	80.7650002	80.76681049999999	80.7686198	80.7704279	80.7722349	80.7740407	80.77584540000001	80.777649	80.7794514	80.7812527	80.7830529	80.784852	80.7866499	80.7884467	80.7902424	80.792037	80.7938304	80.7956227	80.79741390000001	80.799204	80.80099299999999	80.8027808	80.80456749999999	80.8063532	80.8081377	80.8099211	80.81170329999999	80.8134845	80.81526459999999	80.8170435	80.8188214	80.82059809999998	80.8223738	80.82414829999999	80.8259217	80.82769409999999	80.8294653	80.8312354	80.83300440000001	80.8347724	80.8365392	80.83830499999999	80.84006959999999	80.8418332	80.84359559999999	80.84535699999999	80.8471173	80.8488765	80.85063459999999	80.85239159999999	80.8541475	80.8559023	80.85765609999999	80.8594088	80.8611603	80.8629109	80.8646603	80.86640859999999	80.8681559	80.86990209999999	80.8716472	80.8733913	80.8751342	80.87687609999999	80.8786169	80.8803567	80.8820954	80.883833	80.8855695	80.887305	80.8890394	80.8907727	80.892505	80.8942362	80.8959664	80.8976954	80.8994235	80.9011504	80.90287629999999	80.9046012	80.906325	80.9080477	80.9097694	80.91149	80.91320959999999	80.9149281	80.9166456	80.918362	80.9200774	80.9217917	80.92350499999999	80.9252172	80.92692840000001	80.92863859999999	80.9303477	80.93205569999999	80.9337628	80.9354687	80.9371737	80.93887759999998	80.9405804	80.9422822	80.943983	80.9456828	80.94738149999999	80.9490792	80.95077579999999	80.9524715	80.9541661	80.9558596	80.9575522	80.9592437	80.96093409999999	80.96262359999999	80.96431199999999	80.9659994	80.9676858	80.9693712	80.97105549999999	80.9727389	80.9744212	80.9761025	80.9777827	80.979462	80.9811402	80.9828174	80.9844937	80.98616879999999	80.987843	80.9895162	80.9911884	80.9928595	80.9945297	80.99619879999999	80.997867	80.99953409999999	81.0012002	81.0028654	81.00452949999999	81.00619259999999	81.0078547	81.00951579999999	81.01117599999999	81.01283509999999	81.0144932	81.01615029999999	81.01780649999999	81.01946159999999	81.02111579999999	81.0227689	81.02442109999998	81.0260723	81.0277224	81.02937159999999	81.0310198	81.03266709999998	81.0343133	81.03595849999999	81.03760279999999	81.03924609999999	81.0408884	81.0425297	81.04417	81.0458094	81.04744769999999	81.04908509999999	81.05072159999999	81.052357	81.0539915	81.05562499999999	81.05725749999999	81.058889	81.06051959999999	81.0621492	81.0637778	81.0654055	81.0670322	81.0686579	81.07028259999998	81.0719064	81.07352929999999	81.07515109999999	81.07677199999999	81.078392	81.0800109	81.0816289	81.083246	81.0848621	81.0864772	81.0880914	81.08970459999999	81.0913169	81.0929282	81.0945385	81.0961479	81.09775640000001	81.0993639	81.10097040000001	81.102576	81.1041807	81.1057844	81.1073871	81.1089889	81.1105898	81.1121897	81.1137887	81.1153867	81.1169838	81.1185799	81.1201751	81.1217694	81.1233627	81.1249551	81.12654649999999	81.128137	81.12972659999998	81.1313152	81.1329029	81.1344897	81.13607559999998	81.1376605	81.1392444	81.1408275	81.1424096	81.1439908	81.14557099999999	81.1471504	81.14872879999999	81.1503063	81.1518828	81.1534585	81.1550332	81.156607	81.1581798	81.1597518	81.1613228	81.1628929	81.1644621	81.1660304	81.1675978	81.1691642	81.1707297	81.17229429999999	81.173858	81.1754208	81.1769827	81.1785437	81.1801037	81.1816629	81.1832211	81.1847785	81.1863349	81.1878904	81.18944499999999	81.1909987	81.19255159999999	81.1941035	81.1956545	81.19720459999999	81.19875379999999	81.20030209999999	81.2018495	81.203396	81.20494159999998	81.2064863	81.20803009999999	81.20957299999999	81.21111509999999	81.2126562	81.2141964	81.21573579999999	81.2172743	81.2188118	81.2203485	81.2218843	81.2234192	81.2249532	81.22648629999999	81.22801859999998	81.22954990000001	81.2310804	81.23261	81.2341387	81.2356665	81.23719349999999	81.2387195	81.2402447	81.24176899999999	81.2432925	81.244815	81.2463367	81.2478575	81.2493774	81.2508965	81.2524146	81.2539319	81.2554484	81.2569639	81.25847859999999	81.2599925	81.2615054	81.26301749999999	81.2645287	81.26603909999999	81.26754849999999	81.2690572	81.2705649	81.27207179999999	81.2735778	81.275083	81.27658729999999	81.27809069999999	81.27959329999999	81.281095	81.2825959	81.2840959	81.2855951	81.2870934	81.2885908	81.2900874	81.2915831	81.293078	81.294572	81.2960652	81.2975575	81.299049	81.3005396	81.30202940000001	81.3035183	81.3050064	81.3064936	81.30798	81.3094655	81.3109502	81.312434	81.31391699999999	81.3153992	81.3168805	81.318361	81.31984059999999	81.32131940000001	81.3227974	81.3242745	81.3257508	81.3272262	81.3287009	81.33017459999999	81.3316476	81.3331197	81.33459090000001	81.3360614	81.337531	81.3389998	81.3404677	81.34193479999999	81.3434011	81.34486659999999	81.3463312	81.34779499999999	81.34925799999999	81.3507202	81.3521815	81.353642	81.3551017	81.3565605	81.3580186	81.3594758	81.3609322	81.3623877	81.36384249999999	81.3652964	81.36674959999999	81.3682019	81.3696533	81.371104	81.3725539	81.37400290000001	81.37545109999999	81.3768985	81.37834509999999	81.3797909	81.38123590000001	81.38268009999999	81.38412340000001	81.385566	81.3870077	81.38844859999999	81.3898888	81.3913281	81.39276659999999	81.3942043	81.3956412	81.39707729999999	81.39851259999999	81.39994709999999	81.4013808	81.4028137	81.4042458	81.40567709999999	81.40710759999999	81.40853729999999	81.4099662	81.4113943	81.41282159999999	81.4142481	81.4156738	81.4170987	81.41852279999999	81.4199462	81.4213687	81.42279049999999	81.4242114	81.42563159999999	81.42705099999999	81.42846959999999	81.4298874	81.4313044	81.4327206	81.43413609999999	81.4355507	81.4369646	81.4383777	81.43979	81.44120149999999	81.4426122	81.4440222	81.4454314	81.44683979999999	81.4482474	81.4496542	81.4510603	81.4524655	81.45387	81.45527379999999	81.4566767	81.4580789	81.4594803	81.4608809	81.46228079999999	81.4636799	81.4650782	81.4664757	81.4678725	81.4692685	81.4706637	81.47205809999998	81.47345179999999	81.4748447	81.4762369	81.47762829999999	81.4790189	81.48040879999999	81.4817979	81.4831862	81.48457379999999	81.48596059999998	81.4873466	81.4887319	81.4901164	81.4915002	81.4928832	81.4942654	81.4956469	81.4970276	81.4984076	81.4997868	81.5011652	81.50254290000001	81.5039199	81.5052961	81.5066715	81.5080462	81.50942009999999	81.51079329999999	81.51216579999999	81.5135374	81.5149084	81.51627859999999	81.517648	81.5190167	81.52038459999999	81.52175179999999	81.5231183	81.524484	81.5258489	81.5272131	81.5285766	81.5299393	81.5313013	81.5326626	81.53402309999998	81.5353828	81.5367419	81.5381001	81.5394577	81.5408145	81.54217059999999	81.5435259	81.54488049999999	81.5462344	81.54758749999999	81.54893990000001	81.5502916	81.5516425	81.5529927	81.55434209999999	81.5556909	81.55703890000001	81.55838609999999	81.5597327	81.5610785	81.56242359999999	81.5637679	81.5651116	81.56645449999999	81.5677966	81.56913809999999	81.57047879999999	81.57181879999999	81.57315809999999	81.57449659999999	81.5758345	81.57717159999999	81.578508	81.57984359999999	81.58117859999999	81.58251279999999	81.58384629999999	81.58517909999999	81.5865112	81.5878425	81.5891732	81.59050309999999	81.5918323	81.59316079999999	81.59448859999999	81.5958156	81.59714199999999	81.59846759999999	81.59979249999999	81.6011168	81.6024403	81.603763	81.6050851	81.60640649999999	81.6077272	81.60904709999998	81.6103664	81.6116849	81.6130027	81.6143199	81.61563629999999	81.616952	81.618267	81.6195814	81.62089499999999	81.6222079	81.6235201	81.6248316	81.6261424	81.62745249999999	81.6287619	81.6300706	81.63137859999999	81.6326859	81.63399249999999	81.6352984	81.63660359999999	81.6379082	81.639212	81.64051509999999	81.6418176	81.6431193	81.6444204	81.6457207	81.6470204	81.6483194	81.6496177	81.6509152	81.6522122	81.6535084	81.6548039	81.6560987	81.6573929	81.65868640000001	81.65997909999999	81.6612712	81.66256259999999	81.66385340000001	81.6651434	81.6664328	81.6677214	81.66900940000001	81.6702967	81.6715834	81.67286929999999	81.6741546	81.6754392	81.67672309999999	81.67800629999999	81.6792888	81.6805707	81.6818519	81.6831324	81.68441229999999	81.6856914	81.68696990000001	81.6882477	81.68952490000001	81.6908014	81.6920772	81.69335229999999	81.6946267	81.6959005	81.69717359999999	81.69844609999998	81.69971779999999	81.7009889	81.7022594	81.7035291	81.7047982	81.7060667	81.70733440000001	81.7086015	81.709868	81.7111337	81.71239879999999	81.7136633	81.7149271	81.7161902	81.71745259999999	81.7187144	81.71997549999999	81.72123599999999	81.72249579999999	81.723755	81.72501340000001	81.7262713	81.7275284
	0.0	1.0
SRR1822165_005.c_curve	0.0	0.425506
	0.0	1.0	2.0	3.0	4.0	5.0	6.0	7.0	8.0	9.0	10.0	11.0	12.0	13.0	14.0	15.0	16.0	17.0	18.0	19.0	20.0	21.0	22.0	23.0	24.0	25.0	26.0	27.0	28.0	29.0	30.0	31.0	32.0	33.0	34.0	35.0	36.0	37.0	38.0	39.0	40.0	41.0	42.0	43.0	44.0	45.0	46.0	47.0	48.0	49.0	50.0	51.0	52.0	53.0	54.0	55.0	56.0	57.0	58.0	59.0	60.0	61.0	62.0	63.0	64.0	65.0	66.0	67.0	68.0	69.0	70.0	71.0	72.0	73.0	74.0	75.0	76.0	77.0	78.0	79.0	80.0	81.0	82.0	83.0	84.0	85.0	86.0	87.0	88.0	89.0	90.0	91.0	92.0	93.0	94.0	95.0	96.0	97.0	98.0	99.0	100.0	101.0	102.0	103.0	104.0	105.0	106.0	107.0	108.0	109.0	110.0	111.0	112.0	113.0	114.0	115.0	116.0	117.0	118.0	119.0	120.0	121.0	122.0	123.0	124.0	125.0	126.0	127.0	128.0	129.0	130.0	131.0	132.0	133.0	134.0	135.0	136.0	137.0	138.0	139.0	140.0	141.0	142.0	143.0	144.0	145.0	146.0	147.0	148.0	149.0	150.0	151.0	152.0	153.0	154.0	155.0	156.0	157.0	158.0	159.0	160.0	161.0	162.0	163.0	164.0	165.0	166.0	167.0	168.0	169.0	170.0	171.0	172.0	173.0	174.0	175.0	176.0	177.0	178.0	179.0	180.0	181.0	182.0	183.0	184.0	185.0	186.0	187.0	188.0	189.0	190.0	191.0	192.0	193.0	194.0	195.0	196.0	197.0	198.0	199.0	200.0	201.0	202.0	203.0	204.0	205.0	206.0	207.0	208.0	209.0	210.0	211.0	212.0	213.0	214.0	215.0	216.0	217.0	218.0	219.0	220.0	221.0	222.0	223.0	224.0	225.0	226.0	227.0	228.0	229.0	230.0	231.0	232.0	233.0	234.0	235.0	236.0	237.0	238.0	239.0	240.0	241.0	242.0	243.0	244.0	245.0	246.0	247.0	248.0	249.0	250.0	251.0	252.0	253.0	254.0	255.0	256.0	257.0	258.0	259.0	260.0	261.0	262.0	263.0	264.0	265.0	266.0	267.0	268.0	269.0	270.0	271.0	272.0	273.0	274.0	275.0	276.0	277.0	278.0	279.0	280.0	281.0	282.0	283.0	284.0	285.0	286.0	287.0	288.0	289.0	290.0	291.0	292.0	293.0	294.0	295.0	296.0	297.0	298.0	299.0	300.0	301.0	302.0	303.0	304.0	305.0	306.0	307.0	308.0	309.0	310.0	311.0	312.0	313.0	314.0	315.0	316.0	317.0	318.0	319.0	320.0	321.0	322.0	323.0	324.0	325.0	326.0	327.0	328.0	329.0	330.0	331.0	332.0	333.0	334.0	335.0	336.0	337.0	338.0	339.0	340.0	341.0	342.0	343.0	344.0	345.0	346.0	347.0	348.0	349.0	350.0	351.0	352.0	353.0	354.0	355.0	356.0	357.0	358.0	359.0	360.0	361.0	362.0	363.0	364.0	365.0	366.0	367.0	368.0	369.0	370.0	371.0	372.0	373.0	374.0	375.0	376.0	377.0	378.0	379.0	380.0	381.0	382.0	383.0	384.0	385.0	386.0	387.0	388.0	389.0	390.0	391.0	392.0	393.0	394.0	395.0	396.0	397.0	398.0	399.0	400.0	401.0	402.0	403.0	404.0	405.0	406.0	407.0	408.0	409.0	410.0	411.0	412.0	413.0	414.0	415.0	416.0	417.0	418.0	419.0	420.0	421.0	422.0	423.0	424.0	425.0	426.0	427.0	428.0	429.0	430.0	431.0	432.0	433.0	434.0	435.0	436.0	437.0	438.0	439.0	440.0	441.0	442.0	443.0	444.0	445.0	446.0	447.0	448.0	449.0	450.0	451.0	452.0	453.0	454.0	455.0	456.0	457.0	458.0	459.0	460.0	461.0	462.0	463.0	464.0	465.0	466.0	467.0	468.0	469.0	470.0	471.0	472.0	473.0	474.0	475.0	476.0	477.0	478.0	479.0	480.0	481.0	482.0	483.0	484.0	485.0	486.0	487.0	488.0	489.0	490.0	491.0	492.0	493.0	494.0	495.0	496.0	497.0	498.0	499.0	500.0	501.0	502.0	503.0	504.0	505.0	506.0	507.0	508.0	509.0	510.0	511.0	512.0	513.0	514.0	515.0	516.0	517.0	518.0	519.0	520.0	521.0	522.0	523.0	524.0	525.0	526.0	527.0	528.0	529.0	530.0	531.0	532.0	533.0	534.0	535.0	536.0	537.0	538.0	539.0	540.0	541.0	542.0	543.0	544.0	545.0	546.0	547.0	548.0	549.0	550.0	551.0	552.0	553.0	554.0	555.0	556.0	557.0	558.0	559.0	560.0	561.0	562.0	563.0	564.0	565.0	566.0	567.0	568.0	569.0	570.0	571.0	572.0	573.0	574.0	575.0	576.0	577.0	578.0	579.0	580.0	581.0	582.0	583.0	584.0	585.0	586.0	587.0	588.0	589.0	590.0	591.0	592.0	593.0	594.0	595.0	596.0	597.0	598.0	599.0	600.0	601.0	602.0	603.0	604.0	605.0	606.0	607.0	608.0	609.0	610.0	611.0	612.0	613.0	614.0	615.0	616.0	617.0	618.0	619.0	620.0	621.0	622.0	623.0	624.0	625.0	626.0	627.0	628.0	629.0	630.0	631.0	632.0	633.0	634.0	635.0	636.0	637.0	638.0	639.0	640.0	641.0	642.0	643.0	644.0	645.0	646.0	647.0	648.0	649.0	650.0	651.0	652.0	653.0	654.0	655.0	656.0	657.0	658.0	659.0	660.0	661.0	662.0	663.0	664.0	665.0	666.0	667.0	668.0	669.0	670.0	671.0	672.0	673.0	674.0	675.0	676.0	677.0	678.0	679.0	680.0	681.0	682.0	683.0	684.0	685.0	686.0	687.0	688.0	689.0	690.0	691.0	692.0	693.0	694.0	695.0	696.0	697.0	698.0	699.0	700.0	701.0	702.0	703.0	704.0	705.0	706.0	707.0	708.0	709.0	710.0	711.0	712.0	713.0	714.0	715.0	716.0	717.0	718.0	719.0	720.0	721.0	722.0	723.0	724.0	725.0	726.0	727.0	728.0	729.0	730.0	731.0	732.0	733.0	734.0	735.0	736.0	737.0	738.0	739.0	740.0	741.0	742.0	743.0	744.0	745.0	746.0	747.0	748.0	749.0	750.0	751.0	752.0	753.0	754.0	755.0	756.0	757.0	758.0	759.0	760.0	761.0	762.0	763.0	764.0	765.0	766.0	767.0	768.0	769.0	770.0	771.0	772.0	773.0	774.0	775.0	776.0	777.0	778.0	779.0	780.0	781.0	782.0	783.0	784.0	785.0	786.0	787.0	788.0	789.0	790.0	791.0	792.0	793.0	794.0	795.0	796.0	797.0	798.0	799.0	800.0	801.0	802.0	803.0	804.0	805.0	806.0	807.0	808.0	809.0	810.0	811.0	812.0	813.0	814.0	815.0	816.0	817.0	818.0	819.0	820.0	821.0	822.0	823.0	824.0	825.0	826.0	827.0	828.0	829.0	830.0	831.0	832.0	833.0	834.0	835.0	836.0	837.0	838.0	839.0	840.0	841.0	842.0	843.0	844.0	845.0	846.0	847.0	848.0	849.0	850.0	851.0	852.0	853.0	854.0	855.0	856.0	857.0	858.0	859.0	860.0	861.0	862.0	863.0	864.0	865.0	866.0	867.0	868.0	869.0	870.0	871.0	872.0	873.0	874.0	875.0	876.0	877.0	878.0	879.0	880.0	881.0	882.0	883.0	884.0	885.0	886.0	887.0	888.0	889.0	890.0	891.0	892.0	893.0	894.0	895.0	896.0	897.0	898.0	899.0	900.0	901.0	902.0	903.0	904.0	905.0	906.0	907.0	908.0	909.0	910.0	911.0	912.0	913.0	914.0	915.0	916.0	917.0	918.0	919.0	920.0	921.0	922.0	923.0	924.0	925.0	926.0	927.0	928.0	929.0	930.0	931.0	932.0	933.0	934.0	935.0	936.0	937.0	938.0	939.0	940.0	941.0	942.0	943.0	944.0	945.0	946.0	947.0	948.0	949.0	950.0	951.0	952.0	953.0	954.0	955.0	956.0	957.0	958.0	959.0	960.0	961.0	962.0	963.0	964.0	965.0	966.0	967.0	968.0	969.0	970.0	971.0	972.0	973.0	974.0	975.0	976.0	977.0	978.0	979.0	980.0	981.0	982.0	983.0	984.0	985.0	986.0	987.0	988.0	989.0	990.0	991.0	992.0	993.0	994.0	995.0	996.0	997.0	998.0	999.0	1000.0	1001.0	1002.0	1003.0	1004.0	1005.0	1006.0	1007.0	1008.0	1009.0	1010.0	1011.0	1012.0	1013.0	1014.0	1015.0	1016.0	1017.0	1018.0	1019.0	1020.0	1021.0	1022.0	1023.0	1024.0	1025.0	1026.0	1027.0	1028.0	1029.0	1030.0	1031.0	1032.0	1033.0	1034.0	1035.0	1036.0	1037.0	1038.0	1039.0	1040.0	1041.0	1042.0	1043.0	1044.0	1045.0	1046.0	1047.0	1048.0	1049.0	1050.0	1051.0	1052.0	1053.0	1054.0	1055.0	1056.0	1057.0	1058.0	1059.0	1060.0	1061.0	1062.0	1063.0	1064.0	1065.0	1066.0	1067.0	1068.0	1069.0	1070.0	1071.0	1072.0	1073.0	1074.0	1075.0	1076.0	1077.0	1078.0	1079.0	1080.0	1081.0	1082.0	1083.0	1084.0	1085.0	1086.0	1087.0	1088.0	1089.0	1090.0	1091.0	1092.0	1093.0	1094.0	1095.0	1096.0	1097.0	1098.0	1099.0	1100.0	1101.0	1102.0	1103.0	1104.0	1105.0	1106.0	1107.0	1108.0	1109.0	1110.0	1111.0	1112.0	1113.0	1114.0	1115.0	1116.0	1117.0	1118.0	1119.0	1120.0	1121.0	1122.0	1123.0	1124.0	1125.0	1126.0	1127.0	1128.0	1129.0	1130.0	1131.0	1132.0	1133.0	1134.0	1135.0	1136.0	1137.0	1138.0	1139.0	1140.0	1141.0	1142.0	1143.0	1144.0	1145.0	1146.0	1147.0	1148.0	1149.0	1150.0	1151.0	1152.0	1153.0	1154.0	1155.0	1156.0	1157.0	1158.0	1159.0	1160.0	1161.0	1162.0	1163.0	1164.0	1165.0	1166.0	1167.0	1168.0	1169.0	1170.0	1171.0	1172.0	1173.0	1174.0	1175.0	1176.0	1177.0	1178.0	1179.0	1180.0	1181.0	1182.0	1183.0	1184.0	1185.0	1186.0	1187.0	1188.0	1189.0	1190.0	1191.0	1192.0	1193.0	1194.0	1195.0	1196.0	1197.0	1198.0	1199.0	1200.0	1201.0	1202.0	1203.0	1204.0	1205.0	1206.0	1207.0	1208.0	1209.0	1210.0	1211.0	1212.0	1213.0	1214.0	1215.0	1216.0	1217.0	1218.0	1219.0	1220.0	1221.0	1222.0	1223.0	1224.0	1225.0	1226.0	1227.0	1228.0	1229.0	1230.0	1231.0	1232.0	1233.0	1234.0	1235.0	1236.0	1237.0	1238.0	1239.0	1240.0	1241.0	1242.0	1243.0	1244.0	1245.0	1246.0	1247.0	1248.0	1249.0	1250.0	1251.0	1252.0	1253.0	1254.0	1255.0	1256.0	1257.0	1258.0	1259.0	1260.0	1261.0	1262.0	1263.0	1264.0	1265.0	1266.0	1267.0	1268.0	1269.0	1270.0	1271.0	1272.0	1273.0	1274.0	1275.0	1276.0	1277.0	1278.0	1279.0	1280.0	1281.0	1282.0	1283.0	1284.0	1285.0	1286.0	1287.0	1288.0	1289.0	1290.0	1291.0	1292.0	1293.0	1294.0	1295.0	1296.0	1297.0	1298.0	1299.0	1300.0	1301.0	1302.0	1303.0	1304.0	1305.0	1306.0	1307.0	1308.0	1309.0	1310.0	1311.0	1312.0	1313.0	1314.0	1315.0	1316.0	1317.0	1318.0	1319.0	1320.0	1321.0	1322.0	1323.0	1324.0	1325.0	1326.0	1327.0	1328.0	1329.0	1330.0	1331.0	1332.0	1333.0	1334.0	1335.0	1336.0	1337.0	1338.0	1339.0	1340.0	1341.0	1342.0	1343.0	1344.0	1345.0	1346.0	1347.0	1348.0	1349.0	1350.0	1351.0	1352.0	1353.0	1354.0	1355.0	1356.0	1357.0	1358.0	1359.0	1360.0	1361.0	1362.0	1363.0	1364.0	1365.0	1366.0	1367.0	1368.0	1369.0	1370.0	1371.0	1372.0	1373.0	1374.0	1375.0	1376.0	1377.0	1378.0	1379.0	1380.0	1381.0	1382.0	1383.0	1384.0	1385.0	1386.0	1387.0	1388.0	1389.0	1390.0	1391.0	1392.0	1393.0	1394.0	1395.0	1396.0	1397.0	1398.0	1399.0	1400.0	1401.0	1402.0	1403.0	1404.0	1405.0	1406.0	1407.0	1408.0	1409.0	1410.0	1411.0	1412.0	1413.0	1414.0	1415.0	1416.0	1417.0	1418.0	1419.0	1420.0	1421.0	1422.0	1423.0	1424.0	1425.0	1426.0	1427.0	1428.0	1429.0	1430.0	1431.0	1432.0	1433.0	1434.0	1435.0	1436.0	1437.0	1438.0	1439.0	1440.0	1441.0	1442.0	1443.0	1444.0	1445.0	1446.0	1447.0	1448.0	1449.0	1450.0	1451.0	1452.0	1453.0	1454.0	1455.0	1456.0	1457.0	1458.0	1459.0	1460.0	1461.0	1462.0	1463.0	1464.0	1465.0	1466.0	1467.0	1468.0	1469.0	1470.0	1471.0	1472.0	1473.0	1474.0	1475.0	1476.0	1477.0	1478.0	1479.0	1480.0	1481.0	1482.0	1483.0	1484.0	1485.0	1486.0	1487.0	1488.0	1489.0	1490.0	1491.0	1492.0	1493.0	1494.0	1495.0	1496.0	1497.0	1498.0	1499.0	1500.0	1501.0	1502.0	1503.0	1504.0	1505.0	1506.0	1507.0	1508.0	1509.0	1510.0	1511.0	1512.0	1513.0	1514.0	1515.0	1516.0	1517.0	1518.0	1519.0	1520.0	1521.0	1522.0	1523.0	1524.0	1525.0	1526.0	1527.0	1528.0	1529.0	1530.0	1531.0	1532.0	1533.0	1534.0	1535.0	1536.0	1537.0	1538.0	1539.0	1540.0	1541.0	1542.0	1543.0	1544.0	1545.0	1546.0	1547.0	1548.0	1549.0	1550.0	1551.0	1552.0	1553.0	1554.0	1555.0	1556.0	1557.0	1558.0	1559.0	1560.0	1561.0	1562.0	1563.0	1564.0	1565.0	1566.0	1567.0	1568.0	1569.0	1570.0	1571.0	1572.0	1573.0	1574.0	1575.0	1576.0	1577.0	1578.0	1579.0	1580.0	1581.0	1582.0	1583.0	1584.0	1585.0	1586.0	1587.0	1588.0	1589.0	1590.0	1591.0	1592.0	1593.0	1594.0	1595.0	1596.0	1597.0	1598.0	1599.0	1600.0	1601.0	1602.0	1603.0	1604.0	1605.0	1606.0	1607.0	1608.0	1609.0	1610.0	1611.0	1612.0	1613.0	1614.0	1615.0	1616.0	1617.0	1618.0	1619.0	1620.0	1621.0	1622.0	1623.0	1624.0	1625.0	1626.0	1627.0	1628.0	1629.0	1630.0	1631.0	1632.0	1633.0	1634.0	1635.0	1636.0	1637.0	1638.0	1639.0	1640.0	1641.0	1642.0	1643.0	1644.0	1645.0	1646.0	1647.0	1648.0	1649.0	1650.0	1651.0	1652.0	1653.0	1654.0	1655.0	1656.0	1657.0	1658.0	1659.0	1660.0	1661.0	1662.0	1663.0	1664.0	1665.0	1666.0	1667.0	1668.0	1669.0	1670.0	1671.0	1672.0	1673.0	1674.0	1675.0	1676.0	1677.0	1678.0	1679.0	1680.0	1681.0	1682.0	1683.0	1684.0	1685.0	1686.0	1687.0	1688.0	1689.0	1690.0	1691.0	1692.0	1693.0	1694.0	1695.0	1696.0	1697.0	1698.0	1699.0	1700.0	1701.0	1702.0	1703.0	1704.0	1705.0	1706.0	1707.0	1708.0	1709.0	1710.0	1711.0	1712.0	1713.0	1714.0	1715.0	1716.0	1717.0	1718.0	1719.0	1720.0	1721.0	1722.0	1723.0	1724.0	1725.0	1726.0	1727.0	1728.0	1729.0	1730.0	1731.0	1732.0	1733.0	1734.0	1735.0	1736.0	1737.0	1738.0	1739.0	1740.0	1741.0	1742.0	1743.0	1744.0	1745.0	1746.0	1747.0	1748.0	1749.0	1750.0	1751.0	1752.0	1753.0	1754.0	1755.0	1756.0	1757.0	1758.0	1759.0	1760.0	1761.0	1762.0	1763.0	1764.0	1765.0	1766.0	1767.0	1768.0	1769.0	1770.0	1771.0	1772.0	1773.0	1774.0	1775.0	1776.0	1777.0	1778.0	1779.0	1780.0	1781.0	1782.0	1783.0	1784.0	1785.0	1786.0	1787.0	1788.0	1789.0	1790.0	1791.0	1792.0	1793.0	1794.0	1795.0	1796.0	1797.0	1798.0	1799.0	1800.0	1801.0	1802.0	1803.0	1804.0	1805.0	1806.0	1807.0	1808.0	1809.0	1810.0	1811.0	1812.0	1813.0	1814.0	1815.0	1816.0	1817.0	1818.0	1819.0	1820.0	1821.0	1822.0	1823.0	1824.0	1825.0	1826.0	1827.0	1828.0	1829.0	1830.0	1831.0	1832.0	1833.0	1834.0	1835.0	1836.0	1837.0	1838.0	1839.0	1840.0	1841.0	1842.0	1843.0	1844.0	1845.0	1846.0	1847.0	1848.0	1849.0	1850.0	1851.0	1852.0	1853.0	1854.0	1855.0	1856.0	1857.0	1858.0	1859.0	1860.0	1861.0	1862.0	1863.0	1864.0	1865.0	1866.0	1867.0	1868.0	1869.0	1870.0	1871.0	1872.0	1873.0	1874.0	1875.0	1876.0	1877.0	1878.0	1879.0	1880.0	1881.0	1882.0	1883.0	1884.0	1885.0	1886.0	1887.0	1888.0	1889.0	1890.0	1891.0	1892.0	1893.0	1894.0	1895.0	1896.0	1897.0	1898.0	1899.0	1900.0	1901.0	1902.0	1903.0	1904.0	1905.0	1906.0	1907.0	1908.0	1909.0	1910.0	1911.0	1912.0	1913.0	1914.0	1915.0	1916.0	1917.0	1918.0	1919.0	1920.0	1921.0	1922.0	1923.0	1924.0	1925.0	1926.0	1927.0	1928.0	1929.0	1930.0	1931.0	1932.0	1933.0	1934.0	1935.0	1936.0	1937.0	1938.0	1939.0	1940.0	1941.0	1942.0	1943.0	1944.0	1945.0	1946.0	1947.0	1948.0	1949.0	1950.0	1951.0	1952.0	1953.0	1954.0	1955.0	1956.0	1957.0	1958.0	1959.0	1960.0	1961.0	1962.0	1963.0	1964.0	1965.0	1966.0	1967.0	1968.0	1969.0	1970.0	1971.0	1972.0	1973.0	1974.0	1975.0	1976.0	1977.0	1978.0	1979.0	1980.0	1981.0	1982.0	1983.0	1984.0	1985.0	1986.0	1987.0	1988.0	1989.0	1990.0	1991.0	1992.0	1993.0	1994.0	1995.0	1996.0	1997.0	1998.0	1999.0	2000.0	2001.0	2002.0	2003.0	2004.0	2005.0	2006.0	2007.0	2008.0	2009.0	2010.0	2011.0	2012.0	2013.0	2014.0	2015.0	2016.0	2017.0	2018.0	2019.0	2020.0	2021.0	2022.0	2023.0	2024.0	2025.0	2026.0	2027.0	2028.0	2029.0	2030.0	2031.0	2032.0	2033.0	2034.0	2035.0	2036.0	2037.0	2038.0	2039.0	2040.0	2041.0	2042.0	2043.0	2044.0	2045.0	2046.0	2047.0	2048.0	2049.0	2050.0	2051.0	2052.0	2053.0	2054.0	2055.0	2056.0	2057.0	2058.0	2059.0	2060.0	2061.0	2062.0	2063.0	2064.0	2065.0	2066.0	2067.0	2068.0	2069.0	2070.0	2071.0	2072.0	2073.0	2074.0	2075.0	2076.0	2077.0	2078.0	2079.0	2080.0	2081.0	2082.0	2083.0	2084.0	2085.0	2086.0	2087.0	2088.0	2089.0	2090.0	2091.0	2092.0	2093.0	2094.0	2095.0	2096.0	2097.0	2098.0	2099.0	2100.0	2101.0	2102.0	2103.0	2104.0	2105.0	2106.0	2107.0	2108.0	2109.0	2110.0	2111.0	2112.0	2113.0	2114.0	2115.0	2116.0	2117.0	2118.0	2119.0	2120.0	2121.0	2122.0	2123.0	2124.0	2125.0	2126.0	2127.0	2128.0	2129.0	2130.0	2131.0	2132.0	2133.0	2134.0	2135.0	2136.0	2137.0	2138.0	2139.0	2140.0	2141.0	2142.0	2143.0	2144.0	2145.0	2146.0	2147.0	2148.0	2149.0	2150.0	2151.0	2152.0	2153.0	2154.0	2155.0	2156.0	2157.0	2158.0	2159.0	2160.0	2161.0	2162.0	2163.0	2164.0	2165.0	2166.0	2167.0	2168.0	2169.0	2170.0	2171.0	2172.0	2173.0	2174.0	2175.0	2176.0	2177.0	2178.0	2179.0	2180.0	2181.0	2182.0	2183.0	2184.0	2185.0	2186.0	2187.0	2188.0	2189.0	2190.0	2191.0	2192.0	2193.0	2194.0	2195.0	2196.0	2197.0	2198.0	2199.0	2200.0	2201.0	2202.0	2203.0	2204.0	2205.0	2206.0	2207.0	2208.0	2209.0	2210.0	2211.0	2212.0	2213.0	2214.0	2215.0	2216.0	2217.0	2218.0	2219.0	2220.0	2221.0	2222.0	2223.0	2224.0	2225.0	2226.0	2227.0	2228.0	2229.0	2230.0	2231.0	2232.0	2233.0	2234.0	2235.0	2236.0	2237.0	2238.0	2239.0	2240.0	2241.0	2242.0	2243.0	2244.0	2245.0	2246.0	2247.0	2248.0	2249.0	2250.0	2251.0	2252.0	2253.0	2254.0	2255.0	2256.0	2257.0	2258.0	2259.0	2260.0	2261.0	2262.0	2263.0	2264.0	2265.0	2266.0	2267.0	2268.0	2269.0	2270.0	2271.0	2272.0	2273.0	2274.0	2275.0	2276.0	2277.0	2278.0	2279.0	2280.0	2281.0	2282.0	2283.0	2284.0	2285.0	2286.0	2287.0	2288.0	2289.0	2290.0	2291.0	2292.0	2293.0	2294.0	2295.0	2296.0	2297.0	2298.0	2299.0	2300.0	2301.0	2302.0	2303.0	2304.0	2305.0	2306.0	2307.0	2308.0	2309.0	2310.0	2311.0	2312.0	2313.0	2314.0	2315.0	2316.0	2317.0	2318.0	2319.0	2320.0	2321.0	2322.0	2323.0	2324.0	2325.0	2326.0	2327.0	2328.0	2329.0	2330.0	2331.0	2332.0	2333.0	2334.0	2335.0	2336.0	2337.0	2338.0	2339.0	2340.0	2341.0	2342.0	2343.0	2344.0	2345.0	2346.0	2347.0	2348.0	2349.0	2350.0	2351.0	2352.0	2353.0	2354.0	2355.0	2356.0	2357.0	2358.0	2359.0	2360.0	2361.0	2362.0	2363.0	2364.0	2365.0	2366.0	2367.0	2368.0	2369.0	2370.0	2371.0	2372.0	2373.0	2374.0	2375.0	2376.0	2377.0	2378.0	2379.0	2380.0	2381.0	2382.0	2383.0	2384.0	2385.0	2386.0	2387.0	2388.0	2389.0	2390.0	2391.0	2392.0	2393.0	2394.0	2395.0	2396.0	2397.0	2398.0	2399.0	2400.0	2401.0	2402.0	2403.0	2404.0	2405.0	2406.0	2407.0	2408.0	2409.0	2410.0	2411.0	2412.0	2413.0	2414.0	2415.0	2416.0	2417.0	2418.0	2419.0	2420.0	2421.0	2422.0	2423.0	2424.0	2425.0	2426.0	2427.0	2428.0	2429.0	2430.0	2431.0	2432.0	2433.0	2434.0	2435.0	2436.0	2437.0	2438.0	2439.0	2440.0	2441.0	2442.0	2443.0	2444.0	2445.0	2446.0	2447.0	2448.0	2449.0	2450.0	2451.0	2452.0	2453.0	2454.0	2455.0	2456.0	2457.0	2458.0	2459.0	2460.0	2461.0	2462.0	2463.0	2464.0	2465.0	2466.0	2467.0	2468.0	2469.0	2470.0	2471.0	2472.0	2473.0	2474.0	2475.0	2476.0	2477.0	2478.0	2479.0	2480.0	2481.0	2482.0	2483.0	2484.0	2485.0	2486.0	2487.0	2488.0	2489.0	2490.0	2491.0	2492.0	2493.0	2494.0	2495.0	2496.0	2497.0	2498.0	2499.0	2500.0	2501.0	2502.0	2503.0	2504.0	2505.0	2506.0	2507.0	2508.0	2509.0	2510.0	2511.0	2512.0	2513.0	2514.0	2515.0	2516.0	2517.0	2518.0	2519.0	2520.0	2521.0	2522.0	2523.0	2524.0	2525.0	2526.0	2527.0	2528.0	2529.0	2530.0	2531.0	2532.0	2533.0	2534.0	2535.0	2536.0	2537.0	2538.0	2539.0	2540.0	2541.0	2542.0	2543.0	2544.0	2545.0	2546.0	2547.0	2548.0	2549.0	2550.0	2551.0	2552.0	2553.0	2554.0	2555.0	2556.0	2557.0	2558.0	2559.0	2560.0	2561.0	2562.0	2563.0	2564.0	2565.0	2566.0	2567.0	2568.0	2569.0	2570.0	2571.0	2572.0	2573.0	2574.0	2575.0	2576.0	2577.0	2578.0	2579.0	2580.0	2581.0	2582.0	2583.0	2584.0	2585.0	2586.0	2587.0	2588.0	2589.0	2590.0	2591.0	2592.0	2593.0	2594.0	2595.0	2596.0	2597.0	2598.0	2599.0	2600.0	2601.0	2602.0	2603.0	2604.0	2605.0	2606.0	2607.0	2608.0	2609.0	2610.0	2611.0	2612.0	2613.0	2614.0	2615.0	2616.0	2617.0	2618.0	2619.0	2620.0	2621.0	2622.0	2623.0	2624.0	2625.0	2626.0	2627.0	2628.0	2629.0	2630.0	2631.0	2632.0	2633.0	2634.0	2635.0	2636.0	2637.0	2638.0	2639.0	2640.0	2641.0	2642.0	2643.0	2644.0	2645.0	2646.0	2647.0	2648.0	2649.0	2650.0	2651.0	2652.0	2653.0	2654.0	2655.0	2656.0	2657.0	2658.0	2659.0	2660.0	2661.0	2662.0	2663.0	2664.0	2665.0	2666.0	2667.0	2668.0	2669.0	2670.0	2671.0	2672.0	2673.0	2674.0	2675.0	2676.0	2677.0	2678.0	2679.0	2680.0	2681.0	2682.0	2683.0	2684.0	2685.0	2686.0	2687.0	2688.0	2689.0	2690.0	2691.0	2692.0	2693.0	2694.0	2695.0	2696.0	2697.0	2698.0	2699.0	2700.0	2701.0	2702.0	2703.0	2704.0	2705.0	2706.0	2707.0	2708.0	2709.0	2710.0	2711.0	2712.0	2713.0	2714.0	2715.0	2716.0	2717.0	2718.0	2719.0	2720.0	2721.0	2722.0	2723.0	2724.0	2725.0	2726.0	2727.0	2728.0	2729.0	2730.0	2731.0	2732.0	2733.0	2734.0	2735.0	2736.0	2737.0	2738.0	2739.0	2740.0	2741.0	2742.0	2743.0	2744.0	2745.0	2746.0	2747.0	2748.0	2749.0	2750.0	2751.0	2752.0	2753.0	2754.0	2755.0	2756.0	2757.0	2758.0	2759.0	2760.0	2761.0	2762.0	2763.0	2764.0	2765.0	2766.0	2767.0	2768.0	2769.0	2770.0	2771.0	2772.0	2773.0	2774.0	2775.0	2776.0	2777.0	2778.0	2779.0	2780.0	2781.0	2782.0	2783.0	2784.0	2785.0	2786.0	2787.0	2788.0	2789.0	2790.0	2791.0	2792.0	2793.0	2794.0	2795.0	2796.0	2797.0	2798.0	2799.0	2800.0	2801.0	2802.0	2803.0	2804.0	2805.0	2806.0	2807.0	2808.0	2809.0	2810.0	2811.0	2812.0	2813.0	2814.0	2815.0	2816.0	2817.0	2818.0	2819.0	2820.0	2821.0	2822.0	2823.0	2824.0	2825.0	2826.0	2827.0	2828.0	2829.0	2830.0	2831.0	2832.0	2833.0	2834.0	2835.0	2836.0	2837.0	2838.0	2839.0	2840.0	2841.0	2842.0	2843.0	2844.0	2845.0	2846.0	2847.0	2848.0	2849.0	2850.0	2851.0	2852.0	2853.0	2854.0	2855.0	2856.0	2857.0	2858.0	2859.0	2860.0	2861.0	2862.0	2863.0	2864.0	2865.0	2866.0	2867.0	2868.0	2869.0	2870.0	2871.0	2872.0	2873.0	2874.0	2875.0	2876.0	2877.0	2878.0	2879.0	2880.0	2881.0	2882.0	2883.0	2884.0	2885.0	2886.0	2887.0	2888.0	2889.0	2890.0	2891.0	2892.0	2893.0	2894.0	2895.0	2896.0	2897.0	2898.0	2899.0	2900.0	2901.0	2902.0	2903.0	2904.0	2905.0	2906.0	2907.0	2908.0	2909.0	2910.0	2911.0	2912.0	2913.0	2914.0	2915.0	2916.0	2917.0	2918.0	2919.0	2920.0	2921.0	2922.0	2923.0	2924.0	2925.0	2926.0	2927.0	2928.0	2929.0	2930.0	2931.0	2932.0	2933.0	2934.0	2935.0	2936.0	2937.0	2938.0	2939.0	2940.0	2941.0	2942.0	2943.0	2944.0	2945.0	2946.0	2947.0	2948.0	2949.0	2950.0	2951.0	2952.0	2953.0	2954.0	2955.0	2956.0	2957.0	2958.0	2959.0	2960.0	2961.0	2962.0	2963.0	2964.0	2965.0	2966.0	2967.0	2968.0	2969.0	2970.0	2971.0	2972.0	2973.0	2974.0	2975.0	2976.0	2977.0	2978.0	2979.0	2980.0	2981.0	2982.0	2983.0	2984.0	2985.0	2986.0	2987.0	2988.0	2989.0	2990.0	2991.0	2992.0	2993.0	2994.0	2995.0	2996.0	2997.0	2998.0	2999.0	3000.0	3001.0	3002.0	3003.0	3004.0	3005.0	3006.0	3007.0	3008.0	3009.0	3010.0	3011.0	3012.0	3013.0	3014.0	3015.0	3016.0	3017.0	3018.0	3019.0	3020.0	3021.0	3022.0	3023.0	3024.0	3025.0	3026.0	3027.0	3028.0	3029.0	3030.0	3031.0	3032.0	3033.0	3034.0	3035.0	3036.0	3037.0	3038.0	3039.0	3040.0	3041.0	3042.0	3043.0	3044.0	3045.0	3046.0	3047.0	3048.0	3049.0	3050.0	3051.0	3052.0	3053.0	3054.0	3055.0	3056.0	3057.0	3058.0	3059.0	3060.0	3061.0	3062.0	3063.0	3064.0	3065.0	3066.0	3067.0	3068.0	3069.0	3070.0	3071.0	3072.0	3073.0	3074.0	3075.0	3076.0	3077.0	3078.0	3079.0	3080.0	3081.0	3082.0	3083.0	3084.0	3085.0	3086.0	3087.0	3088.0	3089.0	3090.0	3091.0	3092.0	3093.0	3094.0	3095.0	3096.0	3097.0	3098.0	3099.0	3100.0	3101.0	3102.0	3103.0	3104.0	3105.0	3106.0	3107.0	3108.0	3109.0	3110.0	3111.0	3112.0	3113.0	3114.0	3115.0	3116.0	3117.0	3118.0	3119.0	3120.0	3121.0	3122.0	3123.0	3124.0	3125.0	3126.0	3127.0	3128.0	3129.0	3130.0	3131.0	3132.0	3133.0	3134.0	3135.0	3136.0	3137.0	3138.0	3139.0	3140.0	3141.0	3142.0	3143.0	3144.0	3145.0	3146.0	3147.0	3148.0	3149.0	3150.0	3151.0	3152.0	3153.0	3154.0	3155.0	3156.0	3157.0	3158.0	3159.0	3160.0	3161.0	3162.0	3163.0	3164.0	3165.0	3166.0	3167.0	3168.0	3169.0	3170.0	3171.0	3172.0	3173.0	3174.0	3175.0	3176.0	3177.0	3178.0	3179.0	3180.0	3181.0	3182.0	3183.0	3184.0	3185.0	3186.0	3187.0	3188.0	3189.0	3190.0	3191.0	3192.0	3193.0	3194.0	3195.0	3196.0	3197.0	3198.0	3199.0	3200.0	3201.0	3202.0	3203.0	3204.0	3205.0	3206.0	3207.0	3208.0	3209.0	3210.0	3211.0	3212.0	3213.0	3214.0	3215.0	3216.0	3217.0	3218.0	3219.0	3220.0	3221.0	3222.0	3223.0	3224.0	3225.0	3226.0	3227.0	3228.0	3229.0	3230.0	3231.0	3232.0	3233.0	3234.0	3235.0	3236.0	3237.0	3238.0	3239.0	3240.0	3241.0	3242.0	3243.0	3244.0	3245.0	3246.0	3247.0	3248.0	3249.0	3250.0	3251.0	3252.0	3253.0	3254.0	3255.0	3256.0	3257.0	3258.0	3259.0	3260.0	3261.0	3262.0	3263.0	3264.0	3265.0	3266.0	3267.0	3268.0	3269.0	3270.0	3271.0	3272.0	3273.0	3274.0	3275.0	3276.0	3277.0	3278.0	3279.0	3280.0	3281.0	3282.0	3283.0	3284.0	3285.0	3286.0	3287.0	3288.0	3289.0	3290.0	3291.0	3292.0	3293.0	3294.0	3295.0	3296.0	3297.0	3298.0	3299.0	3300.0	3301.0	3302.0	3303.0	3304.0	3305.0	3306.0	3307.0	3308.0	3309.0	3310.0	3311.0	3312.0	3313.0	3314.0	3315.0	3316.0	3317.0	3318.0	3319.0	3320.0	3321.0	3322.0	3323.0	3324.0	3325.0	3326.0	3327.0	3328.0	3329.0	3330.0	3331.0	3332.0	3333.0	3334.0	3335.0	3336.0	3337.0	3338.0	3339.0	3340.0	3341.0	3342.0	3343.0	3344.0	3345.0	3346.0	3347.0	3348.0	3349.0	3350.0	3351.0	3352.0	3353.0	3354.0	3355.0	3356.0	3357.0	3358.0	3359.0	3360.0	3361.0	3362.0	3363.0	3364.0	3365.0	3366.0	3367.0	3368.0	3369.0	3370.0	3371.0	3372.0	3373.0	3374.0	3375.0	3376.0	3377.0	3378.0	3379.0	3380.0	3381.0	3382.0	3383.0	3384.0	3385.0	3386.0	3387.0	3388.0	3389.0	3390.0	3391.0	3392.0	3393.0	3394.0	3395.0	3396.0	3397.0	3398.0	3399.0	3400.0	3401.0	3402.0	3403.0	3404.0	3405.0	3406.0	3407.0	3408.0	3409.0	3410.0	3411.0	3412.0	3413.0	3414.0	3415.0	3416.0	3417.0	3418.0	3419.0	3420.0	3421.0	3422.0	3423.0	3424.0	3425.0	3426.0	3427.0	3428.0	3429.0	3430.0	3431.0	3432.0	3433.0	3434.0	3435.0	3436.0	3437.0	3438.0	3439.0	3440.0	3441.0	3442.0	3443.0	3444.0	3445.0	3446.0	3447.0	3448.0	3449.0	3450.0	3451.0	3452.0	3453.0	3454.0	3455.0	3456.0	3457.0	3458.0	3459.0	3460.0	3461.0	3462.0	3463.0	3464.0	3465.0	3466.0	3467.0	3468.0	3469.0	3470.0	3471.0	3472.0	3473.0	3474.0	3475.0	3476.0	3477.0	3478.0	3479.0	3480.0	3481.0	3482.0	3483.0	3484.0	3485.0	3486.0	3487.0	3488.0	3489.0	3490.0	3491.0	3492.0	3493.0	3494.0	3495.0	3496.0	3497.0	3498.0	3499.0	3500.0	3501.0	3502.0	3503.0	3504.0	3505.0	3506.0	3507.0	3508.0	3509.0	3510.0	3511.0	3512.0	3513.0	3514.0	3515.0	3516.0	3517.0	3518.0	3519.0	3520.0	3521.0	3522.0	3523.0	3524.0	3525.0	3526.0	3527.0	3528.0	3529.0	3530.0	3531.0	3532.0	3533.0	3534.0	3535.0	3536.0	3537.0	3538.0	3539.0	3540.0	3541.0	3542.0	3543.0	3544.0	3545.0	3546.0	3547.0	3548.0	3549.0	3550.0	3551.0	3552.0	3553.0	3554.0	3555.0	3556.0	3557.0	3558.0	3559.0	3560.0	3561.0	3562.0	3563.0	3564.0	3565.0	3566.0	3567.0	3568.0	3569.0	3570.0	3571.0	3572.0	3573.0	3574.0	3575.0	3576.0	3577.0	3578.0	3579.0	3580.0	3581.0	3582.0	3583.0	3584.0	3585.0	3586.0	3587.0	3588.0	3589.0	3590.0	3591.0	3592.0	3593.0	3594.0	3595.0	3596.0	3597.0	3598.0	3599.0	3600.0	3601.0	3602.0	3603.0	3604.0	3605.0	3606.0	3607.0	3608.0	3609.0	3610.0
[truncated: 30,192,096 more chars]
