# Supplementary material for: Combining signal and sequence to detect RNA polymerase initiation in ATAC-seq data
Source: PLoS One. 2020 Apr 30;15(4):e0232332. doi: 10.1371/journal.pone.0232332 (PMC7192442; doi:10.1371/journal.pone.0232332)
Supplement: S1 File — (ZIP) [file pone.0232332.s011.zip › multiqc_reports/all_other_ATAC_samples_MultiQC/multiqc_data/mqc_picard_gcbias_plot_1.txt]

Sample	0	1	2	3	4	5	6	7	8	9	10	11	12	13	14	15	16	17	18	19	20	21	22	23	24	25	26	27	28	29	30	31	32	33	34	35	36	37	38	39	40	41	42	43	44	45	46	47	48
SRR1822165	22.00028	0.042017	0.050885	0.06844	0.072584	0.077044	0.091577	0.098405	0.112703	0.114682	0.128932	0.132913	0.140005	0.140885	0.141585	0.163091	0.154645	0.152273	0.152579	0.15945	0.161682	0.172613	0.171347	0.173346	0.208588	0.218612	0.201694	0.210185	0.264027	0.262029	0.297691	0.312083	0.374044	0.430117	0.475242	0.535912	0.674377	0.707178	0.761717	0.863071	1.016913	1.27183	1.51831	1.790579	1.80774	1.886128	1.861819	2.037908	1.864624
SRR1822165_001	21.936993	0.070486	0.060828	0.0	0.0	0.086454	0.0763	0.0	0.062254	0.055087	0.187157	0.172071	0.087835	0.088701	0.171878	0.169771	0.166575	0.184046	0.141599	0.145978	0.168193	0.154192	0.18169	0.168712	0.206287	0.219225	0.192054	0.208083	0.258973	0.257637	0.300015	0.310341	0.379699	0.427546	0.470897	0.536492	0.674658	0.707295	0.768272	0.877515	1.005142	1.283636	1.521521	1.784527	1.805578	1.863603	1.871446	2.02005	1.860731
SRR1822165_002	22.242744	0.105725	0.060825	0.071554	0.0	0.064838	0.209814	0.070967	0.046689	0.096397	0.128664	0.133827	0.131746	0.099784	0.128902	0.153848	0.148847	0.158083	0.140019	0.145438	0.167078	0.159167	0.177648	0.174926	0.203811	0.221181	0.200928	0.215619	0.258801	0.261203	0.301609	0.310094	0.375374	0.427087	0.477671	0.535388	0.671254	0.712725	0.761468	0.86346	1.008462	1.277103	1.524326	1.783093	1.799607	1.89036	1.870508	2.023379	1.86269
SRR1822165_003	22.285333	0.141128	0.060895	0.063676	0.014751	0.086549	0.165498	0.071048	0.103872	0.091912	0.156135	0.11484	0.122127	0.125798	0.132961	0.159335	0.147836	0.158264	0.137555	0.152894	0.166408	0.162763	0.171122	0.170057	0.210255	0.221853	0.200399	0.214381	0.262143	0.259586	0.300994	0.311043	0.3742	0.427701	0.475245	0.533363	0.676177	0.709289	0.760044	0.86491	1.012229	1.276301	1.518072	1.785784	1.806013	1.886942	1.870077	2.020366	1.860196
SRR1822165_004	22.60679	0.105933	0.060945	0.059746	0.011072	0.064965	0.143337	0.05333	0.093561	0.07589	0.181657	0.086201	0.135673	0.122198	0.129156	0.158137	0.154467	0.147756	0.145418	0.152664	0.157429	0.165261	0.171648	0.168167	0.207695	0.221483	0.203236	0.21341	0.261851	0.260915	0.300634	0.31305	0.373435	0.427016	0.473344	0.53248	0.673384	0.707802	0.759342	0.865027	1.010852	1.273785	1.519812	1.784688	1.809166	1.885636	1.870218	2.022878	1.866315
SRR1822165_005	22.410782	0.084712	0.073104	0.066888	0.017708	0.069268	0.14519	0.078186	0.081054	0.09379	0.154639	0.091911	0.12902	0.126591	0.143971	0.156214	0.149081	0.148406	0.14276	0.156445	0.157071	0.166508	0.170348	0.172563	0.207948	0.218484	0.203464	0.213579	0.263536	0.261744	0.299809	0.312905	0.374123	0.425655	0.473668	0.533151	0.673927	0.706535	0.759762	0.866434	1.01187	1.27256	1.51796	1.784377	1.804213	1.885874	1.864667	2.026693	1.864763
SRR1822165_006	22.09775	0.094158	0.071099	0.143383	0.014762	0.07218	0.121035	0.071103	0.067569	0.091983	0.144538	0.10216	0.119778	0.116639	0.142196	0.149715	0.151501	0.145779	0.141865	0.154793	0.160379	0.166743	0.171319	0.17362	0.209146	0.219607	0.204429	0.212585	0.265378	0.26202	0.299589	0.312733	0.373725	0.425262	0.474062	0.53388	0.673633	0.706358	0.759407	0.865633	1.013852	1.271178	1.515672	1.787381	1.803307	1.889145	1.866216	2.027747	1.865154
SRR1822165_007	22.111869	0.100893	0.069654	0.136567	0.018982	0.080437	0.15836	0.081268	0.08911	0.11039	0.177479	0.095783	0.132011	0.131726	0.138667	0.160992	0.151176	0.150633	0.145706	0.152823	0.158492	0.166882	0.171435	0.172275	0.208779	0.219144	0.205168	0.212654	0.26373	0.262564	0.299974	0.312391	0.374579	0.426223	0.474062	0.533818	0.674703	0.707786	0.760482	0.865259	1.012992	1.270606	1.516724	1.782376	1.800792	1.887525	1.864165	2.027843	1.863399
SRR1822165_008	22.218721	0.105945	0.060952	0.131456	0.01661	0.08663	0.138575	0.084449	0.085775	0.100048	0.178748	0.088606	0.133855	0.120824	0.140914	0.158156	0.147382	0.146887	0.146618	0.153349	0.159388	0.166857	0.171042	0.173297	0.20873	0.218911	0.204088	0.211917	0.26358	0.261335	0.30052	0.311962	0.374198	0.426846	0.474195	0.534624	0.674412	0.707722	0.759268	0.863679	1.014113	1.270391	1.514032	1.783699	1.799629	1.886876	1.865938	2.031234	1.86277
SRR1822165_009	22.317928	0.102049	0.067742	0.116881	0.024614	0.091468	0.12746	0.075086	0.090131	0.09509	0.166746	0.089428	0.122274	0.114837	0.134862	0.163664	0.15354	0.145316	0.146131	0.154266	0.162255	0.16734	0.171671	0.174323	0.208311	0.219731	0.204566	0.212215	0.264517	0.26208	0.299859	0.311824	0.373637	0.427353	0.475304	0.534699	0.674235	0.708208	0.759493	0.863346	1.014917	1.271132	1.513295	1.783211	1.801906	1.888603	1.861301	2.031032	1.863272
SRR1822165_01	22.179453	0.091832	0.06096	0.143425	0.04873	0.095306	0.118522	0.096018	0.090465	0.121454	0.15474	0.080475	0.114434	0.127785	0.129189	0.16695	0.151665	0.142354	0.149318	0.153771	0.161831	0.167983	0.171306	0.174763	0.208871	0.220383	0.20395	0.212032	0.264543	0.262161	0.298665	0.311845	0.373792	0.427861	0.475423	0.534931	0.675001	0.708127	0.760194	0.863069	1.015654	1.2719	1.51387	1.782984	1.802506	1.890423	1.859854	2.032385	1.862197
SRR1822165_02	22.199736	0.07059	0.057872	0.102716	0.05755	0.093075	0.091694	0.078182	0.121575	0.129644	0.133545	0.102437	0.124616	0.147682	0.141617	0.165505	0.155995	0.147453	0.148032	0.15473	0.164672	0.171069	0.170359	0.174308	0.210475	0.21979	0.202255	0.210192	0.264582	0.262156	0.298502	0.311189	0.372904	0.429476	0.474798	0.537331	0.674519	0.706813	0.76127	0.862061	1.013669	1.271889	1.515714	1.789763	1.807724	1.888048	1.86067	2.031442	1.863356
SRR1822165_03	21.96558	0.070617	0.042658	0.090806	0.059047	0.098162	0.107017	0.081766	0.119542	0.119575	0.135939	0.11748	0.120263	0.151441	0.143236	0.164238	0.152089	0.150739	0.149795	0.15646	0.163429	0.171887	0.170955	0.174793	0.211183	0.219535	0.202069	0.210777	0.264824	0.26177	0.297779	0.311666	0.374003	0.43049	0.475806	0.537288	0.674225	0.707896	0.76049	0.862015	1.014329	1.270618	1.515591	1.790954	1.808997	1.885713	1.860009	2.035517	1.861045
SRR1822165_04	22.068037	0.052949	0.054832	0.081227	0.05645	0.089839	0.095527	0.096851	0.116134	0.113797	0.127118	0.123515	0.124998	0.148811	0.14183	0.162204	0.152021	0.150603	0.149705	0.155443	0.163104	0.170841	0.17163	0.173916	0.211445	0.220399	0.202619	0.210513	0.264818	0.26199	0.297731	0.312248	0.373849	0.430764	0.47615	0.537416	0.674477	0.706645	0.762167	0.862001	1.015475	1.271342	1.515121	1.790737	1.809673	1.885957	1.860065	2.035114	1.862536
SRR1822165_05	22.109889	0.055066	0.052394	0.075492	0.052243	0.090054	0.094761	0.103069	0.121588	0.116968	0.123718	0.134044	0.130201	0.15103	0.145701	0.1626	0.15555	0.15073	0.149828	0.154981	0.162015	0.171014	0.17205	0.1731	0.211764	0.219532	0.202216	0.210971	0.264685	0.262001	0.297213	0.312678	0.373796	0.430465	0.475067	0.536794	0.673548	0.706516	0.761212	0.86169	1.015923	1.270824	1.51732	1.790066	1.809697	1.886611	1.859451	2.034953	1.862883
SRR1822165_06	22.042686	0.049419	0.058894	0.078041	0.061984	0.090921	0.094252	0.106624	0.124187	0.110808	0.122236	0.133727	0.13245	0.149736	0.143981	0.167118	0.157078	0.150031	0.149073	0.155264	0.161244	0.171536	0.170616	0.172917	0.210796	0.219236	0.202203	0.21084	0.264328	0.262194	0.297635	0.312593	0.37419	0.430275	0.475218	0.536566	0.673722	0.70616	0.761943	0.861777	1.016329	1.270697	1.517838	1.78977	1.810121	1.886118	1.859493	2.035533	1.860886
SRR1822165_07	22.027442	0.052453	0.055712	0.082606	0.064524	0.091555	0.095542	0.105626	0.115818	0.113914	0.120861	0.134615	0.130308	0.145027	0.140427	0.1665	0.156115	0.150027	0.150584	0.155261	0.160676	0.171665	0.171031	0.173274	0.210936	0.219771	0.202618	0.210683	0.264761	0.262128	0.297379	0.31298	0.374088	0.430227	0.475326	0.537206	0.673654	0.706249	0.761804	0.861404	1.015654	1.271641	1.51791	1.790726	1.809443	1.886927	1.860033	2.036791	1.861699
SRR1822165_08	22.00742	0.046774	0.054073	0.080036	0.069181	0.086054	0.091232	0.103519	0.118477	0.114147	0.118336	0.132376	0.13435	0.141876	0.140564	0.166329	0.155843	0.150165	0.151582	0.156289	0.161051	0.171708	0.170079	0.1738	0.210282	0.219386	0.202597	0.210719	0.264975	0.261985	0.29778	0.313325	0.374025	0.430243	0.475424	0.53724	0.673401	0.705772	0.761985	0.861959	1.015605	1.271973	1.518084	1.791357	1.808778	1.88662	1.859304	2.03754	1.861943
SRR1822165_09	21.921585	0.044713	0.052125	0.075919	0.072808	0.082744	0.091707	0.102282	0.119166	0.111883	0.118983	0.130005	0.133104	0.142026	0.139288	0.166147	0.155365	0.152594	0.151597	0.156529	0.159875	0.171769	0.169815	0.173901	0.210159	0.219338	0.20264	0.210631	0.26474	0.261952	0.298045	0.313383	0.373744	0.429907	0.475504	0.536837	0.673121	0.706233	0.762701	0.861984	1.016484	1.272641	1.517781	1.791166	1.808229	1.885993	1.85983	2.037388	1.862669
SRR1822165_1	21.979322	0.045187	0.051181	0.077889	0.071287	0.086599	0.092095	0.100591	0.118793	0.111737	0.119278	0.127929	0.132559	0.140937	0.138359	0.164794	0.155423	0.152588	0.152427	0.157376	0.159784	0.171639	0.169335	0.173916	0.209619	0.218558	0.202583	0.210636	0.264605	0.261997	0.297861	0.31322	0.373683	0.42993	0.475557	0.536554	0.673485	0.70657	0.763167	0.861915	1.016242	1.272533	1.518412	1.791144	1.808538	1.885374	1.859752	2.036939	1.862256
SRR1822165_2	21.964003	0.042724	0.053019	0.075036	0.074401	0.085099	0.090583	0.098299	0.119751	0.116035	0.126683	0.129485	0.136984	0.14163	0.140811	0.166579	0.153996	0.152203	0.15266	0.158751	0.159995	0.172124	0.170783	0.173698	0.208885	0.21921	0.202045	0.210373	0.264097	0.26197	0.297864	0.312387	0.374155	0.430101	0.475547	0.536738	0.674113	0.706281	0.762366	0.862466	1.016489	1.272018	1.518511	1.790964	1.809148	1.886195	1.860022	2.037583	1.863334
SRR1822165_3	21.939115	0.044018	0.0518	0.070097	0.071005	0.07983	0.092749	0.095158	0.116632	0.112309	0.126487	0.127633	0.137863	0.141333	0.142871	0.165444	0.153912	0.152119	0.152744	0.158177	0.16069	0.172401	0.171074	0.173548	0.208713	0.218942	0.202212	0.209842	0.264158	0.26186	0.297974	0.312247	0.373885	0.429998	0.475305	0.536474	0.674097	0.706709	0.762308	0.863125	1.016489	1.272333	1.518165	1.790968	1.808905	1.886266	1.86106	2.037793	1.864189
SRR1822165_4	21.985791	0.043605	0.051037	0.069418	0.070634	0.078276	0.093065	0.097318	0.115694	0.11341	0.128848	0.127518	0.139547	0.140321	0.141531	0.162761	0.153388	0.15247	0.152975	0.158599	0.161066	0.172655	0.170942	0.173427	0.208434	0.219049	0.202027	0.210001	0.263947	0.261886	0.297917	0.312343	0.373993	0.4301	0.475403	0.536289	0.674603	0.707054	0.762314	0.863301	1.016782	1.272157	1.518488	1.790834	1.808347	1.886563	1.861339	2.037831	1.864414
SRR1822165_5	21.971863	0.043925	0.049119	0.069015	0.069353	0.076742	0.095095	0.097909	0.115824	0.113526	0.127037	0.131748	0.138923	0.140322	0.141894	0.162649	0.153182	0.151645	0.152922	0.158162	0.161028	0.17272	0.171112	0.173264	0.208425	0.219046	0.201806	0.209926	0.263946	0.261926	0.297799	0.312442	0.373872	0.430033	0.475335	0.536216	0.674758	0.70715	0.761812	0.863096	1.016668	1.272213	1.517999	1.790796	1.808322	1.886166	1.861847	2.038086	1.864629
SRR1822165_6	21.986743	0.042137	0.048653	0.07002	0.06872	0.076946	0.093772	0.09617	0.112895	0.113188	0.128798	0.131981	0.139996	0.141247	0.142056	0.162927	0.152837	0.152028	0.152317	0.158953	0.161251	0.172773	0.171246	0.173253	0.208429	0.218784	0.201831	0.210088	0.264149	0.26194	0.297709	0.312276	0.373907	0.430047	0.475398	0.536061	0.67473	0.707068	0.76176	0.863052	1.016824	1.271888	1.518127	1.790737	1.807702	1.88566	1.862041	2.037767	1.86479
SRR1822165_7	22.00286	0.043583	0.0498	0.071489	0.0689	0.077957	0.092608	0.097516	0.113921	0.113971	0.129954	0.132392	0.140176	0.141463	0.142562	0.162418	0.153243	0.152124	0.152819	0.159522	0.161458	0.172735	0.171294	0.17341	0.208537	0.218706	0.201805	0.210143	0.264132	0.261788	0.297597	0.312171	0.373938	0.429968	0.475417	0.536099	0.674511	0.707173	0.761676	0.863018	1.016954	1.272122	1.518147	1.790728	1.807978	1.885806	1.861978	2.037723	1.864615
SRR1822165_8	22.005945	0.043342	0.051192	0.070557	0.072409	0.078442	0.09049	0.097501	0.111411	0.113554	0.129616	0.134013	0.140599	0.141897	0.142741	0.162416	0.153777	0.15259	0.152498	0.159732	0.161536	0.172629	0.17133	0.173304	0.208449	0.218619	0.201696	0.210084	0.264107	0.261916	0.297557	0.312005	0.373882	0.430108	0.475286	0.535969	0.674503	0.7072	0.761633	0.863099	1.017059	1.272115	1.518354	1.790695	1.807812	1.88619	1.861775	2.037665	1.864615
SRR1822165_9	22.003607	0.043235	0.050583	0.068825	0.072828	0.077812	0.090034	0.098559	0.11182	0.115226	0.129252	0.133384	0.141209	0.142067	0.142442	0.163519	0.15423	0.152427	0.152779	0.159556	0.161666	0.172562	0.17136	0.17324	0.208581	0.218711	0.201675	0.210122	0.264124	0.261971	0.297633	0.312062	0.37408	0.430144	0.475308	0.535981	0.674415	0.707158	0.761584	0.863118	1.017088	1.272093	1.518353	1.790608	1.807648	1.885951	1.861758	2.037823	1.864723
SRR1822166	23.978876	0.022252	0.019203	0.035358	0.03337	0.043905	0.054719	0.062343	0.068252	0.086195	0.088384	0.093159	0.093332	0.097854	0.101496	0.119569	0.1118	0.107555	0.110096	0.116825	0.120447	0.12893	0.127898	0.130994	0.171407	0.182268	0.161854	0.170121	0.226224	0.222442	0.261806	0.275697	0.341119	0.399919	0.44886	0.510648	0.661097	0.694872	0.753847	0.862981	1.035129	1.316953	1.588389	1.885371	1.902078	1.986423	1.95726	2.152634	1.954286
SRR1822166_001	20.527072	0.0	0.0	0.818376	0.0	0.148312	0.0	0.0	0.0	0.0	0.0	0.065597	0.0	0.418458	0.026805	0.091013	0.10944	0.080957	0.118758	0.113331	0.106302	0.124161	0.115977	0.124111	0.153094	0.177304	0.16675	0.172329	0.232939	0.220019	0.273313	0.297321	0.351668	0.393291	0.457371	0.518854	0.658316	0.702078	0.759647	0.855227	1.018986	1.340455	1.59058	1.874114	1.916459	1.989049	1.951857	2.163388	1.95007
SRR1822166_002	22.878157	0.0	0.0	0.408876	0.0	0.296399	0.065396	0.0	0.0	0.0	0.0	0.032774	0.050189	0.285095	0.080354	0.100038	0.103281	0.105163	0.124062	0.116898	0.123925	0.129461	0.134984	0.126	0.159127	0.177169	0.162848	0.17241	0.232762	0.22195	0.269767	0.281179	0.355707	0.399005	0.445922	0.514448	0.655154	0.68835	0.757455	0.867819	1.040672	1.333999	1.598649	1.87719	1.894955	1.978317	1.947461	2.147437	1.944061
SRR1822166_003	23.454399	0.0	0.069576	0.27283	0.0	0.247221	0.043637	0.040589	0.0	0.031505	0.026759	0.043738	0.066979	0.240964	0.089363	0.084957	0.097294	0.105258	0.113376	0.104816	0.136693	0.129577	0.129614	0.135382	0.161066	0.186533	0.157368	0.171079	0.234803	0.224573	0.267637	0.280016	0.346216	0.396895	0.44262	0.514911	0.659704	0.691759	0.756723	0.869183	1.030368	1.330055	1.575906	1.878879	1.899894	1.981868	1.956982	2.158161	1.952317
SRR1822166_004	24.01404	0.0	0.052223	0.204781	0.0	0.18556	0.065506	0.030465	0.026724	0.023647	0.020085	0.065657	0.050273	0.20942	0.093904	0.109316	0.106497	0.091159	0.116165	0.107946	0.129199	0.13328	0.131913	0.135156	0.161704	0.182993	0.154675	0.172911	0.232327	0.224667	0.261352	0.279524	0.343116	0.393245	0.442266	0.51161	0.661788	0.694094	0.751701	0.864955	1.032865	1.322511	1.581737	1.887164	1.899329	1.979604	1.96902	2.154883	1.949352
SRR1822166_005	23.691167	0.0	0.041751	0.163717	0.030341	0.17802	0.05237	0.048712	0.021365	0.03781	0.032115	0.052491	0.05024	0.175037	0.080436	0.127451	0.121631	0.093934	0.112309	0.104584	0.120507	0.130313	0.130508	0.136259	0.165138	0.1841	0.153893	0.173307	0.230508	0.222144	0.261297	0.279022	0.34432	0.393114	0.44609	0.512309	0.662419	0.690725	0.751036	0.86671	1.033672	1.312326	1.58365	1.882908	1.898719	1.978822	1.97992	2.15701	1.945511
SRR1822166_006	23.438458	0.0	0.034808	0.136492	0.025295	0.173153	0.043662	0.040612	0.035624	0.031523	0.026775	0.054703	0.041885	0.164964	0.076002	0.121437	0.107489	0.089115	0.115241	0.106095	0.120308	0.129051	0.12639	0.135128	0.16629	0.182239	0.151492	0.171743	0.226812	0.222491	0.261637	0.280972	0.343168	0.3977	0.446503	0.511363	0.662846	0.689092	0.756041	0.86858	1.031802	1.311035	1.585154	1.879696	1.903942	1.975487	1.973056	2.153003	1.949156
SRR1822166_007	23.726852	0.0	0.029835	0.140392	0.065044	0.148417	0.037424	0.03481	0.030535	0.027019	0.02295	0.046888	0.043082	0.152274	0.072808	0.127508	0.107779	0.089115	0.120385	0.107662	0.121574	0.128622	0.127929	0.134844	0.169479	0.181376	0.155128	0.171662	0.227763	0.221837	0.259678	0.2792	0.342868	0.39562	0.446812	0.511457	0.6649	0.687732	0.756285	0.867668	1.031952	1.314006	1.586221	1.886456	1.909529	1.976023	1.967681	2.15315	1.947515
SRR1822166_008	23.792373	0.0	0.026109	0.122857	0.056921	0.12988	0.03275	0.030462	0.026721	0.023645	0.030125	0.049239	0.043985	0.142774	0.070422	0.132078	0.106488	0.086087	0.117505	0.106564	0.120638	0.129666	0.128109	0.135144	0.168908	0.180827	0.15756	0.171674	0.226579	0.221696	0.261619	0.279399	0.341699	0.396279	0.447895	0.51003	0.661548	0.686037	0.753957	0.866162	1.033435	1.31303	1.586153	1.889967	1.908397	1.975997	1.967347	2.157364	1.952691
SRR1822166_009	24.339751	0.0	0.023218	0.109255	0.050619	0.1155	0.029124	0.02709	0.059407	0.126162	0.02679	0.051085	0.055879	0.135431	0.080518	0.129605	0.106873	0.087364	0.117107	0.110222	0.119108	0.131326	0.128441	0.13664	0.170235	0.181147	0.157826	0.173303	0.227571	0.223174	0.261057	0.277675	0.341731	0.397499	0.448872	0.510041	0.664256	0.687854	0.752502	0.862691	1.032689	1.313403	1.587995	1.88986	1.90293	1.976552	1.968431	2.155808	1.951851
SRR1822166_01	24.545522	0.0	0.020886	0.098278	0.045533	0.103896	0.026198	0.024368	0.053439	0.1324	0.072294	0.052517	0.060317	0.137052	0.085841	0.125692	0.11804	0.088308	0.115605	0.116709	0.119046	0.131277	0.128725	0.135431	0.169915	0.182164	0.158052	0.174327	0.226149	0.222899	0.261803	0.277512	0.33983	0.396943	0.448334	0.508585	0.664977	0.687856	0.754495	0.86224	1.032692	1.314613	1.589343	1.888363	1.904647	1.977384	1.971765	2.153722	1.953369
SRR1822166_02	24.245318	0.0	0.020869	0.057283	0.030331	0.074153	0.04581	0.054785	0.042717	0.080322	0.068224	0.101671	0.072826	0.100805	0.07103	0.127412	0.103355	0.095119	0.110116	0.116799	0.118445	0.124965	0.12579	0.133735	0.169395	0.181406	0.158505	0.172172	0.226976	0.221704	0.260709	0.276017	0.340607	0.39848	0.448286	0.510442	0.65939	0.691008	0.755349	0.862952	1.031543	1.317753	1.582202	1.884459	1.90138	1.983752	1.964067	2.154573	1.951379
SRR1822166_03	24.29495	0.00806	0.013911	0.043639	0.030327	0.054372	0.047986	0.040576	0.046271	0.072438	0.069553	0.094007	0.088719	0.098891	0.068788	0.11951	0.10699	0.09902	0.110822	0.112824	0.121046	0.126239	0.127597	0.132064	0.17081	0.180361	0.160979	0.170814	0.227809	0.220939	0.261301	0.275709	0.339846	0.398484	0.448054	0.513477	0.659021	0.694681	0.756386	0.864742	1.032012	1.323588	1.581451	1.884168	1.903147	1.980032	1.962198	2.155381	1.951586
SRR1822166_04	24.189888	0.006044	0.010431	0.036814	0.037903	0.048185	0.049068	0.054768	0.034697	0.092107	0.088263	0.10492	0.086612	0.103628	0.084407	0.120096	0.113961	0.102577	0.112241	0.112104	0.120624	0.126457	0.128157	0.130991	0.170979	0.18244	0.161367	0.170307	0.226479	0.221396	0.261423	0.276121	0.340382	0.399108	0.446981	0.511921	0.659404	0.695603	0.756286	0.865679	1.030807	1.321596	1.584159	1.881379	1.900404	1.979138	1.960383	2.157465	1.953867
SRR1822166_05	24.51319	0.004836	0.020867	0.045822	0.033361	0.038556	0.044497	0.048693	0.044849	0.102047	0.089886	0.101006	0.089391	0.096612	0.084692	0.1183	0.113558	0.101829	0.114639	0.11061	0.119143	0.128569	0.128532	0.132313	0.170579	0.183339	0.161306	0.171345	0.226959	0.220873	0.26078	0.275646	0.340365	0.399183	0.447201	0.512248	0.659033	0.696721	0.755302	0.864666	1.031991	1.318902	1.584926	1.882916	1.900118	1.981396	1.96088	2.155841	1.955923
SRR1822166_06	24.582251	0.008061	0.02087	0.040918	0.037915	0.044493	0.041448	0.077106	0.046278	0.100799	0.086954	0.098394	0.080361	0.098272	0.087562	0.123775	0.114504	0.105916	0.113357	0.112781	0.118786	0.127517	0.127375	0.13268	0.169618	0.183057	0.160861	0.171116	0.226751	0.22059	0.260779	0.27564	0.340595	0.3992	0.447631	0.512561	0.660135	0.697339	0.75567	0.866842	1.031956	1.317771	1.585428	1.883994	1.902132	1.983485	1.956262	2.156601	1.955279
SRR1822166_07	24.384507	0.017274	0.02087	0.037412	0.0325	0.038138	0.039268	0.076529	0.053399	0.094502	0.083707	0.091837	0.081081	0.095105	0.086926	0.124039	0.115347	0.106979	0.113438	0.113175	0.120224	0.128506	0.127237	0.130948	0.169053	0.183361	0.160922	0.17079	0.226887	0.221068	0.261232	0.275683	0.340669	0.398416	0.448464	0.512281	0.660117	0.697215	0.756444	0.865688	1.032786	1.317038	1.58406	1.88382	1.902483	1.984484	1.956833	2.155721	1.955555
SRR1822166_08	24.414468	0.024183	0.018261	0.055238	0.034123	0.038931	0.040902	0.077612	0.052062	0.093316	0.092304	0.085274	0.090405	0.093674	0.089459	0.123318	0.115516	0.106757	0.113356	0.112962	0.120535	0.126811	0.128048	0.131019	0.168647	0.183394	0.161536	0.171522	0.227194	0.22165	0.261431	0.276336	0.341623	0.398403	0.448618	0.512642	0.660068	0.696534	0.756274	0.865315	1.033002	1.316917	1.583091	1.884792	1.901509	1.986228	1.956649	2.156037	1.956363
SRR1822166_09	24.297226	0.021497	0.018551	0.050921	0.032018	0.03955	0.039268	0.071697	0.051026	0.099751	0.088294	0.091108	0.088734	0.092568	0.090244	0.122362	0.115115	0.105873	0.111441	0.114306	0.119154	0.12736	0.127458	0.130907	0.168489	0.183262	0.161304	0.171641	0.226974	0.221839	0.26123	0.276577	0.341211	0.398554	0.448406	0.512432	0.660818	0.696074	0.755663	0.864863	1.033848	1.31656	1.583826	1.886062	1.90227	1.987092	1.957109	2.154916	1.956398
SRR1822166_1	24.2371	0.021771	0.018788	0.045841	0.031858	0.038571	0.040587	0.064544	0.051276	0.090745	0.085908	0.08858	0.08792	0.098554	0.091698	0.123993	0.11774	0.104542	0.111446	0.114531	0.120027	0.127524	0.128202	0.131205	0.169279	0.183125	0.161221	0.171428	0.226802	0.222252	0.261139	0.276443	0.341285	0.398926	0.448274	0.512173	0.661302	0.695607	0.755428	0.864516	1.033653	1.316739	1.58419	1.8861	1.901934	1.987227	1.95673	2.154549	1.956824
SRR1822166_2	24.126011	0.016932	0.028179	0.048292	0.037164	0.040051	0.051057	0.054796	0.052874	0.095935	0.082689	0.087587	0.090173	0.098545	0.09933	0.122525	0.113168	0.105464	0.110814	0.116842	0.120889	0.128178	0.127254	0.131932	0.169705	0.183369	0.162183	0.170393	0.226949	0.221883	0.261826	0.276429	0.341274	0.400141	0.44882	0.51148	0.660488	0.695137	0.755039	0.863019	1.034005	1.315766	1.586667	1.884961	1.901904	1.98599	1.956855	2.153168	1.95566
SRR1822166_3	24.124839	0.017734	0.02226	0.039279	0.036397	0.045479	0.048427	0.055595	0.057311	0.097329	0.084542	0.095984	0.088393	0.102705	0.100423	0.121888	0.111215	0.10556	0.108817	0.117393	0.120433	0.128176	0.127254	0.13123	0.170412	0.182673	0.162044	0.169986	0.226385	0.222159	0.261425	0.27592	0.341496	0.399999	0.448452	0.511191	0.660764	0.694304	0.754317	0.862917	1.033724	1.317002	1.587896	1.884106	1.901503	1.986012	1.959107	2.153318	1.954277
SRR1822166_4	24.105777	0.018742	0.020869	0.038462	0.036398	0.047829	0.05301	0.05996	0.061674	0.094734	0.08207	0.093473	0.091159	0.101568	0.101253	0.120634	0.111017	0.106535	0.109942	0.116554	0.11946	0.127945	0.127245	0.130927	0.170556	0.182339	0.16167	0.170271	0.22594	0.222305	0.261555	0.275837	0.341718	0.399927	0.448557	0.511247	0.660571	0.694568	0.754081	0.86337	1.03419	1.316564	1.58721	1.885198	1.901149	1.98553	1.957839	2.153741	1.954693
SRR1822166_5	24.049801	0.017415	0.018786	0.038305	0.038528	0.04539	0.053935	0.06137	0.064087	0.094136	0.088787	0.094867	0.092531	0.100216	0.103429	0.119171	0.110769	0.106311	0.110579	0.11666	0.119834	0.12849	0.12731	0.130602	0.171172	0.182479	0.161807	0.170087	0.225848	0.222451	0.261722	0.275756	0.341677	0.400067	0.448819	0.51104	0.660676	0.695027	0.754239	0.862454	1.034383	1.316282	1.587391	1.885051	1.901725	1.98545	1.957952	2.153274	1.953835
SRR1822166_6	24.042377	0.018545	0.019483	0.039837	0.03666	0.044257	0.054987	0.063933	0.0689	0.089167	0.088448	0.094263	0.093192	0.100199	0.103805	0.119437	0.11131	0.106496	0.110524	0.116642	0.119976	0.128473	0.127262	0.130436	0.171225	0.182382	0.161737	0.169928	0.226095	0.222373	0.261771	0.275971	0.341375	0.400008	0.448982	0.51107	0.660701	0.6949	0.754046	0.862348	1.034332	1.316047	1.586923	1.884854	1.901711	1.986096	1.957869	2.153658	1.953867
SRR1822166_7	23.993279	0.021424	0.01819	0.038353	0.035538	0.044289	0.05461	0.06419	0.06943	0.0879	0.086932	0.095601	0.09272	0.099957	0.103485	0.120287	0.112151	0.10703	0.110417	0.116876	0.120105	0.128694	0.127432	0.130952	0.171378	0.18228	0.161908	0.17013	0.226053	0.222544	0.261841	0.275652	0.341136	0.399821	0.448744	0.511032	0.661158	0.694781	0.754024	0.862462	1.034662	1.316474	1.587699	1.884623	1.901862	1.985752	1.957917	2.153325	1.954282
SRR1822166_8	23.992569	0.022068	0.019566	0.036623	0.034125	0.044866	0.053013	0.062703	0.068753	0.087416	0.08649	0.094217	0.092609	0.099624	0.102298	0.120346	0.111951	0.106785	0.110657	0.116474	0.120258	0.128994	0.127883	0.13117	0.17149	0.182267	0.161753	0.170038	0.226163	0.222474	0.2618	0.275658	0.341243	0.399552	0.448708	0.511121	0.66115	0.694666	0.753871	0.862761	1.034897	1.316577	1.587917	1.885032	1.902406	1.986396	1.957444	2.152666	1.954149
SRR1822166_9	23.996789	0.021231	0.020409	0.037832	0.034719	0.044335	0.054982	0.061424	0.068834	0.087687	0.087056	0.093744	0.092988	0.098963	0.102052	0.120012	0.111414	0.106957	0.110369	0.116661	0.120674	0.129024	0.127886	0.131242	0.171683	0.182417	0.161996	0.170101	0.226251	0.222537	0.261766	0.275739	0.341221	0.399917	0.448793	0.510833	0.661091	0.694689	0.754184	0.862942	1.034825	1.31693	1.588181	1.885122	1.902283	1.986246	1.956943	2.152722	1.953953
SRR1822167	31.326754	0.00651	0.008633	0.013541	0.017924	0.0223	0.028189	0.027579	0.0345	0.036484	0.041793	0.049875	0.054051	0.052378	0.055615	0.06498	0.061285	0.061181	0.061093	0.066401	0.068359	0.073298	0.072839	0.074675	0.125735	0.136063	0.103782	0.111539	0.18267	0.169186	0.205344	0.218964	0.295724	0.359163	0.405619	0.477074	0.653204	0.684764	0.746494	0.873273	1.061053	1.384305	1.699709	2.045956	2.058872	2.14982	2.099953	2.308178	2.068076
SRR1822168	31.02298	0.012047	0.015223	0.019219	0.019562	0.024143	0.028876	0.034007	0.037526	0.047328	0.047768	0.054209	0.058083	0.05455	0.058944	0.068072	0.065053	0.06194	0.062861	0.066365	0.068676	0.0733	0.074592	0.075448	0.127217	0.136754	0.106026	0.113171	0.184164	0.171662	0.20703	0.220917	0.296919	0.35846	0.404743	0.475595	0.647966	0.682625	0.741755	0.867878	1.054454	1.376955	1.688638	2.031287	2.045044	2.134017	2.085934	2.289473	2.056755
SRR1822168_001	31.98657	0.0	0.0	0.0	0.0	0.0	0.0	0.108278	0.189961	0.084045	0.0	0.116678	0.0	0.101497	0.023839	0.097131	0.010815	0.064799	0.043207	0.084535	0.063027	0.075216	0.071498	0.078589	0.123839	0.141862	0.095879	0.115512	0.185992	0.174124	0.206132	0.222398	0.298739	0.36089	0.400698	0.466891	0.651781	0.688212	0.747425	0.893453	1.056174	1.376374	1.691016	2.012246	2.026474	2.13046	2.121607	2.285331	2.049217
SRR1822168_002	31.870385	0.0	0.0	0.0	0.0	0.0	0.0	0.053942	0.094636	0.04187	0.0	0.087191	0.0	0.050564	0.035629	0.088714	0.064651	0.05739	0.047834	0.076129	0.06504	0.074145	0.074158	0.078304	0.124071	0.135639	0.102004	0.110579	0.180773	0.173205	0.210659	0.223119	0.302237	0.353015	0.401777	0.46688	0.652136	0.689553	0.749184	0.887295	1.066525	1.37344	1.686645	2.011148	2.029825	2.106372	2.122289	2.28197	2.050628
SRR1822168_003	31.880744	0.0	0.0	0.0	0.0	0.0	0.0	0.036032	0.063214	0.027968	0.023755	0.097068	0.014865	0.056292	0.039665	0.086193	0.061179	0.05271	0.051122	0.073573	0.068913	0.076686	0.072937	0.078163	0.12955	0.137084	0.104812	0.111926	0.176357	0.169432	0.20673	0.220845	0.298454	0.352129	0.405817	0.469918	0.656138	0.687589	0.751006	0.885015	1.054582	1.383977	1.689627	2.017745	2.030057	2.113218	2.099411	2.290667	2.046041
SRR1822168_004	31.919207	0.0	0.0	0.0	0.0	0.0	0.0	0.027045	0.047448	0.020992	0.035661	0.072859	0.011157	0.042253	0.035727	0.080871	0.056726	0.048556	0.067151	0.066593	0.07028	0.07395	0.07202	0.075211	0.131248	0.134241	0.103404	0.112298	0.179725	0.167151	0.206401	0.220137	0.29831	0.355016	0.405132	0.47117	0.652658	0.687825	0.74887	0.880701	1.051138	1.381367	1.682986	2.026141	2.039902	2.116583	2.097142	2.292943	2.054404
SRR1822168_005	31.489752	0.0	0.0	0.0	0.0	0.0	0.0	0.021636	0.037958	0.016794	0.028528	0.058286	0.008926	0.047322	0.042871	0.06793	0.060506	0.050353	0.06715	0.066267	0.071515	0.073228	0.072369	0.076929	0.133569	0.134973	0.100984	0.111937	0.181722	0.170176	0.204138	0.220639	0.298073	0.358299	0.407956	0.469394	0.65115	0.684719	0.749938	0.879931	1.051669	1.378986	1.683751	2.030964	2.03747	2.115949	2.095449	2.298191	2.061999
SRR1822168_006	31.163903	0.0	0.0	0.0	0.0	0.0	0.019407	0.018052	0.047505	0.014012	0.023802	0.048631	0.007447	0.050764	0.047693	0.078268	0.061301	0.058817	0.068832	0.06342	0.073554	0.071236	0.071324	0.076994	0.132432	0.137266	0.102183	0.111708	0.184257	0.170105	0.20486	0.22034	0.29642	0.360039	0.406659	0.469884	0.651706	0.68107	0.746994	0.878645	1.052314	1.372843	1.680341	2.03023	2.046789	2.121162	2.097032	2.294876	2.061139
SRR1822168_007	30.813427	0.0	0.0	0.0	0.0	0.0	0.016634	0.015472	0.040717	0.01201	0.030602	0.050018	0.070214	0.053179	0.051098	0.076338	0.060268	0.06173	0.063799	0.061792	0.073015	0.075236	0.070177	0.078484	0.135017	0.137456	0.102691	0.111497	0.185576	0.170475	0.204748	0.219016	0.296315	0.358633	0.404803	0.471365	0.652137	0.681634	0.748754	0.878599	1.053438	1.369659	1.679158	2.029995	2.048862	2.123676	2.093042	2.288432	2.061154
SRR1822168_008	30.309337	0.0	0.0	0.0	0.016871	0.0	0.014561	0.013543	0.035641	0.010512	0.035716	0.058377	0.078222	0.04655	0.053673	0.07897	0.063576	0.064841	0.066054	0.061815	0.072359	0.074263	0.072277	0.07864	0.135215	0.137109	0.103395	0.112423	0.185949	0.172943	0.205167	0.220711	0.296549	0.359167	0.404506	0.470954	0.6512	0.681303	0.748763	0.87794	1.054286	1.367089	1.682669	2.027639	2.043953	2.128792	2.095795	2.28899	2.060409
SRR1822168_009	30.646758	0.0	0.0	0.0	0.015001	0.0	0.012947	0.024085	0.031691	0.018695	0.031758	0.064884	0.074521	0.045154	0.055679	0.07382	0.061342	0.06246	0.062471	0.060751	0.068846	0.074755	0.071567	0.078174	0.133852	0.136296	0.1027	0.113147	0.185666	0.171673	0.206419	0.222404	0.29635	0.35989	0.404504	0.473134	0.651929	0.680648	0.748392	0.879608	1.052545	1.365898	1.681871	2.027798	2.046711	2.133861	2.098174	2.289433	2.056895
SRR1822168_01	30.378833	0.0	0.0	0.0	0.013495	0.0	0.058233	0.032499	0.066519	0.016817	0.042852	0.064205	0.067037	0.040619	0.057242	0.072884	0.058427	0.059068	0.061961	0.064083	0.068238	0.074772	0.071299	0.078009	0.132251	0.137729	0.103143	0.112736	0.185008	0.171939	0.206725	0.22239	0.296082	0.36146	0.404928	0.472836	0.651665	0.682006	0.745692	0.875592	1.053167	1.367096	1.685303	2.026203	2.042085	2.134273	2.093808	2.287264	2.057814
SRR1822168_02	30.516536	0.010753	0.018559	0.014555	0.013487	0.006594	0.052378	0.037893	0.075976	0.033614	0.046395	0.049583	0.06253	0.040594	0.059592	0.070412	0.065961	0.057593	0.060243	0.062094	0.067971	0.074007	0.071607	0.077697	0.129743	0.139255	0.103529	0.112838	0.184881	0.172941	0.20806	0.222716	0.296933	0.358051	0.403266	0.473566	0.647602	0.682598	0.745027	0.87183	1.05224	1.370952	1.68436	2.028855	2.03842	2.132477	2.09919	2.28555	2.061044
SRR1822168_03	30.983716	0.021509	0.030936	0.009705	0.026977	0.026381	0.054326	0.036094	0.085485	0.050428	0.042833	0.056396	0.047649	0.045111	0.051653	0.069073	0.066692	0.059521	0.055851	0.062861	0.068281	0.07207	0.072399	0.07656	0.129248	0.137683	0.105336	0.111967	0.183913	0.172137	0.207413	0.222389	0.2965	0.357237	0.403541	0.472749	0.647763	0.682885	0.745012	0.868675	1.054999	1.370801	1.683728	2.033562	2.039454	2.134064	2.094082	2.283694	2.058787
SRR1822168_04	30.990684	0.016128	0.032476	0.014554	0.026972	0.03297	0.058195	0.029771	0.075972	0.050418	0.051746	0.052497	0.053594	0.05074	0.058396	0.071623	0.067039	0.060829	0.0576	0.063797	0.06808	0.073523	0.074562	0.075905	0.127256	0.136997	0.105719	0.11102	0.18452	0.171474	0.207254	0.221382	0.296068	0.35709	0.403195	0.473375	0.647198	0.682135	0.744102	0.867694	1.054341	1.371128	1.685993	2.034214	2.041663	2.13364	2.094283	2.286048	2.059758
SRR1822168_05	31.078362	0.03871	0.048253	0.011644	0.029671	0.026378	0.048887	0.025984	0.062681	0.048741	0.049965	0.049	0.056278	0.054803	0.058162	0.071546	0.067692	0.059033	0.057219	0.06502	0.068152	0.072775	0.075381	0.075385	0.126891	0.136359	0.10525	0.111454	0.184103	0.172129	0.20718	0.221308	0.295686	0.357897	0.404679	0.474673	0.646748	0.681813	0.743868	0.868115	1.054235	1.372037	1.686968	2.0335	2.042576	2.134997	2.092677	2.286707	2.057151
SRR1822168_06	31.163692	0.032255	0.0433	0.009702	0.024723	0.024177	0.044614	0.023455	0.060142	0.046215	0.04877	0.04569	0.055825	0.054121	0.0576	0.067978	0.065955	0.058307	0.057518	0.064634	0.06849	0.07152	0.075214	0.075439	0.127177	0.136951	0.104826	0.111287	0.18438	0.172255	0.207506	0.221118	0.296113	0.356944	0.404493	0.475713	0.647181	0.682314	0.742932	0.867346	1.054382	1.373025	1.688039	2.032954	2.042093	2.133351	2.091073	2.28682	2.058344
SRR1822168_07	31.216363	0.027646	0.039763	0.008316	0.023117	0.026374	0.043227	0.032475	0.054261	0.042012	0.047918	0.051659	0.060607	0.052669	0.055157	0.068668	0.064716	0.05851	0.056429	0.063756	0.068219	0.07186	0.075012	0.074975	0.127589	0.136574	0.104481	0.111908	0.184694	0.172668	0.207117	0.220855	0.296233	0.356394	0.404612	0.475518	0.647839	0.682449	0.743153	0.867449	1.053855	1.374473	1.689487	2.030269	2.042701	2.135149	2.08878	2.288153	2.058619
SRR1822168_08	31.169913	0.024188	0.034789	0.009095	0.020225	0.023075	0.043638	0.028413	0.047473	0.038857	0.050844	0.047384	0.056933	0.055381	0.057492	0.06999	0.063648	0.057938	0.057529	0.064394	0.068179	0.072309	0.073889	0.07471	0.127351	0.137005	0.104774	0.112249	0.184379	0.17316	0.206623	0.220776	0.296646	0.356704	0.404904	0.475563	0.647699	0.682586	0.742482	0.867415	1.053475	1.374828	1.689858	2.030379	2.043332	2.136294	2.088068	2.28858	2.058492
SRR1822168_09	31.119286	0.023892	0.030927	0.009702	0.020977	0.024909	0.04138	0.026462	0.045369	0.042012	0.050751	0.047956	0.057064	0.054871	0.056141	0.067976	0.065112	0.057665	0.059302	0.064686	0.068238	0.07262	0.073486	0.074921	0.12818	0.136531	0.104671	0.112163	0.18432	0.172713	0.205874	0.220945	0.296634	0.357061	0.404769	0.475327	0.647858	0.682173	0.743695	0.867787	1.054218	1.373635	1.689212	2.02978	2.043362	2.135818	2.088863	2.288904	2.059248
SRR1822168_1	31.232652	0.021508	0.027841	0.008734	0.020232	0.023742	0.039579	0.030317	0.04654	0.042022	0.049969	0.050755	0.058963	0.055823	0.057214	0.06961	0.066184	0.058894	0.059337	0.064766	0.068068	0.072734	0.073068	0.075136	0.128086	0.136961	0.10509	0.112366	0.184476	0.172979	0.205634	0.221142	0.296562	0.357511	0.40466	0.474613	0.64774	0.682215	0.743696	0.867841	1.053709	1.372842	1.690246	2.030561	2.045245	2.134319	2.089085	2.289963	2.058726
SRR1822168_2	30.978178	0.015054	0.021343	0.011644	0.022254	0.022421	0.035502	0.031398	0.045112	0.047481	0.053177	0.057167	0.060745	0.052435	0.06138	0.069038	0.063854	0.060294	0.059789	0.065492	0.068772	0.072937	0.072845	0.075576	0.127365	0.137349	0.105809	0.11288	0.183909	0.171971	0.206347	0.220979	0.296428	0.357853	0.405312	0.474662	0.64807	0.683248	0.742663	0.867398	1.054504	1.376374	1.689406	2.0318	2.044882	2.133792	2.08704	2.290313	2.056738
SRR1822168_3	30.968257	0.011472	0.01918	0.012616	0.018435	0.020666	0.034536	0.029958	0.043377	0.047628	0.045451	0.053675	0.05986	0.054699	0.059919	0.0667	0.0659	0.06065	0.060797	0.065691	0.067982	0.072931	0.073693	0.074975	0.127038	0.137253	0.10572	0.112835	0.183958	0.17185	0.206923	0.220911	0.296599	0.358037	0.404645	0.475077	0.64769	0.682606	0.741823	0.867625	1.054369	1.376801	1.690005	2.032091	2.045239	2.135087	2.087103	2.289887	2.055959
SRR1822168_4	30.894742	0.011831	0.020419	0.016014	0.019223	0.019458	0.032308	0.031946	0.039897	0.04602	0.04712	0.053971	0.058524	0.055492	0.059427	0.067272	0.065193	0.061531	0.061962	0.065531	0.068606	0.07318	0.074013	0.075342	0.127671	0.13718	0.106048	0.112858	0.184244	0.17194	0.206529	0.221208	0.29666	0.358025	0.404534	0.474855	0.64735	0.682624	0.741675	0.867552	1.053948	1.376657	1.689254	2.032358	2.045089	2.134556	2.087021	2.289887	2.056776
SRR1822168_5	30.958029	0.011187	0.018194	0.015725	0.019697	0.020845	0.029109	0.032924	0.039521	0.046067	0.050124	0.053684	0.059603	0.055769	0.059135	0.067716	0.0654	0.06225	0.062108	0.065679	0.068458	0.072838	0.074356	0.075546	0.127562	0.137143	0.106155	0.112943	0.184271	0.171913	0.206735	0.221122	0.296484	0.358009	0.404721	0.475267	0.647652	0.68292	0.741651	0.867989	1.054438	1.376869	1.688465	2.031549	2.045387	2.134573	2.086369	2.290621	2.055426
SRR1822168_6	30.940308	0.009682	0.016711	0.017231	0.01934	0.021332	0.029113	0.032676	0.039273	0.046242	0.048798	0.051649	0.058985	0.055562	0.059342	0.067882	0.065398	0.06247	0.062489	0.065723	0.068552	0.072981	0.074303	0.075491	0.127637	0.137065	0.1062	0.112869	0.184354	0.171673	0.206807	0.221158	0.296484	0.3583	0.404561	0.475198	0.647691	0.682686	0.741876	0.867863	1.054428	1.377038	1.688271	2.031046	2.045043	2.134833	2.086172	2.290203	2.056277
SRR1822168_7	30.944405	0.009221	0.015119	0.018513	0.019082	0.022996	0.029111	0.032958	0.037461	0.04684	0.049985	0.051938	0.058854	0.055406	0.059038	0.067898	0.065232	0.062247	0.062656	0.065967	0.068566	0.073215	0.074244	0.075586	0.127465	0.136855	0.106122	0.112802	0.184227	0.171813	0.206799	0.220924	0.296574	0.358385	0.404593	0.475328	0.647657	0.682516	0.741942	0.867999	1.054302	1.377021	1.688539	2.03093	2.045684	2.134418	2.086148	2.289884	2.056097
SRR1822168_8	30.980355	0.009143	0.014852	0.018199	0.019224	0.022593	0.028817	0.034791	0.036456	0.048335	0.049801	0.051494	0.058919	0.054481	0.059222	0.067722	0.065332	0.062309	0.062831	0.066206	0.068518	0.073297	0.074429	0.075683	0.127507	0.136791	0.106064	0.113042	0.184261	0.171707	0.206972	0.221071	0.296705	0.35839	0.404717	0.475474	0.647668	0.682382	0.741772	0.868178	1.054396	1.377344	1.688459	2.031092	2.04576	2.134223	2.086097	2.289878	2.056001
SRR1822168_9	31.012323	0.011234	0.014852	0.019413	0.019487	0.024334	0.02885	0.034536	0.037684	0.047823	0.048553	0.053165	0.059175	0.054482	0.059028	0.068205	0.064913	0.062061	0.063011	0.066219	0.068557	0.073386	0.07455	0.075506	0.127389	0.136843	0.10603	0.113098	0.184148	0.171758	0.207033	0.220972	0.296843	0.358307	0.404876	0.475526	0.647807	0.682339	0.741739	0.868036	1.054397	1.37708	1.688384	2.031019	2.045267	2.133991	2.086173	2.289826	2.056545
SRR3622817	18.801038	0.000609	0.000701	0.003024	0.004204	0.003612	0.006156	0.013293	0.017491	0.030875	0.040314	0.053001	0.070786	0.084222	0.097213	0.126617	0.134863	0.138171	0.142071	0.153292	0.161317	0.171082	0.174385	0.18111	0.209582	0.22297	0.21766	0.2221	0.271617	0.274735	0.30732	0.324488	0.38766	0.446244	0.486552	0.552477	0.668427	0.725148	0.784926	0.87378	1.021322	1.237231	1.512428	1.749484	1.762283	1.845851	1.850899	1.976197	1.830919
SRR3622817_001	19.173035	0.0	0.0	0.0	0.0	0.0	0.0	0.0	0.0	0.0	0.0	0.055143	0.16889	0.063958	0.0676	0.107112	0.112443	0.129304	0.136134	0.178247	0.151063	0.15883	0.150673	0.151072	0.225056	0.238786	0.20497	0.224791	0.26232	0.27784	0.310085	0.328936	0.383193	0.452234	0.48823	0.556217	0.690978	0.712362	0.78813	0.847966	1.018107	1.22557	1.513791	1.7684	1.776095	1.834918	1.842558	1.950109	1.856378
SRR3622817_002	18.961419	0.0	0.0	0.0	0.0	0.0	0.0	0.0	0.0	0.0	0.0	0.027479	0.1052	0.063743	0.08983	0.091501	0.112064	0.098347	0.133414	0.162332	0.152674	0.169601	0.156238	0.171775	0.208829	0.224617	0.211665	0.223322	0.265271	0.278392	0.308918	0.32438	0.382314	0.449933	0.493312	0.560183	0.68779	0.717054	0.778538	0.855351	1.00206	1.235298	1.507704	1.774183	1.781238	1.858478	1.848061	1.975983	1.836386
SRR3622817_003	18.912908	0.0	0.0	0.0	0.0	0.0	0.036555	0.0	0.0	0.026392	0.0	0.01832	0.084162	0.042496	0.082346	0.096587	0.112067	0.119828	0.146232	0.171525	0.141369	0.165837	0.167836	0.181623	0.203678	0.22171	0.213851	0.219298	0.265022	0.270144	0.305803	0.325834	0.388789	0.447682	0.490898	0.565154	0.680944	0.713638	0.77726	0.851844	0.999658	1.238771	1.509187	1.766958	1.769857	1.854232	1.844692	1.97759	1.843104
SRR3622817_004	18.656781	0.0	0.0	0.0	0.0	0.0	0.027454	0.0	0.0	0.059463	0.0	0.027517	0.084278	0.047874	0.095577	0.091629	0.135175	0.125653	0.131337	0.159492	0.138555	0.166065	0.168067	0.181386	0.202667	0.222229	0.216188	0.22319	0.268178	0.276004	0.304355	0.325948	0.388635	0.44464	0.488096	0.560037	0.679173	0.71421	0.776112	0.855169	1.003152	1.230833	1.517656	1.757871	1.775039	1.852871	1.844783	1.975146	1.842231
SRR3622817_005	19.113349	0.0	0.0	0.0	0.0	0.0	0.021972	0.0	0.0	0.047589	0.0	0.044045	0.075881	0.0447	0.085492	0.14361	0.140843	0.115511	0.136826	0.156487	0.143602	0.163412	0.166806	0.178167	0.201069	0.22636	0.216485	0.221729	0.268915	0.277456	0.305013	0.324095	0.38755	0.446275	0.490821	0.561227	0.678129	0.714791	0.777193	0.855942	1.009702	1.23508	1.515232	1.755443	1.771823	1.842677	1.849089	1.97916	1.840975
SRR3622817_006	19.329917	0.0	0.0	0.0	0.0	0.0	0.018324	0.0	0.0	0.039689	0.011237	0.0551	0.084379	0.053257	0.082557	0.135059	0.142997	0.122402	0.136028	0.152005	0.145984	0.164751	0.166238	0.182923	0.200001	0.223654	0.21835	0.221109	0.269754	0.27631	0.305368	0.325184	0.389202	0.45055	0.492005	0.558857	0.680485	0.713355	0.777307	0.858721	1.010063	1.234959	1.514479	1.754922	1.777751	1.844397	1.848533	1.97938	1.834156
SRR3622817_007	19.333886	0.0	0.0	0.0	0.0	0.0	0.015713	0.0	0.0	0.034032	0.019271	0.047247	0.072353	0.054799	0.083662	0.133291	0.135754	0.125365	0.140616	0.151845	0.151003	0.169135	0.170072	0.180094	0.198462	0.225066	0.218011	0.221288	0.271624	0.277613	0.305498	0.324025	0.390195	0.453582	0.491733	0.560535	0.678556	0.71895	0.777708	0.861886	1.012279	1.236997	1.513922	1.752852	1.771401	1.847577	1.845671	1.977661	1.827937
SRR3622817_008	19.37245	0.0	0.0	0.0	0.0	0.0	0.013752	0.0	0.0	0.039713	0.016866	0.055134	0.0686	0.055954	0.084485	0.135779	0.129032	0.128431	0.142349	0.14941	0.148643	0.171469	0.173908	0.181401	0.200608	0.226949	0.221553	0.220649	0.270663	0.278267	0.305118	0.325699	0.389698	0.45483	0.491173	0.563401	0.678828	0.721238	0.778489	0.863125	1.016013	1.234128	1.51417	1.750998	1.772548	1.849871	1.843645	1.972853	1.827972
SRR3622817_009	18.861411	0.0	0.0	0.0	0.0	0.0	0.012226	0.0	0.0	0.035307	0.014994	0.067397	0.065678	0.063957	0.080117	0.142814	0.134021	0.129302	0.141679	0.153318	0.153188	0.170761	0.171474	0.179819	0.201197	0.226634	0.219742	0.221101	0.270492	0.276871	0.303895	0.325385	0.389651	0.454108	0.489765	0.561675	0.675911	0.720259	0.778972	0.867396	1.018231	1.229846	1.514011	1.750162	1.772149	1.849723	1.846695	1.97187	1.83156
SRR3622817_01	18.600522	0.0	0.0	0.0	0.0	0.0	0.010996	0.0	0.0	0.031756	0.020229	0.060618	0.063293	0.063917	0.087823	0.151389	0.141995	0.13058	0.137407	0.151105	0.154154	0.169158	0.170172	0.180752	0.199769	0.224715	0.218845	0.220723	0.269811	0.277524	0.304418	0.324976	0.390062	0.453515	0.489669	0.56143	0.676523	0.720604	0.777967	0.86877	1.016591	1.231136	1.514607	1.750073	1.774162	1.851295	1.850099	1.971885	1.827629
SRR3622817_02	18.703833	0.0	0.0	0.0	0.0	0.0	0.005496	0.010224	0.013453	0.023808	0.023592	0.049578	0.048506	0.065489	0.091166	0.134516	0.14194	0.126111	0.134634	0.153195	0.15622	0.170754	0.173482	0.180724	0.203536	0.224061	0.216518	0.221868	0.269999	0.275966	0.306117	0.323412	0.388163	0.449977	0.488852	0.55519	0.671953	0.725641	0.781151	0.874137	1.019431	1.235788	1.516292	1.755198	1.763927	1.842774	1.851329	1.964631	1.830883
SRR3622817_03	18.830439	0.0	0.0	0.0	0.0	0.0	0.00733	0.006818	0.017943	0.018523	0.035961	0.049594	0.061883	0.068174	0.085567	0.128954	0.14369	0.133294	0.132562	0.15253	0.157832	0.170862	0.17426	0.179046	0.207018	0.224961	0.217254	0.220212	0.269941	0.274922	0.30663	0.323933	0.3868	0.449402	0.488122	0.554881	0.672535	0.727887	0.783377	0.874818	1.017838	1.236051	1.516897	1.749791	1.764799	1.843557	1.849015	1.966945	1.831223
SRR3622817_04	18.76267	0.0	0.0	0.0	0.0	0.003114	0.005497	0.020452	0.013455	0.015875	0.030338	0.049587	0.06328	0.076685	0.085554	0.128808	0.148606	0.135145	0.134433	0.15476	0.155878	0.172865	0.172187	0.179278	0.207048	0.22395	0.217258	0.22175	0.269789	0.275869	0.306712	0.324511	0.387565	0.45019	0.486031	0.553721	0.67181	0.728018	0.783522	0.875621	1.020129	1.237027	1.515536	1.748816	1.759572	1.845245	1.847138	1.968292	1.832466
SRR3622817_05	18.803846	0.0	0.0	0.0	0.0	0.002492	0.004398	0.026589	0.010765	0.015875	0.037755	0.056201	0.064126	0.077327	0.08916	0.126902	0.147079	0.137359	0.135117	0.154765	0.155533	0.17303	0.17309	0.178971	0.207698	0.223988	0.217659	0.22262	0.270857	0.275765	0.307238	0.323461	0.388059	0.449931	0.485197	0.553141	0.670878	0.728094	0.78428	0.874589	1.017974	1.236414	1.513562	1.749417	1.761603	1.845404	1.848906	1.967726	1.83202
SRR3622817_06	18.847782	0.0	0.0	0.0	0.0	0.002076	0.003664	0.030675	0.013454	0.01455	0.038199	0.062436	0.068195	0.075612	0.090423	0.127393	0.144675	0.140172	0.135929	0.153208	0.155524	0.172431	0.173957	0.178251	0.207849	0.224277	0.21801	0.222337	0.270293	0.275477	0.307195	0.32339	0.387864	0.448319	0.48503	0.551946	0.669797	0.728064	0.783908	0.874105	1.018718	1.237514	1.514243	1.748119	1.762374	1.847079	1.85019	1.969144	1.833221
SRR3622817_07	18.807275	0.0	0.0	0.003927	0.001819	0.001779	0.00314	0.02775	0.012812	0.01247	0.04333	0.062953	0.069893	0.07256	0.091966	0.127305	0.141643	0.139265	0.136053	0.15661	0.1567	0.171676	0.174637	0.178781	0.208267	0.223802	0.217972	0.222462	0.269942	0.27536	0.306386	0.323449	0.389009	0.447791	0.485534	0.552249	0.669406	0.728729	0.783955	0.874151	1.019412	1.237026	1.514106	1.748174	1.763013	1.846117	1.848888	1.970749	1.833684
SRR3622817_08	18.867582	0.0	0.0	0.003436	0.001592	0.001557	0.002747	0.024277	0.011208	0.014877	0.04212	0.061271	0.066945	0.068271	0.094242	0.126656	0.143188	0.139424	0.138572	0.156656	0.158553	0.171475	0.174415	0.179009	0.208129	0.223868	0.217637	0.220949	0.269998	0.275218	0.306341	0.323848	0.388526	0.447376	0.485596	0.552019	0.669262	0.728271	0.783876	0.874986	1.019719	1.235821	1.514602	1.748914	1.762369	1.846128	1.849038	1.971946	1.834053
SRR3622817_09	18.811251	0.0	0.0	0.003054	0.004245	0.001384	0.002442	0.027262	0.010961	0.019397	0.041189	0.05753	0.062795	0.070631	0.094035	0.123637	0.141249	0.139206	0.14107	0.157243	0.158523	0.170741	0.174077	0.179473	0.208577	0.223947	0.217757	0.221155	0.270124	0.27521	0.306884	0.324404	0.388103	0.447215	0.48537	0.551779	0.668959	0.727735	0.784489	0.875064	1.021346	1.236377	1.514605	1.748945	1.76134	1.845824	1.849209	1.973458	1.833484
SRR3622817_1	18.767582	0.002031	0.0	0.004124	0.007642	0.002491	0.003298	0.02454	0.010763	0.021429	0.039099	0.056194	0.061587	0.069969	0.092976	0.124287	0.14032	0.138294	0.141039	0.15622	0.159637	0.170107	0.174507	0.179424	0.208816	0.223636	0.217868	0.221202	0.270463	0.274794	0.30677	0.324319	0.387904	0.447271	0.485052	0.551778	0.668818	0.727348	0.785131	0.875351	1.021949	1.237066	1.514901	1.749634	1.762494	1.845937	1.849336	1.973362	1.831469
SRR3622817_2	18.925519	0.002032	0.0	0.004125	0.005096	0.00436	0.003848	0.024034	0.015251	0.023418	0.045175	0.056481	0.064975	0.074138	0.09626	0.123701	0.134936	0.136487	0.141772	0.153519	0.159383	0.171797	0.173973	0.18098	0.209477	0.223827	0.217851	0.222257	0.272009	0.27517	0.30683	0.324769	0.386941	0.447181	0.485737	0.552113	0.669701	0.725541	0.784614	0.874288	1.022354	1.237422	1.51265	1.750907	1.762514	1.844933	1.850754	1.975677	1.830021
SRR3622817_3	18.875469	0.001354	0.0	0.003666	0.004671	0.004568	0.005497	0.019771	0.014951	0.026988	0.042699	0.055282	0.069751	0.078285	0.099741	0.125525	0.134209	0.137993	0.141918	0.153751	0.161428	0.171447	0.174122	0.180302	0.209838	0.223085	0.217826	0.222447	0.272127	0.274837	0.307282	0.324095	0.387186	0.446743	0.485803	0.552028	0.669039	0.724932	0.784841	0.874114	1.022696	1.23795	1.512255	1.750544	1.762673	1.845278	1.850704	1.975216	1.831661
SRR3622817_4	18.839701	0.001016	0.000438	0.002749	0.004777	0.004048	0.005772	0.016105	0.018388	0.029367	0.041292	0.056334	0.074773	0.078839	0.098778	0.12823	0.134992	0.138029	0.142362	0.153902	0.161346	0.171669	0.174325	0.180203	0.209706	0.223293	0.21752	0.222067	0.271896	0.274786	0.307266	0.324184	0.387629	0.446312	0.485632	0.55226	0.668143	0.724983	0.784718	0.87446	1.022188	1.237354	1.512311	1.750382	1.762972	1.845584	1.850822	1.976498	1.832189
SRR3622817_5	18.893262	0.000813	0.000351	0.002475	0.005096	0.004734	0.007037	0.016772	0.017403	0.02937	0.039375	0.05455	0.07282	0.080461	0.097764	0.127182	0.135359	0.138616	0.14216	0.154083	0.160705	0.171694	0.174624	0.180508	0.209263	0.222949	0.217677	0.222237	0.271775	0.274645	0.307134	0.324334	0.387664	0.445864	0.485868	0.552543	0.668293	0.725204	0.785119	0.874588	1.022184	1.237524	1.512613	1.74987	1.762911	1.846027	1.851524	1.975781	1.831244
SRR3622817_6	18.880969	0.000677	0.000292	0.002062	0.005308	0.004153	0.006414	0.015171	0.017046	0.030299	0.036973	0.054462	0.072079	0.083034	0.097238	0.127042	0.134564	0.138711	0.14182	0.153855	0.160514	0.171564	0.174301	0.180539	0.209317	0.223008	0.217678	0.221852	0.271565	0.274518	0.307173	0.324184	0.387579	0.445853	0.486229	0.552907	0.66833	0.725002	0.785312	0.874534	1.021671	1.23751	1.512968	1.749938	1.762334	1.845878	1.851344	1.976521	1.831006
SRR3622817_7	18.843961	0.00058	0.000501	0.00275	0.004732	0.003915	0.007068	0.014317	0.016788	0.031411	0.037274	0.053682	0.071419	0.083581	0.097202	0.12723	0.134298	0.138905	0.141388	0.153753	0.160849	0.171686	0.174343	0.180822	0.209147	0.223181	0.217504	0.222023	0.2716	0.274656	0.307006	0.324532	0.387786	0.446032	0.486339	0.553002	0.668117	0.724789	0.78512	0.874119	1.02131	1.237335	1.512698	1.74964	1.762444	1.845947	1.851226	1.976353	1.830472
SRR3622817_8	18.816865	0.000508	0.000876	0.002921	0.004458	0.003893	0.006459	0.014444	0.016931	0.031649	0.039354	0.054131	0.07124	0.08443	0.097596	0.126625	0.133843	0.13842	0.141585	0.153687	0.160807	0.171455	0.174551	0.181041	0.209452	0.223104	0.217448	0.221989	0.271694	0.274807	0.307076	0.324459	0.387683	0.446099	0.486351	0.552743	0.668198	0.725011	0.785172	0.873691	1.021305	1.237211	1.512519	1.749228	1.762413	1.845993	1.851384	1.97608	1.830413
SRR3622817_9	18.805911	0.000451	0.000779	0.002902	0.004529	0.004014	0.006474	0.013748	0.017143	0.031221	0.039777	0.053812	0.070687	0.084105	0.097513	0.127034	0.134626	0.138889	0.141637	0.153628	0.160959	0.171382	0.174517	0.181053	0.20958	0.223058	0.21746	0.222075	0.271748	0.27467	0.307222	0.324508	0.387661	0.44624	0.48653	0.55248	0.668145	0.724983	0.785155	0.87382	1.021075	1.23738	1.512362	1.749441	1.762362	1.846115	1.851032	1.976242	1.831129
SRR3622818	17.625786	0.000394	0.00136	0.0008	0.003954	0.00435	0.005545	0.016664	0.025581	0.028025	0.036229	0.050771	0.06711	0.087091	0.104695	0.130861	0.141452	0.143931	0.151887	0.163252	0.171139	0.183745	0.188242	0.19161	0.220523	0.234697	0.231374	0.237662	0.285067	0.288626	0.320228	0.33878	0.39905	0.456858	0.496935	0.560644	0.672917	0.729863	0.786368	0.872702	1.015532	1.218727	1.483945	1.704591	1.719096	1.803069	1.813179	1.925542	1.795463
SRR3622818_001	17.543756	0.0	0.0	0.0	0.0	0.0	0.0	0.0	0.0	0.0	0.0	0.0	0.082336	0.249443	0.087882	0.119357	0.139535	0.172523	0.176979	0.209753	0.165961	0.156338	0.174996	0.174154	0.232046	0.240365	0.227928	0.23518	0.267776	0.317772	0.31091	0.341608	0.381898	0.460671	0.480364	0.542672	0.662471	0.73323	0.775894	0.910157	1.046388	1.21134	1.505853	1.722591	1.746544	1.813836	1.764785	1.91993	1.770598
SRR3622818_002	17.040065	0.0	0.0	0.0	0.0	0.0	0.0	0.0	0.0	0.0	0.0	0.053539	0.122982	0.155243	0.065633	0.118852	0.16872	0.191617	0.171826	0.211851	0.204509	0.173301	0.18071	0.188816	0.223531	0.221824	0.222854	0.244926	0.271129	0.306937	0.319553	0.334965	0.382094	0.456646	0.487133	0.561243	0.664855	0.744282	0.765694	0.870757	1.043353	1.215465	1.484908	1.683852	1.715746	1.827165	1.808919	1.936665	1.819697
SRR3622818_003	16.094445	0.0	0.0	0.0	0.0	0.0	0.0	0.0	0.0	0.0	0.04357	0.035607	0.081791	0.103247	0.072751	0.108687	0.158414	0.158199	0.167018	0.196459	0.2102	0.168978	0.200307	0.192944	0.219236	0.227119	0.229429	0.239385	0.275945	0.300939	0.322255	0.333873	0.382581	0.46755	0.48877	0.557086	0.665872	0.732538	0.770323	0.869894	1.030718	1.215621	1.493978	1.693397	1.719992	1.805935	1.796908	1.924409	1.788379
SRR3622818_004	16.832831	0.0	0.0	0.0	0.0	0.0	0.053213	0.049496	0.0	0.038419	0.032632	0.026668	0.081677	0.108258	0.087179	0.103602	0.133476	0.164561	0.155813	0.193213	0.194473	0.177765	0.197706	0.191733	0.220808	0.234451	0.225901	0.23468	0.281715	0.300783	0.322829	0.330134	0.384651	0.469785	0.490563	0.561348	0.664584	0.729497	0.776337	0.87272	1.024569	1.220878	1.485015	1.693447	1.710107	1.816262	1.800523	1.925036	1.805183
SRR3622818_005	16.412326	0.0	0.0	0.0	0.0	0.0	0.042516	0.039546	0.0	0.030695	0.026072	0.021307	0.097887	0.086496	0.087067	0.11825	0.118493	0.152516	0.166571	0.194746	0.183331	0.173592	0.199486	0.188343	0.224647	0.235944	0.233342	0.22914	0.280283	0.305172	0.322934	0.332664	0.388277	0.472265	0.49106	0.553423	0.667906	0.729248	0.776177	0.864942	1.0205	1.221602	1.482881	1.693043	1.713264	1.820084	1.824303	1.928856	1.799926
SRR3622818_006	16.091525	0.0	0.0	0.0	0.0	0.0	0.035414	0.03294	0.0	0.025568	0.021717	0.035496	0.081535	0.072047	0.152298	0.113271	0.121728	0.140181	0.162114	0.198811	0.180097	0.173318	0.201106	0.189116	0.219174	0.234043	0.234435	0.229793	0.28182	0.305154	0.320696	0.332612	0.387046	0.469656	0.493846	0.55517	0.66944	0.724682	0.775123	0.864168	1.020606	1.226773	1.484466	1.696697	1.71166	1.816165	1.82714	1.925478	1.795199
SRR3622818_007	15.966342	0.0	0.0	0.0	0.0	0.0	0.030387	0.028265	0.0	0.021939	0.018634	0.030458	0.081623	0.070653	0.130682	0.109872	0.127035	0.131561	0.151636	0.190963	0.178626	0.166682	0.198264	0.189474	0.217536	0.234011	0.232388	0.233539	0.28544	0.303546	0.31948	0.329715	0.390427	0.46684	0.495001	0.555042	0.675235	0.728007	0.777663	0.867073	1.016654	1.221422	1.480811	1.702161	1.714279	1.810662	1.827073	1.924723	1.788184
SRR3622818_008	15.799532	0.0	0.0	0.0	0.0	0.0	0.026608	0.024749	0.0	0.01921	0.016317	0.02667	0.071472	0.077332	0.147124	0.107308	0.12854	0.133302	0.14814	0.188765	0.178535	0.177044	0.196914	0.185689	0.220664	0.237209	0.229703	0.234348	0.285827	0.299684	0.316294	0.331665	0.39018	0.466895	0.495332	0.555712	0.674283	0.726876	0.780528	0.869178	1.021094	1.220001	1.482377	1.708658	1.711881	1.809946	1.827451	1.925149	1.786309
SRR3622818_009	16.337627	0.0	0.037737	0.0	0.0	0.0	0.023668	0.022014	0.0	0.017087	0.014514	0.035584	0.072655	0.068786	0.135712	0.105324	0.129726	0.140528	0.155195	0.187075	0.182145	0.180906	0.193503	0.185276	0.223961	0.237175	0.233103	0.233547	0.284439	0.299572	0.316055	0.332837	0.391368	0.46653	0.495369	0.555344	0.676211	0.727172	0.779126	0.871253	1.021948	1.223933	1.480537	1.709888	1.713046	1.809749	1.824112	1.927609	1.785055
SRR3622818_01	16.403271	0.0	0.033935	0.0	0.0	0.0	0.021283	0.019796	0.0	0.015366	0.013051	0.053331	0.065335	0.074227	0.130756	0.100632	0.128519	0.131636	0.159747	0.181899	0.183548	0.177602	0.193294	0.186144	0.223913	0.234229	0.233374	0.232862	0.283355	0.298809	0.316138	0.334958	0.390259	0.468045	0.494218	0.554664	0.675626	0.725361	0.782286	0.877028	1.023883	1.225903	1.478829	1.707303	1.710976	1.810879	1.820026	1.926783	1.78683
SRR3622818_02	16.903668	0.0	0.016954	0.0	0.0	0.0	0.010633	0.029672	0.0	0.030708	0.032603	0.037303	0.061205	0.101983	0.121945	0.125692	0.131384	0.128903	0.173218	0.173146	0.174153	0.185797	0.192502	0.191808	0.223615	0.237088	0.234666	0.235165	0.288878	0.29178	0.317404	0.337244	0.393578	0.459785	0.492012	0.557015	0.675536	0.732004	0.780237	0.875648	1.020334	1.22012	1.485057	1.706204	1.712846	1.798599	1.813861	1.92654	1.789302
SRR3622818_03	17.016248	0.0	0.011315	0.0	0.0	0.0	0.007096	0.033003	0.01158	0.04611	0.034813	0.035563	0.059906	0.109307	0.103179	0.127302	0.134486	0.122014	0.170031	0.172235	0.174127	0.186427	0.189486	0.190337	0.221635	0.236884	0.235728	0.237939	0.287261	0.290899	0.316944	0.336513	0.394098	0.458252	0.493749	0.559216	0.673824	0.731395	0.781328	0.875639	1.02025	1.226027	1.485967	1.700524	1.712859	1.800131	1.809347	1.925287	1.787122
SRR3622818_04	17.120742	0.0	0.008493	0.0	0.0	0.006035	0.005327	0.029727	0.013038	0.042302	0.032664	0.040042	0.061318	0.102173	0.104718	0.117778	0.139545	0.12486	0.169586	0.173468	0.177773	0.185117	0.186853	0.190306	0.221683	0.23668	0.234426	0.236224	0.288521	0.291087	0.316493	0.337947	0.3941	0.458624	0.494208	0.559607	0.677801	0.731053	0.781236	0.875061	1.023078	1.22735	1.488183	1.703572	1.712281	1.799954	1.809672	1.92826	1.78507
SRR3622818_05	16.996196	0.0	0.006794	0.0	0.0	0.004828	0.004261	0.027742	0.034765	0.036914	0.03658	0.042707	0.060495	0.092875	0.096854	0.119692	0.140916	0.127548	0.171677	0.171844	0.17895	0.184922	0.187134	0.191466	0.22238	0.23358	0.233816	0.237678	0.287914	0.290805	0.317366	0.33959	0.393159	0.45797	0.494352	0.560146	0.675529	0.730961	0.782804	0.874605	1.020456	1.224931	1.486779	1.704326	1.715632	1.799599	1.807202	1.928253	1.787944
SRR3622818_06	17.130506	0.006561	0.005662	0.0	0.0	0.004024	0.003551	0.026424	0.037666	0.035893	0.034842	0.040932	0.059957	0.090822	0.09672	0.123459	0.148785	0.132659	0.167538	0.170892	0.17702	0.184241	0.185819	0.190659	0.22155	0.234553	0.233466	0.236458	0.287522	0.289768	0.317605	0.339338	0.393494	0.458128	0.492672	0.559681	0.674296	0.73062	0.784302	0.874117	1.019542	1.224895	1.488013	1.7056	1.716475	1.800939	1.807794	1.929162	1.791851
SRR3622818_07	17.133355	0.005623	0.014558	0.0	0.0	0.003448	0.003043	0.022647	0.037248	0.035157	0.037327	0.038131	0.0654	0.095529	0.095982	0.121893	0.145611	0.134024	0.165302	0.174939	0.173842	0.182798	0.185088	0.191523	0.222828	0.234546	0.233299	0.236369	0.287271	0.290022	0.31826	0.338523	0.394309	0.457904	0.493417	0.559976	0.673078	0.730108	0.784791	0.873111	1.019322	1.223783	1.488435	1.705135	1.716626	1.800603	1.808521	1.929246	1.794446
SRR3622818_08	17.19961	0.004919	0.012734	0.0	0.0	0.003017	0.005324	0.01981	0.036927	0.030753	0.042446	0.038692	0.063337	0.092074	0.104677	0.122174	0.141469	0.138313	0.162053	0.174961	0.173224	0.182628	0.186779	0.190897	0.222315	0.235014	0.23377	0.236191	0.286582	0.289303	0.31804	0.338866	0.394685	0.456898	0.493797	0.560765	0.674217	0.730842	0.785055	0.872412	1.018881	1.223731	1.48879	1.705571	1.715451	1.79939	1.807179	1.927828	1.797142
SRR3622818_09	17.344293	0.004374	0.011324	0.0	0.0	0.002682	0.004735	0.017616	0.034768	0.032474	0.039196	0.036779	0.063589	0.088755	0.101809	0.123456	0.141633	0.138366	0.159626	0.172706	0.174499	0.183358	0.186566	0.190367	0.22101	0.235269	0.232896	0.236038	0.286667	0.290097	0.318711	0.339342	0.395275	0.457023	0.493536	0.560304	0.673808	0.730833	0.784336	0.872898	1.01912	1.222286	1.48645	1.705562	1.714897	1.798791	1.808645	1.92872	1.79855
SRR3622818_1	17.497866	0.003938	0.010195	0.0	0.0	0.00483	0.004263	0.021807	0.043475	0.029237	0.037903	0.036316	0.066246	0.086102	0.102135	0.121226	0.141968	0.138282	0.156282	0.170847	0.173258	0.182337	0.187066	0.19037	0.221162	0.234931	0.232827	0.236787	0.287032	0.289696	0.318422	0.338883	0.395425	0.456429	0.493451	0.560973	0.673274	0.730477	0.784669	0.873154	1.019384	1.221451	1.486986	1.705925	1.71624	1.799613	1.809089	1.929397	1.797976
SRR3622818_2	17.298489	0.001969	0.005096	0.0	0.0	0.002414	0.002131	0.017838	0.033903	0.02923	0.032015	0.039512	0.069503	0.091348	0.104295	0.126682	0.140255	0.142009	0.155941	0.164949	0.172624	0.18325	0.188432	0.191057	0.219869	0.232664	0.2324	0.239089	0.286103	0.289095	0.319832	0.338723	0.396812	0.457468	0.494624	0.561008	0.673252	0.73073	0.785083	0.872266	1.017589	1.219092	1.485655	1.705549	1.718753	1.79991	1.810325	1.9272	1.79534
SRR3622818_3	17.424693	0.001313	0.003399	0.000889	0.00247	0.00161	0.001421	0.015864	0.027252	0.028732	0.029198	0.040244	0.065174	0.088191	0.099835	0.130945	0.138905	0.142628	0.153747	0.165219	0.174846	0.183971	0.1884	0.190849	0.220502	0.233452	0.232193	0.238877	0.285263	0.288164	0.320013	0.339032	0.397039	0.456837	0.495593	0.561137	0.672795	0.731216	0.785007	0.872237	1.016754	1.218958	1.485496	1.70573	1.718605	1.799143	1.812248	1.929989	1.796789
SRR3622818_4	17.528899	0.000985	0.00255	0.000667	0.001853	0.001208	0.002132	0.017355	0.024792	0.028096	0.035305	0.044882	0.061981	0.085832	0.102837	0.129215	0.139558	0.142402	0.15264	0.165031	0.171824	0.183096	0.188748	0.190734	0.220639	0.233392	0.232269	0.238495	0.284584	0.288107	0.319935	0.338644	0.397866	0.456675	0.496282	0.560967	0.672674	0.731281	0.785965	0.872565	1.016798	1.219498	1.486934	1.705607	1.719173	1.800362	1.812516	1.928157	1.796311
SRR3622818_5	17.562	0.000788	0.00204	0.000533	0.002471	0.001933	0.002986	0.017854	0.023666	0.027408	0.034527	0.045532	0.064162	0.085663	0.105172	0.130975	0.139288	0.142172	0.154186	0.165087	0.171962	0.183354	0.188615	0.191362	0.22028	0.233497	0.232143	0.238121	0.284913	0.287989	0.319893	0.338586	0.398232	0.45692	0.496785	0.560969	0.672766	0.73122	0.786014	0.872462	1.015643	1.219302	1.485515	1.704839	1.719424	1.801496	1.813059	1.927254	1.796554
SRR3622818_6	17.59423	0.000657	0.0017	0.000445	0.003295	0.003625	0.003199	0.016533	0.023495	0.027976	0.034444	0.045787	0.066297	0.087924	0.105416	0.129674	0.139567	0.141906	0.153368	0.163899	0.17181	0.184603	0.188477	0.191263	0.220542	0.234019	0.231821	0.237751	0.285132	0.28844	0.320026	0.338678	0.398116	0.45692	0.497038	0.560892	0.673238	0.730921	0.786371	0.872799	1.015322	1.219085	1.485216	1.704682	1.719023	1.801983	1.812711	1.927156	1.795581
SRR3622818_7	17.574213	0.000563	0.001458	0.000381	0.00459	0.003107	0.003961	0.015872	0.022873	0.028379	0.034942	0.047797	0.068752	0.087851	0.106581	0.13043	0.13936	0.142252	0.153311	0.163481	0.1714	0.184379	0.18852	0.191163	0.220584	0.234515	0.232204	0.237662	0.285395	0.288695	0.319935	0.338776	0.398521	0.457059	0.496936	0.56082	0.672796	0.730566	0.786333	0.872765	1.015292	1.219126	1.484286	1.704165	1.718773	1.802093	1.812699	1.927191	1.795869
SRR3622818_8	17.554044	0.000493	0.001275	0.001	0.004325	0.003323	0.004266	0.015127	0.023057	0.028679	0.034822	0.049969	0.068439	0.0874	0.105043	0.12902	0.140405	0.142927	0.152144	0.163338	0.171035	0.184029	0.188581	0.191223	0.220399	0.234627	0.231762	0.237345	0.285065	0.288537	0.320087	0.338983	0.398653	0.457213	0.497096	0.560824	0.672769	0.730202	0.786056	0.872606	1.015262	1.218971	1.484226	1.704218	1.719178	1.802287	1.813318	1.926541	1.795665
SRR3622818_9	17.615099	0.000438	0.001134	0.000889	0.004119	0.003759	0.004503	0.016533	0.025137	0.027718	0.035024	0.050476	0.066294	0.087266	0.105121	0.129784	0.140332	0.143952	0.15232	0.163042	0.170983	0.18403	0.188488	0.19159	0.220333	0.234531	0.231396	0.237693	0.285063	0.288775	0.320172	0.338801	0.398856	0.457091	0.497011	0.560814	0.672798	0.729938	0.786145	0.872552	1.015639	1.218863	1.484057	1.704192	1.719291	1.802699	1.813367	1.92586	1.79549
SRR3622819	18.771534	0.000213	0.00055	0.000575	0.001333	0.002216	0.004946	0.0153	0.015016	0.024831	0.040277	0.048596	0.061794	0.07796	0.098252	0.121907	0.125999	0.131829	0.137005	0.147428	0.15335	0.166505	0.168324	0.173159	0.201328	0.214913	0.21137	0.214455	0.262412	0.266078	0.298607	0.31608	0.377172	0.433165	0.475364	0.537614	0.653629	0.712505	0.769451	0.857281	1.006475	1.224466	1.503545	1.734887	1.748333	1.839593	1.852777	1.973679	1.836755
SRR3622819_001	21.415959	0.0	0.0	0.0	0.0	0.0	0.0	0.0	0.0	0.0	0.0	0.057606	0.0	0.0	0.047079	0.191822	0.181537	0.206173	0.118512	0.115577	0.1667	0.180145	0.173605	0.163051	0.218217	0.206887	0.214566	0.202402	0.247339	0.260742	0.305313	0.336166	0.388196	0.439092	0.49825	0.519836	0.649707	0.695497	0.763037	0.869235	0.989828	1.234677	1.52916	1.769122	1.747386	1.799026	1.815368	1.963887	1.847421
SRR3622819_002	19.814531	0.0	0.0	0.0	0.0	0.0	0.0	0.0	0.0	0.0	0.0	0.05743	0.021987	0.099916	0.093871	0.135459	0.111783	0.155929	0.120513	0.132828	0.180594	0.178807	0.169614	0.157772	0.200376	0.211627	0.219203	0.204385	0.261334	0.261784	0.301456	0.325727	0.380219	0.442615	0.482475	0.525554	0.647274	0.71252	0.776264	0.878004	0.993302	1.227601	1.494024	1.753308	1.741002	1.799772	1.8468	1.963429	1.829612
SRR3622819_003	18.495784	0.0	0.0	0.0	0.0	0.0	0.038224	0.0	0.031188	0.0	0.02344	0.057469	0.044003	0.088874	0.101762	0.138208	0.145594	0.146578	0.129264	0.133451	0.164086	0.171834	0.1628	0.167011	0.199725	0.211053	0.217291	0.213447	0.264291	0.264932	0.301532	0.323814	0.380151	0.435748	0.480681	0.536427	0.648279	0.706202	0.773131	0.865604	0.994034	1.22376	1.491529	1.743415	1.74493	1.821191	1.84796	1.975755	1.839281
SRR3622819_004	18.249566	0.0	0.0	0.0	0.0	0.0	0.028724	0.0	0.023437	0.0	0.035229	0.043186	0.033067	0.100178	0.088236	0.147798	0.136093	0.138573	0.130306	0.137188	0.162184	0.174934	0.17353	0.167991	0.201071	0.214337	0.215689	0.216751	0.258243	0.26467	0.300337	0.323495	0.379056	0.43753	0.477516	0.538896	0.648212	0.701167	0.767448	0.861418	1.000241	1.223275	1.499705	1.741602	1.753858	1.821251	1.844367	1.97117	1.840383
SRR3622819_005	18.295768	0.0	0.0	0.0	0.0	0.0	0.022979	0.0	0.018749	0.0	0.028183	0.034549	0.061725	0.0935	0.10353	0.156586	0.132358	0.142126	0.128885	0.13414	0.164406	0.170906	0.168903	0.168035	0.202321	0.21186	0.212085	0.214684	0.256813	0.267038	0.297481	0.317705	0.379337	0.435244	0.478954	0.539193	0.650576	0.703157	0.771923	0.861174	1.00228	1.223733	1.501336	1.738339	1.751852	1.826466	1.844751	1.979014	1.846455
SRR3622819_006	18.290898	0.0	0.0	0.0	0.0	0.0	0.019166	0.0	0.015638	0.013837	0.023506	0.028815	0.06619	0.083554	0.094199	0.138596	0.149564	0.145805	0.130418	0.137574	0.159359	0.168892	0.167503	0.166173	0.202089	0.21506	0.214878	0.214296	0.259993	0.266954	0.297745	0.318894	0.379021	0.434871	0.475654	0.538523	0.649742	0.706062	0.77158	0.860637	1.002263	1.225185	1.499407	1.733913	1.756139	1.829628	1.841427	1.980869	1.84779
SRR3622819_007	18.453495	0.0	0.0	0.0	0.0	0.0	0.016429	0.0	0.026809	0.011861	0.020149	0.041167	0.063042	0.081171	0.09084	0.125658	0.149573	0.150386	0.128732	0.134905	0.159157	0.167359	0.167734	0.164749	0.200073	0.211762	0.216061	0.211663	0.26171	0.264274	0.297331	0.319836	0.380564	0.436341	0.474882	0.539232	0.652361	0.706333	0.771238	0.860603	1.000527	1.223597	1.49971	1.734883	1.752266	1.832774	1.84118	1.978644	1.849803
SRR3622819_008	18.656879	0.0	0.0	0.0	0.0	0.0	0.014379	0.0	0.023465	0.010381	0.017636	0.043238	0.077248	0.087761	0.082452	0.11998	0.144271	0.15119	0.130462	0.13173	0.157374	0.166841	0.168815	0.165465	0.199199	0.211089	0.215062	0.211042	0.260242	0.26275	0.298207	0.32085	0.380971	0.437876	0.476009	0.535712	0.654163	0.705726	0.771694	0.857573	1.002184	1.225471	1.499305	1.736509	1.751228	1.834855	1.845455	1.973695	1.846977
SRR3622819_009	18.395303	0.0	0.0	0.0	0.0	0.0	0.01279	0.0	0.020872	0.009234	0.015687	0.04487	0.068712	0.08178	0.091675	0.113836	0.142587	0.140811	0.131343	0.136107	0.15408	0.167394	0.166902	0.165421	0.200115	0.212102	0.214531	0.210906	0.261404	0.263044	0.298744	0.31948	0.381201	0.43846	0.476441	0.535512	0.652467	0.704341	0.772723	0.857199	1.002655	1.231644	1.500445	1.736088	1.748743	1.834434	1.843493	1.97073	1.848503
SRR3622819_01	18.600242	0.0	0.0	0.0	0.0	0.0	0.011507	0.0	0.018777	0.008307	0.014112	0.040366	0.061815	0.076916	0.089543	0.118412	0.138966	0.140912	0.134769	0.141729	0.153523	0.166253	0.163821	0.164441	0.200318	0.212117	0.215186	0.209215	0.262212	0.264448	0.29945	0.319221	0.380479	0.437592	0.476293	0.535416	0.652702	0.704828	0.771832	0.856369	1.003807	1.231796	1.501886	1.733101	1.745361	1.8348	1.842927	1.973918	1.851251
SRR3622819_02	18.370947	0.0	0.0	0.0	0.0	0.006517	0.005751	0.037448	0.014078	0.012457	0.014108	0.057648	0.048554	0.091937	0.102472	0.111977	0.127702	0.138734	0.13022	0.136062	0.153587	0.163434	0.167535	0.170062	0.202386	0.214127	0.212176	0.21178	0.262663	0.265601	0.298783	0.31966	0.379756	0.438231	0.476619	0.537126	0.655039	0.711652	0.768861	0.856177	1.008567	1.229748	1.504296	1.7337	1.745443	1.838829	1.848759	1.973509	1.846798
SRR3622819_03	18.498543	0.0	0.0	0.0	0.0	0.004344	0.007667	0.035658	0.012512	0.019374	0.018807	0.053795	0.051487	0.096933	0.106771	0.111956	0.126788	0.132543	0.130591	0.138874	0.154633	0.166224	0.165824	0.171455	0.201098	0.215606	0.211627	0.213015	0.262168	0.26619	0.297149	0.319234	0.379266	0.436108	0.477519	0.535194	0.652924	0.710365	0.768469	0.855295	1.00826	1.228689	1.507161	1.733226	1.750233	1.837117	1.850571	1.975625	1.841308
SRR3622819_04	18.531431	0.0	0.0	0.0	0.0	0.006515	0.00575	0.04546	0.011729	0.016605	0.026445	0.053309	0.054056	0.098595	0.104798	0.118742	0.122858	0.127492	0.135282	0.139798	0.152153	0.168487	0.166532	0.171627	0.200774	0.214228	0.210489	0.212606	0.262226	0.265327	0.296147	0.318	0.378517	0.435752	0.475465	0.536862	0.652239	0.709674	0.767281	0.856435	1.008765	1.22678	1.506445	1.73373	1.751419	1.834899	1.853569	1.973869	1.843222
SRR3622819_05	18.589698	0.0	0.0	0.0	0.0	0.00782	0.004601	0.036375	0.018769	0.01993	0.039499	0.055337	0.05826	0.098279	0.0994	0.113566	0.12395	0.128477	0.137086	0.140644	0.151637	0.167641	0.167021	0.172716	0.201901	0.21504	0.209628	0.213174	0.262384	0.265812	0.296201	0.31837	0.377271	0.436152	0.4758	0.536334	0.651266	0.709908	0.76852	0.85721	1.007918	1.225526	1.507127	1.734966	1.754019	1.833774	1.852134	1.975425	1.842403
SRR3622819_06	18.531907	0.0	0.0	0.0	0.0	0.006516	0.003834	0.030309	0.01564	0.023526	0.038789	0.056676	0.061784	0.096376	0.096172	0.110623	0.120733	0.130053	0.140709	0.141337	0.151593	0.165933	0.166345	0.17192	0.20201	0.214671	0.209347	0.212847	0.263123	0.266299	0.296604	0.317029	0.377596	0.436887	0.475476	0.536827	0.651633	0.710425	0.767628	0.857523	1.008333	1.22521	1.507313	1.736298	1.75428	1.834977	1.853583	1.97438	1.842183
SRR3622819_07	18.543816	0.0	0.0	0.0	0.0	0.005585	0.009857	0.030563	0.016086	0.02135	0.038284	0.060104	0.061781	0.091198	0.099588	0.11195	0.121338	0.13169	0.141944	0.141559	0.151882	0.166478	0.167569	0.172987	0.202198	0.214526	0.209156	0.213059	0.26257	0.266785	0.297693	0.316967	0.378085	0.436653	0.474839	0.536024	0.652141	0.711017	0.768183	0.857798	1.008341	1.224611	1.507267	1.735797	1.7534	1.837009	1.851303	1.973681	1.841431
SRR3622819_08	18.594035	0.0	0.002292	0.0	0.0	0.004886	0.008624	0.02674	0.015246	0.025944	0.047598	0.063391	0.06343	0.087728	0.098905	0.113539	0.122184	0.132197	0.140491	0.141597	0.152229	0.166304	0.167493	0.173428	0.201946	0.214453	0.209416	0.213961	0.262244	0.267626	0.298361	0.316584	0.378776	0.436138	0.474657	0.535825	0.652387	0.710432	0.768911	0.856587	1.008526	1.225196	1.50711	1.736146	1.75402	1.838108	1.852906	1.973553	1.840351
SRR3622819_09	18.451325	0.0	0.002038	0.0	0.0	0.004344	0.010223	0.024962	0.014598	0.024911	0.045452	0.061482	0.061787	0.083567	0.099709	0.113205	0.122163	0.130019	0.14198	0.142521	0.153329	0.166722	0.168044	0.174302	0.203059	0.214752	0.210003	0.214018	0.262236	0.267948	0.298281	0.316731	0.378947	0.435816	0.474901	0.536635	0.652571	0.710917	0.769036	0.857398	1.008034	1.224736	1.507477	1.736023	1.752537	1.838316	1.853603	1.974083	1.839797
SRR3622819_1	18.454726	0.0	0.001834	0.0	0.0	0.00391	0.009203	0.02354	0.01314	0.025746	0.042325	0.058226	0.060032	0.083247	0.10271	0.1123	0.123859	0.130342	0.141088	0.142171	0.153302	0.16578	0.168003	0.174404	0.202507	0.214926	0.210119	0.213491	0.261785	0.26834	0.298146	0.316484	0.379394	0.435596	0.475148	0.537063	0.652945	0.711229	0.769172	0.857038	1.008008	1.224758	1.506586	1.735494	1.752091	1.839247	1.853623	1.973985	1.839166
SRR3622819_2	18.617779	0.0	0.000917	0.0	0.001333	0.003258	0.005175	0.017116	0.013137	0.029061	0.045136	0.051873	0.062666	0.084231	0.104689	0.115073	0.124418	0.130846	0.137854	0.144242	0.154679	0.165758	0.168491	0.172929	0.200964	0.214556	0.210438	0.213834	0.261941	0.267047	0.298615	0.316446	0.37847	0.434427	0.475536	0.538577	0.65391	0.711767	0.769362	0.85791	1.007504	1.224717	1.503791	1.73513	1.749177	1.840523	1.854111	1.972189	1.838348
SRR3622819_3	18.679852	0.0	0.000611	0.000479	0.000888	0.002172	0.007668	0.016761	0.012826	0.026297	0.042791	0.049765	0.064292	0.084018	0.100736	0.118153	0.124736	0.132273	0.139302	0.145357	0.153181	0.166141	0.168648	0.173681	0.199972	0.214608	0.21027	0.214081	0.262191	0.266628	0.298605	0.316182	0.378281	0.433792	0.475543	0.538303	0.654384	0.712286	0.768705	0.857645	1.007323	1.224564	1.50249	1.735148	1.748299	1.840134	1.853246	1.974138	1.837383
SRR3622819_4	18.709803	0.0	0.000459	0.00036	0.001	0.001629	0.006327	0.016851	0.015955	0.025745	0.042147	0.049144	0.063671	0.081404	0.099761	0.121053	0.125322	0.131261	0.13852	0.147337	0.15399	0.166902	0.168832	0.172971	0.20066	0.214615	0.210283	0.213984	0.26238	0.266826	0.298619	0.316429	0.377805	0.433616	0.475435	0.538014	0.65351	0.712368	0.76922	0.8576	1.006857	1.224286	1.502426	1.734609	1.74905	1.840458	1.853736	1.97401	1.837352
SRR5007258	19.817205	0.0	0.000617	0.000806	0.001046	0.002483	0.003094	0.004197	0.007047	0.014613	0.013756	0.0157	0.020381	0.023267	0.025107	0.031643	0.03151	0.032245	0.035095	0.038851	0.041794	0.046189	0.049686	0.053723	0.075358	0.084861	0.081132	0.088249	0.132548	0.137033	0.156065	0.17194	0.228071	0.26483	0.298789	0.345608	0.458416	0.477527	0.527665	0.610991	0.727981	0.917544	1.12814	1.333822	1.393778	1.472477	1.487047	1.642855	1.536733
SRR5007258_001	20.536487	0.0	0.0	0.0	0.0	0.0	0.0	0.0	0.0	0.092956	0.0	0.0	0.098811	0.0	0.052734	0.017905	0.023922	0.02389	0.026549	0.035961	0.032365	0.04248	0.067411	0.069342	0.077187	0.075434	0.073339	0.096446	0.134379	0.143962	0.147992	0.183308	0.221648	0.263218	0.304039	0.358047	0.452115	0.487758	0.545619	0.625573	0.736355	0.935661	1.090685	1.398539	1.425922	1.480243	1.512796	1.662263	1.520718
SRR5007258_002	19.645254	0.0	0.0	0.0	0.0	0.0	0.0	0.0	0.0	0.046411	0.0	0.0	0.049334	0.018683	0.052658	0.017879	0.041804	0.019879	0.026511	0.030522	0.044748	0.039768	0.059547	0.061928	0.077453	0.079243	0.080161	0.094847	0.14192	0.141375	0.152914	0.179263	0.220361	0.273753	0.309759	0.348089	0.459511	0.494579	0.531643	0.61902	0.730503	0.918173	1.09812	1.347227	1.409122	1.491701	1.49116	1.656462	1.535855
SRR5007258_003	19.855998	0.0	0.0	0.0	0.0	0.0	0.0	0.0	0.0	0.031	0.0	0.0	0.032953	0.024959	0.035173	0.017914	0.047868	0.03718	0.026562	0.03358	0.039853	0.041911	0.057933	0.056999	0.077982	0.078088	0.080317	0.08981	0.136128	0.144458	0.157688	0.171991	0.226363	0.274435	0.303395	0.342007	0.457983	0.483768	0.531051	0.611794	0.721206	0.917987	1.099169	1.341914	1.409457	1.48501	1.466054	1.654582	1.540933
SRR5007258_004	19.983455	0.0	0.0	0.0	0.0	0.0	0.0	0.0	0.0	0.023248	0.0	0.016137	0.024712	0.046793	0.026377	0.013434	0.044872	0.041823	0.027887	0.037773	0.040472	0.043825	0.055766	0.058133	0.077217	0.080595	0.081052	0.089487	0.135333	0.145211	0.157696	0.172997	0.225431	0.271465	0.303454	0.343375	0.457584	0.484875	0.527652	0.612523	0.725219	0.917456	1.112341	1.34225	1.413475	1.485638	1.468174	1.648086	1.533606
SRR5007258_005	19.748713	0.0	0.0	0.0	0.0	0.0	0.0	0.0	0.021017	0.018597	0.015796	0.025818	0.029652	0.052403	0.03165	0.01791	0.04068	0.038235	0.026557	0.036691	0.041838	0.042847	0.052389	0.05764	0.076151	0.076665	0.082185	0.088874	0.134565	0.144452	0.155182	0.171036	0.226126	0.266807	0.303786	0.343648	0.457817	0.483862	0.523495	0.607407	0.729279	0.914931	1.116931	1.347936	1.407747	1.485594	1.470729	1.644269	1.535749
SRR5007258_006	19.814696	0.0	0.0	0.0	0.0	0.0	0.0	0.0	0.017532	0.015513	0.013176	0.021536	0.024735	0.049958	0.030802	0.017928	0.039923	0.03854	0.026584	0.036008	0.042795	0.040764	0.051707	0.059002	0.074636	0.077447	0.083112	0.087236	0.133654	0.142508	0.154433	0.172307	0.224487	0.266643	0.304258	0.342288	0.457922	0.481451	0.523233	0.603728	0.728099	0.912143	1.116436	1.347454	1.408826	1.48242	1.474095	1.651487	1.538148
SRR5007258_007	19.405885	0.0	0.0	0.0	0.0	0.0	0.0	0.0	0.015029	0.013299	0.011296	0.018462	0.021205	0.042827	0.026405	0.017931	0.035935	0.036456	0.028866	0.037556	0.040248	0.039756	0.050261	0.058824	0.074159	0.080292	0.081953	0.087925	0.133595	0.14017	0.154297	0.170462	0.224465	0.265392	0.303675	0.342275	0.457528	0.478311	0.520751	0.604938	0.725188	0.911709	1.117249	1.345757	1.404511	1.48424	1.471992	1.653859	1.549159
SRR5007258_008	19.237055	0.0	0.0	0.0	0.0	0.0	0.0	0.0	0.013157	0.011642	0.019778	0.016163	0.018564	0.037494	0.026419	0.020183	0.032958	0.034908	0.029262	0.036032	0.042095	0.040791	0.051308	0.059326	0.073643	0.080572	0.081925	0.087747	0.133111	0.139113	0.152579	0.170099	0.224423	0.267248	0.301714	0.342203	0.459269	0.478791	0.519708	0.606256	0.727807	0.910077	1.115642	1.340063	1.406128	1.485723	1.474488	1.655381	1.543658
SRR5007258_009	18.914534	0.0	0.0	0.0	0.0	0.0	0.0	0.0	0.011701	0.010354	0.026383	0.014374	0.016509	0.033343	0.029368	0.019943	0.033307	0.033705	0.029571	0.036449	0.0452	0.040416	0.051404	0.058634	0.075775	0.079518	0.080419	0.087428	0.133104	0.139006	0.152651	0.169826	0.22516	0.266248	0.301699	0.343649	0.460899	0.478442	0.519746	0.604616	0.728473	0.910928	1.115643	1.34029	1.401387	1.486967	1.472307	1.65957	1.543709
SRR5007258_01	19.091891	0.0	0.0	0.0	0.0	0.0	0.0	0.0	0.010527	0.01863	0.023735	0.012932	0.019803	0.029998	0.029064	0.021531	0.035958	0.034313	0.029797	0.036396	0.044407	0.041504	0.049494	0.05872	0.075755	0.080247	0.079798	0.087818	0.13307	0.139867	0.152708	0.170109	0.224851	0.267507	0.302415	0.342798	0.46006	0.478936	0.52229	0.604896	0.72877	0.912478	1.116612	1.340425	1.404448	1.484969	1.475196	1.656237	1.543912
SRR5007258_02	19.421006	0.0	0.0	0.0	0.0	0.0	0.0	0.0	0.010523	0.009311	0.019771	0.016158	0.017321	0.026237	0.023769	0.024212	0.028155	0.035495	0.032443	0.038722	0.042269	0.042728	0.047591	0.056495	0.076178	0.081967	0.082445	0.089956	0.134097	0.13766	0.155492	0.169985	0.226711	0.263837	0.302527	0.345787	0.458052	0.479521	0.527205	0.605828	0.731465	0.918956	1.12547	1.338571	1.399648	1.481953	1.48428	1.646875	1.542868
SRR5007258_03	19.553162	0.0	0.0	0.0	0.0	0.0	0.0	0.0	0.007014	0.006206	0.023722	0.015078	0.019792	0.024984	0.022005	0.027495	0.026354	0.035356	0.032438	0.036614	0.041805	0.045202	0.048254	0.05686	0.075609	0.083343	0.082762	0.088715	0.133762	0.137196	0.156529	0.170593	0.226143	0.263314	0.303235	0.345026	0.457108	0.479954	0.52798	0.608834	0.730852	0.917239	1.124067	1.335722	1.396003	1.48033	1.482417	1.640079	1.540838
SRR5007258_04	19.729684	0.0	0.0	0.0	0.0	0.0	0.0	0.0	0.005258	0.006979	0.021736	0.016149	0.018547	0.028095	0.021117	0.031368	0.026942	0.035276	0.031495	0.03744	0.041747	0.046735	0.048278	0.056145	0.076419	0.083778	0.081741	0.08909	0.133462	0.137224	0.155905	0.171314	0.227068	0.263854	0.301734	0.344012	0.456462	0.479409	0.528256	0.609457	0.729904	0.917378	1.125884	1.335211	1.397028	1.477925	1.483954	1.639507	1.537525
SRR5007258_05	19.763513	0.0	0.0	0.0	0.0	0.0	0.005156	0.0	0.004207	0.007446	0.022134	0.019381	0.023744	0.027725	0.024815	0.030476	0.028024	0.034922	0.032961	0.038093	0.041977	0.046609	0.048518	0.055346	0.075949	0.083479	0.081894	0.08894	0.133694	0.136745	0.156064	0.171048	0.2278	0.26336	0.30073	0.344868	0.457098	0.478561	0.528012	0.610401	0.730951	0.917011	1.126795	1.334741	1.396441	1.475421	1.484453	1.637294	1.539039
SRR5007258_06	19.752557	0.0	0.0	0.0	0.0	0.0	0.004296	0.0	0.003506	0.006204	0.021077	0.018302	0.020608	0.028719	0.023756	0.03077	0.02754	0.035741	0.033222	0.0387	0.040459	0.045539	0.048537	0.05568	0.07674	0.08342	0.081811	0.088964	0.134164	0.13739	0.15648	0.171108	0.227377	0.263364	0.299282	0.344532	0.456775	0.478618	0.5282	0.61111	0.730371	0.918052	1.126127	1.334093	1.396245	1.474821	1.484938	1.639509	1.538932
SRR5007258_07	19.735716	0.0	0.0	0.002302	0.0	0.0	0.005524	0.0	0.004507	0.010634	0.020323	0.018454	0.021195	0.029431	0.024886	0.032518	0.02771	0.034733	0.032727	0.03898	0.0408	0.045156	0.048979	0.055796	0.075978	0.083762	0.081826	0.089248	0.134053	0.137738	0.156625	0.171009	0.22722	0.263263	0.299198	0.344705	0.457108	0.478558	0.52861	0.611137	0.731346	0.919032	1.126694	1.334304	1.39483	1.475463	1.485148	1.640428	1.538176
SRR5007258_08	19.826412	0.0	0.0	0.002014	0.0	0.0	0.004833	0.0	0.003943	0.009304	0.01877	0.017761	0.020399	0.02856	0.025732	0.031364	0.027238	0.034175	0.033484	0.039595	0.041118	0.045068	0.049082	0.055307	0.075973	0.084122	0.082127	0.089768	0.134103	0.138077	0.156749	0.170981	0.227438	0.263321	0.299542	0.345435	0.457108	0.478825	0.528837	0.61157	0.730959	0.918082	1.127232	1.333408	1.394947	1.474989	1.484916	1.638905	1.537788
SRR5007258_09	19.908468	0.0	0.0	0.003581	0.0	0.0	0.004296	0.001332	0.004674	0.010339	0.024588	0.017224	0.018683	0.027052	0.02522	0.032859	0.027671	0.033922	0.03384	0.039797	0.04076	0.04526	0.049052	0.055128	0.07575	0.084055	0.081995	0.089828	0.133922	0.13747	0.156661	0.171598	0.227051	0.263178	0.299422	0.345713	0.457661	0.478987	0.529127	0.611538	0.730717	0.917433	1.127061	1.333703	1.394484	1.476044	1.485198	1.638873	1.537857
SRR5007258_1	19.843971	0.0	0.0	0.003224	0.0	0.0	0.003868	0.001199	0.00526	0.01117	0.023719	0.018092	0.0188	0.028103	0.024819	0.033887	0.027309	0.033172	0.033444	0.039179	0.040437	0.045941	0.049057	0.054933	0.075769	0.084366	0.082387	0.089821	0.133737	0.137636	0.156683	0.171432	0.227414	0.263212	0.299285	0.345696	0.457909	0.478618	0.528955	0.611211	0.730029	0.917991	1.126604	1.334099	1.394475	1.47531	1.485966	1.638321	1.536305
SRR5007258_2	19.753598	0.0	0.0	0.001612	0.000747	0.00146	0.002578	0.002997	0.006835	0.012561	0.018573	0.016793	0.018545	0.02547	0.022962	0.029752	0.02682	0.032363	0.033166	0.03956	0.040347	0.04588	0.049791	0.054536	0.07526	0.08403	0.081929	0.08849	0.133571	0.137116	0.156392	0.172376	0.228539	0.26416	0.298316	0.345523	0.458194	0.477727	0.528332	0.610179	0.729508	0.918154	1.127073	1.334987	1.394361	1.473087	1.48693	1.64047	1.536177
SRR5007258_3	19.793914	0.0	0.0	0.001074	0.001493	0.001947	0.003007	0.005595	0.009114	0.013958	0.016334	0.015933	0.018959	0.023849	0.023931	0.029216	0.029056	0.031674	0.034178	0.03883	0.041246	0.046128	0.049963	0.054179	0.075399	0.084287	0.081985	0.08838	0.133066	0.137332	0.156295	0.172443	0.228753	0.264277	0.298926	0.345895	0.458153	0.477795	0.528098	0.610351	0.72804	0.91821	1.127885	1.334211	1.393753	1.473094	1.487779	1.642601	1.536808
SRR5007258_4	19.771903	0.0	0.000514	0.000806	0.00112	0.001826	0.002578	0.005096	0.008414	0.014425	0.014031	0.017442	0.019167	0.023321	0.024219	0.030339	0.030027	0.032149	0.034421	0.038711	0.041157	0.046273	0.049575	0.054105	0.075636	0.084517	0.081981	0.088453	0.132771	0.137058	0.155888	0.172294	0.228499	0.264709	0.298615	0.345795	0.457993	0.477281	0.528286	0.610483	0.727394	0.917995	1.127869	1.33444	1.39334	1.473234	1.487973	1.64269	1.536944
SRR5007258_5	19.792523	0.0	0.000411	0.00129	0.000896	0.002629	0.002836	0.004557	0.007784	0.013403	0.013914	0.017574	0.019591	0.023756	0.025135	0.030336	0.03114	0.032342	0.034741	0.038889	0.041348	0.04606	0.049598	0.054026	0.07569	0.084547	0.081655	0.088418	0.132611	0.136987	0.155886	0.172384	0.228335	0.264549	0.298675	0.345749	0.458123	0.477029	0.527811	0.610517	0.727314	0.918274	1.127855	1.334176	1.393213	1.473041	1.48718	1.642856	1.536957
SRR5007258_6	19.808385	0.0	0.000343	0.001075	0.000747	0.002435	0.002364	0.003997	0.008766	0.014582	0.013045	0.017337	0.018882	0.023668	0.025126	0.031136	0.031799	0.032653	0.034843	0.039033	0.041678	0.04622	0.049524	0.053759	0.075408	0.084697	0.081423	0.08826	0.132567	0.1369	0.15594	0.172227	0.228328	0.264696	0.298744	0.345727	0.458374	0.47735	0.527916	0.610728	0.727494	0.918419	1.128142	1.33371	1.393114	1.472349	1.487041	1.642426	1.53722
SRR5007258_7	19.796725	0.0	0.000881	0.000921	0.000854	0.00313	0.002947	0.004454	0.007964	0.014493	0.012875	0.016706	0.019505	0.023444	0.024628	0.03145	0.031737	0.032429	0.034854	0.038784	0.041622	0.046195	0.049653	0.053846	0.075516	0.084924	0.081248	0.088225	0.132569	0.13705	0.155946	0.172071	0.228281	0.264843	0.298708	0.3454	0.458111	0.477427	0.527591	0.610801	0.727537	0.918117	1.12815	1.334101	1.393819	1.47261	1.487385	1.642663	1.537042
SRR5007258_8	19.833618	0.0	0.000771	0.000806	0.000934	0.002739	0.002739	0.004496	0.007363	0.014193	0.013043	0.01712	0.018983	0.023416	0.024584	0.030902	0.031901	0.03243	0.035121	0.038813	0.041659	0.046221	0.049691	0.05383	0.075319	0.084812	0.081182	0.088183	0.132421	0.137054	0.15598	0.171941	0.227952	0.264703	0.298672	0.345468	0.458279	0.47743	0.527552	0.610749	0.727857	0.917853	1.128117	1.333908	1.393908	1.472315	1.487347	1.642829	1.537346
SRR5007258_9	19.796199	0.0	0.000685	0.000896	0.001162	0.002597	0.002865	0.004263	0.006895	0.014168	0.013439	0.016223	0.019732	0.023229	0.025051	0.031114	0.031564	0.032389	0.035042	0.038834	0.041637	0.046358	0.049642	0.053776	0.075325	0.084875	0.081095	0.088287	0.13255	0.137028	0.155981	0.171982	0.227961	0.264805	0.298748	0.345501	0.458296	0.47751	0.527666	0.610934	0.727993	0.917581	1.127972	1.33378	1.39375	1.472347	1.486945	1.642669	1.537414
SRR5007259	28.116863	0.000531	0.000459	0.0	0.000333	0.001467	0.003883	0.004281	0.004811	0.009761	0.010055	0.009731	0.014294	0.015132	0.016553	0.021581	0.021111	0.023556	0.024011	0.026706	0.029004	0.032079	0.033775	0.036986	0.059426	0.069833	0.060926	0.066428	0.118914	0.118497	0.135235	0.150813	0.217737	0.254038	0.291684	0.340159	0.47699	0.492901	0.548364	0.641887	0.778863	1.009902	1.275389	1.523574	1.588734	1.679987	1.678239	1.85255	1.706989
SRR5007259_001	23.592668	0.0	0.0	0.0	0.0	0.0	0.0	0.0	0.0	0.0	0.0	0.072304	0.055362	0.083862	0.0	0.060191	0.04021	0.017847	0.0357	0.016118	0.030688	0.039668	0.02179	0.043776	0.061902	0.067623	0.059415	0.070646	0.119496	0.130338	0.128058	0.146303	0.223399	0.252344	0.299715	0.34044	0.493531	0.499464	0.562215	0.62648	0.769504	1.013718	1.293196	1.517494	1.590228	1.689526	1.70129	1.818162	1.696839
SRR5007259_002	26.253518	0.0	0.0	0.0	0.0	0.0	0.0	0.0	0.0	0.0	0.0	0.035956	0.027531	0.041704	0.0	0.029932	0.026661	0.026625	0.035506	0.020039	0.024972	0.040439	0.026006	0.039185	0.064096	0.06692	0.059369	0.068634	0.113829	0.127506	0.128955	0.152203	0.214628	0.244758	0.294472	0.344267	0.483893	0.490125	0.548982	0.630515	0.771141	1.010166	1.287082	1.509262	1.589466	1.697676	1.699724	1.844478	1.696021
SRR5007259_003	26.915951	0.0	0.0	0.0	0.0	0.0	0.0	0.0	0.0	0.0	0.0	0.024018	0.01839	0.027858	0.0	0.026659	0.022262	0.017785	0.027671	0.024094	0.027802	0.035578	0.027988	0.040717	0.067604	0.070086	0.061793	0.067138	0.11667	0.123145	0.128999	0.152408	0.215956	0.245286	0.29409	0.343907	0.48373	0.493977	0.546894	0.635079	0.78137	1.009978	1.285292	1.516018	1.590581	1.708163	1.694996	1.843012	1.702421
SRR5007259_004	28.241727	0.0	0.0	0.0	0.0	0.0	0.0	0.0	0.0	0.0	0.0	0.018019	0.013797	0.0209	0.0	0.045002	0.016702	0.033358	0.029657	0.023098	0.029896	0.035095	0.029686	0.03982	0.067836	0.071793	0.06172	0.067742	0.118115	0.122563	0.134279	0.152189	0.216475	0.247674	0.293881	0.340185	0.484613	0.496846	0.548249	0.637894	0.782703	1.014993	1.281843	1.523601	1.593198	1.701277	1.697157	1.843675	1.706102
SRR5007259_005	28.429455	0.0	0.0	0.0	0.0	0.0	0.0	0.0	0.0	0.0	0.0	0.014403	0.011028	0.016706	0.005886	0.043964	0.01869	0.030218	0.032002	0.020871	0.029454	0.033188	0.033278	0.038587	0.066554	0.073281	0.061612	0.069059	0.118054	0.123788	0.134307	0.152073	0.215587	0.249762	0.291565	0.343071	0.481939	0.495613	0.54317	0.645594	0.785946	1.018549	1.282412	1.52282	1.586454	1.691137	1.691693	1.838442	1.708243
SRR5007259_006	28.488465	0.0	0.0	0.0	0.0	0.0	0.0	0.0	0.0	0.0	0.014694	0.012009	0.009195	0.020892	0.004907	0.043319	0.024487	0.029641	0.031622	0.019408	0.031507	0.032612	0.032088	0.038352	0.064784	0.07334	0.061329	0.068845	0.115994	0.122726	0.133459	0.153664	0.217794	0.251631	0.291137	0.34246	0.481645	0.492958	0.546277	0.644717	0.783391	1.018548	1.284458	1.521446	1.58681	1.686589	1.685052	1.842981	1.713145
SRR5007259_007	27.699792	0.0	0.0	0.0	0.0	0.0	0.0	0.0	0.0	0.0	0.012597	0.010295	0.007883	0.017911	0.008414	0.062848	0.022901	0.030493	0.027957	0.020081	0.030586	0.031629	0.033301	0.037398	0.065319	0.07231	0.061116	0.068014	0.116341	0.121641	0.135337	0.152984	0.218253	0.251653	0.290298	0.343821	0.480678	0.493792	0.546219	0.64469	0.782332	1.017957	1.284337	1.521346	1.590758	1.685861	1.681393	1.839717	1.717879
SRR5007259_008	27.695231	0.0	0.0	0.0	0.0	0.0	0.0	0.0	0.0	0.0	0.011028	0.009012	0.020702	0.020906	0.014731	0.057518	0.020047	0.028918	0.028182	0.019588	0.029904	0.030902	0.034402	0.038467	0.065741	0.073836	0.061806	0.067295	0.11533	0.120866	0.134755	0.154018	0.217111	0.251973	0.291061	0.343414	0.481653	0.496016	0.545545	0.642871	0.779222	1.012927	1.279585	1.523786	1.592402	1.688925	1.683825	1.839221	1.718162
SRR5007259_009	27.715112	0.0	0.0	0.0	0.0	0.0	0.0	0.0	0.0	0.0	0.009806	0.008014	0.018409	0.018591	0.019649	0.053373	0.019313	0.026705	0.025721	0.020546	0.030613	0.029899	0.032686	0.039424	0.064759	0.073455	0.061856	0.066533	0.115984	0.121061	0.133602	0.153504	0.217892	0.252664	0.291488	0.342013	0.48042	0.497364	0.54733	0.642255	0.783024	1.014401	1.276064	1.526039	1.587825	1.68764	1.683313	1.840293	1.71904
SRR5007259_01	27.873218	0.0	0.0	0.0	0.0	0.0	0.0	0.0	0.0	0.0	0.008819	0.007207	0.016555	0.016718	0.01767	0.049998	0.018704	0.024905	0.027282	0.019682	0.030589	0.028272	0.033449	0.039381	0.063055	0.074484	0.062601	0.067574	0.115852	0.120725	0.134794	0.15222	0.216349	0.253694	0.29138	0.341109	0.48121	0.495666	0.547185	0.642008	0.781289	1.011996	1.275915	1.525404	1.589232	1.688425	1.682444	1.84	1.713582
SRR5007259_02	27.889789	0.0	0.0	0.0	0.0	0.0	0.0	0.0	0.0	0.0	0.004406	0.010802	0.011028	0.012529	0.020599	0.031974	0.021359	0.022664	0.021038	0.024282	0.031398	0.031608	0.035159	0.039459	0.059627	0.073617	0.062717	0.067288	0.116364	0.119016	0.134242	0.151066	0.216314	0.252923	0.291223	0.342174	0.479381	0.494302	0.548561	0.640239	0.782944	1.011869	1.272291	1.526167	1.582803	1.681909	1.678624	1.83784	1.70745
SRR5007259_03	27.767581	0.0	0.0	0.0	0.0	0.0	0.0	0.0	0.0	0.003461	0.002939	0.012011	0.007357	0.009751	0.021595	0.028663	0.021374	0.024903	0.021547	0.025302	0.030678	0.031563	0.036148	0.039886	0.060232	0.073038	0.06051	0.066619	0.117839	0.118015	0.134908	0.150367	0.216156	0.252355	0.291479	0.341113	0.477756	0.492832	0.546227	0.643711	0.781823	1.014072	1.272625	1.527677	1.584409	1.680503	1.678453	1.845342	1.707495
SRR5007259_04	27.888558	0.0	0.0	0.0	0.0	0.0	0.0	0.006686	0.002933	0.007785	0.002204	0.012609	0.006896	0.008357	0.019873	0.025491	0.022037	0.025564	0.021048	0.025799	0.030162	0.030733	0.035392	0.038932	0.060501	0.073551	0.060686	0.065501	0.118702	0.11917	0.135733	0.150459	0.217012	0.253113	0.291669	0.341008	0.477341	0.493517	0.546669	0.643618	0.783129	1.013221	1.272545	1.52775	1.583364	1.678753	1.678732	1.84582	1.704375
SRR5007259_05	28.040862	0.005314	0.0	0.0	0.0	0.0	0.0	0.00535	0.002347	0.006229	0.008818	0.014413	0.008829	0.01003	0.020614	0.026397	0.021642	0.026326	0.022298	0.025223	0.031087	0.03084	0.03501	0.038527	0.060346	0.073144	0.061179	0.065928	0.119039	0.119169	0.135595	0.150337	0.218066	0.252619	0.292287	0.341549	0.479164	0.493093	0.545664	0.643778	0.780824	1.013573	1.270649	1.526918	1.585424	1.677986	1.678792	1.845015	1.707793
SRR5007259_06	28.158102	0.004428	0.0	0.0	0.0	0.0	0.0	0.004459	0.001956	0.010382	0.007349	0.012012	0.009197	0.009056	0.018651	0.023998	0.021375	0.026683	0.022042	0.02517	0.031144	0.030972	0.034461	0.037998	0.060052	0.072313	0.061279	0.066017	0.118182	0.118384	0.135305	0.149998	0.218767	0.252871	0.292187	0.341185	0.478229	0.493252	0.54576	0.644163	0.78147	1.012528	1.271055	1.525943	1.585641	1.679271	1.675959	1.845015	1.707148
SRR5007259_07	28.306418	0.003796	0.0	0.0	0.0	0.0	0.0	0.003822	0.001676	0.008899	0.006299	0.012354	0.008671	0.010747	0.017249	0.024283	0.020611	0.026555	0.021858	0.026049	0.030627	0.030557	0.033881	0.037508	0.059598	0.072341	0.060991	0.066643	0.117833	0.118587	0.135104	0.149944	0.218368	0.252577	0.29231	0.341083	0.477883	0.493048	0.545684	0.643713	0.780708	1.012239	1.273749	1.526249	1.585977	1.679458	1.676887	1.846708	1.70741
SRR5007259_08	28.392262	0.003321	0.0	0.0	0.0	0.0	0.0	0.003343	0.001466	0.007785	0.005511	0.010808	0.008276	0.011491	0.017299	0.024244	0.021706	0.025344	0.022162	0.026605	0.029852	0.030959	0.033622	0.037423	0.059281	0.071965	0.061003	0.067122	0.117944	0.118343	0.135239	0.149949	0.21852	0.252657	0.292727	0.341632	0.478596	0.492692	0.545149	0.64316	0.780678	1.011417	1.275916	1.526083	1.586516	1.680197	1.676967	1.847265	1.707117
SRR5007259_09	28.2864	0.002952	0.0	0.0	0.0	0.0	0.0	0.002972	0.001304	0.006921	0.004899	0.012011	0.010423	0.012073	0.017669	0.023997	0.021671	0.026188	0.022733	0.026597	0.02966	0.031059	0.034073	0.037196	0.05936	0.071916	0.060997	0.066858	0.118051	0.118258	0.135329	0.149998	0.217991	0.252973	0.292379	0.34136	0.478365	0.492542	0.546028	0.644108	0.780676	1.012024	1.274869	1.525508	1.587934	1.67937	1.676378	1.846309	1.706827
SRR5007259_1	28.211354	0.002657	0.0	0.0	0.0	0.0	0.0	0.004013	0.004693	0.010382	0.004409	0.012252	0.011036	0.0163	0.017375	0.023598	0.022177	0.025705	0.023011	0.026509	0.029448	0.030821	0.033983	0.036859	0.059021	0.071852	0.061021	0.066713	0.118045	0.118285	0.135233	0.149735	0.217542	0.253237	0.292277	0.341198	0.47865	0.492444	0.546216	0.644062	0.780885	1.012139	1.274942	1.526009	1.588287	1.67829	1.676735	1.846285	1.708319
SRR5007259_2	28.415433	0.001328	0.0	0.0	0.0	0.0	0.000719	0.006019	0.005866	0.009862	0.006613	0.01153	0.013242	0.013582	0.019435	0.022896	0.020572	0.025124	0.023631	0.027068	0.028471	0.031302	0.033979	0.037193	0.059898	0.070712	0.060881	0.066372	0.119398	0.118519	0.135391	0.150656	0.217848	0.253945	0.291486	0.340988	0.477753	0.493529	0.547027	0.64294	0.778837	1.011136	1.275059	1.523383	1.589528	1.677446	1.678204	1.851185	1.706239
SRR5007259_3	28.304349	0.000886	0.0	0.0	0.000555	0.0	0.002396	0.004904	0.006257	0.008305	0.006466	0.009368	0.014345	0.01379	0.019041	0.022862	0.020081	0.024219	0.022889	0.027549	0.028674	0.031541	0.033829	0.036992	0.059883	0.069883	0.060975	0.0663	0.119129	0.118309	0.135482	0.150699	0.217392	0.254574	0.290808	0.34065	0.477589	0.493197	0.54751	0.642047	0.779312	1.0098	1.276016	1.52257	1.589174	1.678173	1.678312	1.852436	1.707705
SRR5007259_4	28.225717	0.000664	0.0	0.0	0.000833	0.001629	0.002517	0.005016	0.006747	0.009085	0.007716	0.01009	0.015176	0.014942	0.018554	0.022649	0.020975	0.023615	0.023442	0.027283	0.028496	0.031731	0.033959	0.0371	0.059824	0.070046	0.060963	0.066215	0.11902	0.118229	0.135157	0.150621	0.217457	0.254032	0.291271	0.340613	0.477302	0.493083	0.548004	0.641669	0.779549	1.009955	1.275548	1.522416	1.589831	1.678667	1.678415	1.852743	1.707959
SRR5007259_5	28.154871	0.000532	0.0	0.0	0.000667	0.00163	0.004027	0.004816	0.005633	0.009346	0.007762	0.010524	0.014571	0.015049	0.018027	0.022083	0.020338	0.024091	0.023751	0.027157	0.029148	0.031792	0.033602	0.036704	0.0596	0.070012	0.060841	0.066207	0.118905	0.118445	0.135017	0.150651	0.217459	0.254086	0.291474	0.340535	0.477298	0.492735	0.548135	0.641944	0.77963	1.010057	1.275868	1.52307	1.589557	1.678645	1.678181	1.852985	1.707109
SRR5007259_6	28.143944	0.000443	0.000382	0.0	0.000556	0.001358	0.003836	0.005129	0.005868	0.008827	0.008821	0.009852	0.014259	0.014701	0.017968	0.021537	0.020423	0.023768	0.023807	0.026857	0.029357	0.0321	0.033771	0.036831	0.059321	0.070029	0.060804	0.066132	0.118937	0.118352	0.135214	0.150656	0.217489	0.25416	0.291659	0.340574	0.477195	0.492637	0.54831	0.642149	0.779118	1.010201	1.275814	1.522867	1.589078	1.678896	1.678434	1.853005	1.707164
SRR5007259_7	28.17273	0.00038	0.000655	0.0	0.000476	0.00163	0.003699	0.004778	0.006036	0.009347	0.009829	0.009268	0.014115	0.014931	0.017296	0.021975	0.021037	0.023602	0.023788	0.02686	0.029396	0.032137	0.033798	0.036874	0.059317	0.069963	0.060795	0.066509	0.119032	0.118354	0.135541	0.150754	0.217378	0.254201	0.291659	0.340603	0.477133	0.492897	0.548298	0.642042	0.779039	1.010247	1.275781	1.52305	1.588827	1.679217	1.678756	1.852905	1.707039
SRR5007259_8	28.16528	0.000664	0.000573	0.0	0.000417	0.001426	0.003955	0.004682	0.005428	0.009346	0.009922	0.00946	0.014143	0.014996	0.017194	0.021952	0.020961	0.023195	0.02383	0.026734	0.02916	0.03197	0.033762	0.036869	0.059306	0.069885	0.060793	0.066438	0.118896	0.118289	0.135371	0.150626	0.217459	0.254145	0.291654	0.340329	0.477117	0.492872	0.548377	0.642229	0.778915	1.01031	1.275306	1.522971	1.588938	1.679827	1.67835	1.852779	1.706654
SRR5007259_9	28.153431	0.000591	0.00051	0.0	0.00037	0.001449	0.003676	0.004608	0.005086	0.010039	0.009605	0.009932	0.014351	0.014957	0.016921	0.02147	0.020593	0.023239	0.024011	0.026627	0.029084	0.032069	0.033825	0.036942	0.059355	0.06992	0.060854	0.066344	0.118965	0.118415	0.135312	0.150685	0.217557	0.254082	0.291708	0.340237	0.47713	0.493025	0.548368	0.642276	0.779032	1.010066	1.275616	1.523337	1.588981	1.679903	1.678561	1.852725	1.706587
SRR5063984	7.463453	0.0	0.0	0.002619	0.0	0.00211	0.001629	0.002381	0.001899	0.003696	0.005994	0.005015	0.009109	0.009131	0.011867	0.01369	0.014767	0.015992	0.01836	0.01952	0.023648	0.02859	0.034347	0.042063	0.057773	0.074607	0.085762	0.103413	0.13759	0.157607	0.194857	0.222731	0.277483	0.326955	0.37468	0.429564	0.520148	0.582268	0.651015	0.733749	0.83814	0.9766	1.149944	1.326225	1.382625	1.446297	1.470213	1.583896	1.53332
SRR5063984_001	7.783385	0.0	0.0	0.0	0.0	0.0	0.0	0.0	0.0	0.0	0.0	0.0	0.0	0.0	0.0	0.0	0.043157	0.014366	0.0	0.012975	0.03144	0.019159	0.035081	0.049334	0.061433	0.089273	0.090291	0.115242	0.138437	0.175437	0.181426	0.221879	0.290175	0.310959	0.373216	0.440121	0.528858	0.579116	0.64929	0.749339	0.824526	1.000417	1.148633	1.328593	1.337612	1.427739	1.432294	1.554226	1.526605
SRR5063984_002	7.471838	0.0	0.0	0.0	0.0	0.0	0.0	0.0	0.0	0.0	0.0	0.0	0.0	0.0	0.0	0.0	0.032367	0.014366	0.009579	0.012975	0.024702	0.022352	0.03391	0.051094	0.060067	0.083283	0.094312	0.116369	0.144932	0.170846	0.191471	0.217633	0.287982	0.314237	0.371448	0.439359	0.511396	0.58536	0.653929	0.734368	0.829395	0.986992	1.169044	1.342769	1.349833	1.421001	1.446726	1.585468	1.525731
SRR5063984_003	7.270632	0.0	0.0	0.0	0.0	0.0	0.0	0.0	0.0	0.0	0.0	0.0	0.029735	0.0	0.0	0.010776	0.021597	0.023964	0.012783	0.012986	0.020978	0.01811	0.03277	0.051727	0.057842	0.079179	0.09514	0.109057	0.141806	0.166787	0.191897	0.218923	0.288963	0.315882	0.370926	0.430863	0.510873	0.579964	0.658206	0.745715	0.835141	0.99377	1.176329	1.334458	1.383886	1.41256	1.457474	1.587835	1.514585
SRR5063984_004	7.714285	0.0	0.0	0.0	0.0	0.0	0.0	0.0	0.0	0.0	0.0	0.0	0.022308	0.0	0.011905	0.008085	0.016202	0.021574	0.011988	0.019484	0.022482	0.017582	0.03395	0.052477	0.058086	0.078748	0.093526	0.103496	0.13713	0.161717	0.193371	0.215528	0.285692	0.318714	0.373345	0.437711	0.5129	0.577535	0.647335	0.747633	0.832807	0.9909	1.168209	1.334546	1.383262	1.426874	1.461602	1.587578	1.512386
SRR5063984_005	7.597573	0.0	0.0	0.0	0.0	0.0	0.0	0.0	0.0	0.0	0.0	0.0	0.017828	0.0	0.009515	0.019383	0.012949	0.020115	0.011496	0.019465	0.02246	0.017245	0.035553	0.053569	0.058711	0.077526	0.092449	0.099287	0.140405	0.158946	0.19578	0.213239	0.281559	0.321353	0.375997	0.437554	0.522601	0.581338	0.649589	0.741122	0.837807	0.995503	1.165974	1.334719	1.375416	1.423459	1.462671	1.583099	1.511508
SRR5063984_006	7.314812	0.0	0.0	0.048398	0.0	0.0	0.0	0.0	0.0	0.0	0.0	0.0	0.029704	0.0	0.007926	0.016147	0.017978	0.019151	0.012769	0.019458	0.020955	0.020219	0.033904	0.048442	0.058918	0.077825	0.092209	0.098274	0.140357	0.158204	0.196245	0.214217	0.280719	0.322529	0.376258	0.429969	0.517782	0.582568	0.64927	0.744803	0.835198	0.988056	1.160066	1.330824	1.3781	1.424952	1.468075	1.581341	1.511596
SRR5063984_007	6.983585	0.0	0.0	0.041497	0.0	0.0	0.0	0.0	0.0	0.0	0.0	0.0	0.025469	0.0	0.006796	0.01846	0.015415	0.02463	0.012317	0.018538	0.021818	0.02053	0.033414	0.047325	0.060075	0.078706	0.094005	0.100512	0.140867	0.159156	0.193965	0.214971	0.283901	0.323201	0.376827	0.427422	0.518946	0.58286	0.647775	0.742077	0.836285	0.978798	1.161815	1.33312	1.373329	1.421377	1.468787	1.582442	1.522104
SRR5063984_008	6.891563	0.0	0.0	0.036323	0.0	0.0	0.0	0.0	0.0	0.0	0.0	0.0	0.022293	0.0	0.005949	0.016158	0.016192	0.030542	0.013178	0.017849	0.021344	0.020766	0.035975	0.046493	0.058219	0.077743	0.095142	0.101261	0.142323	0.158384	0.194726	0.218096	0.28135	0.325234	0.376175	0.431094	0.520336	0.580196	0.649553	0.743356	0.837813	0.9765	1.158935	1.329167	1.371797	1.420164	1.467492	1.590546	1.520815
SRR5063984_009	6.681973	0.0	0.0	0.032299	0.0	0.0	0.0	0.0	0.0	0.0	0.0	0.0	0.019823	0.0	0.00529	0.014368	0.016797	0.030354	0.012783	0.022364	0.025972	0.021661	0.03433	0.045064	0.058448	0.076999	0.094641	0.10068	0.141516	0.156712	0.195448	0.220492	0.281183	0.325105	0.374047	0.428856	0.516727	0.580672	0.648874	0.741691	0.842078	0.980218	1.159518	1.332317	1.372491	1.421149	1.46033	1.591799	1.520851
SRR5063984_01	6.569344	0.0	0.0	0.029046	0.0	0.0	0.0	0.0	0.0	0.01677	0.0	0.0	0.02674	0.0	0.004757	0.012921	0.017263	0.028733	0.014369	0.02076	0.024703	0.022034	0.033912	0.044049	0.059387	0.078606	0.093691	0.100858	0.141105	0.156579	0.195399	0.221178	0.281792	0.323168	0.371585	0.430085	0.517203	0.58092	0.650023	0.74181	0.84152	0.981687	1.159927	1.33027	1.372584	1.425046	1.460657	1.58443	1.522543
SRR5063984_02	6.56599	0.0	0.0	0.014515	0.0	0.0	0.0	0.0	0.0	0.008381	0.0	0.0	0.013363	0.006747	0.01664	0.0113	0.018333	0.025846	0.017713	0.023344	0.023793	0.024576	0.034012	0.041473	0.057992	0.079437	0.090426	0.10442	0.138987	0.158447	0.196252	0.224478	0.27752	0.322715	0.374654	0.42846	0.516994	0.582858	0.650891	0.740775	0.841542	0.980339	1.150598	1.335474	1.376973	1.441599	1.462572	1.578997	1.51955
SRR5063984_03	6.62426	0.0	0.0	0.009686	0.0	0.0	0.0	0.0	0.0	0.005593	0.0	0.0	0.008917	0.006754	0.011104	0.010772	0.015832	0.023955	0.018529	0.022933	0.023966	0.023641	0.033772	0.042659	0.059232	0.079731	0.089858	0.103843	0.137615	0.157128	0.196881	0.224169	0.278292	0.322767	0.374359	0.425893	0.517646	0.581746	0.652387	0.73546	0.841641	0.980506	1.154001	1.334033	1.386184	1.439992	1.463375	1.57629	1.518249
SRR5063984_04	6.746756	0.0	0.0	0.007268	0.0	0.0	0.0	0.0	0.0	0.004196	0.0	0.0	0.006691	0.005068	0.013093	0.012124	0.016739	0.022648	0.017259	0.022565	0.023714	0.026369	0.034177	0.043031	0.059168	0.078814	0.087849	0.103401	0.136811	0.157554	0.195875	0.222877	0.278507	0.324574	0.37597	0.426933	0.518113	0.581658	0.653505	0.733885	0.839324	0.981708	1.152376	1.330099	1.386784	1.441521	1.466715	1.579564	1.524839
SRR5063984_05	6.907134	0.0	0.0	0.011631	0.0	0.0	0.0	0.0	0.0	0.003358	0.0	0.0	0.007139	0.005407	0.014287	0.010995	0.016851	0.021574	0.017454	0.022473	0.024821	0.026918	0.034793	0.042688	0.058361	0.076842	0.088695	0.103475	0.137464	0.157949	0.196166	0.223577	0.2779	0.325415	0.375982	0.427746	0.518091	0.581874	0.653388	0.73373	0.838571	0.983123	1.151275	1.326778	1.386836	1.445662	1.467165	1.580099	1.526886
SRR5063984_06	7.064976	0.0	0.0	0.009693	0.0	0.0	0.0	0.0	0.0	0.002798	0.0	0.001942	0.008923	0.009011	0.015874	0.010779	0.017282	0.021094	0.018381	0.021217	0.024506	0.026107	0.034652	0.043187	0.05877	0.076278	0.088425	0.103761	0.137901	0.157595	0.196236	0.222493	0.278052	0.325097	0.374963	0.427593	0.516791	0.582731	0.652642	0.733163	0.837829	0.98305	1.15038	1.328105	1.385961	1.443793	1.467208	1.578244	1.528723
SRR5063984_07	7.136916	0.0	0.0	0.008307	0.0	0.0	0.0	0.0	0.00271	0.002398	0.0	0.001665	0.008922	0.008688	0.014285	0.010624	0.01512	0.020544	0.017671	0.021245	0.024086	0.02685	0.035251	0.042733	0.059076	0.076381	0.087904	0.103448	0.138013	0.157687	0.196546	0.222235	0.278188	0.325266	0.375436	0.428715	0.518486	0.582653	0.651874	0.731948	0.837322	0.983213	1.149785	1.326631	1.386975	1.444403	1.467326	1.580353	1.529665
SRR5063984_08	7.194539	0.0	0.0	0.007268	0.0	0.0	0.0	0.002703	0.004742	0.002098	0.0	0.002913	0.007806	0.010135	0.013688	0.010508	0.015119	0.019592	0.017977	0.020617	0.023939	0.027047	0.034967	0.042126	0.058518	0.075857	0.087734	0.103549	0.137669	0.158913	0.19663	0.222819	0.278019	0.325136	0.374661	0.429126	0.518373	0.583742	0.651826	0.733282	0.837857	0.983201	1.150979	1.326469	1.38564	1.446214	1.468521	1.5802	1.531865
SRR5063984_09	7.293542	0.0	0.0	0.006462	0.0	0.0	0.0	0.002403	0.004216	0.003731	0.001584	0.003885	0.00694	0.011264	0.012699	0.011498	0.014642	0.019336	0.017262	0.019629	0.023532	0.027706	0.035173	0.04204	0.057874	0.076187	0.087232	0.103216	0.137358	0.158711	0.195708	0.222833	0.27739	0.325725	0.374201	0.429342	0.518474	0.583146	0.65071	0.733566	0.837956	0.983134	1.150548	1.326483	1.384544	1.446482	1.469941	1.581	1.532608
SRR5063984_1	7.248726	0.0	0.0	0.005817	0.0	0.0	0.0	0.002164	0.003796	0.003359	0.002853	0.004663	0.00714	0.011492	0.011432	0.010998	0.01491	0.018414	0.017459	0.020204	0.023073	0.028076	0.035224	0.042981	0.05802	0.075826	0.08707	0.103162	0.137428	0.158839	0.195473	0.222445	0.277161	0.325584	0.373975	0.4287	0.518416	0.583004	0.650565	0.733081	0.838212	0.982442	1.150168	1.324522	1.385306	1.447561	1.469821	1.583517	1.532974
SRR5063984_2	7.441401	0.0	0.0	0.004362	0.0	0.0	0.0	0.002163	0.003795	0.004198	0.003566	0.005245	0.006694	0.008449	0.011669	0.012776	0.014909	0.015464	0.018033	0.020982	0.024263	0.028937	0.034132	0.042307	0.057879	0.075748	0.086083	0.103304	0.137637	0.157778	0.194863	0.221884	0.277654	0.32626	0.374192	0.428794	0.519097	0.582839	0.651013	0.733563	0.838671	0.978627	1.149504	1.326353	1.386851	1.446846	1.467874	1.583258	1.532455
SRR5063984_3	7.510662	0.0	0.0	0.004848	0.0	0.004393	0.003102	0.002164	0.002531	0.004479	0.006657	0.005052	0.008332	0.009015	0.013022	0.012294	0.013616	0.015539	0.017717	0.020835	0.024261	0.028901	0.034159	0.042416	0.057832	0.075549	0.086119	0.103529	0.137419	0.157849	0.194665	0.221948	0.277824	0.32642	0.374238	0.429218	0.519238	0.582356	0.65022	0.734088	0.839018	0.977023	1.150205	1.326526	1.385361	1.445993	1.467349	1.582908	1.532972
SRR5063984_4	7.55909	0.0	0.0	0.003637	0.0	0.003954	0.002327	0.002164	0.002373	0.005459	0.005707	0.004372	0.012275	0.010143	0.012983	0.01278	0.014211	0.015253	0.017678	0.019835	0.023753	0.028882	0.034207	0.042161	0.057811	0.075502	0.085975	0.103648	0.137472	0.157764	0.19435	0.222026	0.277359	0.326805	0.37412	0.428988	0.519474	0.582899	0.650686	0.734451	0.838201	0.976091	1.149508	1.326	1.384715	1.446734	1.468634	1.583415	1.5318
SRR5063984_5	7.490034	0.0	0.0	0.003492	0.0	0.003164	0.001862	0.001732	0.001899	0.004704	0.005708	0.004665	0.011429	0.009739	0.012295	0.013332	0.014484	0.015371	0.018253	0.020226	0.023857	0.028829	0.034076	0.042165	0.057907	0.075024	0.085836	0.103844	0.137577	0.15771	0.194516	0.222151	0.277792	0.327048	0.3744	0.428978	0.519791	0.582833	0.650742	0.734673	0.838595	0.976629	1.149021	1.325419	1.383851	1.446407	1.468743	1.584323	1.532185
SRR5063984_6	7.456991	0.0	0.0	0.00291	0.0	0.003516	0.001552	0.001804	0.002215	0.004481	0.005709	0.005054	0.011163	0.009695	0.012392	0.013323	0.014378	0.016097	0.018028	0.020064	0.023888	0.028907	0.034126	0.042298	0.057746	0.074801	0.085698	0.103664	0.137472	0.15758	0.194407	0.222219	0.27772	0.327148	0.374268	0.429156	0.520055	0.582724	0.651083	0.734314	0.838371	0.976762	1.149145	1.325926	1.383372	1.446738	1.469224	1.584376	1.532079
SRR5063984_7	7.450494	0.0	0.0	0.00291	0.0	0.003014	0.00133	0.001856	0.00217	0.004321	0.006728	0.005165	0.010334	0.009663	0.012801	0.01327	0.014672	0.015526	0.018415	0.020142	0.023955	0.028892	0.034277	0.04227	0.057586	0.074637	0.08567	0.103455	0.137461	0.157723	0.194664	0.222445	0.27771	0.32722	0.374642	0.429068	0.520255	0.582695	0.651329	0.734192	0.838322	0.977044	1.149675	1.326329	1.382986	1.446306	1.469264	1.584407	1.532208
SRR5063984_8	7.487457	0.0	0.0	0.00291	0.0	0.002637	0.001745	0.002706	0.001899	0.003991	0.006422	0.005249	0.0096	0.009131	0.012094	0.013391	0.014486	0.015744	0.018368	0.020167	0.023789	0.028943	0.03425	0.04225	0.057573	0.074526	0.085712	0.103352	0.137579	0.157645	0.194704	0.222381	0.277572	0.327204	0.374584	0.429382	0.520363	0.582545	0.650967	0.733926	0.838413	0.976459	1.149774	1.326432	1.383013	1.446235	1.470013	1.584107	1.533406
SRR5063984_9	7.486385	0.0	0.0	0.00291	0.0	0.002344	0.001552	0.002646	0.00211	0.003921	0.006026	0.005184	0.009427	0.008794	0.011916	0.013126	0.014775	0.015851	0.018216	0.019769	0.023757	0.028715	0.034339	0.042144	0.05759	0.074502	0.085653	0.103463	0.137618	0.157496	0.194709	0.222617	0.277417	0.327043	0.374445	0.429479	0.520294	0.582381	0.651048	0.733788	0.838357	0.976281	1.150208	1.326488	1.38323	1.446492	1.470496	1.584231	1.53333
SRR5063985	8.50259	0.0	0.0	0.007057	0.001189	0.000872	0.001283	0.005011	0.002302	0.007594	0.007551	0.010542	0.012797	0.01521	0.022853	0.027577	0.030887	0.034606	0.038553	0.04709	0.052825	0.062667	0.072981	0.085111	0.106348	0.129955	0.142402	0.164824	0.204624	0.226339	0.268025	0.299695	0.365662	0.420654	0.479993	0.531578	0.639995	0.701737	0.770454	0.853461	0.952325	1.095002	1.283955	1.469621	1.513607	1.573573	1.600357	1.713002	1.652471
SRR5063985_001	7.599881	0.0	0.0	0.0	0.0	0.0	0.0	0.0	0.0	0.0	0.0	0.0	0.0	0.0	0.0	0.0	0.0	0.079701	0.031886	0.064785	0.049835	0.063775	0.04671	0.101659	0.086342	0.129255	0.142838	0.153778	0.183894	0.237282	0.25106	0.287484	0.375794	0.416591	0.460892	0.53327	0.62149	0.691389	0.772518	0.855317	0.978758	1.09517	1.274028	1.501277	1.540154	1.581977	1.722865	1.721558	1.639773
SRR5063985_002	7.729216	0.0	0.0	0.0	0.0	0.0	0.0	0.0	0.0	0.0	0.0	0.0	0.0	0.0	0.0	0.01782	0.023809	0.047554	0.015854	0.064423	0.044601	0.054611	0.064512	0.087483	0.093392	0.133939	0.137602	0.159152	0.201513	0.226152	0.26217	0.301212	0.374902	0.416985	0.484379	0.528639	0.605387	0.701146	0.776113	0.842496	0.974955	1.103838	1.280266	1.497553	1.535459	1.579441	1.663059	1.733193	1.646821
SRR5063985_003	8.019971	0.0	0.0	0.0	0.0	0.0	0.0	0.0	0.0	0.0	0.0	0.042837	0.0	0.0	0.0	0.011887	0.015882	0.052867	0.0141	0.069234	0.071072	0.06933	0.061966	0.094664	0.098468	0.135817	0.14212	0.160766	0.20904	0.227017	0.261368	0.300427	0.378247	0.415253	0.477539	0.536937	0.613952	0.702921	0.76046	0.846725	0.97924	1.080676	1.28605	1.480329	1.532067	1.575852	1.641164	1.735934	1.661508
SRR5063985_004	7.812504	0.0	0.0	0.0	0.0	0.0	0.0	0.0	0.0	0.0	0.0	0.032099	0.0	0.0	0.0	0.017814	0.029752	0.043577	0.015849	0.057246	0.060687	0.073084	0.067715	0.091827	0.101643	0.136897	0.141254	0.166577	0.209691	0.23082	0.267626	0.301242	0.375018	0.416393	0.478083	0.540145	0.622226	0.70121	0.77131	0.85207	0.978264	1.082068	1.281913	1.479418	1.518957	1.569752	1.627302	1.733502	1.655749
SRR5063985_005	8.515604	0.0	0.0	0.0	0.0	0.0	0.0	0.0	0.0	0.0	0.0	0.025677	0.0	0.0	0.0	0.01425	0.028559	0.047533	0.016904	0.054378	0.05548	0.066913	0.075833	0.092497	0.101181	0.138324	0.141781	0.167307	0.209454	0.231934	0.263079	0.30477	0.375558	0.415353	0.481542	0.542053	0.625208	0.706877	0.773088	0.853389	0.97204	1.083107	1.283758	1.472945	1.534322	1.573227	1.609432	1.719343	1.65851
SRR5063985_006	8.301232	0.0	0.0	0.0	0.0	0.0	0.0	0.0	0.0	0.0	0.0	0.021405	0.0	0.0	0.0	0.017819	0.027776	0.042267	0.021138	0.051297	0.055335	0.069874	0.07655	0.090717	0.099411	0.135933	0.145977	0.166068	0.204966	0.229617	0.262627	0.304745	0.373351	0.419904	0.478534	0.540532	0.62647	0.71189	0.78015	0.857127	0.968597	1.087685	1.283869	1.473527	1.525305	1.573595	1.595566	1.716955	1.664856
SRR5063985_007	8.448135	0.0	0.0	0.0	0.0	0.0	0.0	0.0	0.0	0.026456	0.0	0.018364	0.0	0.0	0.007504	0.015288	0.027234	0.043062	0.021157	0.052198	0.061646	0.070527	0.077851	0.091173	0.102519	0.136031	0.144138	0.167431	0.203739	0.231731	0.264837	0.303295	0.370229	0.421689	0.479781	0.541578	0.630313	0.715328	0.781311	0.853353	0.965057	1.087082	1.283354	1.475835	1.531252	1.570523	1.599513	1.713521	1.659487
SRR5063985_008	8.210724	0.0	0.0	0.0	0.0	0.0	0.0	0.0	0.0	0.023155	0.0	0.016073	0.0	0.0	0.006568	0.02676	0.032774	0.039672	0.021163	0.050163	0.055814	0.067899	0.079439	0.093176	0.104052	0.135291	0.143557	0.169418	0.207213	0.230205	0.262249	0.300898	0.366873	0.423123	0.480177	0.542429	0.631057	0.717685	0.778069	0.854363	0.962691	1.087445	1.284636	1.480643	1.534636	1.567918	1.587339	1.708692	1.651722
SRR5063985_009	7.912172	0.0	0.0	0.0	0.0	0.0	0.0	0.132624	0.0	0.020588	0.0	0.014291	0.0	0.0	0.00584	0.031726	0.031791	0.035275	0.027049	0.047789	0.057898	0.064293	0.080396	0.09388	0.106597	0.134062	0.143339	0.168949	0.205709	0.230027	0.262858	0.302535	0.371489	0.423778	0.481399	0.540664	0.630499	0.716039	0.776465	0.852553	0.965387	1.088713	1.278034	1.478924	1.527533	1.565569	1.589582	1.711616	1.65572
SRR5063985_01	7.803562	0.0	0.0	0.0	0.0	0.0	0.0	0.119279	0.0	0.018517	0.015728	0.012853	0.0	0.0	0.010504	0.0321	0.028592	0.038071	0.031731	0.044413	0.05852	0.06417	0.082119	0.09241	0.110342	0.134277	0.142637	0.168749	0.204027	0.229038	0.263099	0.302522	0.372229	0.424362	0.481626	0.538666	0.632555	0.715833	0.77525	0.847494	0.964483	1.087539	1.277461	1.480244	1.527615	1.571545	1.589953	1.711061	1.652357
SRR5063985_02	8.307436	0.0	0.0	0.0	0.0	0.0	0.0	0.059555	0.0	0.009245	0.007853	0.019253	0.009828	0.003722	0.020979	0.033835	0.026172	0.032473	0.033271	0.045423	0.056951	0.064255	0.077619	0.092473	0.112068	0.129765	0.144653	0.171209	0.203631	0.227228	0.264176	0.302899	0.368739	0.418552	0.480664	0.53191	0.634104	0.711861	0.776009	0.851159	0.964383	1.094601	1.288901	1.484221	1.529091	1.56973	1.593799	1.707488	1.652308
SRR5063985_03	8.347923	0.0	0.0	0.0	0.0	0.0	0.0	0.039733	0.006971	0.006168	0.005239	0.017126	0.006557	0.002483	0.013996	0.029702	0.028572	0.036988	0.039813	0.04486	0.055672	0.063774	0.078106	0.087292	0.111924	0.130942	0.144874	0.169936	0.20396	0.227238	0.265651	0.299909	0.367299	0.418393	0.480524	0.530207	0.637125	0.708177	0.777386	0.851277	0.957032	1.09709	1.286646	1.475857	1.522728	1.573143	1.593759	1.707421	1.652866
SRR5063985_04	8.450109	0.0	0.0	0.0	0.0	0.0	0.0	0.035756	0.005227	0.004626	0.003929	0.012843	0.012292	0.003724	0.019681	0.028511	0.024998	0.035663	0.041483	0.051715	0.054014	0.06227	0.078829	0.08981	0.11067	0.130118	0.144276	0.169884	0.203921	0.226977	0.265381	0.299778	0.368708	0.420178	0.479699	0.530696	0.63995	0.705969	0.777293	0.852282	0.956161	1.09835	1.286071	1.476305	1.518864	1.57293	1.594811	1.712186	1.64975
SRR5063985_05	8.362613	0.0	0.0	0.0	0.00594	0.0	0.0	0.028611	0.004183	0.003701	0.003144	0.012846	0.01377	0.00298	0.018897	0.032082	0.028099	0.035195	0.042707	0.051117	0.053431	0.060892	0.077685	0.087341	0.108653	0.129587	0.143681	0.168853	0.203123	0.227339	0.265908	0.299794	0.36628	0.419725	0.478657	0.5307	0.638968	0.704367	0.775919	0.84988	0.955175	1.097786	1.285846	1.476848	1.516532	1.57692	1.597347	1.712006	1.652352
SRR5063985_06	8.398778	0.0	0.0	0.0	0.004949	0.0	0.0	0.023838	0.003485	0.003084	0.002619	0.010703	0.013112	0.00869	0.017494	0.032669	0.029761	0.034607	0.041924	0.050344	0.053437	0.061773	0.078315	0.086929	0.11056	0.13003	0.142989	0.168205	0.203968	0.227272	0.266435	0.299296	0.364891	0.419538	0.478518	0.529985	0.639293	0.705423	0.774089	0.848956	0.956145	1.097024	1.285591	1.474913	1.515141	1.575935	1.59673	1.711729	1.651897
SRR5063985_07	8.371312	0.0	0.0	0.0	0.004242	0.0	0.0	0.020431	0.005974	0.005286	0.002245	0.009173	0.011238	0.009576	0.017993	0.03411	0.029589	0.03419	0.042425	0.049182	0.053658	0.06286	0.075638	0.087003	0.110511	0.129414	0.14221	0.167661	0.203717	0.227089	0.26572	0.299944	0.365327	0.420656	0.478907	0.529653	0.639996	0.70337	0.773048	0.850509	0.954977	1.098091	1.285638	1.473526	1.514835	1.572976	1.597242	1.71119	1.651873
SRR5063985_08	8.362126	0.0	0.0	0.0	0.003711	0.0	0.0	0.017873	0.007839	0.006937	0.001964	0.011235	0.012289	0.010239	0.019676	0.033848	0.03005	0.033079	0.042529	0.049913	0.053195	0.063091	0.075166	0.087043	0.109381	0.129244	0.142144	0.16712	0.203825	0.227608	0.266011	0.299625	0.364969	0.420043	0.477517	0.530573	0.639729	0.703399	0.77309	0.851218	0.954322	1.097345	1.285408	1.473728	1.514496	1.571316	1.598721	1.713074	1.652329
SRR5063985_09	8.301559	0.0	0.0	0.003561	0.003299	0.0	0.0	0.015892	0.00697	0.006168	0.001746	0.011417	0.014205	0.009104	0.019827	0.03366	0.02857	0.035048	0.040398	0.048754	0.053135	0.062674	0.074574	0.085969	0.109273	0.129198	0.142706	0.16649	0.203771	0.227982	0.267086	0.299808	0.365046	0.420918	0.477788	0.531522	0.639502	0.70281	0.772743	0.852244	0.953867	1.097335	1.286114	1.473835	1.513493	1.572058	1.599881	1.711981	1.649997
SRR5063985_1	8.37372	0.0	0.0	0.003206	0.00297	0.0	0.0	0.014307	0.006275	0.005552	0.001572	0.010278	0.014755	0.009686	0.020474	0.031372	0.027626	0.036467	0.041231	0.047614	0.053486	0.062766	0.074363	0.086961	0.109914	0.129443	0.143181	0.165336	0.204132	0.226861	0.266838	0.299854	0.365056	0.421157	0.477975	0.531694	0.640983	0.703404	0.772905	0.85186	0.954618	1.095747	1.287	1.474057	1.514055	1.573818	1.600084	1.711815	1.650669
SRR5063985_2	8.409181	0.0	0.0	0.004808	0.001485	0.0	0.0	0.007153	0.004183	0.009253	0.007074	0.010919	0.013771	0.009685	0.022835	0.030122	0.031196	0.035196	0.040224	0.048326	0.05363	0.062796	0.074706	0.085661	0.107571	0.129938	0.142026	0.164389	0.204225	0.226554	0.268243	0.300466	0.365678	0.42041	0.480128	0.531671	0.640227	0.702352	0.771735	0.853929	0.954731	1.097088	1.286429	1.473023	1.513725	1.56987	1.599025	1.708874	1.651856
SRR5063985_3	8.55313	0.0	0.0	0.003207	0.00099	0.0	0.0	0.005566	0.003487	0.009257	0.005766	0.009853	0.013121	0.011676	0.021007	0.029481	0.030256	0.035951	0.039236	0.048586	0.053058	0.062729	0.073804	0.08561	0.106632	0.129589	0.142795	0.165026	0.205113	0.2266	0.268181	0.299958	0.365174	0.419994	0.48021	0.531758	0.640661	0.701488	0.771377	0.853323	0.954896	1.095414	1.285174	1.472184	1.514873	1.570592	1.600157	1.710238	1.647958
SRR5063985_4	8.584956	0.0	0.0	0.004009	0.000743	0.000726	0.000641	0.004771	0.002616	0.008332	0.005504	0.010282	0.014023	0.013043	0.02127	0.030047	0.031627	0.03545	0.038921	0.047793	0.052663	0.062658	0.073598	0.084796	0.106577	0.129818	0.143065	0.165143	0.204779	0.226637	0.268135	0.299786	0.365878	0.41997	0.479585	0.530916	0.639549	0.700814	0.771146	0.853526	0.953647	1.095256	1.284645	1.470969	1.513355	1.571247	1.600885	1.710739	1.649805
SRR5063985_5	8.497361	0.0	0.0	0.005132	0.000594	0.000581	0.000513	0.004295	0.002093	0.008519	0.006292	0.00977	0.014174	0.015954	0.021748	0.029466	0.03241	0.034936	0.038825	0.047902	0.052677	0.062996	0.073672	0.084565	0.106667	0.129896	0.142791	0.165345	0.204791	0.226343	0.268305	0.300005	0.365797	0.420213	0.479854	0.531665	0.640138	0.701374	0.770832	0.852967	0.953804	1.094641	1.284622	1.470441	1.514385	1.572136	1.60085	1.711682	1.651501
SRR5063985_6	8.510986	0.0	0.0	0.006416	0.000991	0.001453	0.000428	0.006364	0.003489	0.009879	0.006555	0.009	0.012962	0.015907	0.022417	0.029494	0.031898	0.035306	0.03876	0.047842	0.05275	0.062874	0.073233	0.084665	0.106203	0.129826	0.142804	0.164984	0.204537	0.226398	0.268016	0.299569	0.365389	0.420199	0.480241	0.531844	0.640489	0.70155	0.771117	0.85283	0.953406	1.094837	1.284924	1.470122	1.513622	1.572967	1.600292	1.7118	1.650876
SRR5063985_7	8.516684	0.0	0.0	0.0055	0.000849	0.001246	0.000733	0.005455	0.00329	0.009262	0.006743	0.009368	0.014064	0.015552	0.022367	0.028798	0.031734	0.034661	0.038907	0.047274	0.052885	0.063024	0.072752	0.084777	0.106452	0.129799	0.142673	0.164596	0.204573	0.226231	0.267856	0.299505	0.365393	0.420308	0.480138	0.531025	0.640197	0.701665	0.770355	0.852934	0.953182	1.094983	1.284476	1.470108	1.513562	1.57288	1.599805	1.712796	1.651784
SRR5063985_8	8.501632	0.0	0.0	0.006416	0.000743	0.00109	0.000641	0.005369	0.002878	0.008798	0.00649	0.009804	0.01366	0.015472	0.022723	0.028676	0.03161	0.034394	0.038751	0.047365	0.052865	0.062811	0.072682	0.085172	0.106552	0.129562	0.142545	0.164611	0.204704	0.226291	0.268101	0.299469	0.365314	0.420547	0.480193	0.531353	0.640122	0.70215	0.770425	0.853143	0.952866	1.094945	1.284377	1.469903	1.514059	1.572961	1.59978	1.713336	1.652367
SRR5063985_9	8.503382	0.0	0.0	0.00606	0.000661	0.000969	0.000855	0.005303	0.002559	0.008027	0.007517	0.010286	0.013017	0.01483	0.023002	0.027751	0.031436	0.034805	0.03895	0.047367	0.052935	0.062603	0.07297	0.085197	0.106427	0.1298	0.142486	0.164694	0.204628	0.226605	0.267943	0.299656	0.365491	0.420772	0.480309	0.531488	0.64011	0.701776	0.770555	0.853027	0.952339	1.095011	1.284252	1.469405	1.513817	1.573435	1.60045	1.71317	1.652238
SRR5063986	10.04703	0.0	0.0	0.002831	0.000937	0.001649	0.002102	0.002407	0.003827	0.00794	0.008926	0.01078	0.015515	0.017626	0.022058	0.026045	0.029208	0.031689	0.037458	0.041449	0.048063	0.057894	0.065098	0.075696	0.096755	0.118825	0.129203	0.148642	0.190792	0.207584	0.250616	0.279696	0.347417	0.401338	0.460003	0.511098	0.624205	0.688828	0.757694	0.847874	0.959057	1.11541	1.323381	1.521908	1.564799	1.622553	1.635814	1.748262	1.666174
SRR5128074	23.459461	0.00156	0.002019	0.002376	0.001467	0.003827	0.004433	0.004908	0.005683	0.006858	0.010744	0.011107	0.013203	0.013681	0.020706	0.028386	0.031513	0.034584	0.041472	0.050785	0.056988	0.066821	0.072472	0.078682	0.116061	0.129515	0.113349	0.120363	0.173574	0.162677	0.2126	0.227562	0.286236	0.370996	0.413485	0.494043	0.619891	0.681026	0.738721	0.844491	1.02283	1.360649	1.704608	2.012548	1.966046	2.090843	2.03675	2.240355	1.987412
SRR5128074_001	25.275452	0.0	0.0	0.0	0.0	0.0	0.0	0.0	0.0	0.0	0.0	0.0	0.0	0.0	0.086779	0.117859	0.05905	0.039313	0.034952	0.05326	0.045067	0.069906	0.0704	0.070716	0.113322	0.141019	0.110088	0.128482	0.16778	0.149048	0.21674	0.209269	0.285022	0.366086	0.386734	0.509531	0.638907	0.655184	0.709938	0.817577	1.018841	1.351768	1.74043	2.025126	1.949562	2.099695	1.995362	2.262226	2.003637
SRR5128074_002	24.374071	0.0	0.0	0.0	0.0	0.0	0.0	0.0	0.0	0.0	0.0	0.0	0.0	0.0	0.064953	0.05881	0.068753	0.019617	0.01744	0.062011	0.069507	0.071218	0.077709	0.085009	0.110607	0.129832	0.110272	0.123079	0.170103	0.152139	0.216771	0.221496	0.29101	0.369646	0.400345	0.505429	0.640262	0.673071	0.731989	0.833185	1.020549	1.335583	1.711652	2.041451	1.944975	2.084836	2.024029	2.240122	1.990757
SRR5128074_003	24.635802	0.0	0.0	0.0	0.0	0.0	0.0	0.0	0.0	0.0	0.0	0.0	0.0	0.0	0.043264	0.039172	0.052337	0.017422	0.020329	0.051138	0.068085	0.074544	0.077995	0.086536	0.116718	0.131038	0.114918	0.117376	0.169067	0.154004	0.210329	0.221801	0.29453	0.362782	0.398276	0.497028	0.631214	0.677792	0.733735	0.835658	1.009953	1.341635	1.698446	2.056152	1.945194	2.108044	2.042699	2.253718	1.995138
SRR5128074_004	24.420858	0.0	0.0	0.0	0.0	0.0	0.0	0.0	0.0	0.0	0.0	0.0	0.0	0.0	0.054074	0.080785	0.058873	0.022864	0.021779	0.05015	0.071481	0.071874	0.080823	0.084524	0.115154	0.124753	0.113619	0.114224	0.171561	0.158116	0.211987	0.221492	0.296586	0.372831	0.409537	0.497345	0.625914	0.677043	0.728824	0.838417	1.021512	1.354066	1.698773	2.037219	1.958175	2.093385	2.045422	2.23439	2.006939
SRR5128074_005	23.566743	0.0	0.0	0.0	0.0	0.0	0.0	0.0	0.0	0.0	0.0	0.0	0.0	0.0	0.043173	0.070362	0.047004	0.020862	0.024344	0.043573	0.066854	0.070716	0.079812	0.082517	0.113499	0.122528	0.112783	0.114577	0.169065	0.160688	0.212569	0.223444	0.296449	0.372981	0.413502	0.498547	0.626412	0.675415	0.729222	0.836659	1.020513	1.356386	1.694017	2.02299	1.960276	2.095418	2.04441	2.250049	2.008111
SRR5128074_006	24.221557	0.0	0.0	0.0	0.0	0.0	0.0	0.0	0.0	0.025383	0.0	0.0	0.0	0.010218	0.035999	0.05867	0.039193	0.021745	0.028998	0.041242	0.065262	0.070565	0.080001	0.086939	0.115509	0.1226	0.114744	0.117997	0.168319	0.163143	0.213756	0.220967	0.293092	0.371746	0.413451	0.49849	0.623877	0.67	0.730781	0.838478	1.017881	1.364058	1.701813	2.018283	1.960521	2.10388	2.039297	2.257515	2.006798
SRR5128074_007	24.327373	0.0	0.0	0.0	0.0	0.0	0.0	0.0	0.024599	0.021767	0.0	0.0	0.0	0.008762	0.030871	0.050312	0.042013	0.022376	0.031084	0.045472	0.068791	0.07046	0.079837	0.085532	0.11518	0.126191	0.114412	0.120644	0.171844	0.162601	0.215954	0.220307	0.291729	0.375469	0.409484	0.494437	0.622193	0.674288	0.729144	0.838025	1.019473	1.36036	1.699518	2.00776	1.961107	2.100642	2.051449	2.26589	2.000501
SRR5128074_008	23.879597	0.0	0.0	0.0	0.0	0.0	0.0	0.0	0.021535	0.019055	0.0	0.0	0.0	0.015342	0.027025	0.044045	0.044136	0.024486	0.032655	0.047179	0.068898	0.067126	0.077067	0.083887	0.11588	0.125813	0.114788	0.121107	0.174219	0.161239	0.215116	0.220165	0.292186	0.374863	0.409359	0.494275	0.62304	0.676058	0.730177	0.841202	1.021111	1.355493	1.70235	2.007918	1.952074	2.101214	2.049703	2.265752	2.001219
SRR5128074_009	23.476661	0.0	0.0	0.0	0.0	0.0	0.0	0.0	0.019157	0.016951	0.014398	0.0	0.0	0.013647	0.024041	0.042446	0.041442	0.024686	0.030016	0.04787	0.067191	0.068104	0.076357	0.083705	0.117847	0.126114	0.113497	0.122046	0.17449	0.162382	0.21449	0.221182	0.291545	0.373946	0.411581	0.496149	0.622972	0.67819	0.731247	0.845014	1.019602	1.361278	1.70176	2.005854	1.959668	2.094703	2.048359	2.256794	1.999876
SRR5128074_01	23.800129	0.0	0.0	0.0	0.0	0.0	0.0	0.0	0.017227	0.015243	0.012947	0.0	0.0	0.012272	0.021619	0.044042	0.04119	0.023505	0.034829	0.050124	0.064097	0.069081	0.076531	0.082	0.115158	0.126373	0.113277	0.122486	0.175285	0.161293	0.21256	0.223522	0.289783	0.373091	0.41256	0.497146	0.623848	0.678475	0.732757	0.844939	1.018792	1.361103	1.702394	2.009182	1.96034	2.091926	2.046109	2.250792	2.004116
SRR5128074_02	23.812055	0.0	0.0	0.0	0.0	0.0	0.021086	0.0	0.008602	0.015224	0.019396	0.005284	0.004046	0.015321	0.021591	0.049851	0.038199	0.034561	0.042176	0.052122	0.062995	0.069137	0.0707	0.077816	0.115755	0.125223	0.113254	0.121303	0.170458	0.163897	0.209199	0.226015	0.28473	0.371252	0.412173	0.494059	0.620178	0.680561	0.732144	0.845429	1.027087	1.369358	1.708396	2.010865	1.958814	2.092716	2.044592	2.24172	1.994458
SRR5128074_03	23.595909	0.013	0.0	0.0	0.0	0.0	0.021108	0.0	0.005741	0.01016	0.017259	0.007052	0.0108	0.016359	0.021613	0.039138	0.035951	0.03786	0.044976	0.05188	0.05891	0.070804	0.072827	0.078829	0.114839	0.126505	0.111596	0.121496	0.171263	0.164343	0.211615	0.227288	0.284029	0.37277	0.413529	0.495359	0.617674	0.67831	0.732317	0.840798	1.026028	1.366479	1.700145	2.011662	1.960288	2.088273	2.0442	2.241493	1.998393
SRR5128074_04	23.355307	0.009744	0.0	0.0	0.0	0.0	0.015821	0.0	0.004303	0.007615	0.012936	0.005286	0.012142	0.015327	0.02052	0.035203	0.037725	0.037837	0.046543	0.051112	0.057718	0.068658	0.07434	0.078448	0.114562	0.127178	0.112874	0.12202	0.17193	0.164147	0.211322	0.227039	0.284907	0.372366	0.413646	0.494467	0.617982	0.679875	0.735756	0.84225	1.024844	1.365395	1.700857	2.008636	1.964245	2.095131	2.039377	2.242703	1.993403
SRR5128074_05	23.367212	0.007797	0.0	0.0	0.0	0.0	0.01266	0.003925	0.003443	0.006094	0.012939	0.00846	0.011336	0.013492	0.019877	0.031104	0.036853	0.037847	0.046643	0.051862	0.058672	0.068053	0.073553	0.079613	0.114767	0.127642	0.112202	0.121509	0.171779	0.163373	0.212188	0.225972	0.286115	0.372143	0.41285	0.493285	0.618585	0.681277	0.737172	0.8428	1.024523	1.362159	1.702043	2.007714	1.966055	2.100266	2.039627	2.244705	1.992671
SRR5128074_06	23.327367	0.006497	0.0	0.0	0.0	0.0	0.01055	0.006542	0.002869	0.007617	0.010782	0.008812	0.013494	0.015331	0.025205	0.027875	0.035936	0.03654	0.045103	0.052056	0.058343	0.067633	0.072798	0.079305	0.115166	0.127395	0.112757	0.121334	0.171795	0.164434	0.211765	0.225744	0.285438	0.371877	0.413354	0.494165	0.617734	0.681075	0.737904	0.842554	1.023972	1.362296	1.702096	2.008085	1.968967	2.098979	2.037322	2.246545	1.989242
SRR5128074_07	23.353689	0.005568	0.0	0.0	0.0	0.0	0.009042	0.011213	0.002459	0.006528	0.011089	0.010573	0.012722	0.014891	0.023454	0.026824	0.034439	0.035977	0.045243	0.051012	0.058861	0.067619	0.072345	0.078782	0.114592	0.127703	0.112541	0.121414	0.171406	0.163528	0.211935	0.225386	0.285206	0.371308	0.413677	0.493458	0.617951	0.681283	0.738365	0.843279	1.023807	1.35845	1.70234	2.007569	1.96829	2.096304	2.039572	2.246494	1.990502
SRR5128074_08	23.121784	0.00487	0.0	0.0	0.0	0.002987	0.01318	0.009808	0.004302	0.005709	0.009699	0.010569	0.01315	0.015322	0.023213	0.026761	0.03404	0.036357	0.045768	0.051538	0.057955	0.067042	0.072804	0.078383	0.114975	0.128558	0.112514	0.121537	0.171079	0.163138	0.211372	0.225123	0.28502	0.371618	0.413258	0.494727	0.618009	0.681994	0.739252	0.842584	1.022555	1.357942	1.701725	2.00559	1.968824	2.09471	2.041283	2.246066	1.989659
SRR5128074_09	23.036561	0.00433	0.0	0.0	0.0	0.002656	0.011719	0.0109	0.003825	0.006768	0.010061	0.01292	0.012591	0.013623	0.023519	0.026075	0.033096	0.036095	0.044269	0.051452	0.057012	0.067889	0.072589	0.07819	0.115492	0.127694	0.112838	0.121893	0.171331	0.163168	0.211228	0.225724	0.285672	0.371612	0.413172	0.494822	0.618356	0.680795	0.738716	0.843294	1.022069	1.358101	1.702706	2.007037	1.968618	2.093441	2.041688	2.245036	1.991944
SRR5128074_1	23.279676	0.003899	0.010093	0.0	0.0	0.002391	0.01055	0.011776	0.005165	0.006094	0.009058	0.011632	0.013765	0.013492	0.024631	0.026703	0.032541	0.035237	0.04351	0.051745	0.057285	0.067937	0.073149	0.077981	0.115524	0.12787	0.113437	0.121455	0.171709	0.163098	0.211885	0.225961	0.286001	0.370828	0.413286	0.495385	0.618701	0.681668	0.738277	0.843544	1.02217	1.358756	1.701292	2.006948	1.966782	2.093334	2.03971	2.246195	1.990297
SRR5128074_2	23.15882	0.001949	0.005045	0.0	0.001222	0.003585	0.006328	0.005886	0.003442	0.006853	0.012935	0.011628	0.01457	0.016246	0.022679	0.028747	0.034391	0.033725	0.041539	0.051875	0.057185	0.067798	0.072275	0.078323	0.115386	0.129063	0.11374	0.121086	0.173517	0.163294	0.212882	0.226576	0.286527	0.370129	0.413481	0.493831	0.619185	0.681461	0.738735	0.843463	1.021527	1.359638	1.704161	2.007398	1.967443	2.091784	2.040027	2.243929	1.989661
SRR5128074_3	23.252954	0.001299	0.003364	0.0	0.002444	0.00239	0.004923	0.004579	0.004016	0.005585	0.013369	0.011983	0.012143	0.015942	0.02045	0.028556	0.032731	0.033187	0.042111	0.05097	0.056609	0.067548	0.072513	0.079029	0.115528	0.128744	0.113247	0.120318	0.173544	0.162943	0.211984	0.226839	0.286279	0.37047	0.413452	0.493412	0.619382	0.68091	0.738127	0.84362	1.021329	1.361033	1.704507	2.010926	1.965812	2.090882	2.039382	2.243578	1.989867
SRR5128074_4	23.196432	0.001949	0.002523	0.001319	0.002445	0.002391	0.004748	0.005397	0.005595	0.006094	0.013263	0.012161	0.013764	0.015331	0.020849	0.027363	0.032736	0.03354	0.040942	0.050565	0.056682	0.067464	0.072155	0.078512	0.115589	0.129422	0.113067	0.120225	0.173358	0.163092	0.212399	0.227279	0.286324	0.370706	0.413409	0.493094	0.619464	0.681213	0.738177	0.843742	1.021919	1.361166	1.70339	2.012208	1.964663	2.091252	2.039458	2.244265	1.988991
SRR5128074_5	23.265463	0.00156	0.002019	0.001056	0.001956	0.001913	0.004221	0.005104	0.00551	0.007009	0.012424	0.011846	0.013119	0.014843	0.020226	0.027764	0.031723	0.034407	0.04075	0.050398	0.056928	0.067124	0.071933	0.078298	0.11559	0.129615	0.113201	0.12019	0.17347	0.163035	0.21227	0.227584	0.28628	0.37052	0.413342	0.493613	0.619081	0.681338	0.738823	0.843969	1.021962	1.361541	1.704343	2.011896	1.965881	2.091619	2.038796	2.24278	1.988546
SRR5128074_6	23.255035	0.0013	0.001683	0.00132	0.002038	0.002791	0.004926	0.005891	0.005454	0.006858	0.011435	0.010932	0.013636	0.014213	0.020534	0.027644	0.030789	0.03412	0.041164	0.050872	0.057248	0.067313	0.072188	0.07795	0.115771	0.12958	0.113211	0.120021	0.173853	0.162817	0.212428	0.227686	0.286095	0.370417	0.413228	0.493824	0.619351	0.681407	0.738696	0.843989	1.022721	1.360838	1.704588	2.012574	1.965803	2.091484	2.038543	2.242351	1.988032
SRR5128074_7	23.248456	0.001114	0.001923	0.002263	0.001747	0.002392	0.004825	0.00533	0.004675	0.00675	0.011281	0.011184	0.013308	0.014111	0.021245	0.028057	0.031071	0.034731	0.041491	0.050901	0.056904	0.067015	0.072491	0.07777	0.115996	0.129569	0.113391	0.120332	0.173964	0.162711	0.212318	0.227525	0.286129	0.370564	0.413286	0.493682	0.619586	0.681067	0.73867	0.844606	1.022636	1.360703	1.704547	2.012608	1.965514	2.091185	2.03796	2.242731	1.988155
SRR5128074_8	23.328756	0.001463	0.001683	0.00231	0.001834	0.004485	0.004486	0.004909	0.004952	0.007049	0.010841	0.010844	0.013669	0.013957	0.021075	0.028219	0.031108	0.034664	0.041505	0.050801	0.056733	0.066809	0.072662	0.078134	0.115729	0.129408	0.113347	0.120382	0.173713	0.162588	0.212535	0.227406	0.286296	0.370663	0.413566	0.493736	0.619688	0.681061	0.738691	0.844465	1.02279	1.361059	1.704829	2.01287	1.966118	2.090914	2.038501	2.241525	1.987695
SRR5128074_9	23.400026	0.001733	0.00187	0.002346	0.001631	0.003987	0.004222	0.005236	0.005359	0.007112	0.011075	0.011167	0.013771	0.01377	0.021039	0.028247	0.031182	0.034657	0.041701	0.050948	0.056793	0.066676	0.072767	0.078326	0.116205	0.129394	0.113457	0.12041	0.173582	0.162599	0.212555	0.227523	0.286265	0.370857	0.413533	0.49387	0.619738	0.681019	0.738703	0.844353	1.023003	1.360927	1.704562	2.012706	1.965788	2.091244	2.037285	2.241113	1.987382
SRR5876158	22.828144	0.006475	0.009845	0.007721	0.016242	0.019098	0.02353	0.035235	0.036899	0.054337	0.058637	0.065233	0.075818	0.081286	0.086085	0.110372	0.105173	0.098197	0.101931	0.10872	0.10979	0.117106	0.11732	0.117791	0.157995	0.170858	0.150875	0.153238	0.220174	0.208977	0.245979	0.260095	0.336567	0.406004	0.458908	0.531173	0.687749	0.736669	0.797818	0.91094	1.089601	1.351476	1.692291	1.957424	1.941432	2.050048	2.026	2.151816	1.903709
SRR5876158_001	23.478982	0.0	0.0	0.0	0.0	0.0	0.0	0.0	0.136117	0.120444	0.0	0.0	0.0	0.09697	0.068328	0.162398	0.077491	0.041272	0.11008	0.102509	0.106453	0.103204	0.099104	0.130342	0.122564	0.166552	0.130984	0.157966	0.213329	0.214124	0.244692	0.250035	0.33553	0.403604	0.428437	0.532858	0.699636	0.743497	0.799361	0.879183	1.092226	1.380736	1.682321	1.969078	1.88349	2.072614	2.03849	2.178794	1.903561
SRR5876158_002	23.395041	0.0	0.0	0.0	0.0	0.0	0.0	0.0	0.067815	0.060007	0.0	0.0	0.0	0.096624	0.068084	0.184935	0.084936	0.066828	0.106259	0.099821	0.102858	0.113119	0.112976	0.124832	0.152413	0.168294	0.14555	0.1636	0.219776	0.206999	0.245293	0.260098	0.340273	0.395105	0.447021	0.51794	0.694533	0.738023	0.809582	0.888566	1.101114	1.371852	1.666751	1.952819	1.90645	2.011062	2.036566	2.19397	1.920351
SRR5876158_003	22.609978	0.0	0.0	0.0	0.0	0.0	0.0	0.0	0.045274	0.080122	0.0	0.027808	0.042585	0.112887	0.06818	0.169763	0.087633	0.061775	0.100688	0.103836	0.091201	0.120526	0.123472	0.128376	0.159478	0.178415	0.14394	0.161043	0.215506	0.205168	0.242684	0.261309	0.326973	0.39321	0.444295	0.518627	0.691955	0.734195	0.818944	0.887992	1.094983	1.371061	1.68326	1.943163	1.933923	2.021311	2.018144	2.180716	1.899172
SRR5876158_004	23.573907	0.0	0.0	0.0	0.048176	0.0	0.0	0.0	0.033924	0.120073	0.0	0.020837	0.047864	0.084588	0.102176	0.150334	0.104291	0.066861	0.09088	0.113806	0.098085	0.12918	0.120987	0.127418	0.161776	0.179486	0.148823	0.160042	0.212324	0.203715	0.247537	0.253903	0.328005	0.392067	0.445916	0.517863	0.690846	0.731668	0.814155	0.894231	1.099575	1.365624	1.683864	1.9495	1.931032	2.018015	2.033234	2.172375	1.893636
SRR5876158_005	24.1306	0.0	0.0	0.0	0.038487	0.0	0.0	0.030895	0.027101	0.095923	0.0	0.016646	0.038237	0.106189	0.09523	0.16167	0.098744	0.06574	0.102738	0.116893	0.09313	0.124203	0.126084	0.128246	0.162622	0.177326	0.150467	0.157689	0.214139	0.202834	0.250671	0.254236	0.328652	0.397389	0.449684	0.520712	0.6873	0.732747	0.813252	0.90048	1.097985	1.366658	1.689278	1.959997	1.929188	2.015296	2.028465	2.168109	1.898753
SRR5876158_006	24.294031	0.0	0.0	0.0	0.032112	0.0	0.0	0.025778	0.022612	0.080035	0.050985	0.027778	0.031904	0.096654	0.090807	0.158015	0.095261	0.070278	0.100578	0.11843	0.094316	0.12268	0.127802	0.128026	0.158978	0.175622	0.15221	0.156553	0.214651	0.20556	0.249983	0.257089	0.330944	0.401015	0.452101	0.523428	0.691763	0.73399	0.806719	0.902902	1.095942	1.360489	1.684458	1.957947	1.928154	2.013894	2.03222	2.17125	1.900733
SRR5876158_007	24.555772	0.0	0.0	0.0	0.027532	0.0	0.0	0.022102	0.019387	0.068621	0.058285	0.035725	0.027354	0.08287	0.087589	0.142089	0.099336	0.072012	0.098974	0.118132	0.095569	0.118904	0.126562	0.129414	0.157114	0.174744	0.153823	0.158498	0.215754	0.205335	0.250081	0.2584	0.331627	0.400681	0.451085	0.524601	0.688484	0.734151	0.80549	0.903913	1.097911	1.359824	1.688845	1.955046	1.934565	2.019917	2.03296	2.161813	1.901135
SRR5876158_008	24.785903	0.0	0.0	0.0	0.024129	0.0	0.0	0.019369	0.033982	0.060138	0.063849	0.041744	0.023972	0.072626	0.08529	0.136108	0.096729	0.077278	0.097044	0.115742	0.092613	0.121954	0.124545	0.129212	0.154705	0.176079	0.153402	0.15842	0.215711	0.204675	0.250126	0.25885	0.331535	0.399614	0.450202	0.526365	0.689174	0.733958	0.804411	0.902765	1.095117	1.36047	1.690739	1.95557	1.937919	2.019812	2.032672	2.162223	1.895284
SRR5876158_009	24.56518	0.0	0.0	0.0	0.02145	0.0	0.0	0.017219	0.030209	0.066827	0.056761	0.03711	0.021311	0.069943	0.090986	0.131295	0.096309	0.080148	0.095432	0.114785	0.095576	0.124957	0.124325	0.126803	0.155918	0.175273	0.152901	0.157522	0.217301	0.205074	0.24951	0.257858	0.332553	0.398432	0.450502	0.526999	0.688214	0.733668	0.802011	0.902486	1.092731	1.362932	1.691748	1.95789	1.940348	2.023354	2.035109	2.158112	1.898049
SRR5876158_01	24.155886	0.0	0.0	0.0	0.019299	0.0	0.0	0.015492	0.02718	0.060126	0.051069	0.033389	0.025565	0.067771	0.085273	0.120446	0.097483	0.082413	0.096853	0.113975	0.098875	0.12319	0.123598	0.126217	0.154478	0.176669	0.151993	0.157228	0.217835	0.203956	0.249882	0.260344	0.332832	0.400161	0.450932	0.527598	0.68937	0.732588	0.801297	0.902593	1.093989	1.359713	1.69202	1.956026	1.944043	2.024837	2.038088	2.154527	1.895673
SRR5876158_02	23.050531	0.0	0.013278	0.010414	0.019299	0.009436	0.008328	0.023238	0.074744	0.042088	0.051069	0.041736	0.044739	0.084712	0.092094	0.114654	0.103671	0.090653	0.098913	0.109322	0.101933	0.121471	0.119237	0.122173	0.159322	0.174052	0.148145	0.155606	0.222121	0.205475	0.247071	0.261692	0.333455	0.402645	0.454594	0.52696	0.688854	0.734824	0.802341	0.90708	1.096244	1.360701	1.694634	1.960416	1.940539	2.02878	2.033692	2.142921	1.898871
SRR5876158_03	22.893641	0.0	0.008859	0.006948	0.012876	0.006296	0.016669	0.020673	0.063469	0.072207	0.061331	0.047338	0.057567	0.082357	0.096718	0.106631	0.09601	0.092787	0.096699	0.105683	0.10239	0.117556	0.116757	0.121468	0.160052	0.171363	0.149245	0.155224	0.222311	0.206021	0.246464	0.262191	0.336153	0.40336	0.455866	0.528069	0.688722	0.735389	0.800075	0.907218	1.098186	1.354999	1.695687	1.961931	1.938355	2.033147	2.027303	2.142431	1.900258
SRR5876158_04	22.631258	0.0	0.006646	0.005212	0.009659	0.01889	0.012504	0.023261	0.057812	0.063192	0.069009	0.052219	0.07357	0.082371	0.09389	0.102592	0.099511	0.095123	0.101586	0.106632	0.105335	0.116316	0.114609	0.120994	0.161067	0.172089	0.150404	0.154606	0.222275	0.206927	0.245356	0.260201	0.336542	0.404129	0.45706	0.529166	0.688633	0.735489	0.800518	0.909499	1.097644	1.354891	1.694078	1.963465	1.940443	2.036188	2.026048	2.146978	1.894872
SRR5876158_05	22.685871	0.006161	0.015949	0.008339	0.01159	0.022668	0.010003	0.027913	0.054411	0.057775	0.075654	0.058485	0.078048	0.077525	0.088768	0.102012	0.100982	0.095895	0.10217	0.106259	0.107156	0.1162	0.115825	0.119811	0.160973	0.171131	0.149531	0.153537	0.221259	0.206938	0.246026	0.260108	0.335447	0.404901	0.457386	0.530236	0.689762	0.737461	0.799221	0.90909	1.09686	1.353644	1.694755	1.966314	1.934798	2.038775	2.027205	2.146909	1.894353
SRR5876158_06	22.638076	0.005136	0.013296	0.006952	0.016104	0.028347	0.019458	0.038783	0.054432	0.048165	0.069888	0.06408	0.078931	0.072708	0.09051	0.101278	0.101745	0.096964	0.100077	0.106363	0.107123	0.116055	0.11629	0.119533	0.161121	0.171015	0.150505	0.153561	0.220739	0.207734	0.246347	0.260132	0.335869	0.404375	0.457937	0.530368	0.68916	0.738934	0.79843	0.90797	1.095021	1.352298	1.693202	1.967208	1.93825	2.039332	2.024196	2.149597	1.896378
SRR5876158_07	22.688156	0.004402	0.011396	0.008937	0.016563	0.029694	0.019059	0.037671	0.048595	0.04472	0.067203	0.062085	0.073134	0.080318	0.084403	0.103367	0.103137	0.095187	0.099724	0.106996	0.10752	0.116071	0.115596	0.118802	0.160508	0.171148	0.150164	0.154054	0.219872	0.20806	0.246856	0.259787	0.335118	0.404714	0.457616	0.5307	0.687946	0.73756	0.798801	0.909036	1.094024	1.353912	1.693071	1.966877	1.938524	2.040217	2.02538	2.147984	1.898043
SRR5876158_08	22.770295	0.003851	0.016615	0.007818	0.014489	0.033061	0.022926	0.034894	0.044213	0.040627	0.067738	0.056402	0.072777	0.082984	0.084935	0.10637	0.102619	0.093714	0.100564	0.107749	0.109738	0.117043	0.116256	0.118065	0.160421	0.171656	0.150298	0.154033	0.220383	0.208562	0.246924	0.259562	0.334822	0.404905	0.458228	0.531353	0.68698	0.73768	0.800109	0.909435	1.092815	1.352379	1.691543	1.967238	1.93913	2.040575	2.023008	2.149562	1.898314
SRR5876158_09	22.752229	0.003423	0.01477	0.00695	0.01288	0.031489	0.024085	0.034466	0.046862	0.044141	0.065896	0.056638	0.077492	0.079692	0.083471	0.106666	0.102755	0.095109	0.100017	0.108461	0.110269	0.115532	0.116087	0.117784	0.160257	0.172331	0.150179	0.153815	0.220586	0.208609	0.246636	0.259261	0.335264	0.405469	0.45868	0.531118	0.688112	0.737984	0.799202	0.90922	1.093015	1.352698	1.692102	1.96655	1.941216	2.039321	2.023807	2.148742	1.898775
SRR5876158_1	22.784241	0.003082	0.015957	0.010429	0.011596	0.028349	0.023352	0.034132	0.042189	0.044557	0.063417	0.061022	0.074246	0.079018	0.085054	0.105309	0.103666	0.095014	0.099331	0.107896	0.109789	0.115065	0.115882	0.117972	0.159317	0.172388	0.150298	0.153553	0.220957	0.208781	0.246469	0.259222	0.334966	0.40528	0.459192	0.531119	0.687622	0.737904	0.798567	0.909674	1.092298	1.352899	1.692012	1.964795	1.94127	2.038458	2.024714	2.148996	1.9011
SRR5876158_2	22.910143	0.010786	0.011968	0.010428	0.011596	0.023624	0.023351	0.034907	0.042188	0.052384	0.063416	0.060185	0.078725	0.08144	0.084882	0.104264	0.104826	0.094961	0.099639	0.109291	0.109513	0.115797	0.116896	0.118337	0.159216	0.172127	0.151046	0.153605	0.220435	0.209671	0.246024	0.259479	0.336065	0.405069	0.459097	0.531839	0.687389	0.736619	0.798478	0.910062	1.091514	1.353179	1.691032	1.960318	1.940681	2.045412	2.024793	2.149966	1.90295
SRR5876158_3	22.888942	0.009247	0.009753	0.011126	0.014175	0.026464	0.024468	0.038276	0.039474	0.053799	0.064792	0.066049	0.082795	0.081133	0.084955	0.105792	0.106681	0.094894	0.100243	0.110136	0.109121	0.116385	0.116771	0.118052	0.158698	0.171861	0.151179	0.153584	0.220035	0.209443	0.245594	0.259583	0.336427	0.405653	0.459766	0.532037	0.688114	0.736312	0.798184	0.909341	1.090189	1.351388	1.690542	1.960543	1.942394	2.047362	2.024791	2.150373	1.903589
SRR5876158_4	22.862876	0.008477	0.009311	0.010432	0.012566	0.021741	0.025861	0.037246	0.035054	0.052701	0.060366	0.059785	0.08323	0.079889	0.085847	0.1065	0.107145	0.097673	0.101045	0.109534	0.109369	0.11609	0.116726	0.117218	0.158262	0.171968	0.151269	0.153332	0.220169	0.209406	0.245756	0.260208	0.336379	0.405963	0.45958	0.531645	0.687925	0.73653	0.798411	0.909827	1.089073	1.350716	1.691097	1.958912	1.94103	2.049556	2.026206	2.150553	1.903551
SRR5876158_5	22.802869	0.0074	0.009579	0.008347	0.012375	0.020044	0.024699	0.036944	0.039759	0.053736	0.061811	0.059547	0.078894	0.082161	0.085439	0.108333	0.107408	0.098076	0.101322	0.109619	0.109741	0.116825	0.116791	0.118355	0.158034	0.17162	0.150991	0.153455	0.220267	0.209632	0.245787	0.260236	0.336436	0.405881	0.459385	0.531805	0.687955	0.736531	0.798904	0.910054	1.089678	1.35105	1.691286	1.959224	1.941193	2.049754	2.026029	2.15007	1.903482
SRR5876158_6	22.816836	0.006681	0.009757	0.008	0.013536	0.020485	0.023642	0.035961	0.039034	0.05422	0.060722	0.062727	0.078021	0.083506	0.087207	0.110432	0.107313	0.097851	0.101964	0.109747	0.109821	0.117111	0.117249	0.118368	0.158082	0.171269	0.151027	0.153429	0.220153	0.209225	0.245621	0.260156	0.336421	0.405383	0.459053	0.53135	0.687734	0.736611	0.798385	0.910256	1.089463	1.351421	1.691134	1.958984	1.941208	2.050026	2.026673	2.151105	1.903858
SRR5876158_7	22.853071	0.006167	0.009503	0.008049	0.015746	0.01918	0.023364	0.034816	0.038905	0.055253	0.059211	0.061533	0.074835	0.081762	0.086516	0.111036	0.106933	0.098472	0.102304	0.109359	0.109604	0.117038	0.117123	0.118352	0.157892	0.170896	0.151021	0.153323	0.220163	0.208995	0.245567	0.26005	0.336342	0.405744	0.459187	0.531549	0.687739	0.736707	0.798456	0.910642	1.088979	1.352131	1.691692	1.957943	1.94095	2.049861	2.026223	2.151496	1.903805
SRR5876158_8	22.855162	0.006166	0.009312	0.008347	0.015227	0.018908	0.022319	0.03473	0.038294	0.053312	0.057689	0.062827	0.07548	0.081599	0.086801	0.111013	0.106193	0.098476	0.102352	0.109115	0.109895	0.1168	0.117282	0.117981	0.158009	0.170799	0.150826	0.153419	0.220198	0.20905	0.245623	0.260011	0.336405	0.405781	0.45887	0.531252	0.687649	0.736596	0.797944	0.910648	1.089298	1.352446	1.691803	1.958117	1.941032	2.049949	2.026019	2.151844	1.903251
SRR5876158_9	22.846478	0.007194	0.010052	0.007883	0.015899	0.01996	0.022992	0.037081	0.037823	0.054753	0.058673	0.064491	0.076275	0.081428	0.086425	0.110777	0.105698	0.098341	0.102026	0.108923	0.1097	0.117054	0.117523	0.117935	0.158113	0.170771	0.150853	0.153412	0.220134	0.209051	0.24576	0.260087	0.336626	0.406078	0.458872	0.531185	0.687614	0.736707	0.797816	0.910857	1.089522	1.351808	1.691755	1.957535	1.940641	2.05011	2.026342	2.151998	1.903499
SRR5876159	25.614841	0.006735	0.008355	0.014244	0.013463	0.015489	0.020276	0.025217	0.028255	0.035529	0.031993	0.04156	0.045722	0.050124	0.047869	0.064918	0.06049	0.054137	0.054438	0.057924	0.059679	0.064297	0.063289	0.064977	0.102002	0.112734	0.095732	0.096458	0.159672	0.150407	0.188081	0.202013	0.286981	0.365958	0.413345	0.483971	0.647217	0.69287	0.771282	0.895996	1.0815	1.379961	1.741036	2.043486	2.050996	2.145551	2.096607	2.258524	2.002204
SRR5876159_001	25.326158	0.0	0.0	0.0	0.0	0.0	0.227648	0.0	0.0	0.0	0.0	0.0	0.0	0.066162	0.0	0.126632	0.063446	0.05632	0.075107	0.044508	0.092441	0.059462	0.043551	0.0708	0.10035	0.109903	0.09375	0.072345	0.157975	0.148343	0.188926	0.211457	0.286109	0.359116	0.397922	0.501533	0.647638	0.729197	0.759274	0.870576	1.076611	1.347355	1.76694	2.019152	2.028146	2.19668	2.126674	2.228293	2.041999
SRR5876159_002	24.720518	0.0	0.0	0.0	0.0	0.0	0.113845	0.0	0.0	0.0	0.0	0.057054	0.087371	0.033087	0.023314	0.094992	0.074034	0.070413	0.061036	0.054055	0.094659	0.061038	0.064192	0.06045	0.100369	0.10352	0.097711	0.083803	0.160234	0.154553	0.196793	0.203647	0.291303	0.351332	0.402589	0.504199	0.643306	0.706016	0.762753	0.874849	1.063717	1.380631	1.747844	2.04239	2.012118	2.161105	2.118205	2.252565	2.049172
SRR5876159_003	24.830918	0.0	0.0	0.0	0.0	0.0	0.075923	0.0	0.0	0.0	0.046558	0.03805	0.058268	0.044132	0.015548	0.095025	0.056427	0.051654	0.062623	0.053014	0.088086	0.060538	0.066508	0.05932	0.098172	0.103556	0.094093	0.082971	0.159971	0.159105	0.191386	0.199252	0.289691	0.355147	0.405409	0.495307	0.644659	0.696383	0.764367	0.886299	1.061936	1.386329	1.745795	2.037513	2.035245	2.154401	2.107878	2.267949	2.039654
SRR5876159_004	24.605563	0.0	0.0	0.0	0.0	0.0	0.056833	0.0	0.0	0.0	0.034852	0.028482	0.043617	0.033035	0.023278	0.071132	0.063359	0.049212	0.053909	0.052383	0.078026	0.065631	0.060658	0.061218	0.100211	0.102026	0.094058	0.085699	0.15553	0.15908	0.192953	0.198832	0.289029	0.362641	0.410459	0.493593	0.648344	0.690905	0.768659	0.89034	1.074203	1.3856	1.740202	2.039838	2.030766	2.143878	2.106156	2.257145	2.022773
SRR5876159_005	23.886825	0.0	0.0	0.0	0.0	0.0	0.045462	0.0	0.0	0.032822	0.027878	0.022783	0.087224	0.026425	0.01862	0.082188	0.071798	0.056236	0.054371	0.058409	0.076479	0.066248	0.062711	0.060349	0.101002	0.106116	0.094835	0.088748	0.156212	0.158782	0.191973	0.197311	0.286452	0.365253	0.415208	0.494254	0.648805	0.691073	0.766136	0.888331	1.074709	1.387605	1.743234	2.02657	2.029732	2.153203	2.098611	2.261499	2.021923
SRR5876159_006	23.963692	0.0	0.0	0.0	0.0	0.0	0.075756	0.035232	0.0	0.027347	0.023228	0.018983	0.072674	0.033026	0.023271	0.073745	0.070378	0.056226	0.05155	0.060302	0.073975	0.061966	0.059496	0.062349	0.098401	0.107588	0.095342	0.088806	0.15612	0.156322	0.19256	0.197122	0.288979	0.362266	0.416163	0.493845	0.649398	0.688485	0.762852	0.891951	1.073519	1.386991	1.748875	2.024751	2.039741	2.145269	2.101279	2.26904	2.018518
SRR5876159_007	23.889177	0.0	0.0	0.0	0.0	0.0	0.064928	0.060393	0.0	0.023438	0.039816	0.048809	0.062287	0.028305	0.026593	0.06772	0.063335	0.060237	0.05757	0.058937	0.074074	0.063821	0.061452	0.061564	0.099601	0.108036	0.09371	0.090009	0.159604	0.154493	0.19378	0.199893	0.289576	0.362332	0.417629	0.494101	0.648125	0.68467	0.766002	0.895699	1.073771	1.386509	1.741674	2.02777	2.041383	2.145461	2.098805	2.268328	2.016956
SRR5876159_008	23.52126	0.0	0.0	0.0	0.0	0.0	0.056882	0.052909	0.0	0.020534	0.034882	0.04276	0.054568	0.024798	0.029122	0.067238	0.060771	0.059809	0.055128	0.057195	0.074794	0.063732	0.061569	0.062349	0.103139	0.111045	0.09392	0.091399	0.162031	0.155777	0.192678	0.201426	0.288315	0.362752	0.41937	0.493514	0.646678	0.686377	0.765856	0.89785	1.072688	1.393405	1.744258	2.027566	2.041063	2.146882	2.098036	2.266493	2.01278
SRR5876159_009	23.179929	0.0	0.0	0.0	0.0	0.0	0.050566	0.070551	0.0	0.018254	0.046513	0.038012	0.067913	0.03674	0.031066	0.063288	0.065767	0.060986	0.051092	0.056493	0.071866	0.06604	0.063388	0.064056	0.100751	0.110209	0.095363	0.090924	0.162786	0.153082	0.19176	0.201159	0.287029	0.363473	0.419927	0.491435	0.644621	0.686784	0.768922	0.898608	1.071505	1.389089	1.74799	2.033873	2.047159	2.15067	2.104631	2.260371	2.006412
SRR5876159_01	22.82402	0.0	0.072497	0.0	0.0	0.0	0.045469	0.063439	0.0	0.016414	0.041824	0.03418	0.061067	0.039644	0.037246	0.056908	0.059137	0.061869	0.05438	0.056513	0.072535	0.065633	0.062263	0.0626	0.100082	0.110715	0.095375	0.09267	0.162344	0.155159	0.191196	0.20057	0.286625	0.363099	0.417642	0.48868	0.6451	0.684109	0.767834	0.897286	1.070789	1.38786	1.748979	2.034278	2.049801	2.151306	2.102937	2.263895	2.005915
SRR5876159_02	24.025356	0.020987	0.036222	0.0	0.026323	0.0	0.022718	0.042262	0.009268	0.016402	0.06269	0.045541	0.061022	0.033013	0.062806	0.071084	0.06437	0.058311	0.055277	0.056789	0.063696	0.066366	0.063132	0.062037	0.102079	0.110474	0.097097	0.093228	0.160032	0.15056	0.189972	0.200907	0.286693	0.362472	0.412755	0.489551	0.644824	0.687965	0.771128	0.894455	1.076061	1.388099	1.750884	2.042415	2.05024	2.138016	2.10097	2.264777	1.992688
SRR5876159_03	24.376815	0.013995	0.048309	0.009472	0.017553	0.008583	0.037873	0.035227	0.00618	0.021875	0.046449	0.034164	0.058131	0.033021	0.057394	0.069522	0.065443	0.056218	0.051543	0.05564	0.065177	0.069768	0.063988	0.064811	0.103819	0.113361	0.095359	0.093854	0.159321	0.15303	0.190467	0.201459	0.285863	0.363156	0.413562	0.48779	0.647808	0.689561	0.768314	0.895271	1.074016	1.382081	1.748905	2.040738	2.053665	2.137935	2.096958	2.258069	1.995394
SRR5876159_04	24.734458	0.0105	0.036246	0.007107	0.01317	0.00644	0.028416	0.04229	0.018548	0.020516	0.038336	0.034178	0.050158	0.062766	0.055865	0.064808	0.060717	0.057647	0.051563	0.056668	0.063409	0.067035	0.063632	0.063846	0.102447	0.114809	0.095587	0.094285	0.158373	0.152553	0.188496	0.202008	0.286391	0.361707	0.413954	0.488261	0.650027	0.689138	0.769245	0.895573	1.076092	1.382365	1.746091	2.042092	2.052012	2.142587	2.097479	2.256802	1.989573
SRR5876159_05	24.893703	0.016808	0.02901	0.005688	0.010541	0.005154	0.027292	0.067695	0.025979	0.022988	0.047419	0.034194	0.045382	0.062134	0.054028	0.063256	0.057048	0.061049	0.054776	0.055519	0.062272	0.065659	0.063478	0.063832	0.102581	0.114127	0.0962	0.095095	0.158525	0.152739	0.188323	0.202023	0.286369	0.362895	0.414051	0.486852	0.649488	0.689154	0.76998	0.895695	1.078142	1.380101	1.744148	2.045791	2.051415	2.140441	2.099153	2.255521	1.991583
SRR5876159_06	24.775535	0.014008	0.024177	0.00948	0.013177	0.004295	0.022745	0.059942	0.024744	0.019158	0.041843	0.032296	0.046548	0.059494	0.054342	0.065897	0.061982	0.059084	0.055656	0.057598	0.0615	0.065403	0.062368	0.06329	0.103693	0.114657	0.096075	0.09549	0.158536	0.151086	0.188517	0.201185	0.285794	0.363863	0.412157	0.486128	0.649183	0.689042	0.770516	0.896992	1.080459	1.378668	1.741975	2.043996	2.051385	2.140454	2.101283	2.254665	1.996232
SRR5876159_07	25.007923	0.012005	0.02072	0.008125	0.011293	0.007362	0.019492	0.057414	0.021206	0.028146	0.039844	0.03419	0.048618	0.058539	0.052559	0.065961	0.060965	0.059074	0.056003	0.057527	0.06106	0.065251	0.061365	0.062717	0.104216	0.11431	0.096328	0.095889	0.158082	0.151436	0.188952	0.201788	0.286079	0.364745	0.412407	0.487333	0.649193	0.690177	0.771691	0.897073	1.082212	1.376923	1.742217	2.043507	2.050853	2.13868	2.100477	2.25575	1.994417
SRR5876159_08	25.198798	0.010502	0.018126	0.007108	0.009879	0.00644	0.019894	0.055513	0.030145	0.03283	0.036599	0.031334	0.053437	0.061122	0.052381	0.064026	0.062046	0.059237	0.056493	0.056993	0.060505	0.065325	0.061809	0.062432	0.103613	0.114226	0.096027	0.0965	0.158267	0.151564	0.188314	0.201558	0.284998	0.364999	0.412354	0.486571	0.648782	0.690996	0.771753	0.897106	1.082286	1.376549	1.742186	2.044059	2.050345	2.138039	2.100936	2.255614	1.995339
SRR5876159_09	25.343377	0.009339	0.020149	0.006321	0.011714	0.014319	0.020219	0.051719	0.030933	0.040144	0.037197	0.036732	0.053341	0.061702	0.051241	0.062212	0.062222	0.05737	0.056598	0.056614	0.059575	0.065044	0.062475	0.062577	0.103717	0.114377	0.096254	0.096212	0.158917	0.15152	0.188014	0.202104	0.285807	0.365599	0.41188	0.486275	0.648261	0.690687	0.770647	0.897093	1.081336	1.376836	1.742579	2.041537	2.051597	2.138802	2.101571	2.256611	1.997236
SRR5876159_1	25.382279	0.008409	0.018141	0.005691	0.013183	0.012892	0.018204	0.046564	0.031563	0.041071	0.043257	0.038773	0.053263	0.058859	0.054055	0.06139	0.061516	0.057281	0.055555	0.055928	0.060016	0.065286	0.062502	0.062346	0.103423	0.113855	0.096048	0.095993	0.158282	0.151598	0.188299	0.202131	0.286028	0.365464	0.411644	0.486544	0.648639	0.690804	0.770147	0.897154	1.080543	1.376242	1.74266	2.041836	2.051257	2.137933	2.100798	2.256899	1.998229
SRR5876159_2	25.598342	0.006307	0.010886	0.009961	0.011867	0.010315	0.021621	0.040221	0.037138	0.036149	0.030704	0.04106	0.046285	0.056553	0.050802	0.063615	0.060152	0.057149	0.057113	0.058067	0.060268	0.06392	0.062925	0.063219	0.102516	0.113723	0.095997	0.096783	0.158759	0.150181	0.187852	0.201095	0.285943	0.365404	0.412086	0.485268	0.64672	0.692723	0.768504	0.897358	1.081276	1.378757	1.742774	2.039289	2.047824	2.144115	2.097958	2.257576	2.004113
SRR5876159_3	25.552241	0.007011	0.01089	0.015183	0.010552	0.018918	0.019731	0.033883	0.029102	0.032326	0.028853	0.041455	0.044555	0.05492	0.048644	0.063533	0.060984	0.05595	0.056304	0.057293	0.059358	0.064131	0.062818	0.063703	0.10188	0.112755	0.096443	0.097027	0.15894	0.150067	0.187692	0.200672	0.286375	0.365755	0.411816	0.485321	0.646698	0.691757	0.769045	0.895838	1.0817	1.380045	1.74279	2.040426	2.047257	2.143693	2.099233	2.261027	2.004504
SRR5876159_4	25.523684	0.00631	0.008169	0.014236	0.011872	0.01806	0.02277	0.03018	0.027403	0.030001	0.029671	0.039654	0.048929	0.055919	0.05036	0.0642	0.061185	0.056296	0.055849	0.058158	0.060176	0.064405	0.062978	0.064053	0.102023	0.112655	0.096133	0.097149	0.159105	0.150561	0.187693	0.201431	0.28691	0.36545	0.412088	0.484711	0.646887	0.692842	0.769823	0.896977	1.081372	1.381033	1.743195	2.039718	2.049492	2.144172	2.097649	2.261288	2.004163
SRR5876159_5	25.609908	0.006733	0.008716	0.012531	0.016362	0.016001	0.023232	0.027117	0.02899	0.033546	0.02961	0.040635	0.046321	0.054677	0.049721	0.064741	0.062039	0.055165	0.055194	0.05836	0.059887	0.064295	0.063524	0.064101	0.101856	0.11309	0.096032	0.097023	0.158923	0.150524	0.187888	0.201919	0.287065	0.366051	0.412356	0.484825	0.6476	0.692613	0.770408	0.896794	1.081645	1.380836	1.741905	2.039515	2.050326	2.144751	2.09666	2.259777	2.004819
SRR5876159_6	25.60538	0.005612	0.009081	0.013294	0.016278	0.01979	0.021263	0.025075	0.026643	0.03317	0.030735	0.040911	0.046478	0.053079	0.047587	0.065792	0.062117	0.055492	0.054461	0.0589	0.059866	0.063943	0.063562	0.064547	0.101865	0.113212	0.095935	0.097117	0.15902	0.150532	0.187873	0.201887	0.287057	0.365855	0.412884	0.484373	0.6477	0.692653	0.770746	0.896472	1.080936	1.380514	1.741189	2.04031	2.05011	2.145208	2.097624	2.259226	2.004229
SRR5876159_7	25.625325	0.006615	0.00986	0.016279	0.014707	0.017701	0.020179	0.024521	0.025759	0.033367	0.030736	0.039635	0.045834	0.051079	0.047922	0.064678	0.061923	0.055377	0.054146	0.058541	0.059843	0.064139	0.063354	0.064475	0.102097	0.112907	0.095771	0.097003	0.159516	0.15061	0.188025	0.201892	0.287161	0.365792	0.413054	0.48404	0.647528	0.692655	0.771134	0.896107	1.081315	1.380248	1.741127	2.041334	2.050695	2.145443	2.097134	2.258807	2.003193
SRR5876159_8	25.612969	0.006314	0.009081	0.01638	0.013528	0.017424	0.019933	0.023574	0.027184	0.03454	0.031258	0.04053	0.046331	0.051726	0.049802	0.064351	0.061322	0.055356	0.053916	0.058411	0.059948	0.064061	0.063185	0.064662	0.102269	0.112998	0.095769	0.096794	0.159653	0.15067	0.187957	0.201994	0.287139	0.365944	0.413449	0.484018	0.647189	0.69255	0.771239	0.895549	1.081099	1.380059	1.740613	2.042744	2.050976	2.14545	2.097028	2.259426	2.002496
SRR5876159_9	25.673387	0.00608	0.008476	0.015511	0.012613	0.016063	0.019492	0.023782	0.027264	0.032715	0.031668	0.04047	0.047113	0.050692	0.048627	0.06467	0.060534	0.054628	0.053964	0.058176	0.059787	0.064118	0.063217	0.064872	0.102059	0.112827	0.095657	0.096747	0.159772	0.150673	0.188082	0.201995	0.287008	0.365743	0.413335	0.483961	0.647228	0.692651	0.771251	0.896001	1.081213	1.379961	1.741084	2.043166	2.051461	2.145502	2.096706	2.258143	2.002195
SRR891275	29.148355	0.005088	0.004391	0.012626	0.017017	0.020802	0.03947	0.06062	0.046435	0.083502	0.096255	0.111325	0.130677	0.131255	0.150759	0.222496	0.212762	0.190189	0.19931	0.223099	0.23509	0.256911	0.246298	0.239217	0.257527	0.263552	0.253928	0.251872	0.30169	0.302197	0.327092	0.344445	0.406291	0.468881	0.512701	0.573229	0.709155	0.750281	0.817559	0.913519	1.063564	1.311366	1.602829	1.840535	1.847812	1.947773	1.930001	2.066534	1.858232
SRR891275_001	19.72725	0.0	0.0	0.0	0.0	0.0	0.0	0.0	0.0	0.0	0.0	0.0	0.352974	0.534681	0.376751	0.127921	0.341822	0.170678	0.265548	0.128459	0.124508	0.151748	0.166713	0.320968	0.232477	0.263	0.269065	0.262495	0.295998	0.23386	0.312296	0.35819	0.394589	0.455495	0.525653	0.567133	0.725478	0.75503	0.841498	0.941526	1.087935	1.391878	1.657273	1.868177	1.883996	2.005865	1.885269	2.115933	1.904771
SRR891275_002	23.893944	0.0	0.0	0.0	0.0	0.0	0.0	0.0	0.0	0.0	0.0	0.0	0.175396	0.398532	0.280816	0.063565	0.552026	0.169623	0.226206	0.242563	0.176769	0.226215	0.184091	0.260041	0.241785	0.269944	0.253327	0.238638	0.306958	0.267389	0.327608	0.362465	0.418809	0.466421	0.531622	0.594612	0.745312	0.774999	0.870142	0.88117	1.070841	1.37707	1.6421	1.799809	1.809257	1.985654	1.879717	2.07233	1.870096
SRR891275_003	25.379568	0.0	0.0	0.0	0.0	0.0	0.0	0.0	0.0	0.0	0.0	0.0	0.117189	0.266276	0.187625	0.169882	0.425576	0.15111	0.214112	0.196186	0.248024	0.230914	0.169124	0.243243	0.220781	0.256227	0.255064	0.240652	0.287983	0.297003	0.336804	0.358003	0.4183	0.453141	0.525099	0.583113	0.735971	0.753905	0.851339	0.92675	1.079645	1.35318	1.622696	1.867163	1.801484	2.008314	1.904267	2.108914	1.86003
SRR891275_004	25.288649	0.0	0.0	0.575418	0.0	0.0	0.0	0.0	0.0	0.166115	0.0	0.0	0.088289	0.20061	0.141355	0.159984	0.363374	0.156536	0.208753	0.192788	0.253594	0.234066	0.185332	0.237361	0.220426	0.257745	0.24618	0.235771	0.287138	0.289069	0.325733	0.343444	0.416871	0.4598	0.513551	0.579311	0.742417	0.7618	0.83732	0.922148	1.088127	1.333664	1.595312	1.855946	1.826594	1.996586	1.928232	2.090012	1.877217
SRR891275_005	28.115113	0.0	0.0	0.460157	0.0	0.0	0.0	0.0	0.0	0.132841	0.0	0.092211	0.070604	0.213901	0.150721	0.153525	0.324774	0.136561	0.24282	0.190145	0.238376	0.263066	0.201935	0.233082	0.226019	0.259586	0.254938	0.236874	0.301186	0.301107	0.324587	0.345551	0.415413	0.456533	0.513044	0.58384	0.731622	0.763065	0.827135	0.9171	1.07884	1.323399	1.597343	1.878985	1.836817	1.995131	1.907224	2.078512	1.855866
SRR891275_006	27.900549	0.0	0.0	0.382777	0.0	0.0	0.0	0.0	0.0	0.110502	0.093858	0.306817	0.176194	0.177931	0.125375	0.148993	0.312816	0.13253	0.246171	0.183819	0.242683	0.25039	0.21575	0.226395	0.242886	0.256107	0.248	0.242702	0.300218	0.301851	0.323325	0.347973	0.413804	0.457175	0.512432	0.579038	0.728346	0.752598	0.827351	0.91978	1.073979	1.327255	1.597336	1.883516	1.83551	1.984229	1.922671	2.066959	1.851587
SRR891275_007	27.389744	0.0	0.0	0.327593	0.0	0.0	0.0	0.0	0.0	0.094571	0.080327	0.262585	0.150793	0.15228	0.134125	0.145729	0.292057	0.129627	0.264703	0.171953	0.250756	0.257511	0.224213	0.225552	0.237895	0.24927	0.248546	0.247217	0.297254	0.29681	0.3238	0.352799	0.409845	0.451728	0.520236	0.578013	0.723373	0.747583	0.8273	0.922077	1.081287	1.329006	1.590819	1.868741	1.83253	1.989406	1.937273	2.052793	1.852457
SRR891275_008	28.186624	0.0	0.0	0.287385	0.0	0.0	0.0	0.0	0.187518	0.082964	0.140935	0.230355	0.176379	0.133589	0.141196	0.143823	0.25621	0.135038	0.274865	0.170104	0.248864	0.257499	0.222148	0.220531	0.245167	0.246682	0.248556	0.248175	0.292924	0.298103	0.323071	0.35168	0.415104	0.453592	0.525719	0.583295	0.717124	0.745899	0.834604	0.921289	1.077219	1.324754	1.594133	1.870775	1.830599	1.985745	1.921967	2.054846	1.845494
SRR891275_009	27.810289	0.0	0.0	0.255612	0.0	0.0	0.0	0.0	0.166786	0.073791	0.125353	0.256109	0.156879	0.207934	0.167447	0.156349	0.246874	0.132752	0.265552	0.179845	0.239137	0.257132	0.21817	0.233364	0.245095	0.246237	0.249399	0.248909	0.295716	0.299203	0.324774	0.349696	0.412286	0.453151	0.525316	0.584956	0.715571	0.74292	0.832521	0.911533	1.076854	1.315782	1.590465	1.883446	1.832983	1.984934	1.918727	2.055947	1.85798
SRR891275_01	27.390595	0.0	0.0	0.230208	0.0	0.0	0.0	0.0	0.15021	0.066458	0.112895	0.230656	0.141288	0.187269	0.169656	0.153611	0.23089	0.130944	0.242956	0.185109	0.238509	0.264479	0.229853	0.226231	0.24941	0.249808	0.244807	0.245364	0.295946	0.30173	0.325994	0.348358	0.406987	0.453696	0.526018	0.583276	0.717196	0.744073	0.827883	0.917325	1.068111	1.314928	1.597908	1.871061	1.835605	1.981899	1.915258	2.065476	1.86591
SRR891275_02	29.006252	0.0	0.0	0.114662	0.0	0.0	0.0	0.042646	0.112226	0.033101	0.140577	0.16084	0.123153	0.173225	0.187784	0.17215	0.217226	0.198499	0.211771	0.197205	0.238481	0.252119	0.234049	0.222581	0.261118	0.251859	0.25022	0.243383	0.293913	0.298309	0.318843	0.351579	0.403269	0.458523	0.517759	0.578523	0.714374	0.744326	0.823151	0.933529	1.079688	1.306852	1.612533	1.864761	1.83024	1.96666	1.908728	2.061144	1.84355
SRR891275_03	28.612304	0.0	0.0	0.076484	0.0	0.0	0.0	0.028446	0.074858	0.088319	0.112524	0.122612	0.140823	0.142212	0.175361	0.165865	0.224449	0.168344	0.206843	0.199022	0.240682	0.255201	0.240798	0.232911	0.264228	0.258305	0.246945	0.245748	0.293091	0.299832	0.323159	0.345601	0.402945	0.461886	0.514317	0.567489	0.707373	0.747138	0.819076	0.922472	1.070298	1.304277	1.607214	1.864443	1.840994	1.963758	1.926181	2.067208	1.850146
SRR891275_04	28.184514	0.0	0.0	0.05741	0.0	0.0	0.0	0.021352	0.05619	0.066294	0.126693	0.149556	0.123322	0.140105	0.173938	0.166002	0.228187	0.164696	0.216795	0.20004	0.246798	0.254358	0.239686	0.230896	0.261747	0.259413	0.250298	0.250044	0.298042	0.301155	0.327074	0.346241	0.405205	0.469018	0.513762	0.569276	0.705547	0.750226	0.813905	0.920719	1.067706	1.304127	1.604066	1.863632	1.842303	1.9622	1.926979	2.056942	1.85068
SRR891275_05	29.109066	0.0	0.029295	0.04595	0.0	0.0	0.0	0.03418	0.059964	0.092855	0.101403	0.138117	0.119855	0.154856	0.161792	0.1763	0.230429	0.172729	0.215193	0.199622	0.247626	0.253847	0.237164	0.233305	0.259171	0.261625	0.250824	0.251965	0.300137	0.300493	0.328238	0.345725	0.40614	0.468614	0.51277	0.569983	0.708864	0.750623	0.814269	0.914427	1.066664	1.307286	1.604818	1.852955	1.84119	1.96362	1.926032	2.064865	1.849562
SRR891275_06	29.061238	0.0	0.024431	0.03832	0.0	0.017362	0.0	0.028504	0.050008	0.099563	0.093962	0.122864	0.135233	0.16477	0.153756	0.20243	0.23345	0.178167	0.206635	0.202854	0.242954	0.255303	0.242372	0.233272	0.258826	0.261779	0.251638	0.25296	0.301238	0.301128	0.329568	0.345253	0.403887	0.466275	0.510814	0.568208	0.708393	0.749331	0.812979	0.911784	1.066487	1.308617	1.612136	1.85772	1.842657	1.961799	1.929554	2.063617	1.851896
SRR891275_07	29.277085	0.0	0.020929	0.032828	0.0	0.014873	0.0	0.036629	0.042841	0.113724	0.080495	0.131568	0.135999	0.152599	0.150536	0.209926	0.230478	0.175363	0.2095	0.20641	0.245191	0.255886	0.242395	0.233394	0.259766	0.263882	0.253261	0.253695	0.301368	0.303006	0.330044	0.344089	0.405346	0.466629	0.511048	0.569227	0.706344	0.7498	0.814903	0.910392	1.068203	1.308395	1.610806	1.854466	1.842666	1.959465	1.931323	2.066595	1.851588
SRR891275_08	28.882313	0.0	0.018304	0.02871	0.0	0.013008	0.01148	0.032034	0.046834	0.099459	0.077438	0.120818	0.145371	0.133458	0.143409	0.207541	0.23143	0.172538	0.213522	0.21098	0.24285	0.252671	0.242737	0.233117	0.260987	0.263982	0.25366	0.253777	0.301086	0.301496	0.330244	0.344258	0.405649	0.46667	0.509499	0.569292	0.705843	0.749396	0.816185	0.910567	1.071015	1.306751	1.611486	1.852022	1.839298	1.953599	1.936466	2.066559	1.853195
SRR891275_09	28.941058	0.0	0.016277	0.025531	0.0	0.011568	0.010209	0.037983	0.074967	0.088447	0.087645	0.138138	0.152779	0.139451	0.148436	0.210116	0.223825	0.171745	0.208405	0.215277	0.242807	0.254447	0.241969	0.233944	0.26203	0.262506	0.253156	0.253155	0.300713	0.30324	0.331283	0.343409	0.405909	0.465533	0.509571	0.570996	0.704962	0.748234	0.815284	0.912684	1.070772	1.307619	1.610713	1.854489	1.840404	1.950137	1.932534	2.069635	1.857304
SRR891275_1	28.98241	0.0	0.014652	0.022982	0.0	0.010412	0.027568	0.03419	0.074978	0.079614	0.090163	0.14737	0.144575	0.146891	0.148668	0.207024	0.222816	0.166529	0.205026	0.217135	0.240949	0.252282	0.24288	0.233934	0.26006	0.261747	0.253057	0.251266	0.301488	0.303306	0.330438	0.343091	0.405312	0.466546	0.509961	0.57069	0.704478	0.750865	0.817422	0.914258	1.070858	1.307698	1.609679	1.85459	1.840201	1.948907	1.932035	2.071014	1.856327
SRR891275_2	29.163454	0.0	0.00732	0.022964	0.01064	0.026011	0.022956	0.081139	0.048699	0.066295	0.078833	0.121948	0.162082	0.152116	0.152316	0.233683	0.221367	0.182589	0.208846	0.218894	0.232953	0.257708	0.249074	0.240477	0.261238	0.263291	0.253395	0.254425	0.303905	0.303359	0.329739	0.343268	0.406386	0.466248	0.51063	0.571842	0.708813	0.751892	0.817637	0.91357	1.0684	1.308892	1.607177	1.845146	1.845847	1.948328	1.928359	2.069789	1.855573
SRR891275_3	29.024945	0.0	0.004882	0.019144	0.010644	0.020817	0.039806	0.07405	0.04497	0.09948	0.088252	0.133504	0.148046	0.140606	0.158018	0.226109	0.21619	0.182944	0.203939	0.220646	0.233576	0.254629	0.249849	0.238143	0.261942	0.265165	0.253257	0.253963	0.30338	0.303843	0.328521	0.344056	0.40591	0.468484	0.511494	0.572568	0.707468	0.752089	0.818142	0.912027	1.066773	1.309531	1.60162	1.846829	1.844859	1.946846	1.92745	2.069064	1.856343
SRR891275_4	28.940555	0.012726	0.007322	0.022968	0.010641	0.015609	0.036736	0.068339	0.04496	0.096143	0.088701	0.127721	0.141846	0.14013	0.150931	0.226378	0.219057	0.187447	0.202726	0.218289	0.232858	0.254499	0.248769	0.236773	0.260539	0.265067	0.253967	0.253209	0.302343	0.30291	0.327852	0.344055	0.406579	0.468807	0.512015	0.573408	0.708018	0.751027	0.816646	0.91344	1.066111	1.310873	1.600094	1.847151	1.846349	1.947783	1.927197	2.066452	1.858537
SRR891275_5	28.932197	0.010181	0.005857	0.020671	0.014897	0.016649	0.034898	0.061503	0.04346	0.096803	0.090106	0.115981	0.138141	0.144129	0.154217	0.216089	0.22114	0.186532	0.203912	0.218589	0.233694	0.257047	0.24846	0.237298	0.259033	0.264699	0.253471	0.252997	0.301792	0.302979	0.327635	0.344544	0.405452	0.468982	0.512712	0.57318	0.707185	0.751024	0.816067	0.912642	1.065793	1.311238	1.60169	1.845353	1.849227	1.946384	1.928778	2.067269	1.859078
SRR891275_6	29.022124	0.008487	0.007324	0.021061	0.012419	0.017349	0.036748	0.05412	0.039978	0.092859	0.094834	0.11894	0.135137	0.140622	0.160232	0.220598	0.216499	0.188931	0.201184	0.220458	0.234195	0.257563	0.247642	0.238066	0.257464	0.264909	0.252839	0.252835	0.300836	0.302853	0.327815	0.344679	0.405928	0.468549	0.512397	0.573486	0.707729	0.750601	0.817296	0.913714	1.064484	1.311729	1.602629	1.843124	1.848624	1.94633	1.930377	2.065575	1.857068
SRR891275_7	29.177249	0.007274	0.006277	0.018051	0.016727	0.017844	0.045932	0.061034	0.039619	0.088116	0.091744	0.113123	0.131436	0.137309	0.158833	0.220646	0.212748	0.191882	0.200523	0.220915	0.234858	0.257578	0.248339	0.239115	0.258604	0.264518	0.253194	0.252842	0.301249	0.302594	0.326958	0.344643	0.406253	0.469216	0.512809	0.573313	0.70832	0.750455	0.817432	0.91353	1.063565	1.312124	1.602595	1.84301	1.847496	1.947806	1.929389	2.065307	1.857243
SRR891275_8	29.181361	0.006363	0.005491	0.015789	0.015961	0.01951	0.042472	0.065131	0.045893	0.085362	0.09151	0.11448	0.129941	0.13278	0.15609	0.224285	0.2168	0.191124	0.20039	0.221157	0.235348	0.258014	0.247605	0.239375	0.258265	0.263879	0.253192	0.252832	0.300668	0.302671	0.32683	0.344282	0.406153	0.469287	0.513028	0.573968	0.708298	0.750133	0.817966	0.914669	1.063038	1.312282	1.602349	1.841872	1.847971	1.947474	1.930501	2.066426	1.858053
SRR891275_9	29.15832	0.005655	0.00488	0.014033	0.014185	0.018496	0.040808	0.065477	0.045782	0.086178	0.092592	0.114016	0.128406	0.129869	0.152098	0.223029	0.212776	0.189866	0.199304	0.220833	0.234912	0.257363	0.246543	0.239569	0.257712	0.263259	0.253372	0.252394	0.301366	0.302315	0.327453	0.344446	0.406005	0.46869	0.512935	0.573636	0.708253	0.749803	0.817393	0.914056	1.063391	1.312134	1.602093	1.841273	1.847754	1.947982	1.930226	2.066755	1.858645
SRR891276	29.779097	0.001228	0.018014	0.018283	0.018482	0.024851	0.044528	0.0476	0.060733	0.075333	0.077435	0.103251	0.120117	0.131732	0.138825	0.218027	0.226717	0.202485	0.215624	0.227743	0.244595	0.271073	0.257176	0.252022	0.266862	0.27341	0.261024	0.258195	0.306689	0.308827	0.332983	0.349675	0.412209	0.471995	0.514484	0.575875	0.708247	0.753224	0.82326	0.918946	1.069343	1.319203	1.619625	1.850838	1.860352	1.960784	1.940746	2.079625	1.861396
SRR891276_001	41.483124	0.0	0.0	0.0	0.0	0.0	0.672801	0.625805	0.0	0.0	0.0	0.0	0.0	0.0	0.0	0.561382	0.187511	0.124838	0.138734	0.338247	0.351261	0.277479	0.311617	0.24497	0.288669	0.230206	0.220105	0.2749	0.327572	0.300583	0.332926	0.319298	0.439245	0.4807	0.551832	0.545121	0.714876	0.740816	0.767026	0.96221	1.031189	1.254299	1.666573	1.931262	1.914714	1.985871	1.881985	2.105344	1.767167
SRR891276_002	39.515689	0.0	0.0	0.0	0.0	0.0	0.331247	0.308109	0.0	0.0	0.203131	0.0	0.127109	0.192543	0.135671	0.460652	0.215412	0.122925	0.136609	0.268303	0.326665	0.277783	0.240138	0.263832	0.303716	0.251521	0.233307	0.277134	0.315139	0.308243	0.328561	0.34531	0.41382	0.485639	0.519996	0.566175	0.721031	0.746812	0.800756	0.895989	1.02237	1.28341	1.589278	1.887109	1.884712	1.949791	1.91655	2.135637	1.839666
SRR891276_003	35.042532	0.0	0.0	0.0	0.0	0.0	0.221557	0.206081	0.0	0.0	0.135865	0.0	0.085018	0.128784	0.136117	0.308111	0.267578	0.150736	0.118783	0.278467	0.287039	0.258898	0.238697	0.260497	0.292995	0.259617	0.250702	0.275172	0.314315	0.316639	0.33087	0.349141	0.398923	0.475284	0.517236	0.576082	0.723921	0.759502	0.798091	0.909891	1.017295	1.286125	1.601069	1.866831	1.902375	1.946263	1.899183	2.103885	1.851527
SRR891276_004	34.761516	0.0	0.0	0.0	0.0	0.0	0.166244	0.154632	0.0	0.0	0.101946	0.0	0.063793	0.096632	0.102135	0.323665	0.231664	0.164515	0.116553	0.283238	0.308601	0.265111	0.242712	0.258515	0.282381	0.257139	0.255296	0.277095	0.312599	0.318425	0.340859	0.342558	0.393789	0.473347	0.518871	0.573127	0.720611	0.752171	0.811708	0.920748	1.027279	1.297526	1.597922	1.863979	1.898187	1.974852	1.887107	2.078566	1.856476
SRR891276_005	33.841128	0.0	0.0	0.0	0.0	0.0	0.132881	0.123599	0.0	0.0	0.081487	0.0	0.05099	0.115859	0.136063	0.277189	0.234551	0.164374	0.120563	0.26351	0.282642	0.26671	0.255549	0.250985	0.274915	0.265327	0.245487	0.280951	0.316793	0.307328	0.338208	0.341994	0.402264	0.476113	0.52172	0.571348	0.709076	0.745079	0.80604	0.924964	1.042221	1.310107	1.607829	1.859393	1.906201	1.960244	1.88364	2.080301	1.855437
SRR891276_006	32.675589	0.0	0.0	0.0	0.0	0.0	0.221617	0.103069	0.0	0.080001	0.067951	0.055532	0.127561	0.128819	0.181538	0.261965	0.247061	0.191898	0.155374	0.253783	0.26569	0.254398	0.257728	0.252162	0.268326	0.269036	0.250343	0.268419	0.315951	0.304416	0.338582	0.344066	0.407162	0.477568	0.519425	0.564434	0.705389	0.740083	0.813691	0.919356	1.048987	1.319368	1.604089	1.866063	1.887369	1.972585	1.892792	2.06363	1.863659
SRR891276_007	32.861432	0.0	0.0	0.0	0.0	0.0	0.190051	0.088388	0.0	0.068606	0.058272	0.095245	0.109392	0.165705	0.155681	0.251081	0.238355	0.188073	0.164594	0.254792	0.266432	0.256046	0.249722	0.246519	0.271994	0.273473	0.250527	0.269629	0.311364	0.304214	0.331684	0.341119	0.412635	0.477438	0.52322	0.565938	0.705438	0.728178	0.813015	0.925351	1.049681	1.308919	1.612015	1.865948	1.885497	1.967632	1.893438	2.076457	1.856865
SRR891276_008	32.988564	0.0	0.0	0.0	0.0	0.0	0.166293	0.077339	0.0	0.06003	0.050988	0.083339	0.095717	0.169156	0.187302	0.254383	0.231732	0.185133	0.171451	0.257776	0.258851	0.260617	0.255341	0.249761	0.276111	0.274362	0.24929	0.262347	0.304083	0.301485	0.333579	0.341815	0.417996	0.471133	0.525172	0.56578	0.70547	0.739971	0.81759	0.928067	1.048192	1.31441	1.610041	1.861664	1.88001	1.961403	1.903944	2.080134	1.850674
SRR891276_009	33.389296	0.0	0.0	0.0	0.0	0.0	0.147836	0.068755	0.0	0.053367	0.045329	0.111133	0.085093	0.171864	0.166513	0.236428	0.212879	0.173729	0.185954	0.270456	0.25156	0.265224	0.253049	0.251196	0.279787	0.277864	0.250071	0.265348	0.30901	0.302688	0.331164	0.345253	0.421251	0.472176	0.526889	0.565617	0.712187	0.742304	0.822631	0.924275	1.050772	1.320119	1.603817	1.860288	1.878856	1.962988	1.904323	2.07103	1.851759
SRR891276_01	34.000791	0.0	0.0	0.0	0.0	0.0	0.133158	0.061928	0.0	0.048068	0.040828	0.100099	0.076645	0.174151	0.163615	0.231472	0.210298	0.177069	0.192203	0.262199	0.251045	0.267265	0.253399	0.248983	0.273922	0.274929	0.249329	0.265343	0.303293	0.304846	0.331229	0.348647	0.42164	0.472629	0.527505	0.567916	0.707843	0.746014	0.818707	0.923335	1.048058	1.319835	1.597301	1.865172	1.874894	1.971575	1.905191	2.076198	1.841668
SRR891276_02	31.569872	0.0	0.0	0.0	0.0	0.0	0.09938	0.092438	0.0	0.07175	0.020314	0.132813	0.114404	0.154043	0.162814	0.257979	0.190804	0.192594	0.198094	0.25814	0.245332	0.27461	0.252826	0.247764	0.271997	0.264577	0.252444	0.256524	0.310429	0.311694	0.339973	0.348285	0.415588	0.47512	0.519857	0.576044	0.714902	0.743945	0.814905	0.916996	1.063859	1.330178	1.606264	1.864786	1.877149	1.972892	1.934715	2.070384	1.839451
SRR891276_03	31.130968	0.04083	0.035235	0.0	0.0	0.0	0.110493	0.08222	0.036061	0.063818	0.040654	0.132898	0.093278	0.109184	0.162918	0.236632	0.219668	0.188617	0.212346	0.2617	0.238439	0.277672	0.252098	0.24742	0.271457	0.271272	0.256093	0.253607	0.310102	0.31053	0.340999	0.348418	0.415189	0.474408	0.514934	0.580657	0.7225	0.749645	0.819176	0.919127	1.062715	1.338058	1.604672	1.861923	1.864714	1.963795	1.9287	2.067359	1.839574
SRR891276_04	30.282808	0.030626	0.026429	0.0	0.0	0.0	0.082879	0.061672	0.027049	0.059837	0.040659	0.116299	0.095409	0.134889	0.145964	0.242038	0.226366	0.192739	0.203712	0.252316	0.234299	0.272766	0.258023	0.25034	0.270448	0.272934	0.256781	0.258384	0.311127	0.307633	0.342325	0.350161	0.416743	0.472019	0.515819	0.578939	0.720991	0.74813	0.819891	0.917375	1.065198	1.33655	1.602978	1.856174	1.863658	1.964182	1.932115	2.067669	1.841509
SRR891276_05	30.178413	0.024528	0.021167	0.0166	0.0	0.015042	0.066376	0.049392	0.021663	0.057507	0.032563	0.153019	0.11207	0.142755	0.144087	0.241844	0.224458	0.186383	0.210233	0.245828	0.241553	0.274847	0.261316	0.250742	0.270669	0.272163	0.256235	0.255452	0.312251	0.308899	0.340031	0.349714	0.415212	0.467951	0.516485	0.578787	0.71859	0.747159	0.821377	0.918275	1.06842	1.335119	1.61302	1.858228	1.865875	1.961833	1.930767	2.071318	1.843317
SRR891276_06	29.781563	0.020454	0.017652	0.013843	0.0	0.012544	0.055353	0.041189	0.018066	0.079927	0.027155	0.138703	0.110451	0.160875	0.14283	0.235551	0.218036	0.188297	0.210931	0.236852	0.241897	0.277601	0.259497	0.253189	0.269835	0.272628	0.255353	0.256755	0.31188	0.307825	0.3394	0.349946	0.41493	0.468709	0.515876	0.578047	0.716121	0.747635	0.820814	0.920611	1.066154	1.333475	1.611479	1.852635	1.865022	1.959464	1.935268	2.069731	1.850399
SRR891276_07	29.854599	0.017534	0.015131	0.011867	0.010996	0.021506	0.047451	0.052963	0.030973	0.08222	0.023278	0.123657	0.152948	0.182037	0.147703	0.224358	0.22041	0.194284	0.21017	0.231663	0.237273	0.276586	0.256466	0.252676	0.268459	0.273872	0.2567	0.258289	0.311753	0.308196	0.338852	0.351066	0.41447	0.470251	0.513938	0.577267	0.713648	0.746619	0.822814	0.920073	1.065159	1.332175	1.616299	1.852236	1.864171	1.965382	1.93664	2.072822	1.853688
SRR891276_08	30.106573	0.015336	0.013235	0.010379	0.009618	0.01881	0.041503	0.054045	0.02709	0.10787	0.025451	0.141436	0.146517	0.171281	0.141088	0.215858	0.219771	0.190466	0.208473	0.222794	0.233694	0.271357	0.257582	0.253807	0.267007	0.27339	0.257141	0.25851	0.310441	0.30839	0.338244	0.350124	0.413132	0.469966	0.515268	0.576287	0.712702	0.747356	0.820581	0.919363	1.065643	1.329201	1.618146	1.858471	1.867837	1.965925	1.936878	2.076162	1.858719
SRR891276_09	30.109568	0.01363	0.011763	0.009225	0.017096	0.016718	0.036886	0.054895	0.024077	0.101197	0.027143	0.136793	0.158526	0.165092	0.142011	0.209286	0.215884	0.190724	0.207796	0.221912	0.235229	0.272407	0.257971	0.254952	0.267873	0.273614	0.257157	0.257503	0.311784	0.30819	0.337056	0.35045	0.413713	0.471242	0.514352	0.576834	0.712728	0.74755	0.822415	0.919562	1.066191	1.327306	1.622535	1.853743	1.865884	1.960459	1.936163	2.076241	1.857476
SRR891276_1	30.128633	0.012273	0.010591	0.024918	0.015393	0.015053	0.039854	0.080319	0.021679	0.095912	0.032586	0.136483	0.152931	0.15637	0.136028	0.206914	0.219681	0.191035	0.211478	0.22003	0.237358	0.268376	0.25789	0.255455	0.268051	0.274536	0.257337	0.257077	0.312529	0.308577	0.336455	0.34976	0.415257	0.471784	0.515825	0.57654	0.713248	0.749408	0.821623	0.918636	1.066865	1.326107	1.62117	1.856233	1.862657	1.958574	1.936381	2.075175	1.85545
SRR891276_2	30.220932	0.006138	0.010594	0.02077	0.023095	0.041406	0.079729	0.04635	0.05421	0.093539	0.065189	0.133188	0.140223	0.139996	0.12994	0.212049	0.227761	0.195399	0.21619	0.222405	0.239538	0.26607	0.261636	0.251514	0.26972	0.275727	0.260382	0.259889	0.308045	0.309017	0.334609	0.34896	0.412057	0.470877	0.514661	0.576756	0.710311	0.754756	0.822529	0.920101	1.067434	1.319283	1.621996	1.851923	1.859687	1.957904	1.937245	2.080471	1.859387
SRR891276_3	30.281844	0.004093	0.007064	0.027699	0.041066	0.040159	0.059808	0.037087	0.072295	0.076765	0.070636	0.123224	0.136851	0.140346	0.130192	0.212553	0.230893	0.197013	0.211757	0.22446	0.242048	0.268985	0.261442	0.252244	0.269696	0.277848	0.2606	0.258687	0.307774	0.310259	0.333727	0.3496	0.412166	0.472128	0.515046	0.5757	0.708993	0.752978	0.822347	0.918871	1.068099	1.319418	1.62265	1.851237	1.857449	1.959178	1.939211	2.080238	1.860307
SRR891276_4	29.966058	0.003068	0.007943	0.020765	0.030786	0.037632	0.053139	0.035526	0.06639	0.074332	0.075356	0.115677	0.12808	0.135617	0.132286	0.214304	0.230479	0.199764	0.21408	0.2268	0.24638	0.268558	0.261535	0.25155	0.267991	0.2748	0.261203	0.257421	0.307542	0.309986	0.333889	0.34891	0.412741	0.471986	0.514821	0.574919	0.708548	0.753229	0.823088	0.91814	1.068003	1.31926	1.622508	1.850997	1.85983	1.960678	1.938474	2.080495	1.862515
SRR891276_5	30.005501	0.002455	0.01271	0.021597	0.027709	0.031612	0.05447	0.040779	0.067207	0.070979	0.079026	0.111855	0.127449	0.140547	0.131137	0.215608	0.231417	0.200165	0.2139	0.227017	0.244768	0.26797	0.260499	0.252133	0.266831	0.273504	0.260843	0.256922	0.306314	0.31055	0.333418	0.348937	0.412719	0.472504	0.514337	0.574396	0.708014	0.752138	0.821904	0.918861	1.068234	1.318905	1.621367	1.849373	1.860351	1.962617	1.94047	2.08119	1.863058
SRR891276_6	29.999693	0.002046	0.015893	0.019388	0.024382	0.030118	0.047623	0.048417	0.070483	0.074362	0.074707	0.112671	0.130469	0.139051	0.134041	0.21747	0.227485	0.200633	0.213481	0.228191	0.244948	0.268286	0.259566	0.251845	0.266342	0.273852	0.260612	0.257744	0.30632	0.309961	0.333793	0.349011	0.412194	0.472199	0.514533	0.575266	0.708008	0.752216	0.822102	0.919058	1.068485	1.319304	1.618845	1.850092	1.859402	1.962756	1.942117	2.081664	1.863293
SRR891276_7	30.016417	0.001754	0.01968	0.017809	0.020903	0.029047	0.044625	0.045923	0.063524	0.079517	0.075109	0.111344	0.125331	0.136593	0.13669	0.219315	0.228365	0.200777	0.213794	0.229997	0.244418	0.269734	0.25894	0.252313	0.266661	0.273895	0.260974	0.257325	0.30659	0.309189	0.333561	0.349494	0.412245	0.47212	0.513908	0.575108	0.707352	0.752659	0.822303	0.918937	1.068487	1.3191	1.620059	1.851327	1.860422	1.962555	1.941869	2.079601	1.862128
SRR891276_8	29.961714	0.001535	0.01722	0.017661	0.020215	0.028241	0.047355	0.04482	0.065074	0.080374	0.07642	0.10742	0.123374	0.135215	0.140362	0.221133	0.229691	0.200912	0.214859	0.229628	0.244567	0.270798	0.258471	0.252482	0.266809	0.274131	0.26118	0.257494	0.306594	0.309118	0.333385	0.349582	0.412721	0.471793	0.51405	0.575251	0.70727	0.753023	0.822396	0.91879	1.068981	1.318949	1.620007	1.851005	1.860632	1.963259	1.941187	2.079833	1.862072
SRR891276_9	29.832528	0.001365	0.018842	0.019395	0.019683	0.025107	0.045054	0.041907	0.065085	0.076254	0.074733	0.107344	0.121587	0.134377	0.138701	0.22032	0.229041	0.200087	0.216115	0.22888	0.244277	0.270761	0.257728	0.252168	0.266976	0.273905	0.261306	0.258039	0.306645	0.309221	0.332902	0.349319	0.412304	0.47191	0.514307	0.575599	0.707716	0.753019	0.823087	0.918748	1.069372	1.319321	1.619813	1.850904	1.859438	1.962547	1.940034	2.079951	1.862162
[truncated: 52 more columns]
