# Supplementary material for: Combining signal and sequence to detect RNA polymerase initiation in ATAC-seq data
Source: PLoS One. 2020 Apr 30;15(4):e0232332. doi: 10.1371/journal.pone.0232332 (PMC7192442; doi:10.1371/journal.pone.0232332)
Supplement: S1 File — (ZIP) [file pone.0232332.s011.zip › multiqc_reports/all_other_ATAC_samples_MultiQC/multiqc_data/mqc_fastqc_sequence_counts_plot_1.txt]

Sample	Unique Reads	Duplicate Reads
SRR1822165_001_1	105830.0	87197.0
SRR1822165_001_1.trim	105776.0	85279.0
SRR1822165_001_2	106564.0	86463.0
SRR1822165_001_2.trim	106222.0	84833.0
SRR1822165_002_1	203545.0	182789.0
SRR1822165_002_1.trim	203094.0	179266.0
SRR1822165_002_2	205593.0	180741.0
SRR1822165_002_2.trim	203977.0	178383.0
SRR1822165_003_1	292336.0	286876.0
SRR1822165_003_1.trim	291547.0	281714.0
SRR1822165_003_2	295531.0	283681.0
SRR1822165_003_2.trim	292931.0	280330.0
SRR1822165_004_1	377452.0	394326.0
SRR1822165_004_1.trim	376335.0	387548.0
SRR1822165_004_2	383325.0	388453.0
SRR1822165_004_2.trim	379588.0	384295.0
SRR1822165_005_1	462756.0	502110.0
SRR1822165_005_1.trim	461136.0	493854.0
SRR1822165_005_2	468201.0	496665.0
SRR1822165_005_2.trim	463429.0	491561.0
SRR1822165_006_1	548917.0	608712.0
SRR1822165_006_1.trim	546791.0	598998.0
SRR1822165_006_2	554541.0	603088.0
SRR1822165_006_2.trim	548610.0	597179.0
SRR1822165_007_1	631951.0	718651.0
SRR1822165_007_1.trim	629330.0	707440.0
SRR1822165_007_2	639339.0	711263.0
SRR1822165_007_2.trim	631975.0	704795.0
SRR1822165_008_1	715334.0	828429.0
SRR1822165_008_1.trim	711884.0	815973.0
SRR1822165_008_2	723155.0	820608.0
SRR1822165_008_2.trim	714092.0	813765.0
SRR1822165_009_1	797744.0	938481.0
SRR1822165_009_1.trim	793904.0	924469.0
SRR1822165_009_2	807863.0	928362.0
SRR1822165_009_2.trim	797620.0	920753.0
SRR1822165_01_1	880053.0	1049217.0
SRR1822165_01_1.trim	874910.0	1034503.0
SRR1822165_01_2	890411.0	1038859.0
SRR1822165_01_2.trim	878497.0	1030916.0
SRR1822165_02_1	1690323.0	2170582.0
SRR1822165_02_1.trim	1679391.0	2141875.0
SRR1822165_02_2	1716282.0	2144623.0
SRR1822165_02_2.trim	1687290.0	2133976.0
SRR1822165_03_1	2476990.0	3311544.0
SRR1822165_03_1.trim	2461920.0	3267393.0
SRR1822165_03_2	2527232.0	3261302.0
SRR1822165_03_2.trim	2476051.0	3253262.0
SRR1822165_04_1	3253824.0	4465283.0
SRR1822165_04_1.trim	3232984.0	4407501.0
SRR1822165_04_2	3328655.0	4390452.0
SRR1822165_04_2.trim	3250582.0	4389903.0
SRR1822165_05_1	4016374.0	5633476.0
SRR1822165_05_1.trim	3989988.0	5561591.0
SRR1822165_05_2	4122118.0	5527732.0
SRR1822165_05_2.trim	4019449.0	5532130.0
SRR1822165_06_1	4767765.0	6811301.0
SRR1822165_06_1.trim	4737028.0	6724327.0
SRR1822165_06_2	4913850.0	6665216.0
SRR1822165_06_2.trim	4777279.0	6684076.0
SRR1822165_07_1	5502584.0	8004600.0
SRR1822165_07_1.trim	5465427.0	7904478.0
SRR1822165_07_2	5698256.0	7808928.0
SRR1822165_07_2.trim	5527466.0	7842439.0
SRR1822165_08_1	6243774.0	9194808.0
SRR1822165_08_1.trim	6201218.0	9080409.0
SRR1822165_08_2	6482344.0	8956238.0
SRR1822165_08_2.trim	6263675.0	9017952.0
SRR1822165_09_1	6976585.0	10391647.0
SRR1822165_09_1.trim	6926087.0	10265909.0
SRR1822165_09_2	7264645.0	10103587.0
SRR1822165_09_2.trim	7003751.0	10188245.0
SRR1822165_1	49769877.0	143134772.0
SRR1822165_1.trim	49614143.0	141326618.0
SRR1822165_1_1	7674961.0	11621650.0
SRR1822165_1_1.trim	7623637.0	11477025.0
SRR1822165_1_2	8029935.0	11266676.0
SRR1822165_1_2.trim	7717111.0	11383551.0
SRR1822165_2	51223802.0	141680847.0
SRR1822165_2.trim	50400337.0	140540424.0
SRR1822165_2_1	14363194.0	24222319.0
SRR1822165_2_1.trim	14283915.0	23909152.0
SRR1822165_2_2	15690593.0	22894920.0
SRR1822165_2_2.trim	14588494.0	23604573.0
SRR1822165_3_1	20341977.0	37534759.0
SRR1822165_3_1.trim	20251458.0	37036068.0
SRR1822165_3_2	21274299.0	36602437.0
SRR1822165_3_2.trim	20769571.0	36517955.0
SRR1822165_4_1	25784121.0	51382923.0
SRR1822165_4_1.trim	25638478.0	50743628.0
SRR1822165_4_2	26235747.0	50931297.0
SRR1822165_4_2.trim	25845229.0	50536877.0
SRR1822165_5_1	30725711.0	65725974.0
SRR1822165_5_1.trim	30565427.0	64905111.0
SRR1822165_5_2	31357625.0	65094060.0
SRR1822165_5_2.trim	30847382.0	64623156.0
SRR1822165_6_1	35232911.0	80505977.0
SRR1822165_6_1.trim	35053917.0	79507402.0
SRR1822165_6_2	36038459.0	79700429.0
SRR1822165_6_2.trim	35486256.0	79075063.0
SRR1822165_7_1	39339746.0	95688664.0
SRR1822165_7_1.trim	39151734.0	94502746.0
SRR1822165_7_2	40240908.0	94787502.0
SRR1822165_7_2.trim	39602924.0	94051556.0
SRR1822165_8_1	43156434.0	111166020.0
SRR1822165_8_1.trim	42960638.0	109790918.0
SRR1822165_8_2	44141192.0	110181262.0
SRR1822165_8_2.trim	43443302.0	109308254.0
SRR1822165_9_1	46650987.0	126958281.0
SRR1822165_9_1.trim	46468276.0	125373254.0
SRR1822165_9_2	47826819.0	125782449.0
SRR1822165_9_2.trim	47084890.0	124756640.0
SRR1822166_001_1	35767.0	20878.0
SRR1822166_001_1.trim	35682.0	20130.0
SRR1822166_001_2	36307.0	20338.0
SRR1822166_001_2.trim	35857.0	19955.0
SRR1822166_002_1	63193.0	50372.0
SRR1822166_002_1.trim	63060.0	48847.0
SRR1822166_002_2	64167.0	49398.0
SRR1822166_002_2.trim	63306.0	48601.0
SRR1822166_003_1	88310.0	81696.0
SRR1822166_003_1.trim	88222.0	79343.0
SRR1822166_003_2	89759.0	80247.0
SRR1822166_003_2.trim	88509.0	79056.0
SRR1822166_004_1	105904.0	120516.0
SRR1822166_004_1.trim	105940.0	117222.0
SRR1822166_004_2	106835.0	119585.0
SRR1822166_004_2.trim	106081.0	117081.0
SRR1822166_005_1	135509.0	147627.0
SRR1822166_005_1.trim	135450.0	143630.0
SRR1822166_005_2	138125.0	145011.0
SRR1822166_005_2.trim	135978.0	143102.0
SRR1822166_006_1	158725.0	180759.0
SRR1822166_006_1.trim	158533.0	176140.0
SRR1822166_006_2	161762.0	177722.0
SRR1822166_006_2.trim	159239.0	175434.0
SRR1822166_007_1	181731.0	214315.0
SRR1822166_007_1.trim	181457.0	209010.0
SRR1822166_007_2	185089.0	210957.0
SRR1822166_007_2.trim	182061.0	208406.0
SRR1822166_008_1	204243.0	248191.0
SRR1822166_008_1.trim	203898.0	242147.0
SRR1822166_008_2	208154.0	244280.0
SRR1822166_008_2.trim	204572.0	241473.0
SRR1822166_009_1	225576.0	283214.0
SRR1822166_009_1.trim	225209.0	276401.0
SRR1822166_009_2	230986.0	277804.0
SRR1822166_009_2.trim	226858.0	274752.0
SRR1822166_01_1	247542.0	318032.0
SRR1822166_01_1.trim	247050.0	310530.0
SRR1822166_01_2	253343.0	312231.0
SRR1822166_01_2.trim	248863.0	308717.0
SRR1822166_02_1	456108.0	675702.0
SRR1822166_02_1.trim	454605.0	661160.0
SRR1822166_02_2	469008.0	662802.0
SRR1822166_02_2.trim	458880.0	656885.0
SRR1822166_03_1	659892.0	1037512.0
SRR1822166_03_1.trim	657285.0	1016000.0
SRR1822166_03_2	679333.0	1018071.0
SRR1822166_03_2.trim	662950.0	1010335.0
SRR1822166_04_1	858919.0	1405312.0
SRR1822166_04_1.trim	854757.0	1377202.0
SRR1822166_04_2	885733.0	1378498.0
SRR1822166_04_2.trim	861758.0	1370201.0
SRR1822166_05_1	1053066.0	1776843.0
SRR1822166_05_1.trim	1047285.0	1742390.0
SRR1822166_05_2	1087848.0	1742061.0
SRR1822166_05_2.trim	1057348.0	1732327.0
SRR1822166_06_1	1247123.0	2148962.0
SRR1822166_06_1.trim	1240132.0	2107488.0
SRR1822166_06_2	1288228.0	2107857.0
SRR1822166_06_2.trim	1250524.0	2097096.0
SRR1822166_07_1	1440401.0	2521767.0
SRR1822166_07_1.trim	1431772.0	2473794.0
SRR1822166_07_2	1490760.0	2471408.0
SRR1822166_07_2.trim	1443772.0	2461794.0
SRR1822166_08_1	1633033.0	2895817.0
SRR1822166_08_1.trim	1623196.0	2840928.0
SRR1822166_08_2	1689647.0	2839203.0
SRR1822166_08_2.trim	1635732.0	2828392.0
SRR1822166_09_1	1822267.0	3272149.0
SRR1822166_09_1.trim	1811391.0	3210285.0
SRR1822166_09_2	1889181.0	3205235.0
SRR1822166_09_2.trim	1826140.0	3195536.0
SRR1822166_1	14697020.0	41901601.0
SRR1822166_1.trim	14688544.0	41100118.0
SRR1822166_1_1	2009718.0	3649450.0
SRR1822166_1_1.trim	1995922.0	3582388.0
SRR1822166_1_2	2085973.0	3573195.0
SRR1822166_1_2.trim	2013244.0	3565066.0
SRR1822166_2	16482176.0	40116445.0
SRR1822166_2.trim	15572240.0	40216422.0
SRR1822166_2_1	3818074.0	7502111.0
SRR1822166_2_1.trim	3787164.0	7370910.0
SRR1822166_2_2	4015202.0	7304983.0
SRR1822166_2_2.trim	3832359.0	7325715.0
SRR1822166_3_1	5498176.0	11483167.0
SRR1822166_3_1.trim	5456861.0	11281464.0
SRR1822166_3_2	5892955.0	11088388.0
SRR1822166_3_2.trim	5546262.0	11192063.0
SRR1822166_4_1	7070477.0	15570041.0
SRR1822166_4_1.trim	7017360.0	15299595.0
SRR1822166_4_2	7734328.0	14906190.0
SRR1822166_4_2.trim	7178137.0	15138818.0
SRR1822166_5_1	8553543.0	19742794.0
SRR1822166_5_1.trim	8506500.0	19385208.0
SRR1822166_5_2	9552133.0	18744204.0
SRR1822166_5_2.trim	8741457.0	19150251.0
SRR1822166_6_1	9937283.0	24016760.0
SRR1822166_6_1.trim	9884992.0	23583711.0
SRR1822166_6_2	11363248.0	22590795.0
SRR1822166_6_2.trim	10237445.0	23231258.0
SRR1822166_7_1	11254532.0	28360916.0
SRR1822166_7_1.trim	11212600.0	27836197.0
SRR1822166_7_2	13186355.0	26429093.0
SRR1822166_7_2.trim	11667123.0	27381674.0
SRR1822166_8_1	12498123.0	32781435.0
SRR1822166_8_1.trim	12444592.0	32187499.0
SRR1822166_8_2	15033725.0	30245833.0
SRR1822166_8_2.trim	13048460.0	31583631.0
SRR1822166_9_1	13646901.0	37290846.0
SRR1822166_9_1.trim	13611554.0	36597135.0
SRR1822166_9_2	16200107.0	34737640.0
SRR1822166_9_2.trim	14385295.0	35823394.0
SRR1822167_1	16668827.0	68574208.0
SRR1822167_1.trim	16473041.0	67696998.0
SRR1822167_2	17627168.0	67615867.0
SRR1822167_2.trim	16990869.0	67179170.0
SRR1822168_001_1	34376.0	28416.0
SRR1822168_001_1.trim	34360.0	27594.0
SRR1822168_001_2	34677.0	28115.0
SRR1822168_001_2.trim	34295.0	27659.0
SRR1822168_002_1	58688.0	67317.0
SRR1822168_002_1.trim	58664.0	65625.0
SRR1822168_002_2	59041.0	66964.0
SRR1822168_002_2.trim	58232.0	66057.0
SRR1822168_003_1	80531.0	108204.0
SRR1822168_003_1.trim	80500.0	105576.0
SRR1822168_003_2	80928.0	107807.0
SRR1822168_003_2.trim	79596.0	106480.0
SRR1822168_004_1	100426.0	150898.0
SRR1822168_004_1.trim	100418.0	147422.0
SRR1822168_004_2	100649.0	150675.0
SRR1822168_004_2.trim	99778.0	148062.0
SRR1822168_005_1	107418.0	206820.0
SRR1822168_005_1.trim	107506.0	202342.0
SRR1822168_005_2	107707.0	206531.0
SRR1822168_005_2.trim	106863.0	202985.0
SRR1822168_006_1	139160.0	237567.0
SRR1822168_006_1.trim	139206.0	232286.0
SRR1822168_006_2	141429.0	235298.0
SRR1822168_006_2.trim	138001.0	233491.0
SRR1822168_007_1	158233.0	281248.0
SRR1822168_007_1.trim	158125.0	275244.0
SRR1822168_007_2	160257.0	279224.0
SRR1822168_007_2.trim	156108.0	277261.0
SRR1822168_008_1	175331.0	326742.0
SRR1822168_008_1.trim	175315.0	319749.0
SRR1822168_008_2	178951.0	323122.0
SRR1822168_008_2.trim	174450.0	320614.0
SRR1822168_009_1	191792.0	372843.0
SRR1822168_009_1.trim	191836.0	364970.0
SRR1822168_009_2	196510.0	368125.0
SRR1822168_009_2.trim	191576.0	365230.0
SRR1822168_01_1	207243.0	420331.0
SRR1822168_01_1.trim	207192.0	411711.0
SRR1822168_01_2	214489.0	413085.0
SRR1822168_01_2.trim	208751.0	410152.0
SRR1822168_02_1	371875.0	884239.0
SRR1822168_02_1.trim	371628.0	867037.0
SRR1822168_02_2	394038.0	862076.0
SRR1822168_02_2.trim	379219.0	859446.0
SRR1822168_03_1	528963.0	1354972.0
SRR1822168_03_1.trim	527515.0	1330326.0
SRR1822168_03_2	573256.0	1310679.0
SRR1822168_03_2.trim	544100.0	1313741.0
SRR1822168_04_1	683599.0	1829302.0
SRR1822168_04_1.trim	680853.0	1797159.0
SRR1822168_04_2	713078.0	1799823.0
SRR1822168_04_2.trim	691602.0	1786410.0
SRR1822168_05_1	836072.0	2304907.0
SRR1822168_05_1.trim	829838.0	2267393.0
SRR1822168_05_2	854514.0	2286465.0
SRR1822168_05_2.trim	833474.0	2263757.0
SRR1822168_06_1	987401.0	2782055.0
SRR1822168_06_1.trim	979054.0	2737900.0
SRR1822168_06_2	1010405.0	2759051.0
SRR1822168_06_2.trim	983906.0	2733048.0
SRR1822168_07_1	1137864.0	3260017.0
SRR1822168_07_1.trim	1127842.0	3208887.0
SRR1822168_07_2	1166205.0	3231676.0
SRR1822168_07_2.trim	1133923.0	3202806.0
SRR1822168_08_1	1285247.0	3741812.0
SRR1822168_08_1.trim	1272423.0	3684599.0
SRR1822168_08_2	1314596.0	3712463.0
SRR1822168_08_2.trim	1278696.0	3678326.0
SRR1822168_09_1	1429053.0	4225840.0
SRR1822168_09_1.trim	1414601.0	4161411.0
SRR1822168_09_2	1461932.0	4192961.0
SRR1822168_09_2.trim	1421030.0	4154982.0
SRR1822168_1	12945987.0	49875968.0
SRR1822168_1.trim	12742214.0	49201469.0
SRR1822168_1_1	1576432.0	4705509.0
SRR1822168_1_1.trim	1558598.0	4635600.0
SRR1822168_1_2	1611886.0	4670055.0
SRR1822168_1_2.trim	1565025.0	4629173.0
SRR1822168_2	13374047.0	49447908.0
SRR1822168_2.trim	12872526.0	49071157.0
SRR1822168_2_1	2998835.0	9565955.0
SRR1822168_2_1.trim	2960540.0	9428885.0
SRR1822168_2_2	3074836.0	9489954.0
SRR1822168_2_2.trim	2973922.0	9415503.0
SRR1822168_3_1	4352290.0	14495248.0
SRR1822168_3_1.trim	4291291.0	14292675.0
SRR1822168_3_2	4470205.0	14377333.0
SRR1822168_3_2.trim	4318832.0	14265134.0
SRR1822168_4_1	5666271.0	19462827.0
SRR1822168_4_1.trim	5586251.0	19191682.0
SRR1822168_4_2	5827644.0	19301454.0
SRR1822168_4_2.trim	5623661.0	19154272.0
SRR1822168_5_1	6958842.0	24449376.0
SRR1822168_5_1.trim	6854361.0	24114972.0
SRR1822168_5_2	7153717.0	24254501.0
SRR1822168_5_2.trim	6900012.0	24069321.0
SRR1822168_6_1	8218529.0	29469743.0
SRR1822168_6_1.trim	8093402.0	29068227.0
SRR1822168_6_2	8450973.0	29237299.0
SRR1822168_6_2.trim	8145033.0	29016596.0
SRR1822168_7_1	9444604.0	34526555.0
SRR1822168_7_1.trim	9297822.0	34058744.0
SRR1822168_7_2	9728669.0	34242490.0
SRR1822168_7_2.trim	9374740.0	33981826.0
SRR1822168_8_1	10673904.0	39583911.0
SRR1822168_8_1.trim	10503443.0	39052057.0
SRR1822168_8_2	10995919.0	39261896.0
SRR1822168_8_2.trim	10593220.0	38962280.0
SRR1822168_9_1	11819170.0	44719500.0
SRR1822168_9_1.trim	11642860.0	44105449.0
SRR1822168_9_2	12193570.0	44345100.0
SRR1822168_9_2.trim	11742468.0	44005841.0
SRR3622817_001_1	52157.0	15540.0
SRR3622817_001_1.trim	51884.0	14916.0
SRR3622817_001_2	50668.0	17029.0
SRR3622817_001_2.trim	50526.0	16274.0
SRR3622817_002_1	95889.0	39878.0
SRR3622817_002_1.trim	95470.0	38460.0
SRR3622817_002_2	92784.0	42983.0
SRR3622817_002_2.trim	92525.0	41405.0
SRR3622817_003_1	122399.0	80987.0
SRR3622817_003_1.trim	122419.0	78277.0
SRR3622817_003_2	119046.0	84340.0
SRR3622817_003_2.trim	119193.0	81503.0
SRR3622817_004_1	179327.0	91549.0
SRR3622817_004_1.trim	178687.0	88585.0
SRR3622817_004_2	173202.0	97674.0
SRR3622817_004_2.trim	172517.0	94755.0
SRR3622817_005_1	220740.0	117903.0
SRR3622817_005_1.trim	219047.0	115068.0
SRR3622817_005_2	214264.0	124379.0
SRR3622817_005_2.trim	212938.0	121177.0
SRR3622817_006_1	261690.0	144290.0
SRR3622817_006_1.trim	259691.0	140847.0
SRR3622817_006_2	254037.0	151943.0
SRR3622817_006_2.trim	252361.0	148177.0
SRR3622817_007_1	304154.0	169656.0
SRR3622817_007_1.trim	301443.0	166013.0
SRR3622817_007_2	295475.0	178335.0
SRR3622817_007_2.trim	292214.0	175242.0
SRR3622817_008_1	346804.0	194468.0
SRR3622817_008_1.trim	343340.0	190697.0
SRR3622817_008_2	337500.0	203772.0
SRR3622817_008_2.trim	332979.0	201058.0
SRR3622817_009_1	390175.0	218611.0
SRR3622817_009_1.trim	385671.0	215007.0
SRR3622817_009_2	380581.0	228205.0
SRR3622817_009_2.trim	374280.0	226398.0
SRR3622817_01_1	434720.0	241978.0
SRR3622817_01_1.trim	428931.0	238723.0
SRR3622817_01_2	424802.0	251896.0
SRR3622817_01_2.trim	416462.0	251192.0
SRR3622817_02_1	973036.0	381639.0
SRR3622817_02_1.trim	937148.0	399429.0
SRR3622817_02_2	986648.0	368027.0
SRR3622817_02_2.trim	921072.0	415505.0
SRR3622817_03_1	1682253.0	349113.0
SRR3622817_03_1.trim	1642054.0	362294.0
SRR3622817_03_2	1938767.0	92599.0
SRR3622817_03_2.trim	1866875.0	137473.0
SRR3622817_04_1	2199800.0	509474.0
SRR3622817_04_1.trim	2169101.0	504191.0
SRR3622817_04_2	2550076.0	159198.0
SRR3622817_04_2.trim	2439080.0	234212.0
SRR3622817_05_1	2632531.0	753814.0
SRR3622817_05_1.trim	2599359.0	742009.0
SRR3622817_05_2	3157619.0	228726.0
SRR3622817_05_2.trim	3024489.0	316879.0
SRR3622817_06_1	3041896.0	1021527.0
SRR3622817_06_1.trim	3008600.0	1000795.0
SRR3622817_06_2	3763493.0	299930.0
SRR3622817_06_2.trim	3581960.0	427435.0
SRR3622817_07_1	3531706.0	1209160.0
SRR3622817_07_1.trim	3475015.0	1202798.0
SRR3622817_07_2	4348117.0	392749.0
SRR3622817_07_2.trim	4122224.0	555589.0
SRR3622817_08_1	4015578.0	1403319.0
SRR3622817_08_1.trim	3942943.0	1403815.0
SRR3622817_08_2	4933411.0	485486.0
SRR3622817_08_2.trim	4672385.0	674373.0
SRR3622817_09_1	4505219.0	1590570.0
SRR3622817_09_1.trim	4406075.0	1608487.0
SRR3622817_09_2	5514875.0	580914.0
SRR3622817_09_2.trim	5221758.0	792804.0
SRR3622817_1	57921760.0	9784168.0
SRR3622817_1.trim	57103412.0	9702105.0
SRR3622817_1_1	4994048.0	1777340.0
SRR3622817_1_1.trim	4900784.0	1780432.0
SRR3622817_1_2	6095568.0	675820.0
SRR3622817_1_2.trim	5768151.0	913065.0
SRR3622817_2	63677318.0	4028610.0
SRR3622817_2.trim	62683063.0	4122454.0
SRR3622817_2_1	10072867.0	3467854.0
SRR3622817_2_1.trim	9915526.0	3445182.0
SRR3622817_2_2	11947058.0	1593663.0
SRR3622817_2_2.trim	11405984.0	1954724.0
SRR3622817_3_1	15654364.0	4657047.0
SRR3622817_3_1.trim	15361839.0	4679489.0
SRR3622817_3_2	18015187.0	2296224.0
SRR3622817_3_2.trim	17334911.0	2706417.0
SRR3622817_4_1	21960919.0	5120707.0
SRR3622817_4_1.trim	21448183.0	5273476.0
SRR3622817_4_2	24493364.0	2588262.0
SRR3622817_4_2.trim	23720518.0	3001141.0
SRR3622817_5_1	29123492.0	4725980.0
SRR3622817_5_1.trim	28351802.0	5047668.0
SRR3622817_5_2	31599210.0	2250262.0
SRR3622817_5_2.trim	30735495.0	2663975.0
SRR3622817_6_1	35531907.0	5085377.0
SRR3622817_6_1.trim	35112214.0	4964971.0
SRR3622817_6_2	38427161.0	2190123.0
SRR3622817_6_2.trim	37830685.0	2246500.0
SRR3622817_7_1	41081524.0	6306973.0
SRR3622817_7_1.trim	40579122.0	6179559.0
SRR3622817_7_2	44762437.0	2626060.0
SRR3622817_7_2.trim	44050865.0	2707816.0
SRR3622817_8_1	46695901.0	7468192.0
SRR3622817_8_1.trim	46081480.0	7362706.0
SRR3622817_8_2	51080582.0	3083511.0
SRR3622817_8_2.trim	50265682.0	3178504.0
SRR3622817_9_1	52316585.0	8617077.0
SRR3622817_9_1.trim	51632225.0	8491175.0
SRR3622817_9_2	57397875.0	3535787.0
SRR3622817_9_2.trim	56476823.0	3646577.0
SRR3622818_001_1	31141.0	4612.0
SRR3622818_001_1.trim	30788.0	4357.0
SRR3622818_001_2	30051.0	5702.0
SRR3622818_001_2.trim	29696.0	5449.0
SRR3622818_002_1	58446.0	13195.0
SRR3622818_002_1.trim	57851.0	12549.0
SRR3622818_002_2	55628.0	16013.0
SRR3622818_002_2.trim	54961.0	15439.0
SRR3622818_003_1	83561.0	23878.0
SRR3622818_003_1.trim	82781.0	22818.0
SRR3622818_003_2	79402.0	28037.0
SRR3622818_003_2.trim	78443.0	27156.0
SRR3622818_004_1	105783.0	37462.0
SRR3622818_004_1.trim	105170.0	35669.0
SRR3622818_004_2	101725.0	41520.0
SRR3622818_004_2.trim	100876.0	39963.0
SRR3622818_005_1	121909.0	57272.0
SRR3622818_005_1.trim	121444.0	54757.0
SRR3622818_005_2	116816.0	62365.0
SRR3622818_005_2.trim	115990.0	60211.0
SRR3622818_006_1	139721.0	75263.0
SRR3622818_006_1.trim	139669.0	71746.0
SRR3622818_006_2	128927.0	86057.0
SRR3622818_006_2.trim	128146.0	83269.0
SRR3622818_007_1	181065.0	69532.0
SRR3622818_007_1.trim	179787.0	66675.0
SRR3622818_007_2	165797.0	84800.0
SRR3622818_007_2.trim	164227.0	82235.0
SRR3622818_008_1	203199.0	83064.0
SRR3622818_008_1.trim	201807.0	79732.0
SRR3622818_008_2	186140.0	100123.0
SRR3622818_008_2.trim	184290.0	97249.0
SRR3622818_009_1	225524.0	96368.0
SRR3622818_009_1.trim	224050.0	92539.0
SRR3622818_009_2	206416.0	115476.0
SRR3622818_009_2.trim	204370.0	112219.0
SRR3622818_01_1	248085.0	109770.0
SRR3622818_01_1.trim	246502.0	105496.0
SRR3622818_01_2	227154.0	130701.0
SRR3622818_01_2.trim	224974.0	127024.0
SRR3622818_02_1	464991.0	251198.0
SRR3622818_02_1.trim	461199.0	243141.0
SRR3622818_02_2	426124.0	290065.0
SRR3622818_02_2.trim	421126.0	283214.0
SRR3622818_03_1	675654.0	397770.0
SRR3622818_03_1.trim	669673.0	386151.0
SRR3622818_03_2	619352.0	454072.0
SRR3622818_03_2.trim	610917.0	444907.0
SRR3622818_04_1	882204.0	549040.0
SRR3622818_04_1.trim	873557.0	534254.0
SRR3622818_04_2	808965.0	622279.0
SRR3622818_04_2.trim	796595.0	611216.0
SRR3622818_05_1	1087261.0	701396.0
SRR3622818_05_1.trim	1075896.0	683506.0
SRR3622818_05_2	996673.0	791984.0
SRR3622818_05_2.trim	980599.0	778803.0
SRR3622818_06_1	1290131.0	855938.0
SRR3622818_06_1.trim	1275318.0	835663.0
SRR3622818_06_2	1182664.0	963405.0
SRR3622818_06_2.trim	1162552.0	948429.0
SRR3622818_07_1	1490032.0	1013984.0
SRR3622818_07_1.trim	1472460.0	990581.0
SRR3622818_07_2	1366425.0	1137591.0
SRR3622818_07_2.trim	1342613.0	1120428.0
SRR3622818_08_1	1690080.0	1172489.0
SRR3622818_08_1.trim	1669297.0	1146361.0
SRR3622818_08_2	1549885.0	1312684.0
SRR3622818_08_2.trim	1521876.0	1293782.0
SRR3622818_09_1	1887965.0	1331569.0
SRR3622818_09_1.trim	1863272.0	1303436.0
SRR3622818_09_2	1729777.0	1489757.0
SRR3622818_09_2.trim	1697858.0	1468850.0
SRR3622818_1	17181383.0	18558349.0
SRR3622818_1.trim	16928573.0	18224421.0
SRR3622818_1_1	2085198.0	1490788.0
SRR3622818_1_1.trim	2057269.0	1460108.0
SRR3622818_1_2	1910264.0	1665722.0
SRR3622818_1_2.trim	1874405.0	1642972.0
SRR3622818_2	15405240.0	20334492.0
SRR3622818_2.trim	15106235.0	20046759.0
SRR3622818_2_1	3993420.0	3159120.0
SRR3622818_2_1.trim	3930594.0	3104440.0
SRR3622818_2_2	3653504.0	3499036.0
SRR3622818_2_2.trim	3580081.0	3454953.0
SRR3622818_3_1	5815940.0	4910070.0
SRR3622818_3_1.trim	5723122.0	4826421.0
SRR3622818_3_2	5301060.0	5424950.0
SRR3622818_3_2.trim	5193248.0	5356295.0
SRR3622818_4_1	7592585.0	6707441.0
SRR3622818_4_1.trim	7471908.0	6593175.0
SRR3622818_4_2	6912528.0	7387498.0
SRR3622818_4_2.trim	6763528.0	7301555.0
SRR3622818_5_1	9303417.0	8568729.0
SRR3622818_5_1.trim	9153995.0	8424609.0
SRR3622818_5_2	8445499.0	9426647.0
SRR3622818_5_2.trim	8266919.0	9311685.0
SRR3622818_6_1	10971463.0	10471881.0
SRR3622818_6_1.trim	10797075.0	10294326.0
SRR3622818_6_2	9923584.0	11519760.0
SRR3622818_6_2.trim	9714723.0	11376678.0
SRR3622818_7_1	12589479.0	12427144.0
SRR3622818_7_1.trim	12393169.0	12212797.0
SRR3622818_7_2	11361757.0	13654866.0
SRR3622818_7_2.trim	11125519.0	13480447.0
SRR3622818_8_1	14175609.0	14416575.0
SRR3622818_8_1.trim	13961091.0	14161598.0
SRR3622818_8_2	12771117.0	15821067.0
SRR3622818_8_2.trim	12506813.0	15615876.0
SRR3622818_9_1	15711150.0	16453497.0
SRR3622818_9_1.trim	15471992.0	16164534.0
SRR3622818_9_2	14104955.0	18059692.0
SRR3622818_9_2.trim	13817596.0	17818930.0
SRR3622819_001_1	49578.0	14935.0
SRR3622819_001_1.trim	49535.0	14358.0
SRR3622819_001_2	47869.0	16644.0
SRR3622819_001_2.trim	47951.0	15942.0
SRR3622819_002_1	90597.0	38775.0
SRR3622819_002_1.trim	90698.0	37437.0
SRR3622819_002_2	87083.0	42289.0
SRR3622819_002_2.trim	87342.0	40793.0
SRR3622819_003_1	117701.0	76163.0
SRR3622819_003_1.trim	118053.0	73887.0
SRR3622819_003_2	114380.0	79484.0
SRR3622819_003_2.trim	114737.0	77203.0
SRR3622819_004_1	165501.0	92693.0
SRR3622819_004_1.trim	166006.0	89629.0
SRR3622819_004_2	157741.0	100453.0
SRR3622819_004_2.trim	158288.0	97347.0
SRR3622819_005_1	201213.0	121514.0
SRR3622819_005_1.trim	201673.0	117818.0
SRR3622819_005_2	192326.0	130401.0
SRR3622819_005_2.trim	192933.0	126558.0
SRR3622819_006_1	233944.0	152946.0
SRR3622819_006_1.trim	234705.0	148315.0
SRR3622819_006_2	226454.0	160436.0
SRR3622819_006_2.trim	227215.0	155805.0
SRR3622819_007_1	271188.0	180240.0
SRR3622819_007_1.trim	271975.0	174958.0
SRR3622819_007_2	260211.0	191217.0
SRR3622819_007_2.trim	260913.0	186020.0
SRR3622819_008_1	304991.0	210755.0
SRR3622819_008_1.trim	305786.0	204751.0
SRR3622819_008_2	293033.0	222713.0
SRR3622819_008_2.trim	293476.0	217061.0
SRR3622819_009_1	338525.0	241503.0
SRR3622819_009_1.trim	339407.0	234772.0
SRR3622819_009_2	324453.0	255575.0
SRR3622819_009_2.trim	325044.0	249135.0
SRR3622819_01_1	372305.0	272410.0
SRR3622819_01_1.trim	373190.0	265024.0
SRR3622819_01_2	356782.0	287933.0
SRR3622819_01_2.trim	357346.0	280868.0
SRR3622819_02_1	706174.0	584505.0
SRR3622819_02_1.trim	706465.0	571179.0
SRR3622819_02_2	677708.0	612971.0
SRR3622819_02_2.trim	676938.0	600706.0
SRR3622819_03_1	1031084.0	904559.0
SRR3622819_03_1.trim	1029262.0	886770.0
SRR3622819_03_2	990449.0	945194.0
SRR3622819_03_2.trim	986882.0	929150.0
SRR3622819_04_1	1349209.0	1232590.0
SRR3622819_04_1.trim	1345124.0	1210520.0
SRR3622819_04_2	1298276.0	1283523.0
SRR3622819_04_2.trim	1289756.0	1265888.0
SRR3622819_05_1	1663512.0	1563575.0
SRR3622819_05_1.trim	1657416.0	1536945.0
SRR3622819_05_2	1601466.0	1625621.0
SRR3622819_05_2.trim	1589551.0	1604810.0
SRR3622819_06_1	1975064.0	1897492.0
SRR3622819_06_1.trim	1966007.0	1867339.0
SRR3622819_06_2	1901141.0	1971415.0
SRR3622819_06_2.trim	1885411.0	1947935.0
SRR3622819_07_1	2284123.0	2234292.0
SRR3622819_07_1.trim	2272258.0	2200384.0
SRR3622819_07_2	2200639.0	2317776.0
SRR3622819_07_2.trim	2179591.0	2293051.0
SRR3622819_08_1	2588648.0	2576030.0
SRR3622819_08_1.trim	2575133.0	2537377.0
SRR3622819_08_2	2490824.0	2673854.0
SRR3622819_08_2.trim	2467705.0	2644805.0
SRR3622819_09_1	2889725.0	2919923.0
SRR3622819_09_1.trim	2873107.0	2877776.0
SRR3622819_09_2	2781276.0	3028372.0
SRR3622819_09_2.trim	2753748.0	2997135.0
SRR3622819_1	24035763.0	40495726.0
SRR3622819_1.trim	23984251.0	39898909.0
SRR3622819_1_1	3188904.0	3264830.0
SRR3622819_1_1.trim	3169325.0	3219207.0
SRR3622819_1_2	3070929.0	3382805.0
SRR3622819_1_2.trim	3039633.0	3348899.0
SRR3622819_2	22848104.0	41683385.0
SRR3622819_2.trim	22704633.0	41178527.0
SRR3622819_2_1	6069104.0	6837486.0
SRR3622819_2_1.trim	6026847.0	6749552.0
SRR3622819_2_2	5828481.0	7078109.0
SRR3622819_2_2.trim	5765645.0	7010754.0
SRR3622819_3_1	8762110.0	10597950.0
SRR3622819_3_1.trim	8700929.0	10464375.0
SRR3622819_3_2	8400727.0	10959333.0
SRR3622819_3_2.trim	8312841.0	10852463.0
SRR3622819_4_1	11299591.0	14513080.0
SRR3622819_4_1.trim	11223151.0	14329936.0
SRR3622819_4_2	10808042.0	15004629.0
SRR3622819_4_2.trim	10706131.0	14846956.0
SRR5007258_001_1	45225.0	11724.0
SRR5007258_001_1.trim	45189.0	11750.0
SRR5007258_001_2	46279.0	10670.0
SRR5007258_001_2.trim	46272.0	10667.0
SRR5007258_002_1	84511.0	29664.0
SRR5007258_002_1.trim	84434.0	29715.0
SRR5007258_002_2	86912.0	27263.0
SRR5007258_002_2.trim	86881.0	27268.0
SRR5007258_003_1	114679.0	56234.0
SRR5007258_003_1.trim	114599.0	56276.0
SRR5007258_003_2	117572.0	53341.0
SRR5007258_003_2.trim	117541.0	53334.0
SRR5007258_004_1	157587.0	70037.0
SRR5007258_004_1.trim	157444.0	70126.0
SRR5007258_004_2	162815.0	64809.0
SRR5007258_004_2.trim	162712.0	64858.0
SRR5007258_005_1	193103.0	91509.0
SRR5007258_005_1.trim	192918.0	91624.0
SRR5007258_005_2	199556.0	85056.0
SRR5007258_005_2.trim	199404.0	85138.0
SRR5007258_006_1	228324.0	112926.0
SRR5007258_006_1.trim	228082.0	113082.0
SRR5007258_006_2	236027.0	105223.0
SRR5007258_006_2.trim	235893.0	105271.0
SRR5007258_007_1	263405.0	134680.0
SRR5007258_007_1.trim	263067.0	134918.0
SRR5007258_007_2	272576.0	125509.0
SRR5007258_007_2.trim	272396.0	125589.0
SRR5007258_008_1	298040.0	156711.0
SRR5007258_008_1.trim	297738.0	156904.0
SRR5007258_008_2	308648.0	146103.0
SRR5007258_008_2.trim	308450.0	146192.0
SRR5007258_009_1	332451.0	178963.0
SRR5007258_009_1.trim	332072.0	179224.0
SRR5007258_009_2	344735.0	166679.0
SRR5007258_009_2.trim	344548.0	166748.0
SRR5007258_01_1	366740.0	201750.0
SRR5007258_01_1.trim	366337.0	202020.0
SRR5007258_01_2	380196.0	188294.0
SRR5007258_01_2.trim	379966.0	188391.0
SRR5007258_02_1	703531.0	434027.0
SRR5007258_02_1.trim	702634.0	434648.0
SRR5007258_02_2	731426.0	406132.0
SRR5007258_02_2.trim	730820.0	406462.0
SRR5007258_03_1	1035220.0	670719.0
SRR5007258_03_1.trim	1033818.0	671723.0
SRR5007258_03_2	1075399.0	630540.0
SRR5007258_03_2.trim	1074359.0	631182.0
SRR5007258_04_1	1363215.0	912502.0
SRR5007258_04_1.trim	1361134.0	914037.0
SRR5007258_04_2	1415892.0	859825.0
SRR5007258_04_2.trim	1414830.0	860341.0
SRR5007258_05_1	1681330.0	1162901.0
SRR5007258_05_1.trim	1678275.0	1165265.0
SRR5007258_05_2	1747869.0	1096362.0
SRR5007258_05_2.trim	1746344.0	1097196.0
SRR5007258_06_1	1998425.0	1414758.0
SRR5007258_06_1.trim	1995723.0	1416644.0
SRR5007258_06_2	2082426.0	1330757.0
SRR5007258_06_2.trim	2080285.0	1332082.0
SRR5007258_07_1	2315864.0	1666339.0
SRR5007258_07_1.trim	2313305.0	1667938.0
SRR5007258_07_2	2413154.0	1569049.0
SRR5007258_07_2.trim	2410734.0	1570509.0
SRR5007258_08_1	2629501.0	1922252.0
SRR5007258_08_1.trim	2625774.0	1924858.0
SRR5007258_08_2	2742205.0	1809548.0
SRR5007258_08_2.trim	2739373.0	1811259.0
SRR5007258_09_1	2940233.0	2179899.0
SRR5007258_09_1.trim	2935271.0	2183595.0
SRR5007258_09_2	3068011.0	2052121.0
SRR5007258_09_2.trim	3063431.0	2055435.0
SRR5007258_1	26879953.0	30004582.0
SRR5007258_1.trim	26822255.0	30048583.0
SRR5007258_1_1	3245943.0	2441755.0
SRR5007258_1_1.trim	3241163.0	2445115.0
SRR5007258_1_2	3391446.0	2296252.0
SRR5007258_1_2.trim	3386929.0	2299349.0
SRR5007258_2	28472748.0	28411787.0
SRR5007258_2.trim	28457394.0	28413444.0
SRR5007258_2_1	6235849.0	5141653.0
SRR5007258_2_1.trim	6225122.0	5149616.0
SRR5007258_2_2	6521011.0	4856491.0
SRR5007258_2_2.trim	6514406.0	4860332.0
SRR5007258_3_1	9100793.0	7966308.0
SRR5007258_3_1.trim	9086010.0	7976938.0
SRR5007258_3_2	9514263.0	7552838.0
SRR5007258_3_2.trim	9505420.0	7557528.0
SRR5007258_4_1	11859460.0	10895744.0
SRR5007258_4_1.trim	11836499.0	10913191.0
SRR5007258_4_2	12433115.0	10322089.0
SRR5007258_4_2.trim	12420739.0	10328951.0
SRR5007258_5_1	14535153.0	13904214.0
SRR5007258_5_1.trim	14516659.0	13915875.0
SRR5007258_5_2	15277458.0	13161909.0
SRR5007258_5_2.trim	15265076.0	13167458.0
SRR5007258_6_1	17141795.0	16983764.0
SRR5007258_6_1.trim	17109776.0	17007589.0
SRR5007258_6_2	18059079.0	16066480.0
SRR5007258_6_2.trim	18049583.0	16067782.0
SRR5007258_7_1	19630554.0	20184919.0
SRR5007258_7_1.trim	19602280.0	20203558.0
SRR5007258_7_2	20738754.0	19076719.0
SRR5007258_7_2.trim	20722351.0	19083487.0
SRR5007258_8_1	22106862.0	23401261.0
SRR5007258_8_1.trim	22057193.0	23439935.0
SRR5007258_8_2	23344099.0	22164024.0
SRR5007258_8_2.trim	23324187.0	22172941.0
SRR5007258_9_1	24543533.0	26651473.0
SRR5007258_9_1.trim	24488433.0	26694271.0
SRR5007258_9_2	25940318.0	25254688.0
SRR5007258_9_2.trim	25922081.0	25260623.0
SRR5007259_001_1	36108.0	15285.0
SRR5007259_001_1.trim	36069.0	15309.0
SRR5007259_001_2	37769.0	13624.0
SRR5007259_001_2.trim	37764.0	13614.0
SRR5007259_002_1	65699.0	37471.0
SRR5007259_002_1.trim	65607.0	37534.0
SRR5007259_002_2	69492.0	33678.0
SRR5007259_002_2.trim	69462.0	33679.0
SRR5007259_003_1	93185.0	61233.0
SRR5007259_003_1.trim	93076.0	61307.0
SRR5007259_003_2	99174.0	55244.0
SRR5007259_003_2.trim	99121.0	55262.0
SRR5007259_004_1	110757.0	95051.0
SRR5007259_004_1.trim	110674.0	95089.0
SRR5007259_004_2	115780.0	90028.0
SRR5007259_004_2.trim	115730.0	90033.0
SRR5007259_005_1	145507.0	112033.0
SRR5007259_005_1.trim	145318.0	112163.0
SRR5007259_005_2	155603.0	101937.0
SRR5007259_005_2.trim	155529.0	101952.0
SRR5007259_006_1	170749.0	138013.0
SRR5007259_006_1.trim	170523.0	138174.0
SRR5007259_006_2	182402.0	126360.0
SRR5007259_006_2.trim	182318.0	126379.0
SRR5007259_007_1	196350.0	163773.0
SRR5007259_007_1.trim	196071.0	163977.0
SRR5007259_007_2	209845.0	150278.0
SRR5007259_007_2.trim	209719.0	150329.0
SRR5007259_008_1	221588.0	189758.0
SRR5007259_008_1.trim	221324.0	189943.0
SRR5007259_008_2	236990.0	174356.0
SRR5007259_008_2.trim	236885.0	174382.0
SRR5007259_009_1	246652.0	216008.0
SRR5007259_009_1.trim	246239.0	216330.0
SRR5007259_009_2	263929.0	198731.0
SRR5007259_009_2.trim	263687.0	198882.0
SRR5007259_01_1	271494.0	242773.0
SRR5007259_01_1.trim	271025.0	243137.0
SRR5007259_01_2	290967.0	223300.0
SRR5007259_01_2.trim	290777.0	223385.0
SRR5007259_02_1	514387.0	514630.0
SRR5007259_02_1.trim	513788.0	515017.0
SRR5007259_02_2	554319.0	474698.0
SRR5007259_02_2.trim	553935.0	474870.0
SRR5007259_03_1	749677.0	793299.0
SRR5007259_03_1.trim	748543.0	794091.0
SRR5007259_03_2	808932.0	734044.0
SRR5007259_03_2.trim	808371.0	734263.0
SRR5007259_04_1	982006.0	1075660.0
SRR5007259_04_1.trim	980383.0	1076815.0
SRR5007259_04_2	1060315.0	997351.0
SRR5007259_04_2.trim	1059551.0	997647.0
SRR5007259_05_1	1209061.0	1362633.0
SRR5007259_05_1.trim	1207200.0	1363909.0
SRR5007259_05_2	1307337.0	1264357.0
SRR5007259_05_2.trim	1305892.0	1265217.0
SRR5007259_06_1	1433954.0	1651882.0
SRR5007259_06_1.trim	1431446.0	1653663.0
SRR5007259_06_2	1550784.0	1535052.0
SRR5007259_06_2.trim	1548975.0	1536134.0
SRR5007259_07_1	1655786.0	1944004.0
SRR5007259_07_1.trim	1652645.0	1946293.0
SRR5007259_07_2	1793345.0	1806445.0
SRR5007259_07_2.trim	1790456.0	1808482.0
SRR5007259_08_1	1878030.0	2236806.0
SRR5007259_08_1.trim	1874687.0	2239195.0
SRR5007259_08_2	2034045.0	2080791.0
SRR5007259_08_2.trim	2031614.0	2082268.0
SRR5007259_09_1	2097370.0	2531302.0
SRR5007259_09_1.trim	2093711.0	2533880.0
SRR5007259_09_2	2271425.0	2357247.0
SRR5007259_09_2.trim	2268455.0	2359136.0
SRR5007259_1	19161624.0	32260472.0
SRR5007259_1.trim	19104520.0	32305972.0
SRR5007259_1_1	2316481.0	2825711.0
SRR5007259_1_1.trim	2312405.0	2828584.0
SRR5007259_1_2	2509032.0	2633160.0
SRR5007259_1_2.trim	2504912.0	2636077.0
SRR5007259_2	20981499.0	30440597.0
SRR5007259_2.trim	20982973.0	30427519.0
SRR5007259_2_1	4447851.0	5838141.0
SRR5007259_2_1.trim	4438054.0	5845555.0
SRR5007259_2_2	4835683.0	5450309.0
SRR5007259_2_2.trim	4832027.0	5451582.0
SRR5007259_3_1	6482529.0	8946718.0
SRR5007259_3_1.trim	6469175.0	8956564.0
SRR5007259_3_2	7039154.0	8390093.0
SRR5007259_3_2.trim	7035105.0	8390634.0
SRR5007259_4_1	8436707.0	12134153.0
SRR5007259_4_1.trim	8417445.0	12148797.0
SRR5007259_4_2	9188476.0	11382384.0
SRR5007259_4_2.trim	9178833.0	11387409.0
SRR5007259_5_1	10339143.0	15370206.0
SRR5007259_5_1.trim	10314127.0	15389406.0
SRR5007259_5_2	11261808.0	14447541.0
SRR5007259_5_2.trim	11249146.0	14454387.0
SRR5007259_6_1	12219207.0	18630050.0
SRR5007259_6_1.trim	12191461.0	18650882.0
SRR5007259_6_2	13305170.0	17544087.0
SRR5007259_6_2.trim	13299855.0	17542488.0
SRR5007259_7_1	14032560.0	21959454.0
SRR5007259_7_1.trim	14000142.0	21983781.0
SRR5007259_7_2	15298645.0	20693369.0
SRR5007259_7_2.trim	15288778.0	20695145.0
SRR5007259_8_1	15756615.0	25381497.0
SRR5007259_8_1.trim	15713176.0	25415630.0
SRR5007259_8_2	17220215.0	23917897.0
SRR5007259_8_2.trim	17207005.0	23921801.0
SRR5007259_9_1	17470763.0	28808138.0
SRR5007259_9_1.trim	17414114.0	28854332.0
SRR5007259_9_2	19109981.0	27168920.0
SRR5007259_9_2.trim	19090647.0	27177799.0
SRR5063984_001_1	30924.0	2343.0
SRR5063984_001_1.trim	31499.0	1482.0
SRR5063984_001_2	31502.0	1765.0
SRR5063984_001_2.trim	31921.0	1060.0
SRR5063984_002_1	59641.0	7037.0
SRR5063984_002_1.trim	61486.0	4581.0
SRR5063984_002_2	61260.0	5418.0
SRR5063984_002_2.trim	62632.0	3435.0
SRR5063984_003_1	87355.0	12693.0
SRR5063984_003_1.trim	90622.0	8512.0
SRR5063984_003_2	89981.0	10067.0
SRR5063984_003_2.trim	92501.0	6633.0
SRR5063984_004_1	112239.0	21156.0
SRR5063984_004_1.trim	117062.0	15123.0
SRR5063984_004_2	115862.0	17533.0
SRR5063984_004_2.trim	119936.0	12249.0
SRR5063984_005_1	133059.0	33759.0
SRR5063984_005_1.trim	140499.0	24794.0
SRR5063984_005_2	138945.0	27873.0
SRR5063984_005_2.trim	145092.0	20201.0
SRR5063984_006_1	151738.0	48407.0
SRR5063984_006_1.trim	161942.0	36386.0
SRR5063984_006_2	159384.0	40761.0
SRR5063984_006_2.trim	167991.0	30337.0
SRR5063984_007_1	193839.0	39505.0
SRR5063984_007_1.trim	203041.0	28177.0
SRR5063984_007_2	200524.0	32820.0
SRR5063984_007_2.trim	207897.0	23321.0
SRR5063984_008_1	219963.0	46554.0
SRR5063984_008_1.trim	230386.0	33681.0
SRR5063984_008_2	227482.0	39035.0
SRR5063984_008_2.trim	235980.0	28087.0
SRR5063984_009_1	245798.0	53876.0
SRR5063984_009_1.trim	257357.0	39545.0
SRR5063984_009_2	254126.0	45548.0
SRR5063984_009_2.trim	263672.0	33230.0
SRR5063984_01_1	271628.0	61557.0
SRR5063984_01_1.trim	284683.0	45421.0
SRR5063984_01_2	280707.0	52478.0
SRR5063984_01_2.trim	291444.0	38660.0
SRR5063984_02_1	526393.0	140562.0
SRR5063984_02_1.trim	551513.0	109358.0
SRR5063984_02_2	543534.0	123421.0
SRR5063984_02_2.trim	565227.0	95644.0
SRR5063984_03_1	776669.0	223148.0
SRR5063984_03_1.trim	811965.0	178621.0
SRR5063984_03_2	802440.0	197377.0
SRR5063984_03_2.trim	832326.0	158260.0
SRR5063984_04_1	1024328.0	308664.0
SRR5063984_04_1.trim	1068297.0	252294.0
SRR5063984_04_2	1058878.0	274114.0
SRR5063984_04_2.trim	1095293.0	225298.0
SRR5063984_05_1	1269490.0	396391.0
SRR5063984_05_1.trim	1321872.0	328467.0
SRR5063984_05_2	1312255.0	353626.0
SRR5063984_05_2.trim	1354946.0	295393.0
SRR5063984_06_1	1511942.0	486812.0
SRR5063984_06_1.trim	1570793.0	409334.0
SRR5063984_06_2	1561915.0	436839.0
SRR5063984_06_2.trim	1610767.0	369360.0
SRR5063984_07_1	1751815.0	580417.0
SRR5063984_07_1.trim	1819189.0	491380.0
SRR5063984_07_2	1809915.0	522317.0
SRR5063984_07_2.trim	1865068.0	445501.0
SRR5063984_08_1	1992890.0	673244.0
SRR5063984_08_1.trim	2069173.0	572133.0
SRR5063984_08_2	2059563.0	606571.0
SRR5063984_08_2.trim	2120480.0	520826.0
SRR5063984_09_1	2233477.0	764994.0
SRR5063984_09_1.trim	2316026.0	654571.0
SRR5063984_09_2	2308376.0	690095.0
SRR5063984_09_2.trim	2373729.0	596868.0
SRR5063984_1	21529074.0	11755095.0
SRR5063984_1.trim	22428359.0	10548645.0
SRR5063984_1_1	2470755.0	859804.0
SRR5063984_1_1.trim	2559872.0	739732.0
SRR5063984_1_2	2552538.0	778021.0
SRR5063984_1_2.trim	2623804.0	675800.0
SRR5063984_2	22574662.0	10709507.0
SRR5063984_2.trim	23201886.0	9775118.0
SRR5063984_2_1	4791021.0	1870207.0
SRR5063984_2_1.trim	4949302.0	1650386.0
SRR5063984_2_2	4963491.0	1697737.0
SRR5063984_2_2.trim	5075399.0	1524289.0
SRR5063984_3_1	7033392.0	2955640.0
SRR5063984_3_1.trim	7264902.0	2631937.0
SRR5063984_3_2	7297285.0	2691747.0
SRR5063984_3_2.trim	7462471.0	2434368.0
SRR5063984_4_1	9218112.0	4099628.0
SRR5063984_4_1.trim	9530135.0	3664794.0
SRR5063984_4_2	9573984.0	3743756.0
SRR5063984_4_2.trim	9796253.0	3398676.0
SRR5063984_5_1	11366529.0	5277822.0
SRR5063984_5_1.trim	11763337.0	4727746.0
SRR5063984_5_2	11818431.0	4825920.0
SRR5063984_5_2.trim	12100276.0	4390807.0
SRR5063984_6_1	13444976.0	6525523.0
SRR5063984_6_1.trim	13924225.0	5862188.0
SRR5063984_6_2	14035411.0	5935088.0
SRR5063984_6_2.trim	14366201.0	5420212.0
SRR5063984_7_1	15509742.0	7787968.0
SRR5063984_7_1.trim	16097588.0	6985224.0
SRR5063984_7_2	16201844.0	7095866.0
SRR5063984_7_2.trim	16616573.0	6466239.0
SRR5063984_8_1	17543025.0	9084751.0
SRR5063984_8_1.trim	18217174.0	8164870.0
SRR5063984_8_2	18336437.0	8291339.0
SRR5063984_8_2.trim	18816273.0	7565771.0
SRR5063984_9_1	19542520.0	10411852.0
SRR5063984_9_1.trim	20326689.0	9351199.0
SRR5063984_9_2	20450935.0	9503437.0
SRR5063984_9_2.trim	21011572.0	8666316.0
SRR5063985_001_1	27011.0	2759.0
SRR5063985_001_1.trim	27545.0	1985.0
SRR5063985_001_2	27107.0	2663.0
SRR5063985_001_2.trim	27607.0	1923.0
SRR5063985_002_1	51766.0	8034.0
SRR5063985_002_1.trim	53424.0	5894.0
SRR5063985_002_2	51932.0	7868.0
SRR5063985_002_2.trim	53546.0	5772.0
SRR5063985_003_1	75423.0	14311.0
SRR5063985_003_1.trim	78276.0	10715.0
SRR5063985_003_2	75601.0	14133.0
SRR5063985_003_2.trim	78435.0	10556.0
SRR5063985_004_1	98410.0	21287.0
SRR5063985_004_1.trim	102211.0	16517.0
SRR5063985_004_2	98781.0	20916.0
SRR5063985_004_2.trim	102514.0	16214.0
SRR5063985_005_1	116417.0	33319.0
SRR5063985_005_1.trim	121837.0	26695.0
SRR5063985_005_2	116807.0	32929.0
SRR5063985_005_2.trim	122231.0	26301.0
SRR5063985_006_1	132018.0	47624.0
SRR5063985_006_1.trim	139301.0	38875.0
SRR5063985_006_2	132553.0	47089.0
SRR5063985_006_2.trim	139851.0	38325.0
SRR5063985_007_1	145850.0	63555.0
SRR5063985_007_1.trim	173443.0	34279.0
SRR5063985_007_2	146476.0	62929.0
SRR5063985_007_2.trim	174039.0	33683.0
SRR5063985_008_1	187101.0	51993.0
SRR5063985_008_1.trim	196337.0	40826.0
SRR5063985_008_2	187954.0	51140.0
SRR5063985_008_2.trim	196988.0	40175.0
SRR5063985_009_1	208676.0	60144.0
SRR5063985_009_1.trim	219154.0	47490.0
SRR5063985_009_2	209601.0	59219.0
SRR5063985_009_2.trim	219995.0	46649.0
SRR5063985_01_1	230535.0	68383.0
SRR5063985_01_1.trim	242184.0	54318.0
SRR5063985_01_2	231441.0	67477.0
SRR5063985_01_2.trim	243114.0	53388.0
SRR5063985_02_1	443392.0	155386.0
SRR5063985_02_1.trim	466344.0	127535.0
SRR5063985_02_2	445387.0	153391.0
SRR5063985_02_2.trim	468020.0	125859.0
SRR5063985_03_1	652112.0	245650.0
SRR5063985_03_1.trim	684829.0	205597.0
SRR5063985_03_2	654244.0	243518.0
SRR5063985_03_2.trim	686300.0	204126.0
SRR5063985_04_1	860202.0	336983.0
SRR5063985_04_1.trim	900892.0	286499.0
SRR5063985_04_2	863228.0	333957.0
SRR5063985_04_2.trim	903143.0	284248.0
SRR5063985_05_1	1066826.0	429265.0
SRR5063985_05_1.trim	1115527.0	368258.0
SRR5063985_05_2	1070253.0	425838.0
SRR5063985_05_2.trim	1117746.0	366039.0
SRR5063985_06_1	1271629.0	523454.0
SRR5063985_06_1.trim	1327392.0	452939.0
SRR5063985_06_2	1276410.0	518673.0
SRR5063985_06_2.trim	1329944.0	450387.0
SRR5063985_07_1	1474140.0	620550.0
SRR5063985_07_1.trim	1538239.0	539158.0
SRR5063985_07_2	1480139.0	614551.0
SRR5063985_07_2.trim	1541453.0	535944.0
SRR5063985_08_1	1677356.0	717020.0
SRR5063985_08_1.trim	1748070.0	626549.0
SRR5063985_08_2	1684030.0	710346.0
SRR5063985_08_2.trim	1750866.0	623753.0
SRR5063985_09_1	1879813.0	812965.0
SRR5063985_09_1.trim	1956332.0	714190.0
SRR5063985_09_2	1887522.0	805256.0
SRR5063985_09_2.trim	1959835.0	710687.0
SRR5063985_1	19203741.0	10681933.0
SRR5063985_1.trim	19611305.0	10027427.0
SRR5063985_1_1	2081316.0	909475.0
SRR5063985_1_1.trim	2162648.0	803312.0
SRR5063985_1_2	2089501.0	901290.0
SRR5063985_1_2.trim	2167011.0	798949.0
SRR5063985_2	19282431.0	10603243.0
SRR5063985_2.trim	19641697.0	9997035.0
SRR5063985_2_1	4070211.0	1910933.0
SRR5063985_2_1.trim	4199195.0	1732552.0
SRR5063985_2_2	4096306.0	1884838.0
SRR5063985_2_2.trim	4216587.0	1715160.0
SRR5063985_3_1	6030410.0	2938344.0
SRR5063985_3_1.trim	6193605.0	2701057.0
SRR5063985_3_2	6073416.0	2895338.0
SRR5063985_3_2.trim	6228353.0	2666309.0
SRR5063985_4_1	7966089.0	3991517.0
SRR5063985_4_1.trim	8161761.0	3697227.0
SRR5063985_4_2	8008411.0	3949195.0
SRR5063985_4_2.trim	8193191.0	3665797.0
SRR5063985_5_1	9885657.0	5058916.0
SRR5063985_5_1.trim	10120986.0	4700243.0
SRR5063985_5_2	9934823.0	5009750.0
SRR5063985_5_2.trim	10157706.0	4663523.0
SRR5063985_6_1	11764375.0	6166134.0
SRR5063985_6_1.trim	12032156.0	5750322.0
SRR5063985_6_2	11829722.0	6100787.0
SRR5063985_6_2.trim	12085091.0	5697387.0
SRR5063985_7_1	13636108.0	7282395.0
SRR5063985_7_1.trim	13939102.0	6806696.0
SRR5063985_7_2	13697788.0	7220715.0
SRR5063985_7_2.trim	13970068.0	6775730.0
SRR5063985_8_1	15503515.0	8405170.0
SRR5063985_8_1.trim	15850724.0	7860345.0
SRR5063985_8_2	15571191.0	8337494.0
SRR5063985_8_2.trim	15876167.0	7834902.0
SRR5063985_9_1	17361740.0	9534089.0
SRR5063985_9_1.trim	17744531.0	8929159.0
SRR5063985_9_2	17434099.0	9461730.0
SRR5063985_9_2.trim	17769690.0	8904000.0
SRR5063986_1	28219704.0	19421125.0
SRR5063986_1.trim	28938044.0	18174361.0
SRR5063986_2	28509380.0	19131449.0
SRR5063986_2.trim	29078725.0	18033680.0
SRR5128074_001_1	23248.0	13519.0
SRR5128074_001_1.trim	23244.0	13393.0
SRR5128074_001_2	24222.0	12545.0
SRR5128074_001_2.trim	24212.0	12425.0
SRR5128074_002_1	39984.0	33703.0
SRR5128074_002_1.trim	39966.0	33455.0
SRR5128074_002_2	42084.0	31603.0
SRR5128074_002_2.trim	42059.0	31362.0
SRR5128074_003_1	55107.0	55373.0
SRR5128074_003_1.trim	55080.0	54987.0
SRR5128074_003_2	58111.0	52369.0
SRR5128074_003_2.trim	58069.0	51998.0
SRR5128074_004_1	69693.0	77619.0
SRR5128074_004_1.trim	69661.0	77126.0
SRR5128074_004_2	73656.0	73656.0
SRR5128074_004_2.trim	73605.0	73182.0
SRR5128074_005_1	83846.0	100480.0
SRR5128074_005_1.trim	83813.0	99882.0
SRR5128074_005_2	88809.0	95517.0
SRR5128074_005_2.trim	88746.0	94949.0
SRR5128074_006_1	97505.0	123634.0
SRR5128074_006_1.trim	97459.0	122909.0
SRR5128074_006_2	101591.0	119548.0
SRR5128074_006_2.trim	101564.0	118804.0
SRR5128074_007_1	104473.0	153359.0
SRR5128074_007_1.trim	104467.0	152455.0
SRR5128074_007_2	107559.0	150273.0
SRR5128074_007_2.trim	107545.0	149377.0
SRR5128074_008_1	109087.0	185401.0
SRR5128074_008_1.trim	109091.0	184354.0
SRR5128074_008_2	112483.0	182005.0
SRR5128074_008_2.trim	112492.0	180953.0
SRR5128074_009_1	136955.0	194205.0
SRR5128074_009_1.trim	136901.0	193082.0
SRR5128074_009_2	145486.0	185674.0
SRR5128074_009_2.trim	145403.0	184580.0
SRR5128074_01_1	149865.0	218284.0
SRR5128074_01_1.trim	149803.0	217023.0
SRR5128074_01_2	159356.0	208793.0
SRR5128074_01_2.trim	159251.0	207575.0
SRR5128074_02_1	276605.0	460100.0
SRR5128074_02_1.trim	276498.0	457498.0
SRR5128074_02_2	295177.0	441528.0
SRR5128074_02_2.trim	294892.0	439104.0
SRR5128074_03_1	399163.0	704959.0
SRR5128074_03_1.trim	398900.0	701184.0
SRR5128074_03_2	425780.0	678342.0
SRR5128074_03_2.trim	425212.0	674872.0
SRR5128074_04_1	519216.0	953130.0
SRR5128074_04_1.trim	518935.0	948115.0
SRR5128074_04_2	554333.0	918013.0
SRR5128074_04_2.trim	553776.0	913274.0
SRR5128074_05_1	638629.0	1201449.0
SRR5128074_05_1.trim	638323.0	1195099.0
SRR5128074_05_2	681718.0	1158360.0
SRR5128074_05_2.trim	681118.0	1152304.0
SRR5128074_06_1	756880.0	1450910.0
SRR5128074_06_1.trim	756456.0	1443312.0
SRR5128074_06_2	809581.0	1398209.0
SRR5128074_06_2.trim	808879.0	1390889.0
SRR5128074_07_1	873677.0	1702411.0
SRR5128074_07_1.trim	873765.0	1692960.0
SRR5128074_07_2	934675.0	1641413.0
SRR5128074_07_2.trim	933597.0	1633128.0
SRR5128074_08_1	991078.0	1953800.0
SRR5128074_08_1.trim	990235.0	1943891.0
SRR5128074_08_2	1060818.0	1884060.0
SRR5128074_08_2.trim	1060090.0	1874036.0
SRR5128074_09_1	1108639.0	2203504.0
SRR5128074_09_1.trim	1107937.0	2192160.0
SRR5128074_09_2	1187566.0	2124577.0
SRR5128074_09_2.trim	1186288.0	2113809.0
SRR5128074_1	10117397.0	26652534.0
SRR5128074_1.trim	10113048.0	26524926.0
SRR5128074_1_1	1222757.0	2456163.0
SRR5128074_1_1.trim	1222386.0	2443271.0
SRR5128074_1_2	1311820.0	2367100.0
SRR5128074_1_2.trim	1310993.0	2354664.0
SRR5128074_2	11006870.0	25763061.0
SRR5128074_2.trim	10996628.0	25641346.0
SRR5128074_2_1	2334189.0	5024163.0
SRR5128074_2_1.trim	2333254.0	4998740.0
SRR5128074_2_2	2497471.0	4860881.0
SRR5128074_2_2.trim	2495648.0	4836346.0
SRR5128074_3_1	3400965.0	7633745.0
SRR5128074_3_1.trim	3399158.0	7596078.0
SRR5128074_3_2	3656087.0	7378623.0
SRR5128074_3_2.trim	3653833.0	7341403.0
SRR5128074_4_1	4442857.0	10268453.0
SRR5128074_4_1.trim	4440810.0	10217923.0
SRR5128074_4_2	4790941.0	9920369.0
SRR5128074_4_2.trim	4786677.0	9872056.0
SRR5128074_5_1	5437773.0	12948618.0
SRR5128074_5_1.trim	5434990.0	12885475.0
SRR5128074_5_2	5879203.0	12507188.0
SRR5128074_5_2.trim	5872687.0	12447778.0
SRR5128074_6_1	6419500.0	15641055.0
SRR5128074_6_1.trim	6418239.0	15563248.0
SRR5128074_6_2	6935769.0	15124786.0
SRR5128074_6_2.trim	6930078.0	15051409.0
SRR5128074_7_1	7363511.0	18373146.0
SRR5128074_7_1.trim	7360638.0	18283639.0
SRR5128074_7_2	7975773.0	17760884.0
SRR5128074_7_2.trim	7970553.0	17673724.0
SRR5128074_8_1	8294250.0	21121384.0
SRR5128074_8_1.trim	8292186.0	21017927.0
SRR5128074_8_2	9006543.0	20409091.0
SRR5128074_8_2.trim	8996833.0	20313280.0
SRR5128074_9_1	9215654.0	23875823.0
SRR5128074_9_1.trim	9210834.0	23761958.0
SRR5128074_9_2	10011440.0	23080037.0
SRR5128074_9_2.trim	10000228.0	22972564.0
SRR5876158_001_1	29949.0	14713.0
SRR5876158_001_1.trim	29986.0	14618.0
SRR5876158_001_2	29338.0	15324.0
SRR5876158_001_2.trim	29410.0	15194.0
SRR5876158_002_1	53007.0	36599.0
SRR5876158_002_1.trim	53119.0	36370.0
SRR5876158_002_2	51756.0	37850.0
SRR5876158_002_2.trim	51924.0	37565.0
SRR5876158_003_1	74227.0	59973.0
SRR5876158_003_1.trim	74421.0	59608.0
SRR5876158_003_2	72279.0	61921.0
SRR5876158_003_2.trim	72518.0	61511.0
SRR5876158_004_1	94526.0	84455.0
SRR5876158_004_1.trim	94783.0	83966.0
SRR5876158_004_2	91900.0	87081.0
SRR5876158_004_2.trim	92215.0	86534.0
SRR5876158_005_1	106971.0	116964.0
SRR5876158_005_1.trim	107143.0	116500.0
SRR5876158_005_2	105291.0	118644.0
SRR5876158_005_2.trim	105491.0	118152.0
SRR5876158_006_1	114760.0	153654.0
SRR5876158_006_1.trim	114974.0	153077.0
SRR5876158_006_2	112853.0	155561.0
SRR5876158_006_2.trim	113090.0	154961.0
SRR5876158_007_1	152351.0	160625.0
SRR5876158_007_1.trim	152797.0	159752.0
SRR5876158_007_2	148299.0	164677.0
SRR5876158_007_2.trim	148823.0	163726.0
SRR5876158_008_1	170784.0	186640.0
SRR5876158_008_1.trim	171250.0	185679.0
SRR5876158_008_2	166497.0	190927.0
SRR5876158_008_2.trim	167075.0	189854.0
SRR5876158_009_1	188875.0	213102.0
SRR5876158_009_1.trim	189464.0	211967.0
SRR5876158_009_2	184570.0	217407.0
SRR5876158_009_2.trim	185223.0	216208.0
SRR5876158_01_1	207287.0	239560.0
SRR5876158_01_1.trim	207878.0	238360.0
SRR5876158_01_2	202444.0	244403.0
SRR5876158_01_2.trim	203164.0	243074.0
SRR5876158_02_1	385405.0	508718.0
SRR5876158_02_1.trim	386581.0	506330.0
SRR5876158_02_2	376827.0	517296.0
SRR5876158_02_2.trim	378032.0	514879.0
SRR5876158_03_1	560177.0	780094.0
SRR5876158_03_1.trim	561860.0	776581.0
SRR5876158_03_2	547775.0	792496.0
SRR5876158_03_2.trim	549382.0	789059.0
SRR5876158_04_1	731539.0	1055463.0
SRR5876158_04_1.trim	733308.0	1051228.0
SRR5876158_04_2	716221.0	1070781.0
SRR5876158_04_2.trim	718306.0	1066230.0
SRR5876158_05_1	898585.0	1335011.0
SRR5876158_05_1.trim	900526.0	1329995.0
SRR5876158_05_2	880786.0	1352810.0
SRR5876158_05_2.trim	883157.0	1347364.0
SRR5876158_06_1	1063026.0	1616889.0
SRR5876158_06_1.trim	1065040.0	1611152.0
SRR5876158_06_2	1042052.0	1637863.0
SRR5876158_06_2.trim	1044556.0	1631636.0
SRR5876158_07_1	1226127.0	1900440.0
SRR5876158_07_1.trim	1229175.0	1893060.0
SRR5876158_07_2	1202984.0	1923583.0
SRR5876158_07_2.trim	1205928.0	1916307.0
SRR5876158_08_1	1388421.0	2185775.0
SRR5876158_08_1.trim	1391906.0	2177343.0
SRR5876158_08_2	1361981.0	2212215.0
SRR5876158_08_2.trim	1365281.0	2203968.0
SRR5876158_09_1	1551309.0	2469249.0
SRR5876158_09_1.trim	1554191.0	2460770.0
SRR5876158_09_2	1520521.0	2500037.0
SRR5876158_09_2.trim	1524037.0	2490924.0
SRR5876158_1	13892404.0	30764611.0
SRR5876158_1.trim	13910212.0	30685353.0
SRR5876158_1_1	1706236.0	2760427.0
SRR5876158_1_1.trim	1710331.0	2750125.0
SRR5876158_1_2	1675603.0	2791060.0
SRR5876158_1_2.trim	1679951.0	2780505.0
SRR5876158_2	13991039.0	30665976.0
SRR5876158_2.trim	14005695.0	30589870.0
SRR5876158_2_1	3216752.0	5718530.0
SRR5876158_2_1.trim	3221067.0	5701781.0
SRR5876158_2_2	3191055.0	5744227.0
SRR5876158_2_2.trim	3195275.0	5727573.0
SRR5876158_3_1	4661940.0	8739154.0
SRR5876158_3_1.trim	4670636.0	8711915.0
SRR5876158_3_2	4651362.0	8749732.0
SRR5876158_3_2.trim	4658897.0	8723654.0
SRR5876158_4_1	6072002.0	11793677.0
SRR5876158_4_1.trim	6082905.0	11758159.0
SRR5876158_4_2	6076953.0	11788726.0
SRR5876158_4_2.trim	6086739.0	11754325.0
SRR5876158_5_1	7452499.0	14875304.0
SRR5876158_5_1.trim	7462565.0	14834509.0
SRR5876158_5_2	7478606.0	14849197.0
SRR5876158_5_2.trim	7487513.0	14809561.0
SRR5876158_6_1	8798748.0	17992591.0
SRR5876158_6_1.trim	8811840.0	17942705.0
SRR5876158_6_2	8853667.0	17937672.0
SRR5876158_6_2.trim	8866652.0	17887893.0
SRR5876158_7_1	10121281.0	21134875.0
SRR5876158_7_1.trim	10135163.0	21078076.0
SRR5876158_7_2	10178289.0	21077867.0
SRR5876158_7_2.trim	10195481.0	21017758.0
SRR5876158_8_1	11417908.0	24307700.0
SRR5876158_8_1.trim	11431679.0	24244760.0
SRR5876158_8_2	11492365.0	24233243.0
SRR5876158_8_2.trim	11510783.0	24165656.0
SRR5876158_9_1	12650531.0	27539292.0
SRR5876158_9_1.trim	12665157.0	27469278.0
SRR5876158_9_2	12731752.0	27458071.0
SRR5876158_9_2.trim	12753459.0	27380976.0
SRR5876159_001_1	20375.0	11231.0
SRR5876159_001_1.trim	20444.0	11108.0
SRR5876159_001_2	20429.0	11177.0
SRR5876159_001_2.trim	20460.0	11092.0
SRR5876159_002_1	34520.0	28881.0
SRR5876159_002_1.trim	34670.0	28626.0
SRR5876159_002_2	34851.0	28550.0
SRR5876159_002_2.trim	34941.0	28355.0
SRR5876159_003_1	46963.0	48191.0
SRR5876159_003_1.trim	47182.0	47830.0
SRR5876159_003_2	47543.0	47611.0
SRR5876159_003_2.trim	47699.0	47313.0
SRR5876159_004_1	58557.0	68406.0
SRR5876159_004_1.trim	58860.0	67914.0
SRR5876159_004_2	59443.0	67520.0
SRR5876159_004_2.trim	59656.0	67118.0
SRR5876159_005_1	69564.0	89246.0
SRR5876159_005_1.trim	69932.0	88636.0
SRR5876159_005_2	70774.0	88036.0
SRR5876159_005_2.trim	71017.0	87551.0
SRR5876159_006_1	80200.0	110327.0
SRR5876159_006_1.trim	80650.0	109588.0
SRR5876159_006_2	81682.0	108845.0
SRR5876159_006_2.trim	81968.0	108270.0
SRR5876159_007_1	90576.0	131514.0
SRR5876159_007_1.trim	91072.0	130683.0
SRR5876159_007_2	92255.0	129835.0
SRR5876159_007_2.trim	92591.0	129164.0
SRR5876159_008_1	100321.0	153255.0
SRR5876159_008_1.trim	100536.0	152668.0
SRR5876159_008_2	101126.0	152450.0
SRR5876159_008_2.trim	101284.0	151920.0
SRR5876159_009_1	103995.0	181132.0
SRR5876159_009_1.trim	104230.0	180466.0
SRR5876159_009_2	104896.0	180231.0
SRR5876159_009_2.trim	105059.0	179637.0
SRR5876159_01_1	107268.0	209738.0
SRR5876159_01_1.trim	107523.0	209011.0
SRR5876159_01_2	108196.0	208810.0
SRR5876159_01_2.trim	108377.0	208157.0
SRR5876159_02_1	217581.0	417094.0
SRR5876159_02_1.trim	218475.0	415233.0
SRR5876159_02_2	220892.0	413783.0
SRR5876159_02_2.trim	221405.0	412303.0
SRR5876159_03_1	311690.0	639843.0
SRR5876159_03_1.trim	312859.0	637260.0
SRR5876159_03_2	312981.0	638552.0
SRR5876159_03_2.trim	313553.0	636566.0
SRR5876159_04_1	395656.0	873041.0
SRR5876159_04_1.trim	397063.0	869742.0
SRR5876159_04_2	402742.0	865955.0
SRR5876159_04_2.trim	403176.0	863629.0
SRR5876159_05_1	478225.0	1107231.0
SRR5876159_05_1.trim	479762.0	1103353.0
SRR5876159_05_2	491372.0	1094084.0
SRR5876159_05_2.trim	491777.0	1091338.0
SRR5876159_06_1	562324.0	1339924.0
SRR5876159_06_1.trim	564237.0	1335201.0
SRR5876159_06_2	580592.0	1321656.0
SRR5876159_06_2.trim	581006.0	1318432.0
SRR5876159_07_1	645882.0	1573751.0
SRR5876159_07_1.trim	648061.0	1568298.0
SRR5876159_07_2	667039.0	1552594.0
SRR5876159_07_2.trim	667664.0	1548695.0
SRR5876159_08_1	728010.0	1809330.0
SRR5876159_08_1.trim	729832.0	1803823.0
SRR5876159_08_2	752832.0	1784508.0
SRR5876159_08_2.trim	752692.0	1780963.0
SRR5876159_09_1	809702.0	2043760.0
SRR5876159_09_1.trim	811767.0	2037552.0
SRR5876159_09_2	837852.0	2015610.0
SRR5876159_09_2.trim	837767.0	2011552.0
SRR5876159_1	7246012.0	24427831.0
SRR5876159_1.trim	7260149.0	24367617.0
SRR5876159_1_1	892091.0	2277456.0
SRR5876159_1_1.trim	894273.0	2270625.0
SRR5876159_1_2	923227.0	2246320.0
SRR5876159_1_2.trim	922376.0	2242522.0
SRR5876159_2	7550608.0	24123235.0
SRR5876159_2.trim	7536241.0	24091525.0
SRR5876159_2_1	1686420.0	4652215.0
SRR5876159_2_1.trim	1689702.0	4639792.0
SRR5876159_2_2	1744561.0	4594074.0
SRR5876159_2_2.trim	1742918.0	4586576.0
SRR5876159_3_1	2444442.0	7060901.0
SRR5876159_3_1.trim	2448186.0	7043431.0
SRR5876159_3_2	2530375.0	6974968.0
SRR5876159_3_2.trim	2529178.0	6962439.0
SRR5876159_4_1	3182252.0	9490840.0
SRR5876159_4_1.trim	3188225.0	9466619.0
SRR5876159_4_2	3299520.0	9373572.0
SRR5876159_4_2.trim	3294988.0	9359856.0
SRR5876159_5_1	3909250.0	11929303.0
SRR5876159_5_1.trim	3915042.0	11900651.0
SRR5876159_5_2	4050909.0	11787644.0
SRR5876159_5_2.trim	4045185.0	11770508.0
SRR5876159_6_1	4597152.0	14406006.0
SRR5876159_6_1.trim	4603904.0	14371653.0
SRR5876159_6_2	4767125.0	14236033.0
SRR5876159_6_2.trim	4762038.0	14213519.0
SRR5876159_7_1	5275763.0	16894016.0
SRR5876159_7_1.trim	5288724.0	16848876.0
SRR5876159_7_2	5480533.0	16689246.0
SRR5876159_7_2.trim	5473737.0	16663863.0
SRR5876159_8_1	5943113.0	19395764.0
SRR5876159_8_1.trim	5954659.0	19347509.0
SRR5876159_8_2	6180924.0	19157953.0
SRR5876159_8_2.trim	6174894.0	19127274.0
SRR5876159_9_1	6606637.0	21898185.0
SRR5876159_9_1.trim	6619689.0	21843709.0
SRR5876159_9_2	6877098.0	21627724.0
SRR5876159_9_2.trim	6868335.0	21595063.0
SRR891275_001_1	7276.0	740.0
SRR891275_001_1.trim	7282.0	680.0
SRR891275_001_2	7266.0	750.0
SRR891275_001_2.trim	7231.0	731.0
SRR891275_002_1	13800.0	2351.0
SRR891275_002_1.trim	13852.0	2177.0
SRR891275_002_2	13741.0	2410.0
SRR891275_002_2.trim	13694.0	2335.0
SRR891275_003_1	19739.0	4496.0
SRR891275_003_1.trim	19877.0	4170.0
SRR891275_003_2	19614.0	4621.0
SRR891275_003_2.trim	19581.0	4466.0
SRR891275_004_1	25173.0	6988.0
SRR891275_004_1.trim	25411.0	6496.0
SRR891275_004_2	24943.0	7218.0
SRR891275_004_2.trim	24919.0	6988.0
SRR891275_005_1	30565.0	9717.0
SRR891275_005_1.trim	30917.0	9037.0
SRR891275_005_2	30150.0	10132.0
SRR891275_005_2.trim	30151.0	9803.0
SRR891275_006_1	35777.0	12635.0
SRR891275_006_1.trim	36233.0	11792.0
SRR891275_006_2	35158.0	13254.0
SRR891275_006_2.trim	35195.0	12830.0
SRR891275_007_1	40807.0	15732.0
SRR891275_007_1.trim	41365.0	14732.0
SRR891275_007_2	40012.0	16527.0
SRR891275_007_2.trim	40063.0	16034.0
SRR891275_008_1	45575.0	18918.0
SRR891275_008_1.trim	46227.0	17750.0
SRR891275_008_2	44651.0	19842.0
SRR891275_008_2.trim	44712.0	19265.0
SRR891275_009_1	50338.0	22205.0
SRR891275_009_1.trim	51101.0	20863.0
SRR891275_009_2	49260.0	23283.0
SRR891275_009_2.trim	49341.0	22623.0
SRR891275_01_1	54996.0	25582.0
SRR891275_01_1.trim	55868.0	24090.0
SRR891275_01_2	53695.0	26883.0
SRR891275_01_2.trim	53813.0	26145.0
SRR891275_02_1	99440.0	62325.0
SRR891275_02_1.trim	100773.0	59719.0
SRR891275_02_2	96784.0	64981.0
SRR891275_02_2.trim	97034.0	63458.0
SRR891275_03_1	120478.0	121829.0
SRR891275_03_1.trim	122293.0	118104.0
SRR891275_03_2	118146.0	124161.0
SRR891275_03_2.trim	118537.0	121860.0
SRR891275_04_1	178822.0	144160.0
SRR891275_04_1.trim	182143.0	138266.0
SRR891275_04_2	174833.0	148149.0
SRR891275_04_2.trim	175187.0	145222.0
SRR891275_05_1	218012.0	185769.0
SRR891275_05_1.trim	221728.0	178804.0
SRR891275_05_2	212565.0	191216.0
SRR891275_05_2.trim	212790.0	187742.0
SRR891275_06_1	255892.0	228395.0
SRR891275_06_1.trim	260060.0	220340.0
SRR891275_06_2	249594.0	234693.0
SRR891275_06_2.trim	249741.0	230659.0
SRR891275_07_1	294418.0	270906.0
SRR891275_07_1.trim	299047.0	261743.0
SRR891275_07_2	286341.0	278983.0
SRR891275_07_2.trim	286346.0	274444.0
SRR891275_08_1	332156.0	314248.0
SRR891275_08_1.trim	337173.0	304033.0
SRR891275_08_2	322723.0	323681.0
SRR891275_08_2.trim	322490.0	318716.0
SRR891275_09_1	369737.0	357364.0
SRR891275_09_1.trim	375148.0	346127.0
SRR891275_09_2	358691.0	368410.0
SRR891275_09_2.trim	358308.0	362967.0
SRR891275_1	3473943.0	4612997.0
SRR891275_1.trim	3447513.0	4574410.0
SRR891275_1_1	405841.0	402027.0
SRR891275_1_1.trim	411190.0	390182.0
SRR891275_1_2	394051.0	413817.0
SRR891275_1_2.trim	393334.0	408038.0
SRR891275_2	3298954.0	4787986.0
SRR891275_2.trim	3261406.0	4760517.0
SRR891275_2_1	768650.0	848438.0
SRR891275_2_1.trim	774089.0	829880.0
SRR891275_2_2	737923.0	879165.0
SRR891275_2_2.trim	734497.0	869472.0
SRR891275_3_1	1124207.0	1300383.0
SRR891275_3_1.trim	1127410.0	1277618.0
SRR891275_3_2	1073368.0	1351222.0
SRR891275_3_2.trim	1067138.0	1337890.0
SRR891275_4_1	1474958.0	1759165.0
SRR891275_4_1.trim	1475616.0	1732255.0
SRR891275_4_2	1399682.0	1834441.0
SRR891275_4_2.trim	1388441.0	1819430.0
SRR891275_5_1	1817011.0	2225941.0
SRR891275_5_1.trim	1813212.0	2197128.0
SRR891275_5_2	1721592.0	2321360.0
SRR891275_5_2.trim	1706411.0	2303929.0
SRR891275_6_1	2153052.0	2696427.0
SRR891275_6_1.trim	2144510.0	2665898.0
SRR891275_6_2	2041715.0	2807764.0
SRR891275_6_2.trim	2021496.0	2788912.0
SRR891275_7_1	2487686.0	3170154.0
SRR891275_7_1.trim	2472426.0	3139848.0
SRR891275_7_2	2360104.0	3297736.0
SRR891275_7_2.trim	2334395.0	3277879.0
SRR891275_8_1	2817161.0	3651029.0
SRR891275_8_1.trim	2797626.0	3618510.0
SRR891275_8_2	2672550.0	3795640.0
SRR891275_8_2.trim	2643233.0	3772903.0
SRR891275_9_1	3143565.0	4133190.0
SRR891275_9_1.trim	3121123.0	4097125.0
SRR891275_9_2	2984502.0	4292253.0
SRR891275_9_2.trim	2950714.0	4267534.0
SRR891276_001_1	9865.0	1288.0
SRR891276_001_1.trim	9874.0	1176.0
SRR891276_001_2	9838.0	1315.0
SRR891276_001_2.trim	9792.0	1258.0
SRR891276_002_1	18448.0	4054.0
SRR891276_002_1.trim	18530.0	3776.0
SRR891276_002_2	18252.0	4250.0
SRR891276_002_2.trim	18224.0	4082.0
SRR891276_003_1	26182.0	7566.0
SRR891276_003_1.trim	26379.0	7066.0
SRR891276_003_2	25835.0	7913.0
SRR891276_003_2.trim	25808.0	7637.0
SRR891276_004_1	33329.0	11568.0
SRR891276_004_1.trim	33665.0	10831.0
SRR891276_004_2	32850.0	12047.0
SRR891276_004_2.trim	32830.0	11666.0
SRR891276_005_1	40264.0	15977.0
SRR891276_005_1.trim	40746.0	14992.0
SRR891276_005_2	39638.0	16603.0
SRR891276_005_2.trim	39652.0	16086.0
SRR891276_006_1	46917.0	20549.0
SRR891276_006_1.trim	47555.0	19307.0
SRR891276_006_2	46160.0	21306.0
SRR891276_006_2.trim	46184.0	20678.0
SRR891276_007_1	53368.0	25370.0
SRR891276_007_1.trim	54164.0	23866.0
SRR891276_007_2	52462.0	26276.0
SRR891276_007_2.trim	52504.0	25526.0
SRR891276_008_1	59795.0	30167.0
SRR891276_008_1.trim	60746.0	28416.0
SRR891276_008_2	58620.0	31342.0
SRR891276_008_2.trim	58708.0	30454.0
SRR891276_009_1	66036.0	35154.0
SRR891276_009_1.trim	67097.0	33195.0
SRR891276_009_2	64694.0	36496.0
SRR891276_009_2.trim	64829.0	35463.0
SRR891276_01_1	72151.0	40284.0
SRR891276_01_1.trim	73341.0	38089.0
SRR891276_01_2	70607.0	41828.0
SRR891276_01_2.trim	70756.0	40674.0
SRR891276_02_1	116073.0	109733.0
SRR891276_02_1.trim	117680.0	106075.0
SRR891276_02_2	114031.0	111775.0
SRR891276_02_2.trim	114275.0	109480.0
SRR891276_03_1	184218.0	154178.0
SRR891276_03_1.trim	187472.0	147840.0
SRR891276_03_2	180432.0	157964.0
SRR891276_03_2.trim	180526.0	154786.0
SRR891276_04_1	236771.0	214253.0
SRR891276_04_1.trim	240759.0	206156.0
SRR891276_04_2	231780.0	219244.0
SRR891276_04_2.trim	231593.0	215322.0
SRR891276_05_1	289109.0	274338.0
SRR891276_05_1.trim	293944.0	264412.0
SRR891276_05_2	282186.0	281261.0
SRR891276_05_2.trim	281587.0	276769.0
SRR891276_06_1	341360.0	334551.0
SRR891276_06_1.trim	346374.0	323387.0
SRR891276_06_2	332698.0	343213.0
SRR891276_06_2.trim	331770.0	337991.0
SRR891276_07_1	392124.0	396571.0
SRR891276_07_1.trim	397208.0	384323.0
SRR891276_07_2	381906.0	406789.0
SRR891276_07_2.trim	380386.0	401145.0
SRR891276_08_1	441264.0	460446.0
SRR891276_08_1.trim	446533.0	446992.0
SRR891276_08_2	430633.0	471077.0
SRR891276_08_2.trim	428496.0	465029.0
SRR891276_09_1	490579.0	523846.0
SRR891276_09_1.trim	496161.0	509074.0
SRR891276_09_2	478569.0	535856.0
SRR891276_09_2.trim	476333.0	528902.0
SRR891276_1	4692550.0	6574492.0
SRR891276_1.trim	4644540.0	6520173.0
SRR891276_1_1	541031.0	585823.0
SRR891276_1_1.trim	546915.0	569702.0
SRR891276_1_2	526137.0	600717.0
SRR891276_1_2.trim	523218.0	593399.0
SRR891276_2	4442290.0	6824752.0
SRR891276_2.trim	4373660.0	6791053.0
SRR891276_2_1	1036916.0	1217264.0
SRR891276_2_1.trim	1039937.0	1193729.0
SRR891276_2_2	993051.0	1261129.0
SRR891276_2_2.trim	984008.0	1249658.0
SRR891276_3_1	1519288.0	1861500.0
SRR891276_3_1.trim	1516647.0	1833415.0
SRR891276_3_2	1442181.0	1938607.0
SRR891276_3_2.trim	1426440.0	1923622.0
SRR891276_4_1	1992808.0	2515987.0
SRR891276_4_1.trim	1983532.0	2484270.0
SRR891276_4_2	1886076.0	2622719.0
SRR891276_4_2.trim	1862535.0	2605267.0
SRR891276_5_1	2448917.0	3186131.0
SRR891276_5_1.trim	2435473.0	3148322.0
SRR891276_5_2	2324304.0	3310744.0
SRR891276_5_2.trim	2292965.0	3290830.0
SRR891276_6_1	2905322.0	3854198.0
SRR891276_6_1.trim	2880797.0	3817368.0
SRR891276_6_2	2756068.0	4003452.0
SRR891276_6_2.trim	2719954.0	3978211.0
SRR891276_7_1	3353909.0	4531250.0
SRR891276_7_1.trim	3322947.0	4490634.0
SRR891276_7_2	3181622.0	4703537.0
SRR891276_7_2.trim	3136143.0	4677438.0
SRR891276_8_1	3801834.0	5210239.0
SRR891276_8_1.trim	3764118.0	5166215.0
SRR891276_8_2	3605290.0	5406783.0
SRR891276_8_2.trim	3548804.0	5381529.0
SRR891276_9_1	4248778.0	5889522.0
SRR891276_9_1.trim	4205335.0	5841065.0
SRR891276_9_2	4028568.0	6109732.0
SRR891276_9_2.trim	3966600.0	6079800.0
