# Supplementary material for: Combining signal and sequence to detect RNA polymerase initiation in ATAC-seq data
Source: PLoS One. 2020 Apr 30;15(4):e0232332. doi: 10.1371/journal.pone.0232332 (PMC7192442; doi:10.1371/journal.pone.0232332)
Supplement: S1 File — (ZIP) [file pone.0232332.s011.zip › multiqc_reports/all_other_ATAC_samples_MultiQC/multiqc_data/mqc_fastqc_per_base_sequence_quality_plot_1.txt]

	1	2	3	4	5	6	7	8	9	10	11	12	13	14	15	16	17	18	19	20	21	22	23	24	25	26	27	28	29	30	31	32	33	34	35	36	37	38	39	40	41	42	43	44	45	46	47	48	49
SRR1822165_001_1	32.571060007149256	32.92659576121475	33.077263802473226	36.43126091168593	36.27918374113466	36.36948717018863	36.36618711371984	36.3741238272366	38.13976801172893	38.10872054168588	38.115688478813844	38.117439529185035	38.199562755469444	39.68095655011993	39.73968926626845	39.7282918969885	39.67496257000316	39.64948426904008	39.654747781398456	39.59622747076834	39.54539520377978	39.49003507281365	39.43872100794189	39.391157713687726	39.31832334336647	39.228242681075706	39.13747299600574	39.051179368689354	39.03361187813104	39.04770835168137	39.05605951499013	39.02499650307988	39.117185678687434	39.12048055453382	39.06959130069887	39.027436576230265	38.971397783729735	38.90297212307087	38.878348624803785	38.850715184922315	38.80835323555772	38.74499940422842	38.68316349526232	38.61707429530584	38.51876162402151	38.435809498153105	38.350940541996714	38.23903909815725	38.11664171333544
	1	2	3	4	5	6	7	8	9	10	11	12	13	14	15	16	17	18	19	20	21	22	23	24	25	26	27	28	29	30	31	32	33	34	35	36	37	38	39	40	41	42	43	44	45	46	47	48	49
SRR1822165_001_1.trim	32.57948234801497	32.93875585564366	33.08972808877025	36.4426055324383	36.29207819737772	36.38388422182094	36.379738818664784	36.387694642903874	38.15536363874277	38.127455444767214	38.134757007144536	38.136939624715396	38.21894742351679	39.70345188558269	39.76210515296642	39.75099316950617	39.69898196854309	39.67375363115333	39.680694040982964	39.62434900944754	39.575672237896576	39.527540753614694	39.47905618001057	39.43766329645473	39.369375785504815	39.28575020165303	39.20083899216067	39.12452622184892	39.1157430035475	39.14121794028673	39.16485218133266	39.14292945270484	39.243972072847015	39.25720868053537	39.221094754894956	39.190930280714234	39.15384163784638	39.11051911468813	39.10484045196275	39.100271859047346	39.07772757328631	39.03769939866332	39.00481272825071	38.98070982790141	38.93044547849194	38.88589156761013	38.85941355914061	38.827330336348375	38.82511104205889
	1	2	3	4	5	6	7	8	9	10	11	12	13	14	15	16	17	18	19	20	21	22	23	24	25	26	27	28	29	30	31	32	33	34	35	36	37	38	39	40	41	42	43	44	45	46	47	48	49
SRR1822165_001_2	32.24678412864522	32.53781595320862	32.684619250156715	35.90200852730447	35.873095473690206	35.99852870323841	36.00696793712797	36.024001823579084	37.71727789376616	37.753272858201186	37.823470291720845	37.740554430209244	37.76605863428432	39.202795463847025	39.21211540354458	39.168111196879195	39.109492454423474	39.05915752718531	39.036057131903824	38.966098007014565	38.8955949167733	38.834059483906394	38.734006123495675	38.695312054790264	38.613489304605054	38.51784465385671	38.4178845446492	38.339258238484774	38.267729385008316	38.35950411082388	38.37137809736462	38.314018246152095	38.39762831106529	38.41399907784921	38.38966051381413	38.36144166360147	38.35005465556632	38.30634056375533	38.25949737601476	38.187305402871104	38.109528718780275	38.02637454863827	37.96115569324498	37.86537116569185	37.765701171338726	37.67275562486077	37.54515689514938	37.424173820242764	37.29061737477141
	1	2	3	4	5	6	7	8	9	10	11	12	13	14	15	16	17	18	19	20	21	22	23	24	25	26	27	28	29	30	31	32	33	34	35	36	37	38	39	40	41	42	43	44	45	46	47	48	49
SRR1822165_001_2.trim	32.39126429562168	32.682745806181465	32.83222108816833	36.06582397738871	36.04050666038575	36.17235874486404	36.18801392269242	36.210745596817674	37.92119546727382	37.96374342466829	38.03975818481589	37.9619481301196	37.99282928999503	39.44980764701264	39.46391353275235	39.428436837559865	39.374886812697916	39.33347465389547	39.32212713616498	39.26302373662035	39.206138766277626	39.15791624106231	39.06727061239888	39.04339097480304	38.974022705225345	38.89346309217775	38.80662159109416	38.74349491272188	38.68819011294673	38.80658349378841	38.83272500620652	38.79519104641815	38.907023425541944	38.94784564858684	38.95916012675727	38.956342853483605	38.97230911207808	38.954620996287666	38.93684319201886	38.899284402160504	38.85038308543277	38.79879732914817	38.7832090787656	38.737661887141535	38.699749825698234	38.67789392409574	38.645343345186305	38.62750644710932	38.640494080427096
	1	2	3	4	5	6	7	8	9	10	11	12	13	14	15	16	17	18	19	20	21	22	23	24	25	26	27	28	29	30	31	32	33	34	35	36	37	38	39	40	41	42	43	44	45	46	47	48	49
SRR1822165_002_1	32.56562456320179	32.918904367723265	33.06975052674629	36.42804930448783	36.27830322984775	36.36798728561297	36.36614173228347	36.37407010514218	38.13462185569999	38.10486263181599	38.11301878685283	38.116932498822266	38.199040208731304	39.679870267695826	39.73582185362924	39.7217485388291	39.680248179036795	39.647307769960705	39.6541308815688	39.59473150175754	39.54472813679355	39.48638224955609	39.43517526285546	39.38882417804283	39.314701786537036	39.22394094229345	39.13856662887553	39.05151759876169	39.041842033059474	39.05138558863574	39.058829924365966	39.03399131321603	39.117204284375696	39.12225690723571	39.069584866980385	39.03120356996796	38.97496207944421	38.90140396651602	38.873736197176534	38.84773796766528	38.79725315400664	38.74146981627297	38.68043972314111	38.615684873710315	38.512649676186925	38.43817525767859	38.34924961302914	38.23433091573612	38.11017150962638
	1	2	3	4	5	6	7	8	9	10	11	12	13	14	15	16	17	18	19	20	21	22	23	24	25	26	27	28	29	30	31	32	33	34	35	36	37	38	39	40	41	42	43	44	45	46	47	48	49
SRR1822165_002_1.trim	32.57456062349618	32.931533110157964	33.08279108693378	36.43936604247306	36.291343236740246	36.382464169892245	36.38060989643268	36.38800345224396	38.15071137148237	38.12393032744011	38.13312061931164	38.13655717125222	38.21886703630087	39.70373470028245	39.759368134742125	39.746359451825505	39.705500052306725	39.67324249398472	39.68105450360916	39.62323726331206	39.57495050204138	39.52524790156654	39.47679063306835	39.435383190577596	39.36699643370165	39.2821221447564	39.20298519976001	39.126983502504785	39.12408929682557	39.1442321339396	39.16481822080837	39.15021363131082	39.24320326528029	39.26034659372921	39.22181200776469	39.19553803337057	39.15835777908155	39.10673090844742	39.10095177939017	39.09779373115711	39.068619322923695	39.03828530926828	39.00501972235899	38.981400597449245	38.92453667321071	38.88803534550881	38.855088577790596	38.82425057462965	38.82235028585875
	1	2	3	4	5	6	7	8	9	10	11	12	13	14	15	16	17	18	19	20	21	22	23	24	25	26	27	28	29	30	31	32	33	34	35	36	37	38	39	40	41	42	43	44	45	46	47	48	49
SRR1822165_002_2	32.244858076172434	32.533082772937405	32.681374147758156	35.89606402749952	35.87295966702387	35.993112177545854	36.00509921466917	36.0220405141665	37.71456304648309	37.75181319790647	37.817347165923785	37.73786930479844	37.75994346860489	39.19299880414356	39.19532580616772	39.1629781484415	39.10093856611119	39.054820440344365	39.03405602406208	38.95921663638199	38.889768956395244	38.832059823882965	38.734048776447324	38.6947485854209	38.61728970269249	38.51078600382053	38.41576977434034	38.33575610740965	38.25731361982119	38.350406642956614	38.35359818188407	38.29515911102828	38.384452313283326	38.40788799329078	38.38764126377694	38.36899418637759	38.34623408760295	38.30398308199641	38.24772606086961	38.17893843151263	38.10615426030326	38.02484378801762	37.95805442958683	37.868880295288534	37.7672092024	37.66334311761326	37.54043133661547	37.416525597022265	37.29442399581709
	1	2	3	4	5	6	7	8	9	10	11	12	13	14	15	16	17	18	19	20	21	22	23	24	25	26	27	28	29	30	31	32	33	34	35	36	37	38	39	40	41	42	43	44	45	46	47	48	49
SRR1822165_002_2.trim	32.39124385395962	32.68039543885344	32.83054974369704	36.06164347735119	36.04147661889319	36.168984726435816	36.1867010147505	36.20906737106392	37.91855581127733	37.963756669107646	38.03617794748405	37.96218485197196	37.98932419709175	39.44332304634376	39.450899675698295	39.427620567004915	39.3696804059002	39.33221571294069	39.321045611465635	39.258329846218224	39.20193447280776	39.15616322193462	39.06823149963741	39.04133047356416	38.976225157582014	38.88654694532329	38.805257424833	38.74116438050132	38.6803505401529	38.80005007247332	38.81730185622074	38.77906150158689	38.893876168576696	38.938879096704085	38.9551316275277	38.959976113100204	38.96563093055421	38.949931385157086	38.92251109874147	38.88858922810854	38.84951135909837	38.80136795675165	38.78187372883048	38.741204004680796	38.69787903098301	38.66608080706119	38.63688204350847	38.621973963285306	38.64149346839196
	1	2	3	4	5	6	7	8	9	10	11	12	13	14	15	16	17	18	19	20	21	22	23	24	25	26	27	28	29	30	31	32	33	34	35	36	37	38	39	40	41	42	43	44	45	46	47	48	49
SRR1822165_003_1	32.56817193013957	32.92053514084653	33.07097919242005	36.42781226908282	36.28195375786413	36.36984040385904	36.37190355172199	36.37614897481406	38.13993494609918	38.107304406676654	38.1155777159313	38.119826591990496	38.19970235423299	39.683991353770296	39.73805791316478	39.724311651001706	39.68113574994993	39.6476177979738	39.65514699281092	39.59423147310484	39.5478615774535	39.48768153974711	39.43651029329503	39.39281126772235	39.318814182026614	39.224517102546216	39.13661837116634	39.055723983619124	39.04094701076635	39.049847033555935	39.059252916030744	39.03289296492476	39.11514091558877	39.1194778423099	39.06585671567578	39.0278809831288	38.975347541142106	38.90616907108278	38.87634061449003	38.84846826377907	38.798438222965	38.74212723493298	38.68122380061187	38.61341788498857	38.50826812980394	38.43723196342617	38.350091158332354	38.235500991001565	38.11222488484355
	1	2	3	4	5	6	7	8	9	10	11	12	13	14	15	16	17	18	19	20	21	22	23	24	25	26	27	28	29	30	31	32	33	34	35	36	37	38	39	40	41	42	43	44	45	46	47	48	49
SRR1822165_003_1.trim	32.57685940609949	32.93340380734081	33.08398617732586	36.439157730946285	36.29541517737994	36.384249059328994	36.38599520986078	36.39012073034796	38.15638949797736	38.1266194630369	38.13551418987163	38.13966762085682	38.21957537666089	39.70794454881808	39.76217813526474	39.74935151702279	39.70645482598677	39.67436473089919	39.68264717118381	39.62366880007536	39.578662005369566	39.52754365549451	39.4791585970569	39.43947616388637	39.371252207663474	39.28308197179165	39.20241432096349	39.13163616771537	39.12524056099086	39.14494283139732	39.1664973122667	39.15174562013788	39.243772905367855	39.260761994653784	39.21971754960345	39.19491042547017	39.160225603227175	39.112715553473	39.105231126028144	39.10111410442027	39.07174759368507	39.044303008077264	39.00931577377919	38.98211246377698	38.92241235925068	38.889846446804924	38.857705746342354	38.82776411001457	38.82617952077683
	1	2	3	4	5	6	7	8	9	10	11	12	13	14	15	16	17	18	19	20	21	22	23	24	25	26	27	28	29	30	31	32	33	34	35	36	37	38	39	40	41	42	43	44	45	46	47	48	49
SRR1822165_003_2	32.24789541653143	32.537739204298255	32.68498753478865	35.89934600802469	35.8766013135087	35.996358846156504	36.008936278944496	36.025553683280044	37.714719308301625	37.75363770087636	37.820557930429615	37.74206162855742	37.764782152303475	39.196744887882154	39.19655152172262	39.16632770039295	39.10129624386235	39.05388873158705	39.03736110439701	38.96140100688522	38.89283371200873	38.83510873393507	38.73424411096455	38.69798795605063	38.61847130239014	38.51059197668557	38.418358045068125	38.3402968170549	38.26060233558697	38.35338701546239	38.35441427318495	38.29781323591362	38.384605291326835	38.41452525154865	38.39421835182973	38.38032015911273	38.35277238731242	38.313061538780275	38.24791613433423	38.1831246590195	38.111946920989205	38.03089542343736	37.96400109113762	37.87413416849098	37.77354405640767	37.66568199553877	37.54302397049785	37.41353079701388	37.2971537191909
	1	2	3	4	5	6	7	8	9	10	11	12	13	14	15	16	17	18	19	20	21	22	23	24	25	26	27	28	29	30	31	32	33	34	35	36	37	38	39	40	41	42	43	44	45	46	47	48	49
SRR1822165_003_2.trim	32.39300772248592	32.68328736823192	32.8325317787186	36.062854441519654	36.04363980804555	36.169641751313975	36.18834701819939	36.211376667870304	37.917322127268385	37.96424141883016	38.03710002948046	37.9652636408198	37.99282874641742	39.44578298541153	39.45162325712023	39.43056827518355	39.3711747354172	39.33200758467783	39.324661890482695	39.260377035939996	39.20365959421989	39.15700328348465	39.06633432569997	39.043062777613784	38.97600904422339	38.8847376969218	38.80683025718502	38.74373123313941	38.68182097416536	38.80118784593508	38.817779099728256	38.780036479949246	38.89126932449625	38.94245664893147	38.955694823564	38.964934642440014	38.96609363661387	38.95316357150691	38.915994248835645	38.88561820341771	38.849446755153785	38.799988751406076	38.78220098642477	38.73958576154028	38.69847182202232	38.665469057134885	38.63808673674075	38.61880799762624	38.64537302489579
	1	2	3	4	5	6	7	8	9	10	11	12	13	14	15	16	17	18	19	20	21	22	23	24	25	26	27	28	29	30	31	32	33	34	35	36	37	38	39	40	41	42	43	44	45	46	47	48	49
SRR1822165_004_1	32.565283021801605	32.91806322543529	33.07132491467754	36.426866275016906	36.28121169559122	36.3685515783036	36.36932252538943	36.375177836113494	38.13659238796649	38.10443417666738	38.113645374706195	38.117741112081454	38.198269450541474	39.68318998468472	39.736520087382644	39.725224092938646	39.68216378284947	39.64586059721837	39.65591530206873	39.593262570324626	39.548192614974774	39.48810020498122	39.436884700004406	39.39413795158711	39.32103791504811	39.22940146000534	39.13867200153412	39.05874357652071	39.0469124540995	39.054470326959304	39.062319734431405	39.03452288093208	39.114727292045124	39.11966264910376	39.066999836740614	39.026511509786495	38.97717348771279	38.9088066775679	38.87640228148509	38.84849658839718	38.7968262894252	38.74125590519554	38.680584313105584	38.611500975669166	38.50671695746704	38.43589996086958	38.34984801328879	38.234266848757024	38.11523909725336
	1	2	3	4	5	6	7	8	9	10	11	12	13	14	15	16	17	18	19	20	21	22	23	24	25	26	27	28	29	30	31	32	33	34	35	36	37	38	39	40	41	42	43	44	45	46	47	48	49
SRR1822165_004_1.trim	32.574047334473995	32.93079830288146	33.08376937305844	36.438194068987	36.29450714310961	36.38260833138059	36.38321313604308	36.38899543516481	38.152732813794785	38.12305942140354	38.132983716092646	38.13682069112678	38.21782000646696	39.70686741294151	39.76020935143209	39.74983996240262	39.707457817492994	39.672773186469655	39.68318970313516	39.622477526008566	39.57827211696568	39.52707433757623	39.47869791339325	39.439773038277856	39.37233841922598	39.28738919185872	39.203963070789726	39.13368069230244	39.1298510836255	39.14825290743567	39.16779574409802	39.15117554466332	39.2421041657594	39.25937383136816	39.21882520511388	39.19339786125656	39.161454106692865	39.114514338786464	39.10507978895929	39.10285940248442	39.07090084251458	39.043292135993134	39.00930079706953	38.98059136339328	38.92317709089431	38.89077226930673	38.85794314331481	38.82516081408837	38.82797914344145
	1	2	3	4	5	6	7	8	9	10	11	12	13	14	15	16	17	18	19	20	21	22	23	24	25	26	27	28	29	30	31	32	33	34	35	36	37	38	39	40	41	42	43	44	45	46	47	48	49
SRR1822165_004_2	32.25190145352679	32.54165964824082	32.68777161308044	35.90234627055967	35.881554022011514	36.001075438791986	36.01208896858941	36.0291625311942	37.717927953375195	37.75821544537419	37.82170650109228	37.74480744462786	37.76475877778325	39.19393918976701	39.19709035499846	39.16796021653895	39.10315272008272	39.05558204561415	39.03629929850294	38.96580752496184	38.8925286805273	38.838653084177054	38.73641383921283	38.70018062188868	38.6233411680561	38.51454174646077	38.422339066415475	38.3423419688045	38.2627556110695	38.35592359460881	38.35863162722959	38.301893808841406	38.3900163000241	38.419290262225665	38.39804321968234	38.387502623811514	38.35929243901744	38.31786213133829	38.25381521629277	38.18818753579397	38.12024183120016	38.03614899621394	37.96897294299656	37.87735981072277	37.77872522927578	37.670085179935164	37.54741907647018	37.4173531766907	37.29787710973881
	1	2	3	4	5	6	7	8	9	10	11	12	13	14	15	16	17	18	19	20	21	22	23	24	25	26	27	28	29	30	31	32	33	34	35	36	37	38	39	40	41	42	43	44	45	46	47	48	49
SRR1822165_004_2.trim	32.395366829737014	32.6850630266677	32.833824028025234	36.06345736192584	36.04635657554887	36.17284060517121	36.18999637379023	36.21340179058835	37.919097558133906	37.96667290671477	38.036717664878	37.96697530904602	37.99181157323831	39.44142754845964	39.45129947910871	39.430040987952346	39.37075704001791	39.33216474250638	39.322241756918274	39.262842608095745	39.20053873341339	39.157103465440564	39.06636109429502	39.04339824456539	38.978713862542925	38.88671578776118	38.80804484598316	38.743231972975245	38.68076172312328	38.800236358288565	38.81825985895031	38.780335408589124	38.8928867467327	38.94366531592177	38.9560818759313	38.96846607091165	38.96901095245887	38.95545460187761	38.91999331340947	38.88949873792801	38.85483553088133	38.80450556547506	38.7850892344764	38.741394941288235	38.701974965311	38.66875867335871	38.64009450156298	38.62063183782819	38.64749139161318
	1	2	3	4	5	6	7	8	9	10	11	12	13	14	15	16	17	18	19	20	21	22	23	24	25	26	27	28	29	30	31	32	33	34	35	36	37	38	39	40	41	42	43	44	45	46	47	48	49
SRR1822165_005_1	32.56397779588046	32.91713357087927	33.06858879885912	36.42533056403687	36.2788967587209	36.36671413439794	36.36934662429809	36.37485619764817	38.13376261574146	38.10380094230702	38.11105169007924	38.115621236524035	38.195972290452765	39.68091320452788	39.73426361795317	39.7241668791314	39.68175062651187	39.6450128826179	39.65474480394169	39.59243666996246	39.54730294154836	39.48718474897032	39.43693113862443	39.391986037439395	39.31970449782664	39.228248274889985	39.13956653048195	39.059663207118916	39.04747602257723	39.055335144983864	39.064819363517834	39.03518726952758	39.11472266615261	39.119851875804514	39.065489922953034	39.02602641195772	38.976335574058986	38.90664610422587	38.87591437567497	38.84926715212268	38.79430926159695	38.73888498506528	38.67952337423021	38.609476341792536	38.50444103118982	38.4327595749047	38.344793992119115	38.229412167078124	38.11388731699531
	1	2	3	4	5	6	7	8	9	10	11	12	13	14	15	16	17	18	19	20	21	22	23	24	25	26	27	28	29	30	31	32	33	34	35	36	37	38	39	40	41	42	43	44	45	46	47	48	49
SRR1822165_005_1.trim	32.572715944669575	32.92976994523503	33.081014460884404	36.43668310662939	36.2927004471251	36.38072231122839	36.38343019298632	36.389025015968755	38.14998481659494	38.12242431857925	38.13021602320443	38.13479617587619	38.21546717766678	39.70479376747401	39.75804353972293	39.74898585325501	39.70699797903643	39.67185206127813	39.68173174588215	39.62129132242222	39.57725495370399	39.525963192933915	39.478258683801236	39.43725876106491	39.37029754415812	39.286125489867345	39.20439244120788	39.13438880861574	39.12972756486063	39.14802178790468	39.16885206008489	39.150254936595395	39.239994257550954	39.2578577196758	39.21548826896565	39.191367912102855	39.15998108185727	39.111838722248045	39.103779836189446	39.10277140666529	39.06803019691965	39.03987130861571	39.00869334650782	38.977709267370656	38.92122597248158	38.88985475533344	38.85473841672056	38.82258807026339	38.82762840362012
	1	2	3	4	5	6	7	8	9	10	11	12	13	14	15	16	17	18	19	20	21	22	23	24	25	26	27	28	29	30	31	32	33	34	35	36	37	38	39	40	41	42	43	44	45	46	47	48	49
SRR1822165_005_2	32.251326090876866	32.54053516239561	32.68674510242873	35.901076418901695	35.88028803999726	35.99987252115838	36.010238727450236	36.02731674657414	37.71492310849382	37.754875806588686	37.819268167807756	37.74383696803494	37.76300336005207	39.19237282690032	39.19698486629231	39.1656157435333	39.10061811691986	39.05425831151683	39.037155418472615	38.9648189489525	38.89109886761478	38.83605184554125	38.734923813254895	38.69961735619247	38.62107277072671	38.51007186490145	38.41886023551457	38.338503999519105	38.259729330290426	38.355479413721696	38.36001061287267	38.30280888745173	38.38998057761388	38.41995572442184	38.399766392431694	38.3880290112824	38.35822590908997	38.31634237293054	38.252502420025166	38.188219918620824	38.11932848706452	38.035488865811416	37.971388773156065	37.87853961068169	37.78205574660108	37.67231304657849	37.54778901940788	37.41770567104655	37.29793152624302
	1	2	3	4	5	6	7	8	9	10	11	12	13	14	15	16	17	18	19	20	21	22	23	24	25	26	27	28	29	30	31	32	33	34	35	36	37	38	39	40	41	42	43	44	45	46	47	48	49
SRR1822165_005_2.trim	32.39560833097729	32.68487314003288	32.83362443585797	36.0628331186714	36.045606760280215	36.1723190818752	36.18892972701285	36.212481806092214	37.91696457554529	37.96423732185677	38.0350757599556	37.96664153551346	37.99068367208034	39.440140734457955	39.45149687431282	39.42866522162536	39.36916407501649	39.331696666980804	39.32358663441502	39.26202892176882	39.199404409631256	39.15495094685202	39.06529549994864	39.04314579504122	38.97701353175573	38.8836098555172	38.806088701075005	38.74013864715897	38.678261703295604	38.80014644609718	38.82031926807108	38.781373006377684	38.89297615289938	38.94433893197806	38.95758053265964	38.96918779163879	38.96798557253374	38.953828571181894	38.91828825920261	38.889108087439006	38.85368081950907	38.803509613004	38.785509318309245	38.74143439105582	38.703713948167874	38.66942620203792	38.639061999388126	38.61964749656173	38.646126902103
	1	2	3	4	5	6	7	8	9	10	11	12	13	14	15	16	17	18	19	20	21	22	23	24	25	26	27	28	29	30	31	32	33	34	35	36	37	38	39	40	41	42	43	44	45	46	47	48	49
SRR1822165_006_1	32.56404513017556	32.917251554686345	33.068877852921794	36.4244347714164	36.27808736650516	36.36562231941321	36.36899818508348	36.373767415985604	38.132957968399204	38.10371111988383	38.10991949925235	38.11589723477902	38.196240764528184	39.680669713699295	39.73467578991197	39.72392364047549	39.68210799833107	39.64446640503996	39.65451452926629	39.591420049083084	39.545577209969686	39.4875603496457	39.436179466824	39.39112703638212	39.318830989893996	39.22773617454297	39.138318062177085	39.05950870270181	39.04861142905024	39.05628487192356	39.063039194767924	39.03531528667647	39.11334460349559	39.11783827115596	39.06423474187326	39.023974865868084	38.97497125590323	38.905243389721576	38.87433797874794	38.84706499232483	38.79178216855314	38.73919105343767	38.67798923489305	38.606412762638115	38.50322253502633	38.43247793550438	38.34381308692163	38.22923233609386	38.11133964335724
	1	2	3	4	5	6	7	8	9	10	11	12	13	14	15	16	17	18	19	20	21	22	23	24	25	26	27	28	29	30	31	32	33	34	35	36	37	38	39	40	41	42	43	44	45	46	47	48	49
SRR1822165_006_1.trim	32.57264993816488	32.92982303024379	33.08134482003231	36.43588217376847	36.291751797233175	36.37941278891663	36.38280608384266	36.38787507996673	38.14894190815237	38.12236458894264	38.129210526545464	38.13525003294673	38.21564528896682	39.70460267990005	39.75886136103593	39.7487512971411	39.70753777527974	39.67164024091696	39.681754668616996	39.62082023828122	39.57613473307894	39.52671533178022	39.4778174187145	39.43660035200201	39.36959771309227	39.285857641921396	39.20414351477422	39.135012318881806	39.13172715182122	39.150524072238646	39.168865993683426	39.152168524749236	39.24062906915361	39.257553852890055	39.215552284276505	39.19139844155292	39.16036030905498	39.112514574252856	39.1039789739057	39.102595268008606	39.06656321275866	39.040981850429056	39.00863908444219	38.97691499421082	38.921883802919155	38.89202307921615	38.856687044453224	38.82400569722732	38.82618590731176
	1	2	3	4	5	6	7	8	9	10	11	12	13	14	15	16	17	18	19	20	21	22	23	24	25	26	27	28	29	30	31	32	33	34	35	36	37	38	39	40	41	42	43	44	45	46	47	48	49
SRR1822165_006_2	32.250836839782	32.54182212090402	32.6875907566241	35.90197809488187	35.881897395452256	36.0011368063516	36.01239602670631	36.02892722970831	37.716723578970466	37.75517717679844	37.82075345382675	37.74437838029282	37.764688859729674	39.19671069055803	39.20009001156674	39.16625274591428	39.10241709563254	39.057538295948014	39.03921636379185	38.967634708529246	38.894620815477154	38.84008607248091	38.73962556224836	38.70170322270779	38.621706954473325	38.51301150886856	38.42189509765218	38.3392079845961	38.26250206240514	38.35732259644497	38.36166163770949	38.304061145669294	38.39028479763378	38.42259739519311	38.40113024120854	38.389984183188226	38.36108632385678	38.32024681482582	38.25596110671035	38.191344549937845	38.12280963935769	38.03854602813164	37.974385576035154	37.882016604628944	37.785629074599896	37.67420477545051	37.551233599020065	37.421499461399115	37.30099798812918
	1	2	3	4	5	6	7	8	9	10	11	12	13	14	15	16	17	18	19	20	21	22	23	24	25	26	27	28	29	30	31	32	33	34	35	36	37	38	39	40	41	42	43	44	45	46	47	48	49
SRR1822165_006_2.trim	32.39442602433781	32.68538099074088	32.83355050537228	36.06302032922292	36.046178659421585	36.17233539508583	36.19009957330713	36.213382219588425	37.91760263015267	37.96347495044899	38.03561039598041	37.96666227376943	37.99183881150893	39.44363403733148	39.45412637056212	39.428989107069455	39.37018421367285	39.3343390449725	39.32534698797073	39.26440470278559	39.20306632827226	39.15875698221566	39.06970041906213	39.04451952142214	38.97686129013082	38.88539531840562	38.8081439093673	38.73929325343195	38.67985953598402	38.80067339712052	38.8206120682596	38.78210692713857	38.89326512235601	38.94618095318103	38.95757413559794	38.969947398610046	38.96903765391091	38.95629808258804	38.92153776876569	38.89219512061288	38.856198948151494	38.805536221824084	38.78647539150207	38.74279932396799	38.705191526940375	38.669112170268065	38.63911827477719	38.618075110925346	38.644029273823634
	1	2	3	4	5	6	7	8	9	10	11	12	13	14	15	16	17	18	19	20	21	22	23	24	25	26	27	28	29	30	31	32	33	34	35	36	37	38	39	40	41	42	43	44	45	46	47	48	49
SRR1822165_007_1	32.56385893105445	32.91598413152061	33.06803114463032	36.42291659571065	36.2774629387488	36.36486692600781	36.36816323387645	36.372092592784554	38.13265343898499	38.10300962089498	38.109344573753035	38.115501828073704	38.195155937870666	39.680237405245954	39.73328856317405	39.72239045995786	39.68131988550291	39.64368259487251	39.65445630911253	39.591257083878155	39.54400852360651	39.48577671290284	39.43471948064641	39.39116853077368	39.317800506736994	39.2249767140875	39.1374053940391	39.059201008143035	39.04927284277678	39.05812667240238	39.062335906506874	39.03453497033175	39.112846715760824	39.115930525795164	39.06222706615272	39.02212791036886	38.97231086582131	38.904352281427094	38.8735489803806	38.845623655229296	38.78718156792304	38.73508628004401	38.676074076596954	38.6043564277263	38.501711829243554	38.429612868928075	38.33993211915872	38.22492340452628	38.108924020547875
	1	2	3	4	5	6	7	8	9	10	11	12	13	14	15	16	17	18	19	20	21	22	23	24	25	26	27	28	29	30	31	32	33	34	35	36	37	38	39	40	41	42	43	44	45	46	47	48	49
SRR1822165_007_1.trim	32.572476192613536	32.92843271467792	33.08048804207156	36.43446516603455	36.29108298360975	36.37855502442454	36.381763504566976	36.38618012073879	38.14864037942204	38.12147564652109	38.12845964526433	38.13473671611422	38.21424403599722	39.70401714580668	39.75714670436949	39.747149472235314	39.70659799367131	39.67058731120537	39.681459039326135	39.62014333056547	39.57412015189555	39.52428563840094	39.47605732862952	39.43621223651709	39.36812996837305	39.28298823212361	39.203437819916154	39.134828013053756	39.13258754030992	39.15257733974	39.168472231630126	39.1516628883168	39.240284710820774	39.25577215560768	39.213458156028366	39.18937971707778	39.1584812030534	39.111998846463884	39.10344643833543	39.10220160581485	39.06361486569013	39.03841660844396	39.00855828173669	38.97610975204986	38.92191277768282	38.891337910330854	38.854917126131646	38.8224889004445	38.82554252948297
	1	2	3	4	5	6	7	8	9	10	11	12	13	14	15	16	17	18	19	20	21	22	23	24	25	26	27	28	29	30	31	32	33	34	35	36	37	38	39	40	41	42	43	44	45	46	47	48	49
SRR1822165_007_2	32.24960795260188	32.53927063635327	32.68604814741871	35.90027409999393	35.878700757143854	35.99768029367645	36.00864577425474	36.02610909801703	37.712132811886846	37.750449799422775	37.81820254967785	37.74056161622743	37.76274209574694	39.193590709920464	39.19630061261571	39.16308283269238	39.09832578361353	39.054449793499494	39.03735519420229	38.96235382444273	38.892223615839455	38.83625079779239	38.736045852145935	38.69855294157716	38.61693600335258	38.50772766514488	38.417007378931764	38.33585023567269	38.25740669716171	38.351703166439854	38.35609157990289	38.29918806576623	38.38755532718003	38.41737832462857	38.39900799791501	38.387005942535254	38.35618561204559	38.314176196984754	38.250928845063164	38.186054811113856	38.11839091012748	38.0342269595336	37.96878947313864	37.876703869829896	37.780931021870245	37.6678940205923	37.54731001434916	37.41629288272933	37.29670472870616
	1	2	3	4	5	6	7	8	9	10	11	12	13	14	15	16	17	18	19	20	21	22	23	24	25	26	27	28	29	30	31	32	33	34	35	36	37	38	39	40	41	42	43	44	45	46	47	48	49
SRR1822165_007_2.trim	32.393312985779154	32.68284446838274	32.83219252376998	36.061336654772326	36.043241544917976	36.16902384104969	36.186646917569966	36.21130486171892	37.91376826230391	37.959356508599086	38.03353232044405	37.96343873665627	37.99049873949894	39.4413893190302	39.451265363525515	39.42668147848919	39.36717685166484	39.33229650575641	39.32459660225768	39.26038286317018	39.20196060090173	39.156287661819505	39.067448500291654	39.042751035181176	38.97360811486214	38.88191270498194	38.80532629187467	38.738149435587175	38.67737110786939	38.79774245096709	38.81751014406995	38.77965034684934	38.893449650797876	38.94331431707476	38.95754278044197	38.968921415874156	38.9665234735757	38.95280051316528	38.9195018188257	38.88965178278872	38.855346246151456	38.804656166678996	38.78420100630429	38.74136979237256	38.703717131594196	38.66587888341912	38.637798628939564	38.615655745134816	38.642471914281245
	1	2	3	4	5	6	7	8	9	10	11	12	13	14	15	16	17	18	19	20	21	22	23	24	25	26	27	28	29	30	31	32	33	34	35	36	37	38	39	40	41	42	43	44	45	46	47	48	49
SRR1822165_008_1	32.56343687470162	32.91552783685061	33.06775651443907	36.422380896549534	36.27597435616737	36.364118715113655	36.36805843902205	36.37128302725224	38.13255532099163	38.10270488410462	38.109016086018386	38.1153259923965	38.19520677720609	39.67999492150025	39.731934888969356	39.72119101183277	39.68109612680185	39.642971751492944	39.65465813081412	39.591583034442465	39.54257486414689	39.4854773692594	39.43395780310838	39.390022302646194	39.317539026392005	39.22359001997068	39.1364386890993	39.05805036135728	39.05003229122605	39.058860718905684	39.061953162499684	39.034613473700304	39.11257103583905	39.11585975308386	39.06185599732601	39.02068063556388	38.972442013443775	38.90361862539781	38.8717769502184	38.84390544403513	38.78623726569428	38.73442944286137	38.674390434282984	38.602744074058	38.4997697185384	38.42785000029149	38.33829545079134	38.22402791102002	38.106561693731486
	1	2	3	4	5	6	7	8	9	10	11	12	13	14	15	16	17	18	19	20	21	22	23	24	25	26	27	28	29	30	31	32	33	34	35	36	37	38	39	40	41	42	43	44	45	46	47	48	49
SRR1822165_008_1.trim	32.57194881458147	32.92778447197611	33.08021431325052	36.43391691761729	36.28943677320587	36.377630890849076	36.38152065278361	36.385322055663586	38.14865330983201	38.12116578973032	38.12813241029756	38.134535496450255	38.21413456887654	39.703571080277804	39.75557398369088	39.74579819970062	39.706107966910515	39.66984933799433	39.68161483699063	39.620202021524264	39.57263648181093	39.52391466286832	39.47513526429317	39.434914004753146	39.36789525412831	39.28148990393527	39.20236044565067	39.13355147425631	39.13282831070391	39.15280745145503	39.167719924852875	39.1515409389992	39.23947789148077	39.25523553550558	39.21252092347221	39.18716335764339	39.1574528085329	39.11008098255342	39.10142791894361	39.10071404905491	39.063302073050345	39.03817154912556	39.0069406566068	38.974996397227045	38.921044856620405	38.890631112078424	38.855056420670856	38.82364509534835	38.82580612201326
	1	2	3	4	5	6	7	8	9	10	11	12	13	14	15	16	17	18	19	20	21	22	23	24	25	26	27	28	29	30	31	32	33	34	35	36	37	38	39	40	41	42	43	44	45	46	47	48	49
SRR1822165_008_2	32.250270281124756	32.53915918440849	32.68594078236102	35.90068747599211	35.87848976818333	35.996944479172	36.00838859332683	36.02625143885428	37.71119206769433	37.750166962156754	37.81715716725948	37.739154909140844	37.75954210588024	39.19154494569438	39.19505584730299	39.1601806754016	39.09562413401539	39.05244328306871	39.03513622233464	38.96002365648095	38.89035039704929	38.833915568646226	38.73286767463659	38.69517471269877	38.61454964265888	38.50563201734981	38.416104026330466	38.33379735101826	38.25460514340608	38.34836824046178	38.35374860001179	38.296124469883004	38.38532469038317	38.41483504916234	38.396722813022464	38.38590314705042	38.35334244958585	38.3134509636518	38.24924421689081	38.183699829572284	38.1167873566085	38.034591449594274	37.966819388727416	37.87391134520001	37.77837012546615	37.66544799946624	37.542844335561874	37.41414193759016	37.29263105800567
	1	2	3	4	5	6	7	8	9	10	11	12	13	14	15	16	17	18	19	20	21	22	23	24	25	26	27	28	29	30	31	32	33	34	35	36	37	38	39	40	41	42	43	44	45	46	47	48	49
SRR1822165_008_2.trim	32.39430718974354	32.68283091938578	32.83228207875475	36.0620319833597	36.043272374312515	36.16873895920888	36.18687612780516	36.211919047397764	37.91359662586224	37.95963889290686	38.0330705033259	37.962612338720184	37.98819523031278	39.439822575018475	39.4509191632463	39.42457311122703	39.36542686913762	39.33133467333658	39.32346417236692	39.25920095925208	39.20130265946546	39.15516973757202	39.06577383643151	39.04053501421488	38.972804515862556	38.88124254633571	38.80587563317561	38.737599302269594	38.67606414821713	38.7956508033233	38.81624095303503	38.77797034023825	38.892767333491356	38.94211860393861	38.956459236652584	38.968465413259544	38.96432783789819	38.951867502588364	38.91782179832291	38.887785193658736	38.854046605730176	38.805910019471675	38.782937231654344	38.74029481045111	38.70318327434854	38.66463858898079	38.63577895741561	38.61497990032513	38.641418704348744
	1	2	3	4	5	6	7	8	9	10	11	12	13	14	15	16	17	18	19	20	21	22	23	24	25	26	27	28	29	30	31	32	33	34	35	36	37	38	39	40	41	42	43	44	45	46	47	48	49
SRR1822165_009_1	32.5638629785886	32.91562671888724	33.06751429106251	36.4228697317456	36.27602758859019	36.36400524125617	36.36817060000864	36.37137870955665	38.13312848277153	38.10313640225201	38.10967357341358	38.11570965744647	38.19498048927991	39.68069691428242	39.73293726331553	39.72181370502095	39.68245590289277	39.64434793877522	39.65567135595905	39.59223775720313	39.543373698685365	39.48588403000763	39.435340465665455	39.39150628518769	39.317887946550705	39.22307765410589	39.13717058560958	39.05943930078187	39.05177036386413	39.06151564457372	39.06181629685093	39.03463779176086	39.112946766692104	39.116495845872514	39.06372849141096	39.02326196201529	38.97440654293079	38.90703509049806	38.874031879508706	38.845675531685124	38.787431352503276	38.73667583406529	38.6743388673703	38.60230269694308	38.500772653313945	38.42965514262264	38.340497343374274	38.22697864620081	38.110542124436634
	1	2	3	4	5	6	7	8	9	10	11	12	13	14	15	16	17	18	19	20	21	22	23	24	25	26	27	28	29	30	31	32	33	34	35	36	37	38	39	40	41	42	43	44	45	46	47	48	49
SRR1822165_009_1.trim	32.57236176313292	32.927796235159654	33.07977138840054	36.43431606525475	36.28934870368657	36.37738255896711	36.38143813944935	36.3853354306661	38.14913642148707	38.12151028909323	38.12877646471401	38.13493112380141	38.214120566372955	39.704211483769825	39.75629970908528	39.74614650020688	39.70729055915101	39.67100099920099	39.682444963928084	39.620483445677976	39.57338973818187	39.5244009614881	39.476671035996915	39.436313172090735	39.36805623074026	39.28094795782584	39.202864127396126	39.13456457604417	39.13441670580922	39.15507982608919	39.16747256633231	39.15141255321543	39.23976754336562	39.255842874178335	39.214465830362016	39.189318843873316	39.159020120387716	39.11341203758666	39.10344860728166	39.10200193951149	39.06405402771623	39.039876772865185	39.00704132210585	38.97475553991589	38.92209781488912	38.89202030802023	38.856759472688445	38.82618567610832	38.828041158546924
	1	2	3	4	5	6	7	8	9	10	11	12	13	14	15	16	17	18	19	20	21	22	23	24	25	26	27	28	29	30	31	32	33	34	35	36	37	38	39	40	41	42	43	44	45	46	47	48	49
SRR1822165_009_2	32.251702400322536	32.54014197468646	32.6877564831747	35.90148166280292	35.879569180261775	35.99787239557085	36.00946766692105	36.0275891661507	37.71325087474262	37.752070728160234	37.819176662010975	37.74070929747008	37.76138576509381	39.194311797146106	39.19636855822258	39.162741004190124	39.09801667410618	39.053441230255295	39.036122622355975	38.96150786908379	38.893422223502135	38.835757462310475	38.73523420063644	38.697861740269836	38.61616553154113	38.50931014125474	38.420137366988726	38.338431942864545	38.25923310630822	38.352210686978935	38.358685654221084	38.298504514103875	38.38900257743092	38.4186076113407	38.399710866967126	38.391123270313464	38.359004161327015	38.318528992498095	38.253347348413946	38.18755633630434	38.12008121067258	38.03797894858097	37.97168281760717	37.87864936860142	37.78331783035033	37.669649958962694	37.54528013362324	37.41843885441115	37.298332301401025
	1	2	3	4	5	6	7	8	9	10	11	12	13	14	15	16	17	18	19	20	21	22	23	24	25	26	27	28	29	30	31	32	33	34	35	36	37	38	39	40	41	42	43	44	45	46	47	48	49
SRR1822165_009_2.trim	32.395515409052635	32.6834971219869	32.8337281835783	36.06246897501299	36.04392643506387	36.16920307756232	36.18750061831744	36.21275473951232	37.91525239281576	37.96121505633526	38.034773009119675	37.96371393172495	37.989160095043395	39.4418668123859	39.45118434705387	39.426431863163586	39.36688309232047	39.331359955027224	39.32314811743434	39.259337175339695	39.20297405214022	39.155477330165496	39.06655428272522	39.041438492260035	38.97246657709201	38.882849012353816	38.80746636700585	38.73966323759977	38.677749463943385	38.79622637084291	38.81824052867626	38.7780477466742	38.89378476398021	38.94321146053954	38.95714595511919	38.970834756375226	38.967258957840166	38.95420798090675	38.919478889378155	38.88902024575861	38.85477966235518	38.80701196993226	38.785055210052036	38.741522787169764	38.70398236630944	38.66535161375747	38.6352946295001	38.615967439457485	38.643175166455585
	1	2	3	4	5	6	7	8	9	10	11	12	13	14	15	16	17	18	19	20	21	22	23	24	25	26	27	28	29	30	31	32	33	34	35	36	37	38	39	40	41	42	43	44	45	46	47	48	49
SRR1822165_01_1	32.564683014819074	32.915773323588716	33.067763972901666	36.42259300149797	36.27615885801365	36.36459127027321	36.368208700700265	36.37115592944482	38.13252007235897	38.10287103412171	38.10988249441498	38.11641864539437	38.19493953671596	39.68085545309884	39.73296531848834	39.72226697144516	39.68169825892695	39.64482420812017	39.65632648618389	39.59270034779995	39.543809316477216	39.48631243942009	39.43619451917046	39.39240541759318	39.319473168607814	39.22432163460791	39.13873330327015	39.060920970107865	39.053470483654436	39.063046644585775	39.062049376188924	39.034542080683366	39.113166638158475	39.11642693868665	39.06388530376775	39.0238515086017	38.975050148501765	38.90729187723854	38.87380304467493	38.84569500380973	38.78799649608401	38.73839846159428	38.67488946596381	38.60367963011917	38.50109004960425	38.43111591430956	38.34131199883894	38.2281432873574	38.11094559081933
	1	2	3	4	5	6	7	8	9	10	11	12	13	14	15	16	17	18	19	20	21	22	23	24	25	26	27	28	29	30	31	32	33	34	35	36	37	38	39	40	41	42	43	44	45	46	47	48	49
SRR1822165_01_1.trim	32.57315049180036	32.927898259831686	33.07993608506908	36.434005110471126	36.289459640214034	36.37785120348505	36.38156648142649	36.384997902496735	38.14843514734633	38.12121316865445	38.1287846055306	38.135449481070886	38.213950570149045	39.704047788508824	39.75617846950869	39.74633565394181	39.706313406266744	39.67112667610412	39.68276428410197	39.62074417635158	39.57372369816558	39.52447951694647	39.47750512693586	39.4369361464043	39.36917903570004	39.28162378850793	39.2038070553298	39.13540081157082	39.13568043423628	39.15618498125986	39.167188027716705	39.151095487246565	39.239739353145126	39.255424950490024	39.214592886112335	39.18960711388581	39.15882469151623	39.11294709635021	39.10266213139179	39.10132033399443	39.063966177699456	39.040880072487866	39.006970311844654	38.975615031182535	38.92210109571472	38.89288477389741	38.85714949471483	38.826802490832954	38.82822754374844
	1	2	3	4	5	6	7	8	9	10	11	12	13	14	15	16	17	18	19	20	21	22	23	24	25	26	27	28	29	30	31	32	33	34	35	36	37	38	39	40	41	42	43	44	45	46	47	48	49
SRR1822165_01_2	32.2522010916046	32.540542795979825	32.68797679951484	35.901210302342335	35.879343482249766	35.998202428897976	36.0083114338584	36.027516107128605	37.71244149341461	37.75159568126804	37.819370020785065	37.741002555370684	37.76178658248975	39.19391531511919	39.19635198805766	39.16192134848932	39.09743737268501	39.052485136865236	39.03490491222068	38.96123456022226	38.89339024605162	38.83552587248027	38.73596023366351	38.69710615932451	38.61690535798515	38.508682040357236	38.420043332452174	38.33956781580598	38.25914620555962	38.352808056933455	38.35908141421367	38.298302466736125	38.39001902273917	38.41793890953573	38.40016586584563	38.3914102225194	38.35933073131288	38.31803946570464	38.254570381543274	38.189156002011124	38.121548046670505	38.039971595473936	37.97160635888186	37.87773406521638	37.782340470748004	37.6695662089806	37.54628227256942	37.41942289052336	37.2991634141411
	1	2	3	4	5	6	7	8	9	10	11	12	13	14	15	16	17	18	19	20	21	22	23	24	25	26	27	28	29	30	31	32	33	34	35	36	37	38	39	40	41	42	43	44	45	46	47	48	49
SRR1822165_01_2.trim	32.39639093271073	32.684160001005544	32.83430090818487	36.062805165776076	36.04426648399272	36.16970032151242	36.18651491322202	36.213070194871406	37.91494663543194	37.96138132504597	38.03551300844815	37.96431206868289	37.9898722801196	39.44178551209193	39.45127795819972	39.42594032825795	39.3669525660504	39.33087865223501	39.32244517032198	39.25950959797592	39.20318539544231	39.155479566917165	39.06819419711077	39.041508143730724	38.973890681853476	38.8827887606797	38.807951924512274	38.741324648859845	38.67816895099884	38.797401213118995	38.81913840811619	38.77828744721218	38.894685510735144	38.942464161486235	38.957201367293024	38.97040572665011	38.96724503213907	38.95319604331009	38.91987321480697	38.89008893141834	38.85612643394221	38.80883315593925	38.78530469450027	38.74107363395146	38.70279867018034	38.66586382898309	38.63643722696804	38.61706743719384	38.64405134176332
	1	2	3	4	5	6	7	8	9	10	11	12	13	14	15	16	17	18	19	20	21	22	23	24	25	26	27	28	29	30	31	32	33	34	35	36	37	38	39	40	41	42	43	44	45	46	47	48	49
SRR1822165_02_1	32.5654539544485	32.91551825284486	33.06675766433	36.42263795664488	36.27663954435553	36.365416398486886	36.36929890789854	36.37221221449375	38.13351973177273	38.10440842237765	38.11349282098368	38.118222541088166	38.197779277138395	39.68150576095501	39.7345899471756	39.723213080870934	39.68182796520505	39.64537718488282	39.65711769649862	39.59304385888801	39.54540943120848	39.487179042219374	39.43745184095439	39.39135409962172	39.320511123687325	39.22503169593657	39.141094898734885	39.06295311591453	39.054076699633896	39.063087022343204	39.063406377520295	39.03658831284375	39.114492327576045	39.11840099665752	39.06504226340716	39.0256447646342	38.97824370192999	38.9116616440964	38.874782466805065	38.85033819790956	38.791653770294786	38.740140718303095	38.67781750651726	38.606048063860676	38.50561435725562	38.43320154212549	38.34527267570686	38.23010459982828	38.113560421714595
	1	2	3	4	5	6	7	8	9	10	11	12	13	14	15	16	17	18	19	20	21	22	23	24	25	26	27	28	29	30	31	32	33	34	35	36	37	38	39	40	41	42	43	44	45	46	47	48	49
SRR1822165_02_1.trim	32.57372059416958	32.927483457053235	33.078929339124784	36.43399569671413	36.289693520419675	36.378478232083296	36.38256352737548	36.385920268308986	38.149368560053134	38.12236703752107	38.1320766468495	38.13695304121723	38.21632045505338	39.70424827792674	39.75765989596118	39.74722225566082	39.706551179635234	39.67165462964368	39.68387544860787	39.620965931186156	39.575442735124156	39.525427770026354	39.47825026318503	39.43593060719749	39.3703770707474	39.28204926088766	39.2061248036695	39.13706288200668	39.1369339080256	39.15666404460606	39.16908882687447	39.152718518499	39.240383823973225	39.25613393053372	39.21473982817956	39.19026639461207	39.160480652252794	39.11530555467618	39.10213190701946	39.10420061284377	39.06653481250333	39.041759212293336	39.008342823577195	38.97650986701405	38.92554261514797	38.89264009135862	38.85750721714721	38.826716673729216	38.826953911145516
	1	2	3	4	5	6	7	8	9	10	11	12	13	14	15	16	17	18	19	20	21	22	23	24	25	26	27	28	29	30	31	32	33	34	35	36	37	38	39	40	41	42	43	44	45	46	47	48	49
SRR1822165_02_2	32.255149246096444	32.54238785984115	32.68980511045985	35.902867332918056	35.88195979958067	36.002250767630905	36.012402532566846	36.03247192044352	37.71499454143523	37.752980195057894	37.82111940076226	37.74600436944188	37.76494163933067	39.19588775170588	39.19807972483135	39.164863678334484	39.09982167393396	39.051725696436456	39.03811489793196	38.96436405454162	38.89697441402987	38.8358856278515	38.73785058166414	38.698841851845614	38.6196184573306	38.50967273217031	38.42269519711052	38.34246115871797	38.263364159439305	38.35509912831318	38.36038079155017	38.301717602479215	38.392900369213955	38.421327642094276	38.40656011997187	38.39723484519821	38.36408639943226	38.32454204389904	38.26083521868578	38.19477143312255	38.12602641090625	38.04410183622752	37.976279395633924	37.883714569511554	37.78924086451234	37.678038957187496	37.554330137623175	37.42803669087947	37.306389046091525
	1	2	3	4	5	6	7	8	9	10	11	12	13	14	15	16	17	18	19	20	21	22	23	24	25	26	27	28	29	30	31	32	33	34	35	36	37	38	39	40	41	42	43	44	45	46	47	48	49
SRR1822165_02_2.trim	32.39824707309044	32.684972205546536	32.83461711380469	36.06275930542391	36.04566863442639	36.17222956999068	36.189294856730726	36.21649709808215	37.915662505567525	37.96155174750986	38.03581823406169	37.96845914416845	37.99244124852863	39.44292912348944	39.45191672079358	39.42750805623058	39.36844255280842	39.3293918821668	39.324600276452884	39.26122389804845	39.20470449585974	39.153838177207554	39.06807002176491	39.041696658811716	38.9753251434196	38.882833722431045	38.80915194106854	38.74276098720851	38.68096318722968	38.79860339172529	38.81888533571428	38.77932276179029	38.895425801960336	38.943110451928945	38.96073010686493	38.97282721277779	38.968483125782555	38.955432661466574	38.9227129204732	38.891757180194595	38.85601154044467	38.808804773918595	38.78529983803644	38.74173974193224	38.70381232015113	38.66755955350313	38.63631644736961	38.61799682746378	38.6423868272072
	1	2	3	4	5	6	7	8	9	10	11	12	13	14	15	16	17	18	19	20	21	22	23	24	25	26	27	28	29	30	31	32	33	34	35	36	37	38	39	40	41	42	43	44	45	46	47	48	49
SRR1822165_03_1	32.56423733539442	32.9141051948559	33.06637380034392	36.422448585427674	36.27669320073096	36.36563178172574	36.36898219825607	36.371376068621174	38.133139755247186	38.10523165278117	38.11351336970639	38.118196766227854	38.19832309873277	39.68218308815324	39.73552871936141	39.72210718637914	39.68055728790744	39.64436487718652	39.65638225498891	39.5925975385132	39.54514718234358	39.48769273878326	39.43780497790978	39.39123774689757	39.32165639866675	39.2256364046579	39.14054491171685	39.06248680581301	39.05377250958533	39.0631107980017	39.06443565849315	39.03718178039552	39.11405858547259	39.1158989478165	39.063741182136965	39.02508286208563	38.978232485116266	38.91135216619614	38.87490148628306	38.85073319082172	38.79157382508248	38.73931948918327	38.676307334464994	38.605803818376124	38.506462430729435	38.433078565315505	38.345233525448755	38.230024044084395	38.11413736189508
	1	2	3	4	5	6	7	8	9	10	11	12	13	14	15	16	17	18	19	20	21	22	23	24	25	26	27	28	29	30	31	32	33	34	35	36	37	38	39	40	41	42	43	44	45	46	47	48	49
SRR1822165_03_1.trim	32.57250354449128	32.92611941431721	33.07855653897771	36.433768062593195	36.289569796588175	36.378694967441994	36.382196259830806	36.385021205858365	38.14892256715596	38.12293882355529	38.13187287899963	38.13684729739848	38.21685130485976	39.70484558968938	39.758547839854444	39.7459398709758	39.70520374781409	39.67048248193108	39.68308853085876	39.620226543740934	39.575093864057266	39.52578145252021	39.47833432812579	39.43572248790629	39.371341980562505	39.282633403088525	39.20550731910749	39.136447174963244	39.136484533102056	39.15614988458003	39.16978351071209	39.152774130497065	39.239836201749924	39.25385615028397	39.213125355532505	39.18946317009908	39.16006972457866	39.114838177029895	39.10231929132134	39.103992742946325	39.06619707228695	39.04065157422228	39.007057590139546	38.975950407850306	38.92666588577641	38.89298687342879	38.85770919758314	38.82634595104902	38.8263138877519
	1	2	3	4	5	6	7	8	9	10	11	12	13	14	15	16	17	18	19	20	21	22	23	24	25	26	27	28	29	30	31	32	33	34	35	36	37	38	39	40	41	42	43	44	45	46	47	48	49
SRR1822165_03_2	32.254203050375104	32.54096944062175	32.68816975075209	35.90253266198315	35.88153822712279	36.001560498737675	36.011643017040235	36.03140691580977	37.713154833330854	37.75087232795039	37.81979686048316	37.74371023820539	37.763159549550885	39.193743355398794	39.19729054023005	39.162734986094925	39.098789434423296	39.050407236098124	39.03721304910708	38.96313142498602	38.89575357076593	38.835741830314895	38.73623096970667	38.695677869388	38.6178376079332	38.50865314084706	38.42195709656365	38.34134411234347	38.261502480593535	38.35414804508361	38.35915103893317	38.30058819728795	38.39246603716934	38.419691583395725	38.405628437182884	38.39590576819623	38.365195747317024	38.32485928216022	38.258566158547225	38.19268522910982	38.12442632279607	38.0416411132767	37.973871622763205	37.88221370039461	37.78768631228563	37.675994992860026	37.55248565526263	37.42615574167829	37.30314376662554
	1	2	3	4	5	6	7	8	9	10	11	12	13	14	15	16	17	18	19	20	21	22	23	24	25	26	27	28	29	30	31	32	33	34	35	36	37	38	39	40	41	42	43	44	45	46	47	48	49
SRR1822165_03_2.trim	32.39762044768718	32.68387780524471	32.83344442867757	36.06291085859684	36.045844938127836	36.172266378185306	36.18924363182811	36.21601699889673	37.914519943316066	37.959952441069284	38.03525972485706	37.96703252204933	37.99149339545596	39.44157039421655	39.45164472599071	39.425741969412385	39.367777777195975	39.32836223121341	39.32416591657673	39.26022055349394	39.203736854409726	39.15364717322986	39.06690458644623	39.03926797374655	38.97450563660466	38.8825985530939	38.808759512021744	38.74186795378172	38.67941677050832	38.79824066847704	38.81858564543391	38.778817092483614	38.89511583236527	38.94199292082472	38.96013001786133	38.97166641979704	38.96944818400422	38.9559842094851	38.92040101485599	38.889570238035375	38.85460476904009	38.807078459159165	38.78372275244615	38.74134678299011	38.70334651748976	38.66708519799271	38.6361414628889	38.61781134797569	38.64167448554591
	1	2	3	4	5	6	7	8	9	10	11	12	13	14	15	16	17	18	19	20	21	22	23	24	25	26	27	28	29	30	31	32	33	34	35	36	37	38	39	40	41	42	43	44	45	46	47	48	49
SRR1822165_04_1	32.564703533711864	32.91407684852665	33.06644913718647	36.42238603506856	36.27694187941688	36.36522696213435	36.36872620110072	36.37096350652997	38.132704469571415	38.10523678451406	38.11316477411182	38.118331174836676	38.19834263212053	39.68246961727568	39.735774487903846	39.72203364974731	39.68082460833876	39.64459101292417	39.65613496483466	39.592283796558334	39.544753298535696	39.48720143405189	39.43854256716483	39.39199223433488	39.32195861516105	39.225963443698866	39.14086707179989	39.06300625188898	39.05425096452219	39.06414640968185	39.06561782340885	39.037921484959334	39.11517342614891	39.116915985229895	39.06486799574096	39.026475730936234	38.979023091660736	38.912553097139345	38.87604693133545	38.85196318693341	38.794057395499244	38.74091640393118	38.67767165295157	38.60741624646478	38.50799347644747	38.43406536533306	38.34654759935314	38.23135435225862	38.114642147077376
	1	2	3	4	5	6	7	8	9	10	11	12	13	14	15	16	17	18	19	20	21	22	23	24	25	26	27	28	29	30	31	32	33	34	35	36	37	38	39	40	41	42	43	44	45	46	47	48	49
SRR1822165_04_1.trim	32.57285290135378	32.92600260323788	33.078548285874525	36.43364655515978	36.28971014274617	36.37822127783773	36.38198295003524	36.384553336601016	38.148484553009396	38.122819559229555	38.13147228219151	38.136953609620335	38.216933480008144	39.70493548511646	39.75861336027752	39.74574323488627	39.70531569658209	39.670420136941566	39.682434557492094	39.619787356430905	39.57460031583377	39.5250058674945	39.47883237229702	39.43602173089945	39.37139437729023	39.28280701460267	39.205523594860324	39.13698820724597	39.13672884737727	39.1571275160299	39.17091571437488	39.15324791009101	39.24079247488221	39.254472249874986	39.21415260751623	39.1908611675357	39.16096389586878	39.11605497016546	39.10365962317407	39.10495710557542	39.06853075737259	39.041921601110765	39.007946669809115	38.97641710684091	38.92718387549222	38.89278695230073	38.85793639985146	38.82700886654786	38.82666247098316
	1	2	3	4	5	6	7	8	9	10	11	12	13	14	15	16	17	18	19	20	21	22	23	24	25	26	27	28	29	30	31	32	33	34	35	36	37	38	39	40	41	42	43	44	45	46	47	48	49
SRR1822165_04_2	32.25441051665691	32.54181630077158	32.68889795153766	35.90303787730886	35.88229039965374	36.00267997321452	36.012271367659494	36.03216758104273	37.71354717585856	37.75169096632551	37.820774086950735	37.745515640604545	37.76416442990102	39.19472239470188	39.198444846016514	39.16486492543762	39.10008009993902	39.052200597815265	39.037796988693124	38.96515257529142	38.89778765859833	38.83700174126359	38.73750227843713	38.6971603062375	38.61987792111186	38.51086958633945	38.4235039104912	38.343447758918224	38.263668193743136	38.35550031888404	38.35954340314236	38.30090721633992	38.39391253418304	38.42041002929484	38.405786057895035	38.39762786032115	38.366090274432004	38.32580206492798	38.25926289141995	38.19269418081651	38.12509413329806	38.042305152655615	37.975734498822206	37.88360000709927	37.79033870109586	37.677957696401926	37.55561686086227	37.42949385207382	37.30589678313826
	1	2	3	4	5	6	7	8	9	10	11	12	13	14	15	16	17	18	19	20	21	22	23	24	25	26	27	28	29	30	31	32	33	34	35	36	37	38	39	40	41	42	43	44	45	46	47	48	49
SRR1822165_04_2.trim	32.39728930820491	32.684145836291805	32.83349263822912	36.06282729434061	36.04612586766416	36.1730990899138	36.18927620432473	36.21615172335264	37.914167228912824	37.96005894913739	38.035569077093925	37.96805582368135	37.99199016816341	39.4417629247358	39.451905736350504	39.42692682467147	39.36816982168017	39.32902793474498	39.323684425792344	39.26092414290454	39.20428880650332	39.1534150929015	39.06669259750199	39.03925004311694	38.97511036037837	38.8833498771707	38.8089455611684	38.74276597320122	38.68062544690299	38.79879378127705	38.818242342838644	38.77850004204541	38.895787953412515	38.94244804568606	38.95986563184012	38.97275377631943	38.970038004503486	38.955911954995166	38.920338616271344	38.888835048302276	38.85423227995583	38.80674390648859	38.784420502361336	38.741812908227125	38.70494699051449	38.66802370533774	38.63769553336803	38.618921768969834	38.643139528290185
	1	2	3	4	5	6	7	8	9	10	11	12	13	14	15	16	17	18	19	20	21	22	23	24	25	26	27	28	29	30	31	32	33	34	35	36	37	38	39	40	41	42	43	44	45	46	47	48	49
SRR1822165_05_1	32.56480763949699	32.9135594853806	33.06616973320829	36.422097960071916	36.2768163235698	36.365008989777046	36.3683720472339	36.37045529205117	38.132139670564825	38.10437820276999	38.112353767157	38.117697684419966	38.19843925035104	39.68193215438582	39.73569868961694	39.722237547733904	39.68107794421675	39.64364057472396	39.65594760540319	39.59213086213775	39.543874464369914	39.4868959621134	39.438243081498676	39.392253247459806	39.3227022181692	39.22601967906237	39.140975870091246	39.062822738177275	39.054521469245636	39.06424659450665	39.06577242133297	39.03775074223952	39.11516572796469	39.116911143696534	39.06503334248719	39.02530857992611	38.97865106711503	38.91227822194127	38.87624761006648	38.85219158847029	38.79434053379068	38.741926143929696	38.678892832531076	38.60780115753094	38.508161266755444	38.43461494220117	38.34712093970373	38.2308938480909	38.11457224723701
	1	2	3	4	5	6	7	8	9	10	11	12	13	14	15	16	17	18	19	20	21	22	23	24	25	26	27	28	29	30	31	32	33	34	35	36	37	38	39	40	41	42	43	44	45	46	47	48	49
SRR1822165_05_1.trim	32.57298630938403	32.925457874556656	33.07822612365976	36.43339902229778	36.289517994878125	36.37802953836219	36.38161711273079	36.38403168732625	38.14790811027161	38.12187545116886	38.13072372641214	38.136350754152794	38.2170668326148	39.70439536750939	39.75852139211747	39.74595006752287	39.70558260576602	39.6695526467404	39.68217087457477	39.61948636974054	39.5736012297636	39.52464039262792	39.47853137712139	39.43618450458723	39.37194875042394	39.282797964201066	39.205647628667236	39.13680167089665	39.136819286235735	39.15691433393519	39.170704766238295	39.15282193237872	39.24039511511086	39.2541248143675	39.21408300964239	39.189638261575816	39.16036471856863	39.11568144446305	39.10363577591308	39.10473517970513	39.06843369094136	39.042132724098096	39.00859633073053	38.97638095631311	38.927342420969374	38.89264261853606	38.857715180080504	38.82561089858693	38.82591753368974
	1	2	3	4	5	6	7	8	9	10	11	12	13	14	15	16	17	18	19	20	21	22	23	24	25	26	27	28	29	30	31	32	33	34	35	36	37	38	39	40	41	42	43	44	45	46	47	48	49
SRR1822165_05_2	32.254329445535426	32.541426654300324	32.68860956387923	35.902805535837345	35.88236936325435	36.00307123944932	36.012340709959226	36.03222702943569	37.71383358290544	37.75173852443302	37.82069410405343	37.74546132841443	37.76381114732354	39.19431431576657	39.1968463758504	39.16436545645787	39.099096980782086	39.05178495002513	39.03770110416224	38.96506266936792	38.897384829816005	38.83718513759281	38.73764099960103	38.69738130644518	38.62058778115722	38.51058410234356	38.422739938962785	38.34359746524557	38.26334088094634	38.35531754379602	38.36017730845557	38.3015754649036	38.39434664787535	38.421256807100626	38.4063617569185	38.397949916319945	38.36690787939709	38.32599998963715	38.260328502515584	38.194099493774516	38.12591387430893	38.0432922791546	37.97614688311217	37.88387591516967	37.79137561723758	37.67881977440064	37.55647279491391	37.43019891500904	37.307474831214996
	1	2	3	4	5	6	7	8	9	10	11	12	13	14	15	16	17	18	19	20	21	22	23	24	25	26	27	28	29	30	31	32	33	34	35	36	37	38	39	40	41	42	43	44	45	46	47	48	49
SRR1822165_05_2.trim	32.39748653076104	32.68406804780655	32.83330431544355	36.06274648411535	36.04629286948263	36.173543034088915	36.189421769950286	36.21645897500298	37.914753675805855	37.96035953845956	38.0356965063054	37.96806329089672	37.99172461432816	39.441520087935196	39.45045138610067	39.426512621630415	39.367253519025496	39.3285229593976	39.32364072997773	39.26067648082061	39.20372556270462	39.153194615202175	39.06664059359416	39.039219573294496	38.97567842956628	38.882805697464235	38.80799662753064	38.74268823738337	38.679922632247944	38.79808953392489	38.81822928191822	38.77856470204004	38.89564698008184	38.942767510287936	38.959724097551266	38.97229231475669	38.96993945703504	38.955069548232615	38.920333490896645	38.88878257037368	38.85364686969791	38.806956967464416	38.783943869195255	38.741132666288166	38.70475730059613	38.66737354926334	38.637229200332044	38.61833318700829	38.643290240302335
	1	2	3	4	5	6	7	8	9	10	11	12	13	14	15	16	17	18	19	20	21	22	23	24	25	26	27	28	29	30	31	32	33	34	35	36	37	38	39	40	41	42	43	44	45	46	47	48	49
SRR1822165_06_1	32.564688119059	32.91428108277472	33.0665804996707	36.42242034029342	36.27690730841331	36.365251221471574	36.36863120047852	36.371247905487365	38.132550587413526	38.10454962429612	38.11288647979034	38.11804397694944	38.198928134618114	39.68221901490155	39.73593949632898	39.722517602024205	39.68152863106575	39.6442121497537	39.6569671508911	39.592291036254565	39.54405070322598	39.48778113882415	39.438965975321324	39.393562399592504	39.32405178448763	39.22710907770972	39.142321755485284	39.0640820252687	39.056245901007905	39.06513029634687	39.06610826814529	39.03835343886977	39.11588499452374	39.11780760209847	39.06556755095791	39.026015915273305	38.97939946106189	38.913185053094956	38.87740479240726	38.853179263336095	38.79517113038305	38.7426594683889	38.67889897164417	38.60790680353666	38.508477799504725	38.43514157359497	38.3476375382954	38.23134681156494	38.115729368845464
	1	2	3	4	5	6	7	8	9	10	11	12	13	14	15	16	17	18	19	20	21	22	23	24	25	26	27	28	29	30	31	32	33	34	35	36	37	38	39	40	41	42	43	44	45	46	47	48	49
SRR1822165_06_1.trim	32.57278000725045	32.92610742796118	33.078594895629706	36.433621504612674	36.289545520577626	36.3781613954022	36.381810527638315	36.384750057912	38.14820010373992	38.12190740100102	38.13121206000512	38.13657887745384	38.21743144680537	39.704527344279974	39.75854137665224	39.74605690164906	39.70579455919479	39.670017375781484	39.68305344350646	39.61958538061163	39.57369230357123	39.52522054390577	39.47899279784485	39.437236333549926	39.373134280154	39.283714125159605	39.206715130831306	39.13776828251504	39.13820777535228	39.157755429864984	39.17077266084117	39.15319191374237	39.24085631577656	39.254855728065486	39.214175051670495	39.190037907825065	39.160721842909005	39.11630665660458	39.10455606282449	39.10537387564141	39.06891162252867	39.04241026697349	39.00841936229537	38.97642172755426	38.92751794089533	38.893167770051576	38.85787464181547	38.825724910004354	38.82654095926181
	1	2	3	4	5	6	7	8	9	10	11	12	13	14	15	16	17	18	19	20	21	22	23	24	25	26	27	28	29	30	31	32	33	34	35	36	37	38	39	40	41	42	43	44	45	46	47	48	49
SRR1822165_06_2	32.25417533676723	32.541445570825836	32.68898648647482	35.90248885359147	35.88246012243129	36.00311259992818	36.01283557758458	36.03259217971467	37.71426935471307	37.751982845593936	37.820648055724014	37.74578864996538	37.7644297907966	39.1948393765093	39.19745988147921	39.16418077243881	39.09882610566344	39.05206672109823	39.038745093947995	38.96611954712064	38.898265801404015	38.837781043825125	38.73832656278149	38.69746532233256	38.62121841260772	38.5105539600517	38.42338017591402	38.34429564526189	38.26441096371676	38.35677471740812	38.36099172420297	38.302399692686784	38.39480982317572	38.421977472103535	38.40708577013034	38.39913556067476	38.36831899913171	38.32743815433818	38.26114990621869	38.19543052954357	38.12713391563707	38.043938431648975	37.97718322013192	37.8849034973978	37.79154743569127	37.679341148932046	37.55714320999638	37.43108995146932	37.30854872059629
	1	2	3	4	5	6	7	8	9	10	11	12	13	14	15	16	17	18	19	20	21	22	23	24	25	26	27	28	29	30	31	32	33	34	35	36	37	38	39	40	41	42	43	44	45	46	47	48	49
SRR1822165_06_2.trim	32.39732684311759	32.684188998595715	32.833778466856664	36.062479087333045	36.04652102652784	36.173646309707706	36.1898381997591	36.21676215421301	37.91508080850824	37.96037571473879	38.03527532303118	37.968080737399724	37.992023892462974	39.44187384475919	39.450805249466576	39.42611418981438	39.36678019309235	39.328451566154264	39.32421367281617	39.261236127840036	39.20420471161884	39.15337308103912	39.06684956668521	39.038797014131795	38.97588764277088	38.88246289915031	38.80843103417929	38.74297976565946	38.68047539494005	38.799082344032286	38.81848458766799	38.77887091839824	38.89567541815988	38.94287866453363	38.95986659285672	38.9729699339415	38.970819500839866	38.95601987283886	38.920591169298575	38.88939390920274	38.85427848059128	38.807259626076885	38.784894062185096	38.74223908580486	38.704913075293604	38.667410222423285	38.637647445225745	38.619177991152455	38.64360449791244
	1	2	3	4	5	6	7	8	9	10	11	12	13	14	15	16	17	18	19	20	21	22	23	24	25	26	27	28	29	30	31	32	33	34	35	36	37	38	39	40	41	42	43	44	45	46	47	48	49
SRR1822165_07_1	32.564641897230395	32.91417730002049	33.0663200412462	36.422109967555045	36.276710600818056	36.36534706271863	36.36853736500517	36.3712690965045	38.13251481581949	38.104800304785954	38.11280893189876	38.1180117188009	38.19866331871987	39.682042533810154	39.73567984266743	39.722137049439766	39.681079342666834	39.64402794838658	39.65667181257026	39.59215229466038	39.54390071239127	39.48783114230176	39.43919206253502	39.39360720931913	39.32393013969455	39.226544259706536	39.14228287702307	39.0639891334863	39.05596384857125	39.064673954245386	39.06570111134934	39.037828018038404	39.1157610646305	39.117385829644434	39.065716288458056	39.02585128032609	38.97927214140268	38.91361300771501	38.877458691611814	38.853452577532074	38.79496496086823	38.74235377262944	38.678690317685756	38.60742039199288	38.508046903040636	38.43537564898798	38.34763789402736	38.231312463056696	38.115559320136605
	1	2	3	4	5	6	7	8	9	10	11	12	13	14	15	16	17	18	19	20	21	22	23	24	25	26	27	28	29	30	31	32	33	34	35	36	37	38	39	40	41	42	43	44	45	46	47	48	49
SRR1822165_07_1.trim	32.57273039711202	32.92600418626759	33.07835134206264	36.433328883039934	36.289329580127905	36.37826618812924	36.38173248052249	36.38471903876654	38.14816163615224	38.12207020169552	38.13107280866992	38.13649969838978	38.21718082514423	39.70432804122393	39.75817659138191	39.74564194734368	39.70525609568654	39.66968404038772	39.682708515879504	39.619383159416614	39.57340167126852	39.525204450477304	39.47912770325063	39.43732740997936	39.37305169324671	39.283161830198424	39.206669165413174	39.137689139068684	39.13794686439758	39.15742922329945	39.170280910784854	39.152527942582594	39.24055946249448	39.25429276639644	39.21417235588132	39.18988806206811	39.16038622567589	39.116652591024824	39.104642424862895	39.10543783656949	39.06850800971465	39.04198020516482	39.00815238068101	38.97577351745254	38.92693027249686	38.893235044574716	38.857548717558736	38.82555038468249	38.826511446376664
	1	2	3	4	5	6	7	8	9	10	11	12	13	14	15	16	17	18	19	20	21	22	23	24	25	26	27	28	29	30	31	32	33	34	35	36	37	38	39	40	41	42	43	44	45	46	47	48	49
SRR1822165_07_2	32.25395552470448	32.5416379165339	32.68873363981715	35.90242325861556	35.881961406611474	36.00287054651806	36.01277394311057	36.03226675523188	37.71420090227541	37.75170546281149	37.82080639458232	37.74559671357109	37.76469951101577	39.19466529811099	39.197493866967385	39.164481656576235	39.09887767872267	39.05215002623789	39.03859227800554	38.96608789811407	38.898032113873626	38.83750039978725	38.738086413866874	38.69779881580054	38.62095711437706	38.5108226111379	38.42318472895609	38.34455397957117	38.2642131772248	38.35655833221788	38.360831169546515	38.302458676804875	38.39437576329752	38.42098930465447	38.406137504308816	38.39852111291295	38.36818251679995	38.326435695256684	38.26045569528038	38.19517739596943	38.126460111893046	38.04327511937351	37.97631638097179	37.88391133192529	37.79103201674013	37.67893448404938	37.55615108226852	37.42984400005212	37.30783107715124
	1	2	3	4	5	6	7	8	9	10	11	12	13	14	15	16	17	18	19	20	21	22	23	24	25	26	27	28	29	30	31	32	33	34	35	36	37	38	39	40	41	42	43	44	45	46	47	48	49
SRR1822165_07_2.trim	32.39699070412243	32.68427501915683	32.83344945233343	36.06219700139979	36.04593832192525	36.173275277573026	36.18968818402225	36.21631679507072	37.914986980086994	37.95994122620916	38.03531498540939	37.96786312243804	37.99218715465817	39.441655195006994	39.45074703223396	39.42618717186098	39.36674950195981	39.32840854142195	39.32392114977631	39.26108001515344	39.20393574396947	39.153157622746754	39.06644488151631	39.03909651082115	38.9756236861027	38.88268295926535	38.80807468289721	38.7430044650296	38.680143986716885	38.79878844248527	38.8182604045454	38.778894910138874	38.89515347017848	38.9419909365101	38.95921316828676	38.972699494331216	38.970975957365	38.95539010537315	38.920484037210294	38.88982591913797	38.85430033041262	38.807533934696686	38.785014610558555	38.7419976833698	38.70514628554677	38.667508171704704	38.63706440714582	38.61844423143417	38.643288464191016
	1	2	3	4	5	6	7	8	9	10	11	12	13	14	15	16	17	18	19	20	21	22	23	24	25	26	27	28	29	30	31	32	33	34	35	36	37	38	39	40	41	42	43	44	45	46	47	48	49
SRR1822165_08_1	32.56444082753196	32.914181172856416	33.06627143606842	36.42202852567677	36.27657203232784	36.36530803152777	36.36848390609967	36.371140108592876	38.13213707061957	38.10447157646991	38.11241453392546	38.117495311421735	38.19847554652364	39.682045086783226	39.73571109056518	39.72239458261128	39.681389197531225	39.64400629539682	39.65674321644306	39.59216675469288	39.54397852082529	39.48807474676107	39.439152637204636	39.393343896479614	39.324213583864115	39.22635038632434	39.142434195057554	39.06411573290863	39.055924177492464	39.064821691525815	39.066117082514445	39.038075906193974	39.115785957544546	39.117710227532555	39.06514633273962	39.025877247016595	38.97884430059704	38.913757882686376	38.87771558294667	38.85344787494085	38.79529214535376	38.74223701373611	38.678871608804485	38.60732054278042	38.508150295150166	38.43532599043099	38.34748579889008	38.231679697008445	38.11584036668653
	1	2	3	4	5	6	7	8	9	10	11	12	13	14	15	16	17	18	19	20	21	22	23	24	25	26	27	28	29	30	31	32	33	34	35	36	37	38	39	40	41	42	43	44	45	46	47	48	49
SRR1822165_08_1.trim	32.572514889939406	32.92593033451216	33.07821405404019	36.43321133279853	36.28909631153803	36.37813604533078	36.38164287088018	36.38449930756718	38.14768486366013	38.121672842819684	38.13055553574237	38.13588572735089	38.216861856397884	39.70419923218908	39.75810625400031	39.7457807993874	39.705506226529415	39.66958616382929	39.68269013502292	39.6193581350991	39.573421994830014	39.525368634379014	39.47906002102157	39.4369302752732	39.37319042413767	39.282899457796915	39.20676310184054	39.13769569855611	39.13779481756067	39.1573538839458	39.17025968380589	39.15241053043492	39.24033452936589	39.25439671323854	39.213598893191055	39.1898005092756	39.15996561762854	39.11670731960116	39.10484080148692	39.10524661019941	39.06857953574722	39.041548529354145	39.008223218749954	38.975533030759735	38.92702910513137	38.89323595287874	38.857271937515534	38.825547205491304	38.82683317323087
	1	2	3	4	5	6	7	8	9	10	11	12	13	14	15	16	17	18	19	20	21	22	23	24	25	26	27	28	29	30	31	32	33	34	35	36	37	38	39	40	41	42	43	44	45	46	47	48	49
SRR1822165_08_2	32.25383380416673	32.541805588103884	32.68858849860693	35.9022618139412	35.88209448251141	36.00308752448897	36.012915953032476	36.03241152587718	37.714343325054074	37.7515094974396	37.820668828264154	37.74566899991204	37.76498061803863	39.194807074898456	39.1972144203399	39.16439003271155	39.098867758709964	39.0524022219139	39.038516685016795	38.965965915781645	38.89778102678083	38.8373374575463	38.73808728029556	38.69776829245069	38.620763940626155	38.51084004994759	38.423830569413695	38.344445882400336	38.264346492443416	38.35655580285806	38.36079395115432	38.30226707349159	38.394559876030065	38.42109540889183	38.40636387460973	38.39848005470969	38.36828427636683	38.32572045800579	38.26014448736289	38.19506085468212	38.125928534110194	38.04266764914031	37.9751343096147	37.883344791639544	37.79023488037956	37.67765511107173	37.55582008762204	37.42965655783672	37.30685039597549
	1	2	3	4	5	6	7	8	9	10	11	12	13	14	15	16	17	18	19	20	21	22	23	24	25	26	27	28	29	30	31	32	33	34	35	36	37	38	39	40	41	42	43	44	45	46	47	48	49
SRR1822165_08_2.trim	32.396890265676554	32.684451465802695	32.83332389934658	36.062134548893255	36.04613317678805	36.17347210477	36.18990281597634	36.21650404109458	37.9151927343862	37.95984622579782	38.03523603867573	37.96798501887266	37.992558449437354	39.4418269730049	39.4505331794841	39.42622248272386	39.36691459620105	39.32875236386806	39.32402616553853	39.26108908429711	39.20379613879516	39.15309312737017	39.06639507933269	39.03896397560768	38.97518486839117	38.88242248566876	38.80849753670317	38.74275656104634	38.68003617686132	38.79859953405712	38.81798871666581	38.77850810841969	38.89519526653539	38.94186072723468	38.95916735221928	38.97231377569762	38.970878989073185	38.95454920282999	38.920181514687556	38.88980984056465	38.85392201039032	38.80723255884929	38.784003618645876	38.74193041030558	38.704532191624914	38.66682545892286	38.63761079136675	38.619044860581134	38.643634359012594
	1	2	3	4	5	6	7	8	9	10	11	12	13	14	15	16	17	18	19	20	21	22	23	24	25	26	27	28	29	30	31	32	33	34	35	36	37	38	39	40	41	42	43	44	45	46	47	48	49
SRR1822165_09_1	32.56473963498415	32.91430244598299	33.066425759397966	36.42209425806841	36.27642214820714	36.365174590021596	36.36818577734337	36.37102175972776	38.132113735007685	38.10409297849085	38.11236417155183	38.11760218311225	38.19852055177522	39.682213134877514	39.735822621438956	39.722250888864224	39.6818010031188	39.64431664662241	39.65690796852552	39.59257505311997	39.54416621104554	39.48828625734617	39.438824631085076	39.39348576182078	39.32425649311916	39.2266386123815	39.14238167707571	39.064062133670255	39.056005700522654	39.06493902200293	39.066237714926885	39.038303898750314	39.115953425771835	39.117847170627385	39.06526421342138	39.02600224363654	38.9788527698156	38.91406517370334	38.87781462154582	38.85377849627987	38.79565502119041	38.74275643024575	38.6795791304492	38.608213777890576	38.50906971993465	38.43590573870731	38.34778185828011	38.231836665931226	38.11577269350156
	1	2	3	4	5	6	7	8	9	10	11	12	13	14	15	16	17	18	19	20	21	22	23	24	25	26	27	28	29	30	31	32	33	34	35	36	37	38	39	40	41	42	43	44	45	46	47	48	49
SRR1822165_09_1.trim	32.57278584755371	32.92600771894084	33.07832220296003	36.43323509381924	36.28891857583029	36.37798432479859	36.38131773646295	36.38434059663578	38.147632712338925	38.12128143817623	38.13047571672306	38.136025915780806	38.216925131904404	39.70441843983677	39.758227084278055	39.745663156273416	39.70592704884296	39.66994251278327	39.682838281256	39.61973170538197	39.57366692348478	39.52566354857365	39.478832375320835	39.43721964966627	39.3733774660398	39.28328043252602	39.20686650065698	39.13781928391644	39.13800616888147	39.15762926048669	39.170698523364194	39.15293068755949	39.240795380887604	39.25461359215298	39.213698971120245	39.189850782760395	39.15997695259705	39.11686467858479	39.10482257503808	39.10542497098394	39.06883909902871	39.041906875444916	39.0086988670246	38.97613148826895	38.927528327881724	38.89343413861591	38.85730443671634	38.82560529605855	38.8266245924669
	1	2	3	4	5	6	7	8	9	10	11	12	13	14	15	16	17	18	19	20	21	22	23	24	25	26	27	28	29	30	31	32	33	34	35	36	37	38	39	40	41	42	43	44	45	46	47	48	49
SRR1822165_09_2	32.254442536235125	32.5421046310298	32.6888571617422	35.90269694693161	35.88248308751288	36.003662721686354	36.0135744386648	36.03291094913978	37.714846277963126	37.75201787954007	37.82139039828579	37.74638293638639	37.76553520243166	39.19506804146789	39.197392515254286	39.16491528901733	39.09924758029487	39.053319934924865	39.03965441042013	38.966600169781245	38.89886489309908	38.838348601055074	38.73822942945488	38.698256794358805	38.621781883153105	38.5114885038385	38.42460435811774	38.345272276418235	38.26495771129727	38.35693068816676	38.36175530128801	38.303271167727374	38.395597778749156	38.422295717837024	38.40690583819931	38.399031864613505	38.36901931065868	38.326239769252275	38.260482356523106	38.19567115409329	38.12639329092334	38.043736345760465	37.9762407019897	37.884345568391765	37.79103342240016	37.67882821924535	37.55633918294044	37.43017164901989	37.30734550298499
	1	2	3	4	5	6	7	8	9	10	11	12	13	14	15	16	17	18	19	20	21	22	23	24	25	26	27	28	29	30	31	32	33	34	35	36	37	38	39	40	41	42	43	44	45	46	47	48	49
SRR1822165_09_2.trim	32.397222695956884	32.684506906586066	32.83332150612413	36.06219365104552	36.04616526202077	36.17369687615097	36.19026604008051	36.21658154178258	37.9152274116397	37.959930365269976	38.03545376581056	37.968241267622446	37.99263081494435	39.44154535633908	39.45022794328244	39.42627697214448	39.36678190246205	39.32920121665919	39.32461635053894	39.261175142199896	39.204218308876975	39.153552386491626	39.0659838517112	39.03891059558003	38.97568048836308	38.882569961752814	38.80869331148924	38.74298998257903	38.680108221913564	38.79844280365903	38.81835455049157	38.77884269159047	38.895479261005875	38.942393855696636	38.95893014149533	38.972197553947474	38.97093117367902	38.95442069206533	38.91988702791509	38.889647117280774	38.85349513631205	38.80730105322849	38.78427538075863	38.742072604492364	38.70457258928032	38.667329532086576	38.63765641935083	38.618973696721206	38.64346320094208
	1	2	3	4	5	6	7	8	9	10	11	12	13	14	15	16	17	18	19	20	21	22	23	24	25	26	27	28	29	30	31	32	33	34	35	36	37	38	39	40	41	42	43	44	45	46	47	48	49
SRR1822165_1	32.563334546696176	32.914091256556496	33.065725917263926	36.42149950984333	36.2760826412224	36.36444278229914	36.36738846039942	36.370814562379984	38.131933995017405	38.10378130907566	38.11212075557599	38.1173309825208	38.198122337632206	39.68149979112219	39.73612183913722	39.72244215327335	39.681375952738186	39.64285901683997	39.655174173640575	39.59091804988069	39.54234708983089	39.48730305094928	39.43817934113138	39.39251070097331	39.32315219111179	39.22555814608698	39.14179511557547	39.06210787589676	39.05470228973071	39.06454777043761	39.06590485022473	39.03801017776404	39.11601862431009	39.11747811738845	39.06459523430148	39.026507966637965	38.97940493906915	38.91424805941302	38.87801986565912	38.85434122948483	38.79543225523818	38.742521461989234	38.67805328009487	38.60783516938464	38.50843335040619	38.43582948070889	38.34780380020805	38.23153624462415	38.115497242370765
	1	2	3	4	5	6	7	8	9	10	11	12	13	14	15	16	17	18	19	20	21	22	23	24	25	26	27	28	29	30	31	32	33	34	35	36	37	38	39	40	41	42	43	44	45	46	47	48	49
SRR1822165_1.trim	32.571359485678386	32.92574308426476	33.0776502561441	36.4325795056405	36.2886116024226	36.37718544025285	36.38059944675721	36.38414064977985	38.14757047605985	38.12094800439179	38.130263370009295	38.13582558205055	38.21660058220885	39.703831640222695	39.758592807745224	39.74590112794198	39.70568519940067	39.668643082447964	39.681456794864246	39.61836007870525	39.57211003081163	39.52501661394558	39.478406314281386	39.43641161958654	39.37225946073939	39.282451171681586	39.206603010352744	39.13632008984304	39.1370842549858	39.15744635709639	39.170587787111266	39.15262250175816	39.24081672766466	39.25420938112688	39.213185296829096	39.19052152079679	39.160705105317234	39.117234330288575	39.105471334918	39.106200917567435	39.06820763396853	39.041389984876005	39.0072516127103	38.975627430528064	38.92681305128447	38.89274568699777	38.857696631179266	38.8252493598285	38.82657021432789
	1	2	3	4	5	6	7	8	9	10	11	12	13	14	15	16	17	18	19	20	21	22	23	24	25	26	27	28	29	30	31	32	33	34	35	36	37	38	39	40	41	42	43	44	45	46	47	48	49
SRR1822165_1_1	32.56465225940451	32.91426152499006	33.06625178897994	36.42201094275052	36.27638324677841	36.36521791313511	36.3683800227926	36.371061115343	38.13196607425003	38.10411325594945	38.11226416908129	38.11759645255843	38.19856294973247	39.68204297635476	39.73566648568497	39.722257032594996	39.6817797176924	39.644536079418295	39.65674469988539	39.592604939800054	39.54383031300159	39.4885294625051	39.438662001322406	39.39336663831799	39.32413966369535	39.2267110530445	39.142511241999955	39.063867898876126	39.05572056150171	39.064722090319385	39.06589597520518	39.037984752866706	39.11584101477715	39.117315936979814	39.06489186106307	39.025905170602236	38.97878881426381	38.914099786744934	38.87773894597347	38.853930050204156	38.79555886782399	38.74281825964155	38.67956399183255	38.608328633457965	38.50887505583234	38.43588213495106	38.34794938862581	38.2315137616652	38.115293768423896
	1	2	3	4	5	6	7	8	9	10	11	12	13	14	15	16	17	18	19	20	21	22	23	24	25	26	27	28	29	30	31	32	33	34	35	36	37	38	39	40	41	42	43	44	45	46	47	48	49
SRR1822165_1_1.trim	32.57268303056721	32.92595811600666	33.07813797239069	36.43310964824151	36.28886307710172	36.37799998764441	36.381502222278996	36.38437892885597	38.147474260316216	38.12129506296693	38.13037176407813	38.13600696143411	38.21688447238112	39.70421491150412	39.75807058415043	39.74561426195595	39.705833232376975	39.670021018119684	39.68261309477127	39.619676532677246	39.573293384430734	39.52581534025384	39.478646324416765	39.43701301309605	39.37311434977673	39.283191527295536	39.20688631121446	39.13756308681117	39.137659975456856	39.15732567307649	39.17023828980503	39.1524831151502	39.2406165092099	39.253942348857095	39.21328508232475	39.189779392346665	39.15991874409219	39.11684879626153	39.104654995281436	39.105421049334105	39.06854672383613	39.04188984904441	39.008604108890346	38.97624785534832	38.927489311922976	38.89340124452883	38.857711724742565	38.82566621128434	38.82674774409616
	1	2	3	4	5	6	7	8	9	10	11	12	13	14	15	16	17	18	19	20	21	22	23	24	25	26	27	28	29	30	31	32	33	34	35	36	37	38	39	40	41	42	43	44	45	46	47	48	49
SRR1822165_1_2	32.2545463034934	32.54212633503365	32.68905783507788	35.90269840647148	35.88248553074941	36.003470039376346	36.013484181237835	36.0327916129936	37.71460625909907	37.751586846001096	37.82104764406558	37.746068053089736	37.76522592490464	39.19499237456774	39.19723758747067	39.16532607720599	39.09967864305292	39.0532341663518	39.03952367594496	38.966477999686056	38.8988336345693	38.83822801838105	38.73803638369453	38.69799380834282	38.621721814260546	38.51129853838065	38.42457812928913	38.34529907868278	38.2649494255753	38.35656499475478	38.361565665597965	38.302945216649704	38.3953716536028	38.42217858876877	38.406547916626394	38.399009805400546	38.36871075444284	38.32568325080503	38.26011127031581	38.19520977025448	38.12593247591507	38.04345628359301	37.97626925266825	37.88385836248655	37.790303229929854	37.67837435288507	37.55607671212318	37.430057537046274	37.30763054714634
	1	2	3	4	5	6	7	8	9	10	11	12	13	14	15	16	17	18	19	20	21	22	23	24	25	26	27	28	29	30	31	32	33	34	35	36	37	38	39	40	41	42	43	44	45	46	47	48	49
SRR1822165_1_2.trim	32.39736292909638	32.68456156126945	32.833527131153886	36.062202713183446	36.04612201399093	36.173530739405784	36.19012780813566	36.216515322872056	37.91513843865726	37.959630195016274	38.03518139842483	37.968025872611115	37.99238445243416	39.441516058448656	39.45017612478562	39.426762904866855	39.367319729546544	39.329233457981715	39.32463131382567	39.26121686253597	39.2045118931786	39.153706897269785	39.06616955704	39.039005710056536	38.97590139985229	38.882575351508315	38.8088944370938	38.74327269100093	38.68028887622473	38.798323979910755	38.81839232199258	38.778846012473636	38.895629150828675	38.942642775364156	38.95893370471168	38.97247961904162	38.97104050434135	38.95428444581584	38.91997697613869	38.88956028520345	38.85344406643631	38.807372788300505	38.7847370761413	38.74182300954145	38.704388332188365	38.66774337957005	38.638218937559806	38.61930159322559	38.64384746375414
	1	2	3	4	5	6	7	8	9	10	11	12	13	14	15	16	17	18	19	20	21	22	23	24	25	26	27	28	29	30	31	32	33	34	35	36	37	38	39	40	41	42	43	44	45	46	47	48	49
SRR1822165_2	32.25468109376669	32.542294436874876	32.688718072315616	35.90169542777582	35.882241547221604	36.00327873383705	36.01363778951745	36.032354995239125	37.713902400558524	37.750741372749395	37.821168182421566	37.74553586834499	37.76487935238927	39.195168303071846	39.19757367796771	39.166198809443934	39.100082621647964	39.053516947639764	39.03895004106407	38.96683577594856	38.89985655037272	38.83917760323133	38.73796982466711	38.699220556369276	38.62187072536546	38.512168822846775	38.42586806707805	38.34600523805935	38.26662052608177	38.35720101281748	38.36121020079718	38.30408381189403	38.39601669734771	38.4219882798159	38.40765138324893	38.40060784641847	38.36978112953618	38.3269922696368	38.260705557179186	38.19606109648503	38.126783896224296	38.044663423326824	37.977193074284074	37.88470062222295	37.79109423640692	37.67790065546839	37.55658663260106	37.431461405577636	37.309912033276085
	1	2	3	4	5	6	7	8	9	10	11	12	13	14	15	16	17	18	19	20	21	22	23	24	25	26	27	28	29	30	31	32	33	34	35	36	37	38	39	40	41	42	43	44	45	46	47	48	49
SRR1822165_2.trim	32.39775087625214	32.68509114195894	32.833394766872225	36.061538981715906	36.046110893001	36.17365770842403	36.19073229733279	36.216894364425414	37.915388773379824	37.95972582302634	38.036237809903774	37.96838483324155	37.99293503391871	39.44248491289924	39.451373675000696	39.42839991090221	39.368403957497584	39.33047019750801	39.324821890701486	39.26224749360876	39.20603437906976	39.15507084639418	39.066549936515536	39.04042241809833	38.97668247115805	38.8837938758348	38.810373151551175	38.74419130236278	38.68203267133447	38.79899363056189	38.818158769792426	38.78016739513482	38.89675394794424	38.94260116051132	38.9599086036733	38.974089227884875	38.97217913637527	38.955484289089036	38.920912148345714	38.8911557431637	38.854605495401415	38.80916546549248	38.78634273915789	38.74313849081152	38.70617374028551	38.66769676128669	38.63879274589611	38.62037170850866	38.645279505925124
	1	2	3	4	5	6	7	8	9	10	11	12	13	14	15	16	17	18	19	20	21	22	23	24	25	26	27	28	29	30	31	32	33	34	35	36	37	38	39	40	41	42	43	44	45	46	47	48	49
SRR1822165_2_1	32.56368300714312	32.91411387999429	33.065820143430514	36.421783999606276	36.27603489423608	36.364593286604745	36.367468562618306	36.37083534434284	38.13145770538285	38.10395471481745	38.11222038177904	38.11731563605232	38.19800988521262	39.681907248453584	39.73610318463305	39.72213177520796	39.68130321346253	39.643676449241454	39.65561865148715	39.59133071523502	39.54313913099976	39.48815839250342	39.43881054529455	39.39333599115295	39.32325782476962	39.22599479239786	39.14251854057247	39.062835707276975	39.055639068476296	39.06553428484934	39.06606865638925	39.03826858541443	39.116239765945316	39.11773400550616	39.064686531445105	39.026317286490396	38.979489815257864	38.914419538752796	38.87756267488267	38.854101978636386	38.795476608021254	38.7426919009733	38.67877257456704	38.608398234850476	38.508739743851535	38.43603074552877	38.347752587868925	38.23183885102163	38.11595393328061
	1	2	3	4	5	6	7	8	9	10	11	12	13	14	15	16	17	18	19	20	21	22	23	24	25	26	27	28	29	30	31	32	33	34	35	36	37	38	39	40	41	42	43	44	45	46	47	48	49
SRR1822165_2_1.trim	32.571776469273864	32.925774041660496	33.077716539496556	36.43287610288014	36.28856184814904	36.377364012164826	36.38065481884448	36.38414393376683	38.14703236584797	38.121179349121135	38.13029990495395	38.13572816762791	38.21636641540204	39.704089147907396	39.758498158841235	39.74551417931427	39.705502441058215	39.669330352548016	39.68163829314886	39.6185726063843	39.572740969577254	39.5256033605734	39.47889193621549	39.43704853012708	39.37219865179879	39.28272330997417	39.20710479563462	39.1368360683725	39.13769218810145	39.15806163127723	39.170372753466275	39.152622866328656	39.240738289994304	39.254203249380666	39.21307419666773	39.19006756444358	39.16056668468794	39.11727400400571	39.10480104555165	39.105828053855916	39.068398924256435	39.04171959267655	39.00794655756847	38.97598226653167	38.92683430389292	38.893007974631786	38.85732723561923	38.82505411353565	38.82655288677546
	1	2	3	4	5	6	7	8	9	10	11	12	13	14	15	16	17	18	19	20	21	22	23	24	25	26	27	28	29	30	31	32	33	34	35	36	37	38	39	40	41	42	43	44	45	46	47	48	49
SRR1822165_2_2	32.254889833912536	32.54261774360756	32.689222947482904	35.90232308172241	35.88262724406437	36.00386414455601	36.0140945644548	36.03307386375814	37.71464124372274	37.75114421829768	37.8212065756389	37.74596232529032	37.76543761385264	39.19575561947304	39.197901761731146	39.16582824750833	39.100255709960365	39.0542685800238	39.03992197797137	38.96761896103338	38.900764206504135	38.839852407819485	38.7385609723525	38.69972714889135	38.62228056939401	38.51243610522944	38.42586952258481	38.34625220610647	38.266044616278656	38.35710726458399	38.36094030938503	38.30402475146566	38.39658327206897	38.42252793166181	38.40748482468018	38.400222383981266	38.36981547971126	38.32679187134301	38.261065312258516	38.19617883530537	38.126698380296254	38.04417875693398	37.977180502951974	37.88516368824745	37.792083443337916	37.679074371772636	37.55690787368824	37.4312000465045	37.309369037026926
	1	2	3	4	5	6	7	8	9	10	11	12	13	14	15	16	17	18	19	20	21	22	23	24	25	26	27	28	29	30	31	32	33	34	35	36	37	38	39	40	41	42	43	44	45	46	47	48	49
SRR1822165_2_2.trim	32.39775344567117	32.68518844009045	32.83375299501347	36.061938204648506	36.04626847589904	36.1740317948281	36.19089781399331	36.217127024650836	37.91559910598434	37.95963966444486	38.03571902198899	37.96829914183116	37.99303399750536	39.442616666527464	39.45117905823065	39.42767217411474	39.368135871361154	39.330559208560025	39.32531681731661	39.26257752486858	39.20659103086721	39.15546184384585	39.066905102657394	39.04078679120163	38.97670254106293	38.88393335731151	38.810190108561166	38.7441572624873	38.68139581858822	38.79881235806055	38.81771995314056	38.779792844781966	38.89676455907104	38.94286602776054	38.95959962687047	38.97335157673703	38.97211007244479	38.955243411774205	38.92093430282926	38.89087338676897	38.85441411363329	38.80860432737944	38.785855719868934	38.742886532924985	38.7063083628768	38.668466230015646	38.63936972332316	38.620378507018934	38.64531069056661
	1	2	3	4	5	6	7	8	9	10	11	12	13	14	15	16	17	18	19	20	21	22	23	24	25	26	27	28	29	30	31	32	33	34	35	36	37	38	39	40	41	42	43	44	45	46	47	48	49
SRR1822165_3_1	32.56389351327621	32.91412712009191	33.065706901646976	36.42166560671286	36.276157504804694	36.36466854316041	36.367534582461595	36.371110924430845	38.13193936852279	38.10394278281346	38.11231198317749	38.11733972005609	38.19796169915318	39.68144048413511	39.736068115520546	39.72208183958404	39.68151372599865	39.64332021073199	39.655474697121825	39.59110510309358	39.542432679686705	39.48754855491505	39.43851368881618	39.39269484720078	39.32311046358938	39.2257138343116	39.14220508219399	39.062567609203114	39.05525194095258	39.06497598620627	39.065810069178745	39.03811080500462	39.116136300429936	39.11762401390431	39.064701696377625	39.026773607274606	38.97963440785603	38.91473380599763	38.87790723029025	38.854489980222795	38.795736183187664	38.74293253164795	38.679184482690935	38.60835998077017	38.5087542773663	38.436030912316824	38.34804115422128	38.23184009547463	38.11606404341806
	1	2	3	4	5	6	7	8	9	10	11	12	13	14	15	16	17	18	19	20	21	22	23	24	25	26	27	28	29	30	31	32	33	34	35	36	37	38	39	40	41	42	43	44	45	46	47	48	49
SRR1822165_3_1.trim	32.572000700466624	32.92578832955712	33.0776221162003	36.43275038618355	36.28871002388897	36.377446252435476	36.38074346237259	36.384439101105535	38.14756851255891	38.12113628366497	38.13042905710398	38.13580558532062	38.21634680122161	39.70370076724905	39.75850493177171	39.745461446528516	39.70572707224257	39.66901188925491	39.68157116786646	39.61840547975488	39.572111225071815	39.52508130228487	39.47865525290187	39.436498402854035	39.37214889608548	39.282664822048645	39.20702011795039	39.136756562581255	39.1375233936577	39.157729843629674	39.17019827590748	39.15262259049758	39.24078317461143	39.25429760833549	39.213266982348	39.19069499736012	39.16084442867755	39.117672730565246	39.10526915477685	39.10630015565066	39.06870948307982	39.04215374378455	39.00864868706438	38.97640092733986	38.92743468034214	38.8932852777345	38.85834218387534	38.825682962608454	38.82729890124859
	1	2	3	4	5	6	7	8	9	10	11	12	13	14	15	16	17	18	19	20	21	22	23	24	25	26	27	28	29	30	31	32	33	34	35	36	37	38	39	40	41	42	43	44	45	46	47	48	49
SRR1822165_3_2	32.25468599334973	32.542325503635865	32.68900369571636	35.90209675956847	35.882376089764286	36.00362501437538	36.01396747736431	36.03257141176724	37.71420891807029	37.7507094042069	37.820959478433615	37.74570805098615	37.7651138101499	39.19550207530708	39.19788078581349	39.166205105277534	39.1001963552333	39.053995857679325	39.039466634745956	38.96759796544159	38.900507951934266	38.839440980223905	38.73811506923956	38.69958957257023	38.6217411949423	38.512531114401476	38.42592616142002	38.34618021652085	38.2665263984479	38.35712445843525	38.36109838675077	38.304080209360805	38.39615376720622	38.42243515598392	38.407672903323366	38.40056453770993	38.36968009045984	38.32691534297995	38.26103035596202	38.19606542773939	38.12653272292342	38.044124032841104	37.97701943661785	37.88473750489316	37.79160376286596	37.67811946064132	37.55664593801558	37.43098292550568	37.30930033787669
	1	2	3	4	5	6	7	8	9	10	11	12	13	14	15	16	17	18	19	20	21	22	23	24	25	26	27	28	29	30	31	32	33	34	35	36	37	38	39	40	41	42	43	44	45	46	47	48	49
SRR1822165_3_2.trim	32.39767241825035	32.68500243840169	32.833579215831385	36.061832012085844	36.04611719486717	36.17387614190216	36.190889653709256	36.21685586492249	37.91556425390058	37.959555785320525	38.035940040419966	37.96839884480262	37.993128242263424	39.44278756251405	39.45163009832193	39.42836025071147	39.368436786744816	39.33070766574909	39.325237103099894	39.262893182016626	39.20664639398678	39.15537905173932	39.066726450732894	39.04087858357496	38.976519260385125	38.8841351263029	38.81039423480428	38.74421526649892	38.681936678283506	38.79884166201113	38.81797455058895	38.78014478277585	38.896711946235165	38.942875112538836	38.95988629524861	38.97384078931512	38.97212577765398	38.95549009412522	38.921109528907174	38.89098674960013	38.854459011706034	38.808891814314585	38.78627823545041	38.74306650410693	38.70669450263794	38.66818831617443	38.63928331390629	38.62062734349713	38.64539561375693
	1	2	3	4	5	6	7	8	9	10	11	12	13	14	15	16	17	18	19	20	21	22	23	24	25	26	27	28	29	30	31	32	33	34	35	36	37	38	39	40	41	42	43	44	45	46	47	48	49
SRR1822165_4_1	32.56384027098407	32.914197607465695	33.06582618351948	36.42170906533623	36.27627334020984	36.36475919694423	36.367620120319756	36.37103961115836	38.13203501743568	38.10404576337017	38.11226073399935	38.11738140442441	38.19814505269892	39.68150385545415	39.73634459809035	39.72245146516173	39.68147473680604	39.64318221130772	39.65514514201166	39.59101457871057	39.54247494565167	39.48758993541336	39.43839551505951	39.39277841198634	39.323284600612666	39.22569601085147	39.14242272906035	39.06260668738328	39.05531001031995	39.065137534619055	39.066348180967	39.03853308155746	39.1165965745688	39.11780698765654	39.064950770953466	39.02710873569292	38.980162904775774	38.914699881467534	38.87808916200029	38.854699254775134	38.79601814214887	38.74308935560626	38.67882795925162	38.60837622599617	38.50906046109528	38.43635085983078	38.34832538097481	38.232108865022745	38.11609433944366
	1	2	3	4	5	6	7	8	9	10	11	12	13	14	15	16	17	18	19	20	21	22	23	24	25	26	27	28	29	30	31	32	33	34	35	36	37	38	39	40	41	42	43	44	45	46	47	48	49
SRR1822165_4_1.trim	32.571902403424176	32.925862557390076	33.07773658401092	36.432773246655444	36.288816192106566	36.37750953083174	36.38083062281629	36.38436400274169	38.14765073379883	38.12123050129045	38.13035883037841	38.13582848841586	38.21653366038375	39.70377551517105	39.75877513772663	39.745840026982236	39.70570480211687	39.668912231877975	39.68131549030607	39.61837988599058	39.57219519484873	39.52522554058144	39.478573827428676	39.43658312897998	39.3723380763983	39.2826118702035	39.20721250480081	39.13672644348522	39.137521506167644	39.15782758042998	39.170694175833056	39.15295305131774	39.241160714754706	39.254430063363	39.21343512732145	39.19103656264198	39.16134618918618	39.11767424532089	39.1054691929191	39.10643059751272	39.068863145927935	39.04213528630704	39.00819130995329	38.976218285770884	38.92734667738717	38.89314808888334	38.858320444882146	38.82575423277067	38.82713386965949
	1	2	3	4	5	6	7	8	9	10	11	12	13	14	15	16	17	18	19	20	21	22	23	24	25	26	27	28	29	30	31	32	33	34	35	36	37	38	39	40	41	42	43	44	45	46	47	48	49
SRR1822165_4_2	32.25493870155244	32.542563960335194	32.68920577027675	35.90232528538996	35.88265161485258	36.00390652517414	36.01413387041235	36.03276267780842	37.71441767291228	37.75089635414828	37.82136784972611	37.74588120804524	37.76550488314675	39.195731094740395	39.198156845297845	39.16654494371976	39.10042666659617	39.054079083293644	39.039543214847	38.96753995138132	38.900750701296786	38.83962000669612	38.73831227745357	38.69974164100416	38.62213292762646	38.51261008520684	38.42631316809285	38.34624889868789	38.266714259522495	38.357647171245794	38.361764706187266	38.30488231478713	38.396746038373585	38.42292308099815	38.408194293408464	38.40113539919969	38.370370750498104	38.32739045958531	38.26142788364422	38.19667699076305	38.12705276102062	38.045154872072075	37.97770508094103	37.885381938434755	37.79233461372448	37.67893560883322	37.5573972873705	37.43162263673078	37.31003899799505
	1	2	3	4	5	6	7	8	9	10	11	12	13	14	15	16	17	18	19	20	21	22	23	24	25	26	27	28	29	30	31	32	33	34	35	36	37	38	39	40	41	42	43	44	45	46	47	48	49
SRR1822165_4_2.trim	32.39775511033959	32.68508495955846	32.83359510930479	36.0618875185243	36.046234035495175	36.17398419205671	36.190996566656594	36.217028697794746	37.91568863000452	37.959687469209086	38.03625258774614	37.96846533663264	37.993377676703496	39.44287050686977	39.45179165392481	39.428557180656945	39.368508823257635	39.330654119434726	39.32516843670165	39.262650783679625	39.20668253085073	39.1552739345521	39.066612270439585	39.040687528031405	38.9766536117913	38.883965384736	38.81051093261242	38.743941124024175	38.681698202414	38.798970497536274	38.818187939228146	38.780445483710736	38.89689352145988	38.94298855074609	38.95996200395825	38.97409201872404	38.97235928221306	38.95547904549956	38.92108410524283	38.89115031888633	38.854378279846756	38.80932590872684	38.78636818779749	38.74320312100741	38.70688513231756	38.66834622514413	38.63943670216007	38.620737989740924	38.64564006001574
	1	2	3	4	5	6	7	8	9	10	11	12	13	14	15	16	17	18	19	20	21	22	23	24	25	26	27	28	29	30	31	32	33	34	35	36	37	38	39	40	41	42	43	44	45	46	47	48	49
SRR1822165_5_1	32.56373143714389	32.914100557185705	33.06575027693918	36.42159652265277	36.27620425708478	36.364771273824815	36.36751682461535	36.37097374711494	38.131942360571514	38.10403372424235	38.11218601313186	38.117326638720726	38.19824841836615	39.68154184138929	39.7361882480332	39.722475537882	39.68129063789814	39.643008756145626	39.65517817547718	39.591050545151184	39.54243936744081	39.48743259384219	39.43820792762718	39.392595339314184	39.32320117580113	39.225678825621344	39.14219696628421	39.06244348141767	39.05513137484327	39.06499574372392	39.06613374354217	39.038216335982106	39.11631066891159	39.117602165270625	39.064721896771424	39.02677440005325	38.97980494586486	38.91466888318229	38.87793307084267	38.85469007617648	38.79578092388951	38.74285844772955	38.678767312359554	38.60815641530783	38.50886622665016	38.43622689432538	38.34837626735085	38.23201751218758	38.11596173773429
	1	2	3	4	5	6	7	8	9	10	11	12	13	14	15	16	17	18	19	20	21	22	23	24	25	26	27	28	29	30	31	32	33	34	35	36	37	38	39	40	41	42	43	44	45	46	47	48	49
SRR1822165_5_1.trim	32.571782679175854	32.92575338791953	33.07764248694189	36.43266929112728	36.288750870975505	36.377491776573	36.380718520723114	36.3842731251813	38.14754307763511	38.12117757207988	38.13029281347509	38.13576076213167	38.21662124706996	39.703828986487956	39.7585764940384	39.74585578432584	39.705522639874516	39.6687240308628	39.68132832769833	39.618407618065376	39.57216677956712	39.52506167350247	39.478381855371815	39.4364022624615	39.37223379247408	39.282577841510964	39.206959971299476	39.136572314838176	39.137382950902605	39.15774420459923	39.17052534213751	39.15266611625801	39.24091737398246	39.254211154650704	39.21321496662215	39.19067874038475	39.160944922960766	39.11754279039832	39.105215766652165	39.106380901435415	39.0684708853659	39.041764592708766	39.007979870754795	38.97591810338215	38.92712457684744	38.8929834166524	38.85817428548871	38.82558543168603	38.82676697653667
	1	2	3	4	5	6	7	8	9	10	11	12	13	14	15	16	17	18	19	20	21	22	23	24	25	26	27	28	29	30	31	32	33	34	35	36	37	38	39	40	41	42	43	44	45	46	47	48	49
SRR1822165_5_2	32.254759862411944	32.54235134409523	32.6889927532111	35.90204634579479	35.88241964875989	36.00352170104649	36.013825025451865	36.03257129204119	37.71432926236592	37.75091486478437	37.82118297881473	37.745888389611856	37.765196719995096	39.195410313464194	39.19792265941233	39.166450124743804	39.10017799066963	39.05387077478221	39.039375164881776	38.96745340426142	38.90063234250392	38.839670867336324	38.73839248116816	38.69984103439976	38.62225213587507	38.51248977143323	38.426036310303964	38.345981016298474	38.26659193149399	38.35756905646594	38.36154538927962	38.304465805859174	38.396423038125256	38.42246821297108	38.40791503020398	38.40104535239587	38.370194009570696	38.327109526391375	38.26111118743027	38.196372816089216	38.12667935246543	38.04486815341795	37.977347560076325	37.88494733917816	37.79164349487518	37.67833287723278	37.557021217410565	37.431526333624966	37.3099224756934
	1	2	3	4	5	6	7	8	9	10	11	12	13	14	15	16	17	18	19	20	21	22	23	24	25	26	27	28	29	30	31	32	33	34	35	36	37	38	39	40	41	42	43	44	45	46	47	48	49
SRR1822165_5_2.trim	32.3976458475598	32.68494330680319	32.833459291912654	36.061647206806356	36.04603804578958	36.17365440006214	36.19069477748204	36.21684910794155	37.915536497762275	37.95964397938137	38.03601526787248	37.96840769871853	37.99303653238028	39.442481302451654	39.45152526531274	39.428406122525466	39.36820324611557	39.33042346529984	39.32491208963335	39.26246937039362	39.20647309040073	39.1551770714708	39.06659982905749	39.04070792805124	38.976730117240045	38.88375590560224	38.810176089593625	38.743674280017146	38.681580975787185	38.79897514396439	38.818154476898165	38.78017595906395	38.896688023782396	38.94267740867454	38.95984732979312	38.97416677664371	38.9723385371658	38.95525872596626	38.9208896442638	38.891084089687574	38.854235265785654	38.80918498139482	38.78611899667188	38.74302910287247	38.70637086036907	38.66772280663528	38.639019350051704	38.62058067359077	38.645420943801746
	1	2	3	4	5	6	7	8	9	10	11	12	13	14	15	16	17	18	19	20	21	22	23	24	25	26	27	28	29	30	31	32	33	34	35	36	37	38	39	40	41	42	43	44	45	46	47	48	49
SRR1822165_6_1	32.5635721418025	32.91408038238625	33.065769968344604	36.4215860014138	36.27625045092882	36.36471523728481	36.36756310463256	36.37089412851452	38.13188708016617	38.1040908739334	38.11216310459108	38.11732708197438	38.19829778388747	39.68162247247442	39.736195314059	39.72246768951158	39.68129560740207	39.64286280338204	39.655183606049505	39.59110741585836	39.542438372139884	39.4875769067351	39.43839029281152	39.39257525957913	39.32326381950378	39.225770943989026	39.142201504476176	39.062305955453795	39.054987006614404	39.06486074066998	39.06602747902676	39.03825093774877	39.116347903740014	39.11772880520504	39.064842855583684	39.02675353162197	38.979713897026556	38.914524545976285	38.87804334183684	38.854751974116084	38.79576260487313	38.74280540867129	38.678545339056654	38.60809853296672	38.508769930466244	38.43617797675748	38.34831328256757	38.23192502938166	38.11587497712955
	1	2	3	4	5	6	7	8	9	10	11	12	13	14	15	16	17	18	19	20	21	22	23	24	25	26	27	28	29	30	31	32	33	34	35	36	37	38	39	40	41	42	43	44	45	46	47	48	49
SRR1822165_6_1.trim	32.57159821108554	32.92571782453029	33.07766332543709	36.43265036080808	36.28877261792002	36.37743621824047	36.380750172752464	36.38417400728426	38.14749629410255	38.121229793103204	38.13027083775109	38.13574339171147	38.21666338356317	39.70388908493625	39.758581105372926	39.7458430973547	39.70553443959562	39.668597661659255	39.68136058210014	39.61847195561706	39.572143409361686	39.52518887255596	39.47851611584554	39.436317729875114	39.37219513301851	39.282530965670354	39.20684673001766	39.13636884436787	39.13719623773346	39.15757353321808	39.170442542109164	39.15268226152883	39.240972038944726	39.25432089186731	39.2133323349033	39.19070898885315	39.160866218030506	39.117412238553044	39.105381316352855	39.10640842026428	39.06840347216101	39.04155293810911	39.007647791214616	38.97580724839483	38.92705505921477	38.89293530005819	38.85813669630451	38.82546624214521	38.82666165018946
	1	2	3	4	5	6	7	8	9	10	11	12	13	14	15	16	17	18	19	20	21	22	23	24	25	26	27	28	29	30	31	32	33	34	35	36	37	38	39	40	41	42	43	44	45	46	47	48	49
SRR1822165_6_2	32.254743349530024	32.542370365611255	32.68901030913654	35.90207780465283	35.88260264778075	36.00352991986583	36.01377808295514	36.032453180300124	37.714270980381286	37.7509909806633	37.82129781651263	37.74588848650421	37.76514985179398	39.195440490148826	39.197876724027275	39.16644366757697	39.10039175423908	39.05389041754056	39.039295936556776	38.967360641999605	38.90050889377821	38.83957700544004	38.73828709154351	38.6996715140377	38.62221127439897	38.512339258002896	38.42602557232103	38.345899426647335	38.26663371778723	38.35748984386302	38.361643253389474	38.30429859495453	38.396382018116505	38.422344907962135	38.40775710580527	38.40078470427329	38.36996884746292	38.32699053579986	38.26101227100091	38.19613710994009	38.12654434696141	38.044793172714776	37.97724851996159	37.88485986663359	37.79143823292997	37.67814491184674	37.55696249647742	37.43163325536703	37.30999483941819
	1	2	3	4	5	6	7	8	9	10	11	12	13	14	15	16	17	18	19	20	21	22	23	24	25	26	27	28	29	30	31	32	33	34	35	36	37	38	39	40	41	42	43	44	45	46	47	48	49
SRR1822165_6_2.trim	32.39763293053566	32.684997472838106	32.83349920229183	36.06168309741615	36.046213530415095	36.17366584265672	36.19067379103762	36.21677458165439	37.91550631500672	37.95973085819656	38.03613885590825	37.96845187335875	37.992993769563704	39.4425652431603	39.451491196605375	39.42843916627741	39.368473472272086	39.33052262605322	39.324913848102604	39.26245422331424	39.20640015445994	39.15514179391955	39.066522415942835	39.04054920243199	38.97669379266652	38.88363764678912	38.81021387684692	38.74368486233903	38.68166401965928	38.79889536795708	38.81822371850624	38.78000627453027	38.896684404484404	38.94257814537101	38.959701259348385	38.973973205454165	38.97210628493741	38.95515419745268	38.92080026143631	38.890885315692465	38.854014928263695	38.80900734325078	38.78600746376982	38.74301034291136	38.7062438714779	38.66757246546382	38.63880063607672	38.620397145223144	38.645416232739464
	1	2	3	4	5	6	7	8	9	10	11	12	13	14	15	16	17	18	19	20	21	22	23	24	25	26	27	28	29	30	31	32	33	34	35	36	37	38	39	40	41	42	43	44	45	46	47	48	49
SRR1822165_7_1	32.5635469306052	32.91410114360378	33.06571663696551	36.4215555082075	36.27613837710153	36.36456949319036	36.36744314770499	36.37086010269987	38.13186975244691	38.10397783696038	38.112152353715786	38.117308927802675	38.19827166001584	39.68154100311186	39.73611226704069	39.72240578112414	39.68132556696772	39.64289638010253	39.6551543486293	39.59105924449529	39.54230607469939	39.48746985171491	39.43824355926282	39.39247054749441	39.323110373587305	39.2255804611785	39.14194901650697	39.06228500357813	39.05490227575071	39.06468132891441	39.06596831733411	39.03816887868264	39.11616751615456	39.117698134785115	39.06475709074853	39.026631469629244	38.97959494598211	38.9143469955693	38.87799347559525	38.8546376869875	38.79564411667145	38.74255562218351	38.67837228476585	38.60798404572786	38.5086824987423	38.43616833672262	38.348263339544616	38.23193407965035	38.11587225977111
	1	2	3	4	5	6	7	8	9	10	11	12	13	14	15	16	17	18	19	20	21	22	23	24	25	26	27	28	29	30	31	32	33	34	35	36	37	38	39	40	41	42	43	44	45	46	47	48	49
SRR1822165_7_1.trim	32.57156765714101	32.92574275100992	33.07760613785636	36.43262338082494	36.28866241520673	36.3772979326993	36.38064274388707	36.38415946102218	38.14748362344457	38.12111216174721	38.13026907889657	38.135765392974484	38.21667842334952	39.70383476109443	39.75852972530363	39.74581657120659	39.705595555046116	39.66863931534506	39.68138589144187	39.61847005053628	39.57204979593636	39.52514091089071	39.47843150009101	39.436304118599196	39.37216147194748	39.2824382206473	39.20669582401693	39.1364422624253	39.13724315302691	39.157547447866676	39.170547710334	39.15276957393865	39.24095480596791	39.254385526957684	39.21333495132153	39.19064656659309	39.16078201004376	39.11726353248581	39.10534395734518	39.10634628743254	39.068390458412196	39.0414180050675	39.00764274804576	38.97586210341901	38.92705227453512	38.89307196313264	38.858066039741715	38.82541107790714	38.82662892908533
	1	2	3	4	5	6	7	8	9	10	11	12	13	14	15	16	17	18	19	20	21	22	23	24	25	26	27	28	29	30	31	32	33	34	35	36	37	38	39	40	41	42	43	44	45	46	47	48	49
SRR1822165_7_2	32.25476689683305	32.54232246384298	32.68884216291964	35.90200194907131	35.882399644637744	36.003423709129066	36.01377859666717	36.03252370371539	37.71427034503331	37.75105257478778	37.8213367616489	37.745891046187985	37.76505847917486	39.19550187993771	39.19773040354989	39.166393857411194	39.10023980879283	39.053805425095355	39.03927820819337	38.967210367062755	38.90022304195095	38.83939211014926	38.738147683143126	38.69939294256668	38.622017248073945	38.51220200993258	38.425855603276375	38.34594360549754	38.26661400367523	38.35728949189286	38.36128131109594	38.30423457552377	38.39614293021743	38.42193677611993	38.407548789177035	38.40046313216604	38.369787883897914	38.3268830981569	38.26073874379473	38.195961523948924	38.126546820776454	38.044747805295195	37.97727179783869	37.884594293897116	37.79113012587499	37.677944004524676	37.55662875686679	37.4314054427509	37.309791954152466
	1	2	3	4	5	6	7	8	9	10	11	12	13	14	15	16	17	18	19	20	21	22	23	24	25	26	27	28	29	30	31	32	33	34	35	36	37	38	39	40	41	42	43	44	45	46	47	48	49
SRR1822165_7_2.trim	32.39768107286789	32.684983862867895	32.83335418311455	36.06163552467527	36.04606280313237	36.173585307428525	36.190649224777204	36.21680804115208	37.915471512814236	37.95979017687997	38.03615023604147	37.968471614269866	37.992870280143244	39.442594576702554	39.45132836549886	39.42841302438946	39.36836488384078	39.330501229738054	39.324938385903714	39.26236735947796	39.20615968585567	39.1549796272257	39.066414910022566	39.040340718660566	38.976578772888885	38.88356507579027	38.81008252046342	38.7438085559994	38.68172961809743	38.79878615145799	38.81793053606571	38.779982185792335	38.89651716339249	38.942268053443435	38.95964260772808	38.97373180665058	38.97199955579445	38.95513978272349	38.92064419488626	38.89084138031878	38.85411425488728	38.80901653725306	38.786216198417144	38.742879325378574	38.70609983088418	38.66758130612107	38.63877021674757	38.62036994218686	38.64529150517788
	1	2	3	4	5	6	7	8	9	10	11	12	13	14	15	16	17	18	19	20	21	22	23	24	25	26	27	28	29	30	31	32	33	34	35	36	37	38	39	40	41	42	43	44	45	46	47	48	49
SRR1822165_8_1	32.563355479041306	32.91404785463041	33.06569984300535	36.421503192270386	36.27609405433638	36.36453172912867	36.36737452347667	36.37080380409192	38.13185979403879	38.103884137301236	38.1120845577015	38.1172154571881	38.198184516946576	39.681503081852235	39.73611628804192	39.72243575779322	39.68144447728909	39.64285592555442	39.65514105938207	39.59101797979444	39.542303124599094	39.48741053586408	39.43829288121611	39.39251573850685	39.32308855067844	39.2256018362694	39.1418102449304	39.062117337766026	39.054718330230806	39.06459783227657	39.0659153203979	39.038102245315514	39.116034909605574	39.117617096731756	39.06471977175791	39.02647897887886	38.9795143291332	38.91425232908751	38.877878121352325	38.854487390409176	38.79542342555025	38.74246638794378	38.6781900707722	38.60795569645361	38.50874874631011	38.436127318193115	38.34814100351203	38.231778396940214	38.11564460347423
	1	2	3	4	5	6	7	8	9	10	11	12	13	14	15	16	17	18	19	20	21	22	23	24	25	26	27	28	29	30	31	32	33	34	35	36	37	38	39	40	41	42	43	44	45	46	47	48	49
SRR1822165_8_1.trim	32.571370192785466	32.9257033754864	33.077607510590596	36.43257045447053	36.28861505672649	36.377257623483715	36.3805791542968	36.38411950448479	38.147491361724654	38.12104296993217	38.13021854258558	38.13568690586693	38.21661261506233	39.703812195536656	39.758556207440535	39.745872840732304	39.705729773384434	39.66861634456935	39.68138843705134	39.61844436465184	39.572053805381465	39.52511218739543	39.47848570486199	39.43637944690651	39.37217299472106	39.282497768469135	39.20658321676755	39.136344285708084	39.13709820149213	39.15753159074752	39.17059562025576	39.15276035379899	39.24084694851824	39.254341305521464	39.213348354481894	39.190530700343196	39.16078820299027	39.11726175860506	39.10532777331119	39.10632011826602	39.06826841809638	39.04137112704388	39.007443576924715	38.97577277149549	38.92705049220228	38.89292597049352	38.857982301847535	38.82534070298547	38.82648219537404
	1	2	3	4	5	6	7	8	9	10	11	12	13	14	15	16	17	18	19	20	21	22	23	24	25	26	27	28	29	30	31	32	33	34	35	36	37	38	39	40	41	42	43	44	45	46	47	48	49
SRR1822165_8_2	32.25466553946842	32.54230186749104	32.68879756150067	35.901889870154605	35.8822880110499	36.003352422065554	36.013778642996435	36.03251115356162	37.71407786840922	37.75086327359724	37.82112095625436	37.745654200133444	37.7649211630603	39.19530726876596	39.197618954400504	39.166203091871516	39.10012291536007	39.05362992089278	39.03907656237763	38.96690358487949	38.90003441106503	38.83905636311356	38.737890987658865	38.699178442302376	38.62187439683923	38.512048953031815	38.4257973437877	38.34595016224923	38.266512279541644	38.35713276047308	38.361265023688645	38.30400467193193	38.39603337956251	38.42178795316461	38.40737253309878	38.4003896477696	38.36976897736476	38.32692410399332	38.26066889786499	38.195918592637206	38.126529552206314	38.044690968949986	37.97721387323195	37.88444890203729	37.791050659419916	37.67788892859363	37.55656154223675	37.431319605635615	37.309640028145225
	1	2	3	4	5	6	7	8	9	10	11	12	13	14	15	16	17	18	19	20	21	22	23	24	25	26	27	28	29	30	31	32	33	34	35	36	37	38	39	40	41	42	43	44	45	46	47	48	49
SRR1822165_8_2.trim	32.397691916146506	32.68505370904372	32.83341545797413	36.061655751644196	36.04608749779282	36.17365410012583	36.19079376186518	36.216938052009105	37.91545066159588	37.95975929698549	38.03610287937099	37.96839522210824	37.992889277016594	39.44253092911211	39.45134326487646	39.42835645484357	39.36839008697234	39.330468653294766	39.324848645076976	39.26221000982798	39.20613103016852	39.15486162524422	39.06635560984125	39.04028622103321	38.9765862815543	38.883546268644025	38.81013406921151	38.74397072968218	38.68179369822203	38.79879918450242	38.81807307586918	38.77991628420729	38.89661092039337	38.942289440457586	38.95959186390602	38.97379903350354	38.97206413030909	38.95523899491187	38.92067668168658	38.89087117271284	38.85416927938487	38.80903501827691	38.786256545841574	38.74280072491844	38.706023454054275	38.66749276446637	38.63868260880799	38.62033031761732	38.64517679605516
	1	2	3	4	5	6	7	8	9	10	11	12	13	14	15	16	17	18	19	20	21	22	23	24	25	26	27	28	29	30	31	32	33	34	35	36	37	38	39	40	41	42	43	44	45	46	47	48	49
SRR1822165_9_1	32.56334107692914	32.91407840622887	33.065683641958564	36.42154367588256	36.27605371851461	36.364488714968836	36.367362086913474	36.370801108383226	38.13191500813194	38.10386725436801	38.11211068524291	38.117266037893785	38.19817618838183	39.68140997518635	39.73608800654583	39.72241748061515	39.6813539528316	39.64286509750159	39.65512128649721	39.59090001462364	39.542342641523035	39.48730268824128	39.438195252341025	39.392385462969635	39.322998032570474	39.22560294995311	39.141875945240436	39.06223558871292	39.0547398252955	39.06459749602769	39.06595638085405	39.0381097684255	39.116066839242706	39.11758750114654	39.06473225841837	39.02651345203529	38.97955021041849	38.914255430188206	38.87799233160755	38.85443527703832	38.79539975941837	38.742535001069186	38.678052608343464	38.60781768286702	38.50858395417001	38.4360086640075	38.34796251776144	38.231677308840446	38.11561382195333
	1	2	3	4	5	6	7	8	9	10	11	12	13	14	15	16	17	18	19	20	21	22	23	24	25	26	27	28	29	30	31	32	33	34	35	36	37	38	39	40	41	42	43	44	45	46	47	48	49
SRR1822165_9_1.trim	32.571359833679324	32.92573609534319	33.077605669595705	36.43262199190149	36.28858225366127	36.37722779237359	36.380578617986004	36.38412362250266	38.1475416449097	38.12101762012943	38.130241263564166	38.13573492973439	38.21661778151068	39.703728662099316	39.75854335095829	39.74586053790373	39.7056558562997	39.66865372416086	39.68140612458467	39.61835010430831	39.57210377073397	39.52502157244839	39.47840913802855	39.43628370391322	39.372087160304375	39.28247511994762	39.20662799637018	39.1364264982409	39.13711649322857	39.15749840889423	39.1706079496462	39.15273090765128	39.240852914342405	39.25430168704937	39.21332962957379	39.190516501895324	39.1607973028803	39.117225957639796	39.10540321422835	39.106225216408134	39.06817319155213	39.041417890901194	39.0072383883764	38.97560155654621	38.92692883907412	38.892858224936745	38.85780673164278	38.82533442252825	38.82651188372478
	1	2	3	4	5	6	7	8	9	10	11	12	13	14	15	16	17	18	19	20	21	22	23	24	25	26	27	28	29	30	31	32	33	34	35	36	37	38	39	40	41	42	43	44	45	46	47	48	49
SRR1822165_9_2	32.25471131529683	32.54231901375219	32.68878013471032	35.901856408956235	35.882383439344956	36.00336863352249	36.013681804130414	36.032451625796845	37.71405430382899	37.750815227214716	37.821187034784344	37.7455810769273	37.76488762109175	39.1951445414769	39.19757462487544	39.166106644721296	39.100050211605065	39.053578458726065	39.038946002583224	38.96685977617278	38.89990003874678	38.83915852925548	38.737900432827125	38.69905392954021	38.621724987631424	38.512021218821104	38.42573499589895	38.345905761206254	38.26650164782677	38.35710124070104	38.36118559062181	38.30394190706455	38.395979447364525	38.42191706032653	38.40747320586595	38.400571362353766	38.36979609867372	38.32698530818067	38.26066254135695	38.19605252295632	38.126631960685415	38.044669458545265	37.977212708482824	37.88453580139512	37.79106162696337	37.677933357797464	37.55655400263539	37.43134045700832	37.30976126228468
	1	2	3	4	5	6	7	8	9	10	11	12	13	14	15	16	17	18	19	20	21	22	23	24	25	26	27	28	29	30	31	32	33	34	35	36	37	38	39	40	41	42	43	44	45	46	47	48	49
SRR1822165_9_2.trim	32.397777295162584	32.68510398504948	32.83345189023864	36.06167236173933	36.046221847535925	36.17372483822741	36.190763140900806	36.216948132386854	37.91550493643766	37.95977957714879	38.0362226930824	37.96841144861781	37.99292905504275	39.44244656108451	39.45136973582579	39.428316949924735	39.36836917129404	39.33050060133892	39.324798295266575	39.26224845647033	39.206086862396454	39.155083971867	39.06649326809093	39.04027384501265	38.97654312630334	38.88362829603627	38.810218070551734	38.744078701862094	38.68189156540385	38.79886412177814	38.81808735195664	38.779961467530434	38.896651675404854	38.94248406698468	38.95972019171017	38.9740120560807	38.97210194826761	38.95538824265526	38.92076684493466	38.891028208957444	38.854305551653084	38.80906718919271	38.786240837628824	38.74287611858279	38.70607409641232	38.667607110711835	38.638656287602586	38.62025074210258	38.64516324276191
	1	2	3	4	5	6	7	8	9	10	11	12	13	14	15	16	17	18	19	20	21	22	23	24	25	26	27	28	29	30	31	32	33	34	35	36	37	38	39	40	41	42	43	44	45	46	47	48	49
SRR1822166_001_1	32.587253950039724	32.93429252361197	33.07513461029217	36.43407185100185	36.335492982611	36.41477623797334	36.41046870862389	36.40753817636155	38.21807750022067	38.1578250507547	38.13667578780122	38.13807043869715	38.221096301527055	39.69176449819049	39.72793715244064	39.7152793715244	39.67075646570748	39.62732809603672	39.64925412657781	39.574137170094446	39.528290228616825	39.48668020125342	39.44459352105217	39.38121634742696	39.2965663341866	39.2160296583988	39.13732897872716	39.06676670491659	39.06694324300468	39.0969370641716	39.09058169300027	39.083361285197284	39.167516991790976	39.16380969194103	39.10180951540295	39.09112896107335	39.02475063995057	38.96492188189602	38.91598552387678	38.87441080413099	38.82097272486539	38.79685762203195	38.72964957189514	38.665425015447084	38.55833701121017	38.46747285726896	38.39362697501986	38.29097007679407	38.16465707476388
	1	2	3	4	5	6	7	8	9	10	11	12	13	14	15	16	17	18	19	20	21	22	23	24	25	26	27	28	29	30	31	32	33	34	35	36	37	38	39	40	41	42	43	44	45	46	47	48	49
SRR1822166_001_1.trim	32.590123987672904	32.94316634415538	33.084981724360354	36.443094674980294	36.34560667956712	36.42433526840106	36.421629757041494	36.41973052390167	38.230720991901386	38.16958718555149	38.15088153085358	38.15512792947753	38.23511072887551	39.707034329534864	39.74304809001649	39.7351823980506	39.69216297570415	39.65086361355981	39.671880599154306	39.596215867555365	39.5553345518403	39.52031398412158	39.481477498790255	39.42239509580742	39.34727575882532	39.271416530674465	39.200373455903474	39.135096767237506	39.1386690647482	39.179395772568505	39.19323035884866	39.18779656124271	39.281385437734755	39.28651492415888	39.24299894938956	39.241081159630895	39.19457517055197	39.14958032474435	39.13591516828031	39.11329417450463	39.069744763047844	39.06049349960202	39.023894450197524	38.98768372741532	38.94394004617853	38.88816778789078	38.86496700659868	38.83673428155811	38.815379583827315
	1	2	3	4	5	6	7	8	9	10	11	12	13	14	15	16	17	18	19	20	21	22	23	24	25	26	27	28	29	30	31	32	33	34	35	36	37	38	39	40	41	42	43	44	45	46	47	48	49
SRR1822166_001_2	32.172848442051375	32.46327125077235	32.590502250860624	35.85730426339483	35.843622561567656	35.931644452290584	35.93351575602436	35.94258981375232	37.63128254920999	37.63032924353429	37.68507370465178	37.609127019154386	37.61894253685232	39.05492099920558	39.03504281048636	38.985718068673314	38.919834054197196	38.869167622914645	38.869591314326065	38.76532791949863	38.707776502780476	38.64858328184306	38.55429428899285	38.50844734751523	38.42974666784359	38.32811369052873	38.23719657516109	38.16089681348751	38.082319710477535	38.18695383528996	38.202665725130196	38.15379998234619	38.23963280077677	38.26948539147321	38.24738282284403	38.23945626268868	38.18979609850825	38.15703062935828	38.09774913937682	38.032341777738544	37.964551151911024	37.87598199311501	37.831282549209995	37.73508694500838	37.64002118457057	37.53501632977315	37.429711360225966	37.308164886574275	37.17666166475417
	1	2	3	4	5	6	7	8	9	10	11	12	13	14	15	16	17	18	19	20	21	22	23	24	25	26	27	28	29	30	31	32	33	34	35	36	37	38	39	40	41	42	43	44	45	46	47	48	49
SRR1822166_001_2.trim	32.431000501684224	32.71894932989321	32.846036694617645	36.13563391385365	36.132856733319	36.2254712248262	36.23738622518455	36.25284884970974	37.96764136744786	37.97407367591199	38.03513581308679	37.96190783344084	37.985307819107	39.4411058553716	39.43049881745861	39.39142119974199	39.330699491148856	39.29651329463198	39.30907331756612	39.21635132229628	39.16797505108076	39.12116756911823	39.04134232521434	39.007768906432226	38.936648660289656	38.856347538746114	38.776648741974356	38.71267037577198	38.646996268992986	38.785015522344956	38.817907426485206	38.78534457796438	38.893079710144924	38.95141648971888	38.96311318867204	38.969785984053715	38.944223472698276	38.934471832283265	38.90586577156316	38.881934832217276	38.84775302114804	38.78790308723295	38.7877510777737	38.733361974691455	38.69032347194537	38.66447604969837	38.63964601054695	38.63508513726212	38.64247985583197
	1	2	3	4	5	6	7	8	9	10	11	12	13	14	15	16	17	18	19	20	21	22	23	24	25	26	27	28	29	30	31	32	33	34	35	36	37	38	39	40	41	42	43	44	45	46	47	48	49
SRR1822166_002_1	32.57476335138467	32.922608197948314	33.0649760049311	36.42525425967508	36.33637124113944	36.41528639985911	36.40457007000396	36.4062695372694	38.21490776207458	38.15094439307885	38.132091753621275	38.13146656100031	38.21857086250165	39.68573063884119	39.72916831770352	39.711698146435964	39.669572491524676	39.62941046977502	39.647250473297234	39.57726412186853	39.5293356227711	39.48661999735834	39.439316690881874	39.383110993704044	39.31079998238894	39.21508387267204	39.141284726808436	39.06678994408489	39.07032976709373	39.09422797516841	39.09428080834764	39.074926253687316	39.156016378285564	39.15111169814644	39.102513978778674	39.0722141504865	39.01138555012548	38.95627173865187	38.903852419319335	38.87300664817506	38.81407123673667	38.77160216616035	38.71090564874741	38.64291815259983	38.540879672434286	38.46134812662352	38.38619292915951	38.286540747589484	38.16882842425043
	1	2	3	4	5	6	7	8	9	10	11	12	13	14	15	16	17	18	19	20	21	22	23	24	25	26	27	28	29	30	31	32	33	34	35	36	37	38	39	40	41	42	43	44	45	46	47	48	49
SRR1822166_002_1.trim	32.58041051944919	32.93328388751374	33.076018479630406	36.43571894519557	36.34777985291358	36.426050202400205	36.417364418669074	36.419187360933634	38.229261797742765	38.16613795383667	38.14776555532719	38.14912382603412	38.23472168854495	39.70506760077564	39.74861268732072	39.735512523792075	39.6933614519199	39.65700090253514	39.67265675963076	39.60120457165325	39.556255585344054	39.52155804225805	39.47887374301676	39.428957107865045	39.363936302429344	39.273070387264106	39.209048906717285	39.13813006381301	39.148136520608155	39.179904108605086	39.19980945704245	39.185153529882776	39.2735590778098	39.2795780362456	39.24772166875909	39.22563698450223	39.18576133034951	39.149143896664256	39.130994969513594	39.11273973871954	39.071974796200735	39.045478182763674	39.01696374752433	38.981331710003765	38.935415527610715	38.88581215818674	38.86408018750312	38.83434278285582	38.826171636007665
	1	2	3	4	5	6	7	8	9	10	11	12	13	14	15	16	17	18	19	20	21	22	23	24	25	26	27	28	29	30	31	32	33	34	35	36	37	38	39	40	41	42	43	44	45	46	47	48	49
SRR1822166_002_2	32.18909875401752	32.46816360674504	32.597719367762956	35.87067318275877	35.859789547836044	35.956764848324745	35.94340685950777	35.951296614273765	37.65647866860388	37.64673094703474	37.7045744727689	37.61458195746929	37.62810725135385	39.05226081979483	39.04259234799454	38.99132655307533	38.93558754898076	38.88440980936028	38.87390481222207	38.782565050851936	38.72288997490424	38.66656100030819	38.569004534847885	38.52193017214811	38.444943424470566	38.329309206181485	38.25627614141681	38.17774842601153	38.09546074935059	38.20324043499318	38.22289437766918	38.176533262889095	38.25425086954608	38.26823405098402	38.249839299079824	38.24270681988288	38.209192973187164	38.17616343063444	38.11630343855941	38.0429621802492	37.96972658829745	37.888935851714876	37.82755250297187	37.74011359133536	37.63488750935588	37.522018227446836	37.40585567736539	37.28431294853168	37.1638268832827
	1	2	3	4	5	6	7	8	9	10	11	12	13	14	15	16	17	18	19	20	21	22	23	24	25	26	27	28	29	30	31	32	33	34	35	36	37	38	39	40	41	42	43	44	45	46	47	48	49
SRR1822166_002_2.trim	32.436880624089646	32.71597844638852	32.847712832977386	36.14159972119707	36.138275532361696	36.243398536284595	36.23885905260618	36.25146773660271	37.981672281447985	37.97841958054456	38.04350040658761	37.961941612231584	37.98445137480229	39.4318764688536	39.43262709213901	39.3906368681137	39.33942470086768	39.30099993744806	39.30404711054715	39.22186279678662	39.17447816564609	39.12833880299386	39.04544194076446	39.01238523079126	38.94690669507381	38.853549288708926	38.79325098894002	38.72750134722472	38.662264100051246	38.80051496272822	38.83361727827506	38.80333432622961	38.905975490727684	38.94552367158504	38.95684549453539	38.96522641045937	38.9537411110908	38.94529433924125	38.921584403813966	38.88795249237883	38.8487309549129	38.80101336228654	38.7867118029435	38.75373548934179	38.70962052009736	38.669240130069625	38.64055643542383	38.63053795046079	38.64668596835901
	1	2	3	4	5	6	7	8	9	10	11	12	13	14	15	16	17	18	19	20	21	22	23	24	25	26	27	28	29	30	31	32	33	34	35	36	37	38	39	40	41	42	43	44	45	46	47	48	49
SRR1822166_003_1	32.574732656494476	32.92514381845346	33.0627271978636	36.42739079797184	36.33988212180746	36.41692057927367	36.409756126254365	36.40774443254944	38.216198251826405	38.14748891215604	38.13341882051222	38.125342634965826	38.21520416926462	39.68221121607473	39.72620966318836	39.71213957154453	39.66952931073021	39.62880721856876	39.640671505711566	39.57220333399998	39.52566968224651	39.473606813877154	39.43339646835994	39.385339340964435	39.30847146571298	39.21815700622331	39.14078326647295	39.057433267061164	39.06209192616731	39.08220886321659	39.09526134371728	39.0716033551757	39.15372398621225	39.147118336999874	39.10186699292966	39.06889756832112	39.01185840499747	38.95207227980189	38.906173899744715	38.87584555839206	38.811653706339776	38.76901991694411	38.70373986800466	38.63584226439067	38.53620460454337	38.46637177511382	38.3782513558345	38.27889603896333	38.1614178323118
	1	2	3	4	5	6	7	8	9	10	11	12	13	14	15	16	17	18	19	20	21	22	23	24	25	26	27	28	29	30	31	32	33	34	35	36	37	38	39	40	41	42	43	44	45	46	47	48	49
SRR1822166_003_1.trim	32.58133858502671	32.935983051353205	33.07339241488378	36.43756751111509	36.35105183063289	36.42823381971176	36.42183630233044	36.420577089487665	38.22972577805628	38.16278459105422	38.149350998120134	38.142219437233315	38.231366932235254	39.70122042192582	39.74486318741981	39.734419479008146	39.69246561036016	39.65491003491182	39.66662489183302	39.59603139080357	39.552803557040974	39.508293690349	39.47167919201084	39.4301380821329	39.35830074335015	39.2737962996142	39.20510367589027	39.12597105682104	39.13940156348279	39.166387844555175	39.20006963328471	39.18127189582545	39.26948524546778	39.27174842524901	39.23965955085323	39.22019708307372	39.18387906258924	39.14574975422399	39.133239556011475	39.11485524736054	39.06577353069765	39.04031178150029	39.00719033618816	38.973820975499535	38.92837990357579	38.891756929693784	38.85649342425394	38.83278770242233	38.82495962493782
	1	2	3	4	5	6	7	8	9	10	11	12	13	14	15	16	17	18	19	20	21	22	23	24	25	26	27	28	29	30	31	32	33	34	35	36	37	38	39	40	41	42	43	44	45	46	47	48	49
SRR1822166_003_2	32.195046057197985	32.47245979553663	32.59993764925944	35.86529298965919	35.8562874251497	35.95578391350894	35.94716657059163	35.95037822194511	37.66097078926626	37.65327106102138	37.7112043104361	37.61746644236086	37.62800724680305	39.05409809065562	39.05069232850605	39.0006352716963	38.92947895956613	38.89172146865405	38.875998494170794	38.786219309906706	38.730591861463715	38.668988153359294	38.57090337988071	38.53536345776031	38.451289954472195	38.33509405550392	38.26120842793784	38.18232885898145	38.10468454054563	38.21610413750103	38.23783278237239	38.18687575732621	38.263596578944274	38.27473736221074	38.25677329035446	38.24234438784514	38.21568062303683	38.182346505417456	38.11771349246497	38.0514511252544	37.97955954495724	37.90189169794007	37.83675870263402	37.74139148030069	37.64012446619531	37.5290460336694	37.41593826100255	37.29011917226451	37.17078808983212
	1	2	3	4	5	6	7	8	9	10	11	12	13	14	15	16	17	18	19	20	21	22	23	24	25	26	27	28	29	30	31	32	33	34	35	36	37	38	39	40	41	42	43	44	45	46	47	48	49
SRR1822166_003_2.trim	32.43939963596216	32.71794229105124	32.8476710530242	36.13527884701459	36.13340494733387	36.240151582967805	36.2381642944529	36.247217497687465	37.98177423686331	37.97979888401516	38.04416793483126	37.960475039536895	37.979405007012204	39.42766687554084	39.43333034941664	39.392975860113985	39.327413242622264	39.30134574642676	39.298146987736104	39.21733058812998	39.17143948755604	39.11854558917492	39.03419747924258	39.01246526636589	38.94189980870397	38.84664437359048	38.78480595638137	38.71949259281473	38.65922914802783	38.79991703041016	38.83733895243829	38.801630123525264	38.90081661968941	38.9338383319328	38.944259375908516	38.949258719163936	38.94747252747253	38.94052770157059	38.90724967108717	38.87857316306263	38.84031711503279	38.7965543128348	38.78067920443783	38.740136506323836	38.696705713476746	38.663824993834524	38.639034026171906	38.62359071594699	38.64458830194415
	1	2	3	4	5	6	7	8	9	10	11	12	13	14	15	16	17	18	19	20	21	22	23	24	25	26	27	28	29	30	31	32	33	34	35	36	37	38	39	40	41	42	43	44	45	46	47	48	49
SRR1822166_004_1	32.57271884109178	32.92348290787033	33.06213673703736	36.42756823602155	36.34317198127374	36.41799311014928	36.4117348290787	36.40737567352707	38.21646497659217	38.14567176044519	38.131247239643145	38.122551011394755	38.21179666107234	39.68465241586432	39.726804169243	39.71360303860083	39.669172334599416	39.6286767953361	39.63947089479728	39.57294850278244	39.53015634661249	39.47662750640403	39.4327842063422	39.38598622029856	39.31149191767512	39.21971557282926	39.139797721049376	39.060113947531136	39.0626976415511	39.08310219945235	39.094050878897626	39.07226393428142	39.15005299885169	39.146903983747016	39.1032815122339	39.06578482466213	39.01575390866531	38.95593587138945	38.90736684038512	38.875253952831024	38.811447751965375	38.77026322763007	38.704805229220035	38.635465064923594	38.53717427789064	38.464504019079584	38.3741586432294	38.27429114035863	38.160401024644464
	1	2	3	4	5	6	7	8	9	10	11	12	13	14	15	16	17	18	19	20	21	22	23	24	25	26	27	28	29	30	31	32	33	34	35	36	37	38	39	40	41	42	43	44	45	46	47	48	49
SRR1822166_004_1.trim	32.57911741246269	32.93398069563815	33.07274087882345	36.43750728170566	36.35384608490693	36.429069465231535	36.42375494035723	36.419874351368065	38.23011086116812	38.16099963255393	38.14722040490764	38.13940097328398	38.22747600397917	39.70366370618654	39.74554359613196	39.735891415205096	39.692205662254324	39.654681352560026	39.66538209910289	39.597355284501845	39.55706725102958	39.510458169562625	39.46932089137489	39.429039531308135	39.358821472442145	39.27448799759638	39.202504310035195	39.1282324389915	39.139719840577236	39.16730233207401	39.19908313123755	39.180939058234244	39.26640558657199	39.27222692058955	39.24109594005672	39.219724951955186	39.18954501893853	39.151461510946426	39.13635818472013	39.11861223958575	39.06942913302716	39.04443632706503	39.01105020113094	38.975373756568615	38.93141869223875	38.892356381898594	38.8539634558312	38.83012530288698	38.82757967877774
	1	2	3	4	5	6	7	8	9	10	11	12	13	14	15	16	17	18	19	20	21	22	23	24	25	26	27	28	29	30	31	32	33	34	35	36	37	38	39	40	41	42	43	44	45	46	47	48	49
SRR1822166_004_2	32.1974737214027	32.47369048670612	32.601165974737214	35.86758678561964	35.85404999558343	35.95285752142037	35.944934193092486	35.952451196890735	37.65575037540853	37.64722639342814	37.706695521597034	37.608735977387155	37.624710714601186	39.046056002119954	39.04105202720608	38.99727055913789	38.930231428319054	38.889166151400055	38.87080204928893	38.78658245738009	38.72659217383623	38.67194594117127	38.565087006448195	38.52596502075788	38.44167476371345	38.33394134793746	38.2584886494126	38.17233901598799	38.097129228866706	38.2120969878986	38.2297941877926	38.18059800370992	38.25538821658864	38.27002031622648	38.25283985513647	38.2426464093278	38.21688896740571	38.18060242028089	38.113187880929246	38.04530076848335	37.97277625651444	37.898772193269146	37.833729352530696	37.737854429820686	37.63559314548185	37.528773959897535	37.41786502959103	37.29046903983747	37.16670788799576
	1	2	3	4	5	6	7	8	9	10	11	12	13	14	15	16	17	18	19	20	21	22	23	24	25	26	27	28	29	30	31	32	33	34	35	36	37	38	39	40	41	42	43	44	45	46	47	48	49
SRR1822166_004_2.trim	32.441683619971144	32.71915917584535	32.84925749007448	36.13880499368172	36.132670436723096	36.23681003038152	36.23641121696346	36.250477231786775	37.976662693469315	37.97493748935751	38.04197399198788	37.95345533737823	37.977303483567994	39.42114696946613	39.425462220270475	39.39135695145231	39.33046396787984	39.30020343965371	39.29401062904975	39.2183032953639	39.16740329015196	39.1210375285836	39.02913657770801	39.00452746542704	38.934234978319225	38.8454652437162	38.78256391342677	38.710685960574494	38.652648712503435	38.7962843405043	38.82977251767599	38.795829862745805	38.89234660115848	38.92880037045781	38.93890834659995	38.94812442108241	38.94663921987539	38.93743029118696	38.90177262861065	38.8702895027211	38.83153769888107	38.792524221750845	38.77629949297519	38.7391006708784	38.69263962276275	38.66307562209468	38.638107721036626	38.62021375202921	38.6411546541484
	1	2	3	4	5	6	7	8	9	10	11	12	13	14	15	16	17	18	19	20	21	22	23	24	25	26	27	28	29	30	31	32	33	34	35	36	37	38	39	40	41	42	43	44	45	46	47	48	49
SRR1822166_005_1	32.57387262658228	32.923150005650996	33.06298386641049	36.42809109403255	36.34321668738698	36.41691272038879	36.411766783453885	36.40678331261302	38.21514042721519	38.1450963494575	38.13246637658228	38.12351661392405	38.21070086460217	39.68371383363472	39.726212844710666	39.712321993670884	39.66809236550633	39.62636330244123	39.63864008815551	39.57454721405968	39.532563856238696	39.47855447558771	39.431852537296564	39.38499872852622	39.3103596858047	39.217941201401445	39.13099005424955	39.052826203661844	39.06347832843581	39.08314732142857	39.08872767857143	39.0700122909132	39.147678147603976	39.14480673598553	39.097861098553345	39.06166294642857	39.00980447558771	38.95182527124774	38.90209298711573	38.87044388562387	38.8074670829566	38.76319154046112	38.6953125	38.62802328209765	38.53220007346293	38.459189223553345	38.37310691681736	38.267002429927665	38.16140653254973
	1	2	3	4	5	6	7	8	9	10	11	12	13	14	15	16	17	18	19	20	21	22	23	24	25	26	27	28	29	30	31	32	33	34	35	36	37	38	39	40	41	42	43	44	45	46	47	48	49
SRR1822166_005_1.trim	32.580324638096606	32.933879174430274	33.07325139744876	36.438150351153794	36.35381611007596	36.42791314318475	36.42330872867995	36.41941020495915	38.228912856528595	38.16029812240218	38.148484305575465	38.140357603554534	38.227060341120826	39.70289881037695	39.74593306578759	39.73534828722947	39.692496775118244	39.653554536333665	39.66523219148631	39.59956643256414	39.55952713694968	39.51252333903146	39.46837715887221	39.427872983328974	39.35786673740738	39.273009577836504	39.19442529726004	39.12195034301342	39.14172868638108	39.168840287479654	39.19466732991616	39.181004308509486	39.265906685593954	39.27310799765647	39.238857391272845	39.218022273495265	39.18634621701522	39.15140777909826	39.135954102715466	39.116711279649046	39.069301395408175	39.041383235009576	39.00731627737366	38.97194921004168	38.92699892294135	38.88905083470305	38.85520680739335	38.82617560438849	38.83224433852259
	1	2	3	4	5	6	7	8	9	10	11	12	13	14	15	16	17	18	19	20	21	22	23	24	25	26	27	28	29	30	31	32	33	34	35	36	37	38	39	40	41	42	43	44	45	46	47	48	49
SRR1822166_005_2	32.19851237567812	32.4690502090868	32.60192981464738	35.86561934900543	35.854508080922244	35.95288483273056	35.94689477848101	35.953079085669074	37.65560013562387	37.6491120874774	37.702259691455694	37.609201938291136	37.623855673598555	39.044748813291136	39.03960994009946	38.998558996383366	38.934515568490056	38.88722733951175	38.87305040687161	38.790987370027125	38.72843792382459	38.67553048711573	38.569496637658226	38.53040588268535	38.446184872287525	38.34015455470163	38.263869659810126	38.17453449932188	38.102000452079565	38.218665235081374	38.23395823915009	38.18885623869801	38.26765582617541	38.28016571541591	38.26129492540687	38.24880975926763	38.22370168399638	38.18407055266727	38.113012827757686	38.047072784810126	37.97808120479204	37.89926748982821	37.83617766726944	37.740287353074145	37.6390109346745	37.534220304023506	37.41979119575045	37.29734827079566	37.17716221179928
	1	2	3	4	5	6	7	8	9	10	11	12	13	14	15	16	17	18	19	20	21	22	23	24	25	26	27	28	29	30	31	32	33	34	35	36	37	38	39	40	41	42	43	44	45	46	47	48	49
SRR1822166_005_2.trim	32.44329582915293	32.71533610434284	32.850128995270175	36.13812885194209	36.133481439013906	36.23763078687115	36.23781711337251	36.251508528020636	37.97715708757345	37.9786369499785	38.03954421671205	37.95562204385839	37.977207252400746	39.42065357603555	39.42470976064211	39.392346280636374	39.334344990683675	39.29819406621757	39.295277339830875	39.22194711193923	39.168905090128355	39.12355067007981	39.031517525078094	39.00619977037888	38.93654257533775	38.84968484565518	38.785351818884756	38.710869275561684	38.654366698873716	38.798831819560164	38.83077646038172	38.800750709445765	38.90223792697291	38.93584628955383	38.94596029765845	38.95363967757591	38.95425279938989	38.942750877296454	38.90245657503811	38.871972240710136	38.83713431302956	38.79340181610504	38.77777992673766	38.737703315608385	38.690849740359305	38.661546154615465	38.63386271217301	38.61665779670037	38.64168912475642
	1	2	3	4	5	6	7	8	9	10	11	12	13	14	15	16	17	18	19	20	21	22	23	24	25	26	27	28	29	30	31	32	33	34	35	36	37	38	39	40	41	42	43	44	45	46	47	48	49
SRR1822166_006_1	32.57237454489755	32.924052385384876	33.06464516737166	36.428291171307045	36.34206324893073	36.4180933416597	36.41166594007376	36.40635199302471	38.2178983398334	38.14659306476889	38.133847250533165	38.125225341989605	38.211146917085934	39.682123457953836	39.7276543224423	39.713241272048165	39.66694748500666	39.627723250580296	39.63720234237843	39.57434518268902	39.53272319166735	39.477963615369205	39.431767034676156	39.38293409998704	39.308497602243406	39.2157067785227	39.13086331020018	39.049345477253716	39.062910181334026	39.07901403306194	39.08410116529792	39.06601489319084	39.14395671077282	39.143647417845905	39.09678806659519	39.06261561664173	39.00507534964829	38.951853401043934	38.90249908684945	38.86807920255446	38.80694230066807	38.76041286187272	38.690486149568166	38.626106090419576	38.53131517243817	38.45607156743764	38.37329005196121	38.26338207397109	38.15753319744082
	1	2	3	4	5	6	7	8	9	10	11	12	13	14	15	16	17	18	19	20	21	22	23	24	25	26	27	28	29	30	31	32	33	34	35	36	37	38	39	40	41	42	43	44	45	46	47	48	49
SRR1822166_006_1.trim	32.578911355263195	32.934948442210754	33.075040412581835	36.438209834674446	36.352792128435816	36.428953037741316	36.42301888709277	36.41840841657379	38.23113606415815	38.16174594305486	38.14945334699841	38.14193854897168	38.227245699533576	39.70142796102464	39.746988851804595	39.73609164766802	39.69074589225901	39.65393981587998	39.66316673290047	39.59888308886585	39.5592983819157	39.51114239009273	39.46779915302612	39.42537527574024	39.35586466255321	39.27039812450287	39.192708504848326	39.117355852359736	39.14091938507686	39.16574783052578	39.18982661600616	39.17701666170156	39.26228278647787	39.27194313167839	39.237601089974234	39.21724073153882	39.18102110254241	39.15142311856569	39.136112768955314	39.11486463445257	39.06971614853006	39.04057845410292	39.002767875999155	38.97024090389053	38.92492596426041	38.88683219969623	38.856702861070886	38.82285290298646	38.82848383158383
	1	2	3	4	5	6	7	8	9	10	11	12	13	14	15	16	17	18	19	20	21	22	23	24	25	26	27	28	29	30	31	32	33	34	35	36	37	38	39	40	41	42	43	44	45	46	47	48	49
SRR1822166_006_2	32.20054258816321	32.47226673422017	32.60551896407489	35.86798494185293	35.85490037822107	35.95422759246386	35.94764112594408	35.95329087674235	37.65469948510092	37.65098502433104	37.704354255281544	37.610370444557034	37.62508100529038	39.04414346478774	39.03833464905563	39.002312332834535	38.936809982208295	38.88962366414912	38.8743269196781	38.79364270481083	38.72701806270693	38.67585217565482	38.568153432856924	38.53014575060975	38.444657185611106	38.338610950737	38.26220970649574	38.172340964522625	38.101023906870424	38.21652566836729	38.232850443614424	38.18532832180603	38.26445723509797	38.27542682423914	38.25678677051054	38.24572881196168	38.218325458637224	38.17713942336016	38.10976953258475	38.04072356871016	37.97196922388095	37.89087556409139	37.832048049392604	37.73694783848429	37.6420950619175	37.53415477607192	37.416638192079745	37.286761673598754	37.16415206607675
	1	2	3	4	5	6	7	8	9	10	11	12	13	14	15	16	17	18	19	20	21	22	23	24	25	26	27	28	29	30	31	32	33	34	35	36	37	38	39	40	41	42	43	44	45	46	47	48	49
SRR1822166_006_2.trim	32.44361809886068	32.71633504943632	32.85057653291422	36.138278259674365	36.132466616667614	36.23680428358428	36.235621039044084	36.24920743531746	37.973586157234074	37.978611958538636	38.03829409602806	37.9529361496147	37.9740134399847	39.41613455522256	39.42010559561124	39.39191688603503	39.33299967430895	39.296803148147596	39.292389885051975	39.22033447574199	39.16470489774691	39.12206847889783	39.02938898077723	39.005041694966984	38.93411458333333	38.846521323721014	38.783295142346404	38.708526414737356	38.65414035720729	38.7973836334076	38.83038435680757	38.79903576776313	38.900981150781654	38.933380362284396	38.9434263890869	38.952404574809336	38.95331726887981	38.940064313426504	38.9020051226212	38.86851403142765	38.83370488623554	38.78738063233804	38.77486085403056	38.735138623607405	38.69292583843196	38.66155385462004	38.63385190508484	38.6137065057082	38.63925669835782
	1	2	3	4	5	6	7	8	9	10	11	12	13	14	15	16	17	18	19	20	21	22	23	24	25	26	27	28	29	30	31	32	33	34	35	36	37	38	39	40	41	42	43	44	45	46	47	48	49
SRR1822166_007_1	32.57175681612742	32.92191058614404	33.06326790322336	36.426023744716524	36.34158658337668	36.41728738580872	36.41156077829343	36.406273513682756	38.2174419133131	38.146010816925305	38.13419148280755	38.12593739111114	38.21066997267994	39.68188038763174	39.730144983158524	39.71455335996324	39.669588886139486	39.62918448867051	39.63778702473955	39.57419087681734	39.532114956343456	39.478492397347786	39.431283234775755	39.38162486175848	39.30920145639648	39.216944496346386	39.13012629846028	39.04958262424062	39.064512708119764	39.07749604843882	39.08496992773567	39.06812339980709	39.14355403160239	39.14617241431551	39.09797094276927	39.06739368659196	39.00900400458533	38.95155865732768	38.90312236457381	38.872118390287994	38.81032001333178	38.76110098321912	38.69223777036001	38.627220070395865	38.533276437585535	38.45714639208577	38.37317129828353	38.261818071638146	38.15500977159219
	1	2	3	4	5	6	7	8	9	10	11	12	13	14	15	16	17	18	19	20	21	22	23	24	25	26	27	28	29	30	31	32	33	34	35	36	37	38	39	40	41	42	43	44	45	46	47	48	49
SRR1822166_007_1.trim	32.578699352314025	32.93282402866311	33.07370405181488	36.43607270268678	36.35253171202688	36.42833837430564	36.42293458858239	36.41859619378847	38.23084153078237	38.16140928682834	38.14968998660578	38.142921168754334	38.22710241838619	39.701306384406365	39.74946666427637	39.73764236158241	39.69332875761588	39.65562262623986	39.664217462679304	39.59848335454725	39.55838338306292	39.511413700538924	39.4675065191887	39.423224332107026	39.355802441299154	39.271009377939414	39.192317956244835	39.11813658884902	39.14213798316476	39.164467402242764	39.1899392977502	39.17870388998076	39.26104804417927	39.27362687643633	39.236434489901605	39.21966915106344	39.18376950103945	39.149501399855296	39.13491435683247	39.11584056877477	39.07062349862731	39.03922791058248	39.00264082334455	38.970987837272624	38.926010505959624	38.88987823999909	38.85890035583117	38.82575411532746	38.829240200305776
	1	2	3	4	5	6	7	8	9	10	11	12	13	14	15	16	17	18	19	20	21	22	23	24	25	26	27	28	29	30	31	32	33	34	35	36	37	38	39	40	41	42	43	44	45	46	47	48	49
SRR1822166_007_2	32.2009842291047	32.47415451740454	32.60443736333658	35.867977457164066	35.85514813935755	35.95394726875161	35.94769294475894	35.94999570756932	37.65445428056337	37.651426854456304	37.70354958767416	37.611211828928965	37.627826060609124	39.04444180726481	39.04057104477763	39.00542361240866	38.93806022532736	38.8903738454624	38.87308797462921	38.79335228736056	38.72759982426284	38.6756639380274	38.56872686506113	38.5316251142544	38.44420092615504	38.33568322871586	38.25838160213713	38.17111396150952	38.10132913853441	38.213530751478366	38.233280982512134	38.18452401993708	38.262946728410334	38.27593511864784	38.25533397635628	38.24595880276534	38.21778278280806	38.17480797685118	38.10902773920201	38.04300258050832	37.971960327840705	37.892330688859374	37.83211293637608	37.735985213838795	37.642223378092446	37.532314428121985	37.41662332153336	37.28400236336183	37.165642374875645
	1	2	3	4	5	6	7	8	9	10	11	12	13	14	15	16	17	18	19	20	21	22	23	24	25	26	27	28	29	30	31	32	33	34	35	36	37	38	39	40	41	42	43	44	45	46	47	48	49
SRR1822166_007_2.trim	32.44286969193299	32.716836506029956	32.84833033265295	36.13725871840642	36.13148870455122	36.235379686375545	36.23499296995649	36.24555724299365	37.972876068912356	37.978658887947	38.03711709312183	37.9529716979924	37.975334663364634	39.41599674236235	39.42107527652785	39.393528774518714	39.3331805248587	39.296404049509945	39.290293417881664	39.21922723303122	39.16497409910487	39.12190046640357	39.02950217010662	39.006019137111686	38.93388272843428	38.844237463929595	38.77969422042147	38.70745972049538	38.653865582169715	38.79306945512539	38.830121247829325	38.79893904695364	38.89992330890964	38.934612110579366	38.943212489663885	38.95490630372568	38.95359303410604	38.9377785039119	38.900761516882234	38.86992521795838	38.83313589348502	38.78808624939604	38.77320587650063	38.73238409708022	38.69147394967001	38.65799245878489	38.63157103279949	38.60943507751371	38.63723665886397
	1	2	3	4	5	6	7	8	9	10	11	12	13	14	15	16	17	18	19	20	21	22	23	24	25	26	27	28	29	30	31	32	33	34	35	36	37	38	39	40	41	42	43	44	45	46	47	48	49
SRR1822166_008_1	32.572470238753056	32.92258539367068	33.063116388246684	36.425620090444134	36.34190180225182	36.41695584328322	36.41129755942303	36.40541382831529	38.21696645256546	38.14471724052569	38.13442181622071	38.127395377005264	38.21159550343255	39.68329082252881	39.73210015162432	39.71552756866195	39.67105478368116	39.62955259772696	39.64069676461097	39.57549388419084	39.53325346901426	39.479042247045975	39.4323658257337	39.38268786165496	39.30961200970749	39.216449250056364	39.13174960325705	39.049890149723495	39.064528748944596	39.07888885450696	39.08784043639514	39.07089431828731	39.1446774557173	39.15007050752154	39.09938245136307	39.06884098012086	39.01174978007842	38.953173280522684	38.904580557606195	38.87412086624789	38.810540321903304	38.762977583470736	38.69550033817087	38.628812158237444	38.53605387747163	38.46070366064443	38.375195056074475	38.26304389148473	38.15596086943068
	1	2	3	4	5	6	7	8	9	10	11	12	13	14	15	16	17	18	19	20	21	22	23	24	25	26	27	28	29	30	31	32	33	34	35	36	37	38	39	40	41	42	43	44	45	46	47	48	49
SRR1822166_008_1.trim	32.57943256846282	32.93366588572902	33.07362934233093	36.435644385656154	36.35302940286294	36.42828189980832	36.422885583293166	36.41804078063873	38.23040724590568	38.160055599771326	38.15015301146745	38.14456837314621	38.22798596554159	39.70299857637682	39.75155421538186	39.73886042888049	39.695071125110694	39.65645170330348	39.66719277202973	39.60039457902229	39.56042034272236	39.51283586373288	39.46923316687259	39.42421931768231	39.3568091334238	39.27099174128527	39.194076989256004	39.11899429784325	39.14189061444969	39.16659043954137	39.19319755508943	39.18134096173906	39.26270874249386	39.27817076703054	39.23808271835506	39.22111196981407	39.18665549411158	39.15054659103426	39.13528958313138	39.11649530330269	39.07008139392972	39.04044725720374	39.00489239374407	38.97189061783898	38.92681845351834	38.891912447819244	38.8622796474359	38.827404859703336	38.8315485849129
	1	2	3	4	5	6	7	8	9	10	11	12	13	14	15	16	17	18	19	20	21	22	23	24	25	26	27	28	29	30	31	32	33	34	35	36	37	38	39	40	41	42	43	44	45	46	47	48	49
SRR1822166_008_2	32.201032636804484	32.47427249057321	32.60605082730299	35.867580685801684	35.854204149113464	35.953608703147864	35.948810213202364	35.949535180821954	37.65334833367961	37.65200007072855	37.703561182404506	37.609772917154764	37.626184150616446	39.04516680886052	39.03926760588285	39.00338170871331	38.93677088812954	38.8872542735515	38.86963623423527	38.78980359566257	38.728260917614506	38.6733357793623	38.566781011153004	38.52820742914989	38.44248884920231	38.3359252399245	38.25725078132943	38.17097521406437	38.1013739020498	38.215257916071735	38.23392362200896	38.187651679582	38.26190118337702	38.28011820508627	38.255336689992355	38.24525787186639	38.216561973680136	38.17690094024764	38.109039108466646	38.04273993554861	37.97214400332424	37.8928727726033	37.83351162821538	37.73680360008311	37.64134437288091	37.5329197186772	37.41531803533775	37.28551788769191	37.16706304123917
	1	2	3	4	5	6	7	8	9	10	11	12	13	14	15	16	17	18	19	20	21	22	23	24	25	26	27	28	29	30	31	32	33	34	35	36	37	38	39	40	41	42	43	44	45	46	47	48	49
SRR1822166_008_2.trim	32.443022564987835	32.71693214810165	32.84996581062449	36.1371677745519	36.13094194531942	36.23571612729657	36.23616002869666	36.246398905939984	37.97315069107377	37.97999977580737	38.03792218273941	37.951803069197055	37.97410799358809	39.417865910390205	39.421002365232205	39.39311952829871	39.33326233900167	39.29423712854084	39.28754273671939	39.21644228721318	39.166720117696926	39.12104379974695	39.02919552405618	39.00390867046832	38.93307160006918	38.84479418559704	38.77884528825033	38.70726661844338	38.6536678360726	38.794634365632106	38.83098336662422	38.80323342062104	38.89917830339951	38.939479578901455	38.944365286743086	38.95494900965003	38.952033092967284	38.939482710499185	38.90104325020598	38.86960142994844	38.83319514033086	38.788481850550816	38.77369910733725	38.73173236818938	38.69003305094592	38.65901720565715	38.63066898877087	38.61075463820348	38.636672295150426
	1	2	3	4	5	6	7	8	9	10	11	12	13	14	15	16	17	18	19	20	21	22	23	24	25	26	27	28	29	30	31	32	33	34	35	36	37	38	39	40	41	42	43	44	45	46	47	48	49
SRR1822166_009_1	32.569936516047875	32.9210499420193	33.06108217535722	36.42452288763537	36.33949173529354	36.4150572927927	36.409569763556675	36.403270504530354	38.21231549362212	38.142658071109885	38.133318264903004	38.12678511763203	38.209927474989684	39.682116393797045	39.731596532950725	39.713325733603256	39.669244678551074	39.627333477466145	39.64036832484915	39.5776017610409	39.5328740737829	39.48134200750801	39.43435798659565	39.38383616030189	39.31152931464848	39.216558894632364	39.13247901884864	39.048430590223866	39.06394386682128	39.08073271880343	39.088419583718235	39.07015271526563	39.144637276676036	39.14870575286464	39.099968552841055	39.06805558285344	39.01180054639439	38.95396725564575	38.90596316751508	38.87667210440457	38.81066255233004	38.76342498869868	38.69485838951237	38.628119656439786	38.53300772420842	38.46063208789481	38.37362762632913	38.26291790326068	38.153965290198315
	1	2	3	4	5	6	7	8	9	10	11	12	13	14	15	16	17	18	19	20	21	22	23	24	25	26	27	28	29	30	31	32	33	34	35	36	37	38	39	40	41	42	43	44	45	46	47	48	49
SRR1822166_009_1.trim	32.57648770957517	32.93172982994757	33.071286457606504	36.4344410996591	36.350423635892426	36.426271406072445	36.42101234026435	36.41570144135883	38.225579633579876	38.15787165327645	38.14883873925958	38.1437730507765	38.2261338490062	39.70145531388928	39.75103765873886	39.73619744422958	39.693183947688446	39.65390841490401	39.66651382548195	39.60226869480274	39.559704453336366	39.514737755091865	39.47108790974331	39.425220514477274	39.35786444132858	39.27047177095158	39.19469906857174	39.117520504504796	39.14105930575125	39.16845776885566	39.19419970116026	39.180865224959696	39.263052644695534	39.27721967318683	39.238935662872564	39.2211917665061	39.1877312098238	39.15221964881493	39.13792976061472	39.120368034214195	39.07177220235971	39.04230265198757	39.00573041432347	38.972609859243015	38.92584619742246	38.893695400716055	38.86271204556892	38.82877661896895	38.83174017934362
	1	2	3	4	5	6	7	8	9	10	11	12	13	14	15	16	17	18	19	20	21	22	23	24	25	26	27	28	29	30	31	32	33	34	35	36	37	38	39	40	41	42	43	44	45	46	47	48	49
SRR1822166_009_2	32.199998034552564	32.47223412409835	32.60504530356336	35.86581497277855	35.85333241612453	35.95180722891566	35.946569311503765	35.948874781343974	37.65276047092121	37.650278110811925	37.70119892293481	37.60744314943297	37.62521079423731	39.0416674856031	39.03730615774681	39.000807798895416	38.934226301617564	38.886125906562626	38.86857446097604	38.7907800860866	38.72871911790719	38.67346252874467	38.567098409953026	38.52812162188722	38.44138446117259	38.333998309715206	38.25604276813617	38.17076003852277	38.10158415063189	38.214453900430435	38.2332946795338	38.18911928300478	38.26150867745042	38.27851176320289	38.25275850547377	38.244379803062166	38.21639183160046	38.176518799504706	38.10966017413864	38.041787377896576	37.971872481770475	37.892873287603926	37.83253601682423	37.73472552526583	37.64302954067494	37.535893001041686	37.41927317753887	37.2879164291751	37.16822657678021
	1	2	3	4	5	6	7	8	9	10	11	12	13	14	15	16	17	18	19	20	21	22	23	24	25	26	27	28	29	30	31	32	33	34	35	36	37	38	39	40	41	42	43	44	45	46	47	48	49
SRR1822166_009_2.trim	32.44320488028548	32.71634935507665	32.85044955244114	36.13737166324435	36.13149857458982	36.23595821454915	36.23567512609398	36.247520982436555	37.97415322661031	37.98027551284863	38.03730587508223	37.95109347899763	37.97458184645442	39.41609218317019	39.42034847790116	39.391754550347876	39.33175973365762	39.29400729650526	39.286670919638766	39.217551484220806	39.16749462046079	39.12182787697918	39.02972332205122	39.00396479992334	38.93174437693976	38.84294176189163	38.777650140789824	38.707260281658534	38.653783808725166	38.79288581059093	38.82937868108526	38.80394321258218	38.897830931660735	38.93661035712987	38.940275880215765	38.95357455423409	38.952595853896895	38.93961621693691	38.902844995717544	38.86852140409712	38.832182213091684	38.78739088305043	38.77143342734762	38.72767799864738	38.689084294177775	38.65810417830149	38.63090243704817	38.61086943648563	38.63788144721031
	1	2	3	4	5	6	7	8	9	10	11	12	13	14	15	16	17	18	19	20	21	22	23	24	25	26	27	28	29	30	31	32	33	34	35	36	37	38	39	40	41	42	43	44	45	46	47	48	49
SRR1822166_01_1	32.57115072475043	32.92240979960182	33.06178501840608	36.424377711846724	36.3411189340387	36.416502526636656	36.40991629742527	36.40470566185857	38.21428672463727	38.143427738898886	38.13371371385531	38.12862684635432	38.21025188569489	39.683270447368514	39.73344778932554	39.7136183770824	39.67124549572647	39.63110574389912	39.640243363379504	39.578053446587006	39.53386471089548	39.482424934668146	39.434346345482645	39.383550163197036	39.31268233688253	39.21644912955688	39.13384455438192	39.04949661759557	39.063775916148906	39.081181242419206	39.08856135536641	39.07306205730815	39.14488643395913	39.14897431635825	39.10058100266278	39.06880797207793	39.01421387829002	38.955767061427856	38.90507873417095	38.87730164399353	38.81256033693204	38.76698363078925	38.69840728180574	38.63241061293483	38.53561691308299	38.46200674005524	38.37635923857886	38.265947515267676	38.15583637154466
	1	2	3	4	5	6	7	8	9	10	11	12	13	14	15	16	17	18	19	20	21	22	23	24	25	26	27	28	29	30	31	32	33	34	35	36	37	38	39	40	41	42	43	44	45	46	47	48	49
SRR1822166_01_1.trim	32.57765343089781	32.932949531905734	33.0719394526346	36.43420854406543	36.35193514831953	36.42751712758707	36.42127049033323	36.416939273288136	38.22745076939632	38.15845439219484	38.14923598407403	38.14562035941031	38.22644284228272	39.702505470067074	39.752618458337814	39.736258474120305	39.6948635173428	39.65741597618279	39.666078410272966	39.602494709279384	39.56025770024769	39.515929233699914	39.47076023391813	39.4248364254177	39.35854216084892	39.26992494157935	39.19630618618575	39.11864376292832	39.140716880984364	39.168857736091184	39.1941018863499	39.183929906693976	39.26274007126883	39.27674553320903	39.239170364030976	39.22123428775076	39.189618705982056	39.153858862056055	39.13702368226221	39.12117316564965	39.07346132616393	39.04455344990252	39.00744386850702	38.976380824527475	38.92826845427104	38.89510863748261	38.864416659321996	38.83114761399616	38.83429692170367
	1	2	3	4	5	6	7	8	9	10	11	12	13	14	15	16	17	18	19	20	21	22	23	24	25	26	27	28	29	30	31	32	33	34	35	36	37	38	39	40	41	42	43	44	45	46	47	48	49
SRR1822166_01_2	32.199126904702126	32.470840243717	32.604506218461246	35.864198142064524	35.85302188573025	35.95245007726663	35.945764833602674	35.94942836834791	37.65407709689625	37.649812402974675	37.70196296152228	37.60793636199684	37.62760487575454	39.04320743174191	39.03892152043765	39.002171245495724	38.935050055342	38.88720308925092	38.871447414485104	38.79245333059865	38.73172387698162	38.67459784219218	38.5693613921432	38.52973439373097	38.443390254856126	38.33731218196027	38.2595133439656	38.17439627705658	38.10592247875609	38.21895101259959	38.23781326581491	38.19501780492031	38.266301138312585	38.28327858069855	38.2574234317702	38.2504323041724	38.22152538836651	38.18215123043139	38.113221258402966	38.045580242373234	37.97545148822258	37.89793378054861	37.836159370833876	37.740168395293985	37.64716376636833	37.53875708572176	37.420480785891854	37.292994373857354	37.17189262589864
	1	2	3	4	5	6	7	8	9	10	11	12	13	14	15	16	17	18	19	20	21	22	23	24	25	26	27	28	29	30	31	32	33	34	35	36	37	38	39	40	41	42	43	44	45	46	47	48	49
SRR1822166_01_2.trim	32.44267549051257	32.71540227411313	32.85052548513218	36.13636249506797	36.130722048853976	36.23672477492019	36.23490440833602	36.24810610136662	37.975151547759964	37.97970156748807	38.03849851142437	37.9516804763442	37.97679436134725	39.41797230890634	39.42207934287457	39.39312385666631	39.332913662613436	39.29500520104738	39.28896481222426	39.218709422863085	39.17008828695323	39.122363679434905	39.030748156672516	39.004215074774024	38.93314695667641	38.84542739875269	38.77949944911318	38.70895912496125	38.65578214105248	38.79519339362673	38.83141531591195	38.80651555507239	38.89946973806185	38.937789261942534	38.941409080481954	38.956435578463264	38.95417916884595	38.94134415268122	38.90279103097721	38.869087295720824	38.83341646921894	38.7899292181888	38.77137394683169	38.729451116935955	38.69025381413331	38.65907607934189	38.63114696015371	38.61329132464617	38.63698952656941
	1	2	3	4	5	6	7	8	9	10	11	12	13	14	15	16	17	18	19	20	21	22	23	24	25	26	27	28	29	30	31	32	33	34	35	36	37	38	39	40	41	42	43	44	45	46	47	48	49
SRR1822166_02_1	32.570177856707396	32.92085509051873	33.06151562541416	36.42477535982188	36.341020135888535	36.415833929723185	36.410219029695796	36.40558662673064	38.211134377678235	38.143491398733005	38.136957616561084	38.132319028812255	38.21163181099301	39.685048727259876	39.73588499836545	39.714022671649836	39.66924395437397	39.631279101615995	39.642792518178844	39.579594631607776	39.53307092179783	39.483007748650394	39.433466747952394	39.38424647246446	39.3160477465299	39.21617497636529	39.13430434436876	39.05315998268261	39.060726623726595	39.08265875014357	39.09057262261334	39.075121265936865	39.14423445631334	39.15147153674203	39.09837605251765	39.06792394483173	39.01563513310538	38.95490055751407	38.90208073793305	38.87437909189705	38.81020754366899	38.76497026886138	38.69339376750515	38.630509537819954	38.5349917388961	38.45987489066186	38.37749180516165	38.264691070055925	38.15175426970958
	1	2	3	4	5	6	7	8	9	10	11	12	13	14	15	16	17	18	19	20	21	22	23	24	25	26	27	28	29	30	31	32	33	34	35	36	37	38	39	40	41	42	43	44	45	46	47	48	49
SRR1822166_02_1.trim	32.57676840553342	32.9313421733071	33.071992758331724	36.434495615116084	36.35228923653278	36.42742781858187	36.422009114822565	36.41826728746645	38.22492549954516	38.15856027030782	38.15328496592024	38.14902690082589	38.22811434307403	39.70448436722786	39.75574516139151	39.73710682805071	39.69323289402338	39.65773169081303	39.66898406026358	39.6046595833352	39.559995410960994	39.51780603349752	39.47108080342656	39.42747160825443	39.36379442373116	39.27166703589729	39.19816202023322	39.12461492962887	39.13878024047516	39.171294261338254	39.19710653261801	39.18746513680813	39.26288438117747	39.28006629130542	39.23862849707694	39.22240234957145	39.194037167065574	39.155714290956055	39.13918320533912	39.122797803194814	39.07457658600834	39.04799820152586	39.0084214970804	38.97924973782307	38.93246834147426	38.897464010340066	38.86756008235519	38.835058908977615	38.83489218310918
	1	2	3	4	5	6	7	8	9	10	11	12	13	14	15	16	17	18	19	20	21	22	23	24	25	26	27	28	29	30	31	32	33	34	35	36	37	38	39	40	41	42	43	44	45	46	47	48	49
SRR1822166_02_2	32.19760472164056	32.471827426864934	32.60424452867531	35.86645550048153	35.85459485249291	35.951809932762565	35.94431132433889	35.949154009948664	37.65170744206183	37.646806442777496	37.69808536768539	37.60822841289616	37.623921859676095	39.04485028405828	39.040350412171655	39.00317986234439	38.93671729353867	38.89221247382511	38.87120894849842	38.79659748544367	38.73355863616685	38.6725192390949	38.56689020241913	38.53088062483986	38.45133105379878	38.3435214391108	38.261608397169134	38.1793666781527	38.10686864403036	38.222744983698675	38.24049707989857	38.19763564555888	38.263068889654626	38.28044548113199	38.25501453424161	38.249528631130666	38.219194034334386	38.17835679133424	38.10943886341347	38.04557832144971	37.971611842977175	37.89397867133176	37.83187549146942	37.73872734822983	37.64305934741697	37.53330240941501	37.410793331036125	37.284908244316625	37.16644666507629
	1	2	3	4	5	6	7	8	9	10	11	12	13	14	15	16	17	18	19	20	21	22	23	24	25	26	27	28	29	30	31	32	33	34	35	36	37	38	39	40	41	42	43	44	45	46	47	48	49
SRR1822166_02_2.trim	32.44165034751941	32.716838223102535	32.85131546517412	36.13965395939109	36.13325924365794	36.23682495866065	36.23494015316845	36.24805223322115	37.97420155677943	37.9779550353345	38.0352072344983	37.95311199042809	37.97399810892079	39.41982227440366	39.422813943796406	39.394765026685725	39.33451667689881	39.29910151331149	39.2881224989133	39.22256478738802	39.17084635563756	39.11842758981883	39.02507239667998	39.002008421370036	38.93651615891923	38.84771836714894	38.778316021089545	38.71050171140335	38.65430322990239	38.79640843467927	38.830735260608996	38.8053931900654	38.89418750113313	38.93182736475474	38.93624752096942	38.953457530555674	38.95161445641697	38.93619027951152	38.898961579460554	38.870277856474324	38.82952442809779	38.787910884101	38.769950450777074	38.72717021141453	38.68669777258687	38.65641459048038	38.62430126478031	38.60464580663388	38.62684726511493
	1	2	3	4	5	6	7	8	9	10	11	12	13	14	15	16	17	18	19	20	21	22	23	24	25	26	27	28	29	30	31	32	33	34	35	36	37	38	39	40	41	42	43	44	45	46	47	48	49
SRR1822166_03_1	32.569575068752044	32.91898746556506	33.06173191532481	36.42408878499167	36.3402018611951	36.414571310071146	36.40946645583491	36.40683714660741	38.210781876324084	38.14296066228193	38.13547393549208	38.13076026685456	38.210142664916546	39.68443517276971	39.736151205016604	39.71587318045675	39.67315795178991	39.63283461097063	39.64165160445009	39.57770277435425	39.53109218547853	39.48212446771658	39.43325101154469	39.387081684737396	39.315038140595874	39.21544193368226	39.13316570480569	39.054866725894364	39.06131657519365	39.08333726089958	39.09009463863641	39.074137329710545	39.1460053116406	39.15083562899581	39.097499475669906	39.06773402207135	39.01605098138098	38.95577540762246	38.90034134478297	38.87337074732945	38.810368067943756	38.765489535785235	38.6943196787565	38.62963089517876	38.535165464438634	38.459177072753455	38.37702750788851	38.26349354661589	38.147805118875645
	1	2	3	4	5	6	7	8	9	10	11	12	13	14	15	16	17	18	19	20	21	22	23	24	25	26	27	28	29	30	31	32	33	34	35	36	37	38	39	40	41	42	43	44	45	46	47	48	49
SRR1822166_03_1.trim	32.57610687958118	32.92956131202993	33.07224471623184	36.43375814640064	36.35097189062234	36.42587544859364	36.42123547393301	36.419200554597694	38.22464254445597	38.158032253919686	38.151497802227354	38.147454259136964	38.22639359104994	39.70407910188641	39.7559106786949	39.73865121602118	39.696980490472335	39.65935330801388	39.66797407494838	39.602710237646306	39.55796186338114	39.516976677465244	39.47077884815402	39.429539650200155	39.36260143546277	39.27060493206199	39.19685226544677	39.12577356538647	39.13877384498622	39.171705499452855	39.195976364659536	39.186464169861395	39.2647076718995	39.27982801603784	39.23795288273489	39.2226954505849	39.193836546128516	39.15601948469776	39.13640421441206	39.121295860662066	39.074921855403254	39.047183493683505	39.008769589201854	38.97835010965529	38.932546465791184	38.89651521526196	38.86739793037063	38.83482001013229	38.8332072403092
	1	2	3	4	5	6	7	8	9	10	11	12	13	14	15	16	17	18	19	20	21	22	23	24	25	26	27	28	29	30	31	32	33	34	35	36	37	38	39	40	41	42	43	44	45	46	47	48	49
SRR1822166_03_2	32.1965112607252	32.46964423319375	32.601920344243325	35.86447716630808	35.850892303776824	35.94760646257461	35.94116662856928	35.94700083185853	37.64974278368614	37.64289173349421	37.69501603625301	37.60581216964258	37.62301078588244	39.040696852369855	39.03786488072374	39.00156356412498	38.93265421785267	38.88695148591614	38.87031372613709	38.79292437156976	38.72883414908885	38.66938159683847	38.562864821810244	38.52835624282728	38.44815671460654	38.340240154966054	38.2559143256408	38.175794919771604	38.10515292764716	38.22027519671216	38.23809770685117	38.19653541525765	38.26079943254523	38.278191874179626	38.25543418066648	38.25204724390893	38.218560814043094	38.17646240965616	38.10788592462372	38.04733286830949	37.972702432655986	37.89281278941254	37.833391461313866	37.74017617491181	37.644249689525886	37.53541466851733	37.41313382082286	37.28612516525235	37.16709752068453
	1	2	3	4	5	6	7	8	9	10	11	12	13	14	15	16	17	18	19	20	21	22	23	24	25	26	27	28	29	30	31	32	33	34	35	36	37	38	39	40	41	42	43	44	45	46	47	48	49
SRR1822166_03_2.trim	32.441664749280605	32.715768682561546	32.85011579019713	36.139046247351764	36.13092927982979	36.23467191781436	36.2341023794512	36.24767388699475	37.97410482972118	37.97623895510926	38.03475678082335	37.953355226395985	37.97554809850085	39.41828140454256	39.42284906635749	39.39610048497417	39.332982127969835	39.295883247623685	39.28926453054919	39.22108845773434	39.16821283428726	39.11732745232997	39.023662865924386	39.00182990062407	38.93566093058394	38.845949913835604	38.77413699096848	38.70819525038707	38.65325765069134	38.79455600538511	38.828221188077144	38.80512655201889	38.89388446376482	38.93037988094251	38.9378701634603	38.956253792025684	38.95108553412046	38.934114786153664	38.897870524157256	38.87143452087043	38.82958861376977	38.78535827429754	38.76911384963664	38.726195983481475	38.68594668318267	38.65517045916809	38.62489002892981	38.605176654954285	38.629148403796975
	1	2	3	4	5	6	7	8	9	10	11	12	13	14	15	16	17	18	19	20	21	22	23	24	25	26	27	28	29	30	31	32	33	34	35	36	37	38	39	40	41	42	43	44	45	46	47	48	49
SRR1822166_04_1	32.569592943476174	32.918416009673926	33.06230283040909	36.42393775193432	36.339376591876004	36.41367113161157	36.408826661237306	36.40696598536103	38.20989819501632	38.1440904218695	38.136002907830516	38.13140046223199	38.211037213075876	39.685973295127575	39.73634094754466	39.715355014572275	39.673621198543785	39.63271371163101	39.641929202453284	39.577581969330865	39.53117327693155	39.48290302535386	39.43406171896772	39.387925083615585	39.31683516390333	39.218562063676366	39.13583066392078	39.05702775026047	39.06442717196258	39.08644568509132	39.090243884126664	39.07650456159288	39.146553068127766	39.151091915975	39.09938915243188	39.06837155749568	39.01756004577271	38.956633841688415	38.90302182065346	38.8749169143961	38.81261452563806	38.76702244603135	38.69727470386193	38.633100597951355	38.53860979732192	38.46360508269695	38.379684316662036	38.26613803980248	38.150841499829305
	1	2	3	4	5	6	7	8	9	10	11	12	13	14	15	16	17	18	19	20	21	22	23	24	25	26	27	28	29	30	31	32	33	34	35	36	37	38	39	40	41	42	43	44	45	46	47	48	49
SRR1822166_04_1.trim	32.57633495955795	32.929005416318134	33.07303539177915	36.433744078632266	36.350093348488926	36.42496479550027	36.42064437563593	36.41936254205386	38.2238289323415	38.15916331796417	38.15212510624075	38.14810487110202	38.22739082572753	39.705571652525876	39.75605734693155	39.73814796777181	39.69755896053646	39.65951301076767	39.66823136088073	39.602727917493105	39.55798284913666	39.517621812583066	39.471280042052484	39.430064188350364	39.364027923705564	39.27296955088542	39.19840790677986	39.12642984529789	39.14086040125671	39.17361383457103	39.1953469839952	39.18800456417251	39.26475978513485	39.27926453164992	39.239108930174496	39.222743779879856	39.194338879684764	39.155518845475626	39.13717156176382	39.121408992973066	39.075524375839066	39.047634197281795	39.0102580065883	38.98079125606814	38.93334149290851	38.89833062546348	38.86764562398773	38.83592969029285	38.83529576589069
	1	2	3	4	5	6	7	8	9	10	11	12	13	14	15	16	17	18	19	20	21	22	23	24	25	26	27	28	29	30	31	32	33	34	35	36	37	38	39	40	41	42	43	44	45	46	47	48	49
SRR1822166_04_2	32.195985303619636	32.46916591107533	32.60086183786018	35.864907334984814	35.849684948223036	35.94824600493501	35.94117737986981	35.946971400002916	37.65012668760387	37.64390912411322	37.69711173462425	37.60579154688722	37.62400656116801	39.042068145873806	39.037943125061005	39.00203026987971	38.93333012400237	38.88629075390276	38.87023762151477	38.79326623476138	38.72902278963586	38.669730252787815	38.56301013456666	38.52663266248011	38.44817511994138	38.33839435993942	38.258179046219226	38.17763514411736	38.103311013761406	38.22058217558191	38.239116061921244	38.19803279789032	38.26168443060801	38.280198000999015	38.25610902774496	38.25255506174061	38.22067713055779	38.178082978282696	38.109135949468055	38.04818987108648	37.975436251866526	37.893839453659986	37.83387428226184	37.740647486939274	37.64548228515553	37.53718635598576	37.41675429759596	37.28916660888399	37.17136988231324
	1	2	3	4	5	6	7	8	9	10	11	12	13	14	15	16	17	18	19	20	21	22	23	24	25	26	27	28	29	30	31	32	33	34	35	36	37	38	39	40	41	42	43	44	45	46	47	48	49
SRR1822166_04_2.trim	32.44157173138037	32.71562156831734	32.849361928243304	36.139432668790064	36.1296354458124	36.23553210430837	36.23468441848618	36.247923012922726	37.97469890799965	37.97777647349257	38.037325954464215	37.95391671621208	37.977028699899954	39.42054311929565	39.423757336044254	39.39728104324497	39.33484575657528	39.29646109090714	39.290435442586535	39.22263222577117	39.16931458568721	39.11881769141211	39.02465841027361	39.00097078972668	38.9362461814084	38.8441073295326	38.77646988992548	38.70979474042024	38.65152895473381	38.79462349235123	38.8290919181935	38.80654586002999	38.89464764735735	38.93265137363186	38.938954110993436	38.956972740780344	38.95306460544362	38.93541466318739	38.89841788308221	38.872115803425054	38.83263751331794	38.78681054297314	38.77109281947085	38.7281581185039	38.688247414330405	38.65611009227506	38.628241111596594	38.60664525182392	38.63099927596954
	1	2	3	4	5	6	7	8	9	10	11	12	13	14	15	16	17	18	19	20	21	22	23	24	25	26	27	28	29	30	31	32	33	34	35	36	37	38	39	40	41	42	43	44	45	46	47	48	49
SRR1822166_05_1	32.56973528124049	32.91903449898919	33.06281686089552	36.42389702283713	36.33927592724713	36.41425395657599	36.40953649039598	36.40764066971765	38.20976257540437	38.14463009234573	38.13640756646238	38.13171342258709	38.210660837503966	39.68655741227015	39.736029321084175	39.71690927164089	39.67463088035693	39.63379917870151	39.64272596751344	39.57722845504926	39.53121354785613	39.483056522312204	39.434864513311204	39.38907187474933	39.31765014352052	39.21797061318933	39.13636092185296	39.05758029675159	39.06435330606037	39.08562536816555	39.08957602523615	39.0761755943389	39.147758461491165	39.15236143635714	39.10086154713809	39.06820431328357	39.01839246420998	38.95638022282695	38.902260814747045	38.876075873817854	38.81213141482641	38.766703452301826	38.69873978279867	38.63377691650155	38.537936025504706	38.46570260739833	38.38025922388317	38.26676688190327	38.151793220206024
	1	2	3	4	5	6	7	8	9	10	11	12	13	14	15	16	17	18	19	20	21	22	23	24	25	26	27	28	29	30	31	32	33	34	35	36	37	38	39	40	41	42	43	44	45	46	47	48	49
SRR1822166_05_1.trim	32.57647360355597	32.929590722933675	33.07351716597812	36.43369568139658	36.349906709562944	36.42545565343633	36.42128527516646	36.42002706408453	38.22385510856999	38.15950890336688	38.15231415845932	38.14841442103471	38.22703935046197	39.70601378296755	39.755777285884555	39.73954600446289	39.69831575362721	39.66031849588214	39.66883454165808	39.60216118365042	39.55771489902783	39.5175766132256	39.47190884739454	39.43101510088472	39.36467459716898	39.2728052796046	39.199150481862894	39.127389801309455	39.14089800060457	39.17305433162686	39.19473362131419	39.18771166464884	39.26556928298863	39.28026329165947	39.24056241402752	39.22226025791836	39.194942668537564	39.15548358888471	39.136672369511906	39.12201217322649	39.07522655414115	39.04758055461144	39.01164819950976	38.98078965401765	38.93226595872184	38.900144635267246	38.86897435722941	38.83712962906778	38.83628709554171
	1	2	3	4	5	6	7	8	9	10	11	12	13	14	15	16	17	18	19	20	21	22	23	24	25	26	27	28	29	30	31	32	33	34	35	36	37	38	39	40	41	42	43	44	45	46	47	48	49
SRR1822166_05_2	32.197745581218335	32.47050806227338	32.60096208040612	35.86554302629519	35.850279637967155	35.94858209221569	35.942187186937815	35.948137908321435	37.65183968813132	37.64624728215642	37.699203048578596	37.607228006271576	37.62665866640941	39.04534244740732	39.04072039065567	39.00395207054361	38.93581242365037	38.888355420616	38.871521310402564	38.79466018165248	38.72959625203496	38.67158555275099	38.563305745873805	38.52831592818002	38.44999432843954	38.34110708153513	38.258896664168354	38.17764776181849	38.103825246677545	38.22147213921013	38.24103919949369	38.19857316966729	38.26250243382384	38.280590647967834	38.2556227073026	38.25321874307619	38.22199477085659	38.18018812619063	38.112615988712	38.0509341466457	37.97823180886735	37.897239451869304	37.83563747102822	37.7426857188694	37.64995976902438	37.54178667935965	37.41958628351654	37.29251223272551	37.172846193994225
	1	2	3	4	5	6	7	8	9	10	11	12	13	14	15	16	17	18	19	20	21	22	23	24	25	26	27	28	29	30	31	32	33	34	35	36	37	38	39	40	41	42	43	44	45	46	47	48	49
SRR1822166_05_2.trim	32.44223574430713	32.71599272316668	32.84852608278742	36.138931237509745	36.128929355570094	36.234616218735155	36.23446422970418	36.24825866812442	37.97515445347576	37.97900508123706	38.03839802127488	37.95441045999982	37.97869357541649	39.42267970283277	39.42503374048948	39.397811931497394	39.335877118302314	39.29683314364576	39.2900481238854	39.22232303046054	39.168698520842675	39.119606778328404	39.024098672407604	39.00203908759713	38.937417862493014	38.845732467279575	38.77611848474742	38.70859561892556	38.650978127819855	38.794085686581475	38.8293418900678	38.80547112462006	38.89404571319192	38.93189180945741	38.93707172203985	38.95625949620955	38.95257854983343	38.93567042353831	38.899452069327644	38.872409439504644	38.83295936871954	38.78786178757154	38.770519825661744	38.72717049973177	38.69038933453865	38.65862986178978	38.62965412942473	38.60843294106862	38.631261982015424
	1	2	3	4	5	6	7	8	9	10	11	12	13	14	15	16	17	18	19	20	21	22	23	24	25	26	27	28	29	30	31	32	33	34	35	36	37	38	39	40	41	42	43	44	45	46	47	48	49
SRR1822166_06_1	32.56921720157181	32.918562109016705	33.06244160555463	36.42411423742339	36.339694972298986	36.41440423310959	36.40928687002828	36.407765412232024	38.209195293992934	38.1444510370029	38.1354409562776	38.13038542910439	38.20933839995171	39.685476364696406	39.73509526410558	39.715968239899766	39.67418777798553	39.63329834206152	39.64264204223392	39.57656183517197	39.5308748161486	39.48284686631813	39.43456421143758	39.38904827175998	39.31828738091067	39.21878751562461	39.13658433166425	39.058627213394246	39.06535525465352	39.08646956716336	39.08985228579379	39.07639855892889	39.14888437715781	39.15287632671149	39.10062910675086	39.067898182760445	39.019194454791325	38.957079990636274	38.901758937129074	38.876352623682855	38.81341633086333	38.76680353995851	38.69870306544153	38.63278274837055	38.537262759913254	38.46536614955161	38.379776713480375	38.26645328370756	38.151127842795454
	1	2	3	4	5	6	7	8	9	10	11	12	13	14	15	16	17	18	19	20	21	22	23	24	25	26	27	28	29	30	31	32	33	34	35	36	37	38	39	40	41	42	43	44	45	46	47	48	49
SRR1822166_06_1.trim	32.5757326100334	32.92903406001876	33.07307101761849	36.43390348964339	36.350305888959916	36.42547511366284	36.421141885877134	36.420165072499266	38.22337780273747	38.159372330192795	38.15148254580866	38.147054922601725	38.22579474372838	39.70503731008896	39.754983241825535	39.738850287667056	39.69798842162491	39.659989485067	39.668692981879666	39.601547367980835	39.55763697283785	39.517514424065126	39.47155099959097	39.43093876426502	39.36529724579703	39.273545434761296	39.199153928456525	39.12812644640602	39.14186785113784	39.17377344058636	39.19481319883289	39.18766526926313	39.26642210497285	39.28030297549064	39.23985231606922	39.221655984219495	39.195434716087206	39.155813133908104	39.13629401108571	39.12200640071763	39.07632518731181	39.04796405548453	39.012025864081195	38.98039327778752	38.9313647257027	38.89972008337436	38.86842176366534	38.83620476948736	38.83583343104666
	1	2	3	4	5	6	7	8	9	10	11	12	13	14	15	16	17	18	19	20	21	22	23	24	25	26	27	28	29	30	31	32	33	34	35	36	37	38	39	40	41	42	43	44	45	46	47	48	49
SRR1822166_06_2	32.196821928779755	32.469258867195606	32.60012691083998	35.86514147908547	35.85011064210701	35.94727399343656	35.941152532990195	35.946697152750886	37.65024285316769	37.64440200996147	37.69707560323137	37.60529609830142	37.62473112422098	39.04284963421116	39.03803114468572	39.00222255921156	38.933433350460895	38.88575256508597	38.86895675461598	38.79275430385282	38.727503286872974	38.67024029139436	38.56217173598423	38.527701750692344	38.44811245890489	38.3375825398952	38.255622282716715	38.17555891563374	38.1014765531487	38.219047226438676	38.239015807908224	38.19610522115907	38.260665442708294	38.27818856124037	38.25381726311326	38.25021811880445	38.22040172728303	38.17786627837643	38.10978759365564	38.048058573327815	37.975510919190775	37.8937014238454	37.83157812598919	37.7393009892273	37.64675089109961	37.53785314560737	37.41631702386719	37.2887239276991	37.16983526619622
	1	2	3	4	5	6	7	8	9	10	11	12	13	14	15	16	17	18	19	20	21	22	23	24	25	26	27	28	29	30	31	32	33	34	35	36	37	38	39	40	41	42	43	44	45	46	47	48	49
SRR1822166_06_2.trim	32.44201432659621	32.71548204395959	32.84820379851954	36.13929657488006	36.12905019088188	36.233987429875555	36.23414694618864	36.247785292237474	37.974464246240615	37.97836672023706	38.03737252137339	37.953747139758995	37.97814417406994	39.42155382032608	39.423951045817624	39.39760038475096	39.33500188193403	39.295776103619886	39.28921592056446	39.222257305189956	39.168096952876304	39.119813270101666	39.02451975603732	39.00308645667953	38.93730565483101	38.8444400865263	38.77535226849578	38.708600407226086	38.65058274427775	38.79348395907477	38.82954378016403	38.80538820621622	38.894531576875636	38.93185598300257	38.937359082948134	38.95526611043812	38.95311918413299	38.935968376775435	38.89915370997263	38.87163973113799	38.83300089806279	38.78722366978993	38.76990267024654	38.726605833759855	38.69026305973159	38.657875832085494	38.629821886177204	38.60791042801174	38.63161265530934
	1	2	3	4	5	6	7	8	9	10	11	12	13	14	15	16	17	18	19	20	21	22	23	24	25	26	27	28	29	30	31	32	33	34	35	36	37	38	39	40	41	42	43	44	45	46	47	48	49
SRR1822166_07_1	32.56927520488783	32.91844464949492	33.06244636774614	36.42388056235879	36.33954971116823	36.41454097857537	36.40966965560269	36.40830020332303	38.20979423386388	38.144856048506774	38.135718374384936	38.13086446612057	38.208885640386775	39.684845518917925	39.73433105310022	39.715316210721	39.673459833101475	39.63241588948273	39.64311659677227	39.57679760171704	39.53119100452076	39.48333589085571	39.434570921778175	39.38846308384703	39.31777577326353	39.21746023893989	39.13548188769381	39.058602764950905	39.064965947935576	39.086506175407	39.09038586955425	39.07611817570582	39.149014125599926	39.15335568809803	39.10097224549792	39.067375739746524	39.01844015700495	38.95775847970101	38.9015496061752	38.87667736451357	38.813097778791814	38.767612832166634	38.69962252988768	38.63404227180675	38.53723264636936	38.46667783900127	38.38113426790586	38.26661337934181	38.15169624306693
	1	2	3	4	5	6	7	8	9	10	11	12	13	14	15	16	17	18	19	20	21	22	23	24	25	26	27	28	29	30	31	32	33	34	35	36	37	38	39	40	41	42	43	44	45	46	47	48	49
SRR1822166_07_1.trim	32.57577723689729	32.92895498373347	33.07310361673571	36.433757872738546	36.3500637295593	36.42559926013285	36.42153173189238	36.42065913109649	38.22401285754741	38.15989308591892	38.15176161406567	38.147594740429426	38.22544722071014	39.70445410473155	39.75424253488483	39.738198765556646	39.69742336962172	39.65913672947788	39.66919263430704	39.601651591600294	39.55775224485657	39.51772001364378	39.471276413207434	39.43016569471633	39.36451013236149	39.27209680771006	39.19766167889475	39.12769124542648	39.141107957597725	39.17330513936894	39.194942750180616	39.1871307501777	39.26599923457097	39.280133672484325	39.23946873873331	39.22047261670394	39.19390007067901	39.15570589326378	39.13568069611872	39.12142988559333	39.074815153798255	39.04688964988328	39.01153459309097	38.97983829221341	38.929655663195774	38.8992482802257	38.867707677555366	38.83533329693096	38.83478215651263
	1	2	3	4	5	6	7	8	9	10	11	12	13	14	15	16	17	18	19	20	21	22	23	24	25	26	27	28	29	30	31	32	33	34	35	36	37	38	39	40	41	42	43	44	45	46	47	48	49
SRR1822166_07_2	32.19709007795732	32.46894957508112	32.600044975377116	35.864103440338724	35.850022260540186	35.94693233603421	35.94070695639357	35.946034342814336	37.649537828784645	37.64434294557929	37.696449014781805	37.60457305192511	37.6253222982973	39.042203914624515	39.0376147604039	39.00161174387355	38.933001326546474	38.88470933085119	38.86733096627907	38.79160474770378	38.72651916829372	38.6690685503492	38.56241229549075	38.52711621516301	38.44867002105918	38.33716011032344	38.25464619370001	38.17445524773306	38.10040437457473	38.21747033442297	38.238347793430265	38.19476029284977	38.25949783048068	38.27782390852685	38.25341959250592	38.248699954166504	38.22003433473795	38.17677569451876	38.1094660801864	38.04761181252284	37.97499752660664	37.89342577094156	37.83148089631737	37.73914281272273	37.645896135650986	37.53796103547351	37.416864958780145	37.2895296211569	37.169459497931435
	1	2	3	4	5	6	7	8	9	10	11	12	13	14	15	16	17	18	19	20	21	22	23	24	25	26	27	28	29	30	31	32	33	34	35	36	37	38	39	40	41	42	43	44	45	46	47	48	49
SRR1822166_07_2.trim	32.44262777789442	32.715394900508656	32.84855818593259	36.13873891773945	36.12932440522065	36.23408745364949	36.23424236077434	36.247322667188314	37.97423651271032	37.97879155031563	38.03744450868325	37.95348587118999	37.979334877454384	39.421677421403196	39.42413161114164	39.397364428100815	39.334989345974435	39.29504891224473	39.28794341204322	39.22137226716947	39.167417080335454	39.11889130600199	39.02496732327659	39.002777304909266	38.938021750632785	38.8443022385369	38.77485378238419	38.70785602729399	38.650006890946585	38.79252734417522	38.82946363909669	38.80432446131725	38.89369233928279	38.93179936143434	38.93733237462642	38.95438385104437	38.953475786930966	38.93542030411169	38.89950940908648	38.871497060289045	38.83206090405433	38.786894608807785	38.76932404729529	38.72629811155107	38.68988855424152	38.6576325185922	38.629991507383146	38.60887256009566	38.631712983581465
	1	2	3	4	5	6	7	8	9	10	11	12	13	14	15	16	17	18	19	20	21	22	23	24	25	26	27	28	29	30	31	32	33	34	35	36	37	38	39	40	41	42	43	44	45	46	47	48	49
SRR1822166_08_1	32.56875078662354	32.91786038398269	33.06173730638021	36.42336575510339	36.33918367797565	36.414007971118494	36.40931362266359	36.40866665930645	38.210013579606304	38.14531061969374	38.135667332766594	38.1308888569946	38.208938251432485	39.6842074698875	39.73424290934785	39.71471256499994	39.67324596751935	39.63223114035572	39.64307009505725	39.5771443081577	39.531551276814206	39.48338717334423	39.43470814886781	39.38820936882431	39.31806926703247	39.21670335736445	39.135774423970766	39.05885909226404	39.06540446250152	39.08575488258609	39.09010653918765	39.07566181260143	39.14851761484704	39.15219801936474	39.09973701933162	39.06595758305088	39.01758260927167	38.956668028307405	38.90056371926648	38.87634300098259	38.81325192929773	38.76733144175674	38.69994523996158	38.633987436104086	38.53742451174139	38.46665025337558	38.380939090497584	38.26537134151054	38.150728772204864
	1	2	3	4	5	6	7	8	9	10	11	12	13	14	15	16	17	18	19	20	21	22	23	24	25	26	27	28	29	30	31	32	33	34	35	36	37	38	39	40	41	42	43	44	45	46	47	48	49
SRR1822166_08_1.trim	32.57518429147577	32.928345404383926	33.07232886004063	36.433258798366715	36.349752381430264	36.42505338113368	36.42118364095621	36.42096276895534	38.22404485180071	38.16031723133139	38.151769753707555	38.147585506137375	38.22550359264214	39.70376069302734	39.754128693557796	39.73763273600823	39.69726154560223	39.65898012689612	39.66924238663621	39.60200635107806	39.55819634727235	39.517556319168165	39.471395488271675	39.4301685341393	39.364930423501036	39.27152950607481	39.198173600014364	39.12826377341248	39.14181890223088	39.17288808117318	39.19533499381095	39.18733967519537	39.266286757293095	39.27980617457943	39.239004441972654	39.22000658997438	39.19379869186345	39.155329077043014	39.13502711678165	39.12149568962914	39.07540044023226	39.047141951074764	39.01217160033454	38.98065262893767	38.93033071561472	38.89982099622912	38.86816651244956	38.834995248961256	38.834740552106204
	1	2	3	4	5	6	7	8	9	10	11	12	13	14	15	16	17	18	19	20	21	22	23	24	25	26	27	28	29	30	31	32	33	34	35	36	37	38	39	40	41	42	43	44	45	46	47	48	49
SRR1822166_08_2	32.19637545955375	32.468529538403786	32.5996924163971	35.86376673990086	35.84926703246961	35.94592976141846	35.94016935866721	35.945122492464975	37.648157700078386	37.64308798039237	37.69562449628493	37.60323017984698	37.62391512194045	39.040746105523475	39.03591794826501	39.00047075968513	38.932199785817595	38.88320081256831	38.86637755721651	38.79015489583448	38.72535433940183	38.66818640493724	38.56175033396999	38.52577784647317	38.44834693134018	38.33671616414763	38.25393731300441	38.17323779767491	38.09883369950429	38.21508109122625	38.23590315422238	38.19217439305784	38.25789328416706	38.27468209368824	38.25217108095874	38.246733497466245	38.218472459896	38.17515197014695	38.107341598860636	38.04476588979542	37.97144860174216	37.891964626781636	37.829615023681505	37.73719023593186	37.643208099186324	37.53559071287413	37.414338518608474	37.288073351954694	37.16641001578767
	1	2	3	4	5	6	7	8	9	10	11	12	13	14	15	16	17	18	19	20	21	22	23	24	25	26	27	28	29	30	31	32	33	34	35	36	37	38	39	40	41	42	43	44	45	46	47	48	49
SRR1822166_08_2.trim	32.44224085173261	32.71532488792874	32.84845671849617	36.13866796710844	36.12900112093661	36.23346192892491	36.23421034003536	36.246738217845206	37.97337372348976	37.97793766481397	38.03724202105497	37.95270225468647	37.9786533707397	39.421093813702306	39.423131615519644	39.39699009256911	39.334883394816096	39.29410719773913	39.28767301266721	39.22050462755963	39.16664530432596	39.11873935592444	39.02491028914653	39.00233404054358	38.93879371296645	38.8448105150284	38.77526859623981	38.70762697842966	38.64952665569089	38.791355526588035	38.82835725448618	38.80327001271812	38.89352454095445	38.93032143732358	38.93770267575766	38.954075764235014	38.95365716990018	38.93563122426092	38.899182968089505	38.87054067585826	38.8306774177112	38.78738416946725	38.769761811067845	38.72713923153067	38.68976861752496	38.658125542259235	38.63028189224089	38.61011749323886	38.63195216724066
	1	2	3	4	5	6	7	8	9	10	11	12	13	14	15	16	17	18	19	20	21	22	23	24	25	26	27	28	29	30	31	32	33	34	35	36	37	38	39	40	41	42	43	44	45	46	47	48	49
SRR1822166_09_1	32.568929392495626	32.9181698157355	33.061727585654566	36.42337119701257	36.33944008498717	36.41409692494685	36.40965146937353	36.40889534737642	38.210130857001076	38.14494615280731	38.13519429901288	38.130207662664375	38.20810785770145	39.683153083690065	39.73330367995075	39.71393305925547	39.67278506505947	39.63152479106535	39.64259730654112	39.57650592334823	39.530958602516954	39.48221876658679	39.43409823618644	39.38777908988979	39.31685889020449	39.2163195938455	39.135218050508634	39.05807868850914	39.06479643594084	39.08509434643735	39.08901962462429	39.07515483619712	39.147941785672785	39.15100494345181	39.0978971878229	39.064927363607524	39.016934816473565	38.95572917484556	38.899640508352675	38.87558259867274	38.81250058888006	38.76623012333504	38.699312541417896	38.63246856950826	38.53638513227031	38.465037013074706	38.37911313092609	38.26397471270505	38.1497561251378
	1	2	3	4	5	6	7	8	9	10	11	12	13	14	15	16	17	18	19	20	21	22	23	24	25	26	27	28	29	30	31	32	33	34	35	36	37	38	39	40	41	42	43	44	45	46	47	48	49
SRR1822166_09_1.trim	32.5753021501188	32.92863358767073	33.072259739576985	36.43329258996399	36.34998056425783	36.42515307638326	36.42145112508254	36.42113449772546	38.22414827240945	38.15990896266506	38.151306456250865	38.14684220965271	38.22471123186761	39.70270602882384	39.75316288824687	39.73679365215916	39.696766179259676	39.658149789034574	39.66876158477767	39.60136496261408	39.55770530202717	39.516515051813805	39.47089264932213	39.42962565006317	39.363846151547364	39.27130896527453	39.19775021806321	39.12777909583128	39.14157582246545	39.17247361448532	39.19424187621494	39.18696685657635	39.26598485544914	39.27898856183372	39.23755515424871	39.21935038456103	39.19334599480563	39.15458956689042	39.13438741982803	39.121001211042476	39.07550204904154	39.046731191246515	39.01179718912955	38.979642154068955	38.92981940425162	38.89902897540558	38.86694643764588	38.833946773830355	38.83410236786588
	1	2	3	4	5	6	7	8	9	10	11	12	13	14	15	16	17	18	19	20	21	22	23	24	25	26	27	28	29	30	31	32	33	34	35	36	37	38	39	40	41	42	43	44	45	46	47	48	49
SRR1822166_09_2	32.196090189729304	32.468643510855806	32.599882498798685	35.8645028203429	35.84977924849482	35.9455802195973	35.940211988969885	35.94526752428541	37.64806623565881	37.64359388789608	37.69560770066677	37.60312330206249	37.62343102722667	39.04102845154381	39.03541819121171	39.00063814969174	38.93252651530617	38.882772235325895	38.866619058985364	38.790425830949026	38.72580762937302	38.66908532793553	38.561938601009416	38.52575192131934	38.44909014104855	38.338025398789576	38.25497839202767	38.17390315200015	38.098783648606634	38.21519129965044	38.23610086023599	38.19137051234136	38.257738472869114	38.27416508585086	38.25235316471996	38.24693487928744	38.21856518980782	38.17581995659561	38.10800374370684	38.04449734768421	37.97189393249393	37.891764826429565	37.82980208133768	37.737028738917274	37.64263499486496	37.535400917396615	37.4138980797799	37.287681453575836	37.16620433038841
	1	2	3	4	5	6	7	8	9	10	11	12	13	14	15	16	17	18	19	20	21	22	23	24	25	26	27	28	29	30	31	32	33	34	35	36	37	38	39	40	41	42	43	44	45	46	47	48	49
SRR1822166_09_2.trim	32.441888923140404	32.71533030008308	32.848505757838616	36.13903007681101	36.12920447276965	36.232820874942945	36.233924689685274	36.24659555893292	37.973168718969525	37.97808241710536	38.03685124249354	37.95236391196883	37.97772118312691	39.420969612535735	39.4223558031223	39.39670580101146	39.33465659672189	39.29330386906682	39.287225420357665	39.220184058071446	39.166625664410844	39.119253624219354	39.02455653995924	39.001838616856055	38.93880262616696	38.84553482432655	38.77566527992773	38.70781181337263	38.64910525367825	38.7910446832948	38.827876161391224	38.80182615558768	38.8928241214855	38.92935194689853	38.937394220364425	38.95345808660955	38.952628519821545	38.93524055981464	38.89882724114197	38.86970664487866	38.83073969168207	38.78759881444936	38.769903309601695	38.72680596092242	38.688997178257104	38.65779972550774	38.62932527575238	38.60958220097574	38.63188526427878
	1	2	3	4	5	6	7	8	9	10	11	12	13	14	15	16	17	18	19	20	21	22	23	24	25	26	27	28	29	30	31	32	33	34	35	36	37	38	39	40	41	42	43	44	45	46	47	48	49
SRR1822166_1	32.57007456065052	32.91861455423092	33.06167945328562	36.42383714613824	36.34026208871767	36.41405075929323	36.41026988979113	36.409258593067136	38.208182174615175	38.14433630812312	38.13498470218912	38.13031131977579	38.20923140512558	39.68432245018832	39.73442966039756	39.7156631077637	39.67378247607835	39.63139905829154	39.642610038149165	39.57569243604009	39.531093063203784	39.481895663146986	39.43271785720716	39.38637522635048	39.31605533286756	39.216418506026855	39.13508931604535	39.057982066382856	39.063098198099205	39.08258943270014	39.08658536044544	39.07379550819798	39.144739250802594	39.149859905597346	39.096567547113914	39.05994865139912	39.013410803772054	38.9535906890735	38.8972192803072	38.87331352118986	38.809622004748135	38.76235981085122	38.69552998473231	38.63105032187975	38.53399581943878	38.4626576149267	38.376657551426916	38.26106406373399	38.145304370578216
	1	2	3	4	5	6	7	8	9	10	11	12	13	14	15	16	17	18	19	20	21	22	23	24	25	26	27	28	29	30	31	32	33	34	35	36	37	38	39	40	41	42	43	44	45	46	47	48	49
SRR1822166_1.trim	32.576511962233475	32.929193838705075	33.072357211219725	36.43366383298456	36.35103496477474	36.42512457101051	36.42214556068758	36.421318152423154	38.222295598342185	38.15966613431238	38.151206099906105	38.14700415292268	38.22588116560315	39.70401362197932	39.75444358210276	39.73884625517636	39.69797303975492	39.65825789118226	39.66904796892243	39.601178676771276	39.558104335393104	39.51657432787087	39.46990608379971	39.42869174506228	39.363647327308	39.27210523627913	39.197958565431605	39.128476570909385	39.14091898218702	39.171128900865476	39.19291975958936	39.186880522967776	39.26449809764694	39.27949172416463	39.23780982748865	39.21669124339939	39.19147153334121	39.15447013989228	39.133472745392055	39.1211809441639	39.074533084378444	39.04504175111851	39.01081909136485	38.98039842623982	38.93025865304648	38.89995741920079	38.867485734326834	38.83435411261497	38.83392877473818
	1	2	3	4	5	6	7	8	9	10	11	12	13	14	15	16	17	18	19	20	21	22	23	24	25	26	27	28	29	30	31	32	33	34	35	36	37	38	39	40	41	42	43	44	45	46	47	48	49
SRR1822166_1_1	32.56876523192102	32.917875560506424	33.06151169217807	36.42332742198146	36.33960151032802	36.413676179961435	36.40945365113741	36.40864134091796	38.2098108767932	38.144845850132036	38.13475143342626	38.12979876193815	38.20814720467744	39.68290179757872	39.73285348659026	39.71314882328993	39.672152337587434	39.63130993813932	39.64247111942957	39.576489512239256	39.530729252073805	39.48235641705636	39.433536166447084	39.387626060933336	39.31669885043173	39.21620351260115	39.13542255681401	39.058121794581815	39.06431263394195	39.08413727954357	39.088047041543916	39.07478696515106	39.14752009482666	39.150766685138166	39.09764156144507	39.06403379436695	39.016610745607835	38.956094606132915	38.89907933463011	38.874922956872815	38.81148607003715	38.76510822792326	38.698852728881704	38.63201463536689	38.535691112191756	38.46452075640801	38.37956551210355	38.26376244705936	38.149393515089145
	1	2	3	4	5	6	7	8	9	10	11	12	13	14	15	16	17	18	19	20	21	22	23	24	25	26	27	28	29	30	31	32	33	34	35	36	37	38	39	40	41	42	43	44	45	46	47	48	49
SRR1822166_1_1.trim	32.57514318852842	32.92835930595467	33.07206627096737	36.43323479691878	36.35016196661713	36.42471788050503	36.42122632123349	36.420857750824176	38.223802908049215	38.15987817098727	38.15080732336496	38.14641728408783	38.22483942269253	39.70253051551455	39.752727976752816	39.73609157612252	39.69618038438165	39.65802366666607	39.668763837076106	39.601484858317306	39.55740730548633	39.51677796276329	39.47035069018288	39.42950687737782	39.36373624461886	39.271197164956774	39.19775085557468	39.12781683462459	39.14111891185001	39.171732489942215	39.19315616602186	39.18670985816845	39.265517187172215	39.27848087525414	39.23728370653404	39.218442385218935	39.1930640620117	39.15503268223229	39.13386814514827	39.12031743034139	39.07443275966636	39.04572011355344	39.01174741165312	38.97939053094793	38.92941291919373	38.89860101702804	38.86742583111731	38.83406793242808	38.83420623283793
	1	2	3	4	5	6	7	8	9	10	11	12	13	14	15	16	17	18	19	20	21	22	23	24	25	26	27	28	29	30	31	32	33	34	35	36	37	38	39	40	41	42	43	44	45	46	47	48	49
SRR1822166_1_2	32.19644248059079	32.46893960384283	32.60019299656769	35.86496265882193	35.849880936561696	35.94550294318882	35.93997527551753	35.94541406086548	37.647717473663974	37.64334315574303	37.69511578380426	37.6029319150801	37.62272298684188	39.040361233312034	39.03518185005287	39.0000245619144	38.93271024998728	38.88277358085146	38.86643690379929	38.79023718680909	38.725534742916274	38.66871720365962	38.561975187872136	38.52602343666065	38.44972441178633	38.337816618980035	38.25490531470351	38.17346754858665	38.09827345645155	38.21511519007741	38.23550405289258	38.190546030794636	38.257321570944704	38.27381869561038	38.251703077201455	38.2462397299391	38.21727222093424	38.175216568937344	38.10722777623849	38.04396176257711	37.97114752557266	37.8904049146447	37.8285940618833	37.736080109302286	37.64121563452437	37.53431175748803	37.41258379323604	37.285996810838625	37.16356786015188
	1	2	3	4	5	6	7	8	9	10	11	12	13	14	15	16	17	18	19	20	21	22	23	24	25	26	27	28	29	30	31	32	33	34	35	36	37	38	39	40	41	42	43	44	45	46	47	48	49
SRR1822166_1_2.trim	32.441996590365186	32.71543639561086	32.8484082096549	36.13897165987548	36.1289304466765	36.23223108791014	36.23337552054296	36.246578802540554	37.97264565791431	37.97757600420199	38.03598419593031	37.95204551199198	37.97696829326445	39.42027011765212	39.42199322016883	39.395942319448004	39.334768236257936	39.29351774999955	39.28708981752538	39.22006880219995	39.16639926491567	39.11893853293555	39.02458343508844	39.00219454755631	38.93946762757094	38.84530969342662	38.7757357842773	38.7074847027165	38.64866624571177	38.791295647462526	38.827526120747756	38.80151742776764	38.89271790446215	38.929367376981695	38.937326571498076	38.95336833242407	38.95185918371539	38.935200575791676	38.898352131488146	38.86962861339328	38.830596055843706	38.78713728018529	38.76946475782337	38.72677274871358	38.68896477437527	38.6578905423326	38.62910254972962	38.60945840885057	38.63151188262577
	1	2	3	4	5	6	7	8	9	10	11	12	13	14	15	16	17	18	19	20	21	22	23	24	25	26	27	28	29	30	31	32	33	34	35	36	37	38	39	40	41	42	43	44	45	46	47	48	49
SRR1822166_2	32.19548909150984	32.46897683249208	32.59988074621111	35.86421091425532	35.84905872530004	35.94456324298078	35.938426309008484	35.94386099972294	37.646219702066595	37.64214467345415	37.69475328736366	37.60316886519196	37.62399827727251	39.040509962248024	39.03573995203876	39.000740883775244	38.93100932618129	38.88213470784032	38.866961811666755	38.78952079062138	38.72405552071666	38.66554114454485	38.56104552441304	38.52587977364325	38.44938186744868	38.33715536991617	38.25449402733681	38.17386886510892	38.09961659666585	38.21757461193268	38.234847347252504	38.18881578404534	38.256694840674655	38.273585941254645	38.252650537192416	38.24504752509783	38.21612095460771	38.174312833522926	38.10774932131297	38.04484830116267	37.97272345204311	37.891062946568965	37.82779871968965	37.73563256956384	37.641606780490285	37.53185207462917	37.410898544683626	37.284106215238	37.161484376094606
	1	2	3	4	5	6	7	8	9	10	11	12	13	14	15	16	17	18	19	20	21	22	23	24	25	26	27	28	29	30	31	32	33	34	35	36	37	38	39	40	41	42	43	44	45	46	47	48	49
SRR1822166_2.trim	32.44146428892667	32.71533941789104	32.848500363747746	36.138462686199574	36.12894213164675	36.23240435484902	36.23281791558292	36.2462271814298	37.97256030266508	37.977213165642866	38.03626892862209	37.95268565501714	37.978796856608604	39.42118819770225	39.42333180530481	39.397495516203634	39.33424076383119	39.294185707483	39.28845405899858	39.22036077868295	39.165193081478904	39.11610233329615	39.02389427589784	39.00195818455943	38.93889680321537	38.84405243963783	38.774131386581885	38.70675583831347	38.649068762980434	38.793174225476236	38.82639228424697	38.79918330432727	38.891477923029434	38.92885768619665	38.93833306827597	38.95182618852085	38.95078595061248	38.93432622557548	38.89898805261397	38.870544836347946	38.83120415575238	38.786217346687536	38.76847912846067	38.725961345437675	38.6894283028415	38.654882088203024	38.626671583225765	38.608177086577804	38.63130145732203
	1	2	3	4	5	6	7	8	9	10	11	12	13	14	15	16	17	18	19	20	21	22	23	24	25	26	27	28	29	30	31	32	33	34	35	36	37	38	39	40	41	42	43	44	45	46	47	48	49
SRR1822166_2_1	32.569811712441094	32.91853357520217	33.06167761392592	36.42357381968581	36.33979117832438	36.41416743630957	36.41058039245825	36.40938023539368	38.21000805198855	38.14549576707448	38.1352882483811	38.130555551874814	38.20827327468588	39.68375348989438	39.73404480580485	39.7148486530918	39.6730843179683	39.63247120077985	39.643221378449205	39.575863645337954	39.531172326247315	39.48186641826083	39.4329284371236	39.386286796549705	39.31617301307355	39.217377454520395	39.135171730850686	39.05850531594669	39.06434894836082	39.083532822122606	39.08703576840838	39.07499011721098	39.14674680669972	39.15112332528135	39.09788885959019	39.0627561298689	39.01609417160585	38.955025823341224	38.898871529043035	38.87622666944047	38.81211782316279	38.765160286691426	38.69826270507063	38.63276554225925	38.53524690630056	38.46395399015122	38.37842959280259	38.26216930200346	38.14687542650584
	1	2	3	4	5	6	7	8	9	10	11	12	13	14	15	16	17	18	19	20	21	22	23	24	25	26	27	28	29	30	31	32	33	34	35	36	37	38	39	40	41	42	43	44	45	46	47	48	49
SRR1822166_2_1.trim	32.576400102741744	32.92910335600929	33.07237109200029	36.433459215273174	36.350405007172384	36.42519721593529	36.42248025958602	36.4214376961472	38.224051390947935	38.16077783674853	38.15136375686342	38.14718472023039	38.22488200024485	39.703508956832515	39.75404563547436	39.73799761500058	39.697177756663024	39.659194947084956	39.66964316601593	39.60102316941078	39.55786374802106	39.51648565190903	39.46992452288964	39.42838484141283	39.363614722176024	39.27302085339163	39.19791289831606	39.12872591520578	39.14187897685183	39.17176680298052	39.193030421405666	39.18758553633726	39.26566539497013	39.27993637696557	39.238282495011234	39.21827945226986	39.19348531693021	39.1555603201266	39.13492576826045	39.123051702517834	39.07630476326596	39.04671135179254	39.0123895375661	38.98029945159127	38.92969140038642	38.898959398194926	38.8674312809317	38.833728845780485	38.83377961922254
	1	2	3	4	5	6	7	8	9	10	11	12	13	14	15	16	17	18	19	20	21	22	23	24	25	26	27	28	29	30	31	32	33	34	35	36	37	38	39	40	41	42	43	44	45	46	47	48	49
SRR1822166_2_2	32.19627523755133	32.46917130771273	32.600259889745615	35.86463675284459	35.85093035140327	35.94543393062923	35.939139863880314	35.94473712222901	37.646823881411834	37.643026858659994	37.6946493365612	37.60283643774373	37.62245493337785	39.04021020857875	39.035901091722444	39.00046995698392	38.93162744248438	38.88196668163992	38.86665694951098	38.789731704914715	38.724973664299654	38.666241496936664	38.561353105095016	38.52559388384554	38.44865618362244	38.33575378847607	38.253132523894266	38.17238781875031	38.09754999587021	38.214741013508174	38.23410156282782	38.18867439003868	38.25613123813789	38.27263432532242	38.25125870292756	38.24470465809525	38.21484260195394	38.17347207664893	38.10561815023341	38.043045762944686	37.970414087755636	37.88886957236123	37.826440380612155	37.73459373676314	37.639457394026685	37.53179493091323	37.41036599666878	37.28291887455903	37.15992318146744
	1	2	3	4	5	6	7	8	9	10	11	12	13	14	15	16	17	18	19	20	21	22	23	24	25	26	27	28	29	30	31	32	33	34	35	36	37	38	39	40	41	42	43	44	45	46	47	48	49
SRR1822166_2_2.trim	32.44254653625706	32.71603719423263	32.84915873474221	36.139008219518885	36.13065184905567	36.23331114312381	36.233711481031584	36.24719436347169	37.97322217077965	37.97837144654176	38.03686218607261	37.95305677305958	37.97799315544959	39.42140821077186	39.423942967218174	39.3977329779315	39.3352195011433	39.294355280310924	39.28847980395183	39.220882922984735	39.166665172514506	39.11721087075614	39.02463140223907	39.00210465163546	38.93886471976716	38.84354581496523	38.77406659018206	38.70664528252339	38.648424744757655	38.79169773672723	38.827046460622	38.800341281790026	38.89260515396575	38.929415781399626	38.93855912661992	38.95344031818596	38.9513378258376	38.93549388152211	38.89879771497679	38.87066368718885	38.83162089817979	38.787009083489494	38.7694487807301	38.72713641142816	38.689381186412184	38.657259318097346	38.62845667135523	38.608812352387275	38.63217290354176
	1	2	3	4	5	6	7	8	9	10	11	12	13	14	15	16	17	18	19	20	21	22	23	24	25	26	27	28	29	30	31	32	33	34	35	36	37	38	39	40	41	42	43	44	45	46	47	48	49
SRR1822166_3_1	32.57010855972935	32.91893815465597	33.06177055607439	36.424052326132276	36.34015160049473	36.41419421302544	36.41056417033682	36.40923559461699	38.20936276948178	38.1450137954342	38.13557420046224	38.130754145888226	38.20904530342506	39.68458902219925	39.73469136098364	39.715396008431135	39.6738525922243	39.63229439508995	39.64324647349741	39.576024758465806	39.53164858633384	39.482410725700554	39.4337170505301	39.38719116621106	39.31626120501777	39.21773701879763	39.135409961391154	39.0588648377222	39.06423944207475	39.08381416004612	39.087012493652594	39.07423282127921	39.14640072931805	39.150516304864695	39.09696052897583	39.061807478949106	39.01473593696329	38.95464922886252	38.89880806247186	38.874881686330696	38.81097602233228	38.763405697653006	38.697161997140036	38.63177087937038	38.53392496694755	38.46227969130592	38.37722081227616	38.26138250667218	38.14543225468092
	1	2	3	4	5	6	7	8	9	10	11	12	13	14	15	16	17	18	19	20	21	22	23	24	25	26	27	28	29	30	31	32	33	34	35	36	37	38	39	40	41	42	43	44	45	46	47	48	49
SRR1822166_3_1.trim	32.576575194949314	32.92943326169136	33.072386095980335	36.43382620423489	36.350727626569565	36.42516285231647	36.4223888591003	36.42116950172732	38.22335293406001	38.16023299822414	38.15165472052909	38.14739467658801	38.225660990571036	39.70434472983408	39.75467539314717	39.73860150283855	39.69795950311635	39.65892543011323	39.669662705198995	39.60128029537005	39.55845931939149	39.5170810427048	39.47079321939342	39.429330820762964	39.36365587618773	39.27325486082687	39.19811695698794	39.12922585752589	39.14199235364477	39.17233833418126	39.1933864558306	39.187332281011926	39.265744905557845	39.27992113420022	39.23801243985595	39.218112676121166	39.1925089383541	39.15549628405165	39.13508334595448	39.12219731782051	39.076043695719434	39.04580198172505	39.01231755272845	38.980625532635564	38.92967560804562	38.89893019911384	38.86763186929858	38.834604170492256	38.83457436848714
	1	2	3	4	5	6	7	8	9	10	11	12	13	14	15	16	17	18	19	20	21	22	23	24	25	26	27	28	29	30	31	32	33	34	35	36	37	38	39	40	41	42	43	44	45	46	47	48	49
SRR1822166_3_2	32.196010233112894	32.46905000387778	32.60017237741444	35.864578143201044	35.849952915973724	35.944583947217836	35.93804730285467	35.9438278232764	37.64614400639572	37.64252079473337	37.6943237057281	37.602633666842486	37.62276870563182	39.03990903428545	39.03505435347487	39.0004040905363	38.9307555945369	38.88183684882874	38.86661455457322	38.78934375214022	38.723193448244935	38.665365159869864	38.56062150090249	38.525076550188054	38.448292988369644	38.33598196561956	38.25309694292142	38.17239814306795	38.09780262962712	38.215776514260384	38.23386306960527	38.18824123627913	38.25564556348694	38.27205033194371	38.25145496442772	38.244374193489875	38.214070288786935	38.17306369702326	38.10597565810902	38.04263449598774	37.97065915222371	37.88828828202811	37.826174820212984	37.734426835380454	37.63986646992526	37.531368278704456	37.410164731964954	37.282312358922375	37.15994653661963
	1	2	3	4	5	6	7	8	9	10	11	12	13	14	15	16	17	18	19	20	21	22	23	24	25	26	27	28	29	30	31	32	33	34	35	36	37	38	39	40	41	42	43	44	45	46	47	48	49
SRR1822166_3_2.trim	32.442029653504754	32.71560308453803	32.84893506369365	36.13878288299456	36.129721223599134	36.2325510467744	36.23242236006291	36.24619536303663	37.9724234653109	37.97763491866719	38.03619495977047	37.95268355704648	37.97822804850545	39.4209707363192	39.422998955988724	39.39754963534284	39.33424796089214	39.294022191587274	39.28836015551138	39.220426536108	39.164754213377385	39.116313574697365	39.02405331584332	39.00170784926325	38.93869365245871	38.84387489498836	38.77407386909788	38.706704895128574	38.64872194010287	38.79282189613105	38.826871125810726	38.80008423903369	38.892193027109414	38.92884019152168	38.938686493346935	38.95286305045806	38.95052145887464	38.93486517063657	38.899112137248515	38.87022278606581	38.83172005859301	38.786371838593496	38.769582690574026	38.7270128828435	38.68987388991976	38.6566381789164	38.62815670604704	38.60870717933285	38.63244038710241
	1	2	3	4	5	6	7	8	9	10	11	12	13	14	15	16	17	18	19	20	21	22	23	24	25	26	27	28	29	30	31	32	33	34	35	36	37	38	39	40	41	42	43	44	45	46	47	48	49
SRR1822166_4_1	32.57002348621175	32.918829242334475	33.061674295614615	36.423688495113055	36.33971484221342	36.413767918207526	36.41001950573746	36.4088277485524	38.20864571208132	38.144579024207836	38.13514712870085	38.130405143557226	38.20890608598266	39.684028607472676	39.734459564926915	39.71483183379461	39.673366528097986	39.63173360256157	39.643022964403904	39.57576487428424	39.531461250135706	39.48205946524722	39.43314751014089	39.38653572325509	39.31593919361739	39.21670179984398	39.13471330470443	39.058268322306056	39.06359289129339	39.08267677444483	39.0869238504172	39.07376920439718	39.1456507753047	39.14995602132425	39.09633012813576	39.06054958636547	39.01395582026878	38.9533818970043	38.89789641738762	38.87401551501604	38.80983610887348	38.762243425702536	38.69592758434237	38.630731461179465	38.533265449138575	38.46180188986842	38.37619435209035	38.26054178619058	38.14481885970984
	1	2	3	4	5	6	7	8	9	10	11	12	13	14	15	16	17	18	19	20	21	22	23	24	25	26	27	28	29	30	31	32	33	34	35	36	37	38	39	40	41	42	43	44	45	46	47	48	49
SRR1822166_4_1.trim	32.576481782572934	32.929353668544834	33.072308789438345	36.433502688874896	36.35034954365414	36.42477775305816	36.42185472883733	36.42084854318163	38.22269270158048	38.15990841940578	38.15133928441403	38.14709762151691	38.225623029665115	39.70386448330429	39.7545244411704	39.73813766259779	39.69757572213593	39.658549609478534	39.66954658464831	39.60119707191237	39.55842294892981	39.516874416510234	39.470298989075594	39.42882545576465	39.36358519628576	39.27262546799886	39.19785015169432	39.12900880360837	39.14169111996622	39.171466197798985	39.19352314366799	39.18703589079593	39.26552414440343	39.27994157239024	39.23780312581196	39.2173080652329	39.19202964513102	39.15450039497721	39.134464389326105	39.1218547820694	39.07522286205269	39.0449615791506	39.01147407963274	38.9803070098838	38.929653487268276	38.89908371323844	38.86696469546564	38.83370672660509	38.833841265072884
	1	2	3	4	5	6	7	8	9	10	11	12	13	14	15	16	17	18	19	20	21	22	23	24	25	26	27	28	29	30	31	32	33	34	35	36	37	38	39	40	41	42	43	44	45	46	47	48	49
SRR1822166_4_2	32.19617448682049	32.46928431584472	32.600110562841365	35.86457231234727	35.8497528192597	35.944819460402805	35.93870515683431	35.944076765381425	37.64677477785623	37.64234705230684	37.694678098796146	37.603144459857326	37.62280019388249	39.04012960304177	39.035619238040404	39.000257679616695	38.93098770973349	38.881665693337936	38.86664995915729	38.78909895082789	38.723122766007386	38.664959564971085	38.560440180741445	38.52505773056959	38.44814593023004	38.33641443186061	38.25378005927249	38.17239791068385	38.09744662202517	38.21607120473127	38.233732770601804	38.1881827085405	38.25577290236911	38.27214982448723	38.25148165779599	38.2439817852224	38.21384276631833	38.172501176872366	38.10671288527939	38.04271691133569	37.97070243710855	37.88842706690721	37.825922622441766	37.73416518120301	37.63928183975296	37.530724164526625	37.40940017361793	37.2821146141621	37.15992452116157
	1	2	3	4	5	6	7	8	9	10	11	12	13	14	15	16	17	18	19	20	21	22	23	24	25	26	27	28	29	30	31	32	33	34	35	36	37	38	39	40	41	42	43	44	45	46	47	48	49
SRR1822166_4_2.trim	32.44165173967506	32.71513801950132	32.84829126554227	36.13829364265869	36.12912872746304	36.23222321324751	36.23248453922141	36.24586907129579	37.97246649464499	37.97674799272571	38.03567377359501	37.9522644554331	37.9773829359785	39.42030993923678	39.42274409748104	39.39653474230691	39.333612986180235	39.293024653228905	39.28757982439809	39.219421332345746	39.16392414929997	39.11530389684643	39.023107915412766	39.00118694668229	38.937837204489306	38.84367826240707	38.77409798435074	38.706247024576186	38.647833418864415	38.7926467124298	38.82639958955254	38.79963872733939	38.89178567015023	38.928415185515306	38.93818526515399	38.9520253665547	38.94978778356743	38.933909403643774	38.89943279447835	38.86989373042701	38.83128925093775	38.78592735211677	38.76872687922535	38.726096006647765	38.68876830781197	38.655597936403204	38.627153087289145	38.60820549812883	38.63162382671143
	1	2	3	4	5	6	7	8	9	10	11	12	13	14	15	16	17	18	19	20	21	22	23	24	25	26	27	28	29	30	31	32	33	34	35	36	37	38	39	40	41	42	43	44	45	46	47	48	49
SRR1822166_5_1	32.56988344463101	32.91853436718682	33.06162659852404	36.423563516366094	36.33961607822242	36.4137793170897	36.40987481877955	36.408973712745926	38.20853515421448	38.144460182249034	38.13501588562505	38.13031428767618	38.208943616977706	39.68394393238955	39.73460600218325	39.715231621675976	39.673609944637	39.631811636962055	39.642761004719446	39.575520640710494	39.53131887706879	39.48227291751579	39.43301102895403	39.38644358808704	39.315757088982934	39.216131543810775	39.13444588251829	39.05756593159037	39.062779327232356	39.08222117230227	39.086500454104716	39.07319650596471	39.14499799037593	39.14969389854242	39.096104205996696	39.06040354269176	39.01357129723186	38.952903126648515	38.8974405061687	38.87345574093212	38.80939013413644	38.762087191709654	38.69539972612003	38.6305873088803	38.53331825246497	38.46205379869486	38.37628442861703	38.26079647694329	38.14486270784801
	1	2	3	4	5	6	7	8	9	10	11	12	13	14	15	16	17	18	19	20	21	22	23	24	25	26	27	28	29	30	31	32	33	34	35	36	37	38	39	40	41	42	43	44	45	46	47	48	49
SRR1822166_5_1.trim	32.57632060395871	32.929071930625405	33.072305360431855	36.43340909778634	36.35032279127546	36.42482851892756	36.42174100632346	36.42102993477488	38.222601821301154	38.15980032488509	38.15125412900493	38.14702846451713	38.225698691525096	39.70376665351581	39.754656330117896	39.73849209951574	39.69780129635661	39.65864413896775	39.66926973421635	39.600951185922355	39.55827566893517	39.516986871996814	39.4701055517111	39.4286844476563	39.36340338006762	39.27204800844464	39.197489798704005	39.12833546752726	39.14088894935282	39.17115923552927	39.193235873268925	39.18665805116426	39.26507895792267	39.27983512233035	39.237758007126466	39.21738262547975	39.19177991070933	39.15402778801923	39.134020382314525	39.12150878451623	39.07479863516314	39.045021049035164	39.01101460367193	38.98021765448857	38.929771135717694	38.899266052763906	38.8667651733107	38.83369870552657	38.833747342849215
	1	2	3	4	5	6	7	8	9	10	11	12	13	14	15	16	17	18	19	20	21	22	23	24	25	26	27	28	29	30	31	32	33	34	35	36	37	38	39	40	41	42	43	44	45	46	47	48	49
SRR1822166_5_2	32.19577587021246	32.469215326351254	32.59990906243448	35.864265823523375	35.849190515366	35.944544270871525	35.9383618098696	35.94402024544732	37.646574678552916	37.642153222871215	37.694631676177735	37.60296072951068	37.62291811834161	39.04007610596382	39.035559797015424	39.00014846444612	38.93099541470686	38.88158053814527	38.86672122967718	38.789047748477124	38.72262802072226	38.66485442974474	38.56097628466893	38.52544034233124	38.44826158947711	38.33650613505204	38.25382575136845	38.1722843136905	38.09758612925765	38.216523219948925	38.23425653998961	38.188235353572445	38.25606042223769	38.27273035375568	38.25149781754437	38.2438322670528	38.214235503344476	38.17302426812347	38.107162174383205	38.043300410226244	37.971165525771056	37.88916088326203	37.82658667091786	37.734788216580824	37.640044893443275	37.5310902609055	37.409857466710264	37.28273882234298	37.16048589610733
	1	2	3	4	5	6	7	8	9	10	11	12	13	14	15	16	17	18	19	20	21	22	23	24	25	26	27	28	29	30	31	32	33	34	35	36	37	38	39	40	41	42	43	44	45	46	47	48	49
SRR1822166_5_2.trim	32.44155736177935	32.715350024458886	32.84832936728005	36.138232911372796	36.12886177497628	36.2321167280254	36.23234045043064	36.24604681792883	37.97250516174915	37.976739395091904	38.03582401622733	37.95223695156998	37.97758176014176	39.42043936498977	39.422905725242785	39.39664806472232	39.333968468334746	39.29326418446658	39.287962429550745	39.219687621855215	39.16373517496672	39.115444042841595	39.02383301312553	39.00162919444066	38.93795342364253	38.84376979054044	38.77398098298603	38.705920581066486	38.647733434709984	38.792748174398696	38.82637938264888	38.79916967954286	38.89140659145104	38.928525184203444	38.93762664372576	38.95114608311635	38.94951339344057	38.93377040181798	38.899342661184505	38.870002586412326	38.8309393525024	38.78579745800026	38.76857525946186	38.72600722855482	38.688916220709	38.6552097059354	38.6268918238442	38.6079879371571	38.63121288850677
	1	2	3	4	5	6	7	8	9	10	11	12	13	14	15	16	17	18	19	20	21	22	23	24	25	26	27	28	29	30	31	32	33	34	35	36	37	38	39	40	41	42	43	44	45	46	47	48	49
SRR1822166_6_1	32.57007081601446	32.918607306941325	33.06164461769693	36.42351672229431	36.33965012649598	36.413689851308725	36.40984883596926	36.40900987844069	38.20835032811851	38.144321752788024	38.1348283619715	38.13038853723546	38.2091016672153	39.68391575636515	39.734376904688496	39.715116311774715	39.67359845777423	39.63183488929433	39.64280828059268	39.575520122890815	39.53132894954513	39.48234470928838	39.43290971269607	39.38656904569509	39.31580781116405	39.216223970735975	39.13448810794049	39.05756463228841	39.06284453371282	39.08185384579975	39.08651585320782	39.07320194534713	39.144761612041314	39.149560834331275	39.09597929177389	39.05993324565207	39.01354012539832	38.953256023148704	38.897461283182096	38.873561655087734	38.809330835800615	38.76186264475191	38.695261091587824	38.630395443629496	38.53335439317197	38.462246955392025	38.3760843738108	38.260364664084335	38.1446184773931
	1	2	3	4	5	6	7	8	9	10	11	12	13	14	15	16	17	18	19	20	21	22	23	24	25	26	27	28	29	30	31	32	33	34	35	36	37	38	39	40	41	42	43	44	45	46	47	48	49
SRR1822166_6_1.trim	32.57651648466928	32.92917069418555	33.07235281869154	36.433386827090374	36.35041402709869	36.42476554887711	36.42172892089663	36.421072994672066	38.222467897844744	38.159667406292975	38.151066146781965	38.147082664063795	38.22582120974332	39.70371558766409	39.75445573734961	39.73838048041479	39.69777370817148	39.658634067773704	39.669319244310124	39.60101133886186	39.55836303203875	39.51706860045034	39.47005020061388	39.42884844977963	39.36348392767497	39.27214133386071	39.197622111643646	39.128367747578025	39.14095691275099	39.17072835616596	39.19316145340553	39.1866291463963	39.264874549207946	39.27963363537657	39.23744395222246	39.21688136724945	39.191609121214114	39.15424457372598	39.13388915286244	39.12154985085636	39.07458423679933	39.04468274358679	39.0106666342598	38.9799043669662	38.92987642488112	38.89960960333609	38.866888301630226	38.83361744090785	38.8336815182695
	1	2	3	4	5	6	7	8	9	10	11	12	13	14	15	16	17	18	19	20	21	22	23	24	25	26	27	28	29	30	31	32	33	34	35	36	37	38	39	40	41	42	43	44	45	46	47	48	49
SRR1822166_6_2	32.195932307678355	32.4691953179184	32.600161842287825	35.864548884502504	35.84922794024853	35.94449615322688	35.93850558532897	35.94402271917957	37.6464946751702	37.6423303404546	37.69474889926952	37.60316811167377	37.62351446630376	39.04039430591521	39.03591810848564	39.00056034564131	38.930799021489136	38.88160732434721	38.86689140377186	38.789375038489524	38.7231560318163	38.6654363664439	38.56122312149984	38.52595138670232	38.448908308209425	38.336509587385514	38.25410211090326	38.17293728467034	38.0982396411526	38.216950982832884	38.23460628827029	38.18853672300527	38.25656278988632	38.27291056325752	38.25167147252538	38.24414217770767	38.21482817230337	38.173606689489084	38.10740326269835	38.04367959951043	37.9719311482288	37.89015982573857	37.827217129930595	37.73527709203879	37.640865802048964	37.53168878887266	37.410574022068595	37.283397296751964	37.16102883535843
	1	2	3	4	5	6	7	8	9	10	11	12	13	14	15	16	17	18	19	20	21	22	23	24	25	26	27	28	29	30	31	32	33	34	35	36	37	38	39	40	41	42	43	44	45	46	47	48	49
SRR1822166_6_2.trim	32.44156563222662	32.71520709959989	32.84842794774569	36.13841032322047	36.12877027233473	36.23194475148917	36.23243694265655	36.24599707374379	37.972430063991425	37.976807974901206	38.03576816227387	37.95225814397409	37.977884771931556	39.42054701074015	39.42300689094525	39.396836561010446	39.333603725247436	39.29312002320496	39.287967209246204	39.219805081780436	39.163917256413086	39.11558376492865	39.02374956568383	39.00181298798975	38.9382624261769	38.84342237592899	38.773967420585386	38.70620447987653	38.64802262532825	38.79280155940678	38.82631100047489	38.798971670558686	38.89143446468248	38.92830752953581	38.93744601839309	38.95100462196957	38.94957375832308	38.93377261647956	38.89888919910226	38.86956822921693	38.83081219414431	38.785964620135374	38.7684314052602	38.72606403367677	38.68915983407813	38.65505422578093	38.626959407276075	38.60807695889492	38.63132090041127
	1	2	3	4	5	6	7	8	9	10	11	12	13	14	15	16	17	18	19	20	21	22	23	24	25	26	27	28	29	30	31	32	33	34	35	36	37	38	39	40	41	42	43	44	45	46	47	48	49
SRR1822166_7_1	32.570249969153444	32.918763180464346	33.06158713641204	36.423588823228755	36.33982364657343	36.41382818641859	36.409957045039604	36.40907218820295	38.20827978519895	38.1443365477023	38.13478678822463	38.130255222659606	38.20909156448262	39.68409899087851	39.73450268693162	39.71546322030739	39.67383930632313	39.63200294996033	39.642965996497125	39.57587837956547	39.531369277964494	39.48223569250056	39.43298990333266	39.38657086498176	39.315941220707636	39.216314150984736	39.13462033800552	39.057860206452794	39.06299474386861	39.082229109210125	39.08674727091311	39.0736761578463	39.144884061389384	39.14978523024654	39.09643523405314	39.06027471909443	39.01362630052802	38.95353572677002	38.89776470532404	38.87396396476445	38.80981141498135	38.762280992000896	38.69565955684762	38.63102542725252	38.53398966988837	38.46265613353659	38.376636331362455	38.26082325258571	38.145041853369925
	1	2	3	4	5	6	7	8	9	10	11	12	13	14	15	16	17	18	19	20	21	22	23	24	25	26	27	28	29	30	31	32	33	34	35	36	37	38	39	40	41	42	43	44	45	46	47	48	49
SRR1822166_7_1.trim	32.57668898224957	32.92932586373916	33.07226278955533	36.43344451814995	36.350583092226884	36.42488558610397	36.421818705452054	36.421114202314605	38.222437812872954	38.159688376571495	38.15104513975168	38.14696783104483	38.225784189971336	39.703846651152915	39.75457100509396	39.73871351273638	39.698039327562384	39.65882587881004	39.66949542645322	39.60140725974222	39.558435621834626	39.516981234138136	39.47013958560277	39.4288708973029	39.36360255799296	39.27214347084267	39.19765125339659	39.12848276675754	39.140976767924	39.170890993925376	39.193152971284256	39.18681867864446	39.264797570832435	39.27961485406495	39.237733701006704	39.217017316479684	39.19148489413853	39.154370472478405	39.134010888406266	39.12174996180089	39.07474464247051	39.04493402939625	39.01086292950271	38.98034915871287	38.93027390030955	38.89981096049992	38.86723486669902	38.83408467985345	38.83392779801304
	1	2	3	4	5	6	7	8	9	10	11	12	13	14	15	16	17	18	19	20	21	22	23	24	25	26	27	28	29	30	31	32	33	34	35	36	37	38	39	40	41	42	43	44	45	46	47	48	49
SRR1822166_7_2	32.195775244041165	32.469205624028284	32.600140430066574	35.86458567879884	35.849224247066445	35.94460355465373	35.938483063475644	35.943885577161716	37.64627541256128	37.642249634536505	37.69464240313526	37.603094353495635	37.62347049565109	39.04029945590922	39.03587951346657	39.000463026443626	38.93053785482875	38.881667197099475	38.86682117036768	38.78955744738769	38.72359333157106	38.66560539716729	38.56115465360887	38.525723020979086	38.449110584335685	38.33673969810969	38.25444069192402	38.17333841586242	38.09870374304489	38.21728394943306	38.235079860765424	38.18907094020494	38.256836070615684	38.2732800345966	38.25201335600193	38.24431317803096	38.21523522843917	38.174065304019784	38.107622788968584	38.043920391863296	37.972208871650274	37.890668811823105	37.82763494180351	37.73554813768609	37.64153117743361	37.53224007462947	37.41132219431167	37.283875093372664	37.161529891066735
	1	2	3	4	5	6	7	8	9	10	11	12	13	14	15	16	17	18	19	20	21	22	23	24	25	26	27	28	29	30	31	32	33	34	35	36	37	38	39	40	41	42	43	44	45	46	47	48	49
SRR1822166_7_2.trim	32.44157403875976	32.71540521466001	32.84853953375311	36.138596868938116	36.12888320221491	36.232276425826896	36.23260972674779	36.24598322452802	37.97230460134278	37.97692113280724	38.03588123342186	37.952392541055744	37.97800487938207	39.420651576026785	39.42317290850215	39.39698319003272	39.333578035707475	39.29346207515689	39.28816536908935	39.22024437782296	39.16460913477607	39.116066942947775	39.023993583385334	39.001853817667694	38.938706075608806	38.84382665181903	38.77441356004028	38.70671853675563	38.648597715214244	38.79322180267348	38.82694662898165	38.79969446427231	38.89193849382156	38.928863747588686	38.93804476421533	38.951353231646586	38.95004469324619	38.93435418784639	38.899071665055715	38.86984503560449	38.83098809295524	38.78612861091471	38.7684256150699	38.7258060446243	38.689277905273	38.655151661733804	38.62724081654549	38.60803062482311	38.63129197858937
	1	2	3	4	5	6	7	8	9	10	11	12	13	14	15	16	17	18	19	20	21	22	23	24	25	26	27	28	29	30	31	32	33	34	35	36	37	38	39	40	41	42	43	44	45	46	47	48	49
SRR1822166_8_1	32.57005976074237	32.9187128328417	33.06159728856011	36.4236629695016	36.340033199970726	36.41391658460977	36.410158818246416	36.409178221218504	38.208385603057344	38.14433610416427	38.134985372427884	38.13034398436486	38.20914841969085	39.68410449147935	39.734542881359395	39.715619441338184	39.67378188629845	39.631557578366824	39.642664952692336	39.57570533263598	39.53114480490291	39.48189509712087	39.43280373894109	39.38652139669738	39.31593786759137	39.2164071257056	39.134711915694936	39.05797072930791	39.063077735873655	39.08232891761002	39.08658885318624	39.0738057557894	39.14486296443088	39.14995848678558	39.096545443310205	39.0601655608034	39.01373352628575	38.95368146040648	38.89775383849816	38.87386144537895	38.80995704507539	38.762512699439334	38.695782785688856	38.63128800859761	38.53428999903223	38.462763130329144	38.376837689095815	38.26096741050343	38.14502970634121
	1	2	3	4	5	6	7	8	9	10	11	12	13	14	15	16	17	18	19	20	21	22	23	24	25	26	27	28	29	30	31	32	33	34	35	36	37	38	39	40	41	42	43	44	45	46	47	48	49
SRR1822166_8_1.trim	32.57647919744562	32.92926278089906	33.07226542444538	36.433487510141525	36.350782175990815	36.42496893098735	36.42202656380137	36.42121582428213	38.22251025612938	38.15964232999973	38.15119854008184	38.14703389092839	38.225815142741126	39.70377464501943	39.754567582325464	39.73877092157748	39.69793756694035	39.658375562103956	39.669132597887916	39.60116961582642	39.558122866473596	39.51651223410423	39.469883346710745	39.42875299300599	39.36350093718479	39.272113226968884	39.19758345768206	39.12845370537102	39.140905096343594	39.17086973378067	39.19291075769884	39.18684807200984	39.26455241119167	39.27955519211421	39.23761847984581	39.21674246775002	39.19153560976179	39.15440669280201	39.133928969632265	39.12157330002647	39.07473156004539	39.04503960963565	39.010828033176175	38.98041049044874	38.93030985677863	38.899724896911216	38.86730659106653	38.83408413927917	38.833861551164816
	1	2	3	4	5	6	7	8	9	10	11	12	13	14	15	16	17	18	19	20	21	22	23	24	25	26	27	28	29	30	31	32	33	34	35	36	37	38	39	40	41	42	43	44	45	46	47	48	49
SRR1822166_8_2	32.19575047530279	32.46914528185103	32.60005353850848	35.864487701050436	35.84915965831645	35.94465087313794	35.93855659986787	35.94397270839084	37.64620153756801	37.64222528408957	37.694627209037684	37.60308967680294	37.62387949988381	39.04051698119491	39.03604679621652	39.00109007247818	38.930921123390824	38.88212365058864	38.86720356236693	38.79000972138465	38.724028445684034	38.66595946011664	38.56123348200528	38.52608967605205	38.44948035932683	38.33715653761461	38.25479321154151	38.173866825290126	38.09939849677861	38.217445408808985	38.23521691620753	38.18907936336304	38.25702406370663	38.273801259279075	38.252724860962644	38.24511617361636	38.21623938996931	38.17469499150146	38.1080364344546	38.04463881913335	37.97267058128085	37.89107415757018	37.8277478547825	37.735609808735326	37.641719161657896	37.53223819013428	37.41139032320059	37.284552932252566	37.16206810145982
	1	2	3	4	5	6	7	8	9	10	11	12	13	14	15	16	17	18	19	20	21	22	23	24	25	26	27	28	29	30	31	32	33	34	35	36	37	38	39	40	41	42	43	44	45	46	47	48	49
SRR1822166_8_2.trim	32.441560961147886	32.715360859969564	32.848524461916874	36.138557949256736	36.12883167405265	36.232318445488026	36.232724588234056	36.246149368175466	37.97226600922641	37.9769251456312	38.035851961316354	37.95238031756119	37.97842431357294	39.420854537153545	39.42325420066024	39.39749663532457	39.33386251161748	39.29383761114845	39.28843239721841	39.22054857344685	39.16486598559772	39.11624900934317	39.02380407104824	39.00196779113017	38.93877852392101	38.84388876010543	38.77435404169783	38.70675720383166	38.64882356660269	38.792907561878074	38.82659596204977	38.79924464628908	38.89160025738191	38.92888981580368	38.93827680446396	38.95171007898172	38.95066176950252	38.93459832150648	38.899102377245924	38.8702497214519	38.83101594853549	38.786229639736675	38.768340053404295	38.725785060669786	38.68929251376883	38.65491387292555	38.62691681587689	38.608209856150374	38.631428113738394
	1	2	3	4	5	6	7	8	9	10	11	12	13	14	15	16	17	18	19	20	21	22	23	24	25	26	27	28	29	30	31	32	33	34	35	36	37	38	39	40	41	42	43	44	45	46	47	48	49
SRR1822166_9_1	32.57011308332895	32.91869697338596	33.06173849817111	36.42387628569438	36.34013335925517	36.41402488806582	36.41020141703558	36.4092503541627	38.208258975411695	38.14431350880124	38.13499387791926	38.13047043482312	38.20927519625083	39.684234247737734	39.7344765169924	39.71560540359196	39.67374933170876	39.63154642469758	39.642665664031036	39.5756568110482	39.531047005278815	39.48181163175513	39.432808620294885	39.386570395427974	39.31589451728205	39.21641632481311	39.13491911999956	39.05786437707973	39.063046899188535	39.082505474771	39.086650868166586	39.07382446655915	39.144667725488524	39.149823666131134	39.09657561022477	39.05987492929359	39.01340237918257	38.95367174366781	38.89738721659597	38.87344353883575	38.80972633124115	38.762458005847805	38.695681573823826	38.63118582767314	38.534100222375365	38.462598493019335	38.376644809202105	38.26095898980377	38.14505576777866
	1	2	3	4	5	6	7	8	9	10	11	12	13	14	15	16	17	18	19	20	21	22	23	24	25	26	27	28	29	30	31	32	33	34	35	36	37	38	39	40	41	42	43	44	45	46	47	48	49
SRR1822166_9_1.trim	32.57655851161539	32.92927511013084	33.07241967620386	36.433704492861786	36.35089434420405	36.4250953853824	36.4220720441436	36.42129869194553	38.22236834345545	38.15963613389707	38.15122358602114	38.14716478655716	38.22592493900807	39.70392126749217	39.75451245102217	39.73878206618779	39.69791941789199	39.658412769949045	39.66914280514275	39.6011254546001	39.558019442763374	39.51643396583274	39.46988849218806	39.4287916885648	39.363447302531576	39.2720947121588	39.19781375714561	39.12831777036188	39.14084661947428	39.171047476717696	39.19299372573381	39.186895756670516	39.26444216098184	39.2795263221062	39.237829469163806	39.216647602487775	39.19144959917733	39.154594003890736	39.133701373800086	39.12132371847098	39.07458047691028	39.04510809223862	39.01094064349054	38.98051892369334	38.93032965454658	38.89985182666688	38.86733072925123	38.834262498705485	38.8338637518837
	1	2	3	4	5	6	7	8	9	10	11	12	13	14	15	16	17	18	19	20	21	22	23	24	25	26	27	28	29	30	31	32	33	34	35	36	37	38	39	40	41	42	43	44	45	46	47	48	49
SRR1822166_9_2	32.195401850026855	32.46886620250401	32.599835049634216	35.864230430136615	35.84901805727686	35.94443864978952	35.93843883593831	35.943811001299295	37.646062692957344	37.64191127259712	37.69433528341958	37.602748311581195	37.623601687762125	39.04015369977004	39.035582472856525	39.00055644392753	38.93052800313292	38.88179962101582	38.86669365254808	38.78941463586915	38.72383972930723	38.66540118077857	38.56088847039112	38.52574449356781	38.44900611721206	38.336692256922944	38.25416530495548	38.17353667016329	38.09918923190694	38.217114706702674	38.234620800955334	38.1886797820092	38.25659613488598	38.273454752523705	38.252413460689574	38.2448069994144	38.21581794734659	38.17427327518039	38.107628062152024	38.04452511415552	37.972313812780136	37.890812210441894	37.82737112420775	37.73539950638178	37.64139167757066	37.53166452375681	37.410705915202726	37.2840080068716	37.161547997008974
	1	2	3	4	5	6	7	8	9	10	11	12	13	14	15	16	17	18	19	20	21	22	23	24	25	26	27	28	29	30	31	32	33	34	35	36	37	38	39	40	41	42	43	44	45	46	47	48	49
SRR1822166_9_2.trim	32.44147776891765	32.71534759650864	32.848589235221816	36.13860967371604	36.12899918577838	36.232417659819795	36.232929543330634	36.24632326090012	37.972521270172976	37.97708271171948	38.036031452643584	37.952485415422814	37.97855110297741	39.420941443023935	39.42323696203261	39.39735578437429	39.33387286810058	39.29392866641071	39.28829055863219	39.22036285392753	39.16509469081132	39.11606561187681	39.02386457943972	39.00196336674691	38.93868379526937	38.84377185226001	38.774030902284856	38.70669762893082	38.64891246780227	38.79292793952166	38.826362215299575	38.79925913074089	38.89159706627138	38.92894092567706	38.9383981612101	38.951819585679125	38.9506739989265	38.93450046154662	38.8990285365395	38.870410276815605	38.83097734306091	38.7862670363479	38.7683457039174	38.726011988925634	38.68938150683372	38.654868977888974	38.62678069223339	38.60834918424456	38.63157628429003
	1	2	3	4	5	6	7	8	9	10	11	12	13	14	15	16	17	18	19	20	21	22	23	24	25	26	27	28	29	30	31	32	33	34	35	36	37	38	39	40	41	42	43	44	45	46	47	48	49
SRR1822167_1	32.339096994845384	32.632516791547836	32.809612738448365	36.22441861672335	36.12163867698985	36.19879786072845	36.199590723159965	36.21585002223349	37.95826512981383	37.90375948017336	37.9645572450582	37.941081720049034	37.98761801477387	39.45296818678499	39.44033320728198	39.42912284857056	39.381231111726606	39.349644800891944	39.316931043105164	39.15815005882885	39.11917204731155	39.14370879685361	39.123499321674785	39.09501561036629	39.01380912821792	38.92824098766545	38.829882265454295	38.7678813289555	38.69151199273935	38.753437087264665	38.7158505677326	38.70129791835779	38.551947546213015	38.71963127544673	38.689630044261094	38.68354067871938	38.66568530789642	38.64204870227814	38.60982933092422	38.58346674306001	38.498524072963846	38.456136211011255	38.38678620487879	38.31212626345366	38.22491080942859	38.10970617130185	38.0551613864992	37.949053515046714	37.836383476960904
	1	2	3	4	5	6	7	8	9	10	11	12	13	14	15	16	17	18	19	20	21	22	23	24	25	26	27	28	29	30	31	32	33	34	35	36	37	38	39	40	41	42	43	44	45	46	47	48	49
SRR1822167_1.trim	32.34833990037714	32.646522190633654	32.82370217269354	36.237079039490524	36.13558015578441	36.21365876995733	36.21525455156318	36.2317744559914	37.977239834711256	37.92393717436676	37.985393436731094	37.96235725873906	38.00948554865229	39.479081327264204	39.4666150861591	39.45613638126032	39.408941238580155	39.37868971404421	39.347586188002126	39.18943189511888	39.15265783521223	39.184643974087386	39.16691386098158	39.142290894525544	39.065757804667676	38.98913267104839	38.899325683973856	38.8464252606016	38.779461729732944	38.851975218829665	38.82624775330352	38.8200993046853	38.68129906943198	38.860319480589965	38.842238778440894	38.85019982004941	38.84873243581524	38.8444436091302	38.83579514827311	38.83560325590495	38.773396119350295	38.75428539405771	38.717363468696675	38.68248028185878	38.643054509289314	38.58674856120107	38.58833760909723	38.5739090103301	38.587480275549844
	1	2	3	4	5	6	7	8	9	10	11	12	13	14	15	16	17	18	19	20	21	22	23	24	25	26	27	28	29	30	31	32	33	34	35	36	37	38	39	40	41	42	43	44	45	46	47	48	49
SRR1822167_2	32.13702084868283	32.28709537383318	32.40382610731774	35.713546860456105	35.68452009011645	35.80183896549437	35.78349546094881	35.76954255558827	37.4410011093575	37.4200387280908	37.478349110868706	37.37509073908502	37.407984886976394	38.727691887084966	38.72969400960442	38.695785866845306	38.611497948190134	38.45417867864512	38.46907512150406	38.37745201118191	38.28576802785119	38.20170316554309	38.10421897812531	38.03204095208483	37.95169597140693	37.819029237989945	37.692540886185014	37.59522728161896	37.515597186327305	37.63039469441697	37.639831547527606	37.59199208474921	37.61567129795414	37.60388525584524	37.51894305499564	37.595114803221165	37.55364208935076	37.53165245700133	37.47361210215005	37.41882660559892	37.36255797321154	37.253571180331626	37.19381561203212	37.07453873504152	36.9140179839913	36.7683919043943	36.60957601990591	36.510040251382414	36.40774074972811
	1	2	3	4	5	6	7	8	9	10	11	12	13	14	15	16	17	18	19	20	21	22	23	24	25	26	27	28	29	30	31	32	33	34	35	36	37	38	39	40	41	42	43	44	45	46	47	48	49
SRR1822167_2.trim	32.35377253419117	32.503293636349625	32.621487522418754	35.95422788149118	35.93075220031679	36.056304405419134	36.04573941090843	36.03830240591905	37.73111690015969	37.71757338736649	37.78255759154395	37.68587766723026	37.72456264395933	39.06802541697765	39.076861554026365	39.05281410170191	38.976440987511005	38.83254036510545	38.86384030307982	38.79054099048237	38.731135497317084	38.66612436819279	38.58808452968218	38.53796220382488	38.48374938401511	38.39853306329169	38.33289444849066	38.27123551823663	38.22035907328583	38.36688350788062	38.40020677352315	38.38123208985556	38.43327736336017	38.45047522700577	38.39905685555757	38.5018754036256	38.49686912621476	38.50767149416481	38.48639638897605	38.47368416498903	38.45589356010355	38.39419881358315	38.38720888910355	38.32829854443993	38.24471836063789	38.201884078922575	38.16711578562454	38.2110916026802	38.29424407798524
	1	2	3	4	5	6	7	8	9	10	11	12	13	14	15	16	17	18	19	20	21	22	23	24	25	26	27	28	29	30	31	32	33	34	35	36	37	38	39	40	41	42	43	44	45	46	47	48	49
SRR1822168_001_1	32.55441776022423	32.8715919225379	33.03510001274048	36.38129061026883	36.24941075296216	36.364935023569885	36.34333991591286	36.32351254936935	38.124044464262965	38.075471397630274	38.09254363613199	38.090600713466685	38.174385272009175	39.62832844948401	39.685262453815774	39.656293795387946	39.61229137469741	39.60789591030704	39.58666709134921	39.51568671168302	39.48348515734489	39.287377372913745	39.337765957446805	39.35367562746847	39.241495731940375	39.17311122435979	39.10082494585298	39.046454962415595	38.987100267550005	39.03545037584406	39.01363230984839	39.04451203975029	39.1308128424003	39.15368199770671	39.08798891578545	39.01852146770289	38.982832207924574	38.94956363868009	38.924624155943434	38.900257994649	38.84396101414193	38.77559243215696	38.732609249585934	38.6428844438782	38.58198496623774	38.472974264237486	38.40885781628233	38.279828640591155	38.18911644795515
	1	2	3	4	5	6	7	8	9	10	11	12	13	14	15	16	17	18	19	20	21	22	23	24	25	26	27	28	29	30	31	32	33	34	35	36	37	38	39	40	41	42	43	44	45	46	47	48	49
SRR1822168_001_1.trim	32.56396681408787	32.88357491041741	33.0472285889531	36.39353391225748	36.26169416018336	36.37837750589147	36.35615133808955	36.3353617199858	38.1386835394002	38.09303676921587	38.10983955838203	38.10536849920909	38.19154534009103	39.64877166930303	39.70726668173161	39.679730122348836	39.64012008909836	39.63288891758401	39.61242211963715	39.54162765923104	39.5106132265823	39.32077360196306	39.37459236059539	39.391523371276335	39.28613183477053	39.223412159979326	39.15818843509907	39.11508624180095	39.05852314176866	39.115346542686986	39.10051810105407	39.141586589272066	39.234626778215436	39.27044958106478	39.21446416616319	39.15528652403263	39.14028557782572	39.12083781770014	39.1176745038575	39.11629861181137	39.07668388499966	39.03469672682145	39.01767080908185	38.96136299335125	38.92183727128012	38.860315562560004	38.842589537739656	38.79901470533763	38.822961936160645
	1	2	3	4	5	6	7	8	9	10	11	12	13	14	15	16	17	18	19	20	21	22	23	24	25	26	27	28	29	30	31	32	33	34	35	36	37	38	39	40	41	42	43	44	45	46	47	48	49
SRR1822168_001_2	32.278283857816284	32.431997706714235	32.557077334692316	35.78791884316473	35.741734615874634	35.86690979742642	35.85764110077717	35.854901898331	37.54097655752325	37.5375207032743	37.604503758440565	37.54068989680214	37.56074022168429	38.96185819849662	38.96239966874761	38.912504777678684	38.852831570900754	38.78753662886992	38.79408204866862	38.73667027646834	38.66567397120652	38.60633520193655	38.49218053255192	38.461380430628104	38.3880908395974	38.30773028411262	38.195821123710026	38.09787871066378	38.02594279526054	38.101350490508345	38.08571155561218	38.05043636131991	38.07201554338132	38.17006943559689	38.16451140272646	38.18460950439547	38.13266021149191	38.11488724678303	38.05811249840744	38.008233532934135	37.966890686711686	37.87488852083068	37.819419671295705	37.71179449611415	37.619696776659445	37.52501911071474	37.427427060772075	37.29113581347942	37.16619951586189
	1	2	3	4	5	6	7	8	9	10	11	12	13	14	15	16	17	18	19	20	21	22	23	24	25	26	27	28	29	30	31	32	33	34	35	36	37	38	39	40	41	42	43	44	45	46	47	48	49
SRR1822168_001_2.trim	32.53768925331698	32.685750718274846	32.811456887368045	36.07350614972399	36.03760854827775	36.17498466604255	36.175049230073924	36.183248862058946	37.89900571391678	37.90279885076024	37.97594989831165	37.917729283016435	37.94499144526584	39.370807373212386	39.38594763857055	39.345724247021984	39.293056138425285	39.23578784259289	39.24950769926074	39.20231139232334	39.147092544447496	39.09983038526775	38.998658715922495	38.97677162808742	38.917348555904134	38.856285196452845	38.75865143042386	38.67364132199208	38.61656860514254	38.714546135191	38.71859263725698	38.70584587263766	38.7472380205269	38.861492625272156	38.88103089062782	38.92396726871594	38.90281181691727	38.915663051988076	38.88791440980665	38.86247737001506	38.842998682386764	38.791783153032696	38.7810456940455	38.71294264561591	38.66903901734104	38.66219186110399	38.64597172226964	38.60855695252393	38.625491649090804
	1	2	3	4	5	6	7	8	9	10	11	12	13	14	15	16	17	18	19	20	21	22	23	24	25	26	27	28	29	30	31	32	33	34	35	36	37	38	39	40	41	42	43	44	45	46	47	48	49
SRR1822168_002_1	32.5407721915797	32.87129875798579	33.038847664775204	36.3872465378358	36.25272013015356	36.367247331455104	36.34433554224039	36.32638387365581	38.12350303559383	38.08843299869053	38.10489266298956	38.09989286139439	38.18623070513075	39.636450934486724	39.695226379905556	39.663354628784575	39.617261219792866	39.613007420340466	39.59962699892861	39.526248958374666	39.49390103567319	39.299726201341215	39.35803341137257	39.359707948097295	39.261854688306016	39.18377842149121	39.10816237450895	39.054331177334234	38.98654021665807	39.04889488512361	39.02786397365184	39.063386373556604	39.13802626879886	39.159382564183964	39.092107456053334	39.02972104281576	38.99158763541129	38.94045474385937	38.924090313876434	38.90378953216142	38.84552200309511	38.77628665529146	38.72819332566168	38.652855045434706	38.57542954644657	38.475996984246656	38.40237292170946	38.28517122336415	38.19823022895917
	1	2	3	4	5	6	7	8	9	10	11	12	13	14	15	16	17	18	19	20	21	22	23	24	25	26	27	28	29	30	31	32	33	34	35	36	37	38	39	40	41	42	43	44	45	46	47	48	49
SRR1822168_002_1.trim	32.55024177521744	32.88401226174481	33.05092164230141	36.40003540136295	36.26674926984689	36.38084625348985	36.357585948877215	36.33941056730684	38.13854001560878	38.10663051436571	38.123703626225975	38.117395747008985	38.20373484379149	39.657532042256356	39.71620175558577	39.686223237776474	39.645366846623595	39.640426747338864	39.626942046359694	39.55376581998407	39.52181364660444	39.33293099008626	39.39440246561894	39.39840329642029	39.30322689697916	39.233257652609375	39.16601093248625	39.121239759473745	39.06114369738394	39.131558941511386	39.11979596793782	39.16520766462406	39.245498730151006	39.278675604306315	39.22104749114882	39.171496223719124	39.15304765968621	39.114578865758304	39.11914370650856	39.119413735343386	39.07736008805351	39.02942514918645	39.01031565019064	38.96208351315407	38.91669561963813	38.86452817593837	38.843392731685505	38.808147041463776	38.832119578900254
	1	2	3	4	5	6	7	8	9	10	11	12	13	14	15	16	17	18	19	20	21	22	23	24	25	26	27	28	29	30	31	32	33	34	35	36	37	38	39	40	41	42	43	44	45	46	47	48	49
SRR1822168_002_2	32.27332248720289	32.43454624816476	32.55760485695012	35.78332605848974	35.75795404944248	35.87025118050871	35.86094996230308	35.85879925399786	37.54612118566723	37.54281179318281	37.6063806991786	37.540478552438394	37.565755327169555	38.95890639260347	38.969223443514146	38.93184397444546	38.867743343518114	38.80355541446768	38.80395222411809	38.735534304194275	38.67743343518114	38.61487242569739	38.50425776754891	38.46558469901988	38.393944684734734	38.31067021149954	38.186698940518234	38.098170707511606	38.01823737153288	38.086956866791	38.07949684536328	38.04549819451609	38.10065473592318	38.19050831316218	38.173175667632236	38.194762112614576	38.15545414864489	38.13968493313757	38.078409586921154	38.02506249751994	37.96681084083965	37.87477481052339	37.82611801119003	37.713908178246896	37.63162572913773	37.53647871116225	37.42822903853022	37.29324233165351	37.170255148605214
	1	2	3	4	5	6	7	8	9	10	11	12	13	14	15	16	17	18	19	20	21	22	23	24	25	26	27	28	29	30	31	32	33	34	35	36	37	38	39	40	41	42	43	44	45	46	47	48	49
SRR1822168_002_2.trim	32.53987883078953	32.69681950936929	32.82161735954107	36.07828528671081	36.06114780873609	36.1847790230833	36.18568014868573	36.19383855369341	37.91205979612033	37.91403100837564	37.98436707995076	37.926373210823165	37.95568393019495	39.375342950703605	39.39885267400977	39.37300967905446	39.311572222803306	39.25587944226762	39.266057334116454	39.20829679215377	39.16464234258164	39.11510773987825	39.01953518346961	38.99277949246924	38.934578610470645	38.872403249618806	38.765766930661066	38.69367787255394	38.62525420295726	38.71630578519101	38.72441974767046	38.70716726326066	38.78110668523904	38.88741403082245	38.893532484732546	38.93649504495636	38.923624456669664	38.93970687038097	38.90318511773993	38.87977985486604	38.85213477015414	38.797449738745286	38.79313765075575	38.72731070403257	38.68927295792135	38.67994747257357	38.64990396690552	38.618293582952646	38.63861564072491
	1	2	3	4	5	6	7	8	9	10	11	12	13	14	15	16	17	18	19	20	21	22	23	24	25	26	27	28	29	30	31	32	33	34	35	36	37	38	39	40	41	42	43	44	45	46	47	48	49
SRR1822168_003_1	32.54154237422841	32.87159774286698	33.03774074760908	36.38967335152462	36.25978223434975	36.3677749225104	36.34563276551779	36.329000980210346	38.122208387421516	38.08862691074788	38.10000794765147	38.10090868148462	38.19003364505789	39.64647786579066	39.70216441041672	39.66977508146343	39.62492913344107	39.61743184888865	39.60664423662808	39.532614512411584	39.49841311892336	39.30857021750073	39.36092934537844	39.36581980024903	39.26109624605929	39.18634593477628	39.11500781519061	39.06137706307786	38.9946008954354	39.05244920126103	39.037655972660076	39.07657297268657	39.14581291228442	39.17645905634885	39.10509444459162	39.04375976898827	38.99855352743264	38.95322542188783	38.94164834291467	38.90586801600127	38.85440962195671	38.787818899515194	38.739348822422976	38.67083476832596	38.59332397276605	38.49369221395078	38.4205473282645	38.3044586324741	38.22003867857048
	1	2	3	4	5	6	7	8	9	10	11	12	13	14	15	16	17	18	19	20	21	22	23	24	25	26	27	28	29	30	31	32	33	34	35	36	37	38	39	40	41	42	43	44	45	46	47	48	49
SRR1822168_003_1.trim	32.5509576732088	32.88381091596982	33.04960876201122	36.40215825791612	36.272867000580405	36.38062942023689	36.358412691588384	36.341242288097334	38.136132547991146	38.10630602549496	38.11867731464563	38.118682688793825	38.20775382101937	39.667544444205596	39.72283905500978	39.69281368903029	39.65416818934199	39.64461295384682	39.633655065672095	39.55950794299103	39.52627053057012	39.34233270626176	39.39811763947044	39.405186455438304	39.303752211057166	39.23653797546639	39.17234396626472	39.12849032494595	39.06945756180752	39.135238661228016	39.12985959370876	39.17698017791687	39.25223711524599	39.291800307169645	39.228943763048015	39.18121519235909	39.154387176704056	39.12149481212909	39.13208122784733	39.115183011764444	39.08130734334167	39.03496242757988	39.01442514628727	38.97297106397005	38.92769908344245	38.87791741472172	38.84902602348267	38.817034486581704	38.83597389333134
	1	2	3	4	5	6	7	8	9	10	11	12	13	14	15	16	17	18	19	20	21	22	23	24	25	26	27	28	29	30	31	32	33	34	35	36	37	38	39	40	41	42	43	44	45	46	47	48	49
SRR1822168_003_2	32.26795771849419	32.42804461281691	32.54847802474369	35.77815985376321	35.74641693379606	35.8603067793467	35.851728614194506	35.84943439213713	37.53506768749835	37.532238323575385	37.59376904124831	37.52436485018677	37.54910853842689	38.94000582827774	38.950438445439374	38.920889077277664	38.85660847219646	38.787967255675945	38.79312263226217	38.718541870877154	38.66820674490688	38.59642885527327	38.496966646356	38.452682332370784	38.37918245158556	38.29511749278088	38.179956022995206	38.08839907807243	38.0047685908814	38.08011762524174	38.0738230852783	38.02981428987734	38.08492860359764	38.182531062071156	38.15954115558852	38.18582668821363	38.142761014120325	38.124492012610276	38.070114181259434	38.017956393885605	37.94918801494158	37.86488992502716	37.80290884043765	37.696797096458	37.60970143322648	37.524258881500515	37.41870347312369	37.28243304103638	37.16499854293056
	1	2	3	4	5	6	7	8	9	10	11	12	13	14	15	16	17	18	19	20	21	22	23	24	25	26	27	28	29	30	31	32	33	34	35	36	37	38	39	40	41	42	43	44	45	46	47	48	49
SRR1822168_003_2.trim	32.54453556611277	32.70002579591135	32.821433177841314	36.0826920183151	36.060265697886884	36.18488682043896	36.18685375867925	36.195635116833984	37.91305703046067	37.917146757238974	37.98642490165309	37.92583138072615	37.954480964767086	39.37148262000473	39.392328940862875	39.37426105462284	39.31363528880672	39.2527999312109	39.26700380489692	39.20339001268299	39.16722668745464	39.10643985027106	39.02087032314298	38.99003719232901	38.93015103788063	38.86539611722677	38.76767158781139	38.69467794686056	38.62372068605325	38.72105639680458	38.73029957668512	38.70302216763493	38.77657698837665	38.8912420295384	38.88998782132851	38.93793334027591	38.92109279861582	38.93220958840348	38.90460115168288	38.88429100654213	38.8463904489582	38.80046124768076	38.78223867115558	38.718457270821084	38.6820755737764	38.67585278659172	38.650753319477765	38.61920213662147	38.64509851002793
	1	2	3	4	5	6	7	8	9	10	11	12	13	14	15	16	17	18	19	20	21	22	23	24	25	26	27	28	29	30	31	32	33	34	35	36	37	38	39	40	41	42	43	44	45	46	47	48	49
SRR1822168_004_1	32.54085562859098	32.87064108481482	33.036128662602856	36.38785790453757	36.259601152297435	36.36719135458611	36.34522369530964	36.33173910967516	38.12260269612134	38.08694354697522	38.099409527144246	38.0989917397463	38.18807992869762	39.646933838391874	39.69900208495806	39.67094268752686	39.625443650427336	39.617640973404846	39.60862472346453	39.53462462797027	39.498854068851365	39.31550906399707	39.361990896213655	39.36489153443364	39.263997867294805	39.18896722955229	39.11553214177715	39.058585729974055	38.99320797058777	39.046286864764205	39.03151708551511	39.07626012637074	39.140543680667186	39.1720806608203	39.10422402953956	39.03868711304929	38.998547691426204	38.95402349158855	38.94606563638968	38.9066105903137	38.851987872228676	38.790716366125004	38.74140949531282	38.67122519138642	38.59091451671945	38.494640384523564	38.413239483694355	38.300548296223205	38.211643137941465
	1	2	3	4	5	6	7	8	9	10	11	12	13	14	15	16	17	18	19	20	21	22	23	24	25	26	27	28	29	30	31	32	33	34	35	36	37	38	39	40	41	42	43	44	45	46	47	48	49
SRR1822168_004_1.trim	32.550225952227244	32.88250484183344	33.047478211749514	36.400229987088444	36.2718729825694	36.37946255648806	36.3578316655907	36.34315284054229	38.136430761781796	38.10414783731439	38.116809231762424	38.11632908327954	38.20533408650743	39.66775742414461	39.71965380890897	39.693322304712716	39.652933344092965	39.64368947708199	39.63414299548096	39.560224338282765	39.525092303036416	39.347554135089545	39.397806242281895	39.40203818057069	39.30527658475151	39.2381010061857	39.17279932069063	39.1246943666305	39.06793260230008	39.12890794549666	39.12436392581131	39.17778184331423	39.249030341262895	39.28941384537645	39.23073311723834	39.177048777491095	39.15334883433815	39.12154056178381	39.13495999966684	39.115928515928516	39.07890724215409	39.04173431464168	39.01865195821542	38.9764094450607	38.92978582665904	38.88302011418851	38.84921008926243	38.82061139330687	38.837751116723965
	1	2	3	4	5	6	7	8	9	10	11	12	13	14	15	16	17	18	19	20	21	22	23	24	25	26	27	28	29	30	31	32	33	34	35	36	37	38	39	40	41	42	43	44	45	46	47	48	49
SRR1822168_004_2	32.27122757874298	32.435843771386736	32.55272476962009	35.78392831564037	35.74971351721284	35.86362623545702	35.854184240263564	35.85761407585428	37.538420524900125	37.53685282742595	37.59576085053556	37.52920532857984	37.55765466091579	38.94887078034728	38.95739364326527	38.92301172987856	38.859169836545654	38.79027868408907	38.79417405420891	38.72437570625965	38.67331810730372	38.60481688975187	38.49962200187805	38.4592319078162	38.38547452690551	38.301940920883006	38.18061148159348	38.08513711384508	38.00800958125766	38.081977845331124	38.07251197657207	38.03321210867247	38.093234231509925	38.18934920660184	38.168428005284014	38.19047524311247	38.150817271728926	38.13074358198978	38.06938453947892	38.017734080310674	37.95258311979755	37.86688497716096	37.80301125240725	37.69586669000971	37.604657732647894	37.52168117648931	37.417309926628576	37.28143750696312	37.172705352453406
	1	2	3	4	5	6	7	8	9	10	11	12	13	14	15	16	17	18	19	20	21	22	23	24	25	26	27	28	29	30	31	32	33	34	35	36	37	38	39	40	41	42	43	44	45	46	47	48	49
SRR1822168_004_2.trim	32.54265251775339	32.70247740477728	32.82017834086508	36.08274693350549	36.058941252420915	36.18420351839897	36.184518237572625	36.19827307940607	37.90951016785023	37.9150823111685	37.98283570045191	37.924289864428665	37.956233860555194	39.37353938024532	39.39081262104584	39.36774531956101	39.308566010329244	39.24784941897999	39.260877985797286	39.201726920593934	39.16402957844261	39.1052833464559	39.014533909088335	38.9875536948958	38.927167765591456	38.86468489315738	38.75893790677506	38.68135217624235	38.61785561899344	38.7139572830072	38.72246083880748	38.70054966355041	38.77898951927595	38.89489171182085	38.89804489322172	38.940877961246564	38.9255862251568	38.93302990085746	38.89910759175465	38.87845201107518	38.84163234583424	38.79617287164801	38.77751160353346	38.71451125204035	38.67583221228072	38.66713770253399	38.64279232144015	38.611085859414175	38.64172533540809
	1	2	3	4	5	6	7	8	9	10	11	12	13	14	15	16	17	18	19	20	21	22	23	24	25	26	27	28	29	30	31	32	33	34	35	36	37	38	39	40	41	42	43	44	45	46	47	48	49
SRR1822168_005_1	32.54034203374513	32.8709481348532	33.034839834774914	36.386401390029214	36.260824597916226	36.366884336076474	36.345607469497644	36.3311248162221	38.125831376218024	38.08625627708934	38.10001654796683	38.09884227878232	38.18895232276173	39.64505565844996	39.70213023249893	39.66954028475232	39.62164983229272	39.618683927468986	39.61152693181601	39.534620255984315	39.499583118527994	39.31548698756993	39.36265505763148	39.36416028615253	39.26530846046627	39.18811219521509	39.11524385974962	39.06082968959833	38.99094635276447	39.045077298098896	39.027211858527615	39.07519141542398	39.14165696064766	39.17140829562306	39.10865331373036	39.04428808737327	39.00237399677951	38.95665069151408	38.948013925750544	38.90828607615884	38.855440780554865	38.79417511567665	38.743010075165955	38.67260165861544	38.59066376440787	38.49612395700075	38.41465386108618	38.30106161571802	38.21585549806198
	1	2	3	4	5	6	7	8	9	10	11	12	13	14	15	16	17	18	19	20	21	22	23	24	25	26	27	28	29	30	31	32	33	34	35	36	37	38	39	40	41	42	43	44	45	46	47	48	49
SRR1822168_005_1.trim	32.54944359815135	32.88271991428055	33.046035475458936	36.398982727014534	36.27317265239731	36.37948929797837	36.358027161705095	36.34273256564509	38.13971689344453	38.102963388500164	38.11725103921923	38.11602140404327	38.205678268054015	39.66586842580878	39.72301902868503	39.69207805117348	39.64952170096305	39.64530027626449	39.637531951150244	39.56138170974155	39.526894040867965	39.34879134428854	39.39857839640273	39.40191501862721	39.30722488949732	39.237983432105544	39.17292279827937	39.12711112550188	39.06532653544098	39.1279781700903	39.119504700280004	39.17484473059539	39.248600260416666	39.2865509655341	39.23447550757858	39.18227052807778	39.15529328128805	39.12385240667895	39.13581759990409	39.11801165032888	39.082972904102604	39.04437945241343	39.021386768225575	38.97916570899177	38.93172950722938	38.88846973980979	38.85498868786563	38.82520078463303	38.845800058379304
	1	2	3	4	5	6	7	8	9	10	11	12	13	14	15	16	17	18	19	20	21	22	23	24	25	26	27	28	29	30	31	32	33	34	35	36	37	38	39	40	41	42	43	44	45	46	47	48	49
SRR1822168_005_2	32.27286324378338	32.43669447998014	32.54951342612924	35.77933286235274	35.74620828798554	35.859425021798764	35.84993858158466	35.85711785334683	37.538795435306994	37.53718837314392	37.595443580980024	37.52646720002036	37.55730369974351	38.94957325339392	38.957567194292224	38.92188723197067	38.853509123657865	38.7860697942324	38.79321406068012	38.720753059782716	38.669953983923016	38.60416945118032	38.49907713261923	38.46281162685608	38.38579357047843	38.3055295667615	38.18232677142802	38.085820301809456	38.00842355157556	38.07865694155385	38.07612064740738	38.03440385949503	38.0936296692316	38.18802309077833	38.16542556915459	38.19093807878105	38.15406793576843	38.129911086501316	38.06994380055881	38.018409613095805	37.95006014549482	37.85691736836411	37.800218305870075	37.69965440207741	37.60842737033713	37.52329126330998	37.419907840553975	37.28532195342384	37.17752149644537
	1	2	3	4	5	6	7	8	9	10	11	12	13	14	15	16	17	18	19	20	21	22	23	24	25	26	27	28	29	30	31	32	33	34	35	36	37	38	39	40	41	42	43	44	45	46	47	48	49
SRR1822168_005_2.trim	32.54631303090547	32.70516834060572	32.81918876352276	36.08071699672097	36.057712168547155	36.18337378327438	36.184993932508846	36.20192158735896	37.91298314012032	37.91874402933051	37.98616741111771	37.924508145929614	37.960203067310424	39.37843394180372	39.39434174175725	39.36921006428959	39.30515930391676	39.2455752497999	39.26211239059152	39.20028530117993	39.1618195906244	39.10700409840037	39.016626817447495	38.992527182696165	38.92885343542551	38.86855371553192	38.761658266210716	38.684927282171145	38.620647849602165	38.71195117982099	38.72810331396088	38.70479351898999	38.78254844476692	38.896617981132444	38.89777875464605	38.9435762888736	38.93148196554246	38.93315898572279	38.900609130933	38.88111982688667	38.84131409784918	38.79037655160923	38.778231091193504	38.72191435228964	38.68262597074228	38.67152349867541	38.64540669874181	38.61310621392699	38.64691507003184
	1	2	3	4	5	6	7	8	9	10	11	12	13	14	15	16	17	18	19	20	21	22	23	24	25	26	27	28	29	30	31	32	33	34	35	36	37	38	39	40	41	42	43	44	45	46	47	48	49
SRR1822168_006_1	32.5414743302179	32.86943595760325	33.03440953263238	36.386699121645115	36.26213677278241	36.36565205042378	36.34486776896798	36.331760133996234	38.12301746357442	38.08659320940628	38.10099355766908	38.10099090322701	38.18799024227093	39.645406355265216	39.70403501739987	39.67170125847099	39.62341430266479	39.62155619321153	39.614736931518046	39.535907965184336	39.500513634541726	39.31785085751751	39.36367449107709	39.36330286918644	39.266306901283954	39.18848662293916	39.11868541410624	39.060030207550824	38.99320197384313	39.04315857371518	39.02910330292227	39.07523750620476	39.14396632043894	39.170059486046924	39.10643250948299	39.04612623995625	39.005876934756465	38.95784480538958	38.95081584277209	38.912716635653936	38.861594735710476	38.80108407414387	38.74783065721331	38.67896912087533	38.59385974458959	38.498920969296066	38.418836451860365	38.30588994152264	38.22067438755385
	1	2	3	4	5	6	7	8	9	10	11	12	13	14	15	16	17	18	19	20	21	22	23	24	25	26	27	28	29	30	31	32	33	34	35	36	37	38	39	40	41	42	43	44	45	46	47	48	49
SRR1822168_006_1.trim	32.55080324744544	32.88146716483801	33.045850247111645	36.39920105951138	36.27459272339647	36.377911233620104	36.35749087463525	36.34393203622151	38.13746998589472	38.103428875991945	38.11826095851324	38.11836055688951	38.2053880029718	39.66616777750261	39.72479084340982	39.69422760113273	39.65129531726121	39.647930507251836	39.64075134861585	39.56266891346247	39.52792165139393	39.3516600079689	39.39943946067609	39.401672626227814	39.30870733717166	39.237858455040595	39.17661735827885	39.12545233594383	39.06748054953314	39.12624320381912	39.1216824708751	39.17611577599861	39.25170710781319	39.2858164241752	39.231870361544225	39.183402414800284	39.158268680645925	39.12428037599837	39.13724188319355	39.119230758453334	39.08579169004585	39.04683724338069	39.02129935384965	38.98313963777948	38.93236514646611	38.88903216454622	38.859016133120384	38.82928960196593	38.850643817015495
	1	2	3	4	5	6	7	8	9	10	11	12	13	14	15	16	17	18	19	20	21	22	23	24	25	26	27	28	29	30	31	32	33	34	35	36	37	38	39	40	41	42	43	44	45	46	47	48	49
SRR1822168_006_2	32.27710251720742	32.44012242286855	32.55420768885692	35.785093715077494	35.753678393106945	35.86491013386351	35.85505684487706	35.862077844168326	37.542241463977895	37.538326161915656	37.596928279629545	37.53187321322868	37.560259816790406	38.9549222646638	38.96096377482899	38.925773836226234	38.85599917181407	38.789845166393704	38.798419014299476	38.72746577760553	38.67208349812994	38.60774513108962	38.502594717129384	38.46287364590274	38.38962166237089	38.30717203704539	38.186349797067905	38.08637023627189	38.01071332821911	38.0836600509122	38.08068176690282	38.039787432278544	38.09580146896825	38.1927124947243	38.167460787254434	38.195762448669726	38.15905682364152	38.13325033777775	38.07502515083867	38.0247367457071	37.955928298210644	37.864419062079435	37.80621511067696	37.704329660470314	37.61039691872364	37.527865005693776	37.42495494084576	37.29246642794384	37.18486065506322
	1	2	3	4	5	6	7	8	9	10	11	12	13	14	15	16	17	18	19	20	21	22	23	24	25	26	27	28	29	30	31	32	33	34	35	36	37	38	39	40	41	42	43	44	45	46	47	48	49
SRR1822168_006_2.trim	32.54874129187169	32.70668816555942	32.82170275537562	36.083468823016375	36.062074015052815	36.18684117020017	36.18830015182023	36.205336857859656	37.91531176983623	37.91876271898184	37.98644116158625	37.928087280479794	37.96161963110915	39.38209974911977	39.39510137499596	39.37035521626307	39.30602274073197	39.24748850580901	39.26471094936095	39.20413360180031	39.1611334462507	39.10799926730849	39.016724021310594	38.98903892448827	38.92910425622576	38.866959206364626	38.762747695385364	38.68234714377772	38.619772718647155	38.71381219969053	38.728815909307166	38.70697352803458	38.78257349413355	38.89812428329602	38.89560822920058	38.94414653366392	38.93188479392397	38.93108673690287	38.90040496465991	38.88114207392909	38.841116348612125	38.790749587422916	38.777825454438585	38.718415130732964	38.67653572536979	38.669272208402646	38.64391175262064	38.612100979031474	38.64519600210149
	1	2	3	4	5	6	7	8	9	10	11	12	13	14	15	16	17	18	19	20	21	22	23	24	25	26	27	28	29	30	31	32	33	34	35	36	37	38	39	40	41	42	43	44	45	46	47	48	49
SRR1822168_007_1	32.540928959386186	32.86761885041674	33.033512256502554	36.38614638630567	36.26175875635124	36.36437297630614	36.34635627023694	36.331850523685894	38.12390979359745	38.087862728991695	38.10166992429707	38.10176094074602	38.18945528930716	39.64641019748294	39.70390756369445	39.6724226985922	39.62363333113377	39.62138067402231	39.61551238847641	39.53338824659087	39.49792368725838	39.316393655243346	39.36405896955727	39.36075962328292	39.26356770827408	39.187375563448704	39.11730655022629	39.054605318546194	38.990270341607484	39.04019741467777	39.02434007385985	39.07242178842771	39.141168787729164	39.165474730420655	39.10207949831733	39.04343077402664	39.003515510340605	38.958783201094015	38.94601586871787	38.90904953797775	38.85656717810326	38.798767182199	38.74675128162537	38.677647042761805	38.58876265413067	38.49330687788551	38.41208607425577	38.30016769780718	38.21257119192866
	1	2	3	4	5	6	7	8	9	10	11	12	13	14	15	16	17	18	19	20	21	22	23	24	25	26	27	28	29	30	31	32	33	34	35	36	37	38	39	40	41	42	43	44	45	46	47	48	49
SRR1822168_007_1.trim	32.55015241053236	32.8796799032695	33.04505629152062	36.398810251771586	36.27447510089554	36.37702281427605	36.35937503605472	36.344392423085175	38.13864166564752	38.10467061557241	38.11888944525335	38.11920788058214	38.20679836351931	39.66728353897025	39.72483034088733	39.69539814799859	39.65194095562904	39.648223569290835	39.64190793526994	39.56031003602011	39.52600255687194	39.35027485841676	39.4006429858917	39.39971655891443	39.30666682056373	39.23783585329134	39.17615285186752	39.120794384951225	39.06566433696075	39.12483847993671	39.11854093460635	39.174354074105075	39.2497346714581	39.28204996749154	39.228572562514444	39.182244873104054	39.15890997658521	39.127751688569774	39.13408238986821	39.11767786447323	39.08306099092948	39.04653202618566	39.021157252755216	38.98265255812189	38.93002598545224	38.88451471429644	38.85363618511488	38.82599994705773	38.84540208040002
	1	2	3	4	5	6	7	8	9	10	11	12	13	14	15	16	17	18	19	20	21	22	23	24	25	26	27	28	29	30	31	32	33	34	35	36	37	38	39	40	41	42	43	44	45	46	47	48	49
SRR1822168_007_2	32.27731574288763	32.44142295116285	32.55362575401439	35.78614547614117	35.75454001424407	35.86606474455096	35.855977846596325	35.863436644587594	37.5436867577893	37.541236139901386	37.599887139603304	37.53351566961939	37.55969200033676	38.954605546087315	38.96144315681452	38.927125404738774	38.85539761673429	38.788452743122	38.79556795401849	38.72609964935913	38.66951699845955	38.607773714904624	38.50211044390998	38.464627594822076	38.38996452633902	38.305883530801104	38.18757579963639	38.083336936067774	38.004430225652534	38.0799397471108	38.0778850507758	38.039457906030066	38.09499159235553	38.19153273975439	38.165506586177784	38.195341778142854	38.157936293036556	38.134524586955976	38.07276537552249	38.02083366516414	37.953859211205945	37.86372334640178	37.80507917293353	37.70579843042134	37.61204011094905	37.5292811293321	37.424202639021935	37.291780532036654	37.184203640202874
	1	2	3	4	5	6	7	8	9	10	11	12	13	14	15	16	17	18	19	20	21	22	23	24	25	26	27	28	29	30	31	32	33	34	35	36	37	38	39	40	41	42	43	44	45	46	47	48	49
SRR1822168_007_2.trim	32.5486317664623	32.70772482572588	32.820750907425314	36.083829254053704	36.06227948930357	36.18755379364929	36.18877676991202	36.20587536256631	37.91572078298171	37.92064960807072	37.98823404535165	37.92884816403573	37.96156162531238	39.381679354083936	39.3957505036124	39.37242165452536	39.305665610599746	39.24631664932194	39.26234686837314	39.20338787499798	39.15898388809381	39.108574173109076	39.01675013629266	38.99145435428149	38.93039035498376	38.86663381614349	38.764522811961214	38.67922119818877	38.61440057630191	38.71005596342017	38.724693912743575	38.706184207762874	38.78196922429808	38.89777490679043	38.89428331527373	38.94433787966155	38.93230226242631	38.93382199002703	38.90005630023598	38.87907903358003	38.841272676118365	38.79238683025407	38.77901170495256	38.72225524890353	38.678700295739546	38.66866639282715	38.6427918729291	38.612258297935064	38.643367648734746
	1	2	3	4	5	6	7	8	9	10	11	12	13	14	15	16	17	18	19	20	21	22	23	24	25	26	27	28	29	30	31	32	33	34	35	36	37	38	39	40	41	42	43	44	45	46	47	48	49
SRR1822168_008_1	32.54036763578205	32.8680630107574	33.033859618023676	36.38564710709399	36.26201568297837	36.363022907027464	36.345981560450376	36.33264485443352	38.12405765695427	38.08951686308565	38.10185570624192	38.10239546838806	38.191055882311936	39.64658127403784	39.704803883100666	39.674376036950804	39.62358063468858	39.622200357318555	39.61479505968256	39.534079705540826	39.498172576497836	39.31718893467683	39.36357461962702	39.360122930330846	39.260017965514976	39.18462653837191	39.11553300018125	39.05587832845025	38.98971265134751	39.037629986077725	39.02272378717836	39.072230532213446	39.13892999623561	39.16166573386739	39.09943972290882	39.043210847824916	39.00165912128316	38.9581475203805	38.94895961344267	38.909837812429664	38.85764022363282	38.798845984548066	38.746383494033736	38.679223937554895	38.588846641823004	38.493404345583215	38.40958784877896	38.29987471941331	38.210901601958284
	1	2	3	4	5	6	7	8	9	10	11	12	13	14	15	16	17	18	19	20	21	22	23	24	25	26	27	28	29	30	31	32	33	34	35	36	37	38	39	40	41	42	43	44	45	46	47	48	49
SRR1822168_008_1.trim	32.549932937963575	32.88060937575748	33.04556178595091	36.39871208571013	36.2747543751919	36.37579383675646	36.35899802853773	36.34538766704911	38.13889315320847	38.106618538209204	38.11956433915615	38.1204874521274	38.20887602411001	39.66779042709629	39.72599704280659	39.697220965370136	39.65201670895076	39.648897920268894	39.64127062359614	39.56118400853223	39.52650822669104	39.35130696177599	39.40065942857605	39.399393440999916	39.30409048288795	39.235781494769824	39.17535340695641	39.12366811625334	39.06621037449362	39.12349437351113	39.118184165529804	39.175979597984224	39.24952221058594	39.280413889619915	39.22772505891274	39.18377356478805	39.15855377008653	39.12831229728554	39.13720850229862	39.11964778424577	39.08587053163114	39.04762746920703	39.02174212583356	38.9852123320564	38.93134884387369	38.88604264307277	38.85354684781936	38.82716647279367	38.84469192846967
	1	2	3	4	5	6	7	8	9	10	11	12	13	14	15	16	17	18	19	20	21	22	23	24	25	26	27	28	29	30	31	32	33	34	35	36	37	38	39	40	41	42	43	44	45	46	47	48	49
SRR1822168_008_2	32.27713101481259	32.43997187659962	32.55159508677025	35.7852264511336	35.754774704076894	35.86523872026578	35.856090648172675	35.86273310853203	37.54231555968953	37.542672081549895	37.59885315482011	37.530793330850294	37.559251343928075	38.953488835288894	38.96107139798396	38.92788498883628	38.85257721486716	38.78487590449994	38.79257597998697	38.72257022385191	38.66699464022164	38.604119321293915	38.500122492147554	38.461896975141066	38.38908087071004	38.30407132030601	38.18520016013608	38.079528275768666	38.001908089062745	38.07732939233936	38.07512652542559	38.0350606385924	38.08720644209109	38.18640914767374	38.16217960336445	38.19130485009152	38.155102943197505	38.134548163314896	38.070515642147654	38.017764349009006	37.95302077586327	37.86349793755091	37.805675668677665	37.706642261185124	37.61214205902329	37.52840324016627	37.42315559689527	37.2890595590681	37.181525395709386
	1	2	3	4	5	6	7	8	9	10	11	12	13	14	15	16	17	18	19	20	21	22	23	24	25	26	27	28	29	30	31	32	33	34	35	36	37	38	39	40	41	42	43	44	45	46	47	48	49
SRR1822168_008_2.trim	32.54857553770825	32.706791445146486	32.81974249793966	36.08361141185786	36.06317769015723	36.187882778792236	36.190248129534766	36.20653087277604	37.91548365463859	37.92384418984212	37.98801367095972	37.92703367645395	37.962596755167006	39.38177892151318	39.39613262123685	39.374371798393746	39.304215212578576	39.24480875199974	39.261303589030916	39.20212740170968	39.15844647089608	39.106499869626646	39.016156591545595	38.990500657428946	38.93054420061681	38.86518585418405	38.76236491091422	38.67604701006633	38.6124896516233	38.70795930214794	38.7222817184692	38.70238939083505	38.7750344675228	38.89365647178378	38.891575096087514	38.941439715172265	38.931997175264094	38.93670828074297	38.90145816990448	38.87859443854161	38.84319818729694	38.79306860335487	38.780258506431785	38.72247282341697	38.67727641642307	38.66600251461707	38.641055303759174	38.6108926686217	38.64201700631799
	1	2	3	4	5	6	7	8	9	10	11	12	13	14	15	16	17	18	19	20	21	22	23	24	25	26	27	28	29	30	31	32	33	34	35	36	37	38	39	40	41	42	43	44	45	46	47	48	49
SRR1822168_009_1	32.54067317824789	32.86805458393476	33.03273442135185	36.38604585263046	36.262927377863576	36.36254571537365	36.34424008430225	36.3326290435414	38.12489838568278	38.09000504750857	38.10298157216609	38.1036864523099	38.19115357708962	39.64703569562638	39.70539197888902	39.67381228581296	39.622664198995814	39.622375516926866	39.61475112240651	39.53586122008023	39.49849548823576	39.31767247868092	39.362891071223004	39.35965181046163	39.258469630823456	39.184728187236004	39.11632470534062	39.056735767354134	38.99042036005561	39.04082283244928	39.02422449901264	39.073621011804086	39.138829509329035	39.16005738220266	39.098066892771435	39.04257617753062	39.00217308526747	38.95724494584997	38.94868189184163	38.90880834521416	38.85443162396947	38.79724069531645	38.74721899988488	38.67964082991667	38.58796213483046	38.49251640440284	38.410238472641616	38.30034801243281	38.20917938137026
	1	2	3	4	5	6	7	8	9	10	11	12	13	14	15	16	17	18	19	20	21	22	23	24	25	26	27	28	29	30	31	32	33	34	35	36	37	38	39	40	41	42	43	44	45	46	47	48	49
SRR1822168_009_1.trim	32.550283222522744	32.88064065401594	33.04430088756227	36.398858848503785	36.275438842253855	36.37521506592961	36.35713695613912	36.34535367794169	38.13970934221255	38.10699238154761	38.12076917274598	38.121616864760796	38.20870823949455	39.66826147706742	39.726357115404646	39.6963197235662	39.65127710549096	39.648936972661936	39.64090545001311	39.56277231207997	39.52717280025863	39.352121581158585	39.400114245476885	39.39972118324656	39.30351357907125	39.236565285138916	39.17682374854901	39.12510495230751	39.067287471006885	39.12608926462675	39.11903556786383	39.17662962339644	39.24917755411114	39.2783514691558	39.22617265015664	39.18262545165513	39.159211507217655	39.12743765675583	39.13695603415837	39.11927581539014	39.083645214181296	39.04599517192584	39.022103701514474	38.98568255286162	38.93138796552479	38.884746425211	38.85426697447538	38.828013117887956	38.842425921374385
	1	2	3	4	5	6	7	8	9	10	11	12	13	14	15	16	17	18	19	20	21	22	23	24	25	26	27	28	29	30	31	32	33	34	35	36	37	38	39	40	41	42	43	44	45	46	47	48	49
SRR1822168_009_2	32.27844182524994	32.440543005658526	32.551570483586744	35.78735466274673	35.75467160200838	35.86517838957911	35.8569784019765	35.865080981519036	37.54512207000983	37.5456091103102	37.601053778104436	37.5330186757817	37.561316602761075	38.95790554960284	38.965243033109886	38.929598767345276	38.855026698663735	38.786589566711235	38.79327353068797	38.725482834043234	38.67054823027265	38.60674595092405	38.50414869783134	38.46543873475785	38.39236497914582	38.30519716276887	38.18626546352954	38.08022882038839	38.004997919009625	38.07888990232628	38.077616513322766	38.0367848255953	38.08997493956273	38.189873103863555	38.16799525357089	38.19489758870775	38.158575008633896	38.139020783337905	38.0739079228174	38.01955245424035	37.956293888972525	37.86973177362367	37.808322190441615	37.71033676622951	37.61880152664996	37.533998069549355	37.426200997104324	37.294283917929285	37.18757427364581
	1	2	3	4	5	6	7	8	9	10	11	12	13	14	15	16	17	18	19	20	21	22	23	24	25	26	27	28	29	30	31	32	33	34	35	36	37	38	39	40	41	42	43	44	45	46	47	48	49
SRR1822168_009_2.trim	32.547594673907966	32.705227673552365	32.817703113831385	36.08367366730962	36.06065308204294	36.18531229907724	36.18823252622996	36.20583470724094	37.91532957618991	37.92377596505785	37.98738339744902	37.92636394004375	37.961622180795466	39.38326634411267	39.39760706601581	39.37303297737453	39.3037539106978	39.243840763210166	39.25914771033358	39.20169322888044	39.158886345752386	39.10632405455483	39.017234466776095	38.99129135124344	38.93119325481221	38.863507301852515	38.76113244229309	38.67402244122365	38.61228833866537	38.706135577074576	38.72088134904658	38.70031529126302	38.773539061420166	38.89294562120649	38.89321910756402	38.94057973138331	38.93070783506863	38.936338368266775	38.89931473004093	38.87637806683965	38.84170322305489	38.79351139581876	38.7778496634769	38.722026677466296	38.68081642497513	38.66762764523603	38.63976554433244	38.611984250129304	38.64098525745097
	1	2	3	4	5	6	7	8	9	10	11	12	13	14	15	16	17	18	19	20	21	22	23	24	25	26	27	28	29	30	31	32	33	34	35	36	37	38	39	40	41	42	43	44	45	46	47	48	49
SRR1822168_01_1	32.5415393244462	32.86847288128571	33.03234518957127	36.385713875973195	36.26261604209225	36.36347745445158	36.34486291656442	36.33407693754043	38.125379636505016	38.0915254615392	38.10278787840159	38.10360690532112	38.19127306102547	39.64792199804326	39.70536860991692	39.673187544417075	39.623198220448906	39.62294327043504	39.61497448906424	39.53519903628895	39.498631237113074	39.3181664632378	39.36124823526787	39.35643924063138	39.25697208616036	39.185686468846704	39.116172754129394	39.05490029861021	38.98828345342541	39.038457616153636	39.02125486396823	39.07277070114441	39.13773993186461	39.15917326084254	39.09680133338857	39.04141662975203	39.000191212510394	38.955657818838894	38.94662780803539	38.907311329022555	38.853266706396376	38.796871763329904	38.745602908979656	38.678594078148556	38.58489835461635	38.49053816761051	38.408031562811715	38.29770353775013	38.2080184966235
	1	2	3	4	5	6	7	8	9	10	11	12	13	14	15	16	17	18	19	20	21	22	23	24	25	26	27	28	29	30	31	32	33	34	35	36	37	38	39	40	41	42	43	44	45	46	47	48	49
SRR1822168_01_1.trim	32.55133033771043	32.881118689035276	33.04396973354468	36.39849540234899	36.275057642312284	36.37614941275127	36.35777173482759	36.346734464043635	38.140021942049074	38.10816719259722	38.12055524048195	38.12125971274982	38.20844138742258	39.66904506845176	39.72618326296689	39.69546116273471	39.65124421759145	39.64934569714479	39.64101159632447	39.56183925429348	39.526824956694846	39.35246284442735	39.39831474020528	39.39681174833403	39.30186818746858	39.23776954221481	39.1767889784968	39.1237299564927	39.06634905747634	39.124582909609565	39.11677766122671	39.176192096484556	39.24851281182058	39.27808249357432	39.22606867370995	39.182624511866905	39.15829326249666	39.12763637930063	39.13645892573327	39.11990209601992	39.08363819512743	39.046566310370764	39.0205621079222	38.98556306864446	38.929420887033665	38.883245363455764	38.85299444224481	38.827609276604264	38.84252551335914
	1	2	3	4	5	6	7	8	9	10	11	12	13	14	15	16	17	18	19	20	21	22	23	24	25	26	27	28	29	30	31	32	33	34	35	36	37	38	39	40	41	42	43	44	45	46	47	48	49
SRR1822168_01_2	32.27971840770969	32.44198293747032	32.553134769764206	35.78988294607488	35.757088407104185	35.867142360900864	35.85993683613407	35.867129613400174	37.546949045052855	37.546402495960635	37.60266996402018	37.53536953411072	37.5619990630587	38.95864073400109	38.96844834234688	38.93124157469876	38.85663045314178	38.788590668192114	38.79512216885977	38.72694853515283	38.6720514234178	38.60839837214416	38.50788273574113	38.46719590040378	38.39319984575524	38.3052707728491	38.19020227096725	38.08294958044788	38.00836395389229	38.08209868477662	38.079071153361994	38.039813631539865	38.09325115444553	38.193554863649545	38.173276776921924	38.19726916666401	38.1621737038182	38.14040256607189	38.077656180785056	38.02402744536899	37.957056857039966	37.87104309611297	37.80824253394819	37.71240841717471	37.62099768314175	37.53308295117389	37.42507656467604	37.291720179612284	37.186564452956944
	1	2	3	4	5	6	7	8	9	10	11	12	13	14	15	16	17	18	19	20	21	22	23	24	25	26	27	28	29	30	31	32	33	34	35	36	37	38	39	40	41	42	43	44	45	46	47	48	49
SRR1822168_01_2.trim	32.54828301042328	32.70589090697573	32.818653326934914	36.08517005088035	36.06273842589226	36.18633937789928	36.19003301001934	36.20643299515433	37.91616133707544	37.923081646073776	37.98721285888096	37.9267332683797	37.96080484340842	39.382786963385215	39.39935175625259	39.37281609557556	39.303787507897034	39.24408186743318	39.259363745207246	39.2019621814727	39.15898897198467	39.106551267520466	39.01902295662132	38.99086760946248	38.92949073856747	38.86147952572243	38.76247531868706	38.67423143109245	38.61287777228238	38.70590238236046	38.71851664532128	38.699233096759855	38.77245375748077	38.89277977156154	38.89434073188515	38.940134038847205	38.93168033126294	38.93510673387997	38.89990119289864	38.87765016546342	38.83904238061876	38.790682639351125	38.77424612014456	38.72161431870257	38.68060462509266	38.66624478679192	38.63765356333688	38.6090998639711	38.640044750802986
	1	2	3	4	5	6	7	8	9	10	11	12	13	14	15	16	17	18	19	20	21	22	23	24	25	26	27	28	29	30	31	32	33	34	35	36	37	38	39	40	41	42	43	44	45	46	47	48	49
SRR1822168_02_1	32.53972728589921	32.86710441886644	33.0329404815168	36.3871177297602	36.26297931557168	36.36453777284546	36.34632286559978	36.337555349275625	38.12626879407442	38.091293465402025	38.1007042354436	38.10176703706829	38.190982665586084	39.647126773525336	39.705892140363055	39.67289354310198	39.62214416844331	39.62384385493673	39.61683493695636	39.53509156016094	39.49730040426267	39.316902765194875	39.36353069864678	39.35559750150066	39.25894385382219	39.18952897587321	39.1184884492968	39.05869053286565	38.987478843480766	39.03934993161449	39.023207288510434	39.074448656730205	39.13657438735656	39.162039432726644	39.09796563050806	39.04123749914419	39.00104369507863	38.95181647525623	38.94518968819709	38.90841914030096	38.8502325425877	38.79443744755651	38.74195813437316	38.67346196284732	38.57787668953614	38.483792076196906	38.403943431885956	38.29292803041762	38.207171482843115
	1	2	3	4	5	6	7	8	9	10	11	12	13	14	15	16	17	18	19	20	21	22	23	24	25	26	27	28	29	30	31	32	33	34	35	36	37	38	39	40	41	42	43	44	45	46	47	48	49
SRR1822168_02_1.trim	32.54962802694837	32.879914262532644	33.044681168839034	36.40026076461351	36.2750800256728	36.3766119168621	36.35898083824117	36.35000100915098	38.14071439816254	38.10756580673548	38.11801011572943	38.11915651124396	38.20815071064412	39.66716424537708	39.72668235560059	39.69453241998442	39.64965507219466	39.65048257599916	39.64276458929574	39.56194047623853	39.52566505004477	39.351637136416194	39.40019169447744	39.395751735855946	39.30341840303298	39.24160944779854	39.178078556907366	39.12597001870794	39.064142830041526	39.124725367036255	39.11764385658582	39.17678274534812	39.24729215420919	39.281532745362945	39.22808886245956	39.18490348347743	39.161727664150575	39.12678288168653	39.13910741685635	39.12468316173275	39.08426200484199	39.048231483533016	39.02309446815058	38.987264110053374	38.930068684699194	38.88301598962953	38.85355025249009	38.82746650093502	38.84461128003813
	1	2	3	4	5	6	7	8	9	10	11	12	13	14	15	16	17	18	19	20	21	22	23	24	25	26	27	28	29	30	31	32	33	34	35	36	37	38	39	40	41	42	43	44	45	46	47	48	49
SRR1822168_02_2	32.27822315490473	32.442666828010836	32.55466064385876	35.79166381395319	35.75663036953652	35.86546842085989	35.85862111241496	35.867867088496745	37.54992540485975	37.55021439136894	37.60555252150681	37.536067586222266	37.561068501744266	38.95846316496751	38.96696637407114	38.930621742930974	38.85330869650366	38.788956257155	38.79333722894578	38.72365804377628	38.66709231805393	38.60620771681551	38.504783801470246	38.46765659804763	38.394113910043195	38.30877691037597	38.18929253236569	38.08546676495923	38.003888182123596	38.08164943627728	38.07849287564664	38.03839460431139	38.089018194208485	38.19051137078323	38.17197722499709	38.20038308624854	38.16599448776146	38.13607841326504	38.0762741279852	38.02020437635438	37.95408856202542	37.864696197956555	37.80537912960129	37.71198553634463	37.61722423283237	37.53193340731813	37.42194179827627	37.291503796629925	37.18556436756536
	1	2	3	4	5	6	7	8	9	10	11	12	13	14	15	16	17	18	19	20	21	22	23	24	25	26	27	28	29	30	31	32	33	34	35	36	37	38	39	40	41	42	43	44	45	46	47	48	49
SRR1822168_02_2.trim	32.549312364521484	32.709476735033284	32.822921451724234	36.08972563203126	36.064588084752536	36.18677770018528	36.19115580080167	36.20957886111257	37.92092777304598	37.929036503009286	37.991681366632626	37.928527890914815	37.96145769840918	39.38509282170724	39.40058611488982	39.37462429308974	39.303557459038565	39.248247104745836	39.26054098565795	39.20193191863821	39.15723379134236	39.107305928695375	39.019193920012675	38.993645563091235	38.932556653672584	38.867165143019925	38.763741541873756	38.678534199733065	38.61170915375092	38.708885889826234	38.72202160768056	38.7004339265949	38.770095063575965	38.89218151198861	38.89652298048997	38.945837943570695	38.936709646399905	38.93265630059122	38.90004643778594	38.875604136463366	38.83809612665327	38.78720017506884	38.77478407157165	38.724181157933245	38.68220334389668	38.66920543923328	38.6393135358297	38.61255999152454	38.64414655976734
	1	2	3	4	5	6	7	8	9	10	11	12	13	14	15	16	17	18	19	20	21	22	23	24	25	26	27	28	29	30	31	32	33	34	35	36	37	38	39	40	41	42	43	44	45	46	47	48	49
SRR1822168_03_1	32.54002712407806	32.86764564594851	33.0319936728178	36.386901883557556	36.26338063680541	36.36518616618939	36.34560374959858	36.3375806490139	38.12534243485046	38.09094475127857	38.10110062183674	38.10163354892818	38.19186436899362	39.648043058810416	39.70573294726198	39.67253222643032	39.62130859079533	39.62376939756414	39.616571697006535	39.53540488392646	39.49622678064795	39.31759269826188	39.36277737820041	39.356123751615634	39.25887198868326	39.19127995392623	39.11900622898349	39.05957955024988	38.98972629098137	39.040625074644296	39.0241011499866	39.07391072409611	39.13357361055451	39.16084100566103	39.096494836605295	39.04015159758696	39.000687391019326	38.949949971734696	38.944126522411864	38.90629506856659	38.849035662058405	38.79350667618575	38.7409480688028	38.671211586387	38.5755129555956	38.48170664062189	38.40077444285498	38.291036049545234	38.20472096967252
	1	2	3	4	5	6	7	8	9	10	11	12	13	14	15	16	17	18	19	20	21	22	23	24	25	26	27	28	29	30	31	32	33	34	35	36	37	38	39	40	41	42	43	44	45	46	47	48	49
SRR1822168_03_1.trim	32.5499168120415	32.88024486487272	33.04358607652646	36.39984961038108	36.27514894977557	36.37705325697947	36.357758279637494	36.34963110406111	38.13958621862689	38.10710981187303	38.11786746013249	38.11861348737594	38.208831649210026	39.667817644244046	39.726192392136895	39.6939985714601	39.64828206504217	39.650233254621895	39.64224064384412	39.56198565969854	39.52429134324502	39.35171009324845	39.399041295672106	39.395592852208665	39.30312282583644	39.24280844182951	39.17848079349249	39.12647161894148	39.066141947647736	39.126110940354465	39.118851255670535	39.17652900020121	39.244715152745755	39.28146838985636	39.227643131018255	39.18493294388004	39.162594765184394	39.1278008711061	39.14082025953472	39.125776850091476	39.08570503610991	39.050745837998655	39.025479088110714	38.9902791163498	38.93287134704293	38.8861369422808	38.856397439484674	38.83035720351886	38.84738437173901
	1	2	3	4	5	6	7	8	9	10	11	12	13	14	15	16	17	18	19	20	21	22	23	24	25	26	27	28	29	30	31	32	33	34	35	36	37	38	39	40	41	42	43	44	45	46	47	48	49
SRR1822168_03_2	32.27905368284999	32.44288417594025	32.55527021898314	35.792799114619136	35.75690881054813	35.86604633387033	35.860165026925024	35.86891798283911	37.553719740861546	37.551411274805126	37.606308604065426	37.536752594967446	37.56278056302367	38.96201089740357	38.968274383139544	38.93198172973059	38.854363340561115	38.79137656023164	38.796141586625865	38.726312213531784	38.66931980137319	38.607683386104085	38.50828133667032	38.46935589603675	38.39730457791803	38.31019753866243	38.190429075313105	38.08779018384392	38.00754166146921	38.084672772680584	38.08086797049792	38.039683428568395	38.093899736455874	38.19551470724839	38.175874963838986	38.204643472306635	38.16921178278444	38.13939705987733	38.079769206474744	38.01939451201873	37.955709193788536	37.867877607242285	37.808130853771495	37.716129271975944	37.61957870096367	37.53597815211247	37.42714318699955	37.29656808754017	37.19044287621388
	1	2	3	4	5	6	7	8	9	10	11	12	13	14	15	16	17	18	19	20	21	22	23	24	25	26	27	28	29	30	31	32	33	34	35	36	37	38	39	40	41	42	43	44	45	46	47	48	49
SRR1822168_03_2.trim	32.54968051625516	32.708762482903545	32.82319423459812	36.09051151309504	36.064340274544485	36.186642452179704	36.19199221031294	36.21001743421531	37.923805643217044	37.929842758341536	37.992092434174936	37.92910695802278	37.96290855891328	39.38832601928798	39.4012248626228	39.375711376807814	39.304026555555616	39.249566028524505	39.26226786899417	39.20360084635876	39.15896031255452	39.10841159953915	39.02189346816847	38.995133717655364	38.93530290064432	38.867648923558896	38.76375036685481	38.67853611089912	38.61303876565557	38.70950983685468	38.72176307042847	38.698337815672986	38.771214314049445	38.89361047144081	38.89702618924807	38.946840777560176	38.93708508421908	38.932280261704854	38.90006750421063	38.871351574450856	38.836142605262104	38.78652817108496	38.772720356661765	38.72459984498808	38.682205224853746	38.6688184153896	38.63976046128806	38.61399221043696	38.64428821828352
	1	2	3	4	5	6	7	8	9	10	11	12	13	14	15	16	17	18	19	20	21	22	23	24	25	26	27	28	29	30	31	32	33	34	35	36	37	38	39	40	41	42	43	44	45	46	47	48	49
SRR1822168_04_1	32.53970490679895	32.86596288512759	33.03081378852569	36.386230098201246	36.2629088849899	36.36522568935266	36.34477999730192	36.33697905329338	38.123966682332494	38.089412197297065	38.09894062678951	38.1006860198631	38.19016029680437	39.646961022340314	39.703120019451625	39.67009802614588	39.62137147464226	39.62252551931015	39.61603660470508	39.53393826497741	39.49637172335878	39.316133425073254	39.36098198854631	39.35454759260313	39.258443130071576	39.18959003955985	39.11778856389488	39.056601115603044	38.98749373731795	39.04050259043233	39.02259062334728	39.07091723868151	39.13278040002372	39.15897920371714	39.0944374649061	39.03968958586112	38.9991197424809	38.948599248438356	38.94264517384489	38.904244934440314	38.84857978885758	38.79366556820185	38.73961926872567	38.66948916809695	38.574646195771344	38.47987445585799	38.40023263948719	38.28966958905265	38.202351783854596
	1	2	3	4	5	6	7	8	9	10	11	12	13	14	15	16	17	18	19	20	21	22	23	24	25	26	27	28	29	30	31	32	33	34	35	36	37	38	39	40	41	42	43	44	45	46	47	48	49
SRR1822168_04_1.trim	32.549797983222035	32.87875240313606	33.042518761006804	36.39910541191891	36.27468228563865	36.37711076459678	36.35695872336373	36.349091126273805	38.13820675606091	38.10539053079646	38.11574035961085	38.117465129305266	38.207011507611746	39.66672639196259	39.72349932123008	39.69123959044589	39.647990808761215	39.64862478470645	39.64146420598448	39.56029551107904	39.52415734418132	39.3498918151207	39.39732567202288	39.394000335041504	39.30206167129127	39.24062112448375	39.176853645418404	39.12323312882194	39.06342568914271	39.125679479574835	39.117103365921615	39.17284770877816	39.24260766174448	39.27888334001806	39.22471675191163	39.18367294269074	39.160439818292964	39.1255804501052	39.1389006011296	39.122986788998844	39.08494334545563	39.05077910537552	39.024520844750114	38.98828809905478	38.93099389144736	38.88402034775236	38.8559937666421	38.82829990682442	38.844538214495245
	1	2	3	4	5	6	7	8	9	10	11	12	13	14	15	16	17	18	19	20	21	22	23	24	25	26	27	28	29	30	31	32	33	34	35	36	37	38	39	40	41	42	43	44	45	46	47	48	49
SRR1822168_04_2	32.275596611247316	32.439012121846424	32.55250007859442	35.78990577026313	35.7547201421783	35.86391863427966	35.85839553567769	35.86759764909163	37.54934157772232	37.55064365846486	37.604619521421654	37.53437282248684	37.56037424474741	38.96081302048907	38.96587171559882	38.928908858725435	38.852107981969844	38.78641617795528	38.792355130584134	38.72289318202348	38.66719659867221	38.60512889286128	38.503711845393035	38.465230822861706	38.392841580308975	38.30627987334161	38.184648738649074	38.08311628671404	38.00442993973897	38.08041144478035	38.07825736071576	38.035720468096436	38.08971503453578	38.190995984322505	38.17299806080701	38.199576505401524	38.16664484593703	38.13653223903369	38.076921454526065	38.014085314144886	37.952451767896946	37.865178930646294	37.802952444206916	37.70922093628042	37.61411890082419	37.530845027321014	37.42194141352962	37.29162589373796	37.18393959809797
	1	2	3	4	5	6	7	8	9	10	11	12	13	14	15	16	17	18	19	20	21	22	23	24	25	26	27	28	29	30	31	32	33	34	35	36	37	38	39	40	41	42	43	44	45	46	47	48	49
SRR1822168_04_2.trim	32.547029231496865	32.706025636679726	32.821527902205474	36.088721523543875	36.06318613469184	36.185210160402775	36.19125250402339	36.2094323998431	37.92028811805593	37.92993375334744	37.99106380437222	37.92759801001771	37.96113618497409	39.387654297073624	39.399795481216394	39.373482452869474	39.30295696711719	39.24544110359433	39.25941480509376	39.20087432990639	39.157363701136575	39.10661106864264	39.01834331287333	38.99246912786964	38.932082853929444	38.86508197537037	38.75961086078835	38.67508863089615	38.6110752859881	38.70683123921747	38.720458147769364	38.695210913608754	38.768517743016844	38.890506375478154	38.895698015828586	38.94353001697618	38.93602331584783	38.931173885238216	38.89878476186486	38.86787500036992	38.83417358677841	38.78422250722081	38.76872084004456	38.71887223520713	38.67775848085993	38.66414579229593	38.636822816778384	38.61028199444166	38.639632283553105
	1	2	3	4	5	6	7	8	9	10	11	12	13	14	15	16	17	18	19	20	21	22	23	24	25	26	27	28	29	30	31	32	33	34	35	36	37	38	39	40	41	42	43	44	45	46	47	48	49
SRR1822168_05_1	32.53977756616647	32.86651391174535	33.03080536355066	36.386037283280146	36.263810423438045	36.36494608846478	36.343827513651	36.33634385966923	38.12307659490879	38.089843325918444	38.099684525111435	38.100800100860276	38.18991403635618	39.646649340858374	39.70291555594609	39.67104905827132	39.621443186980876	39.621880948583225	39.61584174870319	39.533743141867554	39.49666489333421	39.317112276140655	39.36068117615559	39.35460249813832	39.258357664919124	39.189754213574815	39.117703747780546	39.05683228063607	38.98828995673005	39.04032277834395	39.02123573573717	39.06949552989689	39.13172485393885	39.158669637714866	39.093810560338035	39.03809449219495	38.999990448837764	38.94957782271069	38.942715949390305	38.90383539654356	38.84794454213161	38.79239593769968	38.73816507528385	38.66966191114299	38.5759392214975	38.481333049345444	38.40171265073724	38.29207390434638	38.20420448528946
	1	2	3	4	5	6	7	8	9	10	11	12	13	14	15	16	17	18	19	20	21	22	23	24	25	26	27	28	29	30	31	32	33	34	35	36	37	38	39	40	41	42	43	44	45	46	47	48	49
SRR1822168_05_1.trim	32.55001225288007	32.879361274635315	33.042586103522794	36.39897831320945	36.27565331743096	36.37689600807948	36.356218506143065	36.348593953760634	38.13747957449735	38.105938497968026	38.11655604635237	38.117856885715014	38.206980041204545	39.666458523758806	39.72338679291277	39.69235810955011	39.64806273732892	39.648146037541274	39.641369984996274	39.56024397276148	39.52449969794119	39.350567235662176	39.39703778096759	39.3939558746684	39.302035178930886	39.24113288881867	39.1772495143583	39.123971792556354	39.06442098027486	39.12601725111167	39.11642711399774	39.17225068722653	39.24271240445467	39.279557854663764	39.22536871016864	39.18327034155831	39.16233553005359	39.127333983931955	39.13974908284373	39.12337788524448	39.08506783144773	39.05005691929733	39.02348673478449	38.98848583839844	38.93233048795286	38.88445074117421	38.85715667864321	38.82914470844733	38.84472862119339
	1	2	3	4	5	6	7	8	9	10	11	12	13	14	15	16	17	18	19	20	21	22	23	24	25	26	27	28	29	30	31	32	33	34	35	36	37	38	39	40	41	42	43	44	45	46	47	48	49
SRR1822168_05_2	32.273856335874896	32.437374461911396	32.55132301107393	35.78820775306043	35.7524160460799	35.862774631731064	35.857205349032895	35.866467429422485	37.54772031267958	37.549798327209444	37.60365542080988	37.532686783324564	37.558762411337355	38.95884436030932	38.96491635251302	38.92771680421932	38.850433575009575	38.78440861909615	38.788973119527384	38.72105798860801	38.66591849229174	38.60410910101596	38.50239431718582	38.464040033378126	38.39178326247963	38.304811334300545	38.18394424158837	38.08238259472604	38.002612242870775	38.07856722378596	38.0777372277879	38.034881481219706	38.08732818653038	38.18938999592165	38.17070824096564	38.19682398385981	38.16446337272551	38.13565961440685	38.075320146998756	38.01353686223308	37.951686719331775	37.86391567724585	37.802077632483375	37.7073383808042	37.61298022049813	37.5288586775015	37.41948481667659	37.29128083950896	37.18441447714232
	1	2	3	4	5	6	7	8	9	10	11	12	13	14	15	16	17	18	19	20	21	22	23	24	25	26	27	28	29	30	31	32	33	34	35	36	37	38	39	40	41	42	43	44	45	46	47	48	49
SRR1822168_05_2.trim	32.54659565269752	32.70567226015754	32.821530586514214	36.08824753465273	36.06210127691477	36.185619994117324	36.19146166366022	36.20961562117905	37.9201108990579	37.93032389253498	37.99132321741581	37.92734510277083	37.960920899990995	39.387175512578814	39.400139996015795	39.37387685968531	39.302660666898916	39.24493491121586	39.25785903602282	39.20069507246957	39.158094474018576	39.107410257752306	39.018823162852456	38.99280819780738	38.932931951245465	38.86533323925372	38.76048409347408	38.676005742928	38.610999243184764	38.706984233015675	38.721962823233184	38.69650104573316	38.76880068146219	38.891798708704016	38.89607030802417	38.943645184211064	38.9366749735452	38.93225199289197	38.898737669238436	38.86862590973876	38.83454695616548	38.78419642748638	38.7689692584111	38.718148721125054	38.67695119620475	38.66291788562747	38.63472721950279	38.61113119172352	38.641691826616125
	1	2	3	4	5	6	7	8	9	10	11	12	13	14	15	16	17	18	19	20	21	22	23	24	25	26	27	28	29	30	31	32	33	34	35	36	37	38	39	40	41	42	43	44	45	46	47	48	49
SRR1822168_06_1	32.53872495129271	32.86524103212771	33.03033939114822	36.385854616687396	36.263446502625314	36.36504949255277	36.34338933787793	36.335533031822095	38.122523250039265	38.0899875207457	38.099501095118235	38.100457997122135	38.19035876794954	39.646068557372736	39.702320440933654	39.669853421820015	39.62067709505032	39.621484373341936	39.61525960244661	39.5337239644129	39.49592912080682	39.315768641416696	39.358879106162796	39.353908097083504	39.257914139334694	39.1887593329117	39.1161095924717	39.05557751569457	38.98716737905947	39.03977311314949	39.021182366898564	39.0695209069956	39.1324851649681	39.15932511216472	39.09447623211413	39.03767387124296	38.99967050948466	38.94945344898574	38.94249966042845	38.902754402757324	38.847757342173516	38.79105473044386	38.73698592051479	38.669329208246495	38.57550320258414	38.48044625006897	38.40091938995972	38.29071913825231	38.203981953894676
	1	2	3	4	5	6	7	8	9	10	11	12	13	14	15	16	17	18	19	20	21	22	23	24	25	26	27	28	29	30	31	32	33	34	35	36	37	38	39	40	41	42	43	44	45	46	47	48	49
SRR1822168_06_1.trim	32.54881577765019	32.877970510261896	33.042066433967165	36.398707920517715	36.27526248643378	36.37682306533791	36.35565815449962	36.347663974318756	38.13685157255107	38.10601126621422	38.11622204633149	38.11732133354354	38.20720945161011	39.665794088385276	39.722740179189735	39.69120091343611	39.64718826221686	39.647773149734974	39.64072705769294	39.56020278970361	39.52378917846498	39.349163421910184	39.395235163467845	39.393238533764276	39.30138942232512	39.240013719777316	39.17552728282526	39.1224000842078	39.06293276271067	39.12506197379749	39.116180531091345	39.172045759449254	39.242956758467116	39.27941753514115	39.22565239703418	39.18233867219142	39.161635418290565	39.12664943109649	39.13916459304123	39.12173021206452	39.084097653088754	39.04830882625421	39.02168508689649	38.98716250471609	38.931123288177844	38.883334737243814	38.856772890543674	38.82777551059468	38.844390469386376
	1	2	3	4	5	6	7	8	9	10	11	12	13	14	15	16	17	18	19	20	21	22	23	24	25	26	27	28	29	30	31	32	33	34	35	36	37	38	39	40	41	42	43	44	45	46	47	48	49
SRR1822168_06_2	32.27366840201875	32.43671633254242	32.55031283028639	35.788326750597435	35.75164957489887	35.86316062583036	35.8573916236189	35.8664597756281	37.5471290817561	37.54921054921453	37.603510426968775	37.532588787347564	37.55930059934378	38.95871075295746	38.96465749964982	38.92893483834272	38.8517520830592	38.785420495689564	38.78869285117003	38.721232718991814	38.66594145149857	38.60460978984766	38.50280650576635	38.46402504764613	38.39245901795909	38.30514456197393	38.18281391267069	38.082108930307186	38.00164586083509	38.077511184637785	38.07738251885683	38.03442141253274	38.08727705005709	38.18877922968195	38.17018264704509	38.195934638844435	38.164833068750504	38.13576945851072	38.0744608771133	38.01313133778455	37.95155136444092	37.86357713155426	37.80095934267438	37.70615043656167	37.61193710710511	37.52747929674733	37.41874318204006	37.29165057239029	37.183678228370354
	1	2	3	4	5	6	7	8	9	10	11	12	13	14	15	16	17	18	19	20	21	22	23	24	25	26	27	28	29	30	31	32	33	34	35	36	37	38	39	40	41	42	43	44	45	46	47	48	49
SRR1822168_06_2.trim	32.54613481899426	32.704617544365625	32.81997624936978	36.08796423092672	36.06109491804311	36.18537921104216	36.191040836125495	36.20948308749583	37.919448290186	37.929618445641246	37.990804029320785	37.92710778772081	37.96130433683064	39.38688587483192	39.39956964762007	39.374349265554535	39.303303995691095	39.24540551214785	39.25701717051112	39.20043885396483	39.15783477731033	39.10740073076886	39.01872542268074	38.992258208091066	38.93339478496645	38.86561335287091	38.75949668379636	38.675807275059945	38.61009651486732	38.705828642484484	38.72149007953755	38.69583880086436	38.76860651285831	38.8912391438457	38.89566528674786	38.94323803450908	38.93702511421256	38.932526360466376	38.898207349306425	38.86906959211426	38.83514795207992	38.7838318412428	38.76786294682874	38.7167784915678	38.67587564240267	38.66071309852085	38.63347199181943	38.611687905949395	38.64073408934347
	1	2	3	4	5	6	7	8	9	10	11	12	13	14	15	16	17	18	19	20	21	22	23	24	25	26	27	28	29	30	31	32	33	34	35	36	37	38	39	40	41	42	43	44	45	46	47	48	49
SRR1822168_07_1	32.53911781605732	32.86537311946367	33.030861908269	36.385890386756714	36.26341617701798	36.365084230337295	36.34337422954373	36.33613960905263	38.122563116191635	38.089907616872765	38.0995438485034	38.10051613492953	38.18991577989491	39.64646474063304	39.70242441757747	39.66990307377576	39.62078328176683	39.62255254291783	39.616208351249156	39.53457494643443	39.496769694314146	39.31649855919248	39.359335780117746	39.35431699948225	39.25808701963514	39.18805238249966	39.11586352609359	39.054933500929195	38.98654170042345	39.04009453643698	39.01971904196589	39.06947914234151	39.13306726580369	39.15962187244266	39.09455076206018	39.037333888752336	38.99950885437782	38.94981401270294	38.943005506515526	38.90367179102845	38.848059554135276	38.79073467426699	38.73684235658036	38.66885643335961	38.575904168393826	38.48080905326906	38.40131577002652	38.29068612816036	38.20414877073755
	1	2	3	4	5	6	7	8	9	10	11	12	13	14	15	16	17	18	19	20	21	22	23	24	25	26	27	28	29	30	31	32	33	34	35	36	37	38	39	40	41	42	43	44	45	46	47	48	49
SRR1822168_07_1.trim	32.54933476359717	32.87817016004459	33.04269323723018	36.39884000130052	36.27531948618417	36.37686283832815	36.35559588805295	36.348146033565854	38.13686098439631	38.105963273241194	38.1162431408557	38.117450733029436	38.20681716565642	39.66612993341295	39.722856789068445	39.69110636149965	39.64708908488402	39.64862687984423	39.64162367535532	39.56081691984904	39.524415176763696	39.34975219160129	39.39545675636593	39.393593428419265	39.301624727245546	39.23951219230791	39.17544910843812	39.122133696299386	39.06232460126784	39.12554270416433	39.11479879865662	39.172267395406145	39.24384579548264	39.27999508111273	39.226175645325945	39.18241212146748	39.16178113140791	39.12725867852879	39.139570869069644	39.12263213385219	39.08475529210558	39.04824857082217	39.02187927349067	38.98668309194806	38.931982129609416	38.88375088310418	38.85740585208998	38.82766791287133	38.844022014190344
	1	2	3	4	5	6	7	8	9	10	11	12	13	14	15	16	17	18	19	20	21	22	23	24	25	26	27	28	29	30	31	32	33	34	35	36	37	38	39	40	41	42	43	44	45	46	47	48	49
SRR1822168_07_2	32.27464794977399	32.43723488652831	32.550884391824155	35.78929284353078	35.75206013987191	35.8637314197451	35.8582289971011	35.867228331098545	37.547843836611314	37.550884391824155	37.60442699563722	37.533153580099146	37.56033326049523	38.95958735581977	38.96532511907439	38.93044218340605	38.85315951022777	38.78649172180875	38.79055572445002	38.72203590774739	38.667673363603974	38.60543134295812	38.503828775721765	38.464864556362485	38.39320254458909	38.30622884066213	38.18403772180284	38.08275644566099	38.002619898082735	38.0793425288224	38.078633096257036	38.03568104730437	38.088772297385944	38.18959789953389	38.17104942130085	38.197840505461606	38.16648904324605	38.13768016915419	38.075737838290756	38.01406904825301	37.952706769464655	37.86440196994871	37.80215130877802	37.70673763114554	37.61335629590705	37.52745106109056	37.417800072353025	37.29244106423071	37.184282385085
	1	2	3	4	5	6	7	8	9	10	11	12	13	14	15	16	17	18	19	20	21	22	23	24	25	26	27	28	29	30	31	32	33	34	35	36	37	38	39	40	41	42	43	44	45	46	47	48	49
SRR1822168_07_2.trim	32.54627600664003	32.7043359176928	32.820033255478954	36.08828428061795	36.060656084343755	36.185002106426296	36.19090425064605	36.20920098996271	37.91902860427756	37.92999470338128	37.99057607703871	37.926751475593704	37.96138310694535	39.38690727504532	39.39949072215488	39.37506125008042	39.303815848304104	39.24565657665028	39.25816323777668	39.200413030189345	39.15848420135789	39.107217362631935	39.01873592358914	38.99212483148885	38.933245489433666	38.86574781471381	38.75994496291921	38.675798959694966	38.61015058263238	38.7064482882164	38.72148445948762	38.69612078512194	38.76935390715354	38.89170302266107	38.89603360117216	38.94452766738001	38.93800501805825	38.93360312759084	38.89886253024179	38.869561520495154	38.836232236553435	38.784448043470015	38.76899229137112	38.71758508273975	38.67735268238433	38.661345450999754	38.63309892458492	38.61286356974946	38.64178301327737
	1	2	3	4	5	6	7	8	9	10	11	12	13	14	15	16	17	18	19	20	21	22	23	24	25	26	27	28	29	30	31	32	33	34	35	36	37	38	39	40	41	42	43	44	45	46	47	48	49
SRR1822168_08_1	32.54013231195417	32.866518773700484	33.03143130009017	36.3859713999776	36.26330047051368	36.36483319571145	36.343203451560846	36.33598790067911	38.12260647826095	38.09008746465876	38.099855004685644	38.10088741747411	38.18992098561007	39.64708570160008	39.702447693571926	39.670155253797496	39.62055925741075	39.622520642785375	39.61638942371673	39.53519682183957	39.497482524076204	39.316447051844825	39.35927348376058	39.35448818086281	39.25843699069377	39.18880661635362	39.116379974852094	39.054592754928876	38.98734349447659	39.04094481485099	39.019985641704224	39.069541654474314	39.13284964429501	39.159977633045486	39.09452823211345	39.038016462508196	39.000046945937974	38.949764066823164	38.943564418082225	38.90402499751843	38.847828322683306	38.79055487512679	38.73697603310405	38.66909379818299	38.57550707083406	38.4800659789352	38.40067244088442	38.29013763315688	38.20447223714701
	1	2	3	4	5	6	7	8	9	10	11	12	13	14	15	16	17	18	19	20	21	22	23	24	25	26	27	28	29	30	31	32	33	34	35	36	37	38	39	40	41	42	43	44	45	46	47	48	49
SRR1822168_08_1.trim	32.550248314411355	32.87916353810816	33.04314889060408	36.39883240381019	36.27512143379634	36.37659203449168	36.35536174743626	36.34797505437741	38.136858379890185	38.10612561332187	38.11644995725256	38.11779733880544	38.20677455133344	39.66662484047882	39.72273191444379	39.691137138386715	39.646744355784584	39.64834067712429	39.641628582644984	39.561275499685095	39.52488638305418	39.34954009236487	39.39526777675861	39.39359056523971	39.301832884390784	39.23996240253912	39.17569586167371	39.12163550915783	39.0630896516683	39.12641187722096	39.11522889256028	39.17216126374107	39.24349992868077	39.280216963513276	39.2259323537541	39.18289146254358	39.16209210774626	39.12715507342033	39.1400159360824	39.12307473523704	39.08448987388274	39.047957876270594	39.02203320632356	38.9869681561213	38.93198199266126	38.88368776823184	38.85680471015173	38.82734921059302	38.84435356260428
	1	2	3	4	5	6	7	8	9	10	11	12	13	14	15	16	17	18	19	20	21	22	23	24	25	26	27	28	29	30	31	32	33	34	35	36	37	38	39	40	41	42	43	44	45	46	47	48	49
SRR1822168_08_2	32.27436220661026	32.43708060717012	32.55062015385138	35.788793009988545	35.75186426099236	35.86366919505023	35.85806810701844	35.866791895619286	37.54790783239266	37.550627315096165	37.60456183227609	37.532359377520734	37.559893766912225	38.95886024015234	38.96524906510944	38.9298020970114	38.8520023337701	38.785926522843674	38.79009993716008	38.72201559599758	38.667248783035966	38.60527298366699	38.50357037782926	38.46430010071495	38.392793082396686	38.30545951420105	38.184452380606636	38.083436458573495	38.00220864724285	38.07921828647724	38.0791530395804	38.03602126014435	38.088939875183485	38.190196096763536	38.17107875598834	38.19812439042391	38.166464527271316	38.137411158293546	38.07583718432586	38.01406806643805	37.952559737214145	37.8640290476002	37.802456068249846	37.706965444407956	37.61399677226784	37.52858082628431	37.417537570177714	37.29284458368203	37.184540901549
	1	2	3	4	5	6	7	8	9	10	11	12	13	14	15	16	17	18	19	20	21	22	23	24	25	26	27	28	29	30	31	32	33	34	35	36	37	38	39	40	41	42	43	44	45	46	47	48	49
SRR1822168_08_2.trim	32.54654568811678	32.704814100078636	32.820449858806356	36.08860319764568	36.061067511905335	36.18592231384085	36.19152991453336	36.20960891438448	37.91999591690333	37.930554675771056	37.99167605066106	37.92705237136329	37.9618593583002	39.387259527998864	39.40057054416946	39.37566163716844	39.3038489641563	39.24632067398531	39.2590083320187	39.201717684529136	39.15927413211251	39.108189373948264	39.01972432274696	38.992700218241936	38.93403469543577	38.86617569495902	38.76152549006579	38.67756523122172	38.61097201695509	38.70760698643592	38.7230768980086	38.69749253352647	38.77033993826879	38.892846724049114	38.89641984291338	38.945223422628324	38.938479480303215	38.93391768481336	38.89960061990827	38.87009237033423	38.83664307155454	38.78435491047555	38.76931954481328	38.71796844957516	38.6778171613237	38.66242845792963	38.6330514229302	38.61295461349858	38.64176515776244
	1	2	3	4	5	6	7	8	9	10	11	12	13	14	15	16	17	18	19	20	21	22	23	24	25	26	27	28	29	30	31	32	33	34	35	36	37	38	39	40	41	42	43	44	45	46	47	48	49
SRR1822168_09_1	32.53954230433715	32.86595184029123	33.031300503829165	36.385973704542245	36.26327094075874	36.36518675066	36.34304150405675	36.336074086636124	38.12211619211893	38.089479323481456	38.09945581640537	38.100319670062724	38.18923859390443	39.64651638855059	39.70194254780771	39.670054764961954	39.6199899803586	39.62207896771875	39.61545956749314	39.53440374557043	39.497159539535055	39.316012522252855	39.35879281889153	39.35365974210299	39.25760505105932	39.18754678470486	39.11520801543018	39.05308022627484	38.9858681676205	39.03960906068426	39.01903484292276	39.068226047778445	39.131328744858656	39.15889637522761	39.09361043613027	39.03685091831092	38.99915436065722	38.94984697323186	38.942848432322236	38.90375839118441	38.84787439833079	38.79024536803791	38.73647547354123	38.668758719218914	38.57506304716995	38.48003277869272	38.39966733234387	38.28933385653804	38.20344646662634
	1	2	3	4	5	6	7	8	9	10	11	12	13	14	15	16	17	18	19	20	21	22	23	24	25	26	27	28	29	30	31	32	33	34	35	36	37	38	39	40	41	42	43	44	45	46	47	48	49
SRR1822168_09_1.trim	32.54965681565965	32.878649651399606	33.04308563180997	36.398882391214364	36.275076165546274	36.37691830648858	36.35521874773584	36.34804067853513	38.13637919000174	38.105610425515586	38.11612170131628	38.11731574465765	38.20613495810267	39.666095410124655	39.72212559800804	39.69099797489675	39.64606657948369	39.647876475158235	39.640691591051095	39.56050704338513	39.5245902344976	39.34909983149025	39.394810550380136	39.3929928778164	39.30117217012318	39.23908169376356	39.17494997485713	39.12053209993732	39.06192173612977	39.12533926265804	39.11481789201622	39.171225032408316	39.24231388783118	39.27957619124213	39.22546127108552	39.182249910069714	39.1616562282915	39.12739293316884	39.13946970563764	39.1229526610854	39.0846701204492	39.0477138231535	39.02159795505129	38.98673281428141	38.93228510121516	38.88408892928681	38.856201184846036	38.82717811692007	38.8441162304678
	1	2	3	4	5	6	7	8	9	10	11	12	13	14	15	16	17	18	19	20	21	22	23	24	25	26	27	28	29	30	31	32	33	34	35	36	37	38	39	40	41	42	43	44	45	46	47	48	49
SRR1822168_09_2	32.27379810723209	32.436402421761116	32.55029529294365	35.78851164823101	35.751707591991575	35.86360325473886	35.857939487095514	35.86648801312421	37.54755288915281	37.55013490087257	37.60445511524268	37.53227532333503	37.55956072024705	38.95861566257752	38.96513567984399	38.929929708661156	38.85148472305311	38.78562406043757	38.78988302696444	38.72134096966998	38.666640907263854	38.60478597915115	38.50263780411053	38.4637055024737	38.39235861757243	38.305260948350394	38.184100565651725	38.08323817974982	38.002058748061195	38.07834931624701	38.078214388848735	38.03484398378537	38.08768300302057	38.18913266793908	38.16967924945706	38.19740072889089	38.16570004065506	38.136377646756536	38.0752445713827	38.0128812340039	37.95189351947066	37.86318485601761	37.80202277921085	37.70662380349195	37.61363760552145	37.52769327377194	37.41740860525566	37.292661417289416	37.18397518750576
	1	2	3	4	5	6	7	8	9	10	11	12	13	14	15	16	17	18	19	20	21	22	23	24	25	26	27	28	29	30	31	32	33	34	35	36	37	38	39	40	41	42	43	44	45	46	47	48	49
SRR1822168_09_2.trim	32.546263350939704	32.704397336304154	32.82042721572335	36.08859145209874	36.06124502601501	36.186115273783486	36.19164521166741	36.20977752558639	37.91996842904929	37.93046105352715	37.99190729862131	37.92736045044379	37.961834192609345	39.387416131816074	39.40104002645619	39.376333479913605	39.30390770321154	39.246509333193686	39.25949764813993	39.201783999030134	39.15937797468799	39.10848122905481	39.019633459446396	38.99278824438577	38.93432635724067	38.86678086600204	38.76167418342893	38.677787230021174	38.61141741504122	38.70740037820282	38.72278087705671	38.69687759906194	38.769776019477675	38.89241838887558	38.89572224091355	38.9453426931318	38.93829351304921	38.93346189170144	38.899567918749064	38.86894346099966	38.83583307653102	38.78380380498144	38.769066230868596	38.71762602010757	38.677163028517846	38.66176375816059	38.63259351949421	38.61207678182385	38.64136235539026
	1	2	3	4	5	6	7	8	9	10	11	12	13	14	15	16	17	18	19	20	21	22	23	24	25	26	27	28	29	30	31	32	33	34	35	36	37	38	39	40	41	42	43	44	45	46	47	48	49
SRR1822168_1	32.54062139581616	32.8668921398578	33.03145863575879	36.385833790113665	36.26317124323813	36.36519384027447	36.34360579832321	36.33644288847744	38.12146255238316	38.08998769618042	38.099746020320445	38.10026023545431	38.1886684201407	39.647572397261435	39.70298821486851	39.67153070928786	39.62152530910571	39.62213985540565	39.615539487747554	39.534564580169466	39.49844693626615	39.31591539932178	39.35908170957112	39.354423640588706	39.25870506576881	39.18780571219091	39.115979628459506	39.05297243614911	38.985301062343574	39.03945241755052	39.01951438792378	39.06764143204394	39.130999679968575	39.15909582883882	39.09385039036114	39.036887151951895	38.99999633885956	38.95158348701501	38.94300301542669	38.904664794338224	38.84671732995256	38.78814080204922	38.73525338394833	38.66827407711205	38.573937200776385	38.47976545779258	38.39852954273709	38.28935366624614	38.2009517054985
	1	2	3	4	5	6	7	8	9	10	11	12	13	14	15	16	17	18	19	20	21	22	23	24	25	26	27	28	29	30	31	32	33	34	35	36	37	38	39	40	41	42	43	44	45	46	47	48	49
SRR1822168_1.trim	32.55072805406162	32.87978490074605	33.04346969488398	36.39866497767012	36.27516673491952	36.376952497319216	36.355686228731344	36.3486117220379	38.13578343412354	38.10609945488711	38.116544813778674	38.11737807065815	38.205921288212714	39.66741798352545	39.72352878985255	39.69258134037655	39.64775893290039	39.64787293968297	39.64081950051307	39.56113274698245	39.526445226683116	39.34912941850481	39.39496349548079	39.394163427354194	39.302860560965065	39.23986815741465	39.17585988262519	39.120663107485626	39.061580903154415	39.125554373117964	39.1159078109945	39.17135274119749	39.24335532963399	39.28097641527254	39.227062246850096	39.18427264295901	39.16359643304154	39.13068558877312	39.14162383375752	39.12614663667979	39.086612337107226	39.0490909690851	39.023238402381736	38.9885636638903	38.93447198060653	38.88657583305107	38.8574281365249	38.830619850416845	38.84324232419676
	1	2	3	4	5	6	7	8	9	10	11	12	13	14	15	16	17	18	19	20	21	22	23	24	25	26	27	28	29	30	31	32	33	34	35	36	37	38	39	40	41	42	43	44	45	46	47	48	49
SRR1822168_1_1	32.54011841244609	32.866344016920884	33.03196368765641	36.38672999316613	36.26354656944406	36.365633169748016	36.34340516728826	36.33653213234572	38.12263805088268	38.0899159988927	38.09978221699313	38.100311193626304	38.18924230584146	39.647102702811125	39.70168694675738	39.66992128706717	39.62022916165561	39.62184442674645	39.615205555098335	39.53488483893752	39.49758920053531	39.316362092544324	39.35877080029883	39.353699437801154	39.25769216871028	39.1879376135497	39.11611570372915	39.05310874457433	38.98542902583772	39.03984803423018	39.02018325227824	39.068473263279614	39.1310988116571	39.15873979077486	39.093254775872616	39.037004645538694	38.99951432208612	38.94996673798751	38.942562816174174	38.903483175025045	38.84763721913338	38.79005995121572	38.73699896258179	38.66869109404243	38.57477696781934	38.47960495012608	38.39907776911627	38.289200901441134	38.2033995543734
	1	2	3	4	5	6	7	8	9	10	11	12	13	14	15	16	17	18	19	20	21	22	23	24	25	26	27	28	29	30	31	32	33	34	35	36	37	38	39	40	41	42	43	44	45	46	47	48	49
SRR1822168_1_1.trim	32.550283345801994	32.87907635500189	33.04377919465926	36.39965238437647	36.27541644616462	36.37739058389803	36.35552770512018	36.348496124922065	38.1369394391332	38.10601727616715	38.116498859093625	38.11739582751471	38.20620280462459	39.66676767516957	39.72190491811853	39.69101100739757	39.6464635131134	39.64775133116507	39.640590113522364	39.561138181246385	39.525085353959604	39.34937205627412	39.394772229867	39.393088814156	39.30121115313924	39.23941737183056	39.175947988444754	39.12061344230365	39.06157883891327	39.12547881091287	39.11601681364005	39.17154003077332	39.242377383764676	39.2798688482676	39.22555428241342	39.182881822240084	39.162264590342566	39.12784888349598	39.13946922200271	39.12288624106207	39.084974387348716	39.04810142206304	39.02251010265938	38.98699133032486	38.93246129223596	38.884230820868304	38.85611913397423	38.827635326315985	38.844880624026224
	1	2	3	4	5	6	7	8	9	10	11	12	13	14	15	16	17	18	19	20	21	22	23	24	25	26	27	28	29	30	31	32	33	34	35	36	37	38	39	40	41	42	43	44	45	46	47	48	49
SRR1822168_1_2	32.273404032288745	32.435916860728234	32.54939898353073	35.7877928175384	35.751611802785156	35.8630607960183	35.85770831021813	35.86575645966748	37.54664473926132	37.5496334651981	37.60367695271255	37.53173931432976	37.559086116854644	38.9580833376181	38.96419243670069	38.92985225426345	38.85090866023734	38.7850828271071	38.790291408340195	38.72081622543096	38.66600896124303	38.60391429973634	38.50142320661719	38.46333609309607	38.39161860959853	38.30403771700498	38.182827727926764	38.08213369084491	38.0014089594283	38.077839635870504	38.078258455467825	38.034544418675694	38.087332880076396	38.18791628256299	38.16911126672473	38.196144790280584	38.16553737133157	38.136120348790286	38.074834832100464	38.0129022224182	37.95162577935705	37.86307846571625	37.801310614028374	37.705433400281855	37.612454812931226	37.527257260136636	37.41722836938456	37.292634394369514	37.183079401732684
	1	2	3	4	5	6	7	8	9	10	11	12	13	14	15	16	17	18	19	20	21	22	23	24	25	26	27	28	29	30	31	32	33	34	35	36	37	38	39	40	41	42	43	44	45	46	47	48	49
SRR1822168_1_2.trim	32.5460908740728	32.704270512502184	32.81997475702262	36.08814716610609	36.06135402839883	36.185937388504534	36.19172845298132	36.20949152739386	37.91952388347934	37.93055226842926	37.99175922371226	37.927432897689094	37.96198539342785	39.387497945658176	39.40074776427876	39.3768489479994	39.303967680723154	39.246518435477846	39.2605895065027	39.201789642500934	39.15914058374286	39.10803508784967	39.0188175475081	38.992822855117836	38.934105261761886	38.866068951810895	38.760862026674765	38.67722733634645	38.611270855782614	38.70733013481784	38.72346077455772	38.697116885016214	38.77008842545421	38.891752029630005	38.89577330113423	38.944611438953764	38.93874179720983	38.93387731608249	38.89976869996509	38.86928068099798	38.83576819023697	38.7839097625054	38.76816062642643	38.71642084194077	38.67616089508186	38.66130877023851	38.63282739777495	38.61266557743843	38.640832605050626
	1	2	3	4	5	6	7	8	9	10	11	12	13	14	15	16	17	18	19	20	21	22	23	24	25	26	27	28	29	30	31	32	33	34	35	36	37	38	39	40	41	42	43	44	45	46	47	48	49
SRR1822168_2	32.27297006277503	32.43492299785959	32.548000440291936	35.78768634309454	35.75133088424262	35.86271102196676	35.85867114450672	35.86674749297439	37.54689600156506	37.55004007754932	37.60262545156387	37.52940425047262	37.55892687516649	38.95735791730773	38.964188124995474	38.93161379648246	38.85165811856699	38.78545102583961	38.78960449416132	38.71985252607946	38.66601335472607	38.60357925823862	38.50136941774576	38.463067012161595	38.392258980160676	38.30470597420918	38.181267695346314	38.08117849882259	38.001474564107404	38.077527657329355	38.07790972121132	38.03414787075633	38.08637126940733	38.18826933991468	38.16908294242037	38.197303410885574	38.16728922237456	38.135962292163626	38.07654836593353	38.01176965919001	37.950528425930074	37.861740453635996	37.80015141203422	37.70550236776299	37.612732746059876	37.527667294021654	37.418572933618506	37.2925401000335	37.18207435601136
	1	2	3	4	5	6	7	8	9	10	11	12	13	14	15	16	17	18	19	20	21	22	23	24	25	26	27	28	29	30	31	32	33	34	35	36	37	38	39	40	41	42	43	44	45	46	47	48	49
SRR1822168_2.trim	32.54641637953623	32.704315789553554	32.81960812694977	36.089001553233444	36.06196685140598	36.18588991552214	36.192895068896696	36.210778700388225	37.91954177151526	37.931138385814094	37.99118108621342	37.925627880408726	37.961937200279166	39.386986224245014	39.4009834868876	39.37870014929529	39.30496916045499	39.24709610825046	39.26012662178967	39.200537381672966	39.158526803795404	39.10741730373577	39.018596049898505	38.992548766814075	38.93455311682453	38.86670346022829	38.75965496246305	38.67625298324512	38.61151094818397	38.707321886027316	38.72336986035848	38.697027436038724	38.76912317419548	38.89200907428167	38.89572245231433	38.94582441099037	38.941116880418825	38.93409839898553	38.90206118980563	38.86950505395818	38.836202265801774	38.78342919216558	38.76758292530485	38.71770270283771	38.67776079681885	38.6632116216822	38.63494411363045	38.61271992635523	38.64098380191052
	1	2	3	4	5	6	7	8	9	10	11	12	13	14	15	16	17	18	19	20	21	22	23	24	25	26	27	28	29	30	31	32	33	34	35	36	37	38	39	40	41	42	43	44	45	46	47	48	49
SRR1822168_2_1	32.541223371023314	32.866736332242716	33.032066910788004	36.38639475868678	36.263765729471004	36.36597093942677	36.34400479434993	36.336327944995496	38.122015728078225	38.090162032154936	38.100332994025365	38.10032575156449	38.18863761352159	39.64687304761958	39.702093150780875	39.67083047150012	39.62071837253149	39.62211815716777	39.615595644654626	39.53558698553657	39.49908410725527	39.31593325475396	39.35816468082634	39.35320104832631	39.25786766034291	39.187361587420085	39.114905939534204	39.0523783525232	38.98444359197408	39.03874342507913	39.019971444011404	39.06738011538593	39.130687182197235	39.157561487299034	39.093158341683385	39.03740762877852	39.00049320362696	38.95047899726139	38.942631591932695	38.90352445206008	38.84704328524392	38.78880928372062	38.73552562358782	38.66864659098958	38.57451815748612	38.47983412376968	38.39916425184981	38.28934848891227	38.202670955901375
	1	2	3	4	5	6	7	8	9	10	11	12	13	14	15	16	17	18	19	20	21	22	23	24	25	26	27	28	29	30	31	32	33	34	35	36	37	38	39	40	41	42	43	44	45	46	47	48	49
SRR1822168_2_1.trim	32.55135423960353	32.879560108721755	33.04399106496064	36.399306021062316	36.27572877675921	36.377747312728395	36.356119593927886	36.34842149655856	38.136319562853	38.10638362958733	38.11715563878065	38.117444756314356	38.205763867168976	39.66678897527529	39.722536033754594	39.69204059106859	39.64707086890635	39.64784879039988	39.64102716631321	39.56193568305228	39.52695709602818	39.349075437478966	39.39428761996624	39.393034458331144	39.302165527432464	39.23980885311953	39.1755804675966	39.12097579509152	39.061210490044786	39.12524628471194	39.11664547297249	39.17126732316556	39.242924853760485	39.27942454927304	39.226258792381934	39.18429734223828	39.16400232234157	39.12960792587465	39.14075333439494	39.12443135011182	39.08620916118989	39.048868426657236	39.02287956925336	38.98838148665319	38.93394639386493	38.88573977213196	38.857143066555174	38.828908667404505	38.844275724837004
	1	2	3	4	5	6	7	8	9	10	11	12	13	14	15	16	17	18	19	20	21	22	23	24	25	26	27	28	29	30	31	32	33	34	35	36	37	38	39	40	41	42	43	44	45	46	47	48	49
SRR1822168_2_2	32.27408981765712	32.43611894826734	32.54979629583941	35.78906117810166	35.752126776492084	35.86463649611335	35.85928901318685	35.86762126545688	37.54793633638127	37.55098541241039	37.60380077979815	37.53120155609445	37.559541305505306	38.95848637342924	38.96483204255702	38.93155771007713	38.85221448189743	38.78585690648232	38.79128007710435	38.721297928576604	38.66663430109059	38.60373456301299	38.50230556977076	38.46382263452075	38.392756504485945	38.3057614970087	38.18442234211634	38.08282669268647	38.00207412937264	38.078445322205944	38.07879892938919	38.03559390964752	38.0874266899805	38.189549606479694	38.16944151076142	38.19702899929088	38.167150266737444	38.13613192102693	38.0763886224919	38.012879085125974	37.95215407499847	37.862350504863194	37.80190715483506	37.70646345860138	37.61341630063057	37.52910848490106	37.41972384735439	37.29443373108504	37.18403530819059
	1	2	3	4	5	6	7	8	9	10	11	12	13	14	15	16	17	18	19	20	21	22	23	24	25	26	27	28	29	30	31	32	33	34	35	36	37	38	39	40	41	42	43	44	45	46	47	48	49
SRR1822168_2_2.trim	32.54685395004207	32.70469880563464	32.820547119821946	36.08954249289212	36.06204388016393	36.187219261588005	36.19322325289511	36.211386161988955	37.920497198215415	37.93149423802961	37.991694287668714	37.926851811121175	37.96222746414785	39.38751144625356	39.401153564430956	39.37846453729693	39.30502561660448	39.24703018905236	39.2613023606826	39.20157852361994	39.158736020760045	39.10716158956038	39.0193967258617	38.9930490561432	38.93494498204612	38.86753422098166	38.762377007238065	38.6777230426716	38.611749621241856	38.70767973373509	38.723798034844464	38.6979908836102	38.769991812360885	38.89278016315277	38.895515508946914	38.94512139111608	38.94029413424504	38.93366379076108	38.90099334041446	38.86926115376209	38.83629255399294	38.7831904671964	38.768368218042035	38.71723279105884	38.676960029896954	38.66305422369912	38.634756927785055	38.61312868547355	38.64146343870311
	1	2	3	4	5	6	7	8	9	10	11	12	13	14	15	16	17	18	19	20	21	22	23	24	25	26	27	28	29	30	31	32	33	34	35	36	37	38	39	40	41	42	43	44	45	46	47	48	49
SRR1822168_3_1	32.54069364391253	32.866819422250266	33.0317637773167	36.38614152150801	36.26372362268218	36.36573254289234	36.343909002862866	36.33660290272395	38.121306188638535	38.090132037404565	38.100059540933145	38.10027792489396	38.18884386915681	39.64711873773646	39.70235199950253	39.67162215033072	39.62073990778	39.62200405166977	39.61545561017041	39.534749684547656	39.498521292277005	39.31653518884005	39.358647055122	39.353703544728226	39.258098750086084	39.18770494056041	39.116124822244686	39.05302517495919	38.98515758397728	39.03992855724711	39.020069305603734	39.068163014182545	39.13108019731808	39.158614668929175	39.09381517097883	39.03765133674223	39.00069361844502	38.95140808311409	38.94312328750843	38.905049455265726	38.84742781789324	38.78917707978623	38.7361550882667	38.669449983334694	38.57512514366598	38.48046583060344	38.39965554121711	38.29023286755013	38.202982320555606
	1	2	3	4	5	6	7	8	9	10	11	12	13	14	15	16	17	18	19	20	21	22	23	24	25	26	27	28	29	30	31	32	33	34	35	36	37	38	39	40	41	42	43	44	45	46	47	48	49
SRR1822168_3_1.trim	32.550863470154866	32.879659809967364	33.04371919320128	36.3989991156893	36.27565617586687	36.377413195870034	36.355975414505174	36.34872066597625	38.13563810867928	38.10634624492963	38.11688441530726	38.11741363495822	38.20604261759842	39.66690608452469	39.72279867494377	39.692670229809934	39.64706005165959	39.64783921795811	39.64084474756357	39.561251080635856	39.526576552312584	39.349734517236726	39.394778208548196	39.39370408391311	39.302480083161115	39.23992046155432	39.176533010677495	39.12129078586875	39.0617925945788	39.12622486792552	39.116530503518504	39.171875857324686	39.24350025992556	39.28055743646358	39.226917080739526	39.18459441121022	39.164309894468815	39.13047418213657	39.14154040143813	39.12615046292522	39.08662956810895	39.04919646974611	39.023641188015105	38.98915686839274	38.93478876923228	38.88630932225729	38.857672227508765	38.83012137561167	38.84411670887514
	1	2	3	4	5	6	7	8	9	10	11	12	13	14	15	16	17	18	19	20	21	22	23	24	25	26	27	28	29	30	31	32	33	34	35	36	37	38	39	40	41	42	43	44	45	46	47	48	49
SRR1822168_3_2	32.273232026379254	32.43521626007598	32.54825802712269	35.78790009602315	35.751648570757624	35.86356865283943	35.85863543556724	35.86707430965254	37.547309043759455	37.55008372976884	37.60320334677134	37.52999882531076	37.558767198134845	38.95711317838967	38.963828007668695	38.93083908359808	38.85134721574776	38.78535870308366	38.79033176640896	38.71994490739321	38.666019933213555	38.603573739976014	38.50149987759674	38.46291096481673	38.392166234125646	38.30438155901317	38.181835155339655	38.080919958882696	38.00056771340639	38.077019131092875	38.077257889067525	38.03407410559406	38.08639314057889	38.18775046374757	38.1679113208314	38.19614572470951	38.1658503089369	38.13507658135508	38.07545155234599	38.0117016344522	37.950189356296825	37.86099187066237	37.800110709419975	37.704802133838385	37.612613965813466	37.52819259470388	37.41920780316241	37.29326716306395	37.18202435777023
	1	2	3	4	5	6	7	8	9	10	11	12	13	14	15	16	17	18	19	20	21	22	23	24	25	26	27	28	29	30	31	32	33	34	35	36	37	38	39	40	41	42	43	44	45	46	47	48	49
SRR1822168_3_2.trim	32.5466244395841	32.704439461415284	32.819688273213586	36.088962334519984	36.06206619189897	36.18672720343978	36.1929197997887	36.211252377452695	37.92013819870312	37.93109560144482	37.9917447653531	37.92626998994725	37.962004988601464	39.38678869731036	39.400872397205205	39.37841680295799	39.30498204742734	39.247265411484285	39.26113069729034	39.20084528781424	39.158945804015126	39.10782711068563	39.0194302663053	38.99310532241326	38.93534751554054	38.867139159783434	38.760741886127086	38.67668331911822	38.61132802542094	38.70754466997508	38.72360661539417	38.697752540878696	38.77027009800589	38.892479400081164	38.89546305502714	38.9454486489334	38.94029034444089	38.93406151071349	38.90141778241825	38.86977648103531	38.83590741816607	38.78285977358314	38.76779570450365	38.716702592274785	38.677039831471745	38.66270458529798	38.63475611111523	38.61320744048454	38.640562147125664
	1	2	3	4	5	6	7	8	9	10	11	12	13	14	15	16	17	18	19	20	21	22	23	24	25	26	27	28	29	30	31	32	33	34	35	36	37	38	39	40	41	42	43	44	45	46	47	48	49
SRR1822168_4_1	32.540673644553415	32.866920690905815	33.03176341625951	36.3860004047897	36.26344515031936	36.36529874649699	36.343804859211424	36.33685757443423	38.12128401902846	38.09005567967461	38.099968331533425	38.10018927062165	38.18881998868404	39.647227130874334	39.70284790962254	39.67184289702718	39.621243587812025	39.62229352601514	39.615638173721955	39.53442332072564	39.498573446607594	39.31629300820905	39.35853101452348	39.35389037839719	39.25854362142246	39.18801820901013	39.1161384304363	39.05341648156253	38.985788427423856	39.040358949612916	39.019871584726204	39.06795767201831	39.131137854609825	39.159033404223266	39.09453033292321	39.03791325896377	39.00055577004793	38.95135623252374	38.94319147468007	38.904735418676786	38.84708527938408	38.788143967602814	38.73557793439303	38.66912899141863	38.57440975398321	38.48013900061196	38.398890202903424	38.2893358925975	38.20206738021397
	1	2	3	4	5	6	7	8	9	10	11	12	13	14	15	16	17	18	19	20	21	22	23	24	25	26	27	28	29	30	31	32	33	34	35	36	37	38	39	40	41	42	43	44	45	46	47	48	49
SRR1822168_4_1.trim	32.55072245130375	32.879743116586845	33.04373573049858	36.39883419654093	36.27535585797249	36.377003198773686	36.35586071687255	36.34896090807897	38.13557474709452	38.106181133026716	38.116727654401195	38.117333798586024	38.206043215953486	39.66705233241207	39.723260087917744	39.692815659805035	39.64749811858802	39.648145670585194	39.6410349483147	39.561043691578305	39.52666315962895	39.34953507110916	39.39462704598213	39.39384488323537	39.3028308603259	39.24015881436956	39.17630714423455	39.12140433072924	39.062266594400256	39.12657530780473	39.11633454797504	39.17171316978377	39.24361913896626	39.28097994391253	39.227601668962436	39.184871115920906	39.164088692914156	39.130429730623526	39.141594739647545	39.12610465578817	39.08670456370885	39.04888447307969	39.023477034567065	38.989323009778055	38.93470622661496	38.88672373400425	38.85774215807667	38.83017184304061	38.84402324437566
	1	2	3	4	5	6	7	8	9	10	11	12	13	14	15	16	17	18	19	20	21	22	23	24	25	26	27	28	29	30	31	32	33	34	35	36	37	38	39	40	41	42	43	44	45	46	47	48	49
SRR1822168_4_2	32.27312337275298	32.435091183933466	32.54835179519774	35.78791797461254	35.75167377675076	35.86364289717044	35.85869616171659	35.86704767516924	37.54734391978574	37.55056584203699	37.603362603783076	37.53017235238607	37.559050388517726	38.95769645213688	38.964347785185126	38.931646293074266	38.8520663177007	38.786079388921955	38.7906073668064	38.72018283346262	38.666629180243554	38.60377181067144	38.50199099864229	38.46358524289252	38.39248121838675	38.30484818834325	38.181943577919114	38.081542202589205	38.0012550390786	38.078310968423935	38.07793220433141	38.034145953030226	38.08659698012241	38.188259085145035	38.168679552286356	38.19699553083839	38.166840329883705	38.13523995170857	38.07607766104458	38.01230521684463	37.95079568713529	37.86189854486619	37.801029627088084	37.70579019589163	37.61370081807154	37.52893163932904	37.42011953632399	37.29363234605556	37.182838635911246
	1	2	3	4	5	6	7	8	9	10	11	12	13	14	15	16	17	18	19	20	21	22	23	24	25	26	27	28	29	30	31	32	33	34	35	36	37	38	39	40	41	42	43	44	45	46	47	48	49
SRR1822168_4_2.trim	32.5464615228397	32.70435209426065	32.8198291197252	36.088918353278295	36.062021315498754	36.186548046602596	36.192827505022315	36.21095060673544	37.919794722182836	37.93119417991807	37.99157451914976	37.92613919813247	37.96183366062052	39.3869054775473	39.40078585247607	39.37856406343499	39.3051394561443	39.24748008641399	39.260925558237645	39.20059086445992	39.159103864825575	39.1075890217473	39.0193208394959	38.99311992429621	38.93490837410667	38.86684749504708	38.76025397569062	38.676669625162816	38.61145804752326	38.70826206260799	38.72368422071334	38.6972537322836	38.76964385816103	38.89219381959646	38.895546731562185	38.94560801139075	38.94066791487238	38.93337093457862	38.901396699400706	38.86976954889793	38.836142605624616	38.78321651401645	38.76799814551301	38.71713081385133	38.67790183122394	38.66298654089052	38.63525823887243	38.6127807268445	38.640474433413296
	1	2	3	4	5	6	7	8	9	10	11	12	13	14	15	16	17	18	19	20	21	22	23	24	25	26	27	28	29	30	31	32	33	34	35	36	37	38	39	40	41	42	43	44	45	46	47	48	49
SRR1822168_5_1	32.54083466308085	32.8672376764578	33.03187086258762	36.38601683801354	36.263354355220024	36.36545944758789	36.343791265075915	36.33683451891476	38.12132601728631	38.09029719546648	38.09988086557473	38.10043126292616	38.18898907285985	39.647511711743725	39.702838218965496	39.67211463573005	39.62152943538535	39.62239296734377	39.6158181912772	39.53496482990535	39.49891636641085	39.31655934762042	39.35908888559039	39.35448082409515	39.258797904421066	39.188067403250955	39.11642586663147	39.053451297364276	38.98571475783822	39.04029416759652	39.01993704322862	39.06784861210528	39.131495967074606	39.15967521621252	39.09483291920605	39.03820710235773	39.00100464152408	38.95179252130764	38.943556683158526	38.90503195692287	38.84734488916245	38.788621118205434	38.73599138925997	38.66942664496279	38.57447499886813	38.480504783811675	38.399047631419265	38.289611082042285	38.201814123934064
	1	2	3	4	5	6	7	8	9	10	11	12	13	14	15	16	17	18	19	20	21	22	23	24	25	26	27	28	29	30	31	32	33	34	35	36	37	38	39	40	41	42	43	44	45	46	47	48	49
SRR1822168_5_1.trim	32.550860233250745	32.880042395488466	33.0438225776448	36.398861318711646	36.27525736508436	36.37716608233054	36.35583000770472	36.348975032817144	38.13558212571127	38.106367547534845	38.11663964477375	38.1175706625648	38.206185454494616	39.66728892740441	39.72324776901072	39.693019898103714	39.64775221345581	39.64814272880853	39.64108946098387	39.56148503424339	39.52685331719366	39.3496943126691	39.39507726086518	39.39422879616825	39.302932768077184	39.240181166866364	39.1764779431006	39.12133131666786	39.062083540660126	39.12638503588595	39.11634933643816	39.17153806151304	39.243820640760774	39.28148058330239	39.22784193628711	39.185226628567406	39.164448501110925	39.13081768971805	39.141947310595164	39.12636633883165	39.086943801696854	39.049259899680514	39.0237958830685	38.98969227010484	38.93470943672263	38.8867562959444	38.85758626053398	38.83030895487302	38.843559991782904
	1	2	3	4	5	6	7	8	9	10	11	12	13	14	15	16	17	18	19	20	21	22	23	24	25	26	27	28	29	30	31	32	33	34	35	36	37	38	39	40	41	42	43	44	45	46	47	48	49
SRR1822168_5_2	32.27307954879834	32.435116853811955	32.54848205651145	35.7880596727901	35.75161608977625	35.86352485836669	35.858576885832875	35.86696389460873	37.54743866716667	37.550458672949866	37.603217158006224	37.53024848464819	37.559106728054424	38.95767725504198	38.96479074362003	38.9320705491792	38.85230021645927	38.78644630523132	38.790425454892095	38.7206591918077	38.66681923820065	38.603861447981544	38.50229210711668	38.463867068166685	38.39316608156502	38.30506455348724	38.18176691845427	38.08163640484156	38.00161616937325	38.07832083946947	38.078093574108536	38.033754732598965	38.086243511172775	38.188487166002226	38.169170565487036	38.197627066903316	38.1676176279724	38.13583187049962	38.07663035833488	38.012355778987526	37.95087155215237	37.86252368727191	37.801337216902915	37.70615381617639	37.61407024110696	37.52939332629441	37.420196586765925	37.29343138792529	37.182951481042316
	1	2	3	4	5	6	7	8	9	10	11	12	13	14	15	16	17	18	19	20	21	22	23	24	25	26	27	28	29	30	31	32	33	34	35	36	37	38	39	40	41	42	43	44	45	46	47	48	49
SRR1822168_5_2.trim	32.54636468922337	32.70436173100661	32.819841454124955	36.089029944558376	36.061834040791254	36.18630946943546	36.19252836346201	36.21069168651453	37.91972891376123	37.93106093050179	37.99136930072081	37.926210325550116	37.96188916952134	39.38690009888169	39.40116459724851	39.37892469301809	39.30528293909333	39.24781005131754	39.26067991196323	39.20098757051048	39.15899683357144	39.10732789104885	39.01919822326332	38.992969363846214	38.93509428456962	38.86657586592393	38.75967085699225	38.676388321168645	38.61142359562167	38.70789342430057	38.72332424162571	38.696364375050905	38.76888820648358	38.892054303645715	38.895544529519675	38.945788671651115	38.94096970365875	38.93343492691831	38.90154194551889	38.86927168990634	38.835615747209566	38.78322849609756	38.76761410085189	38.716927228464996	38.67773376482637	38.663277355253015	38.63517466187081	38.61247522984098	38.6407033025295
	1	2	3	4	5	6	7	8	9	10	11	12	13	14	15	16	17	18	19	20	21	22	23	24	25	26	27	28	29	30	31	32	33	34	35	36	37	38	39	40	41	42	43	44	45	46	47	48	49
SRR1822168_6_1	32.540543036836496	32.8669850398023	33.0316768569278	36.385894874670825	36.263268026721946	36.36517747483886	36.3436554745731	36.33662241134324	38.121328672219306	38.09016444160666	38.09988900525872	38.10054422235119	38.1889094304987	39.64750997339438	39.703121570551176	39.671860705102105	39.621515255461965	39.62237549654704	39.61577638794371	39.53492343719022	39.49881620998702	39.31635756608846	39.35916533928645	39.35457552949098	39.258577018336105	39.18771497403755	39.11636322832737	39.05349510319815	38.985380465307614	39.03987664916025	39.01949418110759	39.0677296374851	39.1313481552033	39.15964364192659	39.09443210874725	39.03755667014927	39.00059790483363	38.951497219081844	38.9434240444879	38.90487892360785	38.84740892339134	38.78868322750377	38.735989142723234	38.669153656076354	38.57425768950086	38.480215542914785	38.39897987363284	38.28936869273285	38.20161765442576
	1	2	3	4	5	6	7	8	9	10	11	12	13	14	15	16	17	18	19	20	21	22	23	24	25	26	27	28	29	30	31	32	33	34	35	36	37	38	39	40	41	42	43	44	45	46	47	48	49
SRR1822168_6_1.trim	32.550595750256264	32.87980260499344	33.04360707653586	36.398704534723166	36.2752016602932	36.376931296526315	36.35569299182229	36.34877849407516	38.13562279522246	38.106241736604176	38.116685815898975	38.11770041081891	38.20613924109732	39.66733527747129	39.72363108732397	39.69285162391562	39.64776506433558	39.64812236837088	39.6410832259264	39.56141177234184	39.526728102935124	39.34949539352502	39.39513365422016	39.39432343764498	39.30273225623667	39.23983000655068	39.17637357924181	39.12130164535992	39.06176755269837	39.1259899340897	39.115972341389934	39.17149159192289	39.24372418452893	39.28144493812939	39.22750688340153	39.184669903925176	39.164152249940486	39.13052508133663	39.141979963852755	39.126320104085295	39.08717953848911	39.04953960405144	39.024039221303035	38.98961886966136	38.934639699374024	38.88672446730221	38.8577647752468	38.8302359045017	38.84336436559148
	1	2	3	4	5	6	7	8	9	10	11	12	13	14	15	16	17	18	19	20	21	22	23	24	25	26	27	28	29	30	31	32	33	34	35	36	37	38	39	40	41	42	43	44	45	46	47	48	49
SRR1822168_6_2	32.27315922045988	32.4351718752189	32.54853095944542	35.78810363075282	35.75187838274994	35.86356790250293	35.85886723594014	35.86724053042283	37.54729473932899	37.550403584436026	37.60324864456508	37.53015073230208	37.55928183706592	38.957623899551564	38.9649141250095	38.93189722256303	38.85189798566514	38.786055805370964	38.79031935982631	38.72044141477221	38.6666117512631	38.603728555132484	38.502030684771114	38.463252759373	38.39277319480182	38.30444688469665	38.18100710480969	38.08082177394602	38.00091625320471	38.07762181296081	38.077575936620285	38.033166498055415	38.085815900500826	38.1876043560713	38.1683313578293	38.197015533108015	38.1671771526166	38.13518168198319	38.07591865713557	38.01145772881283	37.950509405153944	37.86197077435654	37.80038957477276	37.70557304935604	37.6131250591696	37.528104047858704	37.41903518420797	37.29263748149557	37.18209288024667
	1	2	3	4	5	6	7	8	9	10	11	12	13	14	15	16	17	18	19	20	21	22	23	24	25	26	27	28	29	30	31	32	33	34	35	36	37	38	39	40	41	42	43	44	45	46	47	48	49
SRR1822168_6_2.trim	32.54632836466884	32.7043263899976	32.81976293342792	36.08898743378553	36.062000296058066	36.18633012562501	36.19269160671078	36.21086960423613	37.91959892285669	37.93109884929964	37.991401587912094	37.926016321835625	37.96194800825335	39.38685658801448	39.401326809435616	39.378735738414484	39.30491346329301	39.24742311484785	39.26055800729295	39.200860947188296	39.15887684907017	39.10730501759165	39.01910808259572	38.99261374525641	38.934940901929366	38.866293502358815	38.75916840056615	38.67581063598051	38.6109605757272	38.707482614461945	38.7230945012717	38.69604424509782	38.768662074161426	38.891409603082614	38.89499600656473	38.945531373554196	38.9409391361271	38.93327905541212	38.90140368788797	38.868954047530586	38.8358305522695	38.78320716658719	38.767275451907615	38.716945473983145	38.6773972167599	38.66274113510795	38.63467833005033	38.612329237720466	38.64045238152103
	1	2	3	4	5	6	7	8	9	10	11	12	13	14	15	16	17	18	19	20	21	22	23	24	25	26	27	28	29	30	31	32	33	34	35	36	37	38	39	40	41	42	43	44	45	46	47	48	49
SRR1822168_7_1	32.54044929768624	32.86678645427563	33.031444838649804	36.385855464942374	36.26333954490488	36.36517886644744	36.34358330195481	36.33649090304852	38.12129516531507	38.08997831965266	38.09984046588356	38.10030661234106	38.188816332996815	39.647466126603575	39.70311967442114	39.671703468175586	39.62137734418145	39.6220798046283	39.61529312884384	39.53459750742527	39.498505258867525	39.316010660533195	39.35906235721465	39.35453698184303	39.25857587697427	39.187587936902005	39.11619827896736	39.0534370949831	38.98531093983672	39.0396355256408	39.019604486659084	39.067857183386955	39.13135146153414	39.159662677983995	39.094208023945875	39.03754495077103	39.00050546768622	38.951663998667854	38.943466375312056	38.90505692606374	38.84750699884895	38.788590084696196	38.73605069177276	38.66882569549736	38.574141859667606	38.480179451262586	38.39913241768315	38.28970084686647	38.201739667585294
	1	2	3	4	5	6	7	8	9	10	11	12	13	14	15	16	17	18	19	20	21	22	23	24	25	26	27	28	29	30	31	32	33	34	35	36	37	38	39	40	41	42	43	44	45	46	47	48	49
SRR1822168_7_1.trim	32.5504801510341	32.87959784453409	33.04339031370704	36.39865389708216	36.27525048916466	36.37690711021717	36.35560436220894	36.34862345878592	38.135559859606964	38.106029568854694	38.11657789041688	38.11742129208296	38.206068280407635	39.66724647888396	39.723638606433916	39.69270845850661	39.64761847144444	39.64782739020429	39.64061478023882	39.561136460853476	39.526452960258325	39.34914620569607	39.39497673379965	39.39426843732019	39.30278109658328	39.23970664928819	39.176139242947855	39.12109990544131	39.06152339368649	39.12560757911468	39.1158806611335	39.17137708116976	39.24347899337524	39.28128712566607	39.227102980130354	39.18445321281621	39.16385314733873	39.130483415064354	39.14174760767937	39.12626427047285	39.08700982669752	39.04916922912775	39.02387886974825	38.98911885970466	38.93446059588688	38.886563038564844	38.85769833474828	38.83038362044817	38.84343414073007
	1	2	3	4	5	6	7	8	9	10	11	12	13	14	15	16	17	18	19	20	21	22	23	24	25	26	27	28	29	30	31	32	33	34	35	36	37	38	39	40	41	42	43	44	45	46	47	48	49
SRR1822168_7_2	32.27295910030482	32.43478187600195	32.54816408182464	35.78765908808544	35.75152706345539	35.86300602174257	35.85871559582953	35.866807490791864	37.54690355102989	37.550187862912594	37.60279796127275	37.529602778948814	37.55895679256487	38.95743898858795	38.964445740445456	38.931716355259134	38.851783142673135	38.78566901090781	38.78999464171504	38.72007542489385	38.666139912300245	38.60348429751419	38.501672494009085	38.463173395088354	38.3924507425424	38.304643482333496	38.18106184101265	38.0811756406057	38.00115805453297	38.077566843302904	38.07753661894607	38.03336084454813	38.08602040714915	38.187991610591844	38.16854406771493	38.19709171186504	38.167199891183216	38.13539784111672	38.07604193466904	38.011582842289876	37.950244181646426	37.861738031512886	37.80002178245972	37.705649764655966	37.613274100871436	37.528100771689914	37.41881593341672	37.29263549773614	37.1818995946866
	1	2	3	4	5	6	7	8	9	10	11	12	13	14	15	16	17	18	19	20	21	22	23	24	25	26	27	28	29	30	31	32	33	34	35	36	37	38	39	40	41	42	43	44	45	46	47	48	49
SRR1822168_7_2.trim	32.54634758204789	32.704157427966045	32.81963703029433	36.08884508980716	36.061941252450666	36.18607216263391	36.192823804357566	36.210699966413394	37.91944265143139	37.93113345277391	37.991207075763334	37.925758834313584	37.961875786011284	39.386960535573785	39.40113068456575	39.378764129982066	39.3050062128998	39.24723793853969	39.26043365611566	39.20066453141146	39.15851403012005	39.107162705823896	39.018769098530434	38.992529046209036	38.93457056174833	38.866483861622754	38.7592571314101	38.67613651031643	38.61118411318756	38.70741884953472	38.723037004687235	38.69622931943988	38.768864357854824	38.89180343911407	38.89523848276989	38.94561032161698	38.94094068608155	38.93341724852738	38.90153482278561	38.86908415091873	38.83558773862179	38.78305558013904	38.76701826895898	38.71717343696678	38.677619972317736	38.66285604003885	38.6344871476415	38.61241820321176	38.640472768924454
	1	2	3	4	5	6	7	8	9	10	11	12	13	14	15	16	17	18	19	20	21	22	23	24	25	26	27	28	29	30	31	32	33	34	35	36	37	38	39	40	41	42	43	44	45	46	47	48	49
SRR1822168_8_1	32.5404501170614	32.86673815803572	33.03136212746217	36.38570882956213	36.263164584453186	36.36507717257505	36.343451302051236	36.33632496756972	38.12126999552209	38.08986757581881	38.09977879062192	38.10028818403665	38.188737930608404	39.64761225691964	39.70312426037622	39.671756541743804	39.621344541142506	39.622125733082505	39.61545049262488	39.53462692319592	39.49849007562307	39.31594475406462	39.35909961465694	39.354344951128496	39.25850632384237	39.18776051047981	39.11618905437891	39.05339531772322	38.98523196840133	39.03983873950748	39.0196266590579	39.067840513957876	39.131287422662524	39.15947320829606	39.094138155429164	39.03730585979514	39.00017738534793	38.951528035988034	38.943177394401246	38.90485929402223	38.84726655943956	38.78841278714564	38.735895999457995	38.66875454096044	38.57408663707326	38.48003356293942	38.39873054568727	38.28929693819757	38.201148179641315
	1	2	3	4	5	6	7	8	9	10	11	12	13	14	15	16	17	18	19	20	21	22	23	24	25	26	27	28	29	30	31	32	33	34	35	36	37	38	39	40	41	42	43	44	45	46	47	48	49
SRR1822168_8_1.trim	32.55050333464499	32.87958456679884	33.04334283782829	36.39853854768896	36.275138238944216	36.3768332677503	36.355507622766396	36.34849407230277	38.13558519236008	38.105956150175054	38.1165722674577	38.11743774152213	38.206012571762976	39.66746209805168	39.72368610951357	39.692777189212094	39.6476088829696	39.64786774424635	39.64076092461987	39.56118354168559	39.526438157253374	39.34913243769457	39.39503012792298	39.39410326588736	39.30268308040088	39.23981024636587	39.176066140138666	39.12100208661425	39.061438527589836	39.12579272777232	39.115906157557525	39.1714091414004	39.243517323116876	39.28119794184569	39.22714740096038	39.18438068182179	39.16360695897958	39.13047276891064	39.1415978563727	39.12618308389562	39.086901945770386	39.049119039104085	39.0237419906277	38.98900797584581	38.93446120582654	38.88661093475961	38.85751110792061	38.83028017231399	38.84321201153953
	1	2	3	4	5	6	7	8	9	10	11	12	13	14	15	16	17	18	19	20	21	22	23	24	25	26	27	28	29	30	31	32	33	34	35	36	37	38	39	40	41	42	43	44	45	46	47	48	49
SRR1822168_8_2	32.273114658884396	32.43496690017264	32.548164360109965	35.78771190112423	35.75157507344878	35.863049000439034	35.858782002361224	35.8668493646212	37.546863050055	37.55000926721546	37.60286632039216	37.52962397987258	37.55906748035107	38.957290284108055	38.96412583794182	38.93158427201819	38.851728353092945	38.78546797149856	38.78984074417083	38.719900377682556	38.66606168612782	38.60360383753253	38.50169198561458	38.463137344908446	38.39230621148174	38.30461765995995	38.18140259380556	38.08129937602739	38.001425091799156	38.07756849357657	38.07780686446476	38.03351170360271	38.08619383870946	38.188104098835176	38.16863779294822	38.19737897479228	38.16733980575956	38.13582182193953	38.07645873582049	38.01170458763478	37.9505015886584	37.86192658793463	37.80017410227643	37.70524136395504	37.612935182319404	37.5278944180124	37.41860550443747	37.29270520415581	37.18196419800582
	1	2	3	4	5	6	7	8	9	10	11	12	13	14	15	16	17	18	19	20	21	22	23	24	25	26	27	28	29	30	31	32	33	34	35	36	37	38	39	40	41	42	43	44	45	46	47	48	49
SRR1822168_8_2.trim	32.54640778521052	32.70421016839705	32.819557708024334	36.08887092250104	36.06199172644813	36.186058661500745	36.19287818708317	36.21070940662489	37.91940497018494	37.9309859652309	37.991316665153214	37.92579209169517	37.962011502255045	39.38680868924741	39.40081050539294	39.378535339165175	39.30487277900536	39.24699712443624	39.26025137472127	39.20045197808518	39.158441341743156	39.10726216992466	39.0187820049448	38.99246656913248	38.93449217752475	38.86653129247344	38.75969118106282	38.676307707081214	38.611434288378284	38.70731039022323	38.723224169404794	38.69632875428074	38.76886847523898	38.8917537687199	38.895151021647635	38.945743327322376	38.94094733456125	38.93376682526234	38.901844481378674	38.86914768550826	38.83584043697251	38.783270738777794	38.76722130469703	38.71688641235418	38.67746411330704	38.66288721098615	38.634590393073246	38.612667983287686	38.640676142570825
	1	2	3	4	5	6	7	8	9	10	11	12	13	14	15	16	17	18	19	20	21	22	23	24	25	26	27	28	29	30	31	32	33	34	35	36	37	38	39	40	41	42	43	44	45	46	47	48	49
SRR1822168_9_1	32.540356520590244	32.86669552007502	33.03134720006678	36.38570790575724	36.26306388176447	36.365086691993284	36.34351243140314	36.33638879372295	38.12126818688873	38.089728888210495	38.09964790469956	38.100176392546906	38.188691686592556	39.64758964085996	39.70306687440649	39.6716703806439	39.62159720064162	39.62223824861816	39.61547848578681	39.53469823396978	39.49845219210144	39.315924145368115	39.35905860537576	39.3544051000846	39.25849898839149	39.18773358128163	39.11606284689753	39.053249501624286	38.985293782114084	39.039633174957956	39.01976509175048	39.06780118810718	39.13110502953111	39.15930231468126	39.094074604160305	39.03723716882622	39.000071773885026	38.951683546853864	38.94326951801307	38.904886460894815	38.84704482790274	38.788241056961546	38.73557370557178	38.66858845459223	38.57410701383672	38.48001905598416	38.39870638980365	38.28944938039752	38.20131550671425
	1	2	3	4	5	6	7	8	9	10	11	12	13	14	15	16	17	18	19	20	21	22	23	24	25	26	27	28	29	30	31	32	33	34	35	36	37	38	39	40	41	42	43	44	45	46	47	48	49
SRR1822168_9_1.trim	32.55044013980765	32.87956664299898	33.043336794305276	36.39851915508325	36.27503641410899	36.37683550186249	36.355588902257104	36.348544580966575	38.1355692959225	38.10582898577247	38.116426706323956	38.11729509140807	38.205933762044694	39.667437195269905	39.72360184055089	39.69268770107448	39.647818088975576	39.64796670334879	39.640763094715574	39.56125693426863	39.52643177906848	39.34909959365608	39.39495553445117	39.39414120659028	39.30265567724484	39.23978021806801	39.175934331354824	39.12084850235313	39.06149699935641	39.125664132204555	39.11607679959952	39.1714210295353	39.24334480632657	39.28104721082575	39.227099068848815	39.18440813284653	39.163523675605575	39.13065978223189	39.141726876174594	39.12622548087868	39.08670465108347	39.04900898945271	39.023489062669405	38.98882341002384	38.93452627965277	38.8866654680836	38.85747953945137	38.83045732571007	38.84335094308838
	1	2	3	4	5	6	7	8	9	10	11	12	13	14	15	16	17	18	19	20	21	22	23	24	25	26	27	28	29	30	31	32	33	34	35	36	37	38	39	40	41	42	43	44	45	46	47	48	49
SRR1822168_9_2	32.272900193796566	32.434886034637884	32.54795075653531	35.78766435432598	35.751308617624005	35.86271114973168	35.85859235811525	35.866585595310255	37.54685387894692	37.54984802436987	37.60265469633438	37.529526004060585	37.55898228592926	38.957165847728646	38.96409982760472	38.931416338587375	38.8515296875572	38.785151419373676	38.78950528903492	38.719639956157444	38.66589044277129	38.603485525924114	38.50129452992085	38.46298096506338	38.392190548521924	38.30455622673826	38.181339709618214	38.081286436345245	38.00117963510638	38.07731499520594	38.07789249375693	38.034018592938246	38.086361122396404	38.18817924086294	38.168851955661495	38.19730506571874	38.167304589938176	38.1357823061632	38.07635420146954	38.01158882937996	37.95037479657728	37.86174538594558	37.80007626638547	37.7052033236721	37.612666746494035	37.5277462310309	37.41855901456472	37.29250481130879	37.18191416600355
	1	2	3	4	5	6	7	8	9	10	11	12	13	14	15	16	17	18	19	20	21	22	23	24	25	26	27	28	29	30	31	32	33	34	35	36	37	38	39	40	41	42	43	44	45	46	47	48	49
SRR1822168_9_2.trim	32.54628713491561	32.7042155664309	32.81947613872916	36.088919163449425	36.061901393278134	36.185873261196136	36.1927722148487	36.21055949876435	37.919443924299124	37.93088938356857	37.991168987744544	37.92574538897673	37.961963545835985	39.38679347206747	39.40090191793979	39.37851476355991	39.30485148885861	39.24680334250139	39.260032855884475	39.2003280135367	39.158383467316234	39.107316299932826	39.01852560841699	38.99240564952493	38.93443560077379	38.86651765365266	38.759674931913914	38.676346368669535	38.611207623667134	38.70704590352568	38.72326701688864	38.69677537024918	38.76898572816552	38.8918223804705	38.89535400984226	38.94573955747833	38.94099868392891	38.933844169183466	38.90183564891393	38.86927952821857	38.8359481367985	38.78332185617849	38.76736517354489	38.71725473551229	38.677609997923284	38.66314429095275	38.634778857054066	38.61261409860496	38.64083564002144
	1	2	3	4	5	6	7	8	9	10	11	12	13	14	15	16	17	18	19	20	21	22	23	24	25	26	27	28	29	30	31	32	33	34	35	36	37	38	39	40	41	42	43	44	45	46	47	48	49
SRR3622817_001_1	36.33317576849787	36.26241930957059	36.22250616718614	36.249065689764684	36.33109295832902	38.343959111925194	38.39245461394153	38.404685584294725	38.453077684387786	38.428468026648154	38.4016721568164	38.39471468455027	38.39836329527158	38.4222048244383	38.34085705422692	38.32316055364344	34.07969333943897	36.949672806771346	37.58772176019617	38.0835339823035	38.1974829017534	38.317355274236675	38.339557144334314	38.35085749737802	38.30440049042055	38.20349498500672	38.191485590203406	38.2011315124747	38.14686027445825	38.116681684565044	38.104568887838454	38.1267116711228	38.10193952464659	38.11199905461099	38.06920543007814	38.02255639097744	38.05261680724404	38.04927840229257	38.017814674210086	37.92268490479637	38.027298107744805	37.943542549891426	37.90169431437139	37.801556937530464	37.86006765440123	37.844852799976366	37.82785056944916	37.73917603438853	37.60351271105071
	1	2	3	4	5	6	7	8	9	10	11	12	13	14	15	16	17	18	19	20	21	22	23	24	25	26	27	28	29	30	31	32	33	34	35	36	37	38	39	40	41	42	43	44	45	46	47	48	49
SRR3622817_001_1.trim	36.387170658682635	36.31462574850299	36.27004491017964	36.28089820359281	36.37083832335329	38.41431137724551	38.45732035928144	38.46458083832335	38.52761976047904	38.48940119760479	38.47997005988024	38.46615269461078	38.46444610778443	38.49031437125748	38.40868263473054	38.385928143712576	33.87956586826348	37.00152694610779	37.647020958083836	38.14821856287425	38.26339111949459	38.38313671477334	38.412264941909214	38.41929446291139	38.387393863156476	38.303914079000585	38.29247660187185	38.29786371620303	38.25585450172854	38.233914168773325	38.24743122306928	38.26394461371384	38.240367194105566	38.25025324685142	38.221360282419965	38.17714685442297	38.2261376503351	38.22616496847687	38.21078576204768	38.13919419695656	38.25603849238172	38.19705824735536	38.19293202851114	38.12789502939244	38.245542963608706	38.28995702800111	38.328317325420095	38.340168384329225	38.45573058120586
	1	2	3	4	5	6	7	8	9	10	11	12	13	14	15	16	17	18	19	20	21	22	23	24	25	26	27	28	29	30	31	32	33	34	35	36	37	38	39	40	41	42	43	44	45	46	47	48	49
SRR3622817_001_2	34.89435277781881	34.97411997577441	35.05756532785796	35.38539373975213	35.227779665273204	37.30985124894752	37.108025466416535	37.22782398038318	37.18802901162533	36.99754789724803	37.05492119296276	37.11654873923512	37.084006676809906	37.13183745217661	37.20562211028554	37.200969023738125	37.22169372350326	37.156358479696294	37.26160686588771	37.20238710725734	36.87702556981846	37.064109192430976	36.982850052439545	36.876213126135575	36.83687608018081	36.95351344963588	36.805855503198075	36.773594103136034	36.818352364211115	36.924752943261886	36.87763120965479	36.925964222934546	36.60001181736266	36.61791512179269	36.742086059943574	36.549182386220956	36.6222136874603	36.62782693472384	36.36611666691286	36.47912019734996	36.48160184350858	36.49241473034255	36.41456785381922	36.35867172843701	36.21705540865917	36.12739116947575	36.16850081982953	35.8627561044064	36.689718829877876
	1	2	3	4	5	6	7	8	9	10	11	12	13	14	15	16	17	18	19	20	21	22	23	24	25	26	27	28	29	30	31	32	33	34	35	36	37	38	39	40	41	42	43	44	45	46	47	48	49
SRR3622817_001_2.trim	35.132095808383234	35.194296407185625	35.29387724550898	35.632694610778444	35.48498502994012	37.597814371257485	37.39038922155689	37.524760479041916	37.52471556886228	37.331601796407185	37.3747754491018	37.47567365269461	37.4064371257485	37.47294910179641	37.54428143712575	37.55020958083832	37.56820359281437	37.535943113772454	37.65658682634731	37.62883233532934	37.6129003021148	37.7210957331077	37.598319149900995	37.61485188937444	37.60918444545317	37.612083320718156	37.589501630888265	37.57570280819525	37.55689059909656	37.661015916533394	37.606074937450416	37.673979467122955	37.59342496855153	37.597396209594365	37.62976605122831	37.61151435425211	37.603381642512076	37.631839466985134	37.60530287384625	37.65188688381703	37.68423301289952	37.69927481619187	37.704352586914865	37.74979155086159	37.804512871217206	37.83120539396765	37.91731228466741	37.96743486973948	38.2726773383553
	1	2	3	4	5	6	7	8	9	10	11	12	13	14	15	16	17	18	19	20	21	22	23	24	25	26	27	28	29	30	31	32	33	34	35	36	37	38	39	40	41	42	43	44	45	46	47	48	49
SRR3622817_002_1	36.31714628738943	36.24391788873585	36.208445351226736	36.23355454565542	36.32748016822939	38.34497337350019	38.3836499296589	38.401047382648215	38.45245899224407	38.425935610273484	38.40052442788012	38.38991065575582	38.376107596102145	38.40176184197927	38.33166380637416	38.30639256962296	34.13349341150648	36.972261300610604	37.576421368963004	38.08625807449528	38.19112891939868	38.31110652809593	38.32656683877526	38.34713884817371	38.299137492910646	38.19223375341578	38.1780034912755	38.17785618007321	38.13429625755891	38.09957500718142	38.08572775416707	38.10595358224016	38.1059756789205	38.09290180971812	38.071445933105984	38.03947940221114	38.05844571950474	38.04037063498494	38.01889266169246	37.91657766614862	38.00826415844793	37.92449564327119	37.887240640214486	37.77532831984208	37.84242857248079	37.83356780366363	37.79598135040179	37.72417450485022	37.590666362223516
	1	2	3	4	5	6	7	8	9	10	11	12	13	14	15	16	17	18	19	20	21	22	23	24	25	26	27	28	29	30	31	32	33	34	35	36	37	38	39	40	41	42	43	44	45	46	47	48	49
SRR3622817_002_1.trim	36.37295602180244	36.29706563129993	36.26036735608154	36.26690061972672	36.36967819009931	38.41180467408348	38.448338684387366	38.46425744792055	38.52549839468379	38.49039796908833	38.47539759575898	38.46153214365714	38.44111849473606	38.47167923542149	38.39849174942134	38.373657880982606	33.93704173822146	37.02605838871052	37.63500335996416	38.154267154483684	38.25942684766214	38.38157285584146	38.40094536873861	38.41864563730322	38.38306993696412	38.2911667588041	38.28143770804503	38.27839521890868	38.245060622192895	38.221038645167106	38.231558378114315	38.24474793077502	38.23979664846545	38.23431101189354	38.22181581850884	38.192345622819	38.226899094052186	38.22139781639243	38.21493181077685	38.135863326886486	38.24300022399283	38.18180263243631	38.18006398885997	38.1167469585761	38.2247537838414	38.27495785241862	38.298493730448726	38.321720365173526	38.44080784349162
	1	2	3	4	5	6	7	8	9	10	11	12	13	14	15	16	17	18	19	20	21	22	23	24	25	26	27	28	29	30	31	32	33	34	35	36	37	38	39	40	41	42	43	44	45	46	47	48	49
SRR3622817_002_2	34.88506779998085	34.97139216451715	35.04473104657244	35.36614935882799	35.22184330507413	37.29563148629637	37.07952595255106	37.20381977947513	37.15807965116707	36.973255651226	37.04968806852917	37.10314730383672	37.077610906921414	37.14481427740173	37.17133029381219	37.17856327384416	37.20700170144438	37.13529797373441	37.22435496107301	37.17365044524811	36.85826452672593	37.02823955747715	36.945214963871926	36.85083267657089	36.82030979545839	36.928318368970366	36.78531601935669	36.75345260630345	36.80477582917793	36.900491282859605	36.85035391516348	36.89820795922426	36.580892263952215	36.60404221939057	36.70846376512702	36.51598694822748	36.586784712043425	36.607997525171804	36.36212039744562	36.46422915730627	36.4475903570087	36.46786037844248	36.38460008691361	36.34721250377485	36.185450072550765	36.09503045659107	36.15315945701091	35.83291226881348	36.6674377616215
	1	2	3	4	5	6	7	8	9	10	11	12	13	14	15	16	17	18	19	20	21	22	23	24	25	26	27	28	29	30	31	32	33	34	35	36	37	38	39	40	41	42	43	44	45	46	47	48	49
SRR3622817_002_2.trim	35.123736280146346	35.19524378406631	35.284992160083625	35.61808407376988	35.48439483312178	37.59632643918465	37.37430747405361	37.51048308818039	37.50303143433137	37.31711341745688	37.37810050026133	37.46539236914806	37.4077353841559	37.49491525423729	37.5209064436646	37.53664600910923	37.56680355409542	37.52445307250056	37.63101620249384	37.610221757634584	37.59795406437616	37.691824325851584	37.569229841566546	37.59316589886073	37.59687483495175	37.593489797613024	37.56755857143938	37.55650500734815	37.549308916569316	37.64346167872121	37.58731994612651	37.656321690153725	37.587000283201554	37.59501863411193	37.612840721233326	37.5970807429432	37.58956355408337	37.63102358871442	37.60719719783181	37.64187128290559	37.65857617115456	37.680716851867324	37.684300341296925	37.75095549681501	37.78736183891849	37.80836748206073	37.905997908235186	37.94085205611282	38.26494261877717
	1	2	3	4	5	6	7	8	9	10	11	12	13	14	15	16	17	18	19	20	21	22	23	24	25	26	27	28	29	30	31	32	33	34	35	36	37	38	39	40	41	42	43	44	45	46	47	48	49
SRR3622817_003_1	36.30950016225306	36.24704256930172	36.20234431081786	36.24846842948875	36.324825700884034	38.33791411404915	38.38836006411454	38.406704492934615	38.45674726874023	38.42181861091717	38.40391177367174	38.389481085227104	38.378157788638354	38.40993480377214	38.32674323699763	38.31766198263401	34.14717335509819	36.982048911921176	37.58723314289086	38.08315714945965	38.19569193553145	38.31825691050515	38.32853293737032	38.3511254461959	38.30805463502896	38.19641961590277	38.17951088078826	38.189000226170926	38.15200161269704	38.10101481911243	38.095714552624074	38.11172843755224	38.113655807184365	38.098305684757065	38.081824707698665	38.04207762579529	38.0645521323985	38.05390243182913	38.02219425132507	37.92426715703146	38.00941559399369	37.92920358333415	37.89580895440197	37.7836281749973	37.841901605813575	37.83606541256527	37.7932699399172	37.72453856214292	37.59317258808374
	1	2	3	4	5	6	7	8	9	10	11	12	13	14	15	16	17	18	19	20	21	22	23	24	25	26	27	28	29	30	31	32	33	34	35	36	37	38	39	40	41	42	43	44	45	46	47	48	49
SRR3622817_003_1.trim	36.36322099095149	36.297978036433214	36.251893410929966	36.28146051739945	36.36572726910352	38.40432295611273	38.45031789372982	38.46885837286244	38.526981105751986	38.48444413441224	38.475799218718855	38.457502889943	38.44176266592259	38.47757304580061	38.39113883684777	38.380167018774664	33.95440865787061	37.035860206481445	37.644033762506474	38.15110415753179	38.26121879515671	38.384923561419946	38.399971097833834	38.41963680580473	38.38708053607652	38.29017592311028	38.278486572826196	38.286035552046215	38.25852692040207	38.21887696060996	38.23471383578407	38.24354719671448	38.242338656990945	38.23304263809701	38.2270364301021	38.19171703060305	38.22528311878768	38.22903113263693	38.21368052212889	38.13886834804408	38.24018564455469	38.17632425151002	38.18250475474369	38.11648928415221	38.21577971634271	38.26335825027685	38.29329902935329	38.32050598096051	38.44399271332232
	1	2	3	4	5	6	7	8	9	10	11	12	13	14	15	16	17	18	19	20	21	22	23	24	25	26	27	28	29	30	31	32	33	34	35	36	37	38	39	40	41	42	43	44	45	46	47	48	49
SRR3622817_003_2	34.90089780024191	34.989955060820314	35.066213997030275	35.384913415869335	35.2409359542938	37.30901340308576	37.09482461919699	37.220349483248604	37.17965838356622	36.991789012026395	37.05688690470337	37.115042333297275	37.09069454141386	37.161574542987225	37.17215540892687	37.182706774310915	37.21312676388739	37.145226318428996	37.23367390085846	37.18065648569715	36.876058332431924	37.03941765903258	36.953487457347116	36.8595380212994	36.83245159450503	36.931386624448095	36.78500978435094	36.76771262525444	36.8202088639336	36.905750641637084	36.8547884318488	36.91492039766749	36.592430157434634	36.61552909246458	36.71038321221717	36.521722242435565	36.601245906797914	36.60754427541719	36.367778509828604	36.47314957765038	36.46181644754309	36.47534736904212	36.391698543655906	36.35506377036768	36.19027366682072	36.100916483927115	36.146494842319534	35.84033315960784	36.67105373723793
	1	2	3	4	5	6	7	8	9	10	11	12	13	14	15	16	17	18	19	20	21	22	23	24	25	26	27	28	29	30	31	32	33	34	35	36	37	38	39	40	41	42	43	44	45	46	47	48	49
SRR3622817_003_2.trim	35.132478973173356	35.20731354885	35.30030992147327	35.628727029935824	35.495993941085025	37.60347988998286	37.38337086937457	37.52162972854467	37.51685135727668	37.33051979112688	37.38337086937457	37.4705973213218	37.415140311715234	37.50572009407263	37.51691613186112	37.535785466576314	37.56716127874995	37.52764878223781	37.63295232590585	37.607595567425356	37.60200850447842	37.693528601449934	37.569378014494724	37.59200245521003	37.59762175659756	37.58644779788049	37.55667277435377	37.56234865910068	37.559189211080515	37.64266916816672	37.590050125186	37.667901033612765	37.594821728712944	37.602829256808285	37.60986335390978	37.592398839312864	37.59907843666328	37.62289789554097	37.60341928251121	37.645029129862806	37.67129024674281	37.685581317578865	37.684956145094	37.75005781015146	37.78420174387177	37.807422668099846	37.908754758680985	37.94770171753367	38.2731397340516
	1	2	3	4	5	6	7	8	9	10	11	12	13	14	15	16	17	18	19	20	21	22	23	24	25	26	27	28	29	30	31	32	33	34	35	36	37	38	39	40	41	42	43	44	45	46	47	48	49
SRR3622817_004_1	36.3056380041052	36.23998065535522	36.202686838258096	36.2476520621982	36.32570253547749	38.339856613358144	38.3877567595505	38.41067130347465	38.455599610153726	38.41908474726443	38.39339771703658	38.38745403801001	38.37096678923197	38.40557672145188	38.32661439182504	38.31577548398529	34.15292237038349	36.98770286034939	37.5771016996707	38.079150607658114	38.18723696451513	38.31469749996308	38.33109614731464	38.34937019152675	38.31335371166143	38.19546582199973	38.18037773741491	38.18660198762534	38.15569116496109	38.10781316912536	38.09659401349695	38.11033092632791	38.10756582347643	38.09268816727949	38.074543333481	38.03405986503049	38.06168135973656	38.047217176863214	38.01533912195986	37.920853084067986	38.00771939928233	37.92850234055435	37.89316513829206	37.78174146103752	37.839882455440865	37.8309484782705	37.78733073435816	37.72948507804309	37.59171355158818
	1	2	3	4	5	6	7	8	9	10	11	12	13	14	15	16	17	18	19	20	21	22	23	24	25	26	27	28	29	30	31	32	33	34	35	36	37	38	39	40	41	42	43	44	45	46	47	48	49
SRR3622817_004_1.trim	36.35881050016463	36.2903521506181	36.250183333832204	36.281005866682634	36.366428207967914	38.405590559430095	38.450874015983715	38.471695501212245	38.52428237899967	38.48104926816127	38.4665846029513	38.45643389505822	38.43530186476698	38.472840402286806	38.3901568439642	38.37698299859319	33.96330330150558	37.04221916250112	37.63389730312191	38.14642386782005	38.25091575776851	38.381214477342205	38.40287594807877	38.41832034217331	38.39178467710548	38.29000838499087	38.28027511759966	38.283397694989546	38.26002389504215	38.22487341724535	38.23427844077984	38.244210685065795	38.23723024433692	38.22844293272865	38.219635777012826	38.18504607524102	38.22356478134646	38.22347595870377	38.20883576287658	38.136199615517945	38.23800383877159	38.177345388375265	38.182222166847325	38.11401820348991	38.21200977251566	38.254740891898564	38.279076201517704	38.32352037613368	38.437985374208225
	1	2	3	4	5	6	7	8	9	10	11	12	13	14	15	16	17	18	19	20	21	22	23	24	25	26	27	28	29	30	31	32	33	34	35	36	37	38	39	40	41	42	43	44	45	46	47	48	49
SRR3622817_004_2	34.90037507937211	34.99277529201554	35.062648591975666	35.37609828851578	35.23421417918162	37.30183183449253	37.093854752728184	37.215331000162436	37.17110412144302	36.98619294437307	37.053681389270366	37.11236506741092	37.08750498383024	37.16006216866758	37.16669620047549	37.17445251701886	37.20422628804324	37.137479880092734	37.236706094301454	37.17601411716062	36.86888096398352	37.031553183006245	36.949312600599534	36.85334618054017	36.81997666829103	36.92426793071368	36.77261182238367	36.75661557317739	36.80133714319467	36.891810274812094	36.83595076714069	36.89838523900235	36.58293093518806	36.61263825514258	36.70362084496227	36.51863214164415	36.60047770935779	36.604342946588105	36.36708678509724	36.470097018562	36.45734948832676	36.46808502783561	36.385493731449074	36.34689673503743	36.19206943398456	36.10182518938555	36.141097771674126	35.840569116496106	36.66487289872899
	1	2	3	4	5	6	7	8	9	10	11	12	13	14	15	16	17	18	19	20	21	22	23	24	25	26	27	28	29	30	31	32	33	34	35	36	37	38	39	40	41	42	43	44	45	46	47	48	49
SRR3622817_004_2.trim	35.13197416863719	35.20963662486157	35.296896045975636	35.621868358825466	35.49292106917298	37.599262174863064	37.38478778173546	37.519384746625164	37.51208880840492	37.32796177676674	37.38318267532701	37.4708424376665	37.41518752431979	37.507318387260916	37.51337588673711	37.529221167948755	37.56057125325511	37.52056706276752	37.63826364153372	37.604694842707055	37.59442884531196	37.68506802361575	37.56674873684926	37.58508833895565	37.58235527584056	37.57935721525498	37.54240525759247	37.55044126857598	37.54103408166524	37.630575236905926	37.57290475101045	37.65347215326209	37.58057376514678	37.59666293918049	37.60025120110343	37.58284701475209	37.5921303349946	37.614498493259944	37.59748287841191	37.637097782132074	37.66301706159581	37.670921196345844	37.677560127028634	37.739417145288236	37.78547161652974	37.807466869968835	37.90015000980307	37.94897897633155	38.27560624733025
	1	2	3	4	5	6	7	8	9	10	11	12	13	14	15	16	17	18	19	20	21	22	23	24	25	26	27	28	29	30	31	32	33	34	35	36	37	38	39	40	41	42	43	44	45	46	47	48	49
SRR3622817_005_1	36.300221767466034	36.23820660695777	36.202062348845246	36.25045549442924	36.32446558765425	38.343098779540696	38.38599646235121	38.40723711991684	38.45472665904802	38.413432434746916	38.3890321075587	38.38341262037012	38.36877183346474	38.40180071638864	38.32814202567305	38.3127009859941	34.14902714658209	36.9885513653021	37.580165543064524	38.08006661882868	38.18984594395868	38.314457998541236	38.329772060842835	38.34637066172932	38.313389026201634	38.19516718195858	38.18348821620408	38.18715284237383	38.15658082405365	38.11103138112998	38.09794975830004	38.10779788745079	38.103084959677304	38.09858464518682	38.073611443319365	38.03849186311248	38.0660666247346	38.04954184790473	38.01425099588652	37.92081336392602	38.00757139524514	37.92600762454857	37.8915524608511	37.78394651594747	37.84069949770112	37.82920066264473	37.78650378126818	37.72870545087304	37.58963274008322
	1	2	3	4	5	6	7	8	9	10	11	12	13	14	15	16	17	18	19	20	21	22	23	24	25	26	27	28	29	30	31	32	33	34	35	36	37	38	39	40	41	42	43	44	45	46	47	48	49
SRR3622817_005_1.trim	36.35368361193002	36.287882914565344	36.25110216542208	36.28139413076336	36.36432665399638	38.409385989853796	38.44954581506367	38.46813522290229	38.523729853493556	38.47561468356704	38.46330754380977	38.45367612947638	38.43372491507415	38.470206366071565	38.39274201996319	38.37319186507639	33.959525911736975	37.04360773985005	37.637451176989956	38.14761384553223	38.25430252674301	38.38157296106508	38.40201026083104	38.41590059360061	38.39308209991857	38.29029582361378	38.2831861060636	38.28397300413104	38.26081219982809	38.22882154152636	38.2379484862178	38.24260419274187	38.233454189773795	38.23303820541266	38.21893799412353	38.19128679030703	38.228294058975784	38.22861661102531	38.210499640870495	38.136162543011636	38.23900802184454	38.17784644701936	38.18026666312356	38.117417811910535	38.21453551912568	38.25513442350333	38.27811687855588	38.32715308662197	38.436963098494594
	1	2	3	4	5	6	7	8	9	10	11	12	13	14	15	16	17	18	19	20	21	22	23	24	25	26	27	28	29	30	31	32	33	34	35	36	37	38	39	40	41	42	43	44	45	46	47	48	49
SRR3622817_005_2	34.890185239322825	34.986336643604034	35.05086182203678	35.36976107582321	35.22801593418438	37.29323210578692	37.0847854525267	37.20853524212814	37.16033994501584	36.975954028283475	37.0439016899803	37.10183880960185	37.075025912243866	37.15650699999705	37.167385712977975	37.1718742156194	37.198034508317015	37.131223737091865	37.23198471546732	37.16745363111005	36.865660887719514	37.029151643471145	36.94213375147279	36.845072834814246	36.81105766249413	36.9208812820581	36.76868560696663	36.75213425347638	36.79233588173977	36.884964402039905	36.83268811107863	36.89732845503967	36.58113116172488	36.60653254312063	36.70132853772262	36.51573485942423	36.59118304527186	36.59912946672454	36.3656416934648	36.45961676455737	36.45244401921788	36.46124975268941	36.37986315972868	36.3499083105217	36.18993157986434	36.101691161488645	36.14140850394073	35.83986971530491	36.67384961851082
	1	2	3	4	5	6	7	8	9	10	11	12	13	14	15	16	17	18	19	20	21	22	23	24	25	26	27	28	29	30	31	32	33	34	35	36	37	38	39	40	41	42	43	44	45	46	47	48	49
SRR3622817_005_2.trim	35.12461278302381	35.20547416308756	35.287622525178456	35.61682953474103	35.488289960043694	37.59291561288778	37.37693009891804	37.51487661433937	37.505688161261844	37.32129955254927	37.376367418403845	37.46407075408168	37.40596201906529	37.50573904194663	37.51650180327133	37.529245918321536	37.5563234215764	37.51652275414154	37.635056791823175	37.597824102479684	37.5902346544786	37.68301064099622	37.55980498473045	37.576575569308126	37.57495381247411	37.57605177014443	37.53587324302364	37.54542528414525	37.53408095747786	37.624827539997014	37.57034662404529	37.65344393015902	37.58082768482066	37.5926591912262	37.60101338544091	37.582440477111824	37.58604050945408	37.610896690448506	37.59526002235659	37.63009285089996	37.65889599558714	37.6650925241058	37.676758386783554	37.74228157160118	37.78310201028782	37.81066357764572	37.90148667028884	37.95173056087389	38.27712002135527
	1	2	3	4	5	6	7	8	9	10	11	12	13	14	15	16	17	18	19	20	21	22	23	24	25	26	27	28	29	30	31	32	33	34	35	36	37	38	39	40	41	42	43	44	45	46	47	48	49
SRR3622817_006_1	36.296115572195674	36.2348810286221	36.201307946204246	36.2490295088428	36.32394699246268	38.34115473668653	38.384962313414455	38.4051283314449	38.451615843144985	38.41341445391399	38.38882210946352	38.384376077639295	38.367269323612	38.40188679245283	38.32849894083452	38.31294152421302	34.13554608601409	36.982533622345926	37.57455539681758	38.07525986501798	38.188309768954134	38.31182324252426	38.330090152224244	38.34475589930538	38.3114365239667	38.19267944233706	38.18352135573181	38.18899699492586	38.15829104882014	38.11371003497709	38.101436031331595	38.10539189122617	38.10385733287354	38.09951229124587	38.071323710527615	38.03894773141534	38.06598600916301	38.048398935908175	38.01665599290605	37.923107049608355	38.006638258042265	37.929683728262475	37.89056850091138	37.78584166707719	37.84232967141239	37.82950637962461	37.787464899748755	37.730331543425784	37.58955367259471
	1	2	3	4	5	6	7	8	9	10	11	12	13	14	15	16	17	18	19	20	21	22	23	24	25	26	27	28	29	30	31	32	33	34	35	36	37	38	39	40	41	42	43	44	45	46	47	48	49
SRR3622817_006_1.trim	36.349160379289856	36.28472953877036	36.25029834872097	36.28061257608517	36.364195157513144	38.40739954760846	38.44883881179813	38.465746071533786	38.520639739550305	38.47485881489397	38.46270016827367	38.4553450608931	38.43075064038868	38.4700028461719	38.39389271429927	38.37311316279604	33.94584783466238	37.03774673064728	37.63167289994957	38.14363431185056	38.25271391762873	38.37966927745889	38.401960025467844	38.41428432310147	38.39015150569239	38.286563555342404	38.28122748919481	38.28311053456678	38.260646992168304	38.22987022766636	38.240811331706716	38.23860746278794	38.233163531245516	38.23211170164487	38.215695290452814	38.19104298181763	38.22693321560812	38.22564852835681	38.211491629601774	38.138444555418296	38.23810580341629	38.18265004232295	38.1775234148409	38.11770621481623	38.21583967237299	38.253244821141244	38.27590972846505	38.32777223548414	38.43355720107916
	1	2	3	4	5	6	7	8	9	10	11	12	13	14	15	16	17	18	19	20	21	22	23	24	25	26	27	28	29	30	31	32	33	34	35	36	37	38	39	40	41	42	43	44	45	46	47	48	49
SRR3622817_006_2	34.88505591408444	34.979607369821174	35.04554165229814	35.36575939701463	35.22271786787527	37.28481944923395	37.08090300014779	37.2033868663481	37.15095817527957	36.96889009310804	37.03611507956057	37.09741612887334	37.07019803931228	37.15100004926351	37.161929159071875	37.167660968520615	37.19373614463767	37.1256613626287	37.22474998768412	37.16019262032612	36.86399083698704	37.030060594117934	36.93797970343367	36.84060298536874	36.80698802896694	36.91364106606237	36.76454997783142	36.74631016306222	36.79068919651214	36.88237105276122	36.82611705010099	36.891694172126705	36.57150598551653	36.59927582639539	36.696625449529535	36.503377013645995	36.582949899009805	36.59161042415882	36.3592295186955	36.453950933543524	36.44745307650623	36.458389575841174	36.37236809695059	36.34433715946599	36.1830065520469	36.095354450958176	36.131361150795605	35.82813192768117	36.67599206244769
	1	2	3	4	5	6	7	8	9	10	11	12	13	14	15	16	17	18	19	20	21	22	23	24	25	26	27	28	29	30	31	32	33	34	35	36	37	38	39	40	41	42	43	44	45	46	47	48	49
SRR3622817_006_2.trim	35.12187607667687	35.20021321322821	35.2843125995536	35.61388432558209	35.48408890042892	37.58543758644623	37.37361249119934	37.51059824535999	37.49881409504217	37.3157627990353	37.36957042777464	37.4613569748688	37.402096679965446	37.50224947445685	37.51284771981685	37.5265143382151	37.5526042472874	37.51154946596827	37.62904643254822	37.59147696348411	37.59006101691501	37.68464377022959	37.55666313060174	37.57233817301876	37.571556488247325	37.56989127911085	37.53274708265679	37.540525205241416	37.53257186050995	37.62388656561704	37.56516915686195	37.650454555880934	37.5740109350043	37.58745311005644	37.59914081219214	37.57300083408866	37.57842433697348	37.60330723690765	37.58949417888505	37.62687458633994	37.65560668310052	37.66765973843216	37.67457540106952	37.745747198350145	37.7825713344006	37.81168467937577	37.89895893210704	37.94503593292521	38.278401629546664
	1	2	3	4	5	6	7	8	9	10	11	12	13	14	15	16	17	18	19	20	21	22	23	24	25	26	27	28	29	30	31	32	33	34	35	36	37	38	39	40	41	42	43	44	45	46	47	48	49
SRR3622817_007_1	36.292520208522404	36.23534328106203	36.199869145860156	36.25160718431439	36.32473565353201	38.33915493552268	38.38454654819442	38.40465798526836	38.45322175555602	38.414651442561365	38.391680209366626	38.385536396445836	38.37114033051223	38.402188641016444	38.32582469766362	38.31352651906882	34.142227897258394	36.98504463814609	37.57391570460733	38.07730313838881	38.18871488571368	38.31244802769042	38.330505898989045	38.347949600050654	38.312410037778854	38.19511618581288	38.1851733817353	38.188875287562524	38.158757729891725	38.11322259977628	38.09838964985965	38.104221101285326	38.10399527236656	38.097496886937805	38.073284649965174	38.03894388045841	38.068181338511216	38.04825140879255	38.01757244465081	37.92427766404255	38.00611426521179	37.93284016799983	37.89135518456765	37.78547096937591	37.84579261729385	37.830330723285705	37.784529663789286	37.72626580274794	37.58888584031574
	1	2	3	4	5	6	7	8	9	10	11	12	13	14	15	16	17	18	19	20	21	22	23	24	25	26	27	28	29	30	31	32	33	34	35	36	37	38	39	40	41	42	43	44	45	46	47	48	49
SRR3622817_007_1.trim	36.345523428943046	36.285415097891565	36.24893251985213	36.284212845700985	36.36609007050931	38.405974038198245	38.44864543400876	38.465958293400874	38.521736805175244	38.475580589403066	38.46508548398138	38.45508240347755	38.43465267319277	38.47070954271632	38.39104215156079	38.37479035460022	33.952949582420594	37.04063056202081	37.63131717209748	38.1459238944414	38.2530629271893	38.38032830373551	38.40205512862204	38.41729480154646	38.39029979608474	38.28903442593128	38.282272358063345	38.28308137975431	38.26185740185422	38.229484890848475	38.23836376829381	38.23777119146414	38.233892022284266	38.23119700128547	38.21859020155441	38.19212471447852	38.23008917286591	38.2267747343654	38.212253396560996	38.14011813692263	38.23758623216953	38.186850267005575	38.17950750796371	38.118027238721545	38.2194317815761	38.25560891089109	38.276071787898026	38.327357556978484	38.43394834521425
	1	2	3	4	5	6	7	8	9	10	11	12	13	14	15	16	17	18	19	20	21	22	23	24	25	26	27	28	29	30	31	32	33	34	35	36	37	38	39	40	41	42	43	44	45	46	47	48	49
SRR3622817_007_2	34.88615267723349	34.98207931449315	35.04438699056584	35.36255672104852	35.22063274308267	37.285251472109074	37.08333931322682	37.20320381587556	37.153339946392016	36.9719106814968	37.03876237310314	37.105006226124395	37.07023279373588	37.14992296490154	37.16671450581457	37.168757518836664	37.191291868048374	37.12614972246259	37.22063696418395	37.155916928726704	36.86289651970199	37.033082881323736	36.93964669382242	36.84792638399358	36.81181908359891	36.91569616512948	36.76721259576624	36.748871910681494	36.7930394039805	36.88190202823917	36.82901585023533	36.889320613748126	36.5741119858171	36.60269517317068	36.698440303075074	36.505014668326965	36.58496654777231	36.59727105801904	36.36003672358118	36.45327029822081	36.446077541630615	36.4585931069416	36.373305755471605	36.34556889892573	36.18241278149469	36.09483337202676	36.12792258500243	35.82958780945949	36.683856578089795
	1	2	3	4	5	6	7	8	9	10	11	12	13	14	15	16	17	18	19	20	21	22	23	24	25	26	27	28	29	30	31	32	33	34	35	36	37	38	39	40	41	42	43	44	45	46	47	48	49
SRR3622817_007_2.trim	35.12278160939211	35.202143089403066	35.28285015060241	35.61109922645126	35.48191059693319	37.58657927163198	37.376839745345016	37.510580674972616	37.500964796686745	37.31900542510953	37.37281155873494	37.46911153135268	37.40305397727273	37.501968099671416	37.51874187089266	37.52749777519168	37.5508047816265	37.511943370071194	37.62448230421687	37.586746132256295	37.586528980363305	37.6851412625686	37.55652755888512	37.57778737649155	37.57413674615215	37.56983530134211	37.53520751347884	37.54153056817368	37.5334283814152	37.62277820227312	37.567309117865086	37.647704590818364	37.576097803843986	37.59024976491163	37.60042517100466	37.575579079668266	37.58004669836333	37.60825175327855	37.5889783866348	37.62521754965895	37.65382024871454	37.669004717567915	37.67555804280568	37.74758190017846	37.78309813692163	37.81295000909951	37.896868501018986	37.94720161673169	38.28329975814643
	1	2	3	4	5	6	7	8	9	10	11	12	13	14	15	16	17	18	19	20	21	22	23	24	25	26	27	28	29	30	31	32	33	34	35	36	37	38	39	40	41	42	43	44	45	46	47	48	49
SRR3622817_008_1	36.28979330170414	36.23655389526892	36.19905334101893	36.25155928996882	36.32309633603807	38.34014691319706	38.3858651472827	38.4031651369367	38.45197978096041	38.41204052675919	38.39061137468777	38.384671662306566	38.370745207585095	38.40249449445011	38.326087438478254	38.314660651206786	34.13796205974076	36.98308429033831	37.571684846066304	38.07975657340487	38.19144533617109	38.31317341373653	38.33291949334161	38.34939365051213	38.3138902437222	38.192507648649844	38.184363868812724	38.18731617375368	38.15843051183139	38.114679865206405	38.09764961054701	38.100760800484785	38.103415657931684	38.09756647304867	38.0743249235135	38.03924089921518	38.06892468112151	38.04951669400967	38.01744224715115	37.927012666459746	38.00660665986787	37.93706860875863	37.89561440458771	37.785553289288934	37.84559703808806	37.83134727087305	37.78663592426728	37.72717598545648	37.588280938234384
	1	2	3	4	5	6	7	8	9	10	11	12	13	14	15	16	17	18	19	20	21	22	23	24	25	26	27	28	29	30	31	32	33	34	35	36	37	38	39	40	41	42	43	44	45	46	47	48	49
SRR3622817_008_1.trim	36.342689738725966	36.28659437454708	36.2481232573773	36.28383426616508	36.364283748129814	38.40641004274985	38.44891271578561	38.4641569778873	38.52028043000766	38.472987826686165	38.46434984841874	38.45374384171883	38.43439125004447	38.471119042313546	38.391223829060536	38.374854176770526	33.948879946520556	37.0385254205233	37.629557502570044	38.147907354733846	38.255654697813775	38.3808430553735	38.40424615488334	38.41846580268185	38.39113195496678	38.28602633994642	38.28056135532682	38.28040142674413	38.260765905599605	38.23024528546981	38.236514210001566	38.23481875334908	38.23276786860972	38.23199639937443	38.21898023224085	38.19163315693965	38.22942674891055	38.225469893642455	38.2099578928943	38.14041269334531	38.23419355355933	38.18733175368025	38.18019423526357	38.1157310281492	38.21670162278997	38.2520319743512	38.275082391222725	38.32577693677649	38.430877423446276
	1	2	3	4	5	6	7	8	9	10	11	12	13	14	15	16	17	18	19	20	21	22	23	24	25	26	27	28	29	30	31	32	33	34	35	36	37	38	39	40	41	42	43	44	45	46	47	48	49
SRR3622817_008_2	34.88649144977017	34.9815102203698	35.044685481606294	35.358719830325605	35.22058964808821	37.28314414933712	37.080299738394004	37.20383651842327	37.14775380954492	36.97046956059061	37.0364049867719	37.1056899303862	37.067777383644454	37.14978051700439	37.165434384191315	37.16770126664598	37.190682318686356	37.12533624499328	37.220728210585435	37.156124831877506	36.86045832779083	37.03284115934318	36.94327251363455	36.84984074550319	36.81146817127064	36.91681261916375	36.76735541465289	36.74477157510457	36.79227818915444	36.88170272986594	36.82675438596491	36.88896709972066	36.57397205102056	36.60328448543431	36.69677537356449	36.50356382742872	36.58469678830606	36.59371813062564	36.357700010346	36.451094828478105	36.44630795607384	36.45689782586204	36.371192302576155	36.34214221315715	36.1807298363854	36.09557117308858	36.128105647437884	35.83117545337649	36.68481032645166
	1	2	3	4	5	6	7	8	9	10	11	12	13	14	15	16	17	18	19	20	21	22	23	24	25	26	27	28	29	30	31	32	33	34	35	36	37	38	39	40	41	42	43	44	45	46	47	48	49
SRR3622817_008_2.trim	35.121798676870704	35.20051981417018	35.282366203090795	35.60715268792237	35.48156213895292	37.58480030409878	37.37336926093136	37.51064813861212	37.49428597643983	37.31610169332836	37.36952870306739	37.46831399322519	37.398976100906864	37.50079488874366	37.51594552437378	37.52477637317264	37.54967165196419	37.51022120190174	37.62400170774684	37.58618223081921	37.583712483922696	37.684894190189404	37.56035792576915	37.578963088992865	37.573131329946015	37.57084103800636	37.5359280244471	37.53734005870451	37.53263551601004	37.6230851755093	37.5665790016108	37.647006535747806	37.576738390410895	37.59183155368188	37.60038065046106	37.57491342511175	37.58194923038221	37.604988251948996	37.5865905140303	37.62297701330299	37.65284007821101	37.665928897785854	37.67317827533988	37.74180368817741	37.77925248373789	37.81471426327717	37.89202781699537	37.94624781525849	38.27998301273554
	1	2	3	4	5	6	7	8	9	10	11	12	13	14	15	16	17	18	19	20	21	22	23	24	25	26	27	28	29	30	31	32	33	34	35	36	37	38	39	40	41	42	43	44	45	46	47	48	49
SRR3622817_009_1	36.28895703909091	36.234837857637984	36.19789055595891	36.253023229837744	36.32466745293092	38.342427388277656	38.3836142749669	38.40163045799345	38.45061647278354	38.41103441931976	38.38933549720263	38.38582194728525	38.369637278124	38.402226726633	38.3271428712224	38.31405617080551	34.13798116251031	36.983411247959054	37.5686579520554	38.076987644262516	38.19050865164442	38.31305253405959	38.33347350300434	38.3493312921125	38.31604866077735	38.19211184225656	38.185465828714854	38.187359761886775	38.15809824798862	38.11642514775307	38.095631305581925	38.099376463979134	38.10112913240449	38.09560830899528	38.07442023962443	38.037865522531725	38.068761436695326	38.04875769153693	38.01547834542844	37.925289017815786	38.00703202767475	37.9369597855404	37.89662705778385	37.78652925658606	37.84374969201	37.830482304126576	37.78652925658606	37.7284842292694	37.58704208046834
	1	2	3	4	5	6	7	8	9	10	11	12	13	14	15	16	17	18	19	20	21	22	23	24	25	26	27	28	29	30	31	32	33	34	35	36	37	38	39	40	41	42	43	44	45	46	47	48	49
SRR3622817_009_1.trim	36.34140254845358	36.285222698350864	36.247200663250524	36.28423881014454	36.36509577510746	38.40850006159706	38.44681176936728	38.46243078654454	38.518425845461294	38.47156213478769	38.46278205627641	38.45530051042322	38.43344687170164	38.4704667059556	38.392348313072894	38.37456507479881	33.948648027728666	37.03885609261535	37.62641048948022	38.144909585501715	38.254923309742736	38.380434366389466	38.40484431946269	38.41879554903603	38.39313885313409	38.28616493615944	38.28148438477255	38.28070957657856	38.26071228571667	38.23262489455431	38.23459824832146	38.23382666472085	38.23114224499802	38.23000827174359	38.21919555237333	38.190560670531646	38.22921767775681	38.22469498553999	38.20917279529377	38.13835859806993	38.234741390831736	38.18751304278396	38.18134368604969	38.11714621696421	38.21525791910192	38.250521426136594	38.27480065196811	38.32656494290408	38.42973261386059
	1	2	3	4	5	6	7	8	9	10	11	12	13	14	15	16	17	18	19	20	21	22	23	24	25	26	27	28	29	30	31	32	33	34	35	36	37	38	39	40	41	42	43	44	45	46	47	48	49
SRR3622817_009_2	34.88438794584632	34.97726951671031	35.04485155703318	35.35481926325507	35.21761012901085	37.28066348437711	37.07708127322245	37.20168170752941	37.145348283304806	36.970437887862076	37.03958205346378	37.104632826641875	37.066736094456836	37.149237991675236	37.164253120144025	37.16491345070353	37.19238780129635	37.123514666894444	37.222015617967564	37.157736873055555	36.85944321978495	37.03306909160197	36.94170036761686	36.85030700443177	36.814897188831544	36.915934334889435	36.76582904337485	36.742334744885724	36.79104315802269	36.882866885900796	36.8244210609311	36.886112689845035	36.57443338053109	36.6053145111747	36.69792669345222	36.50376322714386	36.58695666457507	36.593625674703425	36.35827696431915	36.44979188089082	36.448536924305095	36.45929111379039	36.37108934830959	36.341850830998084	36.18097492386487	36.092876643023985	36.12879402614384	35.826523605996194	36.685224411003375
	1	2	3	4	5	6	7	8	9	10	11	12	13	14	15	16	17	18	19	20	21	22	23	24	25	26	27	28	29	30	31	32	33	34	35	36	37	38	39	40	41	42	43	44	45	46	47	48	49
SRR3622817_009_2.trim	35.11942338490839	35.19602182866694	35.28199467934567	35.602600727844205	35.47831616939525	37.580445762954525	37.36859515414248	37.508067550334786	37.49190747788332	37.31573488624521	37.37197466862445	37.46693736078232	37.39720615704254	37.499052737073775	37.513937583863566	37.52115442882876	37.55088416755733	37.50729009552539	37.623840060731375	37.58586463962389	37.57986654487571	37.6833225843293	37.556841226291304	37.577507777585424	37.57519967305587	37.569098508788755	37.532819730965905	37.53316442440058	37.53085484252901	37.622838032666905	37.563354136336024	37.64377075536793	37.575920511126704	37.592543703663175	37.60040220889146	37.57226719567153	37.58107681691616	37.6017116846249	37.583433417875334	37.61974817046922	37.652091976859694	37.66572519609833	37.67258806503205	37.73980527781318	37.78069161493914	37.81285232690351	37.89465007056991	37.94290036196742	38.2822238810531
	1	2	3	4	5	6	7	8	9	10	11	12	13	14	15	16	17	18	19	20	21	22	23	24	25	26	27	28	29	30	31	32	33	34	35	36	37	38	39	40	41	42	43	44	45	46	47	48	49
SRR3622817_01_1	36.286519244921664	36.232591200210436	36.19556138779781	36.25176371143405	36.325125831611736	38.34096598482632	38.38256799931432	38.40303946516762	38.45085104433588	38.4093022293549	38.38748304265714	38.38447579274654	38.36921787858099	38.4011863490065	38.325549949903795	38.31155404626584	34.14050580909061	36.98371208426802	37.567598840250746	38.07526104702541	38.18905035924445	38.31118460524488	38.33239790866827	38.3453638107398	38.31565779712663	38.19257630434847	38.18539437090105	38.185954443488825	38.15578588971742	38.114743947817196	38.09373162030921	38.09849740947956	38.10035495893294	38.09420007152378	38.07658216811635	38.03938093507	38.069236202855635	38.04958637383294	38.0168258218585	37.92573348820301	38.00567018078966	37.93814966203536	37.89866528347948	37.78893538919873	37.844998803011094	37.82863108801858	37.78547594347848	37.727491436357134	37.5836517914934
[truncated: 2,582 more rows]
[truncated: 6 more columns]
