# Supplementary material for: Combining signal and sequence to detect RNA polymerase initiation in ATAC-seq data
Source: PLoS One. 2020 Apr 30;15(4):e0232332. doi: 10.1371/journal.pone.0232332 (PMC7192442; doi:10.1371/journal.pone.0232332)
Supplement: S1 File — (ZIP) [file pone.0232332.s011.zip › multiqc_reports/all_other_ATAC_samples_MultiQC/multiqc_data/mqc_rseqc_read_dups_plot_1.txt]

	4	8	12	16	20	24	28	32	36	40	44	48	52	56	60	64	68	72	76	80	84	88	92	96	100	104	108	112	116	120	124	128	132	136	140	144	148	152	156	160	164	168	172	176	180	184	188	192	196	200	204	208	212	216	220	224	228	232	236	240	244	248	252	256	260	264	268	272	276	280	284	288	292	296	300	304	308	312	316	320	324	328	332	336	340	344	348	352	356	360	364	368	372	376	380	384	388	392	396	400	404	408	412	416	420	424	428	432	436	440	444	448	452	456	460	464	468	472	476	480	484	488	492	496	500
SRR1822165.read_duplication	71994622	1813489	171714	47265	22723	13258	9027	6574	5034	4058	3410	2847	2467	2115	1840	1631	1560	1387	1266	1184	1112	1002	893	858	784	822	729	662	649	628	590	552	518	529	448	456	454	425	401	398	372	370	342	316	337	303	310	316	283	290	269	266	228	236	244	257	232	247	255	216	218	215	193	206	183	163	205	202	185	150	158	173	158	160	152	140	146	153	155	161	119	125	127	140	144	120	144	145	134	85	134	93	102	96	115	107	112	106	128	78	108	97	106	88	94	104	108	107	102	78	79	79	79	91	86	84	74	76	80	68	69	90	68	63	76
	1	2	3	4	5	6	7	8	9	10	11	12	13	14	15	16	17	18	19	20	21	22	23	24	25	26	27	28	29	30	31	32	33	34	35	36	37	38	39	40	41	42	43	44	45	46	47	48	49	50	51	52	53	54	55	56	57	58	59	60	61	62	63	64	65	66	67	68	69	70	71	72	73	74	75	76	77	78	79	80	81	82	83	84	85	86	87	88	89	90	91	92	93	94	95	96	97	98	99	100	101	102	103	105	106	107	108	111	112	115	118	119	120	121	123	124	126	127	131	132	133	136	143	145	148	152	154	167	177	178	180	213	243
SRR1822165_001.read_duplication	126027	14883	1471	2059	932	1087	639	678	493	479	396	363	323	293	240	232	240	177	209	193	151	150	119	113	124	106	92	78	80	76	68	81	63	59	55	46	56	39	42	45	44	39	36	30	17	33	28	24	21	18	19	24	21	15	16	18	21	15	12	12	12	6	15	17	10	8	7	11	11	9	7	2	5	10	8	10	6	3	7	5	4	3	3	5	4	5	11	2	4	6	5	3	4	3	2	1	2	2	1	3	3	2	3	5	2	1	2	1	2	4	2	1	3	2	1	1	1	2	1	1	1	1	1	1	1	1	1	1	1	1	1	1	1
	3	6	9	12	15	18	21	24	27	30	33	36	39	42	45	48	51	54	57	60	63	66	69	72	75	78	81	84	87	90	93	96	99	102	105	108	111	114	117	120	123	126	129	132	135	138	141	144	147	150	155	158	161	164	167	170	173	176	179	184	187	190	194	197	203	207	213	222	225	229	235	244	249	265	279	311	374
SRR1822165_002.read_duplication	273329	3694	1583	1110	795	572	463	360	305	296	255	197	180	176	127	140	120	111	77	84	76	64	59	44	52	48	38	36	32	25	27	34	31	19	19	20	18	21	19	7	15	8	6	9	15	9	6	12	8	6	5	5	6	2	4	3	3	4	2	5	6	4	4	2	6	2	3	5	2	2	4	2	2	2	3	2	2
	3	6	9	12	15	18	21	24	27	30	33	36	39	42	45	48	51	54	57	60	63	66	69	72	75	78	81	84	87	90	93	96	99	102	105	108	111	114	117	120	123	126	129	132	135	138	141	144	147	150	153	156	159	162	165	168	171	174	177	180	183	186	189	192	195	198	201	205	209	212	215	218	221	224	227	232	236	240	244	247	250	256	260	264	269	272	276	283	286	292	302	306	312	320	323	327	335	352	359	380	395	451	495
SRR1822165_003.read_duplication	404832	4249	1675	1175	824	691	545	440	373	335	254	249	196	228	195	167	153	122	128	125	103	121	76	91	73	91	55	53	46	55	41	48	46	37	37	33	30	29	32	24	28	25	13	21	19	24	15	17	18	18	8	20	10	12	13	9	9	13	10	11	8	8	10	4	9	6	10	4	7	4	7	4	8	8	3	4	3	2	6	4	2	3	3	4	4	3	4	5	2	2	3	3	4	2	3	2	2	4	3	3	2	3	2
	3	6	9	12	15	18	21	24	27	30	33	36	39	42	45	48	51	54	57	60	63	66	69	72	75	78	81	84	87	90	93	96	99	102	105	108	111	114	117	120	123	126	129	132	135	138	141	144	147	150	153	156	159	162	165	168	171	174	177	180	183	186	189	192	195	198	201	204	207	210	213	216	219	222	225	228	231	234	237	240	243	246	250	253	257	260	263	267	270	273	276	279	283	287	290	293	296	301	305	308	311	317	321	325	328	333	338	342	349	352	358	361	365	368	374	382	393	401	408	417	421	425	434	440	449	463	476	483	496
SRR1822165_004.read_duplication	534957	4862	1867	1218	879	700	562	443	401	337	294	310	236	218	181	187	156	162	148	151	110	113	116	94	85	100	91	83	75	73	56	77	68	47	56	46	35	39	52	46	34	35	30	28	33	24	31	20	20	28	18	26	20	18	22	21	20	16	19	16	15	10	15	11	14	18	11	10	11	13	4	7	8	14	9	7	7	10	9	10	6	5	6	4	5	9	3	7	3	7	7	3	4	2	9	2	3	5	2	4	2	5	4	4	2	4	3	3	4	2	3	2	4	2	3	3	4	5	3	2	3	3	2	2	2	2	2	3	3
	4	8	12	16	20	24	28	32	36	40	44	48	52	56	60	64	68	72	76	80	84	88	92	96	100	104	108	112	116	120	124	128	132	136	140	144	148	152	156	160	164	168	172	176	180	184	188	192	196	200	204	208	212	216	220	224	228	232	236	240	244	248	252	256	260	264	268	272	276	280	284	288	292	296	300	305	310	314	318	323	329	333	338	344	348	354	359	363	367	371	380	385	392	397	408	417	422	428	437	445	452	458	467	474	484	494
SRR1822165_005.read_duplication	667036	3913	1886	1304	935	745	636	494	435	402	313	307	275	220	233	195	192	172	172	137	133	116	111	93	102	110	103	100	86	86	77	62	55	61	46	45	56	41	48	37	40	32	31	40	34	21	21	31	25	26	22	20	16	19	14	18	22	16	20	20	11	17	14	10	13	12	14	7	7	12	14	12	11	7	9	10	7	3	11	6	8	5	6	5	9	7	5	3	7	5	6	6	8	4	3	3	4	4	5	4	4	4	3	6	3	5
	4	8	12	16	20	24	28	32	36	40	44	48	52	56	60	64	68	72	76	80	84	88	92	96	100	104	108	112	116	120	124	128	132	136	140	144	148	152	156	160	164	168	172	176	180	184	188	192	196	200	204	208	212	216	220	224	228	232	236	240	244	248	252	256	260	264	268	272	276	280	285	289	293	297	301	305	309	313	317	321	325	329	333	337	341	345	350	354	358	362	366	371	375	379	386	392	396	400	407	413	417	421	426	431	438	443	447	453	460	466	471	481	489	500
SRR1822165_006.read_duplication	796751	4198	2054	1292	970	741	618	536	465	391	344	320	284	264	249	217	175	201	178	167	160	124	131	122	124	108	102	82	85	80	90	78	84	85	57	70	51	52	48	56	46	45	34	42	39	37	36	32	35	34	25	33	25	22	18	26	25	22	24	17	19	18	13	17	21	11	10	15	20	13	13	10	12	13	9	12	8	8	12	14	4	10	5	11	10	8	9	9	9	5	4	8	8	7	6	5	4	4	7	10	5	7	4	5	4	7	5	5	4	5	6	5	3	4
	4	8	12	16	20	24	28	32	36	40	44	48	52	56	60	64	68	72	76	80	84	88	92	96	100	104	108	112	116	120	124	128	132	136	140	144	148	152	156	160	164	168	172	176	180	184	188	192	196	200	204	208	212	216	220	224	228	232	236	240	244	248	252	256	260	264	268	272	276	280	284	288	292	296	300	304	308	312	316	320	324	328	333	337	341	345	349	354	358	362	366	370	374	378	382	386	391	395	399	404	409	413	417	421	425	429	433	437	442	446	451	458	463	467	471	475	481	486	492	497
SRR1822165_007.read_duplication	926524	4585	2145	1390	978	779	634	539	469	436	350	346	296	293	229	257	212	182	164	164	163	147	146	132	120	133	115	99	93	106	75	111	75	94	68	72	75	73	68	69	64	54	37	51	36	43	43	49	34	33	23	33	33	34	28	26	30	31	24	25	20	18	20	16	17	22	12	14	27	13	19	16	15	9	17	9	16	17	12	10	14	14	5	14	9	13	7	7	11	8	9	14	9	7	7	9	7	6	8	12	4	13	6	6	7	4	6	5	3	6	6	7	7	4	4	5	4	3	4	4
	4	8	12	16	20	24	28	32	36	40	44	48	52	56	60	64	68	72	76	80	84	88	92	96	100	104	108	112	116	120	124	128	132	136	140	144	148	152	156	160	164	168	172	176	180	184	188	192	196	200	204	208	212	216	220	224	228	232	236	240	244	248	252	256	260	264	268	272	276	280	284	288	292	296	300	304	308	312	316	320	324	328	332	336	340	344	349	353	357	361	365	369	374	378	382	386	390	394	399	403	408	412	416	420	424	428	432	436	440	444	448	453	458	463	467	471	477	485	491	495	500
SRR1822165_008.read_duplication	1055460	4814	2259	1396	1042	820	656	537	475	401	392	324	300	267	280	269	214	223	182	172	168	144	142	151	134	122	131	115	99	112	88	81	85	99	70	88	55	63	81	63	62	66	61	61	52	52	57	59	34	36	34	34	37	35	34	42	38	22	30	31	41	22	22	27	30	26	20	21	20	18	14	17	17	22	14	17	13	15	18	18	11	17	15	14	12	13	10	13	8	9	10	17	8	10	10	9	7	7	7	4	6	8	12	13	11	9	7	6	8	8	9	6	5	6	5	11	7	7	7	4	5
	4	8	12	16	20	24	28	32	36	40	44	48	52	56	60	64	68	72	76	80	84	88	92	96	100	104	108	112	116	120	124	128	132	136	140	144	148	152	156	160	164	168	172	176	180	184	188	192	196	200	204	208	212	216	220	224	228	232	236	240	244	248	252	256	260	264	268	272	276	280	284	288	292	296	300	304	308	312	316	320	324	328	332	337	341	345	349	353	357	361	366	370	374	379	383	387	391	395	399	403	407	411	415	419	423	427	431	435	439	445	450	454	459	464	468	472	476	480	486	491	495	500
SRR1822165_009.read_duplication	1184503	5139	2362	1474	1021	804	643	560	506	445	370	347	319	299	248	244	232	193	208	188	178	145	156	125	124	130	125	117	106	111	102	109	94	91	81	81	85	77	73	79	62	67	59	59	48	74	51	63	60	44	46	48	39	40	38	38	25	35	27	34	34	32	29	24	30	28	20	26	25	21	20	24	21	19	26	17	27	12	18	16	9	22	18	16	17	10	15	17	9	13	17	18	7	14	9	13	8	12	10	7	13	12	12	8	3	10	13	10	6	10	8	4	3	8	8	9	10	8	8	5	5	10
	4	8	12	16	20	24	28	32	36	40	44	48	52	56	60	64	68	72	76	80	84	88	92	96	100	104	108	112	116	120	124	128	132	136	140	144	148	152	156	160	164	168	172	176	180	184	188	192	196	200	204	208	212	216	220	224	228	232	236	240	244	248	252	256	260	264	268	272	276	280	284	288	292	296	300	304	308	312	316	320	324	328	332	336	340	344	348	352	356	360	364	368	372	376	380	384	388	392	396	400	404	408	413	418	422	426	431	435	440	445	449	453	459	463	467	471	475	480	485	490	494	499
SRR1822165_01.read_duplication	1312252	5337	2467	1505	1086	876	667	566	499	438	405	331	305	299	286	229	214	234	201	187	162	155	153	151	131	109	125	122	110	112	102	101	91	98	94	75	78	71	80	74	72	83	61	69	57	55	55	51	56	57	50	54	54	52	48	43	52	43	38	32	38	40	33	30	21	23	32	25	28	31	30	17	23	21	24	23	22	23	17	25	24	15	15	28	12	18	16	9	19	15	12	11	15	11	11	9	11	12	8	15	13	18	11	9	11	8	11	13	12	8	12	8	7	10	8	8	10	8	4	7	8	5
	4	8	12	16	20	24	28	32	36	40	44	48	52	56	60	64	68	72	76	80	84	88	92	96	100	104	108	112	116	120	124	128	132	136	140	144	148	152	156	160	164	168	172	176	180	184	188	192	196	200	204	208	212	216	220	224	228	232	236	240	244	248	252	256	260	264	268	272	276	280	284	288	292	296	300	304	308	312	316	320	324	328	332	336	340	344	348	352	356	360	364	368	372	376	380	384	388	392	396	400	404	408	412	416	420	424	428	432	436	440	444	448	452	456	460	464	468	472	476	480	484	488	492	496	500
SRR1822165_02.read_duplication	2580970	7665	3487	2170	1410	1077	809	706	576	541	410	399	330	327	311	287	268	242	225	198	209	176	169	156	166	145	150	135	139	135	123	114	123	120	105	108	110	94	98	103	90	85	100	75	85	73	68	70	70	62	64	61	53	67	54	71	60	55	47	61	40	51	55	45	62	55	52	41	42	43	55	42	39	47	47	39	30	32	37	33	37	36	40	51	29	29	34	25	41	21	24	26	21	27	24	28	31	25	36	20	21	25	20	22	33	28	26	20	27	20	20	23	25	23	19	17	19	14	23	8	14	20	12	21	15
	4	8	12	16	20	24	28	32	36	40	44	48	52	56	60	64	68	72	76	80	84	88	92	96	100	104	108	112	116	120	124	128	132	136	140	144	148	152	156	160	164	168	172	176	180	184	188	192	196	200	204	208	212	216	220	224	228	232	236	240	244	248	252	256	260	264	268	272	276	280	284	288	292	296	300	304	308	312	316	320	324	328	332	336	340	344	348	352	356	360	364	368	372	376	380	384	388	392	396	400	404	408	412	416	420	424	428	432	436	440	444	448	452	456	460	464	468	472	476	480	484	488	492	496	500
SRR1822165_03.read_duplication	3825362	9376	4287	2625	1868	1360	1097	803	730	564	518	436	432	355	316	319	292	242	240	232	222	194	212	174	166	176	156	152	142	127	113	123	140	121	119	111	104	101	90	108	102	90	87	90	89	88	92	83	70	89	75	64	64	88	74	80	57	70	56	66	61	57	57	48	60	47	48	52	48	53	44	54	55	46	45	28	31	51	47	30	44	44	38	34	43	29	32	44	40	40	28	33	30	26	27	30	36	40	28	42	26	29	42	36	29	29	33	33	27	23	20	28	32	24	24	22	23	25	23	28	20	36	34	21	14
	4	8	12	16	20	24	28	32	36	40	44	48	52	56	60	64	68	72	76	80	84	88	92	96	100	104	108	112	116	120	124	128	132	136	140	144	148	152	156	160	164	168	172	176	180	184	188	192	196	200	204	208	212	216	220	224	228	232	236	240	244	248	252	256	260	264	268	272	276	280	284	288	292	296	300	304	308	312	316	320	324	328	332	336	340	344	348	352	356	360	364	368	372	376	380	384	388	392	396	400	404	408	412	416	420	424	428	432	436	440	444	448	452	456	460	464	468	472	476	480	484	488	492	496	500
SRR1822165_04.read_duplication	5050258	11262	4846	3006	2085	1522	1217	1030	776	694	571	507	426	446	366	341	295	301	277	236	251	226	199	165	197	186	178	148	155	144	136	143	150	127	126	102	104	129	93	101	93	83	88	88	91	90	81	88	91	91	76	83	69	76	67	69	73	57	62	75	68	59	57	55	52	64	54	59	58	48	59	54	64	42	50	47	41	51	51	41	48	57	49	43	44	39	40	45	39	44	40	44	41	36	35	35	42	41	30	19	34	30	22	34	26	33	26	26	25	42	22	27	32	24	33	28	31	32	29	31	15	25	22	23	20
	4	8	12	16	20	24	28	32	36	40	44	48	52	56	60	64	68	72	76	80	84	88	92	96	100	104	108	112	116	120	124	128	132	136	140	144	148	152	156	160	164	168	172	176	180	184	188	192	196	200	204	208	212	216	220	224	228	232	236	240	244	248	252	256	260	264	268	272	276	280	284	288	292	296	300	304	308	312	316	320	324	328	332	336	340	344	348	352	356	360	364	368	372	376	380	384	388	392	396	400	404	408	412	416	420	424	428	432	436	440	444	448	452	456	460	464	468	472	476	480	484	488	492	496	500
SRR1822165_05.read_duplication	6256115	13043	5597	3386	2323	1759	1355	1080	913	801	714	581	498	486	394	361	370	312	278	296	229	233	221	188	219	167	210	163	156	149	172	134	147	125	118	116	121	111	125	97	118	111	95	93	85	87	79	79	73	64	79	83	81	80	73	80	69	77	69	74	62	74	62	50	58	65	69	60	54	44	45	48	54	52	58	49	50	54	56	64	37	42	56	30	55	55	48	50	39	46	40	42	37	36	42	26	35	35	37	39	46	44	32	29	37	32	24	29	49	40	30	25	32	33	33	43	30	32	32	26	31	16	34	30	20
	4	8	12	16	20	24	28	32	36	40	44	48	52	56	60	64	68	72	76	80	84	88	92	96	100	104	108	112	116	120	124	128	132	136	140	144	148	152	156	160	164	168	172	176	180	184	188	192	196	200	204	208	212	216	220	224	228	232	236	240	244	248	252	256	260	264	268	272	276	280	284	288	292	296	300	304	308	312	316	320	324	328	332	336	340	344	348	352	356	360	364	368	372	376	380	384	388	392	396	400	404	408	412	416	420	424	428	432	436	440	444	448	452	456	460	464	468	472	476	480	484	488	492	496	500
SRR1822165_06.read_duplication	7443776	14864	6086	3652	2563	1900	1502	1144	1005	786	750	669	505	478	433	401	375	321	297	303	261	235	256	237	201	189	189	175	165	176	137	156	171	146	117	143	136	132	117	105	112	109	75	95	105	90	94	108	86	94	89	75	72	83	79	64	70	73	64	68	79	63	70	50	61	67	60	58	63	58	56	58	62	63	50	56	49	56	41	47	51	41	47	43	49	44	49	43	35	39	41	44	41	41	32	51	39	48	44	36	33	41	33	32	45	43	32	42	30	35	29	28	39	36	33	37	25	26	28	33	36	20	31	22	32
	4	8	12	16	20	24	28	32	36	40	44	48	52	56	60	64	68	72	76	80	84	88	92	96	100	104	108	112	116	120	124	128	132	136	140	144	148	152	156	160	164	168	172	176	180	184	188	192	196	200	204	208	212	216	220	224	228	232	236	240	244	248	252	256	260	264	268	272	276	280	284	288	292	296	300	304	308	312	316	320	324	328	332	336	340	344	348	352	356	360	364	368	372	376	380	384	388	392	396	400	404	408	412	416	420	424	428	432	436	440	444	448	452	456	460	464	468	472	476	480	484	488	492	496	500
SRR1822165_07.read_duplication	8615214	16615	6726	3957	2747	2048	1590	1295	1071	912	796	636	648	531	487	421	383	364	322	312	259	255	242	244	195	204	211	181	172	162	178	168	139	138	149	143	124	124	121	106	110	121	103	115	97	105	85	83	97	92	82	84	71	72	91	75	71	78	79	60	65	64	61	78	52	49	58	49	53	54	65	63	54	62	41	59	47	56	59	55	51	60	54	43	41	50	53	36	50	38	37	43	39	34	29	47	29	42	29	41	56	37	43	31	43	38	38	32	43	42	32	34	31	40	24	31	41	33	20	33	37	31	33	28	22
	4	8	12	16	20	24	28	32	36	40	44	48	52	56	60	64	68	72	76	80	84	88	92	96	100	104	108	112	116	120	124	128	132	136	140	144	148	152	156	160	164	168	172	176	180	184	188	192	196	200	204	208	212	216	220	224	228	232	236	240	244	248	252	256	260	264	268	272	276	280	284	288	292	296	300	304	308	312	316	320	324	328	332	336	340	344	348	352	356	360	364	368	372	376	380	384	388	392	396	400	404	408	412	416	420	424	428	432	436	440	444	448	452	456	460	464	468	472	476	480	484	488	492	496	500
SRR1822165_08.read_duplication	9769677	18830	7077	4227	2894	2183	1697	1351	1133	958	813	742	624	596	534	481	404	381	358	317	309	295	267	229	233	222	195	190	175	192	174	169	171	142	137	144	119	136	110	130	133	108	108	120	124	90	116	85	94	68	98	96	75	82	67	85	75	79	78	61	56	77	55	85	62	72	73	64	62	62	60	49	74	56	40	64	45	35	41	60	60	61	44	37	56	55	47	37	46	54	41	47	50	44	50	41	44	35	39	24	47	38	35	40	28	41	45	40	31	29	29	37	30	33	44	31	31	34	28	33	24	30	33	40	35
	4	8	12	16	20	24	28	32	36	40	44	48	52	56	60	64	68	72	76	80	84	88	92	96	100	104	108	112	116	120	124	128	132	136	140	144	148	152	156	160	164	168	172	176	180	184	188	192	196	200	204	208	212	216	220	224	228	232	236	240	244	248	252	256	260	264	268	272	276	280	284	288	292	296	300	304	308	312	316	320	324	328	332	336	340	344	348	352	356	360	364	368	372	376	380	384	388	392	396	400	404	408	412	416	420	424	428	432	436	440	444	448	452	456	460	464	468	472	476	480	484	488	492	496	500
SRR1822165_09.read_duplication	10907955	21031	7605	4496	3076	2339	1790	1487	1245	1020	914	726	659	599	557	510	450	433	359	329	315	331	286	267	268	213	209	187	211	202	167	167	170	168	151	161	156	136	136	103	117	123	115	124	121	97	104	86	111	83	85	93	85	83	79	78	76	77	94	72	72	74	66	69	83	71	64	56	59	60	66	57	68	49	55	53	57	56	53	57	57	47	54	59	44	39	32	43	37	43	34	42	48	48	36	51	40	42	39	47	40	55	41	39	32	37	39	37	42	36	34	35	36	36	28	28	37	27	35	40	27	34	22	28	28
	4	8	12	16	20	24	28	32	36	40	44	48	52	56	60	64	68	72	76	80	84	88	92	96	100	104	108	112	116	120	124	128	132	136	140	144	148	152	156	160	164	168	172	176	180	184	188	192	196	200	204	208	212	216	220	224	228	232	236	240	244	248	252	256	260	264	268	272	276	280	284	288	292	296	300	304	308	312	316	320	324	328	332	336	340	344	348	352	356	360	364	368	372	376	380	384	388	392	396	400	404	408	412	416	420	424	428	432	436	440	444	448	452	456	460	464	468	472	476	480	484	488	492	496	500
SRR1822165_1.read_duplication	12029162	23429	8132	4747	3261	2450	1908	1529	1224	1074	922	849	673	681	557	511	499	458	374	379	355	279	288	284	250	241	211	244	216	199	164	197	176	152	143	159	132	143	147	133	137	129	109	108	99	95	112	101	109	96	95	83	75	91	93	85	73	99	82	69	73	67	79	72	66	60	76	68	63	67	62	57	65	54	59	61	53	41	49	50	51	56	55	61	36	50	53	56	46	48	44	38	40	41	46	34	37	27	34	43	34	41	57	24	44	38	29	39	39	30	38	53	47	35	38	26	39	36	37	32	29	36	23	35	24
	4	8	12	16	20	24	28	32	36	40	44	48	52	56	60	64	68	72	76	80	84	88	92	96	100	104	108	112	116	120	124	128	132	136	140	144	148	152	156	160	164	168	172	176	180	184	188	192	196	200	204	208	212	216	220	224	228	232	236	240	244	248	252	256	260	264	268	272	276	280	284	288	292	296	300	304	308	312	316	320	324	328	332	336	340	344	348	352	356	360	364	368	372	376	380	384	388	392	396	400	404	408	412	416	420	424	428	432	436	440	444	448	452	456	460	464	468	472	476	480	484	488	492	496	500
SRR1822165_2.read_duplication	22485019	60922	13265	7184	4783	3437	2695	2133	1766	1493	1302	1158	988	951	819	727	626	627	549	529	480	424	481	403	398	367	346	318	328	268	286	234	229	238	219	234	215	210	179	170	166	181	185	178	142	144	125	111	139	143	122	120	111	107	134	89	99	87	91	87	107	100	86	98	81	73	67	71	80	82	83	80	64	75	64	66	66	74	69	88	58	71	69	58	67	61	56	64	50	57	65	62	59	43	46	45	48	65	43	65	32	49	46	52	50	40	45	37	42	42	43	48	42	33	37	40	36	44	40	35	39	35	40	32	29
	4	8	12	16	20	24	28	32	36	40	44	48	52	56	60	64	68	72	76	80	84	88	92	96	100	104	108	112	116	120	124	128	132	136	140	144	148	152	156	160	164	168	172	176	180	184	188	192	196	200	204	208	212	216	220	224	228	232	236	240	244	248	252	256	260	264	268	272	276	280	284	288	292	296	300	304	308	312	316	320	324	328	332	336	340	344	348	352	356	360	364	368	372	376	380	384	388	392	396	400	404	408	412	416	420	424	428	432	436	440	444	448	452	456	460	464	468	472	476	480	484	488	492	496	500
SRR1822165_3.read_duplication	31700461	127337	20117	9747	6170	4384	3359	2688	2224	1821	1579	1408	1185	1129	1010	897	805	748	686	644	560	594	515	477	470	397	357	381	341	354	343	314	298	277	291	278	276	245	236	220	210	209	209	195	183	163	170	179	159	149	162	158	139	149	129	137	119	117	126	130	126	136	116	120	118	97	91	95	95	82	84	94	93	97	86	78	83	75	83	69	74	68	71	68	74	55	67	74	75	59	59	53	75	51	51	62	49	51	64	47	50	63	46	52	40	63	54	43	47	44	42	54	46	47	50	45	42	59	41	44	45	45	41	42	50
	4	8	12	16	20	24	28	32	36	40	44	48	52	56	60	64	68	72	76	80	84	88	92	96	100	104	108	112	116	120	124	128	132	136	140	144	148	152	156	160	164	168	172	176	180	184	188	192	196	200	204	208	212	216	220	224	228	232	236	240	244	248	252	256	260	264	268	272	276	280	284	288	292	296	300	304	308	312	316	320	324	328	332	336	340	344	348	352	356	360	364	368	372	376	380	384	388	392	396	400	404	408	412	416	420	424	428	432	436	440	444	448	452	456	460	464	468	472	476	480	484	488	492	496	500
SRR1822165_4.read_duplication	39845311	229326	29935	12573	7536	5345	3928	3190	2613	2145	1836	1578	1397	1257	1135	1018	956	840	760	690	662	637	624	605	497	449	477	461	438	384	379	361	398	310	261	307	267	282	242	276	279	249	245	224	194	219	218	193	212	183	197	187	167	155	160	159	154	146	126	139	147	123	119	139	106	114	124	112	118	102	107	104	96	98	116	109	103	94	82	94	63	110	92	74	92	84	64	78	82	66	64	69	63	80	72	66	65	75	78	56	68	49	46	57	59	53	56	60	51	46	51	64	40	43	51	54	50	44	55	44	49	37	42	48	42
	4	8	12	16	20	24	28	32	36	40	44	48	52	56	60	64	68	72	76	80	84	88	92	96	100	104	108	112	116	120	124	128	132	136	140	144	148	152	156	160	164	168	172	176	180	184	188	192	196	200	204	208	212	216	220	224	228	232	236	240	244	248	252	256	260	264	268	272	276	280	284	288	292	296	300	304	308	312	316	320	324	328	332	336	340	344	348	352	356	360	364	368	372	376	380	384	388	392	396	400	404	408	412	416	420	424	428	432	436	440	444	448	452	456	460	464	468	472	476	480	484	488	492	496	500
SRR1822165_5.read_duplication	47044328	370331	42846	16352	9419	6239	4614	3698	2966	2445	2134	1802	1558	1392	1259	1119	1017	985	855	810	788	690	670	608	549	558	494	502	487	468	427	416	366	360	331	347	303	320	294	306	260	284	254	234	212	233	223	237	200	208	182	182	206	194	181	181	181	151	184	143	154	160	149	145	125	138	138	128	109	109	135	115	112	120	123	97	110	124	100	104	109	101	92	98	82	89	81	88	87	74	75	84	75	91	86	89	77	82	78	83	82	72	72	63	70	76	63	82	52	64	59	44	59	60	62	53	57	63	58	50	58	36	52	48	46
	4	8	12	16	20	24	28	32	36	40	44	48	52	56	60	64	68	72	76	80	84	88	92	96	100	104	108	112	116	120	124	128	132	136	140	144	148	152	156	160	164	168	172	176	180	184	188	192	196	200	204	208	212	216	220	224	228	232	236	240	244	248	252	256	260	264	268	272	276	280	284	288	292	296	300	304	308	312	316	320	324	328	332	336	340	344	348	352	356	360	364	368	372	376	380	384	388	392	396	400	404	408	412	416	420	424	428	432	436	440	444	448	452	456	460	464	468	472	476	480	484	488	492	496	500
SRR1822165_6.read_duplication	53407549	555872	58989	20815	11255	7359	5273	4063	3343	2807	2413	2014	1739	1550	1390	1231	1139	1039	935	932	810	739	715	704	624	631	531	543	447	450	445	471	419	414	376	360	354	317	317	293	330	264	296	247	272	248	236	264	248	214	188	219	191	203	195	196	192	189	166	165	160	183	153	173	180	153	126	142	137	111	144	130	135	122	134	113	120	128	112	127	120	121	93	114	98	100	95	88	85	98	99	99	78	95	83	65	89	84	86	72	90	64	74	74	78	76	67	69	69	50	72	87	72	65	68	60	68	62	60	52	66	49	65	71	52
	4	8	12	16	20	24	28	32	36	40	44	48	52	56	60	64	68	72	76	80	84	88	92	96	100	104	108	112	116	120	124	128	132	136	140	144	148	152	156	160	164	168	172	176	180	184	188	192	196	200	204	208	212	216	220	224	228	232	236	240	244	248	252	256	260	264	268	272	276	280	284	288	292	296	300	304	308	312	316	320	324	328	332	336	340	344	348	352	356	360	364	368	372	376	380	384	388	392	396	400	404	408	412	416	420	424	428	432	436	440	444	448	452	456	460	464	468	472	476	480	484	488	492	496	500
SRR1822165_7.read_duplication	59010296	789320	79069	26182	13561	8740	6177	4705	3572	3087	2582	2183	1962	1809	1575	1295	1239	1124	1106	943	875	861	761	700	686	670	605	574	530	519	491	490	413	421	391	347	364	362	381	331	329	346	310	276	270	277	273	265	229	223	240	228	223	211	190	205	179	194	173	173	173	185	165	189	160	163	144	148	162	134	121	156	134	166	132	125	131	128	124	123	119	119	106	122	98	122	100	121	92	108	89	106	107	84	90	84	88	85	94	90	83	71	78	79	75	67	91	80	86	66	74	75	56	64	65	69	68	56	59	81	63	68	47	57	53
	4	8	12	16	20	24	28	32	36	40	44	48	52	56	60	64	68	72	76	80	84	88	92	96	100	104	108	112	116	120	124	128	132	136	140	144	148	152	156	160	164	168	172	176	180	184	188	192	196	200	204	208	212	216	220	224	228	232	236	240	244	248	252	256	260	264	268	272	276	280	284	288	292	296	300	304	308	312	316	320	324	328	332	336	340	344	348	352	356	360	364	368	372	376	380	384	388	392	396	400	404	408	412	416	420	424	428	432	436	440	444	448	452	456	460	464	468	472	476	480	484	488	492	496	500
SRR1822165_8.read_duplication	63932780	1075546	104347	32158	16317	10003	7032	5265	4242	3242	2821	2480	2041	1813	1629	1566	1396	1206	1075	1072	986	860	809	794	737	691	635	613	578	562	522	475	489	472	468	417	387	386	367	338	325	334	321	290	322	312	266	278	257	248	244	244	245	226	228	223	191	188	177	215	213	205	188	171	167	167	163	158	153	158	152	139	147	152	134	126	145	146	114	122	128	121	116	133	112	119	121	99	106	111	105	111	104	96	89	110	82	87	69	107	96	103	86	94	87	97	89	85	80	87	81	69	67	83	60	60	66	75	67	74	59	81	73	66	72
	4	8	12	16	20	24	28	32	36	40	44	48	52	56	60	64	68	72	76	80	84	88	92	96	100	104	108	112	116	120	124	128	132	136	140	144	148	152	156	160	164	168	172	176	180	184	188	192	196	200	204	208	212	216	220	224	228	232	236	240	244	248	252	256	260	264	268	272	276	280	284	288	292	296	300	304	308	312	316	320	324	328	332	336	340	344	348	352	356	360	364	368	372	376	380	384	388	392	396	400	404	408	412	416	420	424	428	432	436	440	444	448	452	456	460	464	468	472	476	480	484	488	492	496	500
SRR1822165_9.read_duplication	68243260	1416689	134613	39157	19372	11463	8042	5956	4563	3654	3051	2668	2237	1950	1766	1608	1540	1334	1272	1111	998	954	885	805	757	743	696	624	623	583	550	484	510	477	455	415	447	410	391	342	357	391	340	324	286	311	289	273	247	295	292	281	251	256	231	227	210	209	205	223	208	195	201	177	179	203	153	167	182	167	163	147	143	145	150	162	149	134	129	148	104	122	136	122	124	130	112	110	112	117	133	108	106	100	117	98	112	111	112	113	77	91	84	98	91	72	80	87	89	82	66	91	79	78	87	67	81	73	96	77	97	80	59	60	73
	4	8	12	16	20	24	28	32	36	40	44	48	52	56	60	64	68	72	76	80	84	88	92	96	100	104	108	112	116	120	124	128	132	136	140	144	148	152	156	160	164	168	172	176	180	184	188	192	196	200	204	208	212	216	220	224	228	232	236	240	244	248	252	256	260	264	268	272	276	280	284	288	292	296	300	304	308	312	316	320	324	328	332	336	340	344	348	352	356	360	364	368	372	376	380	384	388	392	396	400	404	408	412	416	420	424	428	432	436	440	444	448	452	456	460	464	468	472	476	480	484	488	492	496	500
SRR1822166.read_duplication	22650509	213350	23514	9535	6096	4377	3490	2654	2108	1941	1581	1406	1248	1125	977	844	824	743	659	615	614	583	552	445	457	429	415	395	376	353	332	328	276	267	296	247	248	246	209	193	213	205	211	180	182	169	180	156	148	137	183	134	126	139	139	112	136	115	126	84	115	119	93	109	105	99	89	121	85	84	93	101	77	75	67	74	86	66	81	75	73	75	65	75	67	64	65	59	56	60	59	54	56	48	40	62	56	57	65	52	43	53	43	46	38	46	57	48	50	38	39	41	53	49	54	32	38	49	52	38	34	38	40	45	36
	1	2	3	4	5	6	7	8	9	10	11	12	13	14	15	16	17	18	19	20	21	22	23	24	25	26	27	28	29	30	31	32	33	34	35	36	37	38	39	40	41	42	43	44	45	46	47	48	50	51	52	54	59	60	64	66	71	102
SRR1822166_001.read_duplication	34780	6094	1427	1212	757	631	450	385	266	249	198	154	128	104	111	91	70	50	45	41	36	37	33	24	23	25	17	14	11	11	12	5	6	5	5	5	7	4	3	2	2	1	5	2	1	2	2	4	1	3	1	1	2	1	1	1	1	1
	1	2	3	4	5	6	7	8	9	10	11	12	13	14	15	16	17	18	19	20	21	22	23	24	25	26	27	28	29	30	31	32	33	34	35	36	37	38	39	40	41	42	43	44	45	46	47	48	49	50	51	52	53	54	55	56	57	58	59	60	61	62	63	64	65	66	67	68	69	70	71	72	73	74	75	76	77	78	80	81	82	83	84	85	86	88	90	93	94	96	97	98	110	120	123	129	153	181
SRR1822166_002.read_duplication	65826	9043	1421	1681	896	877	627	546	438	441	323	302	267	218	208	198	148	132	117	124	92	77	84	88	79	68	54	65	52	40	37	26	39	28	31	27	26	28	27	27	16	21	21	16	20	17	12	3	15	7	7	10	11	9	7	5	4	8	4	3	8	4	6	2	3	4	4	2	2	2	2	1	3	4	1	1	6	1	1	4	1	1	1	1	2	2	3	4	1	2	1	1	2	1	1	1	1	1
	1	2	3	4	5	6	7	8	9	10	11	12	13	14	15	16	17	18	19	20	21	22	23	24	25	26	27	28	29	30	31	32	33	34	35	36	37	38	39	40	41	42	43	44	45	46	47	48	49	50	51	52	53	54	55	56	57	58	59	60	61	62	63	64	65	66	67	68	69	70	71	72	73	74	75	76	77	78	79	80	81	82	83	84	85	86	87	88	89	90	91	92	93	94	95	96	97	98	99	100	101	102	104	105	106	107	108	109	111	112	113	114	115	116	118	119	120	125	126	128	129	131	132	139	140	142	145	150	151	157	168	180	188	197	222	249
SRR1822166_003.read_duplication	96396	11685	1452	1925	916	1000	649	634	481	496	370	387	297	297	273	244	222	181	188	156	163	147	135	125	108	94	97	87	89	95	69	61	61	51	49	48	39	44	45	35	34	26	33	33	25	26	30	22	29	28	27	24	25	20	15	19	11	17	18	17	14	11	13	13	12	12	9	8	9	3	8	11	7	7	7	5	8	3	5	6	6	3	2	3	7	4	3	3	5	5	3	4	2	2	2	1	3	4	3	2	1	3	2	1	1	1	4	1	1	1	1	2	2	2	1	3	2	2	1	1	2	1	2	1	1	1	1	1	1	1	2	1	1	1	1	1
	1	2	3	4	5	6	7	8	9	10	11	12	13	14	15	16	17	18	19	20	21	22	23	24	25	26	27	28	29	30	31	32	33	34	35	36	37	38	39	40	41	42	43	44	45	46	47	48	49	50	51	52	53	54	55	56	57	58	59	60	61	62	63	64	65	66	67	68	69	70	71	72	73	74	75	76	77	78	79	80	81	82	83	84	85	86	87	88	89	90	91	92	93	94	95	96	97	98	99	100	101	102	103	104	105	106	108	109	110	111	112	113	114	115	116	117	118	120	121	122	123	124	125	126	127	128	130	131	132	133	134	136	137	139	140	141	144	145	146	147	148	149	151	153	154	156	160	161	162	165	166	168	169	171	172	174	175	176	177	178	182	185	188	195	197	208	221	222	231	243	273	289	337
SRR1822166_004.read_duplication	127105	14314	1415	2187	914	1067	664	687	503	533	395	398	359	324	275	270	252	239	187	191	155	198	176	154	132	135	115	113	115	105	91	97	86	76	63	73	66	68	56	70	65	43	48	50	30	36	54	29	25	35	27	30	21	28	27	20	28	23	25	17	16	28	26	19	11	28	23	24	19	20	12	15	17	19	16	14	10	8	6	12	13	5	7	4	10	7	6	12	8	6	12	6	4	4	7	1	5	5	8	7	4	6	1	2	5	6	5	3	4	2	3	2	2	5	6	2	5	2	3	2	3	1	2	1	3	3	2	1	3	3	1	1	1	1	1	3	1	1	1	3	1	1	2	1	1	1	1	1	1	1	1	2	1	1	1	1	1	1	1	1	1	1	2	1	1	1	1	1	1	1	1	1	1
	3	6	9	12	15	18	21	24	27	30	33	36	39	42	45	48	51	54	57	60	63	66	69	72	75	78	81	84	87	90	93	96	99	102	105	108	111	114	117	120	123	126	130	133	136	139	142	145	148	151	154	157	161	166	171	176	180	190	196	207	215	219	226	237	263	276	356
SRR1822166_005.read_duplication	174767	3253	1404	971	649	528	460	346	312	280	245	205	144	147	120	114	94	68	63	61	61	42	37	41	44	37	32	35	33	32	25	14	19	11	15	12	8	15	10	17	7	6	2	9	9	6	9	2	5	4	2	4	4	6	3	2	2	4	3	2	2	3	3	2	2	2	2
	3	6	9	12	15	18	21	24	27	30	33	36	39	42	45	48	51	54	57	60	63	66	69	72	75	78	81	84	87	90	93	96	99	102	105	108	111	114	117	120	123	126	129	132	135	138	141	144	147	150	154	157	160	163	166	169	172	175	179	182	186	192	198	202	207	214	218	225	233	236	248	251	264	269	287	317	330	425
SRR1822166_006.read_duplication	207957	3517	1458	968	733	551	485	378	325	253	237	213	198	164	136	120	140	98	89	79	68	55	52	55	43	52	29	34	36	34	30	26	27	26	30	26	14	19	18	9	17	11	7	10	3	8	5	8	13	6	4	7	5	6	6	7	8	3	5	2	3	4	8	3	3	2	2	2	2	2	2	2	2	2	2	2	2	2
	3	6	9	12	15	18	21	24	27	30	33	36	39	42	45	48	51	54	57	60	63	66	69	72	75	78	81	84	87	90	93	96	99	102	105	108	111	114	117	120	123	126	129	132	135	138	141	144	147	150	153	156	159	163	166	169	172	175	178	181	184	187	190	193	196	200	203	206	209	212	216	221	229	233	236	239	244	252	258	270	277	285	302	311	324	344	375	488
SRR1822166_007.read_duplication	240629	3708	1432	1050	721	558	452	403	377	268	269	218	208	184	155	142	119	110	127	108	93	65	68	51	51	55	48	33	34	34	35	21	33	23	22	29	27	25	23	14	13	25	17	14	17	14	13	9	9	8	6	6	10	7	11	8	5	3	3	5	5	6	6	3	6	6	4	2	2	4	2	2	2	3	4	2	2	2	3	4	2	3	3	2	2	2	2	3
	3	6	9	12	15	18	21	24	27	30	33	36	39	42	45	48	51	54	57	60	63	66	69	72	75	78	81	84	87	90	93	96	99	102	105	108	111	114	117	120	123	126	129	132	135	138	141	144	147	150	153	156	159	162	165	168	171	174	177	180	183	186	189	192	195	198	201	204	207	210	213	216	220	224	229	233	236	240	243	247	251	259	263	269	272	279	288	302	306	315	322	342	349	388	404	431
SRR1822166_008.read_duplication	273196	3833	1504	1044	735	589	468	414	354	360	269	244	201	205	192	155	165	128	100	100	116	104	99	73	56	70	61	46	44	47	45	41	22	36	27	27	28	29	33	15	21	27	18	25	20	13	17	19	10	14	14	9	11	11	12	6	11	8	6	4	4	4	6	8	6	6	3	6	2	5	3	8	5	7	2	7	3	3	2	2	2	5	3	3	2	4	3	3	3	2	2	2	2	3	2	2
	3	6	9	12	15	18	21	24	27	30	33	36	39	42	45	48	51	54	57	60	63	66	69	72	75	78	81	84	87	90	93	96	99	102	105	108	111	114	117	120	123	126	129	132	135	138	141	144	147	150	153	156	159	162	165	168	171	174	177	180	183	186	189	192	196	199	202	205	208	211	214	217	221	226	230	233	236	240	243	247	250	255	258	263	267	272	276	283	288	293	297	304	308	311	329	334	345	351	362	375	386	395	420	455	477
SRR1822166_009.read_duplication	305655	4006	1625	1058	738	621	484	433	351	322	291	260	213	218	176	160	162	143	141	119	105	95	90	78	79	84	61	60	54	59	42	35	37	24	39	30	30	31	19	19	30	32	22	27	13	18	22	11	23	21	13	15	12	18	13	15	7	10	8	5	7	13	7	4	11	5	3	6	5	2	5	6	3	9	5	7	3	7	4	3	3	4	6	2	4	3	3	3	5	2	3	2	3	3	3	2	2	2	2	2	3	2	2	2	2
	3	6	9	12	15	18	21	24	27	30	33	36	39	42	45	48	51	54	57	60	63	66	69	72	75	78	81	84	87	90	93	96	99	102	105	108	111	114	117	120	123	126	129	132	135	138	141	144	147	150	153	156	159	162	165	168	171	174	177	180	183	186	189	192	195	198	201	205	208	211	214	217	220	223	226	230	233	236	239	242	245	248	252	257	261	264	267	271	274	278	284	287	291	295	299	306	309	316	321	325	331	335	340	347	366	375	381	394	408	416	423	443	459
SRR1822166_01.read_duplication	338310	4158	1651	1075	757	655	500	437	370	317	283	261	213	209	192	164	166	155	129	133	117	124	95	99	76	86	85	64	68	64	55	43	55	45	29	34	38	27	30	25	25	15	30	22	25	17	26	20	22	15	20	23	18	15	11	18	14	11	13	16	5	12	13	6	14	8	6	6	7	8	5	10	3	4	4	4	4	5	7	4	2	2	6	6	5	3	6	3	3	2	3	6	3	3	6	2	2	3	3	3	3	3	2	2	2	2	2	2	2	3	2	2	2
	4	8	12	16	20	24	28	32	36	40	44	48	52	56	60	64	68	72	76	80	84	88	92	96	100	104	108	112	116	120	124	128	132	136	140	144	148	152	156	160	164	168	172	176	180	184	188	192	196	200	204	208	212	216	220	224	228	232	236	240	244	248	252	256	260	264	268	272	276	280	285	289	294	298	302	306	310	314	318	322	326	330	334	338	342	346	350	354	358	362	366	370	374	378	382	386	390	394	398	402	406	411	415	420	425	429	433	442	450	458	462	470	477	484	491	495	500
SRR1822166_02.read_duplication	664993	4100	1922	1257	887	690	607	495	465	399	339	323	285	257	245	193	209	199	164	143	160	146	113	138	142	123	92	100	111	84	96	88	78	76	70	69	63	66	66	53	63	52	52	61	40	34	44	32	39	40	38	26	29	28	23	24	20	18	17	23	25	21	23	18	19	19	22	12	19	12	21	18	11	16	13	8	16	16	17	11	6	15	10	10	9	9	8	6	11	6	8	6	11	5	4	11	6	6	4	9	9	5	5	7	5	5	4	6	5	6	6	6	11	6	5	6	4
	4	8	12	16	20	24	28	32	36	40	44	48	52	56	60	64	68	72	76	80	84	88	92	96	100	104	108	112	116	120	124	128	132	136	140	144	148	152	156	160	164	168	172	176	180	184	188	192	196	200	204	208	212	216	220	224	228	232	236	240	244	248	252	256	260	264	268	272	276	280	284	288	292	296	300	304	308	312	316	320	324	328	332	336	340	344	348	352	356	360	364	368	373	377	381	385	389	393	397	402	406	410	414	418	422	426	430	434	438	442	446	450	455	460	464	468	472	476	482	486	490	494	499
SRR1822166_03.read_duplication	982958	4998	2363	1396	961	763	658	544	437	383	372	319	339	306	263	223	219	197	217	168	180	162	164	126	152	121	113	119	101	111	77	89	104	83	108	82	86	86	67	73	84	66	61	58	72	48	51	51	59	58	39	52	48	41	37	47	38	31	47	44	38	40	37	42	33	26	27	24	27	29	21	22	21	26	18	18	26	26	16	19	19	10	16	12	22	16	12	16	15	16	17	12	11	13	11	14	12	12	9	9	18	7	15	12	6	8	8	9	9	10	12	15	10	7	7	11	8	9	11	5	5	7	8
	4	8	12	16	20	24	28	32	36	40	44	48	52	56	60	64	68	72	76	80	84	88	92	96	100	104	108	112	116	120	124	128	132	136	140	144	148	152	156	160	164	168	172	176	180	184	188	192	196	200	204	208	212	216	220	224	228	232	236	240	244	248	252	256	260	264	268	272	276	280	284	288	292	296	300	304	308	312	316	320	324	328	332	336	340	344	348	352	356	360	364	368	372	376	380	384	388	392	396	400	404	408	412	416	420	424	428	432	438	442	446	450	454	459	463	467	471	475	479	483	487	492	496	500
SRR1822166_04.read_duplication	1298884	5925	2598	1598	1100	784	675	558	494	438	374	302	286	320	249	263	235	203	216	197	183	177	155	162	157	142	122	139	128	119	117	101	93	91	102	89	91	75	72	75	77	74	74	63	71	63	70	76	70	54	62	50	47	60	54	58	50	44	49	30	38	53	48	44	40	39	34	50	45	36	32	33	35	42	20	29	32	25	30	36	21	27	28	29	34	18	25	19	22	20	21	16	15	19	18	15	19	18	23	19	18	19	14	22	19	9	18	7	14	19	11	13	12	9	11	9	7	11	11	13	9	10	8	14
	4	8	12	16	20	24	28	32	36	40	44	48	52	56	60	64	68	72	76	80	84	88	92	96	100	104	108	112	116	120	124	128	132	136	140	144	148	152	156	160	164	168	172	176	180	184	188	192	196	200	204	208	212	216	220	224	228	232	236	240	244	248	252	256	260	264	268	272	276	280	284	288	292	296	300	304	308	312	316	320	324	328	332	336	340	344	348	352	356	360	364	368	372	376	380	384	388	392	396	400	404	408	412	416	420	424	428	432	436	440	444	448	452	456	460	464	468	472	476	480	485	489	493	497
SRR1822166_05.read_duplication	1611383	6685	2927	1726	1262	971	730	602	498	481	372	338	326	294	260	239	222	211	225	200	204	183	150	159	177	153	142	118	134	135	118	114	116	115	85	88	107	73	101	87	85	77	87	62	72	63	57	50	50	84	59	53	70	63	43	56	61	51	57	59	57	53	52	43	43	35	45	49	47	42	43	36	31	37	34	35	45	38	33	19	49	43	36	29	23	24	31	31	29	19	22	21	31	17	21	25	18	32	23	25	20	24	26	25	22	13	16	24	11	25	16	14	21	16	17	13	11	11	10	15	9	19	22	24
	4	8	12	16	20	24	28	32	36	40	44	48	52	56	60	64	68	72	76	80	84	88	92	96	100	104	108	112	116	120	124	128	132	136	140	144	148	152	156	160	164	168	172	176	180	184	188	192	196	200	204	208	212	216	220	224	228	232	236	240	244	248	252	256	260	264	268	272	276	280	284	288	292	296	300	304	308	312	316	320	324	328	332	336	340	344	348	352	356	360	364	368	372	376	380	384	388	392	396	400	404	408	412	416	420	424	428	432	436	440	444	448	452	456	460	464	468	472	476	480	484	488	492	496	500
SRR1822166_06.read_duplication	1919881	7382	3301	1936	1316	985	803	647	554	463	404	365	318	321	255	292	230	229	183	181	191	168	166	162	177	146	148	113	149	141	132	113	121	110	113	90	104	100	91	81	79	83	95	69	79	87	84	68	64	74	59	58	55	58	53	56	57	47	49	43	55	40	54	52	61	40	35	50	48	53	41	57	40	45	33	41	41	40	29	41	35	51	35	28	25	39	30	31	29	33	26	35	30	21	27	28	25	39	18	19	30	26	28	27	24	14	19	31	26	13	22	24	16	24	20	12	26	17	21	16	22	20	13	21	11
	4	8	12	16	20	24	28	32	36	40	44	48	52	56	60	64	68	72	76	80	84	88	92	96	100	104	108	112	116	120	124	128	132	136	140	144	148	152	156	160	164	168	172	176	180	184	188	192	196	200	204	208	212	216	220	224	228	232	236	240	244	248	252	256	260	264	268	272	276	280	284	288	292	296	300	304	308	312	316	320	324	328	332	336	340	344	348	352	356	360	364	368	372	376	380	384	388	392	396	400	404	408	412	416	420	424	428	432	436	440	444	448	452	456	460	464	468	472	476	480	484	488	492	496	500
SRR1822166_07.read_duplication	2225880	7980	3635	2106	1442	1038	816	649	589	476	446	403	327	299	268	268	238	249	212	214	170	169	158	150	177	169	143	141	155	137	137	97	125	117	104	110	125	95	107	81	87	86	81	91	72	83	74	66	76	67	67	61	77	67	57	56	51	62	68	39	49	44	52	62	39	56	45	43	35	38	42	44	47	45	49	34	42	37	35	39	36	36	54	36	42	28	44	28	37	39	34	23	19	44	39	32	17	23	35	35	19	27	30	25	24	25	26	29	23	36	18	26	20	20	23	16	23	32	25	21	20	22	18	10	26
	4	8	12	16	20	24	28	32	36	40	44	48	52	56	60	64	68	72	76	80	84	88	92	96	100	104	108	112	116	120	124	128	132	136	140	144	148	152	156	160	164	168	172	176	180	184	188	192	196	200	204	208	212	216	220	224	228	232	236	240	244	248	252	256	260	264	268	272	276	280	284	288	292	296	300	304	308	312	316	320	324	328	332	336	340	344	348	352	356	360	364	368	372	376	380	384	388	392	396	400	404	408	412	416	420	424	428	432	436	440	444	448	452	456	460	464	468	472	476	480	484	488	492	496	500
SRR1822166_08.read_duplication	2531360	8607	3869	2272	1533	1148	839	683	625	536	447	397	368	354	325	242	228	239	198	212	224	164	179	156	155	135	120	146	116	143	117	142	115	135	95	101	94	106	99	84	110	102	97	94	93	66	78	70	78	80	71	76	66	62	60	70	68	68	53	56	69	50	49	71	51	46	51	40	42	52	39	38	42	40	45	34	36	43	26	36	34	38	32	41	34	34	37	33	38	28	31	41	32	30	36	32	36	36	28	26	28	38	30	30	32	19	25	33	23	25	21	26	23	27	25	24	22	15	34	21	22	17	25	23	24
	4	8	12	16	20	24	28	32	36	40	44	48	52	56	60	64	68	72	76	80	84	88	92	96	100	104	108	112	116	120	124	128	132	136	140	144	148	152	156	160	164	168	172	176	180	184	188	192	196	200	204	208	212	216	220	224	228	232	236	240	244	248	252	256	260	264	268	272	276	280	284	288	292	296	300	304	308	312	316	320	324	328	332	336	340	344	348	352	356	360	364	368	372	376	380	384	388	392	396	400	404	408	412	416	420	424	428	432	436	440	444	448	452	456	460	464	468	472	476	480	484	488	492	496	500
SRR1822166_09.read_duplication	2831618	9191	4149	2391	1711	1201	940	709	630	537	494	434	346	340	294	291	241	212	211	195	185	208	185	168	161	165	154	121	137	124	103	102	113	128	106	120	111	116	100	91	83	85	107	93	85	75	79	93	84	79	66	69	70	61	74	63	56	65	63	72	55	64	53	66	56	50	52	48	59	56	50	39	46	49	34	42	29	43	36	40	28	41	41	50	22	36	30	24	37	43	34	35	22	46	36	36	23	34	39	28	34	33	36	31	29	22	30	23	27	27	27	24	36	36	31	23	22	20	32	22	20	22	22	25	22
	4	8	12	16	20	24	28	32	36	40	44	48	52	56	60	64	68	72	76	80	84	88	92	96	100	104	108	112	116	120	124	128	132	136	140	144	148	152	156	160	164	168	172	176	180	184	188	192	196	200	204	208	212	216	220	224	228	232	236	240	244	248	252	256	260	264	268	272	276	280	284	288	292	296	300	304	308	312	316	320	324	328	332	336	340	344	348	352	356	360	364	368	372	376	380	384	388	392	396	400	404	408	412	416	420	424	428	432	436	440	444	448	452	456	460	464	468	472	476	480	484	488	492	496	500
SRR1822166_1.read_duplication	3129188	9731	4384	2611	1753	1322	1005	771	656	567	503	416	398	339	302	297	254	270	262	187	199	182	190	167	178	152	166	122	139	134	114	116	110	116	99	96	105	126	105	106	112	91	86	84	87	70	94	83	71	84	89	69	76	58	82	65	67	59	63	54	58	62	54	42	60	60	52	50	51	49	52	48	46	56	39	49	61	39	53	30	36	45	33	35	27	43	38	24	34	41	29	39	41	37	33	29	27	28	25	31	29	28	31	36	26	21	25	24	33	24	37	29	26	27	26	20	33	13	23	24	25	27	24	22	23
	4	8	12	16	20	24	28	32	36	40	44	48	52	56	60	64	68	72	76	80	84	88	92	96	100	104	108	112	116	120	124	128	132	136	140	144	148	152	156	160	164	168	172	176	180	184	188	192	196	200	204	208	212	216	220	224	228	232	236	240	244	248	252	256	260	264	268	272	276	280	284	288	292	296	300	304	308	312	316	320	324	328	332	336	340	344	348	352	356	360	364	368	372	376	380	384	388	392	396	400	404	408	412	416	420	424	428	432	436	440	444	448	452	456	460	464	468	472	476	480	484	488	492	496	500
SRR1822166_2.read_duplication	5990907	15738	6015	3704	2558	1971	1494	1190	945	823	672	642	520	481	445	375	342	341	315	249	257	228	215	217	194	187	167	175	180	143	127	140	133	133	140	120	105	125	90	121	113	95	87	99	85	92	87	77	100	93	82	67	71	58	60	66	78	70	71	63	63	64	58	49	63	59	49	68	44	49	60	62	58	50	45	52	50	58	49	54	46	50	46	41	45	31	50	41	51	39	46	42	41	40	38	42	36	47	42	44	41	40	28	39	31	37	24	39	31	34	33	47	34	35	38	29	25	34	25	26	28	24	41	32	24
	4	8	12	16	20	24	28	32	36	40	44	48	52	56	60	64	68	72	76	80	84	88	92	96	100	104	108	112	116	120	124	128	132	136	140	144	148	152	156	160	164	168	172	176	180	184	188	192	196	200	204	208	212	216	220	224	228	232	236	240	244	248	252	256	260	264	268	272	276	280	284	288	292	296	300	304	308	312	316	320	324	328	332	336	340	344	348	352	356	360	364	368	372	376	380	384	388	392	396	400	404	408	412	416	420	424	428	432	436	440	444	448	452	456	460	464	468	472	476	480	484	488	492	496	500
SRR1822166_3.read_duplication	8639965	23711	7674	4618	3066	2273	1856	1455	1281	1051	906	740	608	606	527	482	416	401	371	348	307	281	272	271	234	223	206	216	201	150	172	157	165	148	140	146	126	131	160	118	125	118	118	95	97	101	87	87	83	82	90	84	68	77	66	86	83	84	68	57	61	70	60	88	59	77	60	49	67	51	57	62	63	45	69	55	35	55	45	47	52	45	48	33	42	44	46	43	42	42	48	45	54	50	30	41	42	31	34	22	34	38	35	35	39	37	41	25	37	33	33	45	32	30	28	38	35	34	32	24	33	27	36	30	18
	4	8	12	16	20	24	28	32	36	40	44	48	52	56	60	64	68	72	76	80	84	88	92	96	100	104	108	112	116	120	124	128	132	136	140	144	148	152	156	160	164	168	172	176	180	184	188	192	196	200	204	208	212	216	220	224	228	232	236	240	244	248	252	256	260	264	268	272	276	280	284	288	292	296	300	304	308	312	316	320	324	328	332	336	340	344	348	352	356	360	364	368	372	376	380	384	388	392	396	400	404	408	412	416	420	424	428	432	436	440	444	448	452	456	460	464	468	472	476	480	484	488	492	496	500
SRR1822166_4.read_duplication	11100420	35031	9285	5376	3632	2645	2137	1667	1413	1209	1087	895	774	719	632	530	518	446	383	377	348	325	310	313	272	254	254	221	214	208	194	187	191	152	153	162	150	142	154	132	111	134	117	112	112	108	105	110	97	97	108	90	84	91	123	76	72	86	80	88	77	73	66	70	66	70	55	65	49	60	51	57	56	58	64	67	59	39	48	53	57	50	56	44	49	54	38	47	46	41	47	50	43	42	41	52	39	40	38	43	37	34	30	33	37	43	41	34	35	35	34	28	34	42	43	25	33	31	27	30	32	38	36	32	31
	4	8	12	16	20	24	28	32	36	40	44	48	52	56	60	64	68	72	76	80	84	88	92	96	100	104	108	112	116	120	124	128	132	136	140	144	148	152	156	160	164	168	172	176	180	184	188	192	196	200	204	208	212	216	220	224	228	232	236	240	244	248	252	256	260	264	268	272	276	280	284	288	292	296	300	304	308	312	316	320	324	328	332	336	340	344	348	352	356	360	364	368	372	376	380	384	388	392	396	400	404	408	412	416	420	424	428	432	436	440	444	448	452	456	460	464	468	472	476	480	484	488	492	496	500
SRR1822166_5.read_duplication	13387440	50324	10858	6003	4122	3004	2264	1858	1619	1356	1149	1020	874	812	702	618	582	548	478	446	397	391	339	326	313	269	271	267	222	236	213	223	197	193	181	186	148	152	183	169	133	145	128	121	142	127	116	122	115	107	105	99	90	85	88	81	90	81	89	75	81	80	66	78	59	86	76	68	68	55	73	59	72	65	69	56	62	55	62	57	43	40	57	53	49	51	33	55	42	41	59	42	44	49	56	35	51	31	36	48	42	48	29	42	39	20	35	42	39	45	39	36	33	34	29	39	35	33	33	31	36	34	35	29	29
	4	8	12	16	20	24	28	32	36	40	44	48	52	56	60	64	68	72	76	80	84	88	92	96	100	104	108	112	116	120	124	128	132	136	140	144	148	152	156	160	164	168	172	176	180	184	188	192	196	200	204	208	212	216	220	224	228	232	236	240	244	248	252	256	260	264	268	272	276	280	284	288	292	296	300	304	308	312	316	320	324	328	332	336	340	344	348	352	356	360	364	368	372	376	380	384	388	392	396	400	404	408	412	416	420	424	428	432	436	440	444	448	452	456	460	464	468	472	476	480	484	488	492	496	500
SRR1822166_6.read_duplication	15516594	70730	12567	6839	4467	3216	2635	2017	1733	1455	1275	1115	987	871	764	722	656	588	537	535	456	430	395	361	351	312	283	271	266	264	247	237	233	199	186	183	181	190	171	176	137	158	140	144	131	138	119	132	125	114	105	99	115	104	117	98	96	105	94	79	74	68	76	73	85	75	75	73	60	72	68	67	62	63	57	76	56	61	76	61	80	53	55	61	58	61	48	51	49	46	54	48	59	49	55	58	43	54	41	38	34	46	43	34	37	37	39	43	45	34	30	32	30	41	39	34	36	43	35	38	42	40	41	29	27
	4	8	12	16	20	24	28	32	36	40	44	48	52	56	60	64	68	72	76	80	84	88	92	96	100	104	108	112	116	120	124	128	132	136	140	144	148	152	156	160	164	168	172	176	180	184	188	192	196	200	204	208	212	216	220	224	228	232	236	240	244	248	252	256	260	264	268	272	276	280	284	288	292	296	300	304	308	312	316	320	324	328	332	336	340	344	348	352	356	360	364	368	372	376	380	384	388	392	396	400	404	408	412	416	420	424	428	432	436	440	444	448	452	456	460	464	468	472	476	480	484	488	492	496	500
SRR1822166_7.read_duplication	17499266	97212	14677	7452	4994	3546	2828	2158	1848	1538	1380	1139	1061	966	846	751	727	627	598	532	472	484	433	423	393	330	339	319	313	276	243	267	241	231	215	209	199	196	188	155	153	169	150	140	160	144	141	171	122	130	111	115	117	118	110	112	108	108	98	88	88	91	105	76	76	97	76	78	70	68	58	69	74	71	72	65	66	59	53	62	69	55	71	56	58	55	43	44	49	55	59	52	59	58	43	45	41	52	57	58	46	42	46	49	40	46	45	51	45	29	37	55	35	46	39	32	37	42	40	25	33	30	42	26	31
	4	8	12	16	20	24	28	32	36	40	44	48	52	56	60	64	68	72	76	80	84	88	92	96	100	104	108	112	116	120	124	128	132	136	140	144	148	152	156	160	164	168	172	176	180	184	188	192	196	200	204	208	212	216	220	224	228	232	236	240	244	248	252	256	260	264	268	272	276	280	284	288	292	296	300	304	308	312	316	320	324	328	332	336	340	344	348	352	356	360	364	368	372	376	380	384	388	392	396	400	404	408	412	416	420	424	428	432	436	440	444	448	452	456	460	464	468	472	476	480	484	488	492	496	500
SRR1822166_8.read_duplication	19342876	129432	17110	7998	5455	3925	2944	2439	1941	1658	1435	1262	1127	980	874	804	744	693	608	603	523	501	468	433	379	415	354	361	293	297	292	260	265	262	239	223	222	220	209	189	205	161	189	168	157	135	148	143	143	142	110	144	147	133	111	106	104	109	93	110	97	123	79	104	87	78	90	82	87	74	82	75	78	76	85	69	55	83	59	63	60	53	68	66	65	44	55	47	61	47	65	55	46	57	49	55	59	39	42	41	51	48	58	42	52	52	43	42	36	50	42	45	52	45	38	39	39	54	35	32	32	39	46	27	36
	4	8	12	16	20	24	28	32	36	40	44	48	52	56	60	64	68	72	76	80	84	88	92	96	100	104	108	112	116	120	124	128	132	136	140	144	148	152	156	160	164	168	172	176	180	184	188	192	196	200	204	208	212	216	220	224	228	232	236	240	244	248	252	256	260	264	268	272	276	280	284	288	292	296	300	304	308	312	316	320	324	328	332	336	340	344	348	352	356	360	364	368	372	376	380	384	388	392	396	400	404	408	412	416	420	424	428	432	436	440	444	448	452	456	460	464	468	472	476	480	484	488	492	496	500
SRR1822166_9.read_duplication	21056432	168156	20062	8776	5622	4201	3197	2493	2197	1724	1571	1379	1187	1033	927	867	763	746	678	603	572	501	486	483	429	390	396	361	361	311	298	303	275	264	264	214	220	234	201	208	213	161	177	179	166	161	168	151	124	150	137	130	123	120	111	113	117	126	129	120	109	110	97	99	98	83	78	91	73	95	76	88	82	78	85	76	69	71	77	68	53	64	70	58	58	69	59	61	68	45	75	55	57	47	56	60	57	40	55	48	44	59	46	53	46	53	48	43	48	35	42	33	41	50	42	38	36	48	52	38	41	47	26	43	31
	4	8	12	16	20	24	28	32	36	40	44	48	52	56	60	64	68	72	76	80	84	88	92	96	100	104	108	112	116	120	124	128	132	136	140	144	148	152	156	160	164	168	172	176	180	184	188	192	196	200	204	208	212	216	220	224	228	232	236	240	244	248	252	256	260	264	268	272	276	280	284	288	292	296	300	304	308	312	316	320	324	328	332	336	340	344	348	352	356	360	364	368	372	376	380	384	388	392	396	400	404	408	412	416	420	424	428	432	436	440	444	448	452	456	460	464	468	472	476	480	484	488	492	496	500
SRR1822167.read_duplication	24520115	131672	34043	17025	10756	7556	5550	4471	3706	3044	2642	2242	1960	1775	1583	1418	1270	1252	1072	1014	926	856	775	732	712	630	604	586	541	555	487	468	449	454	439	393	380	409	341	349	315	272	337	281	280	291	259	191	250	217	233	238	234	205	192	205	189	161	194	182	163	176	148	160	162	183	144	129	155	149	134	164	102	145	115	118	132	120	120	122	115	103	105	122	102	98	107	113	88	76	107	95	92	81	82	77	91	77	87	87	80	80	91	66	82	81	60	67	72	70	56	71	80	73	74	67	60	77	72	58	77	71	48	62	49
	4	8	12	16	20	24	28	32	36	40	44	48	52	56	60	64	68	72	76	80	84	88	92	96	100	104	108	112	116	120	124	128	132	136	140	144	148	152	156	160	164	168	172	176	180	184	188	192	196	200	204	208	212	216	220	224	228	232	236	240	244	248	252	256	260	264	268	272	276	280	284	288	292	296	300	304	308	312	316	320	324	328	332	336	340	344	348	352	356	360	364	368	372	376	380	384	388	392	396	400	404	408	412	416	420	424	428	432	436	440	444	448	452	456	460	464	468	472	476	480	484	488	492	496	500
SRR1822168.read_duplication	18965698	88422	22154	11531	7250	5259	3980	3229	2733	2278	1997	1711	1477	1363	1219	1078	1014	911	838	783	712	679	583	570	572	539	539	488	419	435	385	391	334	359	334	304	292	276	286	286	269	290	231	243	240	251	238	197	195	180	172	190	188	140	197	150	161	151	137	166	151	136	145	121	117	123	128	123	118	107	132	104	114	76	109	97	84	96	94	99	100	91	93	81	73	81	69	92	88	81	66	67	59	76	72	66	46	60	51	63	54	66	63	52	52	60	58	58	44	58	72	61	64	48	49	59	47	54	50	53	51	51	51	49	50
	1	2	3	4	5	6	7	8	9	10	11	12	13	14	15	16	17	18	19	20	21	22	23	24	25	26	27	28	29	30	31	32	33	34	35	36	37	38	39	40	41	42	43	44	45	46	47	48	49	50	51	53	54	56	57	61	64	65	66	68	74	75	76	81	82	87
SRR1822168_001.read_duplication	25121	6381	1500	1430	857	730	548	475	353	321	226	212	170	149	140	123	92	104	62	74	70	52	43	34	33	30	31	23	32	26	14	12	9	10	11	13	10	7	12	7	4	8	7	5	3	5	3	3	5	3	6	2	1	2	2	1	1	2	1	1	1	1	1	1	1	1
	1	2	3	4	5	6	7	8	9	10	11	12	13	14	15	16	17	18	19	20	21	22	23	24	25	26	27	28	29	30	31	32	33	34	35	36	37	38	39	40	41	42	43	44	45	46	47	48	49	50	51	52	53	54	55	56	57	58	59	60	61	62	63	64	65	66	67	68	69	70	71	72	73	74	75	76	77	78	79	80	81	83	84	85	86	87	88	89	90	91	92	93	94	95	97	100	101	104	105	107	108	109	110	112	113	116	123	125	126	134	140	152	154	155	158	172	182
SRR1822168_002.read_duplication	46805	9394	1492	1823	916	978	644	622	487	483	395	327	317	279	244	229	181	192	172	165	144	127	98	109	95	85	84	70	75	48	53	61	53	43	52	36	42	31	38	29	37	34	29	25	29	26	21	13	23	24	20	14	19	8	14	14	9	6	6	8	6	12	11	5	10	4	7	6	6	5	8	4	4	1	2	7	5	4	6	3	4	4	2	2	2	2	1	1	4	2	3	3	2	2	2	4	1	2	1	1	3	1	1	1	1	1	1	1	1	1	1	1	1	1	1	1	1
	1	2	3	4	5	6	7	8	9	10	11	12	13	14	15	16	17	18	19	20	21	22	23	24	25	26	27	28	29	30	31	32	33	34	35	36	37	38	39	40	41	42	43	44	45	46	47	48	49	50	51	52	53	54	55	56	57	58	59	60	61	62	63	64	65	66	67	68	69	70	71	72	73	74	75	76	77	78	79	80	81	82	83	84	85	86	87	88	89	90	91	92	93	94	95	96	97	98	99	100	101	102	103	104	105	106	107	108	109	110	111	112	113	114	115	116	117	118	120	121	123	124	125	126	127	129	130	131	132	133	135	136	137	138	140	141	142	144	148	149	150	151	152	153	158	160	162	163	169	170	181	182	190	205	209	222	225	228	239	244	300
SRR1822168_003.read_duplication	68036	12009	1528	2209	872	1118	703	717	527	526	406	420	323	340	256	289	250	248	201	176	164	159	163	149	149	140	124	118	108	124	112	84	67	84	64	64	63	64	63	50	46	50	48	46	40	39	31	34	41	30	39	30	28	31	23	24	18	21	26	24	29	16	16	19	18	20	13	13	20	20	21	11	12	13	15	10	11	11	8	7	5	9	7	6	5	5	10	5	3	10	7	3	4	5	2	5	3	8	5	4	9	2	1	2	5	3	4	5	6	6	3	2	1	2	2	3	3	2	3	1	1	1	1	3	2	3	2	2	3	6	1	2	2	2	2	1	1	1	3	1	1	1	1	2	2	1	1	2	1	1	1	1	1	1	1	1	1	1	2	1	1
	3	6	9	12	15	18	21	24	27	30	33	36	39	42	45	48	51	54	57	60	63	66	69	72	75	78	81	84	87	90	93	96	99	102	105	108	111	114	117	120	123	126	129	132	136	139	142	145	148	151	154	157	160	164	170	174	177	180	184	188	197	203	210	213	239	262	292	331
SRR1822168_004.read_duplication	103575	3395	1461	1040	694	581	435	365	325	272	223	189	178	158	124	109	93	77	73	61	70	49	35	36	35	31	30	35	29	31	19	29	20	20	18	9	14	10	13	9	9	7	9	9	2	3	6	5	7	4	3	6	5	6	3	3	2	5	2	2	2	2	4	3	3	2	2	2
	3	6	9	12	15	18	21	24	27	30	33	36	39	42	45	48	51	54	57	60	63	66	69	72	75	78	81	84	87	90	93	96	99	102	105	108	111	114	117	120	123	126	129	132	135	138	141	144	147	150	153	156	159	162	165	168	172	175	180	183	186	189	192	196	199	202	205	209	214	221	226	230	234	240	246	252	258	268	275	317	354	393
SRR1822168_005.read_duplication	127204	3685	1515	1081	703	613	501	395	330	291	275	199	212	179	164	154	107	111	112	76	75	72	57	72	52	43	48	43	25	36	29	27	37	21	25	25	12	25	15	20	9	17	9	8	9	6	8	4	7	9	7	10	8	2	9	4	4	5	2	6	4	4	4	4	3	2	3	3	2	3	2	3	3	2	2	2	2	4	3	2	2	2
	3	6	9	12	15	18	21	24	27	30	33	36	39	42	45	48	51	54	57	60	63	66	69	72	75	78	81	84	87	90	93	96	99	102	105	108	111	114	117	120	123	126	129	132	135	138	141	144	147	150	153	156	159	162	165	168	171	174	177	180	183	186	189	192	195	198	201	209	212	215	218	222	227	230	233	239	243	249	252	257	260	269	275	281	288	297	308	311	323	332	372	398	472	495
SRR1822168_006.read_duplication	150358	3989	1590	1021	789	643	531	409	387	297	249	233	187	193	163	153	159	125	131	96	101	81	68	58	49	65	61	44	47	49	46	35	28	18	32	21	26	29	19	21	21	14	21	13	24	10	13	11	13	12	10	9	12	9	7	12	5	4	9	3	3	3	2	8	9	4	6	3	2	6	4	5	3	2	4	4	2	2	3	2	2	3	5	2	3	2	3	2	2	2	2	2	2	2
	3	6	9	12	15	18	21	24	27	30	33	36	39	42	45	48	51	54	57	60	63	66	69	72	75	78	81	84	87	90	93	96	99	102	105	108	111	114	117	120	123	126	129	132	135	138	141	144	147	150	153	156	159	162	165	168	171	174	177	180	183	186	189	192	196	199	205	209	213	217	221	226	229	233	236	240	243	247	250	253	257	262	266	270	274	281	285	290	296	303	310	313	319	324	336	342	348	364	370	379	400	443	497
SRR1822168_007.read_duplication	173262	4336	1683	1076	769	636	541	445	369	334	311	251	219	177	173	158	157	137	149	134	105	105	96	103	84	66	67	49	60	49	41	44	49	43	36	37	34	33	26	23	27	21	16	23	22	20	13	12	12	13	17	18	15	12	17	14	15	14	7	6	5	5	4	5	9	9	7	4	9	8	7	5	7	7	4	2	2	7	3	6	3	3	3	4	2	3	2	3	3	2	2	2	2	4	2	3	3	2	2	2	2	2	2
	3	6	9	12	15	18	21	24	27	30	33	36	39	42	45	48	51	54	57	60	63	66	69	72	75	78	81	84	87	90	93	96	99	102	105	108	111	114	117	120	123	126	129	132	135	138	141	144	147	150	153	156	159	162	165	168	171	174	177	180	183	186	189	192	195	198	201	204	207	210	213	216	219	222	225	228	231	235	240	243	246	250	253	257	261	266	269	274	278	281	284	287	290	293	298	305	310	315	319	323	327	332	338	346	356	362	367	375	388	405	415	426	434	462
SRR1822168_008.read_duplication	196306	4566	1729	1107	800	654	522	422	375	378	335	273	240	199	190	160	149	151	144	124	133	102	106	85	113	77	82	80	62	54	53	53	49	54	35	46	38	39	39	34	25	26	31	23	24	22	29	19	26	14	13	18	17	18	22	15	16	13	10	6	14	8	13	14	11	9	14	9	9	6	8	9	8	5	9	5	2	7	4	4	4	8	8	4	4	7	5	3	3	5	4	2	2	7	3	3	3	2	2	2	2	4	2	2	2	4	4	2	3	4	2	3	2	2
	3	6	9	12	15	18	21	24	27	30	33	36	39	42	45	48	51	54	57	60	63	66	69	72	75	78	81	84	87	90	93	96	99	102	105	108	111	114	117	120	123	126	129	132	135	138	141	144	147	150	153	156	159	162	165	168	171	174	177	180	183	186	189	193	196	199	202	205	208	211	214	217	220	223	226	229	232	235	238	241	244	247	251	255	258	261	265	268	272	275	278	281	284	288	292	296	301	305	310	317	320	325	329	332	337	342	348	357	361	366	374	384	391	397	405	412	420	429	436	448	465	475	490
SRR1822168_009.read_duplication	219478	4730	1723	1184	840	670	536	458	372	339	315	293	239	234	196	185	153	155	149	112	111	119	114	97	103	87	93	83	85	68	78	60	46	48	48	55	37	49	26	41	37	32	36	30	27	23	24	25	21	22	22	18	25	17	20	19	16	21	13	12	19	9	14	13	15	7	8	10	11	17	6	7	11	9	5	5	7	10	5	6	3	4	8	7	6	7	2	3	3	3	5	3	6	2	4	4	4	3	5	5	2	5	4	3	2	2	2	2	3	2	2	3	2	3	2	3	4	2	2	2	2	3	3
	3	6	9	12	15	18	21	24	27	30	33	36	39	42	45	48	51	54	57	60	63	66	69	72	75	78	81	84	87	90	93	96	99	102	105	108	111	114	117	120	123	126	129	132	135	138	141	144	147	150	153	156	159	162	165	168	171	174	177	180	183	186	189	192	195	198	201	204	207	210	213	216	219	222	225	228	231	234	237	240	243	246	249	252	255	258	261	264	267	270	273	276	282	285	291	297	301	304	308	311	314	319	322	325	331	335	340	345	350	353	360	365	368	372	378	388	397	405	408	411	421	433	436	443	452	459	464	479	496
SRR1822168_01.read_duplication	242395	4977	1860	1241	821	657	562	481	374	357	318	289	245	248	203	178	192	163	142	141	140	113	102	100	112	91	105	93	81	80	66	75	62	75	58	49	54	42	45	41	46	35	33	33	42	42	33	20	28	21	25	25	16	18	25	18	27	14	15	16	23	16	18	19	17	13	16	10	14	10	7	6	8	11	11	12	8	9	12	7	7	7	5	6	7	5	7	4	11	4	6	6	6	7	7	3	6	3	4	4	4	8	3	5	3	3	3	4	6	7	6	5	4	3	2	2	4	2	2	2	2	2	2	2	3	2	2	4	2
	4	8	12	16	20	24	28	32	36	40	44	48	52	56	60	64	68	72	76	80	84	88	92	96	100	104	108	112	116	120	124	128	132	136	140	144	148	152	156	160	164	168	172	176	180	184	188	192	196	200	204	208	212	216	220	224	228	232	236	240	244	248	252	256	260	264	268	272	276	280	284	288	292	296	300	304	308	312	316	320	324	328	332	336	340	344	348	352	356	360	364	368	372	376	380	384	389	394	399	403	407	411	415	419	423	427	432	436	440	444	449	454	458	462	466	470	476	482	487	492	496
SRR1822168_02.read_duplication	472476	4992	2340	1392	1023	766	622	570	462	389	367	369	304	274	237	231	230	219	194	171	168	169	160	141	136	117	107	128	93	108	94	103	88	73	93	80	82	74	79	65	82	72	63	59	46	58	62	64	47	42	56	37	43	52	32	28	34	30	27	30	42	27	27	34	27	30	25	22	25	21	24	19	23	16	21	21	14	12	12	11	17	14	12	17	20	9	12	18	18	13	8	14	10	12	11	10	16	9	14	9	12	8	5	15	11	8	6	8	10	5	11	14	7	4	7	7	6	9	5	6	6
	4	8	12	16	20	24	28	32	36	40	44	48	52	56	60	64	68	72	76	80	84	88	92	96	100	104	108	112	116	120	124	128	132	136	140	144	148	152	156	160	164	168	172	176	180	184	188	192	196	200	204	208	212	216	220	224	228	232	236	240	244	248	252	256	260	264	268	272	276	280	284	288	292	296	300	304	308	312	316	320	324	328	332	336	340	344	348	352	356	360	364	368	372	376	380	384	388	392	396	400	404	408	412	416	420	424	428	432	436	440	444	448	452	456	460	464	468	472	477	481	485	489	493	498
SRR1822168_03.read_duplication	697003	6216	2766	1683	1198	893	708	603	513	455	394	363	311	308	238	250	267	220	202	194	202	187	177	144	159	147	133	113	137	122	110	98	104	111	92	85	87	81	85	82	85	68	68	71	49	63	64	70	69	61	50	54	46	53	66	46	48	53	62	42	39	33	37	38	49	48	29	38	34	49	26	35	28	23	39	31	28	34	27	31	25	27	29	19	25	21	20	18	14	21	29	19	22	20	24	17	14	15	9	19	10	9	15	10	13	12	16	8	12	17	11	18	16	17	8	9	10	11	11	11	6	9	12	10
	4	8	12	16	20	24	28	32	36	40	44	48	52	56	60	64	68	72	76	80	84	88	92	96	100	104	108	112	116	120	124	128	132	136	140	144	148	152	156	160	164	168	172	176	180	184	188	192	196	200	204	208	212	216	220	224	228	232	236	240	244	248	252	256	260	264	268	272	276	280	284	288	292	296	300	304	308	312	316	320	324	328	332	336	340	344	348	352	356	360	364	368	372	376	380	384	388	392	396	400	404	408	412	416	420	424	428	432	436	440	444	448	452	456	460	464	468	472	476	480	484	488	492	496	500
SRR1822168_04.read_duplication	918380	7210	3301	1944	1308	1018	781	666	561	495	415	384	346	325	283	265	235	212	201	190	199	184	170	185	162	139	166	109	153	123	131	108	118	116	112	98	98	91	87	81	81	86	82	67	70	72	73	63	48	55	62	66	49	79	68	52	50	46	53	47	53	33	46	52	43	45	47	41	48	48	41	43	35	46	40	33	30	39	31	30	35	25	29	32	24	31	33	30	28	28	27	36	22	36	32	21	23	34	23	24	18	24	24	22	22	20	25	16	13	19	18	20	16	19	21	17	12	17	18	12	13	18	15	10	15
	4	8	12	16	20	24	28	32	36	40	44	48	52	56	60	64	68	72	76	80	84	88	92	96	100	104	108	112	116	120	124	128	132	136	140	144	148	152	156	160	164	168	172	176	180	184	188	192	196	200	204	208	212	216	220	224	228	232	236	240	244	248	252	256	260	264	268	272	276	280	284	288	292	296	300	304	308	312	316	320	324	328	332	336	340	344	348	352	356	360	364	368	372	376	380	384	388	392	396	400	404	408	412	416	420	424	428	432	436	440	444	448	452	456	460	464	468	472	476	480	484	488	492	496	500
SRR1822168_05.read_duplication	1137423	8177	3714	2144	1530	1106	878	706	606	496	476	391	360	318	298	274	273	223	218	200	180	194	179	147	156	158	156	146	144	131	126	132	117	129	99	100	113	90	101	93	103	104	85	85	81	77	77	86	81	74	63	61	64	71	56	63	42	55	51	59	61	47	54	54	50	54	36	63	37	46	54	38	30	36	29	32	42	39	48	32	44	36	41	35	37	30	34	38	26	42	38	35	29	24	32	29	34	17	23	16	30	28	25	19	26	18	35	25	15	27	28	23	28	26	27	21	23	21	22	17	19	10	20	22	14
	4	8	12	16	20	24	28	32	36	40	44	48	52	56	60	64	68	72	76	80	84	88	92	96	100	104	108	112	116	120	124	128	132	136	140	144	148	152	156	160	164	168	172	176	180	184	188	192	196	200	204	208	212	216	220	224	228	232	236	240	244	248	252	256	260	264	268	272	276	280	284	288	292	296	300	304	308	312	316	320	324	328	332	336	340	344	348	352	356	360	364	368	372	376	380	384	388	392	396	400	404	408	412	416	420	424	428	432	436	440	444	448	452	456	460	464	468	472	476	480	484	488	492	496	500
SRR1822168_06.read_duplication	1356783	8895	4095	2387	1685	1245	940	733	653	568	461	419	392	331	304	322	243	233	241	210	194	218	157	171	158	161	135	141	146	114	120	131	124	124	111	96	128	105	108	88	99	89	91	78	82	87	93	75	81	89	62	65	72	71	61	75	64	60	63	62	55	47	50	58	44	54	52	40	38	53	35	72	45	38	32	49	44	40	51	46	36	38	34	40	37	34	27	34	22	28	37	31	36	33	39	30	30	35	32	29	35	31	29	27	27	24	24	36	26	32	28	17	27	24	28	24	21	21	26	18	19	24	17	11	18
	4	8	12	16	20	24	28	32	36	40	44	48	52	56	60	64	68	72	76	80	84	88	92	96	100	104	108	112	116	120	124	128	132	136	140	144	148	152	156	160	164	168	172	176	180	184	188	192	196	200	204	208	212	216	220	224	228	232	236	240	244	248	252	256	260	264	268	272	276	280	284	288	292	296	300	304	308	312	316	320	324	328	332	336	340	344	348	352	356	360	364	368	372	376	380	384	388	392	396	400	404	408	412	416	420	424	428	432	436	440	444	448	452	456	460	464	468	472	476	480	484	488	492	496	500
SRR1822168_07.read_duplication	1574382	9678	4374	2631	1795	1311	1018	792	699	563	566	434	371	365	313	307	262	259	231	204	224	215	191	199	162	161	151	138	119	143	144	113	131	103	114	115	108	114	92	100	99	113	95	83	98	101	71	84	76	61	79	88	69	91	69	71	55	66	72	72	65	53	57	67	64	49	57	46	50	55	51	39	37	42	40	52	37	40	36	31	36	35	52	42	42	32	39	42	37	27	36	28	36	29	29	35	31	36	39	27	31	11	26	25	25	28	28	30	27	27	27	37	28	30	41	20	26	31	20	18	18	29	23	32	25
	4	8	12	16	20	24	28	32	36	40	44	48	52	56	60	64	68	72	76	80	84	88	92	96	100	104	108	112	116	120	124	128	132	136	140	144	148	152	156	160	164	168	172	176	180	184	188	192	196	200	204	208	212	216	220	224	228	232	236	240	244	248	252	256	260	264	268	272	276	280	284	288	292	296	300	304	308	312	316	320	324	328	332	336	340	344	348	352	356	360	364	368	372	376	380	384	388	392	396	400	404	408	412	416	420	424	428	432	436	440	444	448	452	456	460	464	468	472	476	480	484	488	492	496	500
SRR1822168_08.read_duplication	1790058	10456	4784	2810	1970	1370	1136	850	716	622	566	470	428	369	321	348	274	274	232	217	210	207	183	184	195	177	169	139	146	141	124	131	120	101	125	107	101	107	101	109	86	80	96	79	94	80	87	94	84	76	80	68	81	73	60	57	63	81	73	70	60	61	57	70	52	61	58	49	68	44	54	59	57	46	48	64	39	43	40	50	47	38	53	39	35	43	36	38	31	34	32	35	35	36	39	31	32	31	33	30	31	34	32	37	32	33	27	28	28	29	23	22	32	32	23	20	14	21	24	27	15	31	17	34	19
	4	8	12	16	20	24	28	32	36	40	44	48	52	56	60	64	68	72	76	80	84	88	92	96	100	104	108	112	116	120	124	128	132	136	140	144	148	152	156	160	164	168	172	176	180	184	188	192	196	200	204	208	212	216	220	224	228	232	236	240	244	248	252	256	260	264	268	272	276	280	284	288	292	296	300	304	308	312	316	320	324	328	332	336	340	344	348	352	356	360	364	368	372	376	380	384	388	392	396	400	404	408	412	416	420	424	428	432	436	440	444	448	452	456	460	464	468	472	476	480	484	488	492	496	500
SRR1822168_09.read_duplication	2003917	11126	5085	3004	2113	1506	1115	981	729	662	548	510	474	419	362	317	314	298	249	226	233	196	206	173	200	155	151	153	152	146	134	113	130	129	118	124	106	96	99	106	74	98	91	88	96	73	77	86	64	71	94	67	78	80	78	73	77	64	69	63	54	65	55	72	63	51	69	57	52	60	61	50	49	46	41	42	57	54	47	44	35	43	55	34	49	38	43	38	37	32	50	34	38	33	33	28	40	40	33	29	29	22	29	33	22	38	39	37	33	25	26	26	36	25	37	28	24	32	26	27	29	29	21	25	23
	4	8	12	16	20	24	28	32	36	40	44	48	52	56	60	64	68	72	76	80	84	88	92	96	100	104	108	112	116	120	124	128	132	136	140	144	148	152	156	160	164	168	172	176	180	184	188	192	196	200	204	208	212	216	220	224	228	232	236	240	244	248	252	256	260	264	268	272	276	280	284	288	292	296	300	304	308	312	316	320	324	328	332	336	340	344	348	352	356	360	364	368	372	376	380	384	388	392	396	400	404	408	412	416	420	424	428	432	436	440	444	448	452	456	460	464	468	472	476	480	484	488	492	496	500
SRR1822168_1.read_duplication	2217401	11794	5369	3233	2189	1667	1227	1001	811	655	623	517	460	440	388	363	325	250	286	282	227	203	226	178	180	177	164	139	149	151	134	146	137	126	127	116	120	99	105	103	105	90	95	84	85	98	90	90	70	68	77	76	79	69	67	61	49	67	81	71	74	70	63	65	56	58	50	55	63	60	42	50	47	59	52	43	51	45	42	56	55	40	37	46	54	48	55	36	47	45	40	51	43	39	30	30	38	32	32	40	35	31	37	33	33	38	37	21	27	31	33	22	32	24	29	34	25	34	29	19	28	26	16	25	21
	4	8	12	16	20	24	28	32	36	40	44	48	52	56	60	64	68	72	76	80	84	88	92	96	100	104	108	112	116	120	124	128	132	136	140	144	148	152	156	160	164	168	172	176	180	184	188	192	196	200	204	208	212	216	220	224	228	232	236	240	244	248	252	256	260	264	268	272	276	280	284	288	292	296	300	304	308	312	316	320	324	328	332	336	340	344	348	352	356	360	364	368	372	376	380	384	388	392	396	400	404	408	412	416	420	424	428	432	436	440	444	448	452	456	460	464	468	472	476	480	484	488	492	496	500
SRR1822168_2.read_duplication	4305979	17563	7576	4532	3128	2335	1795	1479	1221	1030	913	794	644	589	499	466	425	376	314	350	299	290	293	250	238	228	241	204	192	193	194	175	159	147	143	140	133	142	138	106	124	96	112	96	94	93	73	103	93	79	83	97	99	91	70	68	81	70	81	76	87	64	76	63	53	77	62	70	59	65	54	53	55	57	56	58	55	51	53	39	53	53	46	38	49	43	43	46	43	40	37	33	48	42	41	30	49	50	33	40	43	34	42	46	32	34	39	37	28	34	32	34	42	31	32	35	30	37	26	29	26	29	38	40	30
	4	8	12	16	20	24	28	32	36	40	44	48	52	56	60	64	68	72	76	80	84	88	92	96	100	104	108	112	116	120	124	128	132	136	140	144	148	152	156	160	164	168	172	176	180	184	188	192	196	200	204	208	212	216	220	224	228	232	236	240	244	248	252	256	260	264	268	272	276	280	284	288	292	296	300	304	308	312	316	320	324	328	332	336	340	344	348	352	356	360	364	368	372	376	380	384	388	392	396	400	404	408	412	416	420	424	428	432	436	440	444	448	452	456	460	464	468	472	476	480	484	488	492	496	500
SRR1822168_3.read_duplication	6320468	23244	9301	5593	3775	2882	2195	1851	1470	1244	1132	911	794	743	661	603	547	529	463	423	395	398	322	299	279	248	246	226	230	219	202	206	204	171	167	151	164	140	153	147	131	133	150	128	129	143	99	102	109	96	101	93	86	91	87	101	93	100	73	79	95	76	88	81	74	71	62	62	67	54	68	57	54	55	65	61	73	55	62	58	73	56	51	59	50	53	46	39	39	44	37	62	49	44	50	46	37	41	35	45	40	42	34	34	50	51	42	47	29	43	46	33	33	38	35	43	30	32	31	34	33	33	38	29	35
	4	8	12	16	20	24	28	32	36	40	44	48	52	56	60	64	68	72	76	80	84	88	92	96	100	104	108	112	116	120	124	128	132	136	140	144	148	152	156	160	164	168	172	176	180	184	188	192	196	200	204	208	212	216	220	224	228	232	236	240	244	248	252	256	260	264	268	272	276	280	284	288	292	296	300	304	308	312	316	320	324	328	332	336	340	344	348	352	356	360	364	368	372	376	380	384	388	392	396	400	404	408	412	416	420	424	428	432	436	440	444	448	452	456	460	464	468	472	476	480	484	488	492	496	500
SRR1822168_4.read_duplication	8274899	29948	11007	6548	4436	3264	2552	2128	1656	1492	1283	1114	949	956	718	720	594	592	511	469	480	433	425	355	371	333	290	285	274	252	235	232	221	196	171	193	201	172	161	174	143	144	141	124	152	141	123	131	114	128	109	131	109	92	111	95	98	107	91	97	95	102	86	74	86	86	81	57	74	76	69	67	70	70	86	66	63	61	65	67	63	59	60	66	41	59	48	50	60	43	48	34	46	45	47	44	31	43	51	60	46	47	41	43	37	62	52	35	54	48	33	39	33	34	30	46	32	34	33	35	40	29	33	41	35
	4	8	12	16	20	24	28	32	36	40	44	48	52	56	60	64	68	72	76	80	84	88	92	96	100	104	108	112	116	120	124	128	132	136	140	144	148	152	156	160	164	168	172	176	180	184	188	192	196	200	204	208	212	216	220	224	228	232	236	240	244	248	252	256	260	264	268	272	276	280	284	288	292	296	300	304	308	312	316	320	324	328	332	336	340	344	348	352	356	360	364	368	372	376	380	384	388	392	396	400	404	408	412	416	420	424	428	432	436	440	444	448	452	456	460	464	468	472	476	480	484	488	492	496	500
SRR1822168_5.read_duplication	10173396	37082	12682	7302	5050	3620	2877	2334	1947	1596	1456	1155	1095	948	901	806	734	649	620	560	511	523	434	399	396	354	345	296	310	298	285	246	242	256	248	188	200	210	203	183	158	163	138	174	156	140	168	116	130	119	134	120	115	111	118	100	107	86	114	88	118	81	117	70	92	77	93	78	96	81	73	82	78	76	85	72	73	70	73	85	50	68	53	75	48	65	59	59	50	53	46	55	55	60	57	42	53	52	50	56	48	41	44	50	45	47	43	38	46	52	35	39	30	35	27	43	33	33	40	43	40	36	36	31	40
	4	8	12	16	20	24	28	32	36	40	44	48	52	56	60	64	68	72	76	80	84	88	92	96	100	104	108	112	116	120	124	128	132	136	140	144	148	152	156	160	164	168	172	176	180	184	188	192	196	200	204	208	212	216	220	224	228	232	236	240	244	248	252	256	260	264	268	272	276	280	284	288	292	296	300	304	308	312	316	320	324	328	332	336	340	344	348	352	356	360	364	368	372	376	380	384	388	392	396	400	404	408	412	416	420	424	428	432	436	440	444	448	452	456	460	464	468	472	476	480	484	488	492	496	500
SRR1822168_6.read_duplication	12022098	45625	14560	8136	5452	4052	3091	2575	2129	1770	1532	1378	1138	1038	1005	907	809	745	608	589	587	522	491	453	443	421	349	385	346	299	306	288	294	266	279	227	250	218	197	222	177	212	196	156	168	158	161	142	145	123	131	137	140	126	119	122	82	111	101	115	96	86	110	110	90	111	83	103	90	88	77	84	87	77	88	59	67	68	76	69	60	65	72	64	60	81	71	80	70	75	53	55	49	62	45	51	58	47	58	48	62	51	44	48	45	54	45	39	48	43	35	49	52	58	32	54	36	39	42	36	48	35	37	43	31
	4	8	12	16	20	24	28	32	36	40	44	48	52	56	60	64	68	72	76	80	84	88	92	96	100	104	108	112	116	120	124	128	132	136	140	144	148	152	156	160	164	168	172	176	180	184	188	192	196	200	204	208	212	216	220	224	228	232	236	240	244	248	252	256	260	264	268	272	276	280	284	288	292	296	300	304	308	312	316	320	324	328	332	336	340	344	348	352	356	360	364	368	372	376	380	384	388	392	396	400	404	408	412	416	420	424	428	432	436	440	444	448	452	456	460	464	468	472	476	480	484	488	492	496	500
SRR1822168_7.read_duplication	13821320	54804	16418	8815	5909	4386	3387	2616	2292	1964	1589	1446	1307	1131	971	907	822	821	725	666	588	556	531	506	509	421	390	407	374	365	341	305	306	299	249	268	269	254	244	228	206	200	207	202	174	172	171	146	172	159	152	152	135	136	138	120	118	130	109	112	114	113	110	109	103	96	99	85	93	87	70	79	79	78	73	89	84	72	80	72	88	79	67	71	72	72	64	70	54	61	67	57	52	54	64	66	52	52	53	58	55	67	47	67	62	46	55	50	48	43	43	47	42	47	49	43	43	48	45	30	43	47	42	41	37
	4	8	12	16	20	24	28	32	36	40	44	48	52	56	60	64	68	72	76	80	84	88	92	96	100	104	108	112	116	120	124	128	132	136	140	144	148	152	156	160	164	168	172	176	180	184	188	192	196	200	204	208	212	216	220	224	228	232	236	240	244	248	252	256	260	264	268	272	276	280	284	288	292	296	300	304	308	312	316	320	324	328	332	336	340	344	348	352	356	360	364	368	372	376	380	384	388	392	396	400	404	408	412	416	420	424	428	432	436	440	444	448	452	456	460	464	468	472	476	480	484	488	492	496	500
SRR1822168_8.read_duplication	15580622	64863	18223	9666	6342	4619	3650	2916	2376	2108	1794	1539	1373	1215	1076	994	874	777	791	712	654	596	590	519	494	482	417	411	409	367	393	356	304	321	299	271	339	268	216	234	214	214	195	246	221	198	180	166	195	186	150	147	150	155	144	142	125	133	129	138	108	129	109	92	115	124	123	84	114	100	92	94	99	96	80	72	77	75	83	80	75	66	83	68	67	78	75	81	78	72	60	66	76	63	66	66	61	71	69	41	57	57	54	56	42	38	63	57	44	52	55	55	44	52	46	63	49	52	48	55	35	37	45	44	50
	4	8	12	16	20	24	28	32	36	40	44	48	52	56	60	64	68	72	76	80	84	88	92	96	100	104	108	112	116	120	124	128	132	136	140	144	148	152	156	160	164	168	172	176	180	184	188	192	196	200	204	208	212	216	220	224	228	232	236	240	244	248	252	256	260	264	268	272	276	280	284	288	292	296	300	304	308	312	316	320	324	328	332	336	340	344	348	352	356	360	364	368	372	376	380	384	388	392	396	400	404	408	412	416	420	424	428	432	436	440	444	448	452	456	460	464	468	472	476	480	484	488	492	496	500
SRR1822168_9.read_duplication	17295016	76076	20254	10563	6879	4878	3785	3146	2551	2239	1838	1656	1392	1309	1148	1042	883	886	812	732	701	682	568	610	540	496	486	426	425	406	351	331	348	358	357	323	265	279	276	253	260	263	252	232	192	213	179	188	176	176	179	195	163	138	182	137	160	159	133	126	130	139	126	133	122	100	104	115	109	110	104	112	98	120	93	94	96	89	99	87	81	90	77	80	72	72	65	85	56	62	56	58	77	62	65	62	58	55	58	57	59	62	67	75	46	71	68	49	51	52	49	48	44	54	41	33	41	54	39	50	49	46	48	49	52
	4	8	12	16	20	24	28	32	36	40	44	48	52	56	60	64	68	72	76	80	84	88	92	96	100	104	108	112	116	120	124	128	132	136	140	144	148	152	156	160	164	168	172	176	180	184	188	192	196	200	204	208	212	216	220	224	228	232	236	240	244	248	252	256	260	264	268	272	276	280	284	288	292	296	300	304	308	312	316	320	324	328	332	336	340	344	348	352	356	360	364	368	372	376	380	384	388	392	396	400	404	408	412	416	420	424	428	432	436	440	444	448	452	456	460	464	468	472	476	480	484	488	492	496	500
SRR3622817.read_duplication	31761269	389712	30145	11866	8004	6133	4914	4193	3454	2959	2689	2317	2110	1856	1679	1589	1428	1285	1261	1119	1121	1013	953	856	797	765	745	677	665	588	567	588	506	520	463	443	441	418	408	372	361	385	330	310	305	323	303	288	259	259	261	231	266	239	247	235	219	212	192	188	179	200	176	161	143	164	153	162	155	152	134	118	120	121	131	115	123	120	115	103	119	109	103	111	96	98	106	81	91	91	76	76	92	85	77	77	79	93	79	67	87	90	74	78	63	73	58	67	66	70	49	58	58	60	68	56	54	64	50	61	44	47	59	54	59
	1	2	3	4	5	6	7	8	9	10	11	12	13	14	15	16	17	18	19	20	21	22	23	24	25	26	27	28	29	30	31	32	33	34	35	36	37	38	39	40	50
SRR3622817_001.read_duplication	48688	9717	1584	1345	855	628	457	398	300	197	186	144	104	81	79	79	54	40	34	28	27	15	18	14	9	15	9	9	7	7	2	2	9	4	2	3	1	1	1	1	1
	1	2	3	4	5	6	7	8	9	10	11	12	13	14	15	16	17	18	19	20	21	22	23	24	25	26	27	28	29	30	31	32	33	34	35	36	37	38	39	40	41	42	43	44	45	46	47	48	49	50	51	52	53	54	55	56	57	58	59	60	61	62	64	65	66	67	68	69	70	72	76	77	78	82	87	105
SRR3622817_002.read_duplication	92676	16209	1828	1873	1016	917	674	600	472	465	354	340	273	229	205	152	138	128	131	116	89	90	71	71	56	60	42	55	33	41	29	31	35	28	20	18	22	17	9	7	11	8	9	8	5	17	2	6	11	2	2	6	3	2	7	3	4	2	2	2	1	2	3	2	2	1	3	1	3	1	1	1	1	1	1	1
	1	2	3	4	5	6	7	8	9	10	11	12	13	14	15	16	17	18	19	20	21	22	23	24	25	26	27	28	29	30	31	32	33	34	35	36	37	38	39	40	41	42	43	44	45	46	47	48	49	50	51	52	53	54	55	56	57	58	59	60	61	62	63	64	65	66	67	68	69	70	71	72	73	74	75	76	77	78	79	80	81	82	83	84	85	86	87	88	90	91	92	93	95	96	98	101	102	107	108	112	124	133	145
SRR3622817_003.read_duplication	136175	22050	1961	2210	1040	1156	725	773	559	517	421	378	353	321	292	258	258	207	181	171	172	125	131	122	87	96	83	73	77	79	64	52	66	62	51	42	33	34	34	26	41	23	29	22	18	22	13	15	24	15	17	22	12	9	17	12	6	7	10	7	5	9	6	5	4	2	3	9	3	6	7	8	5	5	5	1	1	2	5	2	1	2	2	1	2	3	1	2	3	1	1	2	2	3	1	1	2	1	4	1	1	1	1
	1	2	3	4	5	6	7	8	9	10	11	12	13	14	15	16	17	18	19	20	21	22	23	24	25	26	27	28	29	30	31	32	33	34	35	36	37	38	39	40	41	42	43	44	45	46	47	48	49	50	51	52	53	54	55	56	57	58	59	60	61	62	63	64	65	66	67	68	69	70	71	72	73	74	75	76	77	78	79	80	81	82	83	84	85	86	87	88	89	90	91	92	93	95	96	97	98	99	101	102	103	104	106	108	109	110	112	113	114	116	117	118	119	120	121	122	123	125	128	131	134	137	142	145	147	160	168	173	188
SRR3622817_004.read_duplication	179492	27771	2120	2625	1081	1264	761	796	576	598	486	444	381	377	329	254	275	232	233	225	197	174	162	149	154	145	109	126	94	117	117	74	77	60	53	72	64	69	51	53	53	46	47	44	42	31	35	35	26	29	26	25	24	26	19	25	19	22	18	12	11	13	23	10	6	14	5	14	14	11	9	14	6	6	8	10	7	2	7	9	8	6	2	3	4	4	2	4	2	2	3	8	7	5	2	2	3	3	4	5	2	1	4	3	2	4	3	1	2	1	1	1	2	1	2	1	1	1	1	1	3	2	1	2	1	1	1	1	1
	1	2	3	4	5	6	7	8	9	10	11	12	13	14	15	16	17	18	19	20	21	22	23	24	25	26	27	28	29	30	31	32	33	34	35	36	37	38	39	40	41	42	43	44	45	46	47	48	49	50	51	52	53	54	55	56	57	58	59	60	61	62	63	64	65	66	67	68	69	70	71	72	73	74	75	76	77	78	79	80	81	82	83	84	85	86	87	88	89	90	91	92	93	94	95	96	97	98	99	100	101	102	103	104	105	107	108	109	110	111	112	113	114	115	116	117	118	119	120	121	122	123	124	125	127	128	129	130	131	132	133	135	136	137	139	140	142	144	145	150	151	152	154	157	162	166	169	171	172	173	174	183	190	192	204	205	241
SRR3622817_005.read_duplication	223030	33320	2324	2946	1176	1400	738	923	599	601	442	501	389	419	354	341	257	295	230	237	213	185	165	195	186	157	138	142	107	132	113	134	101	114	88	82	86	81	81	66	61	50	60	52	52	62	53	44	41	36	38	36	38	34	34	29	27	26	30	28	29	20	23	20	18	28	20	16	20	14	12	16	16	13	10	16	13	12	8	8	7	10	9	10	9	6	8	8	12	8	10	6	7	6	4	4	6	6	1	5	7	7	1	6	4	3	3	4	1	4	1	1	4	4	1	3	2	8	4	1	1	1	1	2	1	1	4	1	1	3	1	1	6	3	4	1	3	2	1	2	2	1	1	1	1	1	2	1	1	1	1	1	1	1	1	1	1
	1	2	3	4	5	6	7	8	9	10	11	12	13	14	15	16	17	18	19	20	21	22	23	24	25	26	27	28	29	30	31	32	33	34	35	36	37	38	39	40	41	42	43	44	45	46	47	48	49	50	51	52	53	54	55	56	57	58	59	60	61	62	63	64	65	66	67	68	69	70	71	72	73	74	75	76	77	78	79	80	81	82	83	84	85	86	87	88	89	90	91	92	93	94	95	96	97	98	99	100	101	102	103	104	105	106	107	108	109	110	111	112	113	114	115	116	117	118	119	120	121	122	123	124	125	126	127	128	130	131	132	133	134	135	136	137	138	140	141	142	143	144	145	146	147	148	149	151	154	155	158	159	160	161	162	163	164	165	166	167	168	169	170	172	173	178	179	180	181	182	184	186	188	197	203	204	205	207	209	214	229	239	241	250	279
SRR3622817_006.read_duplication	265720	38712	2545	3256	1199	1522	821	915	613	694	462	536	391	362	341	367	304	322	255	237	231	235	199	199	202	163	168	165	147	114	136	121	128	103	100	115	105	106	88	96	73	74	65	57	68	65	59	58	61	55	46	46	44	52	44	30	33	41	38	40	24	32	38	39	30	23	23	27	21	17	20	27	26	18	18	18	15	16	16	20	13	14	14	15	15	11	11	16	7	14	12	12	6	6	9	7	3	6	4	9	15	6	10	10	8	4	4	6	10	6	6	2	5	4	4	3	7	4	5	2	5	1	2	3	5	3	3	1	2	4	1	4	4	3	5	4	2	1	2	5	2	3	2	5	2	2	1	1	2	1	3	1	1	1	2	2	1	3	1	1	1	2	1	1	3	1	1	1	1	1	1	1	1	1	1	1	2	1	1	1	1	1	1	1	1
	3	6	9	12	15	18	21	24	27	30	33	36	39	42	45	48	51	54	57	60	63	66	69	72	75	78	81	84	87	90	93	96	99	102	105	108	111	114	117	120	123	126	129	132	135	138	141	144	147	151	155	158	161	164	168	171	174	180	184	188	191	196	202	211	219	235	242	262	295
SRR3622817_007.read_duplication	352808	4784	1897	1193	864	655	539	417	368	362	287	240	217	208	158	157	115	102	99	102	87	73	66	62	54	47	40	40	30	38	33	29	22	18	18	25	16	14	10	16	14	10	6	7	10	10	5	3	6	4	4	3	6	7	5	7	3	2	4	2	3	3	3	3	3	2	2	3	2
	3	6	9	12	15	18	21	24	27	30	33	36	39	42	45	48	51	54	57	60	63	66	69	72	75	78	81	84	87	90	93	96	99	102	105	108	111	114	117	120	123	126	129	132	135	138	141	144	147	150	153	156	160	163	166	170	174	177	180	184	187	191	195	198	201	207	210	218	224	231	239	249	258	271	279	307	372
SRR3622817_008.read_duplication	400662	5206	1959	1261	826	702	574	478	380	353	283	295	225	189	179	181	139	141	120	108	97	85	80	79	53	55	50	54	52	43	37	33	33	20	22	31	22	21	13	15	10	18	11	4	14	8	12	7	12	4	5	5	8	5	8	9	6	7	4	3	3	6	4	4	4	2	4	2	3	2	2	3	2	2	2	2	2
	3	6	9	12	15	18	21	24	27	30	33	36	39	42	45	48	51	54	57	60	63	66	69	72	75	78	81	84	87	90	93	96	99	102	105	108	111	114	117	120	123	126	129	132	135	138	141	144	147	150	153	156	159	162	165	168	171	174	177	180	183	186	190	194	197	202	207	210	213	217	222	226	230	237	240	246	256	267	272	277	288	304	312	337	418
SRR3622817_009.read_duplication	447884	5625	1982	1300	895	674	589	502	386	322	316	281	237	251	182	186	148	172	132	107	100	104	86	68	85	63	52	55	52	50	58	47	34	29	24	18	33	21	18	21	27	20	13	15	13	11	9	11	12	12	12	7	10	6	10	5	4	5	5	6	8	8	3	4	5	5	5	5	2	3	5	2	6	2	3	3	2	2	2	2	2	2	2	2	2
	3	6	9	12	15	18	21	24	27	30	33	36	39	42	45	48	51	54	57	60	63	66	69	72	75	78	81	84	87	90	93	96	99	102	105	108	111	114	117	120	123	126	129	132	135	138	141	144	147	150	153	156	159	162	165	168	171	174	177	180	183	186	189	192	195	198	201	204	207	211	214	217	223	226	230	235	239	244	249	252	256	263	269	280	289	296	302	313	333	341	364	481
SRR3622817_01.read_duplication	495247	5961	2038	1343	899	700	615	524	421	343	319	302	269	244	221	194	183	137	147	131	130	103	105	83	93	68	70	57	67	65	44	58	46	37	38	37	36	25	19	25	30	23	16	25	16	19	16	14	20	11	11	7	13	4	11	7	7	12	10	9	7	3	4	3	7	8	6	6	6	4	6	3	2	2	5	3	4	4	3	2	3	4	2	5	2	2	3	2	2	2	3	2
	4	8	12	16	20	24	28	32	36	40	44	48	52	56	60	64	68	72	76	80	84	88	92	96	100	104	108	112	116	120	124	128	132	136	140	144	148	152	156	160	164	168	172	176	180	184	188	192	196	200	204	208	212	216	220	224	228	232	236	240	244	248	252	256	260	264	268	273	277	281	285	289	293	297	301	305	309	313	317	322	329	333	337	341	346	352	356	360	365	370	376	380	386	390	396	400	408	413	420	427	440	448	455	464	471	476	484	495
SRR3622817_02.read_duplication	970310	6798	2696	1606	1131	830	697	573	491	426	398	343	343	297	263	231	229	207	208	180	168	176	137	149	117	131	117	120	103	80	82	85	94	77	79	61	61	52	55	48	51	58	44	47	30	45	29	40	31	25	31	30	22	28	24	25	12	26	19	25	19	17	16	9	23	15	11	16	9	8	10	11	11	14	12	7	9	10	5	9	6	4	9	8	7	10	7	5	8	4	7	4	6	5	7	6	7	5	3	5	3	5	6	4	3	3	4	3
	4	8	12	16	20	24	28	32	36	40	44	48	52	56	60	64	68	72	76	80	84	88	92	96	100	104	108	112	116	120	124	128	132	136	140	144	148	152	156	160	164	168	172	176	180	184	188	192	196	200	204	208	212	216	220	224	228	232	236	240	244	248	252	256	260	264	268	272	276	280	284	288	292	296	300	304	308	312	316	320	324	328	332	336	340	344	348	352	356	360	364	368	372	376	380	384	388	392	397	401	405	409	413	417	421	425	430	434	438	442	447	451	457	461	466	470	475	479	483	487	492
SRR3622817_03.read_duplication	1432838	8922	3621	1986	1314	1065	738	603	573	468	412	337	375	314	264	282	260	245	223	175	188	190	164	166	154	134	113	135	117	123	118	109	108	95	109	107	93	85	89	81	61	59	62	64	56	66	77	47	59	63	56	46	49	44	38	44	27	41	25	34	28	38	29	30	28	28	31	31	31	20	25	19	24	18	14	23	16	23	14	16	18	18	19	13	15	9	21	11	13	9	9	14	8	13	11	11	11	10	8	8	15	12	6	11	7	8	12	6	7	5	9	7	6	7	9	3	6	6	6	6	4
	4	8	12	16	20	24	28	32	36	40	44	48	52	56	60	64	68	72	76	80	84	88	92	96	100	104	108	112	116	120	124	128	132	136	140	144	148	152	156	160	164	168	172	176	180	184	188	192	196	200	204	208	212	216	220	224	228	232	236	240	244	248	252	256	260	264	268	272	276	280	284	288	292	296	300	304	308	312	316	320	324	328	332	336	340	344	348	352	356	360	364	368	372	376	380	384	388	392	396	400	404	408	412	416	420	424	428	432	436	440	444	449	453	457	461	465	469	473	477	481	486	490	495	499
SRR3622817_04.read_duplication	1888074	10603	4463	2511	1547	1138	858	766	562	497	467	400	362	337	292	275	260	241	240	190	215	196	185	200	167	147	137	151	139	125	130	126	101	113	103	103	105	98	89	91	82	86	83	77	79	91	74	80	66	60	45	63	53	52	50	65	57	45	52	39	50	32	48	50	37	45	43	38	37	28	47	34	29	28	30	29	24	21	27	20	20	18	30	26	24	17	25	18	21	19	17	20	26	25	20	13	17	20	14	10	17	12	22	9	19	16	9	16	13	15	15	6	13	13	9	11	7	9	7	10	8	8	10	10
	4	8	12	16	20	24	28	32	36	40	44	48	52	56	60	64	68	72	76	80	84	88	92	96	100	104	108	112	116	120	124	128	132	136	140	144	148	152	156	160	164	168	172	176	180	184	188	192	196	200	204	208	212	216	220	224	228	232	236	240	244	248	252	256	260	264	268	272	276	280	284	288	292	296	300	304	308	312	316	320	324	328	332	336	340	344	348	352	356	360	364	368	372	376	380	384	388	392	396	400	404	408	412	416	420	424	428	432	436	440	444	448	452	456	460	464	468	472	476	480	484	488	492	496	500
SRR3622817_05.read_duplication	2338753	12217	5255	2888	1888	1294	1012	782	691	570	515	406	381	380	311	298	256	259	207	216	234	214	190	181	146	157	161	156	156	124	134	129	125	118	106	99	101	94	119	88	97	84	95	84	82	79	80	62	83	76	57	77	67	73	72	59	62	67	63	65	51	51	43	45	49	48	45	50	50	36	32	38	41	43	29	37	35	41	22	40	33	41	37	32	22	31	35	28	26	33	18	22	24	24	19	14	21	27	26	22	15	19	20	14	21	21	15	20	18	16	16	17	18	15	11	18	13	13	12	20	24	15	14	13	13
	4	8	12	16	20	24	28	32	36	40	44	48	52	56	60	64	68	72	76	80	84	88	92	96	100	104	108	112	116	120	124	128	132	136	140	144	148	152	156	160	164	168	172	176	180	184	188	192	196	200	204	208	212	216	220	224	228	232	236	240	244	248	252	256	260	264	268	272	276	280	284	288	292	296	300	304	308	312	316	320	324	328	332	336	340	344	348	352	356	360	364	368	372	376	380	384	388	392	396	400	404	408	412	416	420	424	428	432	436	440	444	448	452	456	460	464	468	472	476	480	484	488	492	496	500
SRR3622817_06.read_duplication	2784587	13353	5868	3293	2153	1501	1120	894	739	578	553	453	412	358	343	327	255	262	224	225	265	175	188	171	206	177	136	150	174	127	134	124	149	124	102	111	127	107	97	105	87	75	90	93	76	69	85	76	78	73	86	69	63	53	66	74	59	61	75	51	51	49	59	46	59	60	57	46	45	60	55	53	41	38	39	38	46	46	29	49	28	33	28	39	25	45	31	34	26	25	33	33	21	34	37	25	30	22	27	28	22	30	21	22	29	23	24	22	22	12	26	15	12	17	18	18	18	12	23	18	15	16	18	11	18
	4	8	12	16	20	24	28	32	36	40	44	48	52	56	60	64	68	72	76	80	84	88	92	96	100	104	108	112	116	120	124	128	132	136	140	144	148	152	156	160	164	168	172	176	180	184	188	192	196	200	204	208	212	216	220	224	228	232	236	240	244	248	252	256	260	264	268	272	276	280	284	288	292	296	300	304	308	312	316	320	324	328	332	336	340	344	348	352	356	360	364	368	372	376	380	384	388	392	396	400	404	408	412	416	420	424	428	432	436	440	444	448	452	456	460	464	468	472	476	480	484	488	492	496	500
SRR3622817_07.read_duplication	3226754	14417	6485	3715	2367	1674	1231	1020	753	651	554	491	441	401	346	301	305	292	239	237	238	207	193	168	179	171	147	149	165	150	148	126	122	156	117	112	120	124	104	109	92	106	87	97	90	95	77	65	91	73	74	94	59	72	67	80	48	58	53	75	75	59	41	52	48	59	58	53	54	46	44	56	53	51	49	36	39	43	54	43	48	45	37	41	39	38	34	40	36	23	28	37	36	37	35	34	25	23	26	33	36	29	29	27	25	17	33	35	25	28	25	20	18	25	22	18	17	21	21	22	17	21	25	26	19
	4	8	12	16	20	24	28	32	36	40	44	48	52	56	60	64	68	72	76	80	84	88	92	96	100	104	108	112	116	120	124	128	132	136	140	144	148	152	156	160	164	168	172	176	180	184	188	192	196	200	204	208	212	216	220	224	228	232	236	240	244	248	252	256	260	264	268	272	276	280	284	288	292	296	300	304	308	312	316	320	324	328	332	336	340	344	348	352	356	360	364	368	372	376	380	384	388	392	396	400	404	408	412	416	420	424	428	432	436	440	444	448	452	456	460	464	468	472	476	480	484	488	492	496	500
SRR3622817_08.read_duplication	3664185	15275	6970	3998	2674	1857	1438	1038	811	724	657	499	460	393	391	343	296	292	248	230	237	210	196	192	200	165	171	141	142	151	119	146	157	140	96	106	114	116	100	122	98	97	97	101	104	91	99	78	81	77	85	82	76	62	80	82	39	74	68	55	67	75	58	49	67	62	53	62	54	64	42	49	44	57	40	55	47	49	46	48	46	51	39	39	45	39	37	27	52	52	38	41	38	27	40	40	44	30	32	29	24	33	19	22	31	33	34	31	32	18	22	24	22	25	33	32	34	25	22	20	24	21	23	20	18
	4	8	12	16	20	24	28	32	36	40	44	48	52	56	60	64	68	72	76	80	84	88	92	96	100	104	108	112	116	120	124	128	132	136	140	144	148	152	156	160	164	168	172	176	180	184	188	192	196	200	204	208	212	216	220	224	228	232	236	240	244	248	252	256	260	264	268	272	276	280	284	288	292	296	300	304	308	312	316	320	324	328	332	336	340	344	348	352	356	360	364	368	372	376	380	384	388	392	396	400	404	408	412	416	420	424	428	432	436	440	444	448	452	456	460	464	468	472	476	480	484	488	492	496	500
SRR3622817_09.read_duplication	4097814	16141	7419	4384	2847	2089	1517	1168	929	786	638	579	488	443	395	348	325	307	274	253	234	214	239	190	197	167	173	172	160	133	144	122	141	148	110	125	123	116	110	107	116	108	101	99	105	92	96	75	87	83	92	55	89	63	68	72	62	66	69	72	78	57	48	54	62	63	55	59	55	54	59	64	47	48	50	49	39	55	53	51	53	39	37	46	47	47	35	51	45	48	38	41	45	50	27	25	26	35	30	35	40	43	29	42	28	31	35	36	25	28	26	34	26	26	28	21	24	25	26	33	23	25	17	27	27
	4	8	12	16	20	24	28	32	36	40	44	48	52	56	60	64	68	72	76	80	84	88	92	96	100	104	108	112	116	120	124	128	132	136	140	144	148	152	156	160	164	168	172	176	180	184	188	192	196	200	204	208	212	216	220	224	228	232	236	240	244	248	252	256	260	264	268	272	276	280	284	288	292	296	300	304	308	312	316	320	324	328	332	336	340	344	348	352	356	360	364	368	372	376	380	384	388	392	396	400	404	408	412	416	420	424	428	432	436	440	444	448	452	456	460	464	468	472	476	480	484	488	492	496	500
SRR3622817_1.read_duplication	4525842	16950	7878	4699	3127	2233	1643	1310	1012	828	688	613	535	490	385	373	346	286	280	277	241	226	215	191	180	182	170	174	173	156	151	151	132	124	123	130	129	108	114	119	122	104	99	110	100	86	91	84	94	96	89	69	66	71	85	77	64	65	55	67	55	76	51	87	43	54	65	57	55	65	43	45	52	45	45	55	50	62	49	46	38	48	50	44	49	39	49	39	42	46	27	41	50	25	50	33	40	44	41	33	39	36	38	38	33	26	33	22	37	31	30	40	31	30	25	33	28	25	31	28	23	35	26	30	27
	4	8	12	16	20	24	28	32	36	40	44	48	52	56	60	64	68	72	76	80	84	88	92	96	100	104	108	112	116	120	124	128	132	136	140	144	148	152	156	160	164	168	172	176	180	184	188	192	196	200	204	208	212	216	220	224	228	232	236	240	244	248	252	256	260	264	268	272	276	280	284	288	292	296	300	304	308	312	316	320	324	328	332	336	340	344	348	352	356	360	364	368	372	376	380	384	388	392	396	400	404	408	412	416	420	424	428	432	436	440	444	448	452	456	460	464	468	472	476	480	484	488	492	496	500
SRR3622817_2.read_duplication	8627759	24781	10409	6566	4735	3465	2645	2091	1655	1495	1254	1002	909	773	718	574	506	436	466	401	380	372	333	288	266	256	219	233	223	197	185	213	181	174	152	137	154	139	128	141	129	125	106	119	107	106	91	124	82	80	81	94	81	91	80	92	73	82	79	84	81	69	58	63	57	68	82	63	61	58	55	60	67	60	67	64	59	48	47	65	44	77	56	56	52	53	53	48	49	45	42	40	46	69	62	42	45	41	55	46	38	38	45	41	38	40	32	35	46	45	32	43	43	41	25	27	34	25	33	33	28	29	35	31	28
	4	8	12	16	20	24	28	32	36	40	44	48	52	56	60	64	68	72	76	80	84	88	92	96	100	104	108	112	116	120	124	128	132	136	140	144	148	152	156	160	164	168	172	176	180	184	188	192	196	200	204	208	212	216	220	224	228	232	236	240	244	248	252	256	260	264	268	272	276	280	284	288	292	296	300	304	308	312	316	320	324	328	332	336	340	344	348	352	356	360	364	368	372	376	380	384	388	392	396	400	404	408	412	416	420	424	428	432	436	440	444	448	452	456	460	464	468	472	476	480	484	488	492	496	500
SRR3622817_3.read_duplication	12403845	36883	12153	7490	5461	4067	3345	2639	2209	1797	1515	1329	1246	1055	937	860	752	658	548	567	456	448	441	388	341	333	280	313	304	266	250	237	248	198	193	227	156	183	173	163	144	153	136	138	130	129	124	147	120	115	103	109	106	82	101	108	73	89	89	84	80	88	94	76	76	61	64	65	68	72	70	71	62	56	57	60	65	48	55	59	66	49	58	62	64	49	51	44	53	43	51	54	63	43	35	43	56	34	47	42	35	40	39	43	47	31	49	35	32	41	43	45	43	35	49	41	44	39	22	45	39	40	32	38	38
	4	8	12	16	20	24	28	32	36	40	44	48	52	56	60	64	68	72	76	80	84	88	92	96	100	104	108	112	116	120	124	128	132	136	140	144	148	152	156	160	164	168	172	176	180	184	188	192	196	200	204	208	212	216	220	224	228	232	236	240	244	248	252	256	260	264	268	272	276	280	284	288	292	296	300	304	308	312	316	320	324	328	332	336	340	344	348	352	356	360	364	368	372	376	380	384	388	392	396	400	404	408	412	416	420	424	428	432	436	440	444	448	452	456	460	464	468	472	476	480	484	488	492	496	500
SRR3622817_4.read_duplication	15884588	54714	13353	8355	5940	4590	3564	3051	2515	2205	1872	1594	1384	1223	1130	985	890	833	799	689	674	555	542	523	464	394	429	364	366	323	279	282	279	254	209	224	245	219	173	217	195	184	165	185	144	159	152	149	136	130	123	125	116	116	127	120	116	105	99	97	91	114	87	71	85	79	96	87	85	85	70	75	72	73	73	70	59	67	63	56	75	62	68	58	67	48	62	38	56	40	49	50	52	55	51	45	57	52	46	46	40	40	43	50	36	42	45	42	41	55	40	46	41	38	31	34	49	31	34	43	31	37	45	36	40
	4	8	12	16	20	24	28	32	36	40	44	48	52	56	60	64	68	72	76	80	84	88	92	96	100	104	108	112	116	120	124	128	132	136	140	144	148	152	156	160	164	168	172	176	180	184	188	192	196	200	204	208	212	216	220	224	228	232	236	240	244	248	252	256	260	264	268	272	276	280	284	288	292	296	300	304	308	312	316	320	324	328	332	336	340	344	348	352	356	360	364	368	372	376	380	384	388	392	396	400	404	408	412	416	420	424	428	432	436	440	444	448	452	456	460	464	468	472	476	480	484	488	492	496	500
SRR3622817_5.read_duplication	19094015	81370	14779	8895	6462	4906	3955	3156	2723	2416	2045	1749	1630	1435	1219	1100	994	942	870	832	740	663	597	588	525	529	487	439	466	390	357	338	339	305	325	263	252	234	223	244	211	215	204	174	206	192	160	157	158	161	158	143	156	167	125	116	141	124	107	118	121	110	109	102	116	93	86	100	98	97	96	80	81	70	76	78	57	70	75	65	70	89	60	57	72	71	47	69	52	71	63	58	60	47	52	57	56	51	44	68	51	53	56	39	50	43	35	46	35	40	42	50	36	47	42	38	44	39	31	39	48	46	42	29	40
	4	8	12	16	20	24	28	32	36	40	44	48	52	56	60	64	68	72	76	80	84	88	92	96	100	104	108	112	116	120	124	128	132	136	140	144	148	152	156	160	164	168	172	176	180	184	188	192	196	200	204	208	212	216	220	224	228	232	236	240	244	248	252	256	260	264	268	272	276	280	284	288	292	296	300	304	308	312	316	320	324	328	332	336	340	344	348	352	356	360	364	368	372	376	380	384	388	392	396	400	404	408	412	416	420	424	428	432	436	440	444	448	452	456	460	464	468	472	476	480	484	488	492	496	500
SRR3622817_6.read_duplication	22055213	118011	16280	9598	6786	5338	4174	3444	2885	2462	2267	1969	1762	1550	1371	1256	1116	1044	945	856	886	716	673	672	627	556	542	506	473	420	431	433	407	369	339	322	309	316	294	291	232	232	223	224	195	214	189	193	181	168	171	160	171	163	144	134	145	143	104	134	135	116	118	125	124	108	100	116	102	94	84	97	94	79	97	82	96	66	94	77	76	70	79	72	82	59	70	64	67	60	65	56	68	50	63	51	63	59	58	56	56	54	55	51	48	50	54	55	43	55	47	45	55	47	37	44	43	49	54	35	43	58	40	46	46
	4	8	12	16	20	24	28	32	36	40	44	48	52	56	60	64	68	72	76	80	84	88	92	96	100	104	108	112	116	120	124	128	132	136	140	144	148	152	156	160	164	168	172	176	180	184	188	192	196	200	204	208	212	216	220	224	228	232	236	240	244	248	252	256	260	264	268	272	276	280	284	288	292	296	300	304	308	312	316	320	324	328	332	336	340	344	348	352	356	360	364	368	372	376	380	384	388	392	396	400	404	408	412	416	420	424	428	432	436	440	444	448	452	456	460	464	468	472	476	480	484	488	492	496	500
SRR3622817_7.read_duplication	24789086	166638	18509	10052	7193	5458	4469	3631	3059	2592	2335	2080	1830	1710	1515	1341	1242	1123	1027	989	857	815	752	719	686	620	571	583	477	497	505	441	397	376	360	420	382	335	332	295	273	253	297	250	264	251	234	208	200	207	189	194	145	143	165	165	180	160	128	153	125	117	126	130	130	109	135	103	114	106	105	101	113	103	94	95	93	85	79	93	81	89	94	89	68	85	82	80	89	67	63	96	53	62	58	42	77	69	67	47	64	71	54	47	47	50	52	61	50	54	62	39	53	42	54	54	52	46	46	52	38	41	58	50	43
	4	8	12	16	20	24	28	32	36	40	44	48	52	56	60	64	68	72	76	80	84	88	92	96	100	104	108	112	116	120	124	128	132	136	140	144	148	152	156	160	164	168	172	176	180	184	188	192	196	200	204	208	212	216	220	224	228	232	236	240	244	248	252	256	260	264	268	272	276	280	284	288	292	296	300	304	308	312	316	320	324	328	332	336	340	344	348	352	356	360	364	368	372	376	380	384	388	392	396	400	404	408	412	416	420	424	428	432	436	440	444	448	452	456	460	464	468	472	476	480	484	488	492	496	500
SRR3622817_8.read_duplication	27308745	227932	21401	10508	7479	5755	4691	3817	3236	2749	2417	2204	1869	1788	1575	1408	1357	1277	1055	1023	977	854	816	771	680	651	689	603	552	547	480	469	452	432	471	388	342	352	362	317	361	342	317	270	259	267	252	252	222	228	239	191	191	222	166	177	183	144	150	142	156	126	135	125	145	146	147	135	126	133	89	112	84	123	99	103	111	86	110	96	99	104	94	106	95	80	78	78	95	74	78	84	69	75	61	71	66	70	78	76	71	56	60	73	61	62	58	55	70	49	59	47	57	46	43	69	50	49	34	52	50	46	45	39	44
	4	8	12	16	20	24	28	32	36	40	44	48	52	56	60	64	68	72	76	80	84	88	92	96	100	104	108	112	116	120	124	128	132	136	140	144	148	152	156	160	164	168	172	176	180	184	188	192	196	200	204	208	212	216	220	224	228	232	236	240	244	248	252	256	260	264	268	272	276	280	284	288	292	296	300	304	308	312	316	320	324	328	332	336	340	344	348	352	356	360	364	368	372	376	380	384	388	392	396	400	404	408	412	416	420	424	428	432	436	440	444	448	452	456	460	464	468	472	476	480	484	488	492	496	500
SRR3622817_9.read_duplication	29625789	301733	25169	11041	7651	5965	4772	3987	3368	2846	2463	2252	2003	1827	1666	1489	1372	1300	1158	1115	1013	966	860	779	750	758	640	717	611	596	559	495	492	458	451	426	409	401	390	368	297	353	325	287	283	306	283	284	297	246	259	247	209	220	219	198	195	200	164	178	192	158	146	163	157	127	132	126	135	142	114	133	132	103	116	136	126	120	95	93	108	95	81	82	92	87	91	81	92	105	87	70	81	84	88	87	86	84	66	68	69	58	82	60	67	71	63	57	57	63	53	65	60	58	60	62	70	56	34	60	39	60	45	46	50
	4	8	12	16	20	24	28	32	36	40	44	48	52	56	60	64	68	72	76	80	84	88	92	96	100	104	108	112	116	120	124	128	132	136	140	144	148	152	156	160	164	168	172	176	180	184	188	192	196	200	204	208	212	216	220	224	228	232	236	240	244	248	252	256	260	264	268	272	276	280	284	288	292	296	300	304	308	312	316	320	324	328	332	336	340	344	348	352	356	360	364	368	372	376	380	384	388	392	396	400	404	408	412	416	420	424	428	432	436	440	444	448	452	456	460	464	468	472	476	480	484	488	492	496	500
SRR3622818.read_duplication	21861759	76264	14588	8938	6387	4872	3978	3199	2650	2389	2069	1836	1613	1547	1298	1210	1094	1055	900	813	862	761	690	702	609	569	545	532	462	453	414	436	376	341	354	344	298	291	267	243	258	241	225	219	216	224	185	184	189	168	193	171	157	175	151	145	131	121	159	128	150	119	106	119	110	78	115	114	87	84	95	88	91	100	83	62	78	70	75	89	77	74	64	71	78	56	71	63	66	50	61	58	61	60	47	55	65	53	71	58	51	67	58	51	51	38	63	54	38	50	45	32	45	40	44	45	48	38	35	41	37	36	41	46	43
	1	2	3	4	5	6	7	8	9	10	11	12	13	14	15	16	17	18	19	21	22	23	29
SRR3622818_001.read_duplication	30263	5720	1280	811	444	299	228	141	98	64	43	21	21	18	6	12	3	2	5	1	2	1	1
	1	2	3	4	5	6	7	8	9	10	11	12	13	14	15	16	17	18	19	20	21	22	23	24	25	26	27	28	29	30	31	32	33	34	35	37	40	44
SRR3622818_002.read_duplication	56096	9348	1588	1322	892	619	435	379	262	218	159	137	112	96	87	66	46	32	31	27	27	20	14	6	9	11	6	3	7	3	4	2	3	5	1	1	2	2
	1	2	3	4	5	6	7	8	9	10	11	12	13	14	15	16	17	18	19	20	21	22	23	24	25	26	27	28	29	30	31	32	33	34	35	36	37	38	39	40	41	42	43	44	45	46	47	48	49	50	51	52	55	57	64	70
SRR3622818_003.read_duplication	81311	12637	1784	1551	896	859	602	552	443	311	255	231	183	171	136	136	102	96	68	78	53	46	40	40	36	22	24	23	18	17	14	17	12	9	11	8	3	4	5	3	7	1	2	2	2	4	1	1	3	1	1	2	1	2	1	1
	1	2	3	4	5	6	7	8	9	10	11	12	13	14	15	16	17	18	19	20	21	22	23	24	25	26	27	28	29	30	31	32	33	34	35	36	37	38	39	40	41	42	43	44	45	46	47	48	49	50	51	52	53	54	55	57	58	59	60	61	62	64	65	66	68	70	73	75	76	78	99
SRR3622818_004.read_duplication	106407	15642	1948	1836	1043	874	650	596	483	442	372	333	246	226	196	185	135	136	97	84	88	90	74	68	55	71	56	34	27	35	26	22	23	22	22	13	21	17	15	14	9	13	10	5	13	6	3	8	5	5	1	4	2	2	1	3	2	4	3	1	1	1	3	1	1	1	1	1	1	1	1
	1	2	3	4	5	6	7	8	9	10	11	12	13	14	15	16	17	18	19	20	21	22	23	24	25	26	27	28	29	30	31	32	33	34	35	36	37	38	39	40	41	42	43	44	45	46	47	48	49	50	51	52	53	54	55	56	57	58	59	60	61	62	63	64	66	67	68	69	70	71	72	73	74	75	76	77	78	79	82	84	88	91	93	106	118
SRR3622818_005.read_duplication	131600	18516	2065	2091	1056	1041	692	614	527	469	403	391	298	275	234	217	193	179	164	149	102	91	96	87	90	66	70	60	63	54	52	42	35	41	28	27	25	20	24	22	25	18	19	15	15	11	10	6	13	5	9	10	10	12	5	7	5	4	6	6	2	4	1	5	3	2	2	1	2	1	1	2	2	2	1	1	2	1	1	2	1	1	1	2	1
	1	2	3	4	5	6	7	8	9	10	11	12	13	14	15	16	17	18	19	20	21	22	23	24	25	26	27	28	29	30	31	32	33	34	35	36	37	38	39	40	41	42	43	44	45	46	47	48	49	50	51	52	53	54	55	56	57	58	59	60	61	62	63	64	65	66	67	68	69	70	71	72	73	74	75	76	77	78	80	81	82	83	85	86	88	89	91	92	93	95	96	97	103	106	111	124	128	143
SRR3622818_006.read_duplication	156467	21484	2167	2297	1144	1096	711	660	517	537	410	412	383	301	260	246	237	198	177	159	148	140	146	111	102	76	81	72	77	72	62	60	60	45	41	45	37	44	32	33	24	25	29	24	25	20	16	17	16	11	13	15	13	11	13	11	10	6	4	5	9	10	6	4	4	10	3	6	2	6	4	3	2	4	2	2	3	5	1	1	2	1	1	2	2	2	1	3	1	1	1	1	1	2	1	1	1	1
	1	2	3	4	5	6	7	8	9	10	11	12	13	14	15	16	17	18	19	20	21	22	23	24	25	26	27	28	29	30	31	32	33	34	35	36	37	38	39	40	41	42	43	44	45	46	47	48	49	50	51	52	53	54	55	56	57	58	59	60	61	62	63	64	65	66	67	68	69	70	71	72	73	74	75	76	77	78	79	80	81	82	83	84	85	86	87	88	89	91	93	94	95	98	103	104	107	108	109	110	111	114	118	121	131	133	144	149	165
SRR3622818_007.read_duplication	181115	24339	2278	2481	1209	1163	740	745	542	522	403	402	365	334	309	309	267	266	194	180	158	171	134	135	117	118	120	75	86	76	84	58	71	55	60	64	49	46	42	36	48	30	46	34	26	25	21	23	22	27	22	14	15	17	15	10	12	18	9	5	13	20	12	9	8	5	9	3	7	4	1	11	6	1	10	7	6	4	2	3	3	3	6	3	1	4	5	1	4	3	1	2	4	1	2	3	1	1	1	2	1	1	1	2	1	1	1	1	1
	1	2	3	4	5	6	7	8	9	10	11	12	13	14	15	16	17	18	19	20	21	22	23	24	25	26	27	28	29	30	31	32	33	34	35	36	37	38	39	40	41	42	43	44	45	46	47	48	49	50	51	52	53	54	55	56	57	58	59	60	61	62	63	64	65	66	67	68	69	70	71	72	73	74	75	76	77	78	79	80	81	82	83	84	85	86	87	88	89	90	91	92	93	94	95	96	97	98	99	100	101	102	103	104	106	107	108	109	111	112	114	115	117	119	124	125	128	132	135	139	140	144	152	157	167	192
SRR3622818_008.read_duplication	205726	27100	2413	2663	1247	1218	752	806	575	523	460	409	357	341	298	302	286	265	233	220	199	183	161	156	138	133	110	108	115	92	80	86	80	71	59	64	55	57	57	45	48	49	37	37	45	22	29	44	39	36	18	24	25	21	23	17	17	21	17	10	13	14	14	8	11	11	16	12	14	15	8	5	7	6	7	7	5	2	4	4	3	5	4	8	5	3	5	4	6	7	2	2	2	5	2	2	4	2	2	5	3	2	1	1	1	2	1	1	2	2	1	2	1	2	2	2	1	1	1	1	1	1	1	1	1	1
	1	2	3	4	5	6	7	8	9	10	11	12	13	14	15	16	17	18	19	20	21	22	23	24	25	26	27	28	29	30	31	32	33	34	35	36	37	38	39	40	41	42	43	44	45	46	47	48	49	50	51	52	53	54	55	56	57	58	59	60	61	62	63	64	65	66	67	68	69	70	71	72	73	74	75	76	77	78	79	80	81	82	83	84	85	86	87	88	89	90	91	92	93	94	95	96	97	98	99	100	101	102	103	104	105	106	107	108	109	110	112	113	114	115	116	117	118	119	120	121	124	125	130	132	133	135	138	139	145	146	152	154	155	156	168	173	184	218
SRR3622818_009.read_duplication	230345	29776	2516	2855	1273	1301	806	823	608	580	476	417	351	326	315	314	285	252	253	245	222	177	216	165	145	145	141	123	104	110	94	90	106	89	88	64	73	66	50	60	61	57	43	55	34	33	37	37	30	47	25	31	32	30	22	23	35	26	23	21	13	22	19	15	16	18	15	15	10	5	12	13	10	9	14	8	11	3	7	8	14	5	5	5	7	7	4	1	5	6	2	2	6	3	6	4	5	3	3	5	1	2	4	5	2	2	3	3	1	2	2	3	6	3	2	1	2	2	1	2	1	1	1	1	1	2	2	2	1	1	1	1	1	1	1	1	1	1
	1	2	3	4	5	6	7	8	9	10	11	12	13	14	15	16	17	18	19	20	21	22	23	24	25	26	27	28	29	30	31	32	33	34	35	36	37	38	39	40	41	42	43	44	45	46	47	48	49	50	51	52	53	54	55	56	57	58	59	60	61	62	63	64	65	66	67	68	69	70	71	72	73	74	75	76	77	78	79	80	81	82	83	84	85	86	87	88	89	90	91	92	93	94	95	96	97	98	99	100	101	102	103	104	105	106	107	108	109	110	111	112	113	114	115	116	117	118	119	120	121	122	123	125	126	127	128	129	130	132	133	135	137	140	142	147	148	149	152	160	162	166	169	170	171	176	188	193	213	239
SRR3622818_01.read_duplication	255035	32575	2684	3027	1270	1421	823	852	617	629	466	460	405	342	289	311	279	279	241	240	203	227	203	176	171	171	159	140	112	129	106	105	103	92	89	84	86	78	67	67	64	60	61	48	59	39	45	45	38	44	37	37	33	32	30	20	29	24	29	27	24	23	19	31	21	21	20	12	15	18	11	14	12	14	12	15	14	8	7	15	9	6	11	7	7	6	13	12	6	4	2	8	6	5	6	4	4	2	4	4	3	5	1	3	6	2	2	3	4	5	2	3	1	2	2	3	1	3	2	3	3	1	3	2	2	4	6	1	5	1	1	1	1	1	1	1	1	1	3	1	1	1	1	1	1	1	1	1	1	1
	3	6	9	12	15	18	21	24	27	30	33	36	39	42	45	48	51	54	57	60	63	66	69	72	75	78	81	84	87	90	93	96	99	102	105	108	111	114	117	120	123	126	129	132	135	138	141	144	147	150	153	156	159	162	165	168	171	174	177	180	183	186	189	193	197	201	205	208	212	218	221	224	228	231	236	240	243	250	253	258	264	268	272	281	303	316	334	353	459
SRR3622818_02.read_duplication	556090	6596	2204	1335	926	744	587	493	376	352	333	279	271	242	200	189	171	160	152	127	102	75	101	110	77	77	61	49	69	50	60	59	40	37	31	32	46	32	26	24	22	28	22	17	7	18	16	16	8	17	17	11	13	8	9	7	7	8	6	7	5	10	6	7	3	5	3	3	2	3	4	3	2	5	3	2	2	2	5	2	2	3	3	2	2	3	2	2	2
	3	6	9	12	15	18	21	24	27	30	33	36	39	42	45	48	51	54	57	60	63	66	69	72	75	78	81	84	87	90	93	96	99	102	105	108	111	114	117	120	123	126	129	132	135	138	141	144	147	150	153	156	159	162	165	168	171	174	177	180	183	186	189	192	195	198	201	204	207	210	213	216	219	222	225	228	231	234	237	240	243	247	250	253	256	259	263	266	269	272	275	278	281	285	290	294	298	305	312	315	319	323	329	332	342	348	353	356	361	365	369	372	383	388	393	399	419	427	447	472
SRR3622818_03.read_duplication	818544	8600	2942	1693	1055	787	626	498	481	387	362	319	264	235	237	197	222	172	156	167	152	138	116	118	109	113	92	106	93	94	70	79	62	79	52	66	58	49	44	39	49	37	46	38	35	36	34	29	37	30	22	32	27	18	29	19	13	20	23	10	10	19	14	18	9	9	9	11	11	12	14	12	7	14	6	6	4	4	10	10	7	3	7	9	8	4	5	2	7	7	4	6	2	3	3	5	2	6	3	4	3	3	2	4	2	2	4	2	2	2	2	2	4	2	2	3	2	2	2	3
	4	8	12	16	20	24	28	32	36	40	44	48	52	56	60	64	68	72	76	80	84	88	92	96	100	104	108	112	116	120	124	128	132	136	140	144	148	152	156	160	164	168	172	176	180	184	188	192	196	200	204	208	212	216	220	224	228	232	236	240	244	248	252	256	260	264	268	272	276	280	284	288	292	296	300	304	308	312	317	321	325	329	334	338	343	347	353	357	363	367	371	377	384	391	398	403	410	415	425	439	446	456	463	471	482	490
SRR3622818_04.read_duplication	1085801	7972	2993	1764	1168	873	665	538	518	426	415	350	316	269	240	222	243	207	190	185	175	142	139	126	136	121	98	104	108	104	84	85	73	74	79	57	62	53	53	47	46	49	50	43	30	36	34	31	35	45	32	36	27	28	26	23	13	21	22	14	13	20	17	18	13	12	9	17	10	8	16	10	9	10	9	10	7	10	7	12	6	6	9	6	6	9	4	7	5	7	7	5	4	3	4	3	6	5	3	5	7	3	4	3	4	3
	4	8	12	16	20	24	28	32	36	40	44	48	52	56	60	64	68	72	76	80	84	88	92	96	100	104	108	112	116	120	124	128	132	136	140	144	148	152	156	160	164	168	172	176	180	184	188	192	196	200	204	208	212	216	220	224	228	232	236	240	244	248	252	256	260	264	268	272	276	280	284	288	292	296	300	304	308	312	316	320	324	328	332	337	343	347	351	355	359	363	367	371	376	381	385	392	397	402	406	411	416	421	426	430	436	441	445	451	455	462	466	474	478	488	492	498
SRR3622818_05.read_duplication	1344811	9156	3644	1997	1311	931	741	608	508	439	395	366	343	333	278	245	212	222	183	179	178	183	180	154	136	146	106	122	101	119	109	101	88	78	84	80	73	81	75	76	57	69	65	53	50	53	37	30	42	27	41	54	28	40	36	33	30	25	25	29	23	24	27	37	26	25	21	9	19	16	13	18	11	12	17	15	12	10	18	9	10	15	8	13	9	8	11	9	7	9	16	8	9	5	5	5	9	12	6	6	9	8	7	8	5	5	7	8	3	7	3	5	4	3	4	3
	4	8	12	16	20	24	28	32	36	40	44	48	52	56	60	64	68	72	76	80	84	88	92	96	100	104	108	112	116	120	124	128	132	136	140	144	148	152	156	160	164	168	172	176	180	184	188	192	196	200	204	208	212	216	220	224	228	232	236	240	244	248	252	256	260	264	268	272	276	280	284	288	292	296	300	304	308	312	316	320	324	328	332	336	340	344	348	352	356	360	364	368	372	376	380	384	388	392	396	400	405	409	413	417	421	426	430	435	439	445	450	456	464	468	472	476	480	484	488	494	498
SRR3622818_06.read_duplication	1601979	10064	4249	2296	1410	1032	801	643	544	469	403	386	330	300	286	246	260	243	219	206	170	171	173	159	152	131	130	142	115	129	138	85	102	85	87	105	93	76	80	84	65	68	67	58	63	68	64	50	51	56	63	54	45	32	40	47	35	29	25	30	36	37	33	33	23	25	30	22	26	12	24	29	19	24	22	25	11	18	27	17	18	13	11	17	10	8	17	6	10	12	12	11	10	11	15	7	12	11	4	10	12	9	11	7	7	7	10	8	7	12	8	6	7	7	5	7	4	6	5	5	5
	4	8	12	16	20	24	28	32	36	40	44	48	52	56	60	64	68	72	76	80	84	88	92	96	100	104	108	112	116	120	124	128	132	136	140	144	148	152	156	160	164	168	172	176	180	184	188	192	196	200	204	208	212	216	220	224	228	232	236	240	244	248	252	256	260	264	268	272	276	280	284	288	292	296	300	304	308	312	316	320	324	328	332	336	340	344	348	352	356	360	364	368	372	376	380	384	388	392	396	400	404	409	414	418	422	426	430	434	439	443	447	452	456	460	464	469	473	479	483	487	492	498
SRR3622818_07.read_duplication	1859034	10853	4787	2589	1628	1138	845	699	558	519	412	417	335	323	300	255	233	254	209	194	194	185	186	141	158	149	140	132	132	116	119	121	104	114	102	106	105	79	96	70	73	74	67	74	66	74	57	63	47	64	57	69	61	60	41	50	52	51	41	42	41	35	37	33	37	28	33	26	33	16	21	25	35	27	18	21	22	16	27	20	19	23	18	21	14	22	13	19	13	21	21	18	18	14	12	16	13	7	16	5	10	10	11	7	14	10	11	11	4	13	8	15	8	10	7	12	4	18	8	4	11	3
	4	8	12	16	20	24	28	32	36	40	44	48	52	56	60	64	68	72	76	80	84	88	92	96	100	104	108	112	116	120	124	128	132	136	140	144	148	152	156	160	164	168	172	176	180	184	188	192	196	200	204	208	212	216	220	224	228	232	236	240	244	248	252	256	260	264	268	272	276	280	284	288	292	296	300	304	308	312	316	320	324	328	332	336	340	344	348	352	356	360	364	368	372	376	380	384	388	392	396	400	404	408	412	416	420	424	428	432	436	440	444	448	452	457	461	466	471	476	481	485	489	494	498
SRR3622818_08.read_duplication	2115623	11549	5107	2877	1799	1199	983	753	617	519	428	399	362	312	334	272	253	224	238	214	191	197	179	188	158	161	154	146	134	120	117	114	118	111	100	98	87	113	75	101	99	80	72	84	81	67	73	82	66	61	51	75	51	58	67	51	54	49	52	48	54	41	37	45	34	57	52	30	28	25	30	44	27	25	36	19	31	32	21	25	16	25	19	25	22	20	24	19	19	14	19	13	15	19	24	18	13	15	20	20	18	9	22	19	8	18	10	15	10	12	7	9	13	11	6	9	9	7	10	8	10	5	7
	4	8	12	16	20	24	28	32	36	40	44	48	52	56	60	64	68	72	76	80	84	88	92	96	100	104	108	112	116	120	124	128	132	136	140	144	148	152	156	160	164	168	172	176	180	184	188	192	196	200	204	208	212	216	220	224	228	232	236	240	244	248	252	256	260	264	268	272	276	280	284	288	292	296	300	304	308	312	316	320	324	328	332	336	340	344	348	352	356	360	364	368	372	376	380	384	388	392	396	400	404	408	412	416	420	424	428	432	436	441	445	449	453	457	461	465	469	473	477	481	485	489	493	497
SRR3622818_09.read_duplication	2369573	12274	5608	3228	1915	1374	1008	820	640	557	498	404	378	339	307	278	276	255	229	206	221	193	194	180	169	175	146	153	134	130	123	110	121	113	99	104	104	93	103	77	93	99	79	80	76	95	90	73	56	60	69	54	62	66	66	58	62	48	55	50	51	35	45	46	47	37	41	35	45	36	45	30	39	32	40	40	34	32	21	33	25	26	25	25	18	25	24	20	17	14	21	25	32	12	16	15	25	20	14	18	23	12	18	19	14	13	17	19	9	19	15	21	16	10	11	9	13	16	14	17	7	9	9	14
	4	8	12	16	20	24	28	32	36	40	44	48	52	56	60	64	68	72	76	80	84	88	92	96	100	104	108	112	116	120	124	128	132	136	140	144	148	152	156	160	164	168	172	176	180	184	188	192	196	200	204	208	212	216	220	224	228	232	236	240	244	248	252	256	260	264	268	272	276	280	284	288	292	296	300	304	308	312	316	320	324	328	332	336	340	344	348	352	356	360	364	368	372	376	380	384	388	392	396	400	404	408	412	416	420	424	428	432	436	440	444	448	452	456	460	464	468	472	476	480	484	488	492	496	500
SRR3622818_1.read_duplication	2621433	12849	5920	3471	2138	1461	1136	900	657	593	508	454	379	328	337	295	280	260	244	223	212	213	178	180	173	147	152	156	158	137	128	126	97	139	105	106	102	98	91	102	99	87	94	69	76	84	74	67	82	65	76	89	70	60	47	62	67	45	52	55	53	55	54	40	56	41	44	39	51	48	38	34	31	42	45	40	24	39	39	27	51	32	37	34	29	20	30	28	34	24	23	24	22	21	22	24	17	16	15	27	19	20	16	14	20	20	18	19	14	12	10	15	12	18	10	16	14	19	14	18	14	14	13	15	16
	4	8	12	16	20	24	28	32	36	40	44	48	52	56	60	64	68	72	76	80	84	88	92	96	100	104	108	112	116	120	124	128	132	136	140	144	148	152	156	160	164	168	172	176	180	184	188	192	196	200	204	208	212	216	220	224	228	232	236	240	244	248	252	256	260	264	268	272	276	280	284	288	292	296	300	304	308	312	316	320	324	328	332	336	340	344	348	352	356	360	364	368	372	376	380	384	388	392	396	400	404	408	412	416	420	424	428	432	436	440	444	448	452	456	460	464	468	472	476	480	484	488	492	496	500
SRR3622818_2.read_duplication	5096191	16962	8164	5001	3520	2539	1919	1464	1169	997	818	693	609	535	445	428	341	352	319	252	258	243	205	180	206	192	182	176	165	150	143	140	155	126	136	130	128	99	124	107	108	114	98	105	88	95	77	94	81	100	72	75	72	72	72	68	66	72	55	65	62	59	64	54	53	77	52	61	57	38	55	48	48	59	57	49	46	47	45	58	40	50	48	42	39	47	55	45	45	35	32	33	28	31	27	42	37	37	36	44	38	31	33	36	42	38	30	35	35	28	20	31	24	32	31	22	33	26	27	22	25	26	19	27	24
	4	8	12	16	20	24	28	32	36	40	44	48	52	56	60	64	68	72	76	80	84	88	92	96	100	104	108	112	116	120	124	128	132	136	140	144	148	152	156	160	164	168	172	176	180	184	188	192	196	200	204	208	212	216	220	224	228	232	236	240	244	248	252	256	260	264	268	272	276	280	284	288	292	296	300	304	308	312	316	320	324	328	332	336	340	344	348	352	356	360	364	368	372	376	380	384	388	392	396	400	404	408	412	416	420	424	428	432	436	440	444	448	452	456	460	464	468	472	476	480	484	488	492	496	500
SRR3622818_3.read_duplication	7469300	20301	9503	5903	4170	3203	2473	1995	1630	1314	1121	963	845	696	612	528	523	438	390	344	344	331	308	266	217	229	226	215	190	173	160	174	166	158	151	149	135	107	130	110	121	112	85	118	103	104	92	92	100	91	88	78	88	88	75	70	80	70	71	72	67	54	86	68	71	58	65	58	68	62	55	52	61	68	52	56	54	54	43	44	48	54	44	50	33	44	44	47	58	41	44	39	53	29	49	46	40	39	29	42	44	37	33	38	34	28	32	42	37	32	36	39	29	30	34	30	33	38	23	38	38	41	28	23	36
	4	8	12	16	20	24	28	32	36	40	44	48	52	56	60	64	68	72	76	80	84	88	92	96	100	104	108	112	116	120	124	128	132	136	140	144	148	152	156	160	164	168	172	176	180	184	188	192	196	200	204	208	212	216	220	224	228	232	236	240	244	248	252	256	260	264	268	272	276	280	284	288	292	296	300	304	308	312	316	320	324	328	332	336	340	344	348	352	356	360	364	368	372	376	380	384	388	392	396	400	404	408	412	416	420	424	428	432	436	440	444	448	452	456	460	464	468	472	476	480	484	488	492	496	500
SRR3622818_4.read_duplication	9758023	24123	10446	6496	4783	3428	2787	2288	1945	1605	1400	1220	1001	870	802	706	589	542	497	484	412	393	364	321	281	294	280	245	224	234	194	194	184	175	163	173	158	135	128	125	137	117	130	111	115	128	120	94	91	87	92	103	100	83	90	74	90	74	73	64	73	70	70	65	74	72	66	76	60	52	51	63	71	64	55	56	61	59	54	47	63	52	40	69	48	55	45	50	47	42	45	61	42	46	43	51	53	35	42	46	40	40	30	41	41	40	37	40	35	37	35	21	30	31	24	43	33	32	41	44	29	32	32	35	16
	4	8	12	16	20	24	28	32	36	40	44	48	52	56	60	64	68	72	76	80	84	88	92	96	100	104	108	112	116	120	124	128	132	136	140	144	148	152	156	160	164	168	172	176	180	184	188	192	196	200	204	208	212	216	220	224	228	232	236	240	244	248	252	256	260	264	268	272	276	280	284	288	292	296	300	304	308	312	316	320	324	328	332	336	340	344	348	352	356	360	364	368	372	376	380	384	388	392	396	400	404	408	412	416	420	424	428	432	436	440	444	448	452	456	460	464	468	472	476	480	484	488	492	496	500
SRR3622818_5.read_duplication	11959882	28907	11242	7121	5053	3906	3002	2482	2129	1850	1574	1389	1176	1031	988	820	770	682	614	566	510	441	404	395	355	364	325	291	242	255	235	234	212	236	181	187	161	171	150	160	146	148	132	139	131	125	104	103	116	105	111	90	120	104	99	95	88	84	86	79	78	59	72	67	72	85	65	70	83	58	64	71	47	71	49	61	59	64	49	54	57	53	45	46	55	54	54	63	55	47	47	57	49	41	44	43	55	35	45	60	51	38	37	34	47	39	42	41	53	38	31	39	40	47	42	26	34	40	32	36	41	29	34	34	35
	4	8	12	16	20	24	28	32	36	40	44	48	52	56	60	64	68	72	76	80	84	88	92	96	100	104	108	112	116	120	124	128	132	136	140	144	148	152	156	160	164	168	172	176	180	184	188	192	196	200	204	208	212	216	220	224	228	232	236	240	244	248	252	256	260	264	268	272	276	280	284	288	292	296	300	304	308	312	316	320	324	328	332	336	340	344	348	352	356	360	364	368	372	376	380	384	388	392	396	400	404	408	412	416	420	424	428	432	436	440	444	448	452	456	460	464	468	472	476	480	484	488	492	496	500
SRR3622818_6.read_duplication	14084875	34819	11833	7548	5514	4154	3322	2739	2236	1965	1692	1503	1339	1107	1040	970	844	764	696	649	617	501	490	479	404	395	380	322	356	289	303	285	241	272	193	211	199	220	191	160	148	164	149	154	149	122	138	133	135	113	111	95	111	126	106	107	103	93	93	88	92	85	87	82	89	72	81	71	73	66	68	73	54	70	69	57	62	58	47	61	66	67	54	50	43	59	48	56	42	45	50	47	58	42	39	48	58	47	31	35	58	53	42	47	42	57	31	39	39	37	42	42	46	45	37	36	32	34	25	34	42	34	33	34	30
	4	8	12	16	20	24	28	32	36	40	44	48	52	56	60	64	68	72	76	80	84	88	92	96	100	104	108	112	116	120	124	128	132	136	140	144	148	152	156	160	164	168	172	176	180	184	188	192	196	200	204	208	212	216	220	224	228	232	236	240	244	248	252	256	260	264	268	272	276	280	284	288	292	296	300	304	308	312	316	320	324	328	332	336	340	344	348	352	356	360	364	368	372	376	380	384	388	392	396	400	404	408	412	416	420	424	428	432	436	440	444	448	452	456	460	464	468	472	476	480	484	488	492	496	500
SRR3622818_7.read_duplication	16134298	42316	12661	7905	5677	4350	3459	2938	2436	2004	1808	1587	1458	1263	1160	1068	918	882	758	760	605	621	557	506	472	484	406	381	346	345	314	285	266	247	272	247	253	238	209	172	212	190	188	165	152	146	135	138	123	131	133	139	110	112	117	102	114	104	91	99	91	88	83	89	87	84	84	79	79	76	94	77	70	66	76	80	71	70	67	51	57	53	65	59	49	48	51	54	51	41	53	54	60	46	51	47	49	36	46	47	49	49	41	35	36	38	51	57	37	38	50	32	36	43	28	36	31	32	39	30	23	37	42	40	45
	4	8	12	16	20	24	28	32	36	40	44	48	52	56	60	64	68	72	76	80	84	88	92	96	100	104	108	112	116	120	124	128	132	136	140	144	148	152	156	160	164	168	172	176	180	184	188	192	196	200	204	208	212	216	220	224	228	232	236	240	244	248	252	256	260	264	268	272	276	280	284	288	292	296	300	304	308	312	316	320	324	328	332	336	340	344	348	352	356	360	364	368	372	376	380	384	388	392	396	400	404	408	412	416	420	424	428	432	436	440	444	448	452	456	460	464	468	472	476	480	484	488	492	496	500
SRR3622818_8.read_duplication	18111828	51634	13246	8306	5992	4641	3684	2994	2560	2212	1839	1712	1508	1321	1228	1115	970	936	823	733	756	645	630	560	535	503	449	460	394	365	349	348	310	328	298	263	242	263	204	224	223	241	187	206	181	191	160	170	166	130	164	117	113	132	105	125	135	116	107	93	89	97	103	94	86	92	89	87	69	86	91	87	69	74	62	70	66	82	67	69	68	67	56	66	61	60	63	51	77	48	46	48	52	53	46	50	49	58	40	45	44	40	49	42	42	45	39	45	43	46	36	49	33	38	36	52	28	44	41	37	42	35	42	30	30
	4	8	12	16	20	24	28	32	36	40	44	48	52	56	60	64	68	72	76	80	84	88	92	96	100	104	108	112	116	120	124	128	132	136	140	144	148	152	156	160	164	168	172	176	180	184	188	192	196	200	204	208	212	216	220	224	228	232	236	240	244	248	252	256	260	264	268	272	276	280	284	288	292	296	300	304	308	312	316	320	324	328	332	336	340	344	348	352	356	360	364	368	372	376	380	384	388	392	396	400	404	408	412	416	420	424	428	432	436	440	444	448	452	456	460	464	468	472	476	480	484	488	492	496	500
SRR3622818_9.read_duplication	20019826	63027	13869	8635	6299	4673	3815	3119	2648	2285	2007	1739	1587	1424	1266	1140	1069	944	902	847	801	713	655	603	584	534	483	484	443	412	375	370	367	346	308	275	264	276	246	250	255	222	199	215	210	175	171	195	159	166	167	159	162	135	166	143	118	118	132	107	95	113	108	106	84	110	83	81	92	92	77	81	100	84	81	65	70	74	77	62	71	70	52	73	79	47	61	79	81	74	58	58	53	50	45	55	63	52	62	47	50	37	53	48	52	33	46	56	53	45	43	41	43	39	37	33	38	31	53	25	42	41	43	45	32
	4	8	12	16	20	24	28	32	36	40	44	48	52	56	60	64	68	72	76	80	84	88	92	96	100	104	108	112	116	120	124	128	132	136	140	144	148	152	156	160	164	168	172	176	180	184	188	192	196	200	204	208	212	216	220	224	228	232	236	240	244	248	252	256	260	264	268	272	276	280	284	288	292	296	300	304	308	312	316	320	324	328	332	336	340	344	348	352	356	360	364	368	372	376	380	384	388	392	396	400	404	408	412	416	420	424	428	432	436	440	444	448	452	456	460	464	468	472	476	480	484	488	492	496	500
SRR3622819.read_duplication	33391041	257039	22968	11054	7448	5649	4648	3711	3198	2851	2372	2175	1935	1695	1607	1453	1344	1163	1127	1083	941	869	835	792	711	700	688	653	602	578	518	483	454	445	452	420	399	395	351	343	333	309	313	316	311	282	255	255	244	246	234	200	194	197	172	165	183	175	169	165	144	162	135	145	122	130	138	149	117	116	124	105	113	123	102	119	92	120	93	114	109	101	86	88	99	84	83	91	111	72	72	72	81	81	72	77	74	73	84	58	73	54	70	59	54	66	57	65	58	64	67	52	62	54	51	60	51	40	49	42	48	52	37	39	37
	1	2	3	4	5	6	7	8	9	10	11	12	13	14	15	16	17	18	19	20	21	22	23	24	25	26	27	28	29	30	31	32	33	34	35	40	43	47	49
SRR3622819_001.read_duplication	48696	8203	1549	1346	816	688	500	366	294	220	179	148	84	91	73	71	50	34	33	21	21	17	16	11	13	8	7	11	4	2	8	4	3	3	2	2	1	1	1
	1	2	3	4	5	6	7	8	9	10	11	12	13	14	15	16	17	18	19	20	21	22	23	24	25	26	27	28	29	30	31	32	33	34	35	36	37	38	39	40	41	42	43	44	45	46	47	48	49	50	51	53	54	55	56	57	58	60	61	62	63	64	65	66	67	68	73	78	80	81	84	85	93
SRR3622819_002.read_duplication	92109	13685	1685	1684	948	947	685	634	471	422	396	317	265	248	218	175	138	136	118	111	98	75	77	72	63	40	54	54	37	29	28	28	32	23	15	15	15	14	19	8	12	10	5	12	7	8	5	6	6	7	2	3	3	1	1	7	2	4	3	2	1	1	1	3	2	1	1	1	1	2	1	2	1
	1	2	3	4	5	6	7	8	9	10	11	12	13	14	15	16	17	18	19	20	21	22	23	24	25	26	27	28	29	30	31	32	33	34	35	36	37	38	39	40	41	42	43	44	45	46	47	48	49	50	51	52	53	54	55	56	57	58	59	60	61	62	63	64	65	66	67	68	69	70	71	72	73	74	75	76	77	78	80	82	83	84	85	87	88	90	91	93	94	95	96	98	100	105	108	109	116	117	121	123	127	133
SRR3622819_003.read_duplication	135217	18608	1828	2044	1051	1117	706	660	490	482	420	402	379	327	262	267	235	211	199	177	161	148	104	124	111	88	86	87	68	72	67	55	56	55	47	35	30	27	38	28	39	35	25	29	30	22	17	20	21	17	12	12	15	6	13	11	8	7	11	5	7	6	8	6	3	5	1	6	2	6	5	4	3	7	3	5	2	3	5	2	2	1	1	3	1	2	1	1	3	1	1	1	2	2	1	1	2	1	1	1	1	1
	1	2	3	4	5	6	7	8	9	10	11	12	13	14	15	16	17	18	19	20	21	22	23	24	25	26	27	28	29	30	31	32	33	34	35	36	37	38	39	40	41	42	43	44	45	46	47	48	49	50	51	52	53	54	55	56	57	58	59	60	61	62	63	64	65	66	67	68	69	70	71	72	73	74	75	76	77	78	79	80	81	82	83	84	85	86	87	88	89	90	91	92	93	94	95	96	97	98	99	100	101	102	103	104	105	106	110	111	112	113	114	116	118	119	120	121	125	126	127	128	129	130	133	135	139	141	144	147	159	162	177	184
SRR3622819_004.read_duplication	178208	23637	1897	2301	1067	1140	775	754	579	563	432	437	341	339	307	294	270	254	240	235	194	173	176	158	164	126	122	111	97	111	94	98	76	73	57	67	55	57	57	54	45	56	46	29	37	45	29	31	30	23	28	26	17	28	19	19	24	21	17	14	21	16	15	10	12	8	14	13	15	9	13	5	11	14	12	4	3	4	10	5	6	4	6	3	4	4	3	2	3	3	5	3	1	2	2	2	5	2	4	2	2	2	1	2	2	1	2	2	1	1	1	1	2	1	2	1	3	1	2	1	1	1	1	1	1	2	2	1	1	1	1	1
	1	2	3	4	5	6	7	8	9	10	11	12	13	14	15	16	17	18	19	20	21	22	23	24	25	26	27	28	29	30	31	32	33	34	35	36	37	38	39	40	41	42	43	44	45	46	47	48	49	50	51	52	53	54	55	56	57	58	59	60	61	62	63	64	65	66	67	68	69	70	71	72	73	74	75	76	77	78	79	80	81	82	83	84	85	86	87	88	89	90	91	92	93	94	95	96	97	98	99	100	101	102	103	104	105	106	107	109	110	111	112	114	115	116	117	118	120	121	122	123	124	125	126	127	129	130	131	134	135	136	137	143	144	145	148	149	151	153	154	155	156	159	160	162	166	167	169	176	177	182	201	203	219	222
SRR3622819_005.read_duplication	220708	28319	2019	2627	1052	1221	798	860	595	574	482	441	399	358	305	308	275	287	237	242	246	219	197	169	181	157	152	125	134	130	114	99	111	112	100	71	69	74	62	61	66	71	51	60	45	50	52	53	33	49	40	34	34	37	42	29	21	25	32	23	27	18	20	26	25	23	15	19	16	19	15	16	15	9	9	9	17	16	17	8	12	9	6	7	15	10	7	8	5	6	9	7	8	7	5	7	5	9	2	5	6	1	6	4	4	2	2	3	4	3	5	2	2	3	1	3	1	1	2	4	2	4	2	2	2	2	1	3	1	1	1	1	1	2	2	2	1	1	1	1	2	1	3	1	1	1	1	2	1	1	1	1	1	1
	1	2	3	4	5	6	7	8	9	10	11	12	13	14	15	16	17	18	19	20	21	22	23	24	25	26	27	28	29	30	31	32	33	34	35	36	37	38	39	40	41	42	43	44	45	46	47	48	49	50	51	52	53	54	55	56	57	58	59	60	61	62	63	64	65	66	67	68	69	70	71	72	73	74	75	76	77	78	79	80	81	82	83	84	85	86	87	88	89	90	91	92	93	94	95	96	97	98	99	100	101	102	103	104	105	106	107	108	109	110	111	112	113	114	115	116	117	118	119	120	121	122	123	124	125	126	127	128	129	130	132	133	134	135	136	137	138	139	142	143	145	146	148	149	150	151	152	154	155	156	158	160	161	167	169	170	174	176	177	180	186	189	190	191	192	193	198	200	201	202	205	206	217	218	224	244	270	272
SRR3622819_006.read_duplication	263532	32906	2256	2915	1067	1354	754	883	627	619	468	462	375	383	344	343	293	259	260	239	246	232	197	206	195	187	179	159	146	140	119	132	106	122	108	120	96	81	88	81	73	80	61	65	66	73	53	47	61	62	46	62	43	44	40	43	31	30	31	42	29	33	36	32	30	17	24	23	22	21	20	22	19	15	20	24	26	17	19	18	17	16	16	15	12	9	8	9	12	14	16	5	6	8	8	16	5	7	12	2	3	6	9	6	6	16	5	5	4	9	8	3	6	3	4	11	4	2	4	4	4	2	3	2	2	6	1	4	2	2	3	3	2	3	2	3	2	1	6	1	2	1	2	2	4	3	2	1	3	1	1	1	1	1	1	2	1	2	3	1	1	1	2	1	1	1	1	1	1	1	1	1	1	1	1	1	1	1
	1	2	3	4	5	6	7	8	9	10	11	12	13	14	15	16	17	18	19	20	21	22	23	24	25	26	27	28	29	30	31	32	33	34	35	36	37	38	39	40	41	42	43	44	45	46	47	48	49	50	51	52	53	54	55	56	57	58	59	60	61	62	63	64	65	66	67	68	69	70	71	72	73	74	75	76	77	78	79	80	81	82	83	84	85	86	87	88	89	90	91	92	93	94	95	96	97	98	99	100	101	102	103	104	105	106	107	108	109	110	111	112	113	114	115	116	117	118	119	120	121	122	123	124	125	126	127	128	129	130	131	132	133	134	135	136	137	138	139	140	141	142	143	145	146	147	150	151	152	153	154	156	157	158	159	161	162	163	165	166	167	168	169	170	172	173	174	175	176	178	179	180	181	188	189	197	199	203	207	210	211	213	216	219	223	225	227	233	234	236	237	246	251	252	268	270	309	330
SRR3622819_007.read_duplication	305884	37508	2431	3190	1084	1472	739	944	604	683	493	474	402	401	339	350	293	262	262	258	218	248	233	213	190	186	156	163	173	152	168	153	147	108	124	127	97	90	88	108	88	89	101	94	65	68	79	62	62	68	45	62	45	53	61	43	49	36	50	49	36	46	28	36	36	35	28	32	31	33	31	19	41	25	20	23	23	24	15	21	20	23	11	10	20	20	17	12	19	14	17	24	15	11	10	17	8	13	10	10	9	8	14	10	6	12	5	7	5	10	8	6	9	6	4	4	5	5	7	8	9	8	5	6	2	3	3	6	9	5	4	5	4	6	4	4	1	9	2	4	5	2	4	5	2	3	3	2	3	1	3	5	3	2	1	1	5	1	1	2	1	1	2	3	2	3	1	2	3	1	1	2	1	2	3	1	1	1	2	1	1	2	2	1	1	1	1	1	2	1	2	1	1	1	1	1	1	1
	3	6	9	12	15	18	21	24	27	30	33	36	39	42	45	48	51	54	57	60	63	66	69	72	75	78	81	84	87	90	93	96	99	102	105	108	111	114	117	120	123	126	129	132	135	138	141	144	148	151	154	158	161	164	167	170	173	176	180	183	186	192	196	200	205	214	219	236	245	256	263	278	289	343
SRR3622819_008.read_duplication	390147	4628	1774	1170	798	650	528	421	383	345	286	292	253	196	168	154	149	128	105	97	83	91	70	65	70	58	59	41	49	38	42	36	31	24	32	17	31	20	18	18	16	18	10	6	9	8	12	11	3	13	10	8	7	3	2	7	7	6	2	5	6	2	7	6	2	2	3	2	2	3	3	2	2	2
	3	6	9	12	15	18	21	24	27	30	33	36	39	42	45	48	51	54	57	60	63	66	69	72	75	78	81	84	87	90	93	96	99	102	105	108	111	114	117	120	123	126	129	132	135	138	141	144	147	150	153	156	159	162	165	168	171	174	177	181	184	187	190	193	196	199	202	207	211	215	218	221	228	233	238	250	261	273	280	286	291	304	315	335	437
SRR3622819_009.read_duplication	436721	4930	1765	1173	903	657	534	440	389	345	330	276	247	222	182	171	162	163	134	112	101	103	81	82	66	66	65	64	57	50	40	29	35	38	34	27	26	25	30	24	14	23	17	19	9	18	8	14	6	9	8	9	10	9	8	3	6	6	8	3	4	5	3	2	4	3	3	3	4	3	2	5	3	3	2	2	2	2	2	2	2	2	2	2	2
	3	6	9	12	15	18	21	24	27	30	33	36	39	42	45	48	51	54	57	60	63	66	69	72	75	78	81	84	87	90	93	96	99	102	105	108	111	114	117	120	123	126	129	132	135	138	141	144	147	150	153	156	159	162	165	168	171	174	177	180	183	186	189	192	196	199	202	205	209	212	216	220	226	230	234	237	240	243	249	254	260	267	284	290	303	314	319	334	355	382	486
SRR3622819_01.read_duplication	483000	5294	1866	1219	895	706	572	445	409	343	331	264	262	245	218	185	159	147	143	126	128	98	112	85	81	82	65	50	55	50	47	37	50	33	37	34	41	31	27	27	21	23	27	22	25	15	12	16	9	15	11	12	8	7	7	9	6	11	4	6	9	8	6	5	7	4	2	6	8	4	7	4	4	3	5	2	2	5	3	2	2	3	2	2	3	2	2	3	2	2	2
	4	8	12	16	20	24	28	32	36	40	44	48	52	56	60	64	68	72	76	80	84	88	92	96	100	104	108	112	116	120	124	128	132	136	140	144	148	152	156	160	164	168	172	176	180	184	188	192	196	200	204	208	212	216	220	224	228	232	236	240	244	248	252	256	260	264	268	272	276	280	285	289	293	297	302	306	310	315	320	325	330	334	338	343	348	352	356	362	367	372	379	383	390	395	401	405	410	415	422	427	442	449	454	461	468	478	486	495
SRR3622819_02.read_duplication	948229	6056	2444	1401	991	794	691	603	511	404	380	352	318	291	246	251	223	226	191	181	171	160	151	157	127	115	102	118	97	106	87	85	82	80	75	57	56	61	46	58	46	49	42	43	46	45	28	30	39	29	30	38	30	28	29	25	19	27	13	34	16	18	15	19	18	12	15	15	12	16	22	11	7	7	14	11	8	8	7	10	7	6	6	4	11	6	11	9	5	4	6	4	7	4	3	7	4	7	5	8	3	3	4	4	3	3	3	4
	4	8	12	16	20	24	28	32	36	40	44	48	52	56	60	64	68	72	76	80	84	88	92	96	100	104	108	112	116	120	124	128	132	136	140	144	148	152	156	160	164	168	172	176	180	184	188	192	196	200	204	208	212	216	220	224	228	232	236	240	244	248	252	256	260	264	268	272	276	280	284	288	292	296	300	304	308	312	316	320	324	328	332	336	341	346	350	354	358	362	366	370	374	378	382	386	391	395	399	403	407	411	415	419	423	427	431	436	441	445	450	454	458	463	467	472	477	482	486	492	497
SRR3622819_03.read_duplication	1401942	8023	3138	1728	1173	850	675	606	490	484	405	372	329	288	297	262	241	206	224	186	188	161	180	142	157	147	149	127	140	117	120	123	94	86	114	93	81	90	80	73	91	62	67	71	67	53	58	46	47	55	45	53	35	45	46	30	42	41	45	37	28	24	22	25	31	26	28	30	19	34	13	33	20	18	17	17	10	15	29	25	18	11	18	23	17	20	11	12	12	17	11	10	19	13	9	7	6	15	11	12	9	7	7	10	11	10	8	6	8	8	3	11	4	5	5	8	4	3	4	6	4
	4	8	12	16	20	24	28	32	36	40	44	48	52	56	60	64	68	72	76	80	84	88	92	96	100	104	108	112	116	120	124	128	132	136	140	144	148	152	156	160	164	168	172	176	180	184	188	192	196	200	204	208	212	216	220	224	228	232	236	240	244	248	252	256	260	264	268	272	276	280	284	288	292	296	300	304	308	312	316	320	324	328	332	336	340	344	348	352	356	360	364	368	372	376	380	384	388	392	396	400	404	408	412	417	421	425	429	433	437	441	445	449	453	457	461	465	469	473	477	481	485	489	493	497
SRR3622819_04.read_duplication	1852218	9639	3964	2152	1389	1006	754	677	489	470	377	373	376	325	279	273	262	223	236	213	192	189	175	181	161	135	138	140	125	129	97	108	120	115	122	100	89	107	83	101	87	84	64	81	78	69	75	62	56	82	67	53	59	59	54	61	55	49	45	41	39	43	43	55	47	29	25	36	39	41	33	22	33	31	33	32	31	27	34	22	23	20	21	17	31	19	25	21	32	26	17	20	15	22	19	16	19	22	12	15	12	17	13	12	11	25	8	12	19	7	11	14	10	15	7	7	9	12	5	8	6	9	13	5
	4	8	12	16	20	24	28	32	36	40	44	48	52	56	60	64	68	72	76	80	84	88	92	96	100	104	108	112	116	120	124	128	132	136	140	144	148	152	156	160	164	168	172	176	180	184	188	192	196	200	204	208	212	216	220	224	228	232	236	240	244	248	252	256	260	264	268	272	276	280	284	288	292	296	300	304	308	312	316	320	324	328	332	336	340	344	348	352	356	360	364	368	372	376	380	384	388	392	396	400	404	408	412	416	420	424	428	432	436	440	444	448	452	456	460	464	468	472	476	480	484	488	492	496	500
SRR3622819_05.read_duplication	2297087	11000	4632	2496	1621	1179	852	706	542	476	437	411	315	302	307	296	270	251	214	209	201	172	177	176	179	151	143	145	126	133	130	125	119	108	106	104	115	100	77	84	83	88	83	89	99	81	74	67	81	91	73	66	67	57	61	63	62	65	54	51	58	48	54	56	52	42	54	43	48	37	44	34	32	32	34	28	34	33	37	39	29	33	29	25	33	29	24	12	29	27	30	27	23	17	27	17	35	20	22	13	22	17	16	21	22	13	17	22	17	14	19	18	18	14	12	17	16	14	13	18	12	10	16	14	11
	4	8	12	16	20	24	28	32	36	40	44	48	52	56	60	64	68	72	76	80	84	88	92	96	100	104	108	112	116	120	124	128	132	136	140	144	148	152	156	160	164	168	172	176	180	184	188	192	196	200	204	208	212	216	220	224	228	232	236	240	244	248	252	256	260	264	268	272	276	280	284	288	292	296	300	304	308	312	316	320	324	328	332	336	340	344	348	352	356	360	364	368	372	376	380	384	388	392	396	400	404	408	412	416	420	424	428	432	436	440	444	448	452	456	460	464	468	472	476	480	484	488	492	496	500
SRR3622819_06.read_duplication	2738704	12136	5340	2840	1838	1346	973	775	646	508	439	401	369	336	306	253	267	240	238	229	203	210	190	168	183	174	151	150	147	139	131	113	132	111	103	123	106	102	119	99	85	83	96	80	82	72	80	70	86	66	59	70	82	63	73	59	68	53	73	49	54	58	50	56	77	45	59	36	67	46	54	38	35	48	41	45	40	42	32	44	38	50	35	45	31	30	26	37	32	41	19	26	32	32	22	15	32	30	23	31	21	28	25	25	27	16	17	32	14	25	24	22	17	19	17	16	17	18	12	15	14	26	16	18	13
	4	8	12	16	20	24	28	32	36	40	44	48	52	56	60	64	68	72	76	80	84	88	92	96	100	104	108	112	116	120	124	128	132	136	140	144	148	152	156	160	164	168	172	176	180	184	188	192	196	200	204	208	212	216	220	224	228	232	236	240	244	248	252	256	260	264	268	272	276	280	284	288	292	296	300	304	308	312	316	320	324	328	332	336	340	344	348	352	356	360	364	368	372	376	380	384	388	392	396	400	404	408	412	416	420	424	428	432	436	440	444	448	452	456	460	464	468	472	476	480	484	488	492	496	500
SRR3622819_07.read_duplication	3177574	13115	5875	3212	2105	1441	1063	848	707	606	466	419	377	319	325	282	267	219	217	235	204	209	184	154	162	182	150	159	157	134	128	138	122	124	108	123	100	90	102	94	92	93	105	91	101	65	98	97	73	64	72	67	82	66	66	65	70	69	57	59	61	49	63	64	52	55	47	49	56	42	51	54	43	46	59	46	50	46	36	44	38	43	40	27	40	30	41	33	30	35	40	29	33	31	36	34	37	31	22	23	29	27	28	26	19	26	28	25	24	23	17	25	19	24	15	25	25	31	20	20	19	15	18	22	15
	4	8	12	16	20	24	28	32	36	40	44	48	52	56	60	64	68	72	76	80	84	88	92	96	100	104	108	112	116	120	124	128	132	136	140	144	148	152	156	160	164	168	172	176	180	184	188	192	196	200	204	208	212	216	220	224	228	232	236	240	244	248	252	256	260	264	268	272	276	280	284	288	292	296	300	304	308	312	316	320	324	328	332	336	340	344	348	352	356	360	364	368	372	376	380	384	388	392	396	400	404	408	412	416	420	424	428	432	436	440	444	448	452	456	460	464	468	472	476	480	484	488	492	497
SRR3622819_08.read_duplication	3613110	13978	6349	3666	2298	1636	1166	926	756	652	512	469	405	349	308	289	315	256	221	223	196	216	174	192	188	181	145	158	154	161	126	155	152	116	124	112	110	112	98	97	109	90	86	85	78	86	82	98	82	82	80	77	81	68	74	71	55	71	58	72	59	69	52	64	60	50	62	55	60	52	59	51	45	48	38	36	53	51	42	52	38	35	40	37	44	55	34	42	46	40	32	37	33	37	36	24	32	27	34	33	31	33	28	33	23	28	25	34	31	25	28	28	30	26	18	21	26	24	24	25	19	24	27	23
	4	8	12	16	20	24	28	32	36	40	44	48	52	56	60	64	68	72	76	80	84	88	92	96	100	104	108	112	116	120	124	128	132	136	140	144	148	152	156	160	164	168	172	176	180	184	188	192	196	200	204	208	212	216	220	224	228	232	236	240	244	248	252	256	260	264	268	272	276	280	284	288	292	296	300	304	308	312	316	320	324	328	332	336	340	344	348	352	356	360	364	368	372	376	380	384	388	392	396	400	404	408	412	416	420	424	428	432	436	440	444	448	452	456	460	464	468	472	476	480	484	489	493	497
SRR3622819_09.read_duplication	4043959	14802	6811	3900	2502	1793	1247	1028	840	722	566	516	440	360	349	278	289	256	239	225	235	193	187	203	177	182	150	176	164	123	135	130	143	120	136	142	111	103	128	103	108	90	103	81	80	96	84	82	84	56	71	67	86	85	73	62	76	70	70	71	74	51	57	72	51	59	63	48	52	64	45	48	45	45	48	47	43	58	64	44	36	37	37	53	33	44	33	41	42	40	38	42	41	36	40	30	36	40	32	33	30	34	33	24	37	39	29	29	27	25	31	24	37	33	33	26	19	29	24	36	17	29	24	28
	4	8	12	16	20	24	28	32	36	40	44	48	52	56	60	64	68	72	76	80	84	88	92	96	100	104	108	112	116	120	124	128	132	136	140	144	148	152	156	160	164	168	172	176	180	184	188	192	196	200	204	208	212	216	220	224	228	232	236	240	244	248	252	256	260	264	268	272	276	280	284	288	292	296	300	304	308	312	316	320	324	328	332	336	340	344	348	352	356	360	364	368	372	376	380	384	388	392	396	400	404	408	412	416	420	424	428	432	436	440	444	448	452	456	460	464	468	472	476	480	484	488	492	496	500
SRR3622819_1.read_duplication	4470763	15439	7243	4210	2778	1902	1417	1049	897	710	677	539	488	405	352	304	283	277	247	252	207	208	197	186	178	176	160	160	148	143	151	133	131	114	125	109	120	114	127	113	108	91	106	110	87	91	86	88	90	65	82	90	71	66	57	68	75	68	77	79	60	64	69	64	62	67	57	50	59	61	56	62	51	53	44	50	38	48	46	46	58	42	41	37	44	37	48	50	43	35	42	44	37	37	27	32	38	48	31	35	52	37	30	30	45	41	43	29	33	29	33	23	25	29	18	39	31	22	32	25	23	23	27	21	25
	4	8	12	16	20	24	28	32	36	40	44	48	52	56	60	64	68	72	76	80	84	88	92	96	100	104	108	112	116	120	124	128	132	136	140	144	148	152	156	160	164	168	172	176	180	184	188	192	196	200	204	208	212	216	220	224	228	232	236	240	244	248	252	256	260	264	268	272	276	280	284	288	292	296	300	304	308	312	316	320	324	328	332	336	340	344	348	352	356	360	364	368	372	376	380	384	388	392	396	400	404	408	412	416	420	424	428	432	436	440	444	448	452	456	460	464	468	472	476	480	484	488	492	496	500
SRR3622819_2.read_duplication	8592602	21633	9682	5999	4274	3085	2397	1876	1502	1289	1044	916	735	629	572	529	478	426	392	343	329	302	290	219	264	248	186	189	193	190	161	152	146	134	130	122	138	145	132	99	103	101	92	104	93	98	88	101	84	101	94	84	67	76	67	85	75	71	62	77	83	70	79	59	57	73	65	64	49	53	69	68	42	53	54	58	69	55	54	64	80	57	45	49	51	38	52	52	37	42	47	54	32	29	49	50	41	43	51	52	41	39	42	40	41	29	33	33	39	36	32	31	28	36	22	26	38	32	26	37	32	18	35	30	36
	4	8	12	16	20	24	28	32	36	40	44	48	52	56	60	64	68	72	76	80	84	88	92	96	100	104	108	112	116	120	124	128	132	136	140	144	148	152	156	160	164	168	172	176	180	184	188	192	196	200	204	208	212	216	220	224	228	232	236	240	244	248	252	256	260	264	268	272	276	280	284	288	292	296	300	304	308	312	316	320	324	328	332	336	340	344	348	352	356	360	364	368	372	376	380	384	388	392	396	400	404	408	412	416	420	424	428	432	436	440	444	448	452	456	460	464	468	472	476	480	484	488	492	496	500
SRR3622819_3.read_duplication	12449897	29539	11196	7160	5028	3713	2960	2427	2018	1671	1372	1263	1054	868	833	758	618	550	499	460	440	397	355	329	315	310	289	277	254	226	218	200	199	175	195	158	173	152	129	129	144	122	131	122	122	134	102	100	109	88	77	86	91	83	97	86	97	83	87	76	66	78	92	77	60	60	54	69	66	54	69	71	69	63	69	59	47	48	55	44	52	56	49	35	51	40	49	60	46	52	53	51	51	45	54	34	44	41	38	35	33	54	31	45	39	38	34	47	42	45	41	33	33	49	42	40	26	41	37	40	34	30	36	47	40
	4	8	12	16	20	24	28	32	36	40	44	48	52	56	60	64	68	72	76	80	84	88	92	96	100	104	108	112	116	120	124	128	132	136	140	144	148	152	156	160	164	168	172	176	180	184	188	192	196	200	204	208	212	216	220	224	228	232	236	240	244	248	252	256	260	264	268	272	276	280	284	288	292	296	300	304	308	312	316	320	324	328	332	336	340	344	348	352	356	360	364	368	372	376	380	384	388	392	396	400	404	408	412	416	420	424	428	432	436	440	444	448	452	456	460	464	468	472	476	480	484	488	492	496	500
SRR3622819_4.read_duplication	16055099	41344	12363	7716	5725	4217	3391	2720	2223	1936	1667	1472	1294	1102	1043	846	815	761	658	601	528	530	455	402	386	382	301	299	327	290	251	222	244	228	220	203	202	214	165	166	154	149	169	129	126	142	124	130	116	120	118	118	111	97	98	89	100	89	89	82	76	72	70	66	71	85	65	59	81	81	61	71	45	63	59	55	73	78	63	63	54	62	60	64	49	52	50	53	37	32	55	45	46	50	62	37	43	53	34	42	41	47	28	60	37	43	46	33	33	28	26	39	38	35	33	38	34	34	38	31	52	32	36	42	35
	4	8	12	16	20	24	28	32	36	40	44	48	52	56	60	64	68	72	76	80	84	88	92	96	100	104	108	112	116	120	124	128	132	136	140	144	148	152	156	160	164	168	172	176	180	184	188	192	196	200	204	208	212	216	220	224	228	232	236	240	244	248	252	256	260	264	268	272	276	280	284	288	292	296	300	304	308	312	316	320	324	328	332	336	340	344	348	352	356	360	364	368	372	376	380	384	388	392	396	400	404	408	412	416	420	424	428	432	436	440	444	448	452	456	460	464	468	472	476	480	484	488	492	496	500
SRR5007258.read_duplication	38280657	457206	79544	25697	11137	5894	3705	2501	1927	1549	1304	1148	971	823	758	641	618	573	511	476	439	444	418	357	322	313	301	268	326	253	232	235	231	229	209	210	189	175	159	183	176	160	163	147	179	162	141	152	141	128	115	107	115	112	112	97	118	121	104	101	96	82	90	95	87	96	74	79	82	77	74	78	77	78	78	67	63	71	63	57	66	57	63	51	61	69	68	54	64	61	39	53	59	59	48	40	55	56	62	39	48	45	49	44	50	34	48	41	44	46	36	44	44	40	35	31	36	32	44	27	40	27	37	22	39
	1	2	3	4	5	6	7	8	9	10	11	12	13	14	15	16	17	18	19	20	21	22	23	24	25	26	27	28	29	30	31	33	35	36	38	40	46	47	48	54	60
SRR5007258_001.read_duplication	52913	6939	1210	932	581	409	309	254	190	145	116	78	65	60	43	34	32	26	23	20	14	16	16	8	4	6	5	3	5	3	1	5	1	2	1	1	1	1	1	1	1
	1	2	3	4	5	6	7	8	9	10	11	12	13	14	15	16	17	18	19	20	21	22	23	24	25	26	27	28	29	30	31	32	33	34	35	36	37	38	39	40	41	42	43	44	46	47	48	49	50	51	52	53	55	56	57	58	59	60	64	66	67	69	74	84	89	93	110	120
SRR5007258_002.read_duplication	101287	11695	1447	1365	795	682	499	427	339	279	238	189	190	164	136	122	87	104	73	60	53	55	52	31	39	27	30	23	27	24	22	18	16	17	7	17	10	11	11	4	7	7	7	10	4	5	3	4	7	4	3	2	2	3	1	4	2	1	2	3	2	1	1	1	1	1	1	1
	1	2	3	4	5	6	7	8	9	10	11	12	13	14	15	16	17	18	19	20	21	22	23	24	25	26	27	28	29	30	31	32	33	34	35	36	37	38	39	40	41	42	43	44	45	46	47	48	49	50	51	52	53	54	55	56	57	58	59	60	61	62	63	64	66	67	68	70	71	72	73	74	75	76	77	78	79	80	81	83	85	86	90	91	92	94	95	98	99	103	106	108	131	136	141	164	188
SRR5007258_003.read_duplication	149269	16141	1427	1625	888	840	552	543	399	360	334	308	240	195	166	158	140	138	132	111	111	92	91	84	88	57	58	49	40	30	25	36	32	31	33	24	32	32	22	19	14	12	17	16	15	10	14	6	13	15	10	14	6	4	10	7	7	7	7	4	3	7	3	5	5	4	3	4	3	4	4	1	5	3	5	1	1	4	1	2	1	2	1	1	1	1	1	1	1	1	1	1	1	1	1	1	1
	1	2	3	4	5	6	7	8	9	10	11	12	13	14	15	16	17	18	19	20	21	22	23	24	25	26	27	28	29	30	31	32	33	34	35	36	37	38	39	40	41	42	43	44	45	46	47	48	49	50	51	52	53	54	55	56	57	58	59	60	61	62	63	64	65	66	67	68	69	70	71	72	73	74	75	76	77	78	79	80	81	82	83	84	85	86	88	89	90	91	92	93	94	96	97	98	99	100	102	103	104	105	106	107	109	110	112	114	115	116	117	126	127	131	138	142	148	162	180	181	218	239
SRR5007258_004.read_duplication	196558	20480	1472	1812	920	943	599	583	461	459	334	302	306	270	208	197	186	156	158	143	122	121	105	100	89	81	89	89	75	56	78	55	50	69	34	43	31	42	22	35	20	30	23	25	25	21	25	22	21	16	18	11	17	16	9	12	16	7	11	9	9	13	10	6	13	6	7	2	11	7	5	5	8	4	5	4	6	5	5	4	8	3	3	2	4	5	2	2	2	1	5	1	3	5	2	1	6	2	1	1	1	3	1	1	4	1	1	2	1	1	1	1	2	1	1	1	1	1	1	1	1	1
	1	2	3	4	5	6	7	8	9	10	11	12	13	14	15	16	17	18	19	20	21	22	23	24	25	26	27	28	29	30	31	32	33	34	35	36	37	38	39	40	41	42	43	44	45	46	47	48	49	50	51	52	53	54	55	56	57	58	59	60	61	62	63	64	65	66	67	68	69	70	71	72	73	74	75	76	77	78	79	80	81	82	83	84	85	86	87	88	89	90	91	92	93	94	95	96	97	98	99	100	101	102	103	104	105	107	108	109	110	112	113	114	115	117	118	119	120	121	122	123	124	125	126	127	129	130	133	134	136	137	138	141	148	151	158	159	166	183	184	207	216	238	261	301
SRR5007258_005.read_duplication	244321	24704	1453	1993	922	1029	676	659	444	472	389	339	302	327	239	233	213	192	188	154	119	139	131	124	112	94	113	80	88	72	80	86	63	66	59	59	56	52	51	50	53	40	35	34	34	29	25	30	29	29	18	19	23	17	16	19	18	30	10	7	18	20	22	12	10	12	7	10	6	9	7	17	9	7	5	8	9	8	5	10	6	6	8	4	8	5	4	3	4	7	5	7	6	2	2	8	2	1	5	4	4	5	2	2	3	4	1	3	1	3	1	2	1	3	3	2	2	3	2	3	1	1	1	1	1	3	2	3	3	1	3	1	1	1	1	1	2	1	1	1	1	1	1	1
	1	2	3	4	5	6	7	8	9	10	11	12	13	14	15	16	17	18	19	20	21	22	23	24	25	26	27	28	29	30	31	32	33	34	35	36	37	38	39	40	41	42	43	44	45	46	47	48	49	50	51	52	53	54	55	56	57	58	59	60	61	62	63	64	65	66	67	68	69	70	71	72	73	74	75	76	77	78	79	80	81	82	83	84	85	86	87	88	89	90	91	92	93	94	95	96	97	98	99	100	101	102	103	104	105	106	107	108	109	110	111	112	113	114	115	116	117	118	120	121	122	123	124	125	126	127	128	130	131	132	133	134	135	136	137	139	140	141	143	145	146	147	148	149	150	152	154	155	156	157	158	161	163	165	166	168	171	173	179	183	190	192	193	205	213	226	238	252	287	314	357
SRR5007258_006.read_duplication	291792	28965	1463	2081	910	1131	648	751	499	527	374	388	299	315	269	250	214	221	215	186	151	174	123	139	97	122	127	92	108	81	86	92	70	79	76	67	67	65	52	67	42	45	70	50	30	49	36	40	38	32	31	31	27	31	32	24	23	23	8	17	14	12	20	20	22	14	17	27	16	14	22	12	11	8	10	10	9	10	11	6	18	8	13	8	11	5	1	7	2	4	3	6	3	6	7	11	7	8	4	3	3	9	5	5	2	2	9	5	1	3	8	6	3	3	4	4	1	1	3	1	3	4	2	4	4	2	1	2	2	1	2	2	1	1	1	1	1	2	3	3	3	2	2	2	1	1	2	2	2	2	1	4	1	1	1	1	1	1	1	1	1	1	1	1	1	1	1	1	1	1	1
	1	2	3	4	5	6	7	8	9	10	11	12	13	14	15	16	17	18	19	20	21	22	23	24	25	26	27	28	29	30	31	32	33	34	35	36	37	38	39	40	41	42	43	44	45	46	47	48	49	50	51	52	53	54	55	56	57	58	59	60	61	62	63	64	65	66	67	68	69	70	71	72	73	74	75	76	77	78	79	80	81	82	83	84	85	86	87	88	89	90	91	92	93	94	95	96	97	98	99	100	101	102	103	104	105	106	107	108	109	110	111	112	113	114	115	116	117	118	119	120	121	122	123	124	125	126	127	128	129	130	131	132	133	134	135	136	137	139	140	141	142	143	144	145	146	147	148	149	150	151	153	156	157	159	161	162	163	164	165	166	167	168	169	170	173	174	175	176	179	180	181	182	183	186	187	189	190	191	194	198	208	209	212	215	216	223	227	239	245	266	278	285	326	360	411
SRR5007258_007.read_duplication	339560	33207	1482	2291	885	1174	653	753	520	581	424	399	330	306	276	279	212	258	176	221	172	183	163	162	123	117	116	111	92	106	104	93	85	92	76	77	70	63	72	66	65	55	45	47	38	40	58	61	44	53	33	39	36	42	34	34	30	28	38	29	29	26	24	21	12	18	24	11	20	19	15	13	19	18	11	10	20	11	24	8	12	15	9	11	12	13	9	7	6	9	11	7	8	9	8	8	13	7	6	1	2	4	7	6	5	4	8	6	5	5	7	8	7	1	3	5	5	2	5	1	4	1	3	5	3	3	2	7	8	3	2	3	5	6	1	2	1	3	2	2	2	2	6	2	1	1	2	1	2	1	2	3	2	1	2	2	1	1	2	1	4	2	1	1	2	1	1	1	2	2	1	1	2	2	1	2	1	2	1	1	1	1	1	1	1	1	1	1	1	1	1	1	1	1	1
	3	6	9	12	15	18	21	24	27	30	33	36	39	42	45	48	51	54	57	60	63	66	69	72	75	78	81	84	87	90	93	96	99	102	105	108	111	114	117	120	123	126	129	132	135	138	141	144	147	150	153	156	159	165	168	174	178	182	185	189	194	200	203	208	217	223	237	254	273	331	478
SRR5007258_008.read_duplication	424389	3306	1431	1026	681	521	425	372	270	238	177	185	161	152	116	113	92	81	81	74	72	61	45	45	35	28	26	26	28	40	24	18	30	15	15	14	11	18	10	13	10	5	10	6	7	6	3	5	3	5	7	5	6	7	2	6	2	3	5	2	2	3	3	5	2	3	2	3	2	2	2
	3	6	9	12	15	18	21	24	27	30	33	36	39	42	45	48	51	54	57	60	63	66	69	72	75	78	81	84	87	90	93	96	99	102	105	108	111	114	117	120	123	126	129	132	135	139	142	145	149	152	155	158	161	164	167	170	173	176	179	184	187	191	194	199	202	206	210	217	221	225	231	244	250	259	270	280	330	416
SRR5007258_009.read_duplication	476151	3469	1464	1053	740	551	439	371	312	235	219	172	160	153	149	111	114	94	73	71	69	80	58	55	50	45	34	34	32	28	21	23	24	16	17	15	20	10	15	16	12	5	18	10	15	9	6	5	8	10	2	7	4	4	4	9	3	8	4	3	3	2	3	2	2	3	4	2	4	4	2	4	2	2	2	3	2	2
	3	6	9	12	15	18	21	24	27	30	33	36	39	42	45	48	51	54	57	60	63	66	69	72	75	78	81	84	87	90	93	96	99	102	105	108	111	114	117	120	123	126	129	132	135	138	141	144	147	150	153	156	159	162	165	168	171	174	177	181	184	187	190	193	196	199	203	206	209	215	221	224	228	233	242	246	249	254	263	271	277	287	295	303	314	381
SRR5007258_01.read_duplication	527662	3621	1534	1040	772	563	426	393	323	273	218	210	169	148	142	150	104	111	91	95	61	61	71	58	46	51	42	57	40	23	35	19	29	22	20	22	19	23	27	18	18	10	17	16	16	10	5	7	13	8	5	8	4	13	6	3	2	8	7	5	6	2	7	5	4	6	3	3	3	2	5	3	3	3	4	2	5	3	2	3	2	2	2	2	2	2
	4	8	12	16	20	24	28	32	36	40	44	48	52	56	60	64	68	72	76	80	84	88	92	96	100	104	108	112	116	120	124	128	132	136	140	144	148	152	156	160	164	168	172	176	180	184	188	192	196	200	204	208	212	216	220	224	229	233	237	241	245	249	253	257	262	266	270	274	280	284	288	292	298	302	307	311	315	320	325	329	335	340	346	353	359	364	369	375	382	386	392	401	409	415	423	430	445	452	465	476	482	492
SRR5007258_02.read_duplication	1041625	3500	1783	1193	869	710	531	457	413	348	312	257	230	210	217	174	169	147	139	107	112	111	95	102	75	84	87	64	56	55	71	63	46	55	44	40	37	41	38	35	33	37	31	24	22	28	27	18	21	15	20	18	15	13	13	18	12	18	13	8	12	11	10	7	10	9	10	9	9	9	6	6	8	7	10	6	7	7	9	5	5	5	4	4	4	4	5	3	4	8	4	4	4	3	3	3	4	3	4	3	3	4
	4	8	12	16	20	24	28	32	36	40	44	48	52	56	60	64	68	72	76	80	84	88	92	96	100	104	108	112	116	120	124	128	132	136	140	144	148	152	156	160	164	168	172	176	180	184	188	192	196	200	204	208	212	216	220	224	228	232	236	240	244	248	252	256	260	264	268	272	276	280	284	288	292	296	300	304	308	312	316	320	324	328	332	336	340	345	350	354	359	364	368	372	376	380	384	390	394	399	404	408	412	417	421	426	430	434	440	446	450	455	461	466	472	477	481	490	495
SRR5007258_03.read_duplication	1546853	4017	2048	1265	966	733	596	493	438	379	370	306	261	256	220	238	186	191	138	148	148	135	127	120	115	90	101	92	87	77	76	57	64	80	71	64	53	62	43	51	44	40	42	34	53	51	23	30	41	27	32	25	31	28	27	26	25	20	19	20	29	17	27	14	17	21	15	23	16	19	21	11	15	7	15	12	10	10	11	16	18	10	4	8	10	13	7	7	11	7	11	12	4	6	5	7	8	5	5	6	8	6	5	4	7	5	5	7	7	3	4	7	4	3	5	8	4
	4	8	12	16	20	24	28	32	36	40	44	48	52	56	60	64	68	72	76	80	84	88	92	96	100	104	108	112	116	120	124	128	132	136	140	144	148	152	156	160	164	168	172	176	180	184	188	192	196	200	204	208	212	216	220	224	228	232	236	240	244	248	252	256	260	264	268	272	276	280	284	288	292	296	300	304	308	312	316	320	324	328	332	336	340	344	348	352	356	360	364	368	372	376	380	384	388	392	398	402	406	410	414	418	423	428	432	437	441	447	451	456	460	464	469	473	477	481	485	490	494	498
SRR5007258_04.read_duplication	2048814	4464	2141	1406	970	807	608	527	468	386	385	307	303	247	227	228	187	206	176	167	142	159	155	124	112	102	106	118	100	102	85	91	72	87	78	63	64	64	67	64	58	50	58	51	50	53	56	50	36	42	37	44	33	44	38	32	32	33	43	31	20	42	29	36	20	14	29	28	24	23	17	27	19	28	25	12	16	18	14	15	16	17	13	8	18	9	13	15	12	14	16	17	17	10	11	10	7	14	7	12	7	10	8	10	7	7	10	6	9	11	8	8	6	7	3	8	5	8	9	4	6	4
	4	8	12	16	20	24	28	32	36	40	44	48	52	56	60	64	68	72	76	80	84	88	92	96	100	104	108	112	116	120	124	128	132	136	140	144	148	152	156	160	164	168	172	176	180	184	188	192	196	200	204	208	212	216	220	224	228	232	236	240	244	248	252	256	260	264	268	272	276	280	284	288	292	296	300	304	308	312	316	320	324	328	332	336	340	344	349	353	357	361	365	369	373	377	381	385	389	393	397	401	406	410	414	418	422	426	430	434	438	442	446	450	454	458	462	466	470	474	478	482	486	490	494	498
SRR5007258_05.read_duplication	2541900	5106	2215	1510	1075	787	653	560	481	407	401	324	314	293	261	242	226	193	196	170	172	153	157	156	119	160	119	125	130	101	102	89	77	97	94	76	81	76	82	76	68	66	63	59	49	48	56	46	45	43	46	37	38	40	41	45	38	35	38	51	34	25	38	43	27	28	30	29	18	29	29	32	21	23	18	27	26	20	29	24	15	21	18	17	19	9	31	17	18	14	21	22	15	11	14	24	8	17	16	12	16	8	13	10	12	12	14	8	11	18	7	9	20	11	7	9	16	8	9	7	8	7	7	12
	4	8	12	16	20	24	28	32	36	40	44	48	52	56	60	64	68	72	76	80	84	88	92	96	100	104	108	112	116	120	124	128	132	136	140	144	148	152	156	160	164	168	172	176	180	184	188	192	196	200	204	208	212	216	220	224	228	232	236	240	244	248	252	256	260	264	268	272	276	280	284	288	292	296	300	304	308	312	316	320	324	328	332	336	340	344	348	352	356	360	364	368	372	376	380	384	388	392	396	400	404	408	412	416	420	424	428	432	436	440	444	448	452	456	460	464	468	472	476	480	484	488	492	496	500
SRR5007258_06.read_duplication	3031606	5693	2437	1583	1165	895	625	581	504	486	355	376	321	270	282	258	237	209	188	198	176	168	144	155	132	134	129	134	121	109	117	93	114	89	102	86	72	71	78	71	78	57	62	79	55	66	56	70	47	63	65	38	45	57	51	52	46	43	41	47	32	31	35	24	35	38	41	41	20	35	33	33	28	30	31	37	29	22	21	23	34	17	22	20	27	30	21	25	17	16	20	25	13	35	17	12	15	19	14	15	13	16	15	13	19	13	18	14	21	16	14	15	12	12	8	13	7	6	8	12	10	9	9	10	7
	4	8	12	16	20	24	28	32	36	40	44	48	52	56	60	64	68	72	76	80	84	88	92	96	100	104	108	112	116	120	124	128	132	136	140	144	148	152	156	160	164	168	172	176	180	184	188	192	196	200	204	208	212	216	220	224	228	232	236	240	244	248	252	256	260	264	268	272	276	280	284	288	292	296	300	304	308	312	316	320	324	328	332	336	340	344	348	352	356	361	365	369	373	377	381	385	389	393	397	401	405	409	413	417	421	425	429	433	437	441	445	449	453	458	462	466	470	474	478	482	486	490	494	498
SRR5007258_07.read_duplication	3517528	6300	2726	1602	1143	947	732	584	517	452	427	340	316	308	268	242	247	232	193	198	189	176	154	132	144	130	131	115	135	110	109	116	101	105	103	81	79	79	89	87	74	80	78	49	51	58	61	62	59	61	48	58	50	47	57	58	64	47	51	41	43	45	31	44	41	38	41	39	33	28	30	32	32	23	29	35	35	29	20	26	29	22	39	31	24	24	24	17	28	19	23	14	26	24	16	22	21	15	20	16	21	18	13	16	17	18	12	17	20	21	18	15	16	15	7	16	11	14	13	7	11	13	15	21
	4	8	12	16	20	24	28	32	36	40	44	48	52	56	60	64	68	72	76	80	84	88	92	96	100	104	108	112	116	120	124	128	132	136	140	144	148	152	156	160	164	168	172	176	180	184	188	192	196	200	204	208	212	216	220	224	228	232	236	240	244	248	252	256	260	264	268	272	276	280	284	288	292	296	300	304	308	312	316	320	324	328	332	336	340	344	348	352	356	360	364	368	372	376	380	384	388	392	396	400	404	408	412	416	420	424	428	432	436	440	444	448	452	456	460	464	468	472	476	480	484	489	493	497
SRR5007258_08.read_duplication	3999073	6933	2846	1716	1289	991	738	645	535	453	403	390	324	308	314	268	233	226	217	197	176	184	177	148	154	133	137	139	125	126	122	97	109	104	118	103	77	87	81	83	84	79	73	81	61	75	59	66	65	53	48	55	60	63	50	52	60	49	54	45	44	55	52	44	37	38	44	37	38	43	35	38	29	35	44	43	33	29	22	26	28	33	26	19	28	27	37	23	23	27	21	17	24	24	28	30	24	24	24	19	25	19	17	19	16	15	16	21	14	25	11	17	18	12	18	14	16	20	17	13	17	14	17	16
	4	8	12	16	20	24	28	32	36	40	44	48	52	56	60	64	68	72	76	80	84	88	92	96	100	104	108	112	116	120	124	128	132	136	140	144	148	152	156	160	164	168	172	176	180	184	188	192	196	200	204	208	212	216	220	224	228	232	236	240	244	248	252	256	260	264	268	272	276	280	284	288	292	296	300	304	308	312	316	320	324	328	332	336	340	344	348	352	356	360	364	368	372	376	380	384	388	392	396	400	404	408	412	416	420	424	428	432	436	440	444	448	452	456	460	464	468	472	476	480	484	488	492	496	500
SRR5007258_09.read_duplication	4476092	7687	2990	1845	1307	979	817	641	536	516	411	336	317	290	298	282	259	249	191	213	199	187	167	155	169	149	139	119	133	126	126	103	109	100	103	106	91	89	78	108	85	83	79	83	71	65	84	66	73	56	58	57	74	61	59	47	44	40	47	60	50	46	46	42	57	37	38	34	38	47	50	36	44	36	40	34	38	36	24	25	40	32	21	37	29	34	27	29	30	26	28	25	22	20	26	14	27	27	32	22	24	14	17	23	16	23	27	29	30	26	12	17	21	14	11	10	18	21	12	11	17	20	19	11	19
	4	8	12	16	20	24	28	32	36	40	44	48	52	56	60	64	68	72	76	80	84	88	92	96	100	104	108	112	116	120	124	128	132	136	140	144	148	152	156	160	164	168	172	176	180	184	188	192	196	200	204	208	212	216	220	224	228	232	236	240	244	248	252	256	260	264	268	272	276	280	284	288	292	296	300	304	308	312	316	320	324	328	332	336	340	344	348	352	356	360	364	368	372	376	380	384	388	392	396	400	404	408	412	416	420	424	428	432	436	440	444	448	452	456	460	464	468	472	476	480	484	488	492	496	500
SRR5007258_1.read_duplication	4949129	8570	3221	1933	1372	1045	824	687	576	465	450	411	327	292	315	236	270	241	242	231	198	164	177	181	151	152	150	135	138	124	126	119	108	119	98	104	91	87	97	78	93	80	96	100	87	78	76	57	64	66	59	73	70	49	45	56	49	61	64	51	56	39	43	50	36	38	45	43	37	46	51	33	40	47	29	38	32	35	37	33	36	29	38	33	26	23	28	38	22	25	28	26	28	29	26	27	21	26	25	18	22	19	20	17	22	17	20	26	25	11	27	24	17	21	18	16	20	24	13	23	17	23	25	13	17
	4	8	12	16	20	24	28	32	36	40	44	48	52	56	60	64	68	72	76	80	84	88	92	96	100	104	108	112	116	120	124	128	132	136	140	144	148	152	156	160	164	168	172	176	180	184	188	192	196	200	204	208	212	216	220	224	228	232	236	240	244	248	252	256	260	264	268	272	276	280	284	288	292	296	300	304	308	312	316	320	324	328	332	336	340	344	348	352	356	360	364	368	372	376	380	384	388	392	396	400	404	408	412	416	420	424	428	432	436	440	444	448	452	456	460	464	468	472	476	480	484	488	492	496	500
SRR5007258_2.read_duplication	9482997	22872	4972	2679	1836	1377	1048	829	723	658	597	526	452	394	351	326	302	310	240	233	213	208	194	193	177	181	161	170	145	154	133	131	123	121	126	112	109	104	132	101	101	107	92	91	77	84	86	86	80	74	74	85	82	64	80	67	59	62	67	62	67	52	60	56	50	57	53	45	45	54	43	49	39	51	44	40	51	39	43	44	54	51	70	29	49	42	39	36	37	46	34	34	45	39	40	28	29	44	30	33	30	36	29	30	35	30	30	20	43	25	19	27	24	31	25	23	27	27	22	24	23	26	20	22	21
	4	8	12	16	20	24	28	32	36	40	44	48	52	56	60	64	68	72	76	80	84	88	92	96	100	104	108	112	116	120	124	128	132	136	140	144	148	152	156	160	164	168	172	176	180	184	188	192	196	200	204	208	212	216	220	224	228	232	236	240	244	248	252	256	260	264	268	272	276	280	284	288	292	296	300	304	308	312	316	320	324	328	332	336	340	344	348	352	356	360	364	368	372	376	380	384	388	392	396	400	404	408	412	416	420	424	428	432	436	440	444	448	452	456	460	464	468	472	476	480	484	488	492	496	500
SRR5007258_3.read_duplication	13724911	48672	7992	3641	2298	1676	1329	1053	886	757	632	591	530	483	437	399	379	317	304	291	263	256	225	200	206	219	193	162	170	181	163	148	153	118	110	126	117	108	139	112	111	100	107	126	93	112	81	94	90	82	91	86	89	85	74	68	73	78	81	58	91	68	61	69	60	55	57	53	57	50	51	55	56	63	55	61	57	67	51	50	45	41	43	50	51	40	45	50	50	46	45	38	45	34	36	46	29	36	35	39	40	27	34	29	27	25	32	31	33	39	26	27	33	35	33	29	32	28	25	28	30	34	29	30	34
	4	8	12	16	20	24	28	32	36	40	44	48	52	56	60	64	68	72	76	80	84	88	92	96	100	104	108	112	116	120	124	128	132	136	140	144	148	152	156	160	164	168	172	176	180	184	188	192	196	200	204	208	212	216	220	224	228	232	236	240	244	248	252	256	260	264	268	272	276	280	284	288	292	296	300	304	308	312	316	320	324	328	332	336	340	344	348	352	356	360	364	368	372	376	380	384	388	392	396	400	404	408	412	416	420	424	428	432	436	440	444	448	452	456	460	464	468	472	476	480	484	488	492	496	500
SRR5007258_4.read_duplication	17730016	85580	12935	4852	2870	1978	1539	1204	1063	855	697	644	588	538	463	450	398	383	370	315	328	280	261	279	207	217	206	168	206	170	206	150	162	150	131	139	136	145	129	135	118	123	135	94	101	85	96	81	78	81	91	83	89	86	88	92	78	69	88	98	67	69	61	58	58	80	61	66	66	59	80	71	67	44	54	55	48	68	60	53	66	62	55	45	37	45	41	27	40	51	45	32	41	42	38	37	51	46	41	39	46	43	40	39	42	47	37	38	28	41	36	36	31	30	37	32	36	29	21	32	36	34	39	30	37
	4	8	12	16	20	24	28	32	36	40	44	48	52	56	60	64	68	72	76	80	84	88	92	96	100	104	108	112	116	120	124	128	132	136	140	144	148	152	156	160	164	168	172	176	180	184	188	192	196	200	204	208	212	216	220	224	228	232	236	240	244	248	252	256	260	264	268	272	276	280	284	288	292	296	300	304	308	312	316	320	324	328	332	336	340	344	348	352	356	360	364	368	372	376	380	384	388	392	396	400	404	408	412	416	420	424	428	432	436	440	444	448	452	456	460	464	468	472	476	480	484	488	492	496	500
SRR5007258_5.read_duplication	21530934	132228	19629	6690	3624	2317	1780	1400	1142	945	880	709	669	553	518	488	423	377	390	352	332	273	333	255	277	235	247	204	198	219	182	167	166	152	170	142	138	164	143	122	134	120	124	105	103	131	102	110	104	79	102	99	77	99	81	75	68	76	67	72	62	67	64	72	81	82	81	60	75	55	71	65	73	59	50	53	53	41	42	51	54	60	56	51	42	65	46	49	56	48	53	47	52	49	34	38	44	36	55	48	42	40	51	40	47	37	39	42	38	35	22	42	36	34	41	27	23	24	35	29	31	39	33	34	41
	4	8	12	16	20	24	28	32	36	40	44	48	52	56	60	64	68	72	76	80	84	88	92	96	100	104	108	112	116	120	124	128	132	136	140	144	148	152	156	160	164	168	172	176	180	184	188	192	196	200	204	208	212	216	220	224	228	232	236	240	244	248	252	256	260	264	268	272	276	280	284	288	292	296	300	304	308	312	316	320	324	328	332	336	340	344	348	352	356	360	364	368	372	376	380	384	388	392	396	400	404	408	412	416	420	424	428	432	436	440	444	448	452	456	460	464	468	472	476	480	484	488	492	496	500
SRR5007258_6.read_duplication	25157517	185560	28433	9233	4479	2851	1994	1529	1238	1109	927	796	695	650	579	534	473	460	424	374	366	324	264	297	282	258	242	248	226	201	209	206	187	195	194	141	166	159	150	131	137	135	112	123	128	122	118	106	106	103	105	96	88	91	97	96	80	99	81	86	80	92	80	69	73	57	62	52	59	68	54	60	66	60	54	65	60	53	63	60	64	58	52	60	59	53	44	65	55	49	42	42	38	31	39	45	46	55	39	45	40	43	50	41	22	52	42	42	45	33	34	39	32	35	47	33	45	24	37	41	23	29	39	36	30
	4	8	12	16	20	24	28	32	36	40	44	48	52	56	60	64	68	72	76	80	84	88	92	96	100	104	108	112	116	120	124	128	132	136	140	144	148	152	156	160	164	168	172	176	180	184	188	192	196	200	204	208	212	216	220	224	228	232	236	240	244	248	252	256	260	264	268	272	276	280	284	288	292	296	300	304	308	312	316	320	324	328	332	336	340	344	348	352	356	360	364	368	372	376	380	384	388	392	396	400	404	408	412	416	420	424	428	432	436	440	444	448	452	456	460	464	468	472	476	480	484	488	492	496	500
SRR5007258_7.read_duplication	28636130	246134	38856	12317	5698	3362	2347	1737	1403	1157	1012	911	725	748	639	563	524	491	414	407	378	358	323	326	296	259	308	208	252	234	203	229	202	196	188	168	183	170	160	151	147	157	134	125	113	128	125	115	102	128	107	122	104	103	99	86	84	85	93	88	84	80	71	83	81	92	83	77	51	79	59	64	77	59	59	59	54	74	40	53	50	52	33	60	57	48	59	57	45	47	44	54	62	54	48	44	57	48	51	51	49	50	41	26	35	37	40	36	35	28	37	36	50	40	40	38	27	48	34	34	50	28	44	46	32
	4	8	12	16	20	24	28	32	36	40	44	48	52	56	60	64	68	72	76	80	84	88	92	96	100	104	108	112	116	120	124	128	132	136	140	144	148	152	156	160	164	168	172	176	180	184	188	192	196	200	204	208	212	216	220	224	228	232	236	240	244	248	252	256	260	264	268	272	276	280	284	288	292	296	300	304	308	312	316	320	324	328	332	336	340	344	348	352	356	360	364	368	372	376	380	384	388	392	396	400	404	408	412	416	420	424	428	432	436	440	444	448	452	456	460	464	468	472	476	480	484	488	492	496	500
SRR5007258_8.read_duplication	31978135	312277	51182	16029	7194	4063	2611	1991	1562	1300	1100	898	826	711	676	580	570	507	449	436	390	378	342	347	338	288	305	253	257	243	209	249	201	191	168	202	188	187	175	161	140	166	139	149	143	126	113	135	126	103	103	103	93	111	108	95	96	96	93	108	87	93	81	59	76	74	90	74	73	83	81	79	58	69	73	63	74	59	59	52	58	64	65	59	48	56	52	56	46	42	50	42	50	45	39	54	38	48	43	41	45	46	45	48	39	53	48	37	48	45	45	37	47	42	51	41	41	31	30	29	30	37	25	37	36
	4	8	12	16	20	24	28	32	36	40	44	48	52	56	60	64	68	72	76	80	84	88	92	96	100	104	108	112	116	120	124	128	132	136	140	144	148	152	156	160	164	168	172	176	180	184	188	192	196	200	204	208	212	216	220	224	228	232	236	240	244	248	252	256	260	264	268	272	276	280	284	288	292	296	300	304	308	312	316	320	324	328	332	336	340	344	348	352	356	360	364	368	372	376	380	384	388	392	396	400	404	408	412	416	420	424	428	432	436	440	444	448	452	456	460	464	468	472	476	480	484	488	492	496	500
SRR5007258_9.read_duplication	35186603	382744	64637	20708	9047	4934	3110	2233	1775	1442	1184	1049	902	787	676	630	623	491	479	473	443	400	383	349	321	312	287	275	275	238	223	226	230	192	199	180	191	167	179	180	172	191	153	133	156	157	124	112	147	113	128	102	123	113	107	97	123	83	85	97	94	87	87	67	99	90	89	75	74	85	66	67	73	66	68	64	73	68	64	64	60	63	47	60	56	67	49	55	59	50	47	43	61	44	58	49	59	38	42	44	39	42	43	31	44	34	45	42	39	43	33	30	43	41	38	54	40	45	47	47	49	42	21	38	40
	4	8	12	16	20	24	28	32	36	40	44	48	52	56	60	64	68	72	76	80	84	88	92	96	100	104	108	112	116	120	124	128	132	136	140	144	148	152	156	160	164	168	172	176	180	184	188	192	196	200	204	208	212	216	220	224	228	232	236	240	244	248	252	256	260	264	268	272	276	280	284	288	292	296	300	304	308	312	316	320	324	328	332	336	340	344	348	352	356	360	364	368	372	376	380	384	388	392	396	400	404	408	412	416	420	424	428	432	436	440	444	448	452	456	460	464	468	472	476	480	484	488	492	496	500
SRR5007259.read_duplication	27260498	289755	50476	17000	7862	4646	3113	2302	1765	1498	1260	1108	994	828	764	744	626	552	495	449	449	442	346	351	359	308	282	296	276	248	242	226	244	220	210	204	182	176	170	154	172	160	144	140	144	134	145	124	115	120	141	109	123	108	131	98	112	105	102	77	94	91	90	85	64	79	91	87	80	72	90	64	85	65	65	66	66	57	62	60	65	55	66	50	56	47	43	42	45	54	51	70	44	52	48	48	50	53	53	43	44	42	42	37	41	40	45	45	40	36	34	41	37	29	53	30	29	44	39	34	31	41	44	39	29
	1	2	3	4	5	6	7	8	9	10	11	12	13	14	15	16	17	18	19	20	21	22	23	24	25	26	27	28	29	30	31	32	33	34	36	37	38	39	40	41	43	44	48	52	54	75	77
SRR5007259_001.read_duplication	38407	5525	1310	1023	657	470	417	311	220	175	134	117	79	76	83	57	48	33	31	28	21	22	21	19	9	8	10	7	6	11	7	2	6	4	3	5	1	1	3	1	5	1	1	1	1	1	1
	1	2	3	4	5	6	7	8	9	10	11	12	13	14	15	16	17	18	19	20	21	22	23	24	25	26	27	28	29	30	31	32	33	34	35	36	37	38	39	40	41	42	43	44	45	46	47	48	49	50	51	52	53	54	55	56	57	58	59	60	62	63	64	65	67	68	70	71	72	75	76	77	78	80	81	84	90	91	112	132	148
SRR5007259_002.read_duplication	72209	8973	1511	1334	838	730	548	485	403	310	266	239	211	188	161	129	123	138	99	85	75	59	67	45	66	46	38	41	29	21	38	26	23	29	21	16	21	16	14	13	9	10	10	13	7	8	5	4	5	5	6	3	7	3	5	7	2	2	5	2	3	4	1	5	4	1	3	1	1	1	4	2	1	1	1	1	1	1	1	1	1
	1	2	3	4	5	6	7	8	9	10	11	12	13	14	15	16	17	18	19	20	21	22	23	24	25	26	27	28	29	30	31	32	33	34	35	36	37	38	39	40	41	42	43	44	45	46	47	48	49	50	51	52	53	54	55	56	57	58	59	60	61	62	63	64	65	66	67	68	69	70	71	72	73	74	76	77	78	79	80	81	82	83	84	85	86	87	88	89	90	91	93	94	95	96	98	100	101	102	103	105	106	107	111	113	119	125	139	142	169	188	223
SRR5007259_003.read_duplication	105971	11938	1503	1617	866	848	612	557	438	424	336	290	277	259	232	190	164	158	123	137	128	104	90	87	94	84	82	71	57	59	47	44	49	38	41	47	47	23	30	29	29	26	24	19	15	9	17	17	14	15	17	13	22	8	11	20	5	13	6	12	7	6	11	7	5	5	6	4	4	7	5	3	1	8	3	3	5	2	3	2	1	2	1	5	1	1	6	1	4	2	3	2	2	2	4	2	4	3	1	1	2	1	2	1	1	1	1	1	1	1	1
	1	2	3	4	5	6	7	8	9	10	11	12	13	14	15	16	17	18	19	20	21	22	23	24	25	26	27	28	29	30	31	32	33	34	35	36	37	38	39	40	41	42	43	44	45	46	47	48	49	50	51	52	53	54	55	56	57	58	59	60	61	62	63	64	65	66	67	68	69	70	71	72	73	74	75	76	77	78	79	80	81	82	83	84	85	86	87	88	89	90	91	92	93	94	95	96	97	98	99	101	102	103	104	105	106	107	110	112	113	114	115	116	117	118	119	120	122	123	124	125	126	127	129	130	132	133	134	135	136	139	141	144	154	156	161	165	167	181	189	218	238	277
SRR5007259_004.read_duplication	139427	14930	1520	1720	901	910	686	637	452	448	377	330	301	275	263	241	208	209	208	157	130	128	105	114	108	107	80	81	100	82	80	80	79	57	52	45	47	51	52	36	44	36	37	41	35	23	39	33	19	24	18	25	18	22	13	26	17	16	14	10	17	7	12	12	18	6	13	10	12	13	15	10	9	15	3	8	7	8	8	6	4	5	8	5	4	5	4	7	4	4	6	4	5	3	2	4	2	2	6	1	1	4	3	4	1	3	1	1	1	2	2	2	1	1	2	3	3	2	2	1	4	1	1	1	2	2	1	1	2	4	1	1	1	1	1	1	1	1	1	1	1	1
	1	2	3	4	5	6	7	8	9	10	11	12	13	14	15	16	17	18	19	20	21	22	23	24	25	26	27	28	29	30	31	32	33	34	35	36	37	38	39	40	41	42	43	44	45	46	47	48	49	50	51	52	53	54	55	56	57	58	59	60	61	62	63	64	65	66	67	68	69	70	71	72	73	74	75	76	77	78	79	80	81	82	83	84	85	86	87	88	89	90	91	92	93	94	95	96	97	98	99	100	101	102	103	104	105	106	107	108	109	110	111	112	113	114	115	116	118	119	120	121	122	123	124	125	126	128	129	131	132	135	138	139	140	141	142	144	145	146	149	150	151	152	153	154	155	156	158	159	160	161	162	164	165	166	167	171	173	176	177	179	182	187	189	197	198	207	220	241	264	286	335
SRR5007259_005.read_duplication	173511	17788	1460	1915	881	981	637	676	484	508	406	372	335	283	262	259	215	234	189	199	183	169	165	123	149	115	118	77	95	100	88	85	65	77	67	70	71	57	64	66	33	58	44	47	43	49	46	32	30	31	22	32	35	30	25	27	27	27	29	23	16	30	18	18	12	16	12	19	14	20	12	15	14	11	5	14	11	9	10	11	12	12	13	8	13	8	4	7	7	8	4	9	7	7	7	3	3	8	5	3	4	2	7	4	2	6	4	3	4	5	9	4	8	5	1	3	3	4	3	1	2	4	3	2	2	1	4	3	1	4	1	1	1	1	1	3	2	2	1	1	2	3	1	1	1	2	1	2	2	1	1	2	1	2	2	1	1	2	1	1	1	1	1	1	1	1	1	1	1	1	1
	1	2	3	4	5	6	7	8	9	10	11	12	13	14	15	16	17	18	19	20	21	22	23	24	25	26	27	28	29	30	31	32	33	34	35	36	37	38	39	40	41	42	43	44	45	46	47	48	49	50	51	52	53	54	55	56	57	58	59	60	61	62	63	64	65	66	67	68	69	70	71	72	73	74	75	76	77	78	79	80	81	82	83	84	85	86	87	88	89	90	91	92	93	94	95	96	97	98	99	100	101	102	103	104	105	106	107	108	109	110	111	112	113	114	115	116	117	118	119	120	121	122	123	124	125	126	127	128	129	130	131	132	133	134	135	136	137	138	139	140	141	142	143	144	145	146	147	148	151	152	153	154	155	157	158	161	162	163	166	167	169	170	172	176	178	180	181	182	183	184	186	188	189	191	193	195	196	197	198	201	204	207	208	210	212	213	214	218	223	225	226	227	249	261	292	311	335	395
SRR5007259_006.read_duplication	206952	20563	1483	2039	912	1057	613	691	462	550	429	396	346	299	277	294	245	245	223	188	180	162	175	151	149	146	134	110	117	116	103	84	90	92	86	79	72	61	70	63	58	53	45	60	57	49	56	52	46	34	42	47	38	33	37	21	42	26	23	26	23	33	17	27	17	33	24	22	27	18	13	20	20	14	16	25	13	20	8	14	9	24	7	7	13	14	7	10	5	8	7	17	8	11	14	9	7	9	3	15	4	6	7	12	5	4	6	6	5	9	5	5	5	5	4	1	4	3	3	3	2	4	3	6	5	4	6	5	1	1	3	6	4	3	4	5	4	5	2	4	1	1	2	4	2	4	3	2	3	1	1	1	2	1	1	3	1	1	1	3	1	2	1	1	2	2	2	2	1	1	1	3	3	1	2	2	2	1	1	3	1	1	1	1	1	1	1	1	1	1	1	1	1	1	1	1	1	1
	3	6	9	12	15	18	21	24	27	30	33	36	39	42	45	48	51	54	57	60	63	66	69	72	75	78	81	84	87	90	93	96	99	102	105	108	111	114	117	120	123	126	129	132	135	138	141	144	147	150	153	156	159	162	165	173	176	179	182	185	191	195	199	204	209	212	217	225	230	234	240	247	257	279	342	459
SRR5007259_007.read_duplication	264001	3075	1359	967	675	513	458	358	308	269	203	191	181	135	120	107	85	91	90	58	61	59	39	50	47	39	37	31	29	26	16	24	23	22	12	21	12	16	14	15	12	8	9	12	6	5	6	9	3	4	9	2	3	7	6	4	3	4	2	4	2	3	3	2	2	2	3	3	2	3	2	2	2	2	2	2
	3	6	9	12	15	18	21	24	27	30	33	36	39	42	45	48	51	54	57	60	63	66	69	72	75	78	81	84	87	90	93	96	99	102	105	108	111	114	117	120	123	126	129	132	135	138	141	144	147	150	153	157	160	164	168	171	174	177	180	183	186	190	194	197	202	207	212	215	219	226	229	233	238	245	253	259	265	272	287	296	323	403
SRR5007259_008.read_duplication	300122	3195	1400	943	759	539	460	376	310	309	251	188	197	145	130	129	92	111	96	84	74	70	55	57	58	45	36	34	41	24	31	38	26	17	22	19	22	17	12	18	16	13	13	11	8	13	13	10	9	7	4	4	10	8	11	10	7	6	6	3	7	2	5	3	2	5	2	2	2	4	3	2	2	2	4	2	4	2	2	3	2	2
	3	6	9	12	15	18	21	24	27	30	33	36	39	42	45	48	51	54	57	60	63	66	69	72	75	78	81	84	87	90	93	96	99	102	105	108	111	114	117	120	123	126	129	132	135	138	141	144	147	150	153	156	159	162	165	168	171	174	177	180	183	186	189	193	196	199	202	205	209	213	216	221	227	231	235	238	247	252	258	268	280	288	293	301	309	317	325	363	446
SRR5007259_009.read_duplication	335959	3323	1437	970	724	577	487	396	325	291	266	221	182	152	145	140	102	107	95	100	83	82	73	58	43	51	53	44	33	32	37	37	32	33	29	33	26	25	23	14	11	22	14	14	18	11	11	15	9	11	9	12	12	3	5	10	7	4	3	6	9	5	8	6	5	6	5	4	5	3	5	5	4	3	2	2	3	2	7	2	3	5	5	3	3	2	2	2	2
	3	6	9	12	15	18	21	24	27	30	33	36	39	42	45	48	51	54	57	60	63	66	69	72	75	78	81	84	87	90	93	96	99	102	105	108	111	114	117	120	123	126	129	132	135	138	141	144	147	150	153	156	159	162	165	168	171	174	177	180	183	187	191	194	197	201	204	207	210	213	217	221	224	229	233	237	240	244	248	253	257	261	264	276	281	286	292	298	304	316	319	327	331	334	354	366	401	498
SRR5007259_01.read_duplication	371775	3472	1478	987	718	593	484	384	316	295	250	246	216	174	165	136	116	118	96	91	84	93	64	72	67	55	58	51	53	36	50	31	27	26	24	37	29	27	25	23	27	20	19	11	19	11	10	19	16	15	18	13	4	8	11	12	7	11	4	7	5	11	6	7	3	5	7	12	2	6	6	4	2	5	7	5	2	3	4	4	3	2	2	3	2	3	3	2	2	2	3	2	2	4	2	2	2	2
	4	8	12	16	20	24	28	32	36	40	44	48	52	56	60	64	68	72	76	80	84	88	92	96	100	104	108	112	116	120	124	128	132	136	140	144	148	152	156	160	164	168	172	176	180	184	188	192	196	200	204	208	212	216	220	224	228	232	236	240	244	248	252	256	260	264	268	272	276	280	284	288	292	296	300	304	308	312	317	321	325	329	333	337	342	348	354	358	362	366	371	378	382	389	393	397	402	409	415	422	427	433	439	447	455	461	466	481	485	496
SRR5007259_02.read_duplication	732128	3414	1711	1155	881	677	553	458	414	376	331	306	257	231	217	208	168	179	152	145	146	140	109	88	114	73	95	66	79	75	70	71	58	58	53	48	47	45	38	50	49	42	40	38	27	33	31	26	20	21	29	33	23	22	15	20	19	19	17	16	14	18	14	15	15	11	12	13	10	14	12	11	18	11	9	8	9	6	6	10	9	6	8	4	8	4	5	10	6	5	4	6	8	7	7	6	5	4	3	5	6	5	6	4	4	4	6	4	3	3
	4	8	12	16	20	24	28	32	36	40	44	48	52	56	60	64	68	72	76	80	84	88	92	96	100	104	108	112	116	120	124	128	132	136	140	144	148	152	156	160	164	168	172	176	180	184	188	192	196	200	204	208	212	216	220	224	228	232	236	240	244	248	252	256	260	264	268	272	276	280	284	288	292	296	300	304	308	312	316	320	324	328	333	337	341	345	349	353	357	361	365	369	373	377	381	386	390	394	398	402	406	410	416	421	426	432	439	443	448	454	458	464	469	473	478	483	487	492	497
SRR5007259_03.read_duplication	1084824	4028	1824	1268	891	759	610	527	433	355	342	317	281	255	257	221	212	202	189	159	131	161	163	118	115	124	98	97	104	85	101	95	81	73	59	70	69	61	56	59	67	56	39	47	51	50	53	49	43	37	34	44	44	31	27	31	31	19	28	21	32	24	25	26	24	28	23	27	16	18	27	15	21	14	22	17	15	12	12	10	16	16	9	7	17	15	11	12	13	15	9	14	10	9	9	5	13	6	15	11	8	10	15	8	9	10	11	5	15	8	8	6	6	8	7	6	7	3	4
	4	8	12	16	20	24	28	32	36	40	44	48	52	56	60	64	68	72	76	80	84	88	92	96	100	104	108	112	116	120	124	128	132	136	140	144	148	152	156	160	164	168	172	176	180	184	188	192	196	200	204	208	212	216	220	224	228	232	236	240	244	248	252	256	260	264	268	272	276	280	284	288	292	296	300	304	308	312	316	320	324	328	332	336	340	344	348	352	356	360	364	368	372	376	380	384	388	392	396	400	404	408	412	416	420	424	429	433	437	441	445	449	453	457	461	466	470	474	478	483	487	491	495	500
SRR5007259_04.read_duplication	1434189	4505	2141	1333	953	726	651	522	492	407	361	334	293	254	264	213	228	195	188	161	173	157	153	144	125	120	102	105	103	96	105	103	96	106	78	71	65	86	85	62	74	71	60	52	65	61	59	48	48	56	43	45	44	45	49	39	34	42	42	36	29	39	26	34	31	27	28	29	34	27	33	21	27	26	22	24	30	21	17	22	19	21	15	14	14	24	17	19	25	15	20	14	15	14	16	11	13	15	16	9	17	18	10	10	8	9	8	5	10	9	10	11	8	10	13	6	13	10	8	7	17	7	8	13
	4	8	12	16	20	24	28	32	36	40	44	48	52	56	60	64	68	72	76	80	84	88	92	96	100	104	108	112	116	120	124	128	132	136	140	144	148	152	156	160	164	168	172	176	180	184	188	192	196	200	204	208	212	216	220	224	228	232	236	240	244	248	252	256	260	264	268	272	276	280	284	288	292	296	300	304	308	312	316	320	324	328	332	336	340	344	348	352	356	360	364	368	372	376	380	384	388	392	396	400	404	408	412	416	420	424	428	432	436	440	444	448	452	456	460	464	468	472	476	482	486	490	494	499
SRR5007259_05.read_duplication	1779918	4939	2233	1383	1033	788	608	529	497	444	357	350	323	283	244	226	202	228	206	173	167	168	153	158	151	140	122	119	116	126	101	100	95	72	83	91	84	74	88	66	80	75	84	74	52	67	58	64	55	53	58	54	43	45	49	48	43	52	46	40	34	36	38	34	29	34	38	32	33	35	36	17	23	30	31	32	30	24	21	29	27	18	28	17	23	27	27	17	19	16	19	13	13	21	18	13	23	19	15	11	16	17	11	14	11	18	14	19	13	13	14	14	13	12	15	11	14	13	9	10	10	13	19	13
	4	8	12	16	20	24	28	32	36	40	44	48	52	56	60	64	68	72	76	80	84	88	92	96	100	104	108	112	116	120	124	128	132	136	140	144	148	152	156	160	164	168	172	176	180	184	188	192	196	200	204	208	212	216	220	224	228	232	236	240	244	248	252	256	260	264	268	272	276	280	284	288	292	296	300	304	308	312	316	320	324	328	332	336	340	344	348	352	356	360	364	368	372	376	380	384	388	392	396	400	404	408	412	416	420	424	428	432	436	440	444	448	452	456	460	464	468	472	476	480	484	488	492	496
SRR5007259_06.read_duplication	2122645	5521	2465	1542	1091	830	649	564	488	437	400	378	325	273	256	263	220	215	196	201	185	164	164	156	150	124	119	140	120	118	108	114	102	119	112	86	97	92	79	80	84	63	70	68	59	76	57	71	70	55	61	71	58	58	48	48	53	57	43	45	45	54	59	25	42	30	43	39	25	44	38	39	25	34	25	29	36	32	27	35	32	26	21	39	25	25	26	27	23	22	20	26	22	28	18	20	27	19	19	13	22	27	21	18	28	12	16	26	13	18	12	7	14	18	13	13	18	12	8	17	18	19	8	10
	4	8	12	16	20	24	28	32	36	40	44	48	52	56	60	64	68	72	76	80	84	88	92	96	100	104	108	112	116	120	124	128	132	136	140	144	148	152	156	160	164	168	172	176	180	184	188	192	196	200	204	208	212	216	220	224	228	232	236	240	244	248	252	256	260	264	268	272	276	280	284	288	292	296	300	304	308	312	316	320	324	328	332	336	340	344	349	353	357	361	365	369	373	377	381	385	389	393	397	401	405	409	413	417	421	425	429	433	437	441	445	449	453	457	461	465	469	473	477	481	485	489	493	497
SRR5007259_07.read_duplication	2461150	6095	2735	1554	1136	886	694	589	483	406	376	359	354	311	261	247	243	215	210	171	192	187	171	140	152	138	145	135	109	107	108	116	109	90	109	94	107	91	85	84	87	81	77	76	66	72	56	67	53	67	59	56	61	54	69	56	55	54	64	41	49	45	41	52	36	42	33	43	45	36	35	51	40	38	32	32	31	31	25	34	23	42	41	28	28	20	28	28	31	29	36	26	27	22	34	26	21	27	20	24	23	19	25	22	17	22	21	19	21	11	29	19	17	24	17	24	19	24	14	20	18	12	16	13
	4	8	12	16	20	24	28	32	36	40	44	48	52	56	60	64	68	72	76	80	84	88	92	96	100	104	108	112	116	120	124	128	132	136	140	144	148	152	156	160	164	168	172	176	180	184	188	192	196	200	204	208	212	216	220	224	228	232	236	240	244	248	252	256	260	264	268	272	276	280	284	288	292	296	300	304	308	312	316	320	324	328	332	336	340	344	348	352	356	360	364	368	372	376	380	384	388	392	396	400	404	408	412	416	420	424	428	432	436	440	444	448	452	456	460	464	468	472	476	480	484	488	492	496	500
SRR5007259_08.read_duplication	2796745	6676	2883	1744	1181	908	750	628	477	452	372	328	320	290	309	251	219	230	213	188	197	161	184	142	157	145	152	135	129	138	108	134	100	96	85	106	98	102	88	85	87	88	79	74	63	74	74	68	73	62	62	56	53	49	56	41	65	50	63	52	42	68	49	44	49	50	51	51	42	38	42	46	33	40	37	33	27	34	36	30	33	43	43	33	29	26	28	28	29	23	26	29	20	25	36	21	25	27	21	23	22	22	27	20	22	19	18	18	21	23	28	21	13	18	18	20	14	14	19	17	15	25	10	9	18
	4	8	12	16	20	24	28	32	36	40	44	48	52	56	60	64	68	72	76	80	84	88	92	96	100	104	108	112	116	120	124	128	132	136	140	144	148	152	156	160	164	168	172	176	180	184	188	192	196	200	204	208	212	216	220	224	228	232	236	240	244	248	252	256	260	264	268	272	276	280	284	288	292	296	300	304	308	312	316	320	324	328	332	336	340	344	348	352	356	360	364	368	372	376	380	384	388	392	396	400	404	408	412	416	420	424	428	432	436	440	444	448	452	456	460	464	468	472	476	480	484	488	492	496	500
SRR5007259_09.read_duplication	3130601	7246	2979	1810	1241	925	777	649	549	442	382	342	320	342	255	277	292	243	221	199	185	196	157	162	151	163	145	133	131	121	133	104	124	107	96	106	94	95	109	86	75	89	80	90	97	72	68	67	79	69	70	57	66	54	61	55	49	56	58	56	39	48	47	55	39	43	42	50	49	57	34	49	43	43	46	40	33	33	34	35	49	35	27	31	28	29	30	27	30	33	33	33	47	34	31	25	28	25	21	18	29	14	22	22	28	26	26	19	18	22	31	16	23	21	22	15	20	18	19	19	17	21	23	21	19
	4	8	12	16	20	24	28	32	36	40	44	48	52	56	60	64	68	72	76	80	84	88	92	96	100	104	108	112	116	120	124	128	132	136	140	144	148	152	156	160	164	168	172	176	180	184	188	192	196	200	204	208	212	216	220	224	228	232	236	240	244	248	252	256	260	264	268	272	276	280	284	288	292	296	300	304	308	312	316	320	324	328	332	336	340	344	348	352	356	360	364	368	372	376	380	384	388	392	396	400	404	408	412	416	420	424	428	432	436	440	444	448	452	456	460	464	468	472	476	480	484	488	492	496	500
SRR5007259_1.read_duplication	3461430	7918	3130	1908	1312	1021	753	706	566	473	443	351	308	284	301	268	230	255	234	215	189	175	174	183	151	130	146	130	148	130	105	131	124	101	125	104	101	91	102	100	89	91	69	93	77	72	66	68	73	66	78	59	70	64	64	50	58	55	62	63	41	45	50	55	50	43	37	36	43	35	46	38	49	40	43	35	45	39	41	47	38	35	31	35	50	33	27	33	50	28	33	23	22	35	29	29	25	31	23	34	26	36	29	29	24	30	21	24	19	22	18	26	16	22	28	24	14	17	24	19	23	11	28	23	16
	4	8	12	16	20	24	28	32	36	40	44	48	52	56	60	64	68	72	76	80	84	88	92	96	100	104	108	112	116	120	124	128	132	136	140	144	148	152	156	160	164	168	172	176	180	184	188	192	196	200	204	208	212	216	220	224	228	232	236	240	244	248	252	256	260	264	268	272	276	280	284	288	292	296	300	304	308	312	316	320	324	328	332	336	340	344	348	352	356	360	364	368	372	376	380	384	388	392	396	400	404	408	412	416	420	424	428	432	436	440	444	448	452	456	460	464	468	472	476	480	484	488	492	496	500
SRR5007259_2.read_duplication	6648938	17030	4853	2769	1813	1295	1127	856	741	624	503	460	449	399	354	313	309	253	236	224	222	209	183	172	167	141	158	178	165	127	138	155	127	124	117	112	121	103	106	86	109	85	95	95	95	91	77	73	61	76	65	82	75	70	62	63	68	61	64	64	56	70	48	62	59	58	43	63	54	54	42	57	51	59	61	52	33	64	34	39	52	52	45	36	43	39	33	39	50	35	44	38	26	37	38	34	37	23	27	39	41	37	30	24	41	28	43	35	34	28	36	30	30	31	18	23	22	32	39	30	25	28	33	34	21
	4	8	12	16	20	24	28	32	36	40	44	48	52	56	60	64	68	72	76	80	84	88	92	96	100	104	108	112	116	120	124	128	132	136	140	144	148	152	156	160	164	168	172	176	180	184	188	192	196	200	204	208	212	216	220	224	228	232	236	240	244	248	252	256	260	264	268	272	276	280	284	288	292	296	300	304	308	312	316	320	324	328	332	336	340	344	348	352	356	360	364	368	372	376	380	384	388	392	396	400	404	408	412	416	420	424	428	432	436	440	444	448	452	456	460	464	468	472	476	480	484	488	492	496	500
SRR5007259_3.read_duplication	9645688	33261	6816	3510	2350	1709	1384	999	854	742	694	561	503	437	405	358	361	313	266	272	270	240	225	198	184	163	191	174	173	139	137	149	144	133	100	117	110	111	120	97	98	89	108	94	95	111	71	86	89	88	81	79	72	75	57	68	91	89	65	59	69	72	74	73	53	70	67	57	57	58	55	44	46	43	62	48	50	50	54	50	51	53	51	45	39	41	46	47	40	43	37	48	32	46	45	27	33	37	42	38	32	35	36	35	33	31	39	37	36	49	29	28	38	36	28	31	30	36	26	29	22	24	29	34	29
	4	8	12	16	20	24	28	32	36	40	44	48	52	56	60	64	68	72	76	80	84	88	92	96	100	104	108	112	116	120	124	128	132	136	140	144	148	152	156	160	164	168	172	176	180	184	188	192	196	200	204	208	212	216	220	224	228	232	236	240	244	248	252	256	260	264	268	272	276	280	284	288	292	296	300	304	308	312	316	320	324	328	332	336	340	344	348	352	356	360	364	368	372	376	380	384	388	392	396	400	404	408	412	416	420	424	428	432	436	440	444	448	452	456	460	464	468	472	476	480	484	488	492	496	500
SRR5007259_4.read_duplication	12488850	55404	9904	4319	2797	2001	1542	1246	1008	863	775	641	570	561	451	410	407	305	317	312	294	304	250	256	205	192	211	185	181	179	161	143	152	143	139	133	123	106	142	94	98	101	108	118	94	101	91	93	59	96	73	75	81	81	96	64	68	77	69	89	81	76	61	77	75	71	59	53	63	57	42	67	58	43	48	69	54	54	50	47	48	46	53	47	62	50	41	44	36	43	49	47	35	41	33	43	42	35	33	35	35	41	32	42	43	31	38	32	40	44	29	30	34	35	37	35	33	34	33	37	32	31	37	32	26
	4	8	12	16	20	24	28	32	36	40	44	48	52	56	60	64	68	72	76	80	84	88	92	96	100	104	108	112	116	120	124	128	132	136	140	144	148	152	156	160	164	168	172	176	180	184	188	192	196	200	204	208	212	216	220	224	228	232	236	240	244	248	252	256	260	264	268	272	276	280	284	288	292	296	300	304	308	312	316	320	324	328	332	336	340	344	348	352	356	360	364	368	372	376	380	384	388	392	396	400	404	408	412	416	420	424	428	432	436	440	444	448	452	456	460	464	468	472	476	480	484	488	492	496	500
SRR5007259_5.read_duplication	15194337	84060	14203	5569	3262	2273	1719	1458	1172	999	824	688	610	559	505	476	428	438	400	322	316	285	249	230	246	247	210	246	205	180	179	166	184	147	149	148	155	129	117	123	123	101	98	111	88	88	90	114	115	71	79	74	94	103	70	68	71	80	66	55	74	41	82	52	61	83	53	66	63	60	65	63	53	71	65	50	76	57	54	46	67	58	55	48	57	45	57	39	36	44	36	42	42	45	42	44	46	41	35	43	33	46	45	29	39	32	36	39	26	34	41	45	36	38	30	26	35	32	33	39	18	24	36	30	27
	4	8	12	16	20	24	28	32	36	40	44	48	52	56	60	64	68	72	76	80	84	88	92	96	100	104	108	112	116	120	124	128	132	136	140	144	148	152	156	160	164	168	172	176	180	184	188	192	196	200	204	208	212	216	220	224	228	232	236	240	244	248	252	256	260	264	268	272	276	280	284	288	292	296	300	304	308	312	316	320	324	328	332	336	340	344	348	352	356	360	364	368	372	376	380	384	388	392	396	400	404	408	412	416	420	424	428	432	436	440	444	448	452	456	460	464	468	472	476	480	484	488	492	496	500
SRR5007259_6.read_duplication	17791490	117492	19100	7254	3840	2651	1960	1543	1321	1101	946	815	682	635	575	491	462	450	358	381	372	355	268	268	271	262	210	223	186	189	213	197	176	177	143	156	152	142	142	144	121	131	140	131	108	118	85	117	75	109	80	92	90	87	82	84	75	97	67	66	77	74	81	54	75	59	58	58	60	54	48	58	72	60	48	62	45	56	47	53	47	52	46	43	53	41	55	50	47	45	50	36	47	47	41	51	60	45	49	45	45	50	34	28	39	36	32	33	41	39	35	28	35	40	46	39	28	26	40	29	48	37	36	31	30
	4	8	12	16	20	24	28	32	36	40	44	48	52	56	60	64	68	72	76	80	84	88	92	96	100	104	108	112	116	120	124	128	132	136	140	144	148	152	156	160	164	168	172	176	180	184	188	192	196	200	204	208	212	216	220	224	228	232	236	240	244	248	252	256	260	264	268	272	276	280	284	288	292	296	300	304	308	312	316	320	324	328	332	336	340	344	348	352	356	360	364	368	372	376	380	384	388	392	396	400	404	408	412	416	420	424	428	432	436	440	444	448	452	456	460	464	468	472	476	480	484	488	492	496	500
SRR5007259_7.read_duplication	20290253	155118	25564	9037	4664	3049	2231	1685	1409	1235	1021	880	766	667	627	568	523	441	434	377	338	326	351	295	291	276	243	245	229	228	207	206	172	166	183	166	155	198	143	136	148	153	117	111	127	121	118	128	108	103	89	108	114	98	95	77	70	80	81	76	62	74	66	74	59	76	69	80	73	62	54	72	67	72	59	48	57	62	58	56	52	36	51	39	55	58	56	45	48	42	49	44	42	43	44	37	49	51	40	39	31	42	38	52	32	42	36	45	48	46	51	41	36	36	44	55	48	32	31	34	25	34	40	33	34
	4	8	12	16	20	24	28	32	36	40	44	48	52	56	60	64	68	72	76	80	84	88	92	96	100	104	108	112	116	120	124	128	132	136	140	144	148	152	156	160	164	168	172	176	180	184	188	192	196	200	204	208	212	216	220	224	228	232	236	240	244	248	252	256	260	264	268	272	276	280	284	288	292	296	300	304	308	312	316	320	324	328	332	336	340	344	348	352	356	360	364	368	372	376	380	384	388	392	396	400	404	408	412	416	420	424	428	432	436	440	444	448	452	456	460	464	468	472	476	480	484	488	492	496	500
SRR5007259_8.read_duplication	22697271	197187	33017	11279	5632	3440	2406	1937	1537	1290	1066	953	856	746	642	562	589	507	433	423	365	356	360	293	318	300	249	282	266	229	225	210	196	207	187	164	159	165	157	150	138	142	147	140	128	130	125	112	108	98	111	111	106	118	87	103	92	98	93	96	69	87	73	77	77	72	64	62	68	66	50	64	53	59	52	77	60	62	67	70	63	45	58	48	58	59	46	43	51	59	47	48	34	48	59	35	48	53	38	34	34	37	48	37	37	47	34	36	39	41	35	29	42	34	40	46	37	36	36	35	34	34	30	34	50
	4	8	12	16	20	24	28	32	36	40	44	48	52	56	60	64	68	72	76	80	84	88	92	96	100	104	108	112	116	120	124	128	132	136	140	144	148	152	156	160	164	168	172	176	180	184	188	192	196	200	204	208	212	216	220	224	228	232	236	240	244	248	252	256	260	264	268	272	276	280	284	288	292	296	300	304	308	312	316	320	324	328	332	336	340	344	348	352	356	360	364	368	372	376	380	384	388	392	396	400	404	408	412	416	420	424	428	432	436	440	444	448	452	456	460	464	468	472	476	480	484	488	492	496	500
SRR5007259_9.read_duplication	25015270	241997	41351	13840	6658	4056	2746	2047	1675	1366	1174	1060	858	831	728	612	544	527	463	445	389	382	331	325	326	274	313	257	263	263	218	224	262	213	169	166	171	175	169	170	143	137	136	145	141	124	133	109	136	111	126	104	123	116	98	86	76	92	92	94	102	104	85	68	97	81	83	64	71	73	82	68	55	56	63	71	56	57	50	43	62	68	51	60	53	65	61	63	55	41	46	48	47	47	46	42	43	51	46	36	42	47	41	42	38	38	31	43	43	51	33	33	45	27	30	41	47	45	31	31	34	31	25	37	36
	4	8	12	16	20	24	28	32	36	40	44	48	52	56	60	64	68	72	76	80	84	88	92	96	100	104	108	112	116	120	124	128	132	136	140	144	148	152	156	160	164	168	172	176	180	184	188	192	196	200	204	208	212	216	220	224	228	232	236	240	244	248	252	256	260	264	268	272	276	280	284	288	292	296	300	304	308	312	316	320	324	328	332	336	340	344	348	352	356	360	364	368	372	376	380	384	388	392	396	400	404	408	412	416	420	424	428	432	436	440	444	448	452	456	460	464	468	472	476	480	484	488	492	496	500
SRR5063984.read_duplication	33758123	220235	50494	22990	14358	10106	7552	5959	4892	4247	3588	2987	2638	2374	2020	1846	1603	1445	1330	1232	1098	1025	961	865	811	776	744	659	559	588	540	529	477	455	448	400	383	355	322	299	318	324	288	273	282	255	244	208	211	198	174	176	195	179	180	171	179	161	178	152	144	143	144	155	144	139	110	111	123	111	101	116	96	110	94	108	90	112	119	101	71	99	81	79	76	68	77	62	65	67	95	82	71	77	65	63	60	50	67	62	74	63	62	47	53	63	56	63	51	62	58	53	42	35	41	51	39	48	41	41	40	45	52	36	51
	1	2	3	4	5	6	7	8	9	10	15
SRR5063984_001.read_duplication	35927	10793	373	264	56	37	14	4	3	1	1
	1	2	3	4	5	6	7	8	9	10	11	12	13	14	15	16	17	18	25
SRR5063984_002.read_duplication	69502	20893	854	830	255	154	73	61	23	20	9	6	4	2	2	2	3	1	1
	1	2	3	4	5	6	7	8	9	10	11	12	13	14	15	16	17	19	20	21	22	23	24	26	27	39
SRR5063984_003.read_duplication	102578	30274	1218	1359	410	395	173	138	74	52	37	23	26	14	9	8	4	1	1	2	2	2	1	1	2	1
	1	2	3	4	5	6	7	8	9	10	11	12	13	14	15	16	17	18	19	20	21	22	23	26	27	28	29	30	33	35	50
SRR5063984_004.read_duplication	135057	39599	1432	1875	580	580	271	212	118	128	82	49	48	40	16	14	9	12	12	5	2	4	3	2	1	3	2	2	1	1	1
	1	2	3	4	5	6	7	8	9	10	11	12	13	14	15	16	17	18	19	20	21	22	23	24	25	26	27	28	29	30	31	32	36	37	38	39	44	62
SRR5063984_005.read_duplication	167943	48209	1619	2396	755	744	345	345	187	153	129	86	68	62	47	28	25	15	22	10	15	9	6	3	3	1	3	3	2	2	2	1	2	1	1	1	1	1
	1	2	3	4	5	6	7	8	9	10	11	12	13	14	15	16	17	18	19	20	21	22	23	24	25	26	27	28	29	30	31	33	34	35	36	38	39	40	42	45	46	48	71
SRR5063984_006.read_duplication	200915	56715	1769	2937	801	924	422	450	234	217	138	135	99	88	59	58	38	29	30	18	19	22	7	13	12	6	7	6	2	4	2	1	1	1	1	1	2	1	3	1	1	1	1
	1	2	3	4	5	6	7	8	9	10	11	12	13	14	15	16	17	18	19	20	21	22	23	24	25	26	27	28	29	30	31	32	33	34	35	36	38	40	41	42	44	45	46	51	55	56	78
SRR5063984_007.read_duplication	233064	65204	1879	3373	914	1139	477	516	283	303	181	169	135	106	74	89	58	45	37	29	25	24	19	19	12	11	14	11	8	4	4	4	5	2	2	4	2	1	2	1	1	2	1	2	1	1	1
	1	2	3	4	5	6	7	8	9	10	11	12	13	14	15	16	17	18	19	20	21	22	23	24	25	26	27	28	29	30	31	32	33	34	35	36	37	38	39	40	42	43	44	45	46	47	50	51	52	54	58	61	64	65	91
SRR5063984_008.read_duplication	265456	73413	1975	3845	938	1309	576	600	314	337	232	234	162	129	115	80	71	66	54	41	36	34	28	20	20	16	14	19	8	9	15	3	7	4	4	4	3	1	2	6	1	1	2	1	2	1	1	1	1	1	1	1	1	1	1
	1	2	3	4	5	6	7	8	9	10	11	12	13	14	15	16	17	18	19	20	21	22	23	24	25	26	27	28	29	30	31	32	33	34	35	36	37	38	39	40	41	42	43	44	45	46	49	50	52	53	54	55	56	59	60	66	67	70	100
SRR5063984_009.read_duplication	297552	81472	2131	4294	1009	1433	618	723	370	385	266	234	191	185	121	116	90	80	65	61	41	39	39	29	25	21	18	14	18	18	16	11	12	8	9	2	5	9	2	2	4	3	2	1	1	4	1	1	1	1	1	1	2	2	1	1	1	1	1
	1	2	3	4	5	6	7	8	9	10	11	12	13	14	15	16	17	18	19	20	21	22	23	24	25	26	27	28	29	30	31	32	33	34	35	36	37	38	39	40	41	42	43	44	45	46	47	48	49	50	51	52	56	57	59	60	62	63	64	67	74	78	79	116
SRR5063984_01.read_duplication	329890	89561	2250	4764	1043	1652	631	832	405	472	275	257	214	199	147	136	108	107	83	69	58	55	37	35	42	37	22	8	21	17	7	18	19	17	14	8	7	4	6	8	6	1	5	3	5	2	1	2	1	2	2	2	1	1	1	2	1	2	1	1	1	1	1	1
	1	2	3	4	5	6	7	8	9	10	11	12	13	14	15	16	17	18	19	20	21	22	23	24	25	26	27	28	29	30	31	32	33	34	35	36	37	38	39	40	41	42	43	44	45	46	47	48	49	50	51	52	53	54	55	56	57	58	59	60	61	62	63	64	65	66	67	68	69	70	71	72	73	74	75	76	77	78	79	80	81	82	83	84	85	86	87	88	89	90	91	93	94	95	97	100	101	103	104	110	115	118	119	121	122	124	138	140	143	164	225
SRR5063984_02.read_duplication	650815	167178	3190	8843	1498	3273	944	1630	681	920	535	625	355	459	277	350	225	236	191	194	161	158	139	120	92	113	95	106	75	71	56	77	64	55	50	53	33	36	35	36	33	26	22	19	21	21	18	16	14	16	17	10	9	9	12	12	9	8	12	11	9	10	7	7	6	7	5	6	6	5	5	2	5	1	6	4	3	5	2	1	3	2	1	3	2	2	2	1	1	2	2	3	1	1	2	1	1	1	1	1	1	2	1	1	1	1	1	1	2	1	1
	1	2	3	4	5	6	7	8	9	10	11	12	13	14	15	16	17	18	19	20	21	22	23	24	25	26	27	28	29	30	31	32	33	34	35	36	37	38	39	40	41	42	43	44	45	46	47	48	49	50	51	52	53	54	55	56	57	58	59	60	61	62	63	64	65	66	67	68	69	70	71	72	73	74	75	76	77	78	79	80	81	82	83	84	85	86	87	88	89	90	91	92	93	94	95	96	97	98	99	100	101	102	103	104	105	106	107	108	109	110	111	112	113	114	115	116	117	118	119	120	121	123	124	125	126	127	128	129	133	134	135	137	138	140	141	144	145	152	155	156	157	158	173	179	182	184	191	194	197	209	230	250	333
SRR5063984_03.read_duplication	967167	241699	4244	12061	1967	4741	1193	2309	819	1517	591	964	491	679	396	499	322	357	261	306	229	245	190	208	164	206	155	124	131	124	99	119	102	77	77	74	68	82	60	84	61	52	44	41	50	51	42	36	37	39	47	30	29	37	31	19	18	25	23	18	22	18	21	14	18	8	18	17	19	7	17	10	14	4	9	12	11	9	9	6	7	8	4	7	7	7	4	1	7	8	9	6	2	7	4	5	4	2	5	2	7	3	3	3	5	6	2	3	1	1	3	3	5	2	2	2	1	2	2	2	1	1	2	1	2	1	3	1	1	1	1	2	1	2	1	2	1	1	1	2	1	1	1	1	1	2	1	1	1	1	2	1	1
	1	2	3	4	5	6	7	8	9	10	11	12	13	14	15	16	17	18	19	20	21	22	23	24	25	26	27	28	29	30	31	32	33	34	35	36	37	38	39	40	41	42	43	44	45	46	47	48	49	50	51	52	53	54	55	56	57	58	59	60	61	62	63	64	65	66	67	68	69	70	71	72	73	74	75	76	77	78	79	80	81	82	83	84	85	86	87	88	89	90	91	92	93	94	95	96	97	98	99	100	101	102	103	104	105	106	107	108	109	110	111	112	113	114	115	116	117	118	119	120	121	122	123	124	125	126	127	128	129	130	132	133	134	135	136	137	138	139	140	142	143	144	145	146	147	148	150	151	152	153	154	155	156	157	159	160	161	164	166	167	169	173	175	176	177	180	183	186	187	188	194	195	196	200	201	209	214	229	234	249	251	256	260	261	264	279	291	298	330	428
SRR5063984_04.read_duplication	1280859	315015	5517	14839	2343	6082	1331	3201	990	1899	753	1256	522	880	471	633	396	512	361	403	287	322	223	283	215	207	171	199	161	165	145	161	123	135	112	128	103	102	91	101	74	93	57	72	74	69	59	58	56	56	67	47	36	50	40	42	36	36	39	32	32	36	33	35	27	34	23	26	22	28	27	19	19	20	15	17	16	19	13	16	16	20	15	11	9	17	10	11	7	12	7	7	7	19	10	12	6	11	11	5	6	3	8	4	6	11	13	6	6	5	4	3	4	2	6	6	6	3	4	3	5	3	6	4	1	2	3	4	2	4	2	4	4	3	2	3	2	1	5	3	2	3	1	1	5	2	3	1	1	4	1	1	2	1	3	4	1	2	1	3	1	3	1	1	1	1	1	1	1	1	3	1	1	1	1	2	1	1	1	1	1	1	1	1	1	1	1	1	1	1
	3	6	9	12	15	18	21	24	27	30	33	36	39	42	45	48	51	54	57	60	63	66	69	72	75	78	81	84	87	90	93	96	99	102	105	108	111	114	117	120	123	126	129	132	135	138	141	144	147	150	153	156	159	163	166	169	172	175	178	181	185	188	191	194	198	207	211	217	225	230	236	256	290	310	332	378
SRR5063984_05.read_duplication	1979355	19845	5473	3215	1839	1240	884	699	562	433	342	286	245	232	184	175	159	126	104	98	88	87	70	66	56	68	54	29	32	42	26	31	28	22	25	16	21	18	17	21	12	14	11	10	8	8	7	8	10	8	5	5	7	4	6	8	5	2	3	3	3	3	4	4	6	3	2	2	3	2	2	2	3	3	2	2
	3	6	9	12	15	18	21	24	27	30	33	36	39	42	45	48	51	54	57	60	63	66	69	72	75	78	81	84	87	90	93	96	99	102	105	108	111	114	117	120	123	126	129	132	135	138	141	144	147	150	153	156	159	162	165	168	171	174	177	180	183	186	189	193	196	199	202	207	211	215	220	224	228	231	235	239	244	249	253	260	266	278	302	323	351	368	400
SRR5063984_06.read_duplication	2360516	22501	6466	3697	2125	1487	968	806	609	521	422	360	301	243	220	215	180	165	135	150	110	91	99	79	67	80	75	54	50	55	49	36	40	29	25	38	32	23	24	21	23	16	11	15	15	9	18	14	8	6	12	13	10	7	9	4	5	6	7	4	7	5	3	3	4	6	4	2	5	4	5	4	5	3	3	2	3	3	3	2	2	4	2	3	2	2	2
	3	6	9	12	15	18	21	24	27	30	33	36	39	42	45	48	51	54	57	60	63	66	69	72	75	78	81	84	87	90	93	96	99	102	105	108	111	114	117	120	123	126	129	132	135	138	141	144	147	150	153	156	159	162	165	168	171	174	177	180	183	186	189	192	195	198	201	205	208	211	215	218	221	226	230	236	239	242	245	248	252	255	261	265	268	275	278	283	292	299	303	308	318	325	352	370	403	419	471
SRR5063984_07.read_duplication	2739834	24996	7409	4271	2298	1683	1228	874	709	579	467	402	348	300	239	213	186	189	172	124	151	130	123	87	86	80	76	80	59	48	63	58	47	37	53	45	36	18	38	22	34	26	24	20	22	19	18	6	20	9	15	14	15	12	16	11	7	9	13	10	6	7	5	4	4	4	8	10	6	3	3	3	6	2	5	5	3	3	5	2	5	2	2	2	2	4	2	4	4	2	2	2	2	2	3	2	2	2	2
	3	6	9	12	15	18	21	24	27	30	33	36	39	42	45	48	51	54	57	60	63	66	69	72	75	78	81	84	87	90	93	96	99	102	105	108	111	114	117	120	123	126	129	132	135	138	141	144	147	150	153	156	159	162	165	168	171	174	177	180	183	186	189	192	195	198	201	204	207	210	213	217	220	224	227	230	233	236	239	242	245	248	253	256	260	264	267	270	274	277	280	283	290	293	300	307	312	317	322	328	332	345	349	358	362	378	399	426	461	494
SRR5063984_08.read_duplication	3117370	27292	8234	4648	2613	1842	1303	1021	763	610	560	434	393	363	305	230	233	176	165	200	151	135	135	127	107	91	92	83	82	78	63	66	49	53	63	57	43	33	39	22	43	29	27	30	25	38	18	27	13	23	12	15	17	14	12	10	15	9	17	6	16	12	8	9	12	8	9	7	3	8	5	9	7	6	5	3	10	4	4	3	4	3	3	3	2	3	4	3	3	4	2	5	6	3	2	3	3	4	3	2	2	2	2	2	2	3	2	2	2	2
	3	6	9	12	15	18	21	24	27	30	33	36	39	42	45	48	51	54	57	60	63	66	69	72	75	78	81	84	87	90	93	96	99	102	105	108	111	114	117	120	123	126	129	132	135	138	141	144	147	150	153	156	159	162	165	168	171	174	177	180	183	186	189	192	195	198	201	204	207	210	213	216	219	222	225	228	231	235	238	241	244	247	250	253	256	260	263	268	271	275	280	284	290	294	298	301	306	309	312	316	321	325	331	334	339	345	348	353	362	368	373	379	391	401	408	419	442	455
SRR5063984_09.read_duplication	3490753	29372	8973	5163	2953	2006	1456	1169	858	725	578	513	404	374	293	322	252	214	183	180	140	165	138	127	123	114	94	102	96	78	82	65	68	68	58	56	59	58	39	50	39	36	25	28	34	27	23	31	26	34	26	19	24	26	20	19	17	16	16	15	9	13	8	8	12	9	13	9	15	8	8	7	8	8	8	6	5	3	4	6	5	6	6	8	4	6	3	3	7	3	7	2	3	2	2	6	3	5	3	4	3	3	4	2	3	2	2	3	4	2	3	2	2	2	2	3	2	2
	3	6	9	12	15	18	21	24	27	30	33	36	39	42	45	48	51	54	57	60	63	66	69	72	75	78	81	84	87	90	93	96	99	102	105	108	111	114	117	120	123	126	129	132	135	138	141	144	147	150	153	156	159	162	165	168	171	174	177	180	183	186	189	192	195	198	201	204	207	210	213	216	220	223	226	229	232	235	238	241	244	247	250	253	256	259	262	265	268	271	274	277	280	283	286	291	294	297	301	306	310	315	319	324	329	333	337	342	345	350	356	360	364	369	375	380	384	388	394	402	406	416	423	442	452	458	467
SRR5063984_1.read_duplication	3862333	31666	9582	5633	3127	2262	1537	1215	1023	759	618	524	500	409	320	300	304	267	226	196	179	163	138	130	150	103	117	106	104	102	81	81	69	70	69	66	64	52	43	50	56	53	38	41	36	31	31	28	28	31	22	20	24	31	32	12	20	24	9	16	17	13	13	17	16	9	8	12	9	13	10	11	9	7	12	10	6	6	14	5	8	9	9	3	6	9	5	4	4	5	2	4	3	5	7	3	4	4	5	5	4	2	2	2	2	7	4	3	2	3	2	2	3	3	2	2	3	4	2	2	2	3	2	2	2	2	2
	4	8	12	16	20	24	28	32	36	40	44	48	52	56	60	64	68	72	76	80	84	88	92	96	100	104	108	112	116	120	124	128	132	136	140	144	148	152	156	160	164	168	172	176	180	184	188	192	196	200	204	208	212	216	220	224	228	232	236	240	244	248	252	256	260	264	268	272	276	280	284	288	292	296	300	304	308	312	316	320	324	328	332	336	340	344	348	352	356	360	364	368	372	376	380	384	388	393	397	401	405	410	414	418	423	427	431	435	439	443	447	451	456	460	464	468	472	477	482	486	490	494	498
SRR5063984_2.read_duplication	7535544	31705	12746	7169	4490	3224	2308	1855	1346	1131	985	794	699	593	544	461	410	392	348	311	300	263	228	222	208	190	200	154	142	137	137	130	127	128	102	105	76	93	87	91	95	89	92	70	67	51	52	66	40	55	52	43	41	40	38	60	41	35	44	52	31	34	32	32	29	35	21	24	29	25	16	20	20	20	15	18	25	14	20	20	13	19	15	13	13	13	15	15	13	12	17	8	8	15	12	10	8	5	7	6	13	7	8	11	7	7	4	5	7	7	8	9	8	10	6	8	6	8	4	6	9	7	5
	4	8	12	16	20	24	28	32	36	40	44	48	52	56	60	64	68	72	76	80	84	88	92	96	100	104	108	112	116	120	124	128	132	136	140	144	148	152	156	160	164	168	172	176	180	184	188	192	196	200	204	208	212	216	220	224	228	232	236	240	244	248	252	256	260	264	268	272	276	280	284	288	292	296	300	304	308	312	316	320	324	328	332	336	340	344	348	352	356	360	364	368	372	376	380	384	388	392	396	400	404	408	412	416	420	424	428	432	436	440	444	448	452	456	460	464	468	472	476	480	484	488	492	496	500
SRR5063984_3.read_duplication	11070925	45273	16513	9516	6252	4484	3301	2541	2078	1649	1321	1103	992	853	712	646	596	533	481	447	414	355	325	327	283	288	246	231	186	210	187	183	174	180	160	149	140	129	126	138	113	95	96	93	82	113	78	75	75	73	79	67	84	71	63	59	60	60	65	59	69	67	48	45	52	53	36	44	33	39	29	34	42	43	32	29	44	35	25	24	26	24	29	25	19	31	32	31	30	28	19	24	28	14	15	18	21	22	12	26	21	17	14	16	16	11	12	15	18	13	17	14	15	13	14	13	10	19	10	13	13	12	10	6	8
	4	8	12	16	20	24	28	32	36	40	44	48	52	56	60	64	68	72	76	80	84	88	92	96	100	104	108	112	116	120	124	128	132	136	140	144	148	152	156	160	164	168	172	176	180	184	188	192	196	200	204	208	212	216	220	224	228	232	236	240	244	248	252	256	260	264	268	272	276	280	284	288	292	296	300	304	308	312	316	320	324	328	332	336	340	344	348	352	356	360	364	368	372	376	380	384	388	392	396	400	404	408	412	416	420	424	428	432	436	440	444	448	452	456	460	464	468	472	476	480	484	488	492	496	500
SRR5063984_4.read_duplication	14512763	61729	20181	11428	7648	5353	4212	3212	2586	2112	1696	1468	1320	1086	973	885	742	642	583	554	522	449	428	417	372	328	320	269	262	271	234	215	243	204	214	188	171	147	151	147	146	133	126	137	129	119	126	99	103	119	104	98	88	94	72	85	57	85	68	86	77	66	54	68	42	77	51	56	57	52	47	48	46	42	50	41	42	57	40	43	58	40	44	49	38	31	37	27	34	32	26	31	22	25	35	22	37	27	26	21	32	22	25	20	27	19	19	17	21	27	26	22	16	16	23	23	28	17	18	24	19	16	18	17	9
	4	8	12	16	20	24	28	32	36	40	44	48	52	56	60	64	68	72	76	80	84	88	92	96	100	104	108	112	116	120	124	128	132	136	140	144	148	152	156	160	164	168	172	176	180	184	188	192	196	200	204	208	212	216	220	224	228	232	236	240	244	248	252	256	260	264	268	272	276	280	284	288	292	296	300	304	308	312	316	320	324	328	332	336	340	344	348	352	356	360	364	368	372	376	380	384	388	392	396	400	404	408	412	416	420	424	428	432	436	440	444	448	452	456	460	464	468	472	476	480	484	488	492	496	500
SRR5063984_5.read_duplication	17871387	81524	24190	13129	8863	6353	4825	3671	3159	2576	2092	1753	1484	1342	1185	1087	906	828	764	688	637	562	508	443	416	392	352	369	316	328	302	268	253	237	251	222	214	197	193	181	206	176	161	164	146	132	131	126	124	105	131	112	99	118	100	109	98	86	88	88	73	100	108	82	69	77	56	77	72	57	54	55	79	54	76	57	48	47	46	33	49	56	46	42	46	39	39	42	44	48	32	46	32	44	29	25	39	39	39	40	32	33	30	28	36	30	34	26	26	35	29	19	25	24	19	21	38	27	18	12	13	25	21	19	22
	4	8	12	16	20	24	28	32	36	40	44	48	52	56	60	64	68	72	76	80	84	88	92	96	100	104	108	112	116	120	124	128	132	136	140	144	148	152	156	160	164	168	172	176	180	184	188	192	196	200	204	208	212	216	220	224	228	232	236	240	244	248	252	256	260	264	268	272	276	280	284	288	292	296	300	304	308	312	316	320	324	328	332	336	340	344	348	352	356	360	364	368	372	376	380	384	388	392	396	400	404	408	412	416	420	424	428	432	436	440	444	448	452	456	460	464	468	472	476	480	484	488	492	496	500
SRR5063984_6.read_duplication	21159027	104276	28278	15203	9887	7152	5476	4192	3402	2960	2496	2068	1808	1579	1342	1157	1111	913	917	824	676	656	629	564	509	449	407	391	363	365	357	312	284	254	274	271	249	227	202	203	205	168	179	177	184	161	178	153	149	128	153	132	122	112	144	99	102	92	91	95	96	101	101	101	94	82	86	85	75	82	84	69	50	68	77	77	61	65	58	51	65	49	52	53	57	49	51	64	51	48	36	44	40	37	26	34	39	37	40	36	38	49	31	40	38	40	30	34	28	33	29	33	36	27	23	31	34	32	30	35	32	33	35	25	17
	4	8	12	16	20	24	28	32	36	40	44	48	52	56	60	64	68	72	76	80	84	88	92	96	100	104	108	112	116	120	124	128	132	136	140	144	148	152	156	160	164	168	172	176	180	184	188	192	196	200	204	208	212	216	220	224	228	232	236	240	244	248	252	256	260	264	268	272	276	280	284	288	292	296	300	304	308	312	316	320	324	328	332	336	340	344	348	352	356	360	364	368	372	376	380	384	388	392	396	400	404	408	412	416	420	424	428	432	436	440	444	448	452	456	460	464	468	472	476	480	484	488	492	496	500
SRR5063984_7.read_duplication	24385637	129564	33103	17028	11021	7841	6159	4702	3912	3206	2729	2324	2130	1799	1606	1400	1209	1104	1000	908	847	770	725	635	593	532	498	479	412	441	380	351	337	365	291	264	261	265	225	241	241	213	206	187	183	197	185	182	175	145	149	138	156	119	133	127	136	110	129	135	108	110	97	86	104	94	107	78	75	70	88	79	82	75	92	72	81	63	64	81	85	57	60	62	58	72	65	56	60	51	47	46	52	49	45	50	52	36	46	50	46	52	49	33	45	42	29	44	30	26	40	31	31	31	33	35	31	26	37	36	32	29	28	30	27
	4	8	12	16	20	24	28	32	36	40	44	48	52	56	60	64	68	72	76	80	84	88	92	96	100	104	108	112	116	120	124	128	132	136	140	144	148	152	156	160	164	168	172	176	180	184	188	192	196	200	204	208	212	216	220	224	228	232	236	240	244	248	252	256	260	264	268	272	276	280	284	288	292	296	300	304	308	312	316	320	324	328	332	336	340	344	348	352	356	360	364	368	372	376	380	384	388	392	396	400	404	408	412	416	420	424	428	432	436	440	444	448	452	456	460	464	468	472	476	480	484	488	492	496	500
SRR5063984_8.read_duplication	27562808	157475	38677	18973	12141	8648	6528	5318	4283	3532	3073	2611	2236	2009	1750	1570	1376	1236	1148	1023	908	842	782	700	685	628	606	492	489	472	434	421	381	369	356	350	308	280	305	254	218	236	217	224	221	214	189	204	187	170	201	165	171	160	142	134	120	155	120	127	120	108	138	109	116	99	111	107	93	88	76	72	105	92	90	76	76	69	72	78	61	76	76	82	67	56	69	71	63	65	59	60	57	48	53	57	48	48	63	48	58	45	55	37	46	35	44	34	50	37	42	56	44	42	33	38	47	39	36	41	34	36	28	31	26
	4	8	12	16	20	24	28	32	36	40	44	48	52	56	60	64	68	72	76	80	84	88	92	96	100	104	108	112	116	120	124	128	132	136	140	144	148	152	156	160	164	168	172	176	180	184	188	192	196	200	204	208	212	216	220	224	228	232	236	240	244	248	252	256	260	264	268	272	276	280	284	288	292	296	300	304	308	312	316	320	324	328	332	336	340	344	348	352	356	360	364	368	372	376	380	384	388	392	396	400	404	408	412	416	420	424	428	432	436	440	444	448	452	456	460	464	468	472	476	480	484	488	492	496	500
SRR5063984_9.read_duplication	30681365	187742	44326	21002	13216	9420	7081	5589	4612	3926	3249	2814	2500	2139	1908	1692	1488	1416	1202	1157	1040	947	855	779	731	626	674	650	541	504	483	454	414	398	370	329	369	339	328	301	276	281	268	247	213	194	209	215	192	215	204	188	194	180	173	165	155	142	132	158	129	106	134	129	114	128	109	112	118	109	106	99	112	92	90	69	90	81	62	82	68	100	88	70	85	71	64	70	65	55	62	80	75	53	74	54	49	66	65	61	44	46	40	46	48	58	48	44	52	52	62	55	47	43	46	38	40	23	48	43	41	31	40	29	40
	4	8	12	16	20	24	28	32	36	40	44	48	52	56	60	64	68	72	76	80	84	88	92	96	100	104	108	112	116	120	124	128	132	136	140	144	148	152	156	160	164	168	172	176	180	184	188	192	196	200	204	208	212	216	220	224	228	232	236	240	244	248	252	256	260	264	268	272	276	280	284	288	292	296	300	304	308	312	316	320	324	328	332	336	340	344	348	352	356	360	364	368	372	376	380	384	388	392	396	400	404	408	412	416	420	424	428	432	436	440	444	448	452	456	460	464	468	472	476	480	484	488	492	496	500
SRR5063985.read_duplication	28144890	84400	33117	20009	13386	9738	7600	6048	4856	4081	3308	2870	2488	2114	1980	1676	1446	1313	1153	1136	989	886	804	748	723	650	562	565	527	464	427	421	335	360	315	324	295	299	280	240	270	233	254	228	217	202	180	192	198	174	160	137	145	161	133	142	124	129	132	122	113	129	124	95	107	98	95	96	115	108	106	102	94	96	84	76	109	71	81	63	68	65	92	71	72	73	67	45	66	55	68	60	60	74	64	62	64	57	51	52	64	61	55	46	62	56	47	44	38	46	58	47	43	30	42	42	40	38	46	48	42	45	39	39	36
	1	2	3	4	5	6	7	8	9	10	11	12	15	19	22
SRR5063985_001.read_duplication	27255	10723	552	306	126	61	34	18	12	10	1	1	1	1	1
	1	2	3	4	5	6	7	8	9	10	11	12	13	14	15	16	17	18	19	20	22	24	33	34
SRR5063985_002.read_duplication	51607	20533	1137	893	324	255	145	98	59	47	30	22	16	8	11	2	6	2	3	1	2	1	1	1
	1	2	3	4	5	6	7	8	9	10	11	12	13	14	15	16	17	18	19	20	21	22	23	24	25	26	27	28	29	30	31	32	42	52
SRR5063985_003.read_duplication	74951	29893	1491	1393	565	423	263	204	142	91	81	51	47	41	30	13	15	11	6	11	7	4	3	2	1	2	1	1	1	2	1	1	1	1
	1	2	3	4	5	6	7	8	9	10	11	12	13	14	15	16	17	18	19	20	21	22	23	24	25	26	27	28	29	30	31	32	36	37	38	39	40	43	60	66
SRR5063985_004.read_duplication	98469	39006	1671	1808	756	602	373	279	201	172	124	93	68	60	52	42	36	32	25	16	8	12	16	5	7	4	9	6	2	1	2	4	1	2	1	1	1	1	1	1
	1	2	3	4	5	6	7	8	9	10	11	12	13	14	15	16	17	18	19	20	21	22	23	24	25	26	27	28	29	30	31	32	33	34	35	36	37	38	39	40	42	44	48	49	50	52	78	83
SRR5063985_005.read_duplication	121862	47922	1776	2275	874	774	453	398	291	207	163	142	130	87	73	65	44	40	37	34	22	22	13	21	13	11	11	11	8	5	6	8	2	3	3	3	1	1	1	1	3	1	1	1	1	1	1	1
	1	2	3	4	5	6	7	8	9	10	11	12	13	14	15	16	17	18	19	20	21	22	23	24	25	26	27	28	29	30	31	32	33	34	35	36	37	38	39	40	42	43	44	46	50	51	52	54	56	58	59	60	96	99
SRR5063985_006.read_duplication	145145	56426	1885	2706	976	944	515	501	342	280	233	145	146	118	106	92	75	63	44	45	40	26	28	23	26	19	9	17	12	12	9	11	7	6	5	6	5	5	4	2	4	3	1	2	2	1	1	1	1	1	1	1	1	1
	1	2	3	4	5	6	7	8	9	10	11	12	13	14	15	16	17	18	19	20	21	22	23	24	25	26	27	28	29	30	31	32	33	34	35	36	37	38	39	40	41	42	43	44	45	46	47	48	49	51	52	53	56	58	59	60	61	64	71	72	109	115
SRR5063985_007.read_duplication	168530	64856	1931	3066	1032	1109	621	576	395	331	247	208	182	141	119	104	95	92	72	58	47	45	32	31	29	23	23	13	27	19	13	11	10	14	9	6	6	7	10	8	5	1	4	1	3	5	2	3	2	1	1	1	1	2	1	1	2	1	1	1	1	1
	1	2	3	4	5	6	7	8	9	10	11	12	13	14	15	16	17	18	19	20	21	22	23	24	25	26	27	28	29	30	31	32	33	34	35	36	37	38	39	40	41	42	43	44	45	46	47	48	49	50	51	52	53	54	56	57	59	62	63	64	66	67	70	72	74	79	87	122	135
SRR5063985_008.read_duplication	191858	73022	1995	3437	1043	1269	657	673	435	395	284	256	196	168	148	139	106	97	72	82	81	68	48	42	37	32	24	22	19	18	22	19	16	11	16	15	12	4	11	10	8	5	7	7	4	4	6	5	1	3	1	2	3	3	1	3	1	1	1	1	2	1	1	1	1	1	1	1	1
	1	2	3	4	5	6	7	8	9	10	11	12	13	14	15	16	17	18	19	20	21	22	23	24	25	26	27	28	29	30	31	32	33	34	35	36	37	38	39	40	41	42	43	44	45	46	47	48	49	50	51	52	53	54	55	56	57	58	59	60	61	62	63	64	65	67	69	70	71	73	79	81	85	88	95	141	160
SRR5063985_009.read_duplication	215159	81119	2079	3761	1140	1405	671	695	522	450	320	289	213	202	165	133	120	135	111	75	81	73	67	45	51	51	35	44	23	24	21	26	15	22	16	19	13	10	11	13	10	8	9	12	2	7	6	8	7	5	2	4	3	4	2	3	2	2	1	1	3	1	2	1	1	1	1	2	1	2	1	1	1	1	1	1	1
	1	2	3	4	5	6	7	8	9	10	11	12	13	14	15	16	17	18	19	20	21	22	23	24	25	26	27	28	29	30	31	32	33	34	35	36	37	38	39	40	41	42	43	44	45	46	47	48	49	50	51	52	53	54	55	56	57	58	59	60	61	62	64	65	66	67	68	69	70	71	72	74	76	80	82	87	88	96	99	105	154	177
SRR5063985_01.read_duplication	238414	89500	2119	4175	1131	1545	729	765	528	485	363	351	247	238	176	143	145	119	130	108	87	86	72	63	58	62	45	29	42	45	33	25	29	19	21	13	14	13	17	18	11	10	12	13	11	9	8	4	10	7	3	5	2	4	6	6	7	2	1	3	3	1	3	1	1	4	1	1	3	1	1	1	1	1	3	1	1	1	1	1	1	1
	1	2	3	4	5	6	7	8	9	10	11	12	13	14	15	16	17	18	19	20	21	22	23	24	25	26	27	28	29	30	31	32	33	34	35	36	37	38	39	40	41	42	43	44	45	46	47	48	49	50	51	52	53	54	55	56	57	58	59	60	61	62	63	64	65	66	67	68	69	70	71	72	73	74	75	76	77	78	79	80	81	82	83	84	85	86	87	88	89	90	91	92	93	94	95	96	97	98	99	100	101	102	103	104	105	107	108	109	110	111	113	114	116	117	118	120	121	123	124	125	126	127	128	129	131	134	135	136	137	138	140	143	144	145	154	155	156	169	173	183	185	197	200	281	357
SRR5063985_02.read_duplication	470165	168223	2810	7705	1402	2785	901	1411	725	877	525	574	401	459	352	329	285	300	209	220	205	191	170	133	153	122	113	108	94	81	105	77	61	75	63	65	55	59	62	46	42	42	35	33	43	31	40	29	36	28	31	25	30	20	23	24	11	17	25	14	20	15	14	10	9	4	15	19	11	15	11	9	6	9	15	5	7	9	9	3	3	7	3	3	2	4	7	5	7	5	5	3	2	3	6	2	1	3	4	5	2	3	2	2	2	1	3	1	2	1	3	2	2	1	2	1	2	2	1	1	2	3	1	1	2	1	1	1	2	2	1	1	2	1	1	1	1	1	1	2	1	1	1	1	1
	1	2	3	4	5	6	7	8	9	10	11	12	13	14	15	16	17	18	19	20	21	22	23	24	25	26	27	28	29	30	31	32	33	34	35	36	37	38	39	40	41	42	43	44	45	46	47	48	49	50	51	52	53	54	55	56	57	58	59	60	61	62	63	64	65	66	67	68	69	70	71	72	73	74	75	76	77	78	79	80	81	82	83	84	85	86	87	88	89	90	91	92	93	94	95	96	97	98	99	100	101	102	103	104	105	106	107	108	109	110	111	112	113	114	115	116	117	118	119	120	121	122	123	124	125	126	127	128	129	131	132	134	135	136	137	138	139	140	141	142	143	144	145	147	148	150	151	152	153	154	155	156	157	158	159	160	161	163	165	166	168	169	170	171	172	173	174	175	183	184	186	187	191	192	196	197	198	200	201	202	204	206	207	210	212	213	214	226	228	252	253	261	277	283	288	289	311	447
SRR5063985_03.read_duplication	700627	243213	3652	10911	1702	4004	1070	2056	722	1234	593	824	507	650	402	472	324	363	268	305	238	259	205	230	194	204	178	135	159	151	136	117	131	107	92	105	88	91	84	86	80	65	78	57	51	61	45	52	77	47	49	43	47	41	40	31	39	39	32	37	36	29	25	28	24	19	22	20	22	19	16	19	15	24	20	21	16	27	17	13	25	14	17	13	15	12	11	13	6	6	12	10	13	9	13	7	7	2	6	3	16	3	7	5	6	8	9	3	9	4	7	6	5	2	7	7	9	8	6	6	5	3	2	1	3	2	6	4	3	1	3	2	5	4	2	2	4	1	2	1	5	3	1	3	3	3	1	2	3	2	1	1	1	1	1	1	5	2	3	2	2	1	1	1	1	1	1	1	1	2	1	2	1	2	1	1	1	1	2	1	2	1	1	1	2	1	1	1	1	1	1	1	1	1	1	1	1	1
	3	6	9	12	15	18	21	24	27	30	33	36	39	42	45	48	51	54	57	60	63	66	69	72	75	78	81	84	87	90	93	96	99	102	105	108	111	114	117	120	123	126	129	132	135	138	141	144	147	150	153	156	160	163	166	169	173	176	179	182	186	189	192	195	198	203	210	213	216	222	226	232	238	253	257	266	271	277	301	335	359	398
SRR5063985_04.read_duplication	1247270	15794	3860	2236	1347	879	745	556	470	340	319	304	247	215	171	143	146	106	117	97	84	75	71	73	65	57	42	38	38	36	33	33	31	22	30	17	27	21	21	14	16	10	12	5	12	13	9	10	10	11	3	12	5	3	8	5	5	5	4	3	3	3	3	3	3	2	4	3	3	3	2	3	3	3	2	2	2	5	2	2	2	2
	3	6	9	12	15	18	21	24	27	30	33	36	39	42	45	48	51	54	57	60	63	66	69	72	75	78	81	84	87	90	93	96	99	102	105	108	111	114	117	120	123	126	129	132	135	138	141	144	147	150	153	156	159	162	165	168	171	174	177	180	183	186	189	192	195	198	203	206	210	213	217	220	223	226	229	233	237	240	247	251	254	261	267	271	277	282	290	302	310	324	332	341	348	374	426	453
SRR5063985_05.read_duplication	1547258	18586	4701	2653	1477	1135	744	649	562	439	326	320	280	271	224	169	175	141	148	130	104	95	91	99	67	73	56	60	61	51	66	47	34	22	30	25	39	25	19	26	29	23	17	26	15	19	16	17	16	8	7	9	8	9	11	7	9	14	12	10	6	7	8	7	8	5	4	8	6	4	2	2	2	4	2	3	3	4	5	4	3	2	2	2	4	3	3	3	3	2	3	4	3	2	2	2
	3	6	9	12	15	18	21	24	27	30	33	36	39	42	45	48	51	54	57	60	63	66	69	72	75	78	81	84	87	90	93	96	99	102	105	108	111	114	117	120	123	126	129	132	135	138	141	144	147	150	153	156	159	162	165	168	171	174	177	180	183	186	189	192	195	198	201	204	207	210	213	216	220	223	226	229	232	235	238	241	244	247	253	256	259	262	265	268	272	275	279	282	286	292	295	303	308	314	325	331	334	341	349	363	375	386	393	401	409	420	443	491
SRR5063985_06.read_duplication	1846103	21292	5528	3126	1666	1302	828	688	574	500	399	358	309	260	223	254	189	155	167	158	128	131	121	101	94	97	109	68	61	50	64	67	49	39	45	45	32	41	33	25	30	13	28	33	28	24	15	32	15	20	15	20	24	21	19	14	12	9	8	13	8	9	9	12	6	13	8	11	6	9	4	9	6	6	8	6	8	6	5	4	2	5	4	2	2	2	4	3	3	3	2	6	2	4	2	3	3	3	3	2	2	5	2	3	2	2	2	2	2	2	2	2
	3	6	9	12	15	18	21	24	27	30	33	36	39	42	45	48	51	54	57	60	63	66	69	72	75	78	81	84	87	90	93	96	99	102	105	108	111	114	117	120	123	126	129	132	135	138	141	144	147	150	153	156	159	162	165	168	171	174	177	180	183	186	189	192	195	198	201	204	207	210	213	216	219	222	225	228	231	234	237	240	243	246	249	253	258	262	265	268	271	275	279	282	287	290	293	296	300	305	316	320	323	327	333	336	339	343	348	352	364	376	381	386	393	412	419	437	451	459	472	489
SRR5063985_07.read_duplication	2144041	23572	6516	3562	1924	1423	963	778	613	553	434	411	325	323	255	233	211	181	195	159	158	119	128	137	108	102	93	97	76	81	67	58	63	51	53	48	40	45	47	31	50	37	33	41	26	34	25	17	16	28	19	14	19	12	20	18	18	14	13	16	20	15	16	16	14	15	6	12	8	6	8	8	7	12	6	6	10	6	7	6	6	8	5	3	5	4	5	4	8	5	6	4	3	4	4	2	4	4	4	5	4	2	2	3	3	2	2	3	2	2	4	3	3	3	2	2	2	3	3	2
	3	6	9	12	15	18	21	24	27	30	33	36	39	42	45	48	51	54	57	60	63	66	69	72	75	78	81	84	87	90	93	96	99	102	105	108	111	114	117	120	123	126	129	132	135	138	141	144	147	150	153	156	159	162	165	168	171	174	177	180	183	186	189	192	195	198	201	204	207	210	213	216	219	222	225	228	231	234	237	240	243	246	249	252	255	258	262	265	269	272	275	278	282	285	289	292	297	300	303	306	309	312	315	319	322	327	331	334	337	340	346	354	357	361	372	377	381	386	392	397	407	418	423	430	436	440	448	458	466	478	491
SRR5063985_08.read_duplication	2440745	25779	7212	4138	2139	1602	1082	864	630	602	505	434	374	324	288	274	247	218	180	198	180	153	142	109	113	126	99	115	83	86	81	75	81	58	60	63	65	46	40	50	47	47	44	39	51	28	32	31	43	30	25	22	24	21	24	24	15	22	18	13	17	15	13	18	14	8	14	18	8	18	13	8	14	14	10	12	8	6	9	10	4	5	3	11	8	3	7	10	10	7	8	5	7	4	4	3	4	4	3	7	5	3	2	4	6	3	6	2	5	3	2	5	3	3	2	4	2	3	4	5	2	2	2	2	2	2	2	2	2	2	2
	4	8	12	16	20	24	28	32	36	40	44	48	52	56	60	64	68	72	76	80	84	88	92	96	100	104	108	112	116	120	124	128	132	136	140	144	148	152	156	160	164	168	172	176	180	184	188	192	196	200	204	208	212	216	220	224	228	232	236	240	244	248	252	256	260	264	268	272	276	280	285	289	294	298	302	307	312	317	322	328	332	337	341	348	352	357	361	367	371	377	381	387	391	400	404	411	417	429	436	444	448	460	471	480	488
SRR5063985_09.read_duplication	2744364	16587	6083	3076	1913	1381	988	825	654	601	495	406	377	353	291	267	241	218	231	159	155	150	137	120	133	122	90	91	90	87	82	56	73	65	58	52	48	52	49	54	49	43	36	25	29	28	22	20	22	23	31	21	26	22	12	17	21	15	20	25	15	23	16	7	13	8	13	10	4	8	10	10	12	9	9	10	13	9	9	7	5	8	5	3	6	5	8	8	4	3	5	3	4	3	4	6	4	5	3	4	3	3	3	4	4
	4	8	12	16	20	24	28	32	36	40	44	48	52	56	60	64	68	72	76	80	84	88	92	96	100	104	108	112	116	120	124	128	132	136	140	144	148	152	156	160	164	168	172	176	180	184	188	192	196	200	204	208	212	216	220	224	228	232	236	240	244	248	252	256	260	264	268	272	276	280	284	288	292	296	300	305	309	313	317	321	325	329	333	339	343	347	352	357	362	366	370	378	384	388	392	396	400	406	413	421	428	435	446	451	456	463	472	477	485
SRR5063985_1.read_duplication	3037316	17890	6725	3440	2020	1473	1043	808	725	578	514	456	401	347	314	305	244	220	230	186	179	163	128	146	105	127	107	120	107	84	90	88	80	65	64	53	61	51	48	52	47	51	38	46	33	40	37	34	21	26	24	22	25	26	22	23	21	22	15	17	21	16	11	21	21	18	15	18	15	17	9	8	6	6	9	9	5	10	8	9	7	8	12	6	6	7	4	6	5	6	5	4	4	5	5	6	7	5	5	5	5	3	4	4	4	4	4	3	4
	4	8	12	16	20	24	28	32	36	40	44	48	52	56	60	64	68	72	76	80	84	88	92	96	100	104	108	112	116	120	124	128	132	136	140	144	148	152	156	160	164	168	172	176	180	184	188	192	196	200	204	208	212	216	220	224	228	232	236	240	244	248	252	256	260	264	268	272	276	280	284	288	292	296	300	304	308	312	316	320	324	328	332	336	340	344	348	352	356	360	364	368	372	376	380	384	388	392	396	400	404	408	412	416	420	424	428	432	437	442	446	450	454	458	462	466	470	474	478	482	486	490	495	499
SRR5063985_2.read_duplication	5953452	29351	11951	6415	3901	2719	1987	1481	1094	923	788	662	544	548	438	421	356	335	300	301	241	256	190	230	223	183	181	163	149	158	143	145	125	112	109	116	109	105	118	93	100	88	76	84	68	70	73	58	72	73	58	54	53	63	46	56	59	50	50	41	58	36	33	42	32	42	38	27	37	32	36	22	24	27	35	32	26	22	24	32	26	29	26	20	16	18	23	19	25	20	17	17	15	18	17	19	15	10	12	16	9	13	16	10	9	7	11	11	13	12	12	11	10	16	13	9	15	10	12	9	10	11	7	13
	4	8	12	16	20	24	28	32	36	40	44	48	52	56	60	64	68	72	76	80	84	88	92	96	100	104	108	112	116	120	124	128	132	136	140	144	148	152	156	160	164	168	172	176	180	184	188	192	196	200	204	208	212	216	220	224	228	232	236	240	244	248	252	256	260	264	268	272	276	280	284	288	292	296	300	304	308	312	316	320	324	328	332	336	340	344	348	352	356	360	364	368	372	376	380	384	388	392	396	400	404	408	412	416	420	424	428	432	436	440	444	448	452	456	460	464	468	472	476	480	484	488	492	496	500
SRR5063985_3.read_duplication	8823502	37607	15998	8978	5801	3976	2872	2204	1710	1329	1105	938	807	682	614	524	469	441	414	352	321	319	275	295	259	220	217	189	185	188	202	165	151	168	152	131	132	141	131	122	109	94	100	101	122	101	104	87	85	85	83	67	101	76	57	57	67	63	69	91	57	52	69	48	48	59	42	42	48	52	37	36	47	44	41	45	49	25	30	30	40	43	27	32	34	35	24	29	40	43	24	33	20	33	28	22	23	25	22	18	29	28	21	17	24	20	18	17	24	19	17	15	13	16	17	18	22	19	17	18	16	20	15	11	12
	4	8	12	16	20	24	28	32	36	40	44	48	52	56	60	64	68	72	76	80	84	88	92	96	100	104	108	112	116	120	124	128	132	136	140	144	148	152	156	160	164	168	172	176	180	184	188	192	196	200	204	208	212	216	220	224	228	232	236	240	244	248	252	256	260	264	268	272	276	280	284	288	292	296	300	304	308	312	316	320	324	328	332	336	340	344	348	352	356	360	364	368	372	376	380	384	388	392	396	400	404	408	412	416	420	424	428	432	436	440	444	448	452	456	460	464	468	472	476	480	484	488	492	496	500
SRR5063985_4.read_duplication	11660815	44773	19502	11174	7240	5096	3759	2818	2234	1825	1525	1294	1053	952	732	678	588	539	538	478	368	334	330	320	305	278	268	253	237	200	210	214	183	174	157	157	147	166	147	139	132	131	126	126	109	102	112	101	105	101	96	91	102	92	81	79	73	78	69	76	83	87	62	75	62	59	58	54	54	57	57	64	55	46	51	57	53	49	62	53	50	54	37	38	31	40	27	41	39	41	39	28	35	32	34	33	34	34	36	39	26	26	36	27	21	30	32	41	21	29	20	25	23	31	21	21	27	29	25	18	18	24	18	24	24
	4	8	12	16	20	24	28	32	36	40	44	48	52	56	60	64	68	72	76	80	84	88	92	96	100	104	108	112	116	120	124	128	132	136	140	144	148	152	156	160	164	168	172	176	180	184	188	192	196	200	204	208	212	216	220	224	228	232	236	240	244	248	252	256	260	264	268	272	276	280	284	288	292	296	300	304	308	312	316	320	324	328	332	336	340	344	348	352	356	360	364	368	372	376	380	384	388	392	396	400	404	408	412	416	420	424	428	432	436	440	444	448	452	456	460	464	468	472	476	480	484	488	492	496	500
SRR5063985_5.read_duplication	14469015	50987	22454	12964	8709	6112	4521	3541	2709	2223	1844	1591	1265	1133	1009	889	745	619	593	533	455	462	441	379	378	348	283	276	248	250	266	207	215	198	199	192	188	171	165	157	150	143	144	124	125	124	124	108	119	115	100	92	109	92	103	91	79	94	80	79	91	81	89	78	86	60	69	77	58	60	64	55	67	75	49	72	63	57	59	48	60	53	46	35	50	46	46	40	52	48	46	37	45	39	48	46	41	43	49	33	29	32	32	28	37	40	27	32	27	28	36	29	31	29	32	25	32	33	22	23	18	38	28	31	29
	4	8	12	16	20	24	28	32	36	40	44	48	52	56	60	64	68	72	76	80	84	88	92	96	100	104	108	112	116	120	124	128	132	136	140	144	148	152	156	160	164	168	172	176	180	184	188	192	196	200	204	208	212	216	220	224	228	232	236	240	244	248	252	256	260	264	268	272	276	280	284	288	292	296	300	304	308	312	316	320	324	328	332	336	340	344	348	352	356	360	364	368	372	376	380	384	388	392	396	400	404	408	412	416	420	424	428	432	436	440	444	448	452	456	460	464	468	472	476	480	484	488	492	496	500
SRR5063985_6.read_duplication	17247790	57722	24897	14877	9784	7176	5199	4138	3272	2675	2179	1821	1599	1339	1168	1077	924	777	739	661	539	546	480	448	417	400	349	344	327	298	241	242	245	231	222	187	205	195	169	189	159	171	172	138	143	148	136	123	126	132	127	110	115	86	111	103	97	92	98	98	83	99	80	93	71	105	86	75	83	74	63	70	80	57	82	57	68	52	53	52	49	59	53	56	65	50	57	45	51	44	57	54	53	54	42	41	48	41	41	40	27	35	38	44	42	29	35	39	33	36	37	30	35	41	34	39	42	40	33	32	30	25	35	27	21
	4	8	12	16	20	24	28	32	36	40	44	48	52	56	60	64	68	72	76	80	84	88	92	96	100	104	108	112	116	120	124	128	132	136	140	144	148	152	156	160	164	168	172	176	180	184	188	192	196	200	204	208	212	216	220	224	228	232	236	240	244	248	252	256	260	264	268	272	276	280	284	288	292	296	300	304	308	312	316	320	324	328	332	336	340	344	348	352	356	360	364	368	372	376	380	384	388	392	396	400	404	408	412	416	420	424	428	432	436	440	444	448	452	456	460	464	468	472	476	480	484	488	492	496	500
SRR5063985_7.read_duplication	20004959	64052	27207	16398	10688	7865	5876	4556	3620	3097	2452	2100	1781	1594	1369	1136	1101	963	857	760	671	603	555	526	444	440	418	358	346	366	311	286	277	257	265	231	201	234	192	211	187	179	150	192	157	151	125	149	139	151	131	120	143	116	108	119	100	108	103	112	79	78	98	83	98	75	70	77	89	67	85	85	77	79	88	65	73	64	68	60	69	46	51	61	52	54	65	73	56	42	47	43	39	37	61	59	51	54	49	37	50	28	42	47	37	46	55	44	30	33	36	40	41	36	39	29	26	40	26	30	31	42	26	35	36
	4	8	12	16	20	24	28	32	36	40	44	48	52	56	60	64	68	72	76	80	84	88	92	96	100	104	108	112	116	120	124	128	132	136	140	144	148	152	156	160	164	168	172	176	180	184	188	192	196	200	204	208	212	216	220	224	228	232	236	240	244	248	252	256	260	264	268	272	276	280	284	288	292	296	300	304	308	312	316	320	324	328	332	336	340	344	348	352	356	360	364	368	372	376	380	384	388	392	396	400	404	408	412	416	420	424	428	432	436	440	444	448	452	456	460	464	468	472	476	480	484	488	492	496	500
SRR5063985_8.read_duplication	22740456	70626	29221	17652	11714	8700	6488	5180	4121	3362	2891	2384	2076	1717	1571	1345	1190	1057	994	893	779	721	645	625	537	497	439	437	383	350	375	342	286	311	303	238	273	211	231	226	191	198	206	172	179	159	174	140	126	158	141	130	129	131	127	122	117	128	112	101	116	93	91	98	85	92	82	98	82	78	68	75	91	71	70	75	68	75	55	55	77	60	79	80	58	62	44	52	61	56	55	58	58	45	38	51	58	49	53	61	49	50	31	38	43	35	41	43	36	49	40	53	41	41	41	32	44	38	33	34	49	46	38	36	39
	4	8	12	16	20	24	28	32	36	40	44	48	52	56	60	64	68	72	76	80	84	88	92	96	100	104	108	112	116	120	124	128	132	136	140	144	148	152	156	160	164	168	172	176	180	184	188	192	196	200	204	208	212	216	220	224	228	232	236	240	244	248	252	256	260	264	268	272	276	280	284	288	292	296	300	304	308	312	316	320	324	328	332	336	340	344	348	352	356	360	364	368	372	376	380	384	388	392	396	400	404	408	412	416	420	424	428	432	436	440	444	448	452	456	460	464	468	472	476	480	484	488	492	496	500
SRR5063985_9.read_duplication	25451041	77102	31255	18770	12618	9243	7257	5652	4460	3633	3059	2676	2357	1987	1692	1510	1317	1230	1098	996	869	835	726	693	628	571	533	517	446	420	409	353	355	322	300	303	261	278	246	263	225	250	181	212	186	185	155	193	157	150	150	152	155	136	133	113	122	122	126	101	108	140	103	121	113	102	103	95	86	84	92	100	85	76	72	77	85	72	77	70	56	68	72	57	67	65	68	69	63	57	74	64	63	67	57	49	59	55	53	54	40	62	41	42	52	46	39	63	51	41	50	46	43	42	41	30	34	41	38	47	30	41	36	40	43
	4	8	12	16	20	24	28	32	36	40	44	48	52	56	60	64	68	72	76	80	84	88	92	96	100	104	108	112	116	120	124	128	132	136	140	144	148	152	156	160	164	168	172	176	180	184	188	192	196	200	204	208	212	216	220	224	228	232	236	240	244	248	252	256	260	264	268	272	276	280	284	288	292	296	300	304	308	312	316	320	324	328	332	336	340	344	348	352	356	360	364	368	372	376	380	384	388	392	396	400	404	408	412	416	420	424	428	432	436	440	444	448	452	456	460	464	468	472	476	480	484	488	492	496	500
SRR5063986.read_duplication	42768628	185507	55228	30428	20388	14853	11667	9412	7843	6430	5438	4752	4138	3644	3273	2898	2630	2365	2114	1943	1765	1635	1538	1389	1349	1213	1099	1068	956	897	852	847	811	759	644	647	573	573	528	504	502	509	423	441	431	372	387	374	336	321	286	298	312	313	270	266	246	242	263	211	208	222	211	201	216	156	187	198	158	187	169	145	146	132	148	146	137	118	137	142	134	136	135	108	118	98	107	83	118	120	111	106	88	105	85	86	90	91	92	71	88	98	92	90	87	79	62	74	68	81	70	75	74	65	65	74	58	69	74	57	60	59	55	54	60
	4	8	12	16	20	24	28	32	36	40	44	48	52	56	60	64	68	72	76	80	84	88	92	96	100	104	108	112	116	120	124	128	132	136	140	144	148	152	156	160	164	168	172	176	180	184	188	192	196	200	204	208	212	216	220	224	228	232	236	240	244	248	252	256	260	264	268	272	276	280	284	288	292	296	300	304	308	312	316	320	324	328	332	336	340	344	348	352	356	360	364	368	372	376	380	384	388	392	396	400	404	408	412	416	420	424	428	432	436	440	444	448	452	456	460	464	468	472	476	480	484	488	492	496	500
SRR5128074.read_duplication	12403584	23148	7988	4532	2891	2046	1572	1230	1023	792	711	568	546	410	448	323	304	302	307	268	238	202	202	208	179	177	142	141	125	139	140	116	106	113	117	110	109	97	77	82	72	90	70	80	71	78	56	77	71	64	70	84	57	69	54	60	64	62	60	54	47	55	44	54	49	44	33	36	49	33	38	45	39	45	44	33	38	38	41	46	51	35	38	30	28	37	34	37	36	37	31	27	35	30	35	27	24	31	27	36	29	33	34	21	26	21	33	28	26	20	27	32	28	27	40	30	25	17	19	24	27	25	25	25	27
	1	2	3	4	5	6	7	8	9	10	11	12	13	14	15	16	17	18	19	20	21	22	23	24	25	26	27	28	29	30	31	32	33	34	35	36	37	38	39	40	41	42	43	44
SRR5128074_001.read_duplication	17740	2112	1273	874	641	448	324	279	201	147	122	98	80	67	44	43	36	45	21	16	20	16	10	6	12	9	6	6	3	6	5	5	4	5	3	1	2	1	1	1	2	1	1	1
	1	2	3	4	5	6	7	8	9	10	11	12	13	14	15	16	17	18	19	20	21	22	23	24	25	26	27	28	29	30	31	32	33	34	35	36	37	38	39	40	41	42	43	44	45	46	47	49	50	51	52	53	54	55	56	58	59	60	61	62	63	64	65	66	67	68	69	70	71	73	74	77	80	82	94
SRR5128074_002.read_duplication	31617	2332	1389	1037	786	634	518	440	401	319	238	229	184	167	124	121	116	99	83	71	69	56	45	38	45	43	40	28	26	30	24	21	15	12	17	15	12	8	13	19	9	10	7	3	4	5	6	6	3	2	5	3	1	3	6	5	5	2	2	2	2	1	3	3	4	1	3	2	1	2	1	1	2	1	1
	1	2	3	4	5	6	7	8	9	10	11	12	13	14	15	16	17	18	19	20	21	22	23	24	25	26	27	28	29	30	31	32	33	34	35	36	37	38	39	40	41	42	43	44	45	46	47	48	49	50	51	52	53	54	55	56	57	58	59	60	61	62	63	64	65	66	67	68	69	70	71	72	73	74	75	76	77	78	79	80	81	82	84	86	87	88	89	90	91	92	93	95	97	98	100	101	103	104	105	106	107	108	112	113	114	121	125	148
SRR5128074_003.read_duplication	45391	2554	1404	1060	810	700	585	470	401	409	325	299	266	233	209	182	165	155	119	102	118	87	79	90	82	80	54	62	43	50	29	39	33	43	46	28	26	27	25	20	19	22	16	16	16	19	9	16	18	20	10	10	10	8	2	8	13	10	5	10	2	8	5	5	4	3	2	7	3	2	5	2	2	2	4	1	3	1	1	4	1	1	2	2	2	2	4	1	2	1	3	3	3	1	2	1	2	1	1	1	1	2	2	2	1	1	1	1
	1	2	3	4	5	6	7	8	9	10	11	12	13	14	15	16	17	18	19	20	21	22	23	24	25	26	27	28	29	30	31	32	33	34	35	36	37	38	39	40	41	42	43	44	45	46	47	48	49	50	51	52	53	54	55	56	57	58	59	60	61	62	63	64	65	66	67	68	69	70	71	72	73	74	75	76	77	78	79	80	81	82	83	85	86	87	88	89	90	91	92	93	94	95	96	97	100	101	102	105	106	108	109	110	111	113	114	115	117	119	120	122	124	126	127	129	130	131	132	135	136	137	138	139	142	143	145	147	149	150	153	154	156	195
SRR5128074_004.read_duplication	59147	2735	1352	1079	835	766	614	491	450	375	334	346	293	287	227	216	218	186	170	141	130	136	119	97	100	89	101	73	55	72	74	49	58	62	60	51	42	43	32	35	24	32	29	21	27	30	23	21	20	23	22	12	13	19	15	11	15	16	18	12	15	18	15	14	3	9	9	14	4	9	8	6	9	3	5	6	3	7	7	7	2	6	7	3	2	5	2	2	1	5	3	2	1	3	5	3	2	2	2	3	1	2	1	1	3	2	3	1	2	2	1	2	1	1	2	2	1	1	1	1	1	1	1	1	3	1	2	1	1	1	1	1	1	1
	1	2	3	4	5	6	7	8	9	10	11	12	13	14	15	16	17	18	19	20	21	22	23	24	25	26	27	28	29	30	31	32	33	34	35	36	37	38	39	40	41	42	43	44	45	46	47	48	49	50	51	52	53	54	55	56	57	58	59	60	61	62	63	64	65	66	67	68	69	70	71	72	73	74	75	76	77	78	79	80	81	82	83	84	85	86	87	88	89	90	91	92	93	94	95	96	97	98	99	100	101	104	105	106	107	108	109	110	111	112	114	115	116	117	118	119	120	121	123	124	125	126	128	129	131	132	134	135	137	138	139	141	142	143	145	148	155	156	157	160	162	164	165	166	168	169	173	174	176	178	180	183	184	185	187	192	194	195	205	251
SRR5128074_005.read_duplication	73049	2960	1358	1116	817	704	628	532	461	392	386	334	296	290	275	222	212	195	204	218	168	150	122	131	114	103	108	91	76	85	87	78	76	65	71	59	50	54	55	53	43	35	35	44	49	34	34	31	27	24	29	20	19	31	25	21	19	10	15	21	12	11	25	15	19	10	12	16	11	13	16	10	9	14	9	15	9	9	11	7	12	9	5	4	5	5	8	11	6	4	3	8	5	4	3	3	3	7	4	6	3	4	6	9	2	2	3	2	2	2	1	1	1	1	3	4	1	2	1	1	3	2	2	1	4	2	1	1	1	2	1	1	1	3	2	1	1	2	2	1	1	1	2	1	1	2	1	1	1	1	1	1	2	1	2	2	1	1	1	1
	1	2	3	4	5	6	7	8	9	10	11	12	13	14	15	16	17	18	19	20	21	22	23	24	25	26	27	28	29	30	31	32	33	34	35	36	37	38	39	40	41	42	43	44	45	46	47	48	49	50	51	52	53	54	55	56	57	58	59	60	61	62	63	64	65	66	67	68	69	70	71	72	73	74	75	76	77	78	79	80	81	82	83	84	85	86	87	88	89	90	91	92	93	94	95	96	97	98	99	100	101	102	103	104	105	106	107	108	109	110	111	112	113	114	115	116	117	118	119	120	121	122	123	124	125	126	127	128	129	130	131	133	134	135	137	138	139	143	144	146	147	148	149	151	152	153	154	157	158	161	162	163	165	171	173	174	175	177	179	180	188	191	196	198	199	200	203	210	211	213	214	215	216	221	223	225	228	234	236	249	260	307
SRR5128074_006.read_duplication	86445	3154	1356	1091	838	694	631	567	457	402	371	336	323	282	266	256	253	212	191	190	190	179	176	151	141	125	101	106	114	87	98	83	81	77	76	74	65	65	61	53	46	58	61	54	45	50	42	40	28	43	25	28	34	26	35	27	30	32	22	25	26	18	9	20	21	24	14	16	15	11	21	7	17	15	17	10	13	15	14	8	10	17	4	13	12	7	9	9	11	10	8	13	8	3	11	6	4	11	6	2	4	7	5	7	8	7	6	1	4	5	2	5	2	4	5	3	4	4	3	2	4	4	1	5	2	4	1	1	4	3	1	3	2	5	1	1	3	3	1	1	1	4	1	1	3	1	3	2	1	1	1	2	2	2	2	1	1	2	1	2	1	2	1	2	2	2	1	1	1	1	1	1	1	2	1	1	2	2	1	1	1	1
	3	6	9	12	15	18	21	24	27	30	33	36	39	42	45	48	51	54	57	60	63	66	69	72	75	78	81	84	87	90	93	96	99	102	105	108	111	114	117	120	123	126	129	132	135	138	143	147	151	156	161	165	168	174	177	180	186	193	200	207	212	228	232	244	250	254	266	273	296
SRR5128074_007.read_duplication	103478	1885	1215	762	603	509	403	379	287	247	202	167	157	140	83	107	109	77	72	65	37	51	44	36	32	34	26	30	31	20	14	14	18	13	19	16	12	11	8	12	8	7	11	4	4	9	13	5	11	4	3	3	4	2	4	2	2	3	4	2	3	3	3	2	2	2	3	2	2
	3	6	9	12	15	18	21	24	27	30	33	36	39	42	45	48	51	54	57	60	63	66	69	72	75	78	81	84	87	90	93	96	99	102	105	108	111	114	117	120	123	126	129	132	135	138	141	144	147	150	153	156	159	163	166	169	172	175	178	181	187	193	198	203	209	212	220	226	232	236	246	258	265	280	284	289	295	308	338
SRR5128074_008.read_duplication	116878	1893	1183	812	607	502	446	336	346	250	246	181	155	139	109	99	94	90	86	83	74	53	61	40	49	43	26	38	26	19	28	28	23	21	20	18	21	10	21	14	12	14	10	10	8	6	6	7	10	9	7	5	4	5	9	5	4	2	2	4	3	3	3	3	2	2	3	3	2	2	2	2	3	2	2	2	2	2	2
	3	6	9	12	15	18	21	24	27	30	33	36	39	42	45	48	51	54	57	60	63	66	69	72	75	78	81	84	87	90	93	96	99	102	105	108	111	114	117	120	123	126	129	132	135	138	141	144	147	150	153	156	160	163	166	169	172	175	178	181	185	188	191	194	199	202	206	211	217	222	227	236	241	246	251	256	264	272	288	294	309	317	322	331	357	385
SRR5128074_009.read_duplication	130574	1873	1185	856	601	506	436	330	307	313	226	197	187	151	158	118	94	72	89	96	77	65	58	65	59	42	51	45	35	35	40	24	19	21	17	21	23	19	17	17	17	14	10	12	17	14	10	7	11	5	9	10	7	10	8	6	5	6	3	4	5	6	4	3	3	2	3	2	2	3	2	5	2	3	2	2	2	2	3	3	2	2	2	3	2	2
	3	6	9	12	15	18	21	24	27	30	33	36	39	42	45	48	51	54	57	60	63	66	69	72	75	78	81	84	87	90	93	96	99	102	105	108	111	114	117	120	123	126	129	132	135	138	141	144	147	150	153	156	159	162	165	168	171	174	177	180	183	186	189	194	197	203	206	209	214	217	227	230	234	240	249	260	266	272	280	291	300	310	318	333	352	359	368	388	417
SRR5128074_01.read_duplication	144243	1869	1153	775	659	512	443	366	311	283	257	209	210	180	165	130	127	94	87	84	75	69	86	62	53	46	52	45	50	50	32	40	28	30	16	22	9	21	17	24	12	22	12	12	16	20	19	14	10	14	8	8	10	6	9	8	9	9	3	5	5	6	3	5	8	6	4	3	3	4	2	2	3	5	2	3	5	3	3	2	3	2	3	2	2	3	2	2	2
	4	8	12	16	20	24	28	32	36	40	44	48	52	56	60	64	68	72	76	80	84	88	92	96	100	104	108	112	116	120	124	128	132	136	140	144	148	152	156	160	164	168	172	176	180	184	188	192	196	200	204	209	213	217	221	225	229	233	237	241	245	249	253	257	262	267	272	276	280	285	289	293	297	301	305	309	313	318	323	328	333	337	341	348	356	364	369	375	379	386	393	401	406	411	415	427	431	443	456	467	477	486
SRR5128074_02.read_duplication	283596	2203	1208	893	742	609	457	423	374	327	291	277	263	211	204	191	182	163	150	139	114	123	117	115	89	89	70	84	70	55	59	64	55	58	40	37	43	39	31	33	40	27	35	32	37	31	36	17	24	23	22	21	14	19	18	14	13	19	14	14	15	16	12	7	11	14	13	16	9	14	10	5	9	7	4	8	10	8	6	4	12	10	6	5	6	8	5	5	4	3	4	8	8	5	7	3	4	3	4	4	3	4
	4	8	12	16	20	24	28	32	36	40	44	48	52	56	60	64	68	72	76	80	84	88	92	96	100	104	108	112	116	120	124	128	132	136	140	144	148	152	156	160	164	168	172	176	180	184	188	192	196	200	204	208	212	216	220	224	228	232	236	240	244	248	252	256	260	264	268	272	276	280	284	288	292	296	300	304	308	312	316	320	324	328	332	336	340	344	348	352	356	361	365	369	373	377	381	385	389	393	397	401	405	409	413	418	422	426	430	436	441	447	451	456	461	465	471	478	483	488	496	500
SRR5128074_03.read_duplication	418192	2412	1202	834	692	596	493	404	377	339	303	277	232	233	232	197	195	180	174	150	131	128	127	116	117	133	98	111	94	81	81	93	68	75	74	61	58	63	58	48	49	46	40	58	37	33	48	42	26	29	33	42	25	27	28	27	28	26	27	33	23	21	25	13	19	27	21	23	20	10	14	17	13	11	10	8	7	12	9	11	9	12	6	11	9	17	11	11	10	6	7	15	8	6	7	8	9	9	11	9	7	8	8	9	7	7	9	3	6	8	6	5	5	6	7	6	4	7	6	5
	4	8	12	16	20	24	28	32	36	40	44	48	52	56	60	64	68	72	76	80	84	88	92	96	100	104	108	112	116	120	124	128	132	136	140	144	148	152	156	160	164	168	172	176	180	184	188	192	196	200	204	208	212	216	220	224	228	232	236	240	244	248	252	256	260	264	268	272	276	280	284	288	292	296	300	304	308	312	316	320	324	328	332	336	340	344	348	352	356	360	364	368	372	376	380	384	388	392	396	400	404	409	413	417	421	425	429	434	438	442	446	451	455	459	464	468	472	477	482	487	492	497
SRR5128074_04.read_duplication	552368	2664	1246	885	679	522	519	437	381	319	340	287	274	222	229	206	199	168	171	159	163	149	131	138	140	117	118	105	89	89	92	99	86	94	93	68	76	63	65	63	60	68	55	45	56	51	54	49	52	45	41	39	44	32	46	27	43	38	21	32	17	39	34	21	30	26	21	21	14	33	21	18	21	12	27	25	16	21	15	17	16	17	21	14	13	20	13	24	20	18	15	16	13	8	9	11	15	10	8	7	9	11	8	5	9	7	5	8	10	10	11	9	8	5	8	9	7	15	6	6	7	5
	4	8	12	16	20	24	28	32	36	40	44	48	52	56	60	64	68	72	76	80	84	88	92	96	100	104	108	112	116	120	124	128	132	136	140	144	148	152	156	160	164	168	172	176	180	184	188	192	196	200	204	208	212	216	220	224	228	232	236	240	244	248	252	256	260	264	268	272	276	280	284	288	292	296	300	304	308	312	316	320	324	328	332	336	340	344	348	352	356	360	364	368	372	376	380	384	388	392	396	400	404	409	413	417	421	425	429	433	437	441	445	449	453	457	461	465	469	473	477	481	486	490	496	500
SRR5128074_05.read_duplication	685116	2895	1346	860	702	552	470	365	410	339	321	253	266	229	217	195	220	169	190	170	157	137	143	126	141	123	119	134	103	118	106	100	98	75	80	79	78	75	69	82	83	64	71	66	63	47	53	55	73	51	47	56	48	33	34	43	43	38	43	50	33	39	28	41	33	35	21	29	27	26	35	32	35	29	23	23	18	21	18	23	25	28	21	19	17	10	18	11	16	16	13	17	19	18	15	15	13	12	19	18	12	13	11	16	11	9	15	11	17	15	10	17	13	12	17	10	7	7	7	11	10	6	9	10
	4	8	12	16	20	24	28	32	36	40	44	48	52	56	60	64	68	72	76	80	84	88	92	96	100	104	108	112	116	120	124	128	132	136	140	144	148	152	156	160	164	168	172	176	180	184	188	192	196	200	204	208	212	216	220	224	228	232	236	240	244	248	252	256	260	264	268	272	276	280	284	288	292	296	300	304	308	312	316	320	324	328	332	336	340	344	348	352	356	360	364	368	372	376	380	384	388	392	396	400	404	408	412	416	420	424	428	432	436	440	444	448	452	456	461	465	469	473	477	481	485	489	495	499
SRR5128074_06.read_duplication	818379	3167	1383	935	696	538	491	426	320	323	321	281	273	220	207	217	182	175	172	166	160	149	133	139	134	128	109	125	100	111	105	110	91	101	95	76	97	90	80	78	75	60	68	55	58	64	70	57	61	65	60	62	51	46	44	53	55	60	47	41	50	38	39	38	29	25	41	30	25	36	36	22	36	28	33	24	37	22	34	31	17	26	21	35	20	20	22	28	17	22	17	23	19	15	14	12	16	15	23	20	21	19	10	11	9	9	17	13	16	9	10	13	19	16	19	16	8	17	12	18	8	14	13	11
	4	8	12	16	20	24	28	32	36	40	44	48	52	56	60	64	68	72	76	80	84	88	92	96	100	104	108	112	116	120	124	128	132	136	140	144	148	152	156	160	164	168	172	176	180	184	188	192	196	200	204	208	212	216	220	224	228	232	236	240	244	248	252	256	260	264	268	272	276	280	284	288	292	296	300	304	308	312	316	320	324	328	332	336	340	344	348	352	356	360	364	368	372	376	380	384	388	392	396	400	404	408	412	416	420	424	428	432	436	440	444	448	452	456	460	464	468	472	476	480	484	489	493	497
SRR5128074_07.read_duplication	951251	3469	1447	981	716	551	477	409	368	290	288	258	275	243	233	192	177	164	173	157	165	161	126	142	122	109	126	122	117	120	116	87	104	81	94	88	83	98	78	86	70	89	71	68	74	70	72	45	58	57	57	48	55	63	48	54	51	44	50	53	48	47	41	47	40	47	46	28	52	42	29	37	32	40	32	25	41	24	26	29	33	19	23	25	31	21	20	18	25	15	22	29	32	22	22	16	22	26	20	19	27	17	19	22	16	24	21	16	14	17	12	15	17	15	24	12	16	14	12	10	11	12	17	13
	4	8	12	16	20	24	28	32	36	40	44	48	52	56	60	64	68	72	76	80	84	88	92	96	100	104	108	112	116	120	124	128	132	136	140	144	148	152	156	160	164	168	172	176	180	184	188	192	196	200	204	208	212	216	220	224	228	232	236	240	244	248	252	256	260	264	268	272	276	280	284	288	292	296	300	304	308	312	316	320	324	328	332	336	340	344	348	352	356	360	364	368	372	376	380	384	388	392	396	400	404	408	412	416	420	424	428	432	436	440	444	448	452	456	460	464	468	472	476	480	484	488	492	496	500
SRR5128074_08.read_duplication	1083313	3804	1603	972	753	553	480	397	375	314	280	239	227	246	234	202	207	179	161	153	149	156	138	114	143	124	109	123	113	101	114	111	111	87	99	91	81	73	65	87	78	82	79	94	70	69	76	78	54	57	63	67	64	64	41	41	43	39	46	50	47	50	49	56	38	43	51	51	40	38	47	39	39	30	43	33	37	47	38	29	37	29	29	25	33	25	30	26	29	19	26	25	23	23	33	19	29	20	19	29	14	21	22	23	20	18	24	22	19	18	19	23	23	16	18	21	17	19	12	21	18	9	16	9	11
	4	8	12	16	20	24	28	32	36	40	44	48	52	56	60	64	68	72	76	80	84	88	92	96	100	104	108	112	116	120	124	128	132	136	140	144	148	152	156	160	164	168	172	176	180	184	188	192	196	200	204	208	212	216	220	224	228	232	236	240	244	248	252	256	260	264	268	272	276	280	284	288	292	296	300	304	308	312	316	320	324	328	332	336	340	344	348	352	356	360	364	368	372	376	380	384	388	392	396	400	404	408	412	416	420	424	428	432	436	440	444	448	452	456	460	464	468	472	476	480	484	488	492	496
SRR5128074_09.read_duplication	1215410	4148	1709	1037	699	608	483	387	354	309	294	285	227	206	211	223	213	178	178	179	139	139	151	119	134	116	131	109	100	116	110	89	93	81	105	94	93	91	92	79	69	75	69	66	68	65	80	74	64	63	64	64	58	50	64	67	56	54	77	42	42	36	38	51	42	50	34	47	45	29	50	50	37	33	45	37	29	45	39	35	29	42	38	30	33	38	29	30	34	29	25	28	21	31	21	27	29	25	29	24	24	17	12	33	15	15	32	23	18	26	17	22	16	18	13	20	26	17	18	22	20	21	25	8
	4	8	12	16	20	24	28	32	36	40	44	48	52	56	60	64	68	72	76	80	84	88	92	96	100	104	108	112	116	120	124	128	132	136	140	144	148	152	156	160	164	168	172	176	180	184	188	192	196	200	204	208	212	216	220	224	228	232	236	240	244	248	252	256	260	264	268	272	276	280	284	288	292	296	300	304	308	312	316	320	324	328	332	336	340	344	348	352	356	360	364	368	372	376	380	384	388	392	396	400	404	408	412	416	420	424	428	432	436	440	444	448	452	456	460	464	468	472	476	480	484	488	492	496	500
SRR5128074_1.read_duplication	1346329	4452	1767	1064	719	641	471	442	328	330	300	261	242	232	199	198	169	208	168	172	157	139	139	119	127	135	119	106	110	93	95	103	116	103	108	82	86	90	78	81	65	78	83	76	74	71	69	65	69	61	72	66	53	67	52	56	51	64	62	54	52	60	44	54	60	43	48	45	31	33	53	33	35	44	46	38	40	44	30	32	44	37	40	31	27	29	35	27	34	26	30	31	32	25	35	25	33	26	22	24	30	30	22	27	22	23	17	22	23	17	23	21	15	18	16	19	16	16	20	21	21	16	24	21	16
	4	8	12	16	20	24	28	32	36	40	44	48	52	56	60	64	68	72	76	80	84	88	92	96	100	104	108	112	116	120	124	128	132	136	140	144	148	152	156	160	164	168	172	176	180	184	188	192	196	200	204	208	212	216	220	224	228	232	236	240	244	248	252	256	260	264	268	272	276	280	284	288	292	296	300	304	308	312	316	320	324	328	332	336	340	344	348	352	356	360	364	368	372	376	380	384	388	392	396	400	404	408	412	416	420	424	428	432	436	440	444	448	452	456	460	464	468	472	476	480	484	488	492	496	500
SRR5128074_2.read_duplication	2644574	6880	2787	1561	956	763	572	483	399	359	343	275	230	217	200	219	184	175	143	152	139	156	101	135	138	133	124	109	101	101	88	95	106	84	80	101	86	74	94	84	72	84	76	66	69	73	88	80	72	65	63	58	55	62	54	50	44	55	48	59	59	46	51	56	41	52	46	47	36	49	47	52	47	50	43	39	40	38	41	47	32	47	50	36	38	36	38	31	37	33	28	31	30	27	35	36	31	46	35	29	34	32	32	28	27	33	37	21	36	23	21	28	32	24	31	31	35	28	33	26	30	28	33	19	22
	4	8	12	16	20	24	28	32	36	40	44	48	52	56	60	64	68	72	76	80	84	88	92	96	100	104	108	112	116	120	124	128	132	136	140	144	148	152	156	160	164	168	172	176	180	184	188	192	196	200	204	208	212	216	220	224	228	232	236	240	244	248	252	256	260	264	268	272	276	280	284	288	292	296	300	304	308	312	316	320	324	328	332	336	340	344	348	352	356	360	364	368	372	376	380	384	388	392	396	400	404	408	412	416	420	424	428	432	436	440	444	448	452	456	460	464	468	472	476	480	484	488	492	496	500
SRR5128074_3.read_duplication	3918361	8998	3716	1968	1282	944	745	562	463	425	343	310	260	256	211	232	220	178	179	144	143	146	133	138	109	127	102	124	97	126	84	97	92	89	77	87	72	88	71	90	88	74	69	67	68	70	75	57	59	56	58	69	64	50	64	54	48	51	48	56	51	54	50	43	48	51	43	48	49	52	42	49	41	55	43	24	46	41	39	34	33	39	32	36	36	32	47	25	41	30	35	32	29	31	27	41	32	42	35	30	34	31	23	50	24	23	27	28	29	37	43	31	33	15	35	38	22	25	28	31	23	20	33	26	25
	4	8	12	16	20	24	28	32	36	40	44	48	52	56	60	64	68	72	76	80	84	88	92	96	100	104	108	112	116	120	124	128	132	136	140	144	148	152	156	160	164	168	172	176	180	184	188	192	196	200	204	208	212	216	220	224	228	232	236	240	244	248	252	256	260	264	268	272	276	280	284	288	292	296	300	304	308	312	316	320	324	328	332	336	340	344	348	352	356	360	364	368	372	376	380	384	388	392	396	400	404	408	412	416	420	424	428	432	436	440	444	448	452	456	460	464	468	472	476	480	484	488	492	496	500
SRR5128074_4.read_duplication	5176412	11091	4428	2499	1590	1108	838	665	567	471	408	360	334	249	239	231	197	193	175	177	171	140	136	136	126	117	110	114	106	111	75	102	82	100	87	92	74	53	81	73	80	79	66	67	58	58	50	75	70	58	44	66	55	74	56	52	58	48	61	47	47	42	53	45	56	40	44	49	38	51	35	52	59	34	39	39	36	43	36	39	51	41	36	35	28	32	45	34	39	40	53	37	33	29	34	30	33	26	30	34	21	32	31	33	34	33	29	29	28	22	27	21	32	32	26	25	24	21	31	18	19	26	19	25	27
	4	8	12	16	20	24	28	32	36	40	44	48	52	56	60	64	68	72	76	80	84	88	92	96	100	104	108	112	116	120	124	128	132	136	140	144	148	152	156	160	164	168	172	176	180	184	188	192	196	200	204	208	212	216	220	224	228	232	236	240	244	248	252	256	260	264	268	272	276	280	284	288	292	296	300	304	308	312	316	320	324	328	332	336	340	344	348	352	356	360	364	368	372	376	380	384	388	392	396	400	404	408	412	416	420	424	428	432	436	440	444	448	452	456	460	464	468	472	476	480	484	488	492	496	500
SRR5128074_5.read_duplication	6418124	12948	5071	2915	1778	1331	956	787	597	483	478	427	358	276	292	239	221	205	178	163	151	138	172	148	115	122	140	150	109	97	116	82	93	87	78	81	93	76	81	85	55	76	71	80	61	56	56	71	55	71	64	53	61	51	56	40	53	61	37	42	42	47	56	56	44	46	37	57	40	65	29	41	41	33	43	45	38	41	45	30	51	38	38	37	36	30	35	35	38	25	31	33	35	31	44	29	34	33	23	44	26	26	36	29	33	38	40	25	28	19	26	34	31	27	35	33	21	28	29	18	33	33	26	27	20
	4	8	12	16	20	24	28	32	36	40	44	48	52	56	60	64	68	72	76	80	84	88	92	96	100	104	108	112	116	120	124	128	132	136	140	144	148	152	156	160	164	168	172	176	180	184	188	192	196	200	204	208	212	216	220	224	228	232	236	240	244	248	252	256	260	264	268	272	276	280	284	288	292	296	300	304	308	312	316	320	324	328	332	336	340	344	348	352	356	360	364	368	372	376	380	384	388	392	396	400	404	408	412	416	420	424	428	432	436	440	444	448	452	456	460	464	468	472	476	480	484	488	492	496	500
SRR5128074_6.read_duplication	7641920	14961	5658	3218	2046	1463	1126	881	688	581	474	408	364	372	300	285	247	240	204	169	183	190	159	133	119	137	125	126	122	100	104	104	105	99	82	91	86	79	93	72	58	68	57	78	73	77	63	59	64	59	56	71	63	45	44	49	44	56	49	47	65	56	48	52	40	49	34	55	38	36	41	42	36	48	32	41	49	37	35	40	34	46	35	26	38	41	33	32	31	32	27	26	37	41	39	34	36	34	46	26	26	23	24	29	24	28	22	23	37	36	18	39	32	25	30	34	28	26	18	33	27	23	21	24	16
	4	8	12	16	20	24	28	32	36	40	44	48	52	56	60	64	68	72	76	80	84	88	92	96	100	104	108	112	116	120	124	128	132	136	140	144	148	152	156	160	164	168	172	176	180	184	188	192	196	200	204	208	212	216	220	224	228	232	236	240	244	248	252	256	260	264	268	272	276	280	284	288	292	296	300	304	308	312	316	320	324	328	332	336	340	344	348	352	356	360	364	368	372	376	380	384	388	392	396	400	404	408	412	416	420	424	428	432	436	440	444	448	452	456	460	464	468	472	476	480	484	488	492	496	500
SRR5128074_7.read_duplication	8850476	16794	6331	3515	2346	1618	1248	957	791	624	546	450	397	397	352	319	266	257	229	217	181	172	148	172	156	151	116	126	116	117	95	110	109	92	88	104	97	95	67	92	83	67	74	79	77	65	51	56	54	62	69	65	65	50	59	39	69	50	40	46	64	44	36	45	44	36	33	42	48	49	42	42	38	35	45	53	34	33	32	41	28	43	36	34	29	33	33	37	31	31	36	24	33	27	32	38	28	32	22	30	34	33	23	25	24	30	25	33	26	25	32	32	33	32	25	32	16	29	28	25	24	21	22	14	22
	4	8	12	16	20	24	28	32	36	40	44	48	52	56	60	64	68	72	76	80	84	88	92	96	100	104	108	112	116	120	124	128	132	136	140	144	148	152	156	160	164	168	172	176	180	184	188	192	196	200	204	208	212	216	220	224	228	232	236	240	244	248	252	256	260	264	268	272	276	280	284	288	292	296	300	304	308	312	316	320	324	328	332	336	340	344	348	352	356	360	364	368	372	376	380	384	388	392	396	400	404	408	412	416	420	424	428	432	436	440	444	448	452	456	460	464	468	472	476	480	484	488	492	496	500
SRR5128074_8.read_duplication	10048578	18824	6930	3835	2536	1854	1352	1032	867	725	558	513	476	362	356	336	288	274	270	217	189	217	175	162	142	155	138	149	106	121	102	108	100	104	93	89	96	79	76	111	69	93	83	88	61	81	69	65	75	63	47	64	59	40	47	54	53	55	56	49	57	45	41	60	59	47	34	51	45	41	32	41	30	38	35	33	28	38	53	43	40	35	30	34	37	35	31	30	37	28	30	31	39	27	37	24	27	29	33	29	26	30	42	24	22	26	25	36	36	32	22	23	34	29	20	24	29	27	20	20	22	36	15	19	29
	4	8	12	16	20	24	28	32	36	40	44	48	52	56	60	64	68	72	76	80	84	88	92	96	100	104	108	112	116	120	124	128	132	136	140	144	148	152	156	160	164	168	172	176	180	184	188	192	196	200	204	208	212	216	220	224	228	232	236	240	244	248	252	256	260	264	268	272	276	280	284	288	292	296	300	304	308	312	316	320	324	328	332	336	340	344	348	352	356	360	364	368	372	376	380	384	388	392	396	400	404	408	412	416	420	424	428	432	436	440	444	448	452	456	460	464	468	472	476	480	484	488	492	496	500
SRR5128074_9.read_duplication	11232800	20799	7569	4236	2733	1925	1435	1161	967	747	638	571	475	432	371	289	344	311	243	245	207	213	211	150	163	171	146	144	124	118	128	109	130	104	91	93	96	97	75	78	80	78	80	80	75	79	86	70	80	73	79	70	51	67	47	60	59	47	46	47	44	47	44	42	50	49	43	45	35	42	49	53	55	40	47	46	40	43	41	32	43	30	27	37	31	40	22	38	40	27	41	33	29	36	26	31	34	25	35	29	27	33	21	34	35	34	19	25	32	18	23	28	36	31	27	26	32	22	35	23	29	21	29	14	26
	4	8	12	16	20	24	28	32	36	40	44	48	52	56	60	64	68	72	76	80	84	88	92	96	100	104	108	112	116	120	124	128	132	136	140	144	148	152	156	160	164	168	172	176	180	184	188	192	196	200	204	208	212	216	220	224	228	232	236	240	244	248	252	256	260	264	268	272	276	280	284	288	292	296	300	304	308	312	316	320	324	328	332	336	340	344	348	352	356	360	364	368	372	376	380	384	388	392	396	400	404	408	412	416	420	424	428	432	436	440	444	448	452	456	460	464	468	472	476	480	484	488	492	496	500
SRR5876158.read_duplication	17416036	102591	20629	9435	5596	3928	2879	2409	1878	1511	1371	1141	1020	850	749	695	673	551	506	465	413	376	363	364	299	282	281	260	256	219	191	216	201	205	182	171	141	158	162	137	124	123	118	108	118	87	118	94	100	99	100	98	89	83	74	83	73	76	64	78	55	58	68	48	65	65	61	70	53	45	48	56	61	57	51	53	49	55	42	58	44	51	43	46	53	37	41	46	49	45	45	34	40	45	38	43	34	44	28	40	34	36	28	42	27	29	36	30	39	31	32	26	28	32	41	36	34	27	20	31	31	31	32	28	30
	1	2	3	4	5	6	7	8	9	10	11	12	13	14	15	16	17	18	19	20	21	22	23	24	25	26	27	28	29	30	31	32	33	34	35	36	37	38	39	40	41	42	45	46	49	51	53	57	67
SRR5876158_001.read_duplication	26631	3240	1302	973	748	549	431	318	232	183	162	121	100	89	66	66	52	39	28	33	21	17	14	17	18	19	10	8	7	11	3	8	6	1	2	3	4	1	2	2	1	1	2	2	1	1	1	1	1
	1	2	3	4	5	6	7	8	9	10	11	12	13	14	15	16	17	18	19	20	21	22	23	24	25	26	27	28	29	30	31	32	33	34	35	36	37	38	39	40	41	42	43	44	45	46	47	48	49	50	51	52	53	54	55	56	57	58	59	60	61	62	63	64	65	66	67	68	69	70	71	75	77	78	79	81	82	88	89	95	102	110	133
SRR5876158_002.read_duplication	49510	4250	1400	1163	886	707	560	480	372	342	305	280	222	210	192	137	137	119	121	99	71	67	57	66	59	48	45	50	35	31	27	36	23	20	20	17	18	11	24	12	12	7	9	10	5	8	8	11	5	13	5	7	5	3	8	7	2	1	6	1	4	3	3	4	2	2	4	2	3	1	2	1	1	1	3	1	1	1	2	1	2	1	1
	1	2	3	4	5	6	7	8	9	10	11	12	13	14	15	16	17	18	19	20	21	22	23	24	25	26	27	28	29	30	31	32	33	34	35	36	37	38	39	40	41	42	43	44	45	46	47	48	49	50	51	52	53	54	55	56	57	58	59	60	61	62	63	64	65	66	67	68	69	71	72	73	74	75	76	77	78	79	80	81	82	83	84	85	86	87	88	89	90	91	92	93	94	95	96	97	98	99	101	102	103	105	107	110	112	115	116	117	118	120	121	126	134	139	143	175	188
SRR5876158_003.read_duplication	71990	5274	1390	1202	907	742	604	526	447	412	383	308	273	263	223	205	178	190	164	139	136	122	114	98	92	84	76	72	67	75	55	59	40	52	42	41	45	20	42	22	31	30	20	24	25	11	20	13	22	14	18	15	9	12	20	10	10	11	11	11	6	5	12	7	7	5	3	7	4	7	6	7	3	3	5	3	4	2	4	2	3	2	2	3	2	3	3	4	1	2	1	3	4	1	1	4	2	2	2	2	1	1	1	1	2	2	1	3	1	1	1	1	2	1	1	1	1
	1	2	3	4	5	6	7	8	9	10	11	12	13	14	15	16	17	18	19	20	21	22	23	24	25	26	27	28	29	30	31	32	33	34	35	36	37	38	39	40	41	42	43	44	45	46	47	48	49	50	51	52	53	54	55	56	57	58	59	60	61	62	63	64	65	66	67	68	69	70	71	72	73	74	75	76	77	78	79	80	81	82	83	84	85	86	87	88	89	90	92	93	95	96	97	98	99	100	101	103	104	105	106	107	108	109	110	111	112	113	114	115	117	118	119	121	122	123	124	127	128	129	130	131	132	133	135	142	144	151	152	154	159	161	162	166	167	176	187	196	234	240
SRR5876158_004.read_duplication	94001	6282	1462	1243	892	773	604	496	508	427	396	361	321	291	255	228	224	195	185	189	168	148	137	116	128	131	92	98	87	99	87	63	77	55	72	45	50	56	61	46	52	36	43	28	45	31	32	43	34	22	22	22	22	17	15	17	15	16	25	11	11	17	6	15	20	12	12	9	9	9	13	19	5	11	7	10	10	6	10	9	4	11	2	3	7	5	4	3	8	3	2	6	3	2	6	1	3	2	3	3	4	4	7	5	2	2	1	1	1	3	2	3	2	1	1	4	1	2	1	1	2	3	3	4	1	2	1	2	2	2	2	2	1	1	1	1	1	1	1	1	1	1
	1	2	3	4	5	6	7	8	9	10	11	12	13	14	15	16	17	18	19	20	21	22	23	24	25	26	27	28	29	30	31	32	33	34	35	36	37	38	39	40	41	42	43	44	45	46	47	48	49	50	51	52	53	54	55	56	57	58	59	60	61	62	63	64	65	66	67	68	69	70	71	72	73	74	75	76	77	78	79	80	81	82	83	84	85	86	87	88	89	90	91	92	93	94	95	96	97	98	99	100	101	102	103	104	105	106	107	108	109	110	111	112	113	114	115	116	118	119	120	121	122	123	124	125	126	128	129	130	132	133	134	135	136	137	138	139	140	141	142	143	144	145	147	148	149	150	151	152	154	156	157	159	161	163	164	165	166	167	168	172	175	176	184	186	188	189	194	196	197	206	207	215	221	233	238	286	304
SRR5876158_005.read_duplication	116044	7307	1556	1258	846	808	646	575	438	456	375	375	311	316	279	268	223	254	213	183	157	189	154	148	136	129	123	109	118	114	97	85	84	86	81	69	81	75	65	48	63	48	47	46	44	50	50	41	37	44	29	31	30	32	27	35	40	28	22	22	25	20	21	22	16	20	16	18	12	17	12	14	3	11	12	10	10	15	16	14	12	4	11	8	10	4	9	6	8	6	12	10	6	9	10	4	9	4	4	5	3	5	8	4	2	5	4	5	3	4	4	4	3	3	3	1	1	2	4	1	2	2	4	2	1	2	4	5	4	4	3	2	1	3	1	1	1	1	2	2	2	2	2	1	2	1	1	1	1	2	2	3	1	2	1	2	1	4	1	2	1	1	1	1	1	2	1	1	1	1	1	1	1	2	1	1	1
	3	6	9	12	15	18	21	24	27	30	33	36	39	42	45	48	51	54	57	60	63	66	69	72	75	78	81	84	87	90	93	96	99	102	105	108	112	115	118	122	126	129	132	135	139	143	146	151	156	160	163	168	171	177	182	185	190	194	197	202	210	220	226	235	252	276	368
SRR5876158_006.read_duplication	146470	2131	1254	829	608	506	422	358	301	244	238	191	141	155	121	105	91	84	78	80	54	62	44	38	42	45	34	28	14	16	24	19	17	19	16	16	12	15	8	10	7	12	8	4	5	3	5	7	5	3	5	2	4	4	5	2	2	4	2	2	3	2	2	2	2	2	2
	3	6	9	12	15	18	21	24	27	30	33	36	39	42	45	48	51	54	57	60	63	66	69	72	75	78	81	84	87	90	93	96	99	102	105	108	111	114	117	120	123	126	129	132	135	138	141	144	147	150	153	157	160	166	169	173	176	179	182	185	190	195	201	206	211	214	218	222	226	233	237	245	261	265	291	301	400
SRR5876158_007.read_duplication	169287	2232	1210	834	628	500	422	351	327	282	224	213	178	160	141	119	114	91	90	83	82	68	45	63	49	37	41	38	38	28	35	14	14	23	16	19	18	15	17	13	13	14	11	11	12	7	7	6	6	13	2	7	5	6	4	3	3	2	5	2	5	2	5	2	2	4	2	3	2	2	2	2	2	3	2	2	2
	3	6	9	12	15	18	21	24	27	30	33	36	39	42	45	48	51	54	57	60	63	66	69	72	75	78	81	84	87	90	93	96	99	102	105	108	111	114	117	120	123	126	129	132	135	138	141	144	147	150	153	156	159	162	165	168	171	174	177	181	184	187	190	194	202	206	210	217	221	224	229	235	242	247	251	259	263	269	279	285	299	329	344	383
SRR5876158_008.read_duplication	192086	2431	1186	895	677	482	465	366	309	264	270	225	183	179	150	156	125	112	102	105	90	64	67	61	48	57	49	44	42	36	31	36	32	29	19	29	22	16	11	16	13	14	12	16	7	12	14	8	12	12	9	4	9	3	4	4	5	7	4	5	4	3	5	6	2	5	3	4	5	2	3	4	2	2	3	3	3	3	2	2	3	3	2	2
	3	6	9	12	15	18	21	24	27	30	33	36	39	42	45	48	51	54	57	60	63	66	69	72	75	78	81	84	87	90	93	96	99	102	105	108	111	114	117	120	123	126	129	132	135	138	141	144	147	150	153	156	159	162	165	168	171	174	177	180	183	187	190	193	196	200	204	207	210	214	220	225	228	233	239	246	249	254	259	265	271	278	282	289	298	306	313	326	339	373	387
SRR5876158_009.read_duplication	214592	2502	1194	857	661	540	450	377	298	302	261	237	236	166	149	156	143	107	131	94	89	71	88	72	63	53	58	48	50	45	48	36	29	26	27	37	31	21	21	24	11	22	15	14	12	15	6	14	10	12	5	8	14	9	10	8	11	5	4	7	5	4	6	5	7	2	5	2	5	2	3	2	2	3	6	7	2	3	4	3	3	2	3	2	3	3	2	3	2	2	2
	3	6	9	12	15	18	21	24	27	30	33	36	39	42	45	48	51	54	57	60	63	66	69	72	75	78	81	84	87	90	93	96	99	102	105	108	111	114	117	120	123	126	129	132	135	138	141	145	148	151	154	157	160	163	166	169	172	175	178	181	184	187	190	193	196	199	202	205	210	213	216	220	224	228	232	236	239	242	246	251	256	261	265	268	273	279	286	290	307	312	316	324	333	340	355	365	370	387	426	441
SRR5876158_01.read_duplication	237649	2586	1212	859	683	562	425	371	332	280	262	246	203	208	169	148	129	143	120	121	100	86	80	74	72	72	50	59	46	63	41	38	40	38	28	28	29	26	27	18	28	17	26	22	16	24	17	11	8	9	12	7	13	13	12	6	11	13	8	14	8	6	12	7	6	2	2	5	7	6	5	4	3	3	3	3	4	3	2	2	2	2	4	2	3	3	2	4	3	3	2	3	2	6	2	2	2	2	2	2
	4	8	12	16	20	24	28	32	36	40	44	48	52	56	60	64	68	72	76	80	84	88	92	96	100	104	108	112	116	120	124	128	132	136	140	144	148	152	156	160	164	168	172	176	180	184	188	192	196	200	204	208	212	216	220	224	228	232	236	240	244	248	252	256	260	264	268	272	276	280	284	289	293	299	303	307	311	315	319	323	327	332	336	341	345	349	354	358	364	370	374	378	382	387	393	399	403	409	414	418	423	431	437	445	455	468	474	483	492	500
SRR5876158_02.read_duplication	465114	2960	1445	985	720	627	520	465	399	328	339	291	253	216	213	178	188	188	186	142	138	136	142	123	114	85	104	87	89	71	72	72	54	78	51	61	49	57	43	51	40	40	51	32	31	47	28	33	28	26	18	33	16	34	20	20	21	28	16	20	16	12	19	17	20	14	10	8	15	15	15	7	5	7	8	11	12	7	8	12	11	8	9	5	6	7	9	5	8	6	7	7	8	6	4	6	5	7	3	3	5	4	4	7	4	5	4	5	5	4
	4	8	12	16	20	24	28	32	36	40	44	48	52	56	60	64	68	72	76	80	84	88	92	96	100	104	108	112	116	120	124	128	132	136	140	144	148	152	156	160	164	168	172	176	180	184	188	192	196	200	204	208	212	216	220	224	228	232	236	240	244	248	252	256	260	264	268	272	276	280	284	288	292	296	300	304	308	312	316	320	324	328	332	336	340	344	348	352	356	360	364	368	372	376	380	384	388	392	396	400	404	410	414	418	422	426	430	435	441	447	452	459	463	467	472	476	480	484	489	494	500
SRR5876158_03.read_duplication	687220	3588	1650	997	756	619	500	483	404	322	321	304	234	249	225	200	207	212	161	135	149	143	132	125	110	119	127	99	100	100	82	102	82	82	88	71	62	75	67	63	63	51	64	55	50	47	52	48	44	37	48	43	36	40	39	35	29	30	39	37	22	23	30	24	32	16	27	19	24	22	19	21	18	18	18	23	17	20	14	18	16	13	10	18	17	13	15	8	13	15	16	15	4	6	11	8	12	18	13	10	8	11	8	9	4	5	7	6	7	8	10	6	11	5	7	6	7	10	5	4	4
	4	8	12	16	20	24	28	32	36	40	44	48	52	56	60	64	68	72	76	80	84	88	92	96	100	104	108	112	116	120	124	128	132	136	140	144	148	152	156	160	164	168	172	176	180	184	188	192	196	200	204	208	212	216	220	224	228	232	236	240	244	248	252	256	260	264	268	272	276	280	284	288	292	296	300	304	308	312	316	320	324	328	332	336	340	344	348	352	356	360	364	368	372	376	380	384	388	392	396	400	404	408	412	416	420	424	428	432	436	440	444	448	452	456	461	465	469	474	478	482	486	491	495	499
SRR5876158_04.read_duplication	906642	4395	1763	1168	794	645	499	465	387	321	320	300	271	249	236	223	203	226	185	172	153	169	142	132	112	119	116	119	97	104	101	113	97	87	91	93	94	75	62	72	75	74	62	68	68	65	49	60	57	57	50	51	39	52	41	39	37	37	32	36	30	58	36	31	37	24	34	23	26	36	24	33	34	23	32	24	30	26	30	20	25	14	20	24	17	20	18	21	15	12	15	18	18	22	10	17	15	16	9	14	9	6	12	10	13	18	8	17	9	11	10	16	15	7	12	8	13	6	8	11	9	13	8	9
	4	8	12	16	20	24	28	32	36	40	44	48	52	56	60	64	68	72	76	80	84	88	92	96	100	104	108	112	116	120	124	128	132	136	140	144	148	152	156	160	164	168	172	176	180	184	188	192	196	200	204	208	212	216	220	224	228	232	236	240	244	248	252	256	260	264	268	272	276	280	284	288	292	296	300	304	308	312	316	320	324	328	332	336	340	344	348	352	356	360	364	368	372	376	380	384	388	392	396	400	404	408	412	416	420	424	428	432	436	440	444	448	452	456	460	464	468	472	476	480	484	488	493	497
SRR5876158_05.read_duplication	1123424	5146	2024	1176	854	675	536	464	384	390	312	285	253	280	222	220	179	198	194	151	166	164	156	127	161	142	124	127	107	90	110	95	99	100	79	73	78	84	90	81	75	85	61	60	58	66	78	74	59	55	53	74	50	53	31	66	57	47	47	43	48	43	41	49	36	45	28	31	32	36	32	35	20	28	31	25	32	27	36	32	33	31	24	22	18	23	23	26	33	19	19	19	18	13	30	24	17	21	18	15	12	18	15	20	12	14	15	22	13	13	14	8	12	13	18	18	7	13	16	17	12	8	14	12
	4	8	12	16	20	24	28	32	36	40	44	48	52	56	60	64	68	72	76	80	84	88	92	96	100	104	108	112	116	120	124	128	132	136	140	144	148	152	156	160	164	168	172	176	180	184	188	192	196	200	204	208	212	216	220	224	228	232	236	240	244	248	252	256	260	264	268	272	276	280	284	288	292	296	300	304	308	312	316	320	324	328	332	336	340	344	348	352	356	360	364	368	372	376	380	384	388	392	396	400	404	408	412	416	420	424	428	432	436	440	444	448	452	456	460	464	468	472	476	480	484	488	492	496	500
SRR5876158_06.read_duplication	1337936	5758	2268	1280	900	678	597	447	391	364	305	308	280	241	222	231	195	216	179	174	173	159	137	152	132	127	133	129	122	111	119	98	90	105	96	66	84	91	89	76	80	78	79	58	82	62	71	74	65	47	69	56	55	50	61	59	48	51	53	51	60	49	44	44	45	40	44	38	44	44	38	34	44	32	41	31	39	26	24	36	28	24	28	31	21	28	25	21	25	18	28	18	26	26	29	31	23	20	25	15	25	19	16	16	14	28	22	18	19	15	18	13	22	15	10	19	13	16	18	14	15	14	12	11	21
	4	8	12	16	20	24	28	32	36	40	44	48	52	56	60	64	68	72	76	80	84	88	92	96	100	104	108	112	116	120	124	128	132	136	140	144	148	152	156	160	164	168	172	176	180	184	188	192	196	200	204	208	212	216	220	224	228	232	236	240	244	248	252	256	260	264	268	272	276	280	284	288	292	296	300	304	308	312	316	320	324	328	332	336	340	344	348	352	356	360	364	368	372	376	380	384	388	392	396	400	404	408	412	416	420	424	428	432	436	440	444	448	452	456	460	464	468	472	476	480	484	488	492	496	500
SRR5876158_07.read_duplication	1550279	6413	2561	1410	956	699	570	492	427	365	296	297	265	276	227	236	174	173	181	174	180	156	153	150	138	148	125	99	111	127	115	113	101	98	108	87	95	99	78	77	86	75	84	58	72	67	71	54	53	70	58	57	57	71	47	59	60	55	49	64	41	52	50	51	35	67	41	48	47	39	49	46	33	41	40	51	41	36	40	36	37	31	32	28	23	40	35	26	37	24	31	22	24	31	28	22	27	18	19	26	24	34	20	19	17	15	11	33	20	21	18	18	27	20	26	14	18	17	11	26	13	16	24	19	8
	4	8	12	16	20	24	28	32	36	40	44	48	52	56	60	64	68	72	76	80	84	88	92	96	100	104	108	112	116	120	124	128	132	136	140	144	148	152	156	160	164	168	172	176	180	184	188	192	196	200	204	208	212	216	220	224	228	232	236	240	244	248	252	256	260	264	268	272	276	280	284	288	292	296	300	304	308	312	316	320	324	328	332	336	340	344	348	352	356	360	364	368	372	376	380	384	388	392	396	400	404	408	412	416	420	424	428	432	436	440	444	448	452	456	460	464	468	472	476	480	484	488	492	496	500
SRR5876158_08.read_duplication	1762155	6994	2777	1524	1040	731	609	504	447	353	326	286	283	248	247	204	207	202	171	165	154	183	143	145	153	132	119	127	110	117	115	106	98	95	125	108	95	87	89	81	77	82	79	78	68	71	82	70	63	67	57	59	45	52	64	54	59	44	54	45	49	45	67	44	51	55	43	52	37	40	51	44	48	39	37	49	43	42	44	39	34	33	34	35	37	28	28	43	38	33	29	31	19	29	15	32	30	25	22	38	33	25	30	15	20	23	28	14	23	17	17	23	14	19	24	16	25	24	12	20	15	19	20	26	20
	4	8	12	16	20	24	28	32	36	40	44	48	52	56	60	64	68	72	76	80	84	88	92	96	100	104	108	112	116	120	124	128	132	136	140	144	148	152	156	160	164	168	172	176	180	184	188	192	196	200	204	208	212	216	220	224	228	232	236	240	244	248	252	256	260	264	268	272	276	280	284	288	292	296	300	304	308	312	316	320	324	328	332	336	340	344	348	352	356	360	364	368	372	376	380	384	388	392	396	400	404	408	412	416	420	424	428	432	436	440	444	448	452	456	460	464	468	472	476	480	484	488	492	496	500
SRR5876158_09.read_duplication	1970922	7631	2916	1667	1141	740	595	525	419	390	329	293	251	257	230	214	226	200	182	176	147	140	136	140	155	129	130	124	113	109	114	111	103	92	111	83	102	86	81	90	85	96	73	76	81	71	69	72	60	70	50	62	68	65	55	48	63	59	35	45	53	54	47	51	52	48	32	56	42	47	48	53	43	38	39	41	44	39	50	27	38	37	44	41	38	39	33	32	33	31	36	30	24	30	36	32	28	34	39	37	43	15	27	19	27	26	32	22	22	21	21	35	22	22	20	18	25	23	21	19	19	11	17	23	22
	4	8	12	16	20	24	28	32	36	40	44	48	52	56	60	64	68	72	76	80	84	88	92	96	100	104	108	112	116	120	124	128	132	136	140	144	148	152	156	160	164	168	172	176	180	184	188	192	196	200	204	208	212	216	220	224	228	232	236	240	244	248	252	256	260	264	268	272	276	280	284	288	292	296	300	304	308	312	316	320	324	328	332	336	340	344	348	352	356	360	364	368	372	376	380	384	388	392	396	400	404	408	412	416	420	424	428	432	436	440	444	448	452	456	460	464	468	472	476	480	484	488	492	496	500
SRR5876158_1.read_duplication	2180216	8293	3160	1828	1153	870	655	491	447	393	350	328	283	251	226	229	194	194	191	171	157	167	135	134	119	133	138	125	133	134	109	97	114	108	91	90	87	87	81	102	91	82	61	80	79	83	77	81	72	62	68	65	63	59	69	57	50	61	58	54	59	53	36	54	48	34	49	41	60	41	51	45	23	33	41	46	45	38	37	41	37	42	38	30	39	46	41	28	34	34	36	36	29	46	30	22	28	33	25	31	17	31	25	34	21	36	28	27	39	28	30	25	26	25	21	25	17	27	33	22	18	17	26	23	25
	4	8	12	16	20	24	28	32	36	40	44	48	52	56	60	64	68	72	76	80	84	88	92	96	100	104	108	112	116	120	124	128	132	136	140	144	148	152	156	160	164	168	172	176	180	184	188	192	196	200	204	208	212	216	220	224	228	232	236	240	244	248	252	256	260	264	268	272	276	280	284	288	292	296	300	304	308	312	316	320	324	328	332	336	340	344	348	352	356	360	364	368	372	376	380	384	388	392	396	400	404	408	412	416	420	424	428	432	436	440	444	448	452	456	460	464	468	472	476	480	484	488	492	496	500
SRR5876158_2.read_duplication	4200600	13931	5210	2915	1777	1340	968	776	612	512	438	368	321	279	265	266	245	233	171	203	167	164	152	145	153	143	156	113	85	103	134	116	99	103	107	84	106	77	89	91	79	92	53	65	61	75	76	66	75	66	68	68	65	65	56	63	81	58	57	62	58	42	62	68	57	52	46	36	55	49	45	49	44	52	58	38	38	47	37	41	47	53	30	44	37	44	27	40	37	38	39	35	51	45	28	39	44	28	29	35	45	41	33	35	40	29	33	25	21	28	35	26	33	35	27	18	23	23	19	39	21	27	30	25	27
	4	8	12	16	20	24	28	32	36	40	44	48	52	56	60	64	68	72	76	80	84	88	92	96	100	104	108	112	116	120	124	128	132	136	140	144	148	152	156	160	164	168	172	176	180	184	188	192	196	200	204	208	212	216	220	224	228	232	236	240	244	248	252	256	260	264	268	272	276	280	284	288	292	296	300	304	308	312	316	320	324	328	332	336	340	344	348	352	356	360	364	368	372	376	380	384	388	392	396	400	404	408	412	416	420	424	428	432	436	440	444	448	452	456	460	464	468	472	476	480	484	488	492	496	500
SRR5876158_3.read_duplication	6120561	19703	7107	3778	2531	1779	1280	1012	848	679	586	501	438	353	325	297	267	259	217	218	189	166	160	176	169	174	122	143	137	125	98	114	83	106	117	113	94	94	86	107	92	95	69	82	83	77	68	79	65	70	55	63	54	72	65	64	74	63	45	46	67	55	50	48	45	41	61	52	51	45	52	49	38	49	60	36	52	46	42	31	39	39	38	40	39	46	48	39	45	32	31	47	40	31	48	32	34	30	40	37	40	31	37	25	34	29	26	39	36	30	34	34	36	32	29	24	30	21	20	31	20	24	21	26	26
	4	8	12	16	20	24	28	32	36	40	44	48	52	56	60	64	68	72	76	80	84	88	92	96	100	104	108	112	116	120	124	128	132	136	140	144	148	152	156	160	164	168	172	176	180	184	188	192	196	200	204	208	212	216	220	224	228	232	236	240	244	248	252	256	260	264	268	272	276	280	284	288	292	296	300	304	308	312	316	320	324	328	332	336	340	344	348	352	356	360	364	368	372	376	380	384	388	392	396	400	404	408	412	416	420	424	428	432	436	440	444	448	452	456	460	464	468	472	476	480	484	488	492	496	500
SRR5876158_4.read_duplication	7950342	26934	8455	4653	2992	2226	1593	1261	1028	869	660	615	545	447	425	352	325	288	265	211	238	207	175	181	184	153	152	137	125	138	149	117	109	117	111	124	107	84	96	83	79	96	90	75	72	78	89	82	87	75	82	64	73	74	61	57	55	69	63	56	60	62	60	48	48	51	46	41	47	42	51	37	46	41	55	48	47	54	35	36	38	38	50	41	38	34	39	39	34	44	40	42	37	40	36	34	33	38	33	30	51	33	36	26	22	35	27	40	25	32	27	36	29	38	29	24	31	37	23	28	29	32	18	22	34
	4	8	12	16	20	24	28	32	36	40	44	48	52	56	60	64	68	72	76	80	84	88	92	96	100	104	108	112	116	120	124	128	132	136	140	144	148	152	156	160	164	168	172	176	180	184	188	192	196	200	204	208	212	216	220	224	228	232	236	240	244	248	252	256	260	264	268	272	276	280	284	288	292	296	300	304	308	312	316	320	324	328	332	336	340	344	348	352	356	360	364	368	372	376	380	384	388	392	396	400	404	408	412	416	420	424	428	432	436	440	444	448	452	456	460	464	468	472	476	480	484	488	492	496	500
SRR5876158_5.read_duplication	9699170	35752	9885	5406	3505	2569	1939	1435	1145	956	826	711	594	545	439	430	380	391	312	254	259	273	201	178	183	189	173	157	149	143	148	116	117	119	113	115	95	110	100	97	105	106	94	90	95	73	82	67	68	94	71	69	68	68	57	63	69	54	55	65	64	46	58	65	50	55	61	48	64	31	51	48	47	53	42	40	38	44	50	45	38	31	43	39	23	44	47	32	39	27	49	28	37	41	24	45	38	39	40	27	22	24	46	30	33	31	40	31	29	30	39	26	31	32	33	26	24	31	37	12	36	29	27	18	28
	4	8	12	16	20	24	28	32	36	40	44	48	52	56	60	64	68	72	76	80	84	88	92	96	100	104	108	112	116	120	124	128	132	136	140	144	148	152	156	160	164	168	172	176	180	184	188	192	196	200	204	208	212	216	220	224	228	232	236	240	244	248	252	256	260	264	268	272	276	280	284	288	292	296	300	304	308	312	316	320	324	328	332	336	340	344	348	352	356	360	364	368	372	376	380	384	388	392	396	400	404	408	412	416	420	424	428	432	436	440	444	448	452	456	460	464	468	472	476	480	484	488	492	496	500
SRR5876158_6.read_duplication	11372229	46107	11632	6111	4044	2788	2135	1721	1364	1152	907	816	667	627	564	492	416	350	345	331	329	284	248	195	235	204	187	172	155	131	148	156	142	123	119	130	112	87	70	105	103	95	104	79	86	79	84	85	81	87	83	80	74	69	69	59	57	60	55	59	68	64	59	60	62	52	62	52	46	52	61	42	54	56	61	44	38	51	44	38	46	34	40	43	49	45	34	34	43	36	46	40	25	35	49	32	33	35	34	31	33	31	33	31	39	29	30	32	30	32	29	33	32	26	24	31	29	23	28	29	22	27	25	25	36
	4	8	12	16	20	24	28	32	36	40	44	48	52	56	60	64	68	72	76	80	84	88	92	96	100	104	108	112	116	120	124	128	132	136	140	144	148	152	156	160	164	168	172	176	180	184	188	192	196	200	204	208	212	216	220	224	228	232	236	240	244	248	252	256	260	264	268	272	276	280	284	288	292	296	300	304	308	312	316	320	324	328	332	336	340	344	348	352	356	360	364	368	372	376	380	384	388	392	396	400	404	408	412	416	420	424	428	432	436	440	444	448	452	456	460	464	468	472	476	480	484	488	492	496	500
SRR5876158_7.read_duplication	12974672	57700	13646	6810	4458	3154	2294	1882	1495	1237	1007	906	793	673	625	528	464	479	391	324	331	323	274	282	244	242	204	218	205	181	146	159	152	146	129	146	133	121	110	89	107	120	96	76	68	104	88	87	92	78	70	72	77	90	62	62	81	72	63	65	74	57	61	62	59	45	65	53	54	55	57	62	44	46	51	54	53	49	43	44	44	47	38	43	39	48	47	46	40	34	46	35	30	41	31	32	41	40	48	29	34	27	34	33	29	45	27	37	29	31	23	35	29	27	30	33	25	29	29	23	20	24	28	26	26
	4	8	12	16	20	24	28	32	36	40	44	48	52	56	60	64	68	72	76	80	84	88	92	96	100	104	108	112	116	120	124	128	132	136	140	144	148	152	156	160	164	168	172	176	180	184	188	192	196	200	204	208	212	216	220	224	228	232	236	240	244	248	252	256	260	264	268	272	276	280	284	288	292	296	300	304	308	312	316	320	324	328	332	336	340	344	348	352	356	360	364	368	372	376	380	384	388	392	396	400	404	408	412	416	420	424	428	432	436	440	444	448	452	456	460	464	468	472	476	480	484	488	492	496	500
SRR5876158_8.read_duplication	14517234	70691	15707	7621	4794	3411	2623	1933	1615	1399	1135	960	816	765	609	567	536	474	452	379	359	324	285	309	266	256	248	215	191	208	176	175	180	164	138	158	137	116	139	134	119	105	98	93	82	93	102	82	90	65	63	78	73	74	79	67	64	66	69	78	74	63	72	53	55	75	69	61	55	44	53	62	39	54	43	56	39	51	48	51	51	48	37	33	52	49	42	35	39	41	40	42	34	36	37	38	34	43	39	35	43	27	27	29	34	31	28	35	30	35	49	29	37	22	33	17	25	27	33	28	28	32	18	28	29
	4	8	12	16	20	24	28	32	36	40	44	48	52	56	60	64	68	72	76	80	84	88	92	96	100	104	108	112	116	120	124	128	132	136	140	144	148	152	156	160	164	168	172	176	180	184	188	192	196	200	204	208	212	216	220	224	228	232	236	240	244	248	252	256	260	264	268	272	276	280	284	288	292	296	300	304	308	312	316	320	324	328	332	336	340	344	348	352	356	360	364	368	372	376	380	384	388	392	396	400	404	408	412	416	420	424	428	432	436	440	444	448	452	456	460	464	468	472	476	480	484	488	492	496	500
SRR5876158_9.read_duplication	15996074	85866	18041	8532	5185	3708	2782	2181	1737	1501	1258	1073	870	816	749	605	554	498	477	426	417	380	324	296	327	224	246	207	233	239	218	193	181	179	158	147	153	126	135	133	132	121	111	114	85	109	98	98	78	100	84	72	77	65	73	62	64	75	68	59	68	61	73	56	58	67	63	63	63	53	40	61	63	59	51	47	53	53	63	49	44	40	52	36	33	41	41	42	49	41	28	48	34	39	30	48	38	31	38	46	24	28	28	51	39	32	27	33	32	44	25	34	39	30	22	31	36	26	22	28	29	33	33	37	28
	4	8	12	16	20	24	28	32	36	40	44	48	52	56	60	64	68	72	76	80	84	88	92	96	100	104	108	112	116	120	124	128	132	136	140	144	148	152	156	160	164	168	172	176	180	184	188	192	196	200	204	208	212	216	220	224	228	232	236	240	244	248	252	256	260	264	268	272	276	280	284	288	292	296	300	304	308	312	316	320	324	328	332	336	340	344	348	352	356	360	364	368	372	376	380	384	388	392	396	400	404	408	412	416	420	424	428	432	436	440	444	448	452	456	460	464	468	472	476	480	484	488	492	496	500
SRR5876159.read_duplication	10481576	76291	15967	6693	3875	2627	2030	1486	1237	1152	992	859	711	627	609	558	458	457	413	418	370	333	337	271	271	269	255	234	242	209	217	189	178	176	159	150	169	140	145	137	143	141	127	138	131	115	111	105	92	87	97	91	81	82	98	86	88	75	75	87	88	72	83	76	65	68	75	64	61	64	66	47	74	49	68	48	53	60	52	59	54	46	38	56	65	49	46	44	36	39	45	44	50	41	46	36	46	47	42	26	46	39	42	41	39	40	29	31	43	32	31	33	36	36	33	43	41	38	41	33	34	27	36	30	32
	1	2	3	4	5	6	7	8	9	10	11	12	13	14	15	16	17	18	19	20	21	22	23	24	25	26	27	28	29	30	31	32	33	34	36	39	41	44	48
SRR5876159_001.read_duplication	16913	3235	1383	910	588	460	310	246	166	116	119	77	69	47	32	35	27	19	14	11	8	10	10	8	8	3	5	6	3	3	1	3	3	1	1	2	1	1	1
	1	2	3	4	5	6	7	8	9	10	11	12	13	14	15	16	17	18	19	20	21	22	23	24	25	26	27	28	29	30	31	32	33	34	35	36	37	38	39	40	41	42	43	44	45	46	47	49	50	51	52	53	54	55	56	57	58	59	60	61	62	65	67	71	74	76	80	94
SRR5876159_002.read_duplication	29582	4325	1468	1273	832	687	524	447	382	291	245	214	198	129	131	103	92	95	67	66	51	60	41	35	29	32	21	19	22	17	19	11	13	14	9	10	14	9	10	3	7	3	8	3	3	3	3	4	4	3	2	2	3	1	3	2	1	2	1	1	1	1	2	2	2	1	1	1
	1	2	3	4	5	6	7	8	9	10	11	12	13	14	15	16	17	18	19	20	21	22	23	24	25	26	27	28	29	30	31	32	33	34	35	36	37	38	39	40	41	42	43	44	45	46	47	48	49	50	51	52	53	54	55	56	57	58	59	60	61	62	63	64	65	66	67	68	69	70	71	72	74	75	77	78	80	81	82	83	85	86	87	88	90	91	92	93	94	104	107	110	111	113	126	151
SRR5876159_003.read_duplication	42274	5233	1452	1296	905	826	615	523	423	427	333	300	241	208	195	202	131	151	134	110	92	88	94	64	62	59	54	44	53	35	43	43	28	29	17	29	26	14	28	15	14	10	9	17	10	12	18	8	8	10	4	7	6	7	3	7	5	5	2	4	1	3	8	6	4	3	1	3	1	1	5	2	1	1	2	3	1	1	1	5	1	1	2	1	1	1	1	4	1	1	1	1	1	1	1	1
	1	2	3	4	5	6	7	8	9	10	11	12	13	14	15	16	17	18	19	20	21	22	23	24	25	26	27	28	29	30	31	32	33	34	35	36	37	38	39	40	41	42	43	44	45	46	47	48	49	50	51	52	53	54	55	56	57	58	59	60	61	62	63	64	65	66	67	68	69	70	71	72	73	74	75	76	77	78	80	81	82	83	84	85	86	87	88	89	90	91	93	96	97	98	99	100	101	102	105	107	108	109	110	111	113	116	118	119	120	122	126	129	136	137	138	141	145	148	169	190
SRR5876159_004.read_duplication	54871	6183	1531	1354	876	857	591	584	492	443	369	345	275	288	237	223	181	186	172	141	142	132	117	103	85	91	91	73	68	68	55	48	38	44	44	39	45	32	28	30	26	46	25	25	18	16	16	21	14	16	12	14	14	9	12	13	13	6	10	12	10	8	4	11	5	4	5	5	7	7	4	5	6	4	3	5	5	2	2	1	3	1	4	1	1	1	5	4	2	2	2	1	1	1	1	3	1	2	1	5	3	2	1	2	2	1	1	1	1	2	1	1	1	1	1	1	1	1	1	1
	1	2	3	4	5	6	7	8	9	10	11	12	13	14	15	16	17	18	19	20	21	22	23	24	25	26	27	28	29	30	31	32	33	34	35	36	37	38	39	40	41	42	43	44	45	46	47	48	49	50	51	52	53	54	55	56	57	58	59	60	61	62	63	64	65	66	67	68	69	70	71	72	73	74	75	76	77	78	79	80	81	82	83	84	85	86	87	88	90	91	92	93	94	95	96	97	98	99	100	101	102	103	104	105	106	107	108	109	110	111	113	114	116	117	118	119	120	123	124	125	126	127	128	130	131	132	133	134	135	137	140	144	151	153	154	158	159	161	168	169	170	171	173	183	208	252
SRR5876159_005.read_duplication	67353	7029	1560	1471	894	841	603	596	500	456	382	383	310	312	258	257	212	187	199	179	174	129	129	138	137	116	87	91	94	83	80	75	77	72	47	46	46	60	45	45	41	33	38	33	24	35	35	27	30	19	33	22	18	19	20	24	13	14	12	13	10	11	11	13	12	14	11	10	7	7	8	8	8	5	9	2	8	5	10	6	5	4	8	7	6	7	2	7	3	1	3	5	1	3	1	4	1	3	1	4	1	2	1	3	2	1	2	2	4	3	1	1	1	1	1	1	2	1	1	1	2	1	1	1	1	3	2	1	1	2	1	4	1	1	1	1	1	1	1	1	1	1	1	1	1	1
	1	2	3	4	5	6	7	8	9	10	11	12	13	14	15	16	17	18	19	20	21	22	23	24	25	26	27	28	29	30	31	32	33	34	35	36	37	38	39	40	41	42	43	44	45	46	47	48	49	50	51	52	53	54	55	56	57	58	59	60	61	62	63	64	65	66	67	68	69	70	71	72	73	74	75	76	77	78	79	80	81	82	83	84	85	86	87	88	89	90	91	92	93	94	95	96	97	98	99	100	101	102	103	104	106	107	108	109	110	111	112	113	114	115	116	117	118	119	120	121	122	123	124	126	127	128	129	130	132	134	135	136	137	139	140	141	142	144	145	147	151	152	154	155	156	157	159	164	165	166	173	174	175	177	178	179	183	187	196	198	201	204	206	211	223	251	304
SRR5876159_006.read_duplication	79674	7903	1565	1543	928	874	619	603	479	500	402	417	307	291	280	265	223	257	199	198	170	156	143	143	150	147	108	120	100	75	106	92	83	90	72	64	64	58	60	72	46	41	50	45	38	47	42	30	48	26	25	35	23	29	24	25	24	23	26	20	23	15	20	18	14	16	19	11	7	9	10	11	11	15	8	11	10	7	10	12	5	5	11	10	5	4	3	4	11	6	6	5	6	7	6	7	4	4	2	5	3	10	4	4	1	4	4	2	3	1	4	1	1	1	3	1	3	1	2	2	1	2	1	3	3	2	3	1	3	1	1	2	1	1	1	1	1	1	2	1	1	1	1	2	1	1	3	3	1	2	1	1	1	1	1	2	1	1	1	1	1	1	1	1	1	1	1
	1	2	3	4	5	6	7	8	9	10	11	12	13	14	15	16	17	18	19	20	21	22	23	24	25	26	27	28	29	30	31	32	33	34	35	36	37	38	39	40	41	42	43	44	45	46	47	48	49	50	51	52	53	54	55	56	57	58	59	60	61	62	63	64	65	66	67	68	69	70	71	72	73	74	75	76	77	78	79	80	81	82	83	84	85	86	87	88	89	90	91	92	93	94	95	96	97	98	99	100	101	102	103	104	105	106	107	108	109	110	111	112	113	114	115	116	117	118	119	120	121	122	123	124	125	126	127	128	129	130	131	132	133	134	135	136	137	138	141	142	144	145	146	147	148	149	150	151	153	154	156	157	158	160	162	164	168	171	173	175	176	178	181	182	184	185	189	190	191	194	197	198	201	203	204	208	210	211	220	231	232	235	236	244	264	305	357
SRR5876159_007.read_duplication	92113	8728	1576	1630	954	884	624	645	467	504	384	403	351	339	273	270	263	226	198	210	178	193	180	159	143	141	131	125	96	107	116	103	91	71	95	86	83	75	67	76	52	73	50	57	45	47	42	42	38	43	44	44	37	36	34	19	36	33	32	27	25	23	21	22	18	14	28	19	17	16	20	19	15	18	12	14	11	16	9	12	7	7	7	4	9	12	11	13	7	7	6	5	12	4	7	7	8	5	5	6	12	2	4	3	5	5	4	5	3	3	2	6	4	11	6	4	5	5	4	3	3	1	2	3	1	1	3	2	2	2	2	2	1	1	1	1	4	3	1	1	2	3	2	3	4	1	1	1	1	2	1	1	1	2	1	1	1	1	1	1	1	1	2	2	1	1	2	1	3	1	2	1	1	1	2	1	1	1	1	1	1	1	1	1	1	1	1
	3	6	9	12	15	18	21	24	27	30	33	36	39	42	45	48	51	54	57	60	63	66	69	72	75	78	81	84	87	90	93	96	99	102	105	108	111	114	117	120	124	127	130	133	136	139	142	146	149	152	156	159	163	166	169	173	177	182	191	197	207	214	223	227	230	244	250	284	405
SRR5876159_008.read_duplication	114223	2590	1340	884	677	538	471	352	304	275	212	216	158	129	121	128	91	75	74	79	58	54	43	48	30	34	37	25	23	16	19	17	19	9	13	10	8	14	13	11	6	9	12	8	4	5	4	6	4	2	4	2	2	5	3	2	2	3	2	2	3	6	2	2	2	2	2	3	2
	3	6	9	12	15	18	21	24	27	30	33	36	39	42	45	48	51	54	57	60	63	66	69	72	75	78	81	84	87	90	93	96	99	102	105	108	111	114	117	120	123	126	129	132	135	138	141	144	148	151	154	158	161	164	168	175	178	182	185	188	193	203	213	219	227	236	241	247	252	262	272	287	305	380
SRR5876159_009.read_duplication	126996	2677	1280	890	745	548	455	366	337	265	250	194	191	157	135	114	103	116	92	66	67	71	62	53	45	46	34	28	38	25	20	30	18	21	18	13	17	8	13	9	14	13	9	13	5	9	2	10	11	4	7	6	6	4	5	3	4	2	4	2	5	2	2	4	3	2	4	2	2	2	2	2	2	2
	3	6	9	12	15	18	21	24	27	30	33	36	39	42	45	48	51	54	57	60	63	66	69	72	75	78	81	84	87	90	93	96	99	102	105	108	111	114	117	120	123	126	129	132	135	138	141	144	147	150	155	159	162	165	168	171	174	177	180	184	188	192	195	199	204	208	211	215	227	232	242	245	250	261	272	283	291	310	331	365
SRR5876159_01.read_duplication	140252	2711	1346	903	736	545	468	398	326	291	259	221	178	173	137	130	124	114	95	105	71	64	66	61	46	53	45	35	31	34	29	21	26	18	19	20	18	20	15	11	16	11	7	5	12	7	8	8	6	9	9	7	10	4	8	7	3	6	3	3	2	2	4	2	2	5	2	2	3	2	3	3	2	2	4	2	2	2	2	2
	3	6	9	12	15	18	21	24	27	30	33	36	39	42	45	48	51	54	57	60	63	66	69	72	75	78	81	84	87	90	93	96	99	102	105	108	111	114	117	120	123	126	129	132	135	138	141	144	147	150	153	156	159	162	165	168	171	174	177	180	183	186	189	192	195	198	201	204	207	210	213	216	219	222	225	228	231	234	237	241	244	247	250	254	257	260	264	267	270	273	276	280	284	287	290	293	298	301	306	311	314	317	321	325	330	334	342	346	349	353	361	370	375	378	389	397	400	403	406	421	429	435	439	442	449	459	470	474	492
SRR5876159_02.read_duplication	269510	3365	1499	1039	769	606	452	406	387	343	243	268	221	226	205	198	198	152	146	126	138	109	127	107	103	85	100	68	70	59	66	72	75	58	65	53	48	44	43	45	38	39	34	33	35	18	31	36	20	23	30	25	29	21	19	20	28	21	20	18	15	9	16	15	15	12	19	7	6	15	9	13	15	7	6	8	6	13	8	9	5	4	6	7	5	6	4	7	4	8	4	9	3	2	4	3	7	3	7	5	2	5	5	8	3	4	4	4	4	3	4	2	3	2	3	3	2	2	2	2	2	2	2	2	2	2	2	2	2
	4	8	12	16	20	24	28	32	36	40	44	48	52	56	60	64	68	72	76	80	84	88	92	96	100	104	108	112	116	120	124	128	132	136	140	144	148	152	156	160	164	168	172	176	180	184	188	192	196	200	204	208	212	216	220	224	228	232	236	240	244	248	252	256	260	264	268	272	276	280	285	289	293	297	301	305	310	315	319	323	327	331	335	340	344	349	354	358	362	368	372	376	380	385	389	395	400	406	410	416	421	427	432	436	443	450	457	462	469	477	481	489	498
SRR5876159_03.read_duplication	398986	3478	1705	1041	810	664	551	453	410	381	338	303	273	246	239	207	180	187	176	152	160	145	141	109	112	118	100	100	105	73	75	80	66	65	69	72	58	62	54	50	54	52	37	42	48	33	36	39	31	31	31	32	27	33	34	33	16	15	26	29	20	25	16	16	21	14	16	22	12	20	18	11	16	16	12	16	7	12	11	7	18	8	10	9	9	7	10	7	6	6	4	9	8	4	7	3	6	6	5	7	4	7	8	5	7	5	3	8	9	6	7	5	3
	4	8	12	16	20	24	28	32	36	40	44	48	52	56	60	64	68	72	76	80	84	88	92	96	100	104	108	112	116	120	124	128	132	136	140	144	148	152	156	160	164	168	172	176	180	184	188	192	196	200	204	208	212	216	220	224	228	232	236	240	244	248	252	256	260	264	268	272	276	280	284	288	292	296	300	305	309	313	317	321	325	329	333	337	342	346	350	354	358	362	366	370	374	378	382	386	390	394	398	402	406	410	415	420	424	428	432	436	440	445	451	455	459	464	471	475	480	486	491	496
SRR5876159_04.read_duplication	524905	3876	1901	1203	818	676	587	468	428	393	345	310	282	250	234	236	204	177	170	189	161	150	131	142	133	116	122	120	112	110	93	107	79	79	90	73	82	69	70	65	62	56	54	48	51	49	68	49	42	41	52	44	44	36	31	32	34	37	30	28	20	29	25	34	16	21	26	22	22	31	16	26	24	9	18	21	19	20	19	19	20	17	18	13	15	6	15	4	16	13	15	7	16	15	10	13	8	7	10	13	8	8	15	5	3	16	10	11	4	7	6	11	8	6	6	7	9	8	4	4
	4	8	12	16	20	24	28	32	36	40	44	48	52	56	60	64	68	72	76	80	84	88	92	96	100	104	108	112	116	120	124	128	132	136	140	144	148	152	156	160	164	168	172	176	180	184	188	192	196	200	204	208	212	216	220	224	228	232	236	240	244	248	252	256	260	264	268	272	276	280	284	288	292	296	300	304	308	312	316	320	324	328	332	336	340	344	348	352	356	360	364	368	372	376	380	384	388	392	396	400	404	408	412	416	420	424	428	432	437	441	445	449	454	458	462	466	472	476	480	485	490	494	498
SRR5876159_05.read_duplication	649877	4201	2009	1255	884	691	588	529	422	370	347	321	277	279	217	232	190	202	211	176	170	131	150	148	142	121	116	138	127	103	87	88	103	79	84	108	91	83	93	68	71	79	55	71	69	63	59	53	56	49	55	43	48	35	38	48	40	44	49	41	26	42	39	43	36	39	27	31	23	24	23	27	25	22	30	29	16	16	28	17	17	24	21	29	17	25	12	20	21	15	19	16	12	11	13	10	15	10	15	21	14	19	13	8	13	12	9	13	13	8	15	9	6	15	10	8	12	12	10	14	11	12	4
	4	8	12	16	20	24	28	32	36	40	44	48	52	56	60	64	68	72	76	80	84	88	92	96	100	104	108	112	116	120	124	128	132	136	140	144	148	152	156	160	164	168	172	176	180	184	188	192	196	200	204	208	212	216	220	224	228	232	236	240	244	248	252	256	260	264	268	272	276	280	284	288	292	296	300	304	308	312	316	320	324	328	332	336	340	344	348	352	356	360	364	368	372	376	380	384	388	392	396	400	404	408	412	416	420	424	428	432	436	440	444	448	452	456	460	464	468	472	476	480	486	490	494	498
SRR5876159_06.read_duplication	773499	4584	2143	1345	992	726	586	486	461	406	338	286	296	264	285	221	230	212	166	158	181	167	159	140	142	119	124	109	111	132	120	111	98	95	104	88	83	72	73	95	63	81	78	67	75	63	83	65	55	53	55	63	52	67	46	49	56	43	41	33	51	44	32	34	27	36	36	38	38	42	31	36	24	27	35	31	28	33	22	23	33	25	10	26	19	20	20	15	20	22	17	30	15	25	13	17	12	20	19	21	23	18	16	13	8	11	14	11	15	13	8	12	13	11	15	11	10	17	14	9	15	12	12	9
	4	8	12	16	20	24	28	32	36	40	44	48	52	56	60	64	68	72	76	80	84	88	92	96	100	104	108	112	116	120	124	128	132	136	140	144	148	152	156	160	164	168	172	176	180	184	188	192	196	200	204	208	212	216	220	224	228	232	236	240	244	248	252	256	260	264	268	272	276	280	284	288	292	296	300	304	308	312	316	320	324	328	332	336	340	344	348	352	356	360	364	368	372	376	380	384	388	392	396	400	404	408	412	417	421	425	429	433	437	441	445	449	453	457	461	465	469	473	477	482	486	490	494	498
SRR5876159_07.read_duplication	896174	4996	2316	1465	991	775	599	515	418	425	354	339	285	265	262	232	231	215	203	151	186	158	158	154	145	139	142	116	115	106	108	103	111	99	100	101	95	94	74	77	79	63	82	77	62	72	76	63	59	65	58	60	56	58	69	57	55	40	43	52	58	45	51	42	42	32	47	25	37	39	40	29	34	28	31	24	33	33	34	28	30	24	28	31	29	26	31	29	26	28	14	21	17	21	20	29	14	18	23	22	15	16	14	13	21	16	16	18	14	22	17	18	12	15	13	17	19	25	15	14	8	10	11	15
	4	8	12	16	20	24	28	32	36	40	44	48	52	56	60	64	68	72	76	80	84	88	92	96	100	104	108	112	116	120	124	128	132	136	140	144	148	152	156	160	164	168	172	176	180	184	188	192	196	200	204	208	212	216	220	224	228	232	236	240	244	248	252	256	260	264	268	272	276	280	284	288	292	296	300	304	308	312	316	320	324	328	332	336	340	344	348	352	356	360	364	368	372	376	380	384	388	392	396	400	404	408	412	416	420	424	428	432	436	440	444	448	452	456	460	464	468	472	476	480	484	488	492	496	500
SRR5876159_08.read_duplication	1018814	5362	2419	1516	1009	804	666	518	427	396	363	311	319	273	248	223	225	197	203	208	179	159	152	136	156	144	116	113	124	107	131	109	92	107	103	104	90	95	88	88	87	69	84	64	65	79	61	76	58	54	55	70	60	51	65	51	64	57	41	49	52	61	61	54	32	45	49	36	48	40	40	50	42	35	32	32	40	23	40	26	24	22	27	25	30	21	32	28	29	36	20	33	24	24	19	30	29	21	30	21	17	20	19	21	29	16	20	19	17	16	18	18	17	11	19	19	12	10	20	10	11	14	18	11	18
	4	8	12	16	20	24	28	32	36	40	44	48	52	56	60	64	68	72	76	80	84	88	92	96	100	104	108	112	116	120	124	128	132	136	140	144	148	152	156	160	164	168	172	176	180	184	188	192	196	200	204	208	212	216	220	224	228	232	236	240	244	248	252	256	260	264	268	272	276	280	284	288	292	296	300	304	308	312	316	320	324	328	332	336	340	344	348	352	356	360	364	368	372	376	380	384	388	392	396	400	404	408	412	416	420	424	428	432	436	440	444	448	452	456	460	464	468	472	476	480	484	488	492	496	500
SRR5876159_09.read_duplication	1140121	5773	2563	1624	1068	808	647	581	469	407	382	321	320	267	258	237	198	196	211	188	161	199	180	141	133	136	129	113	133	100	128	115	90	107	110	79	96	84	83	77	99	80	79	71	78	62	73	83	78	71	50	65	71	59	69	51	49	49	65	48	53	39	54	51	43	40	52	49	51	49	45	44	29	30	49	36	44	43	41	37	26	39	29	39	27	29	32	26	22	19	30	22	17	13	26	25	27	24	26	31	28	17	17	27	24	30	24	27	24	20	19	19	20	17	18	19	20	12	15	14	25	16	15	10	15
	4	8	12	16	20	24	28	32	36	40	44	48	52	56	60	64	68	72	76	80	84	88	92	96	100	104	108	112	116	120	124	128	132	136	140	144	148	152	156	160	164	168	172	176	180	184	188	192	196	200	204	208	212	216	220	224	228	232	236	240	244	248	252	256	260	264	268	272	276	280	284	288	292	296	300	304	308	312	316	320	324	328	332	336	340	344	348	352	356	360	364	368	372	376	380	384	388	392	396	400	404	408	412	416	420	424	428	432	436	440	444	448	452	456	460	464	468	472	476	480	484	488	492	496	500
SRR5876159_1.read_duplication	1260608	6051	2709	1687	1132	837	680	553	478	395	394	332	326	276	247	256	195	228	193	195	185	176	146	167	149	142	125	134	103	99	109	118	116	108	109	95	93	111	87	82	96	79	74	74	87	82	62	68	70	75	66	74	75	51	63	57	54	58	47	59	48	53	45	53	50	38	40	41	47	50	45	46	34	47	46	35	44	41	38	38	36	36	35	31	39	35	44	30	27	34	31	30	27	27	34	22	24	29	22	30	21	21	27	26	19	18	26	18	20	26	20	23	27	27	19	25	21	27	17	15	22	14	10	21	13
	4	8	12	16	20	24	28	32	36	40	44	48	52	56	60	64	68	72	76	80	84	88	92	96	100	104	108	112	116	120	124	128	132	136	140	144	148	152	156	160	164	168	172	176	180	184	188	192	196	200	204	208	212	216	220	224	228	232	236	240	244	248	252	256	260	264	268	272	276	280	284	288	292	296	300	304	308	312	316	320	324	328	332	336	340	344	348	352	356	360	364	368	372	376	380	384	388	392	396	400	404	408	412	416	420	424	428	432	436	440	444	448	452	456	460	464	468	472	476	480	484	488	492	496	500
SRR5876159_2.read_duplication	2435436	9514	3752	2318	1557	1245	884	734	640	517	492	381	380	312	331	275	254	225	210	198	189	188	193	164	179	136	146	135	144	137	124	113	123	107	111	107	82	111	96	84	83	81	90	83	73	78	99	77	79	70	80	84	50	75	63	54	61	58	54	52	60	67	56	59	52	67	54	46	50	49	58	51	48	38	56	35	38	56	33	44	51	46	36	40	40	34	40	43	39	36	37	28	40	26	36	44	37	26	33	37	36	31	32	37	38	31	39	31	34	41	26	27	26	34	26	20	23	27	24	30	14	36	14	29	28
	4	8	12	16	20	24	28	32	36	40	44	48	52	56	60	64	68	72	76	80	84	88	92	96	100	104	108	112	116	120	124	128	132	136	140	144	148	152	156	160	164	168	172	176	180	184	188	192	196	200	204	208	212	216	220	224	228	232	236	240	244	248	252	256	260	264	268	272	276	280	284	288	292	296	300	304	308	312	316	320	324	328	332	336	340	344	348	352	356	360	364	368	372	376	380	384	388	392	396	400	404	408	412	416	420	424	428	432	436	440	444	448	452	456	460	464	468	472	476	480	484	488	492	496	500
SRR5876159_3.read_duplication	3555716	14019	4660	2696	1926	1351	1150	926	722	609	552	473	406	410	347	314	280	270	247	225	197	195	192	177	189	141	147	157	143	139	119	104	122	114	116	112	107	97	95	82	114	97	98	87	93	73	83	93	76	69	63	69	69	81	74	65	49	59	69	67	53	72	56	57	70	44	58	56	59	40	80	55	53	54	36	49	54	50	47	45	34	32	41	42	45	29	38	54	48	28	46	27	38	46	38	25	40	40	34	40	32	31	33	42	39	27	37	33	32	30	34	28	16	33	28	37	27	36	21	33	34	28	32	26	31
	4	8	12	16	20	24	28	32	36	40	44	48	52	56	60	64	68	72	76	80	84	88	92	96	100	104	108	112	116	120	124	128	132	136	140	144	148	152	156	160	164	168	172	176	180	184	188	192	196	200	204	208	212	216	220	224	228	232	236	240	244	248	252	256	260	264	268	272	276	280	284	288	292	296	300	304	308	312	316	320	324	328	332	336	340	344	348	352	356	360	364	368	372	376	380	384	388	392	396	400	404	408	412	416	420	424	428	432	436	440	444	448	452	456	460	464	468	472	476	480	484	488	492	496	500
SRR5876159_4.read_duplication	4638004	19946	5557	3070	2209	1555	1198	1034	859	720	625	524	508	418	380	370	301	313	294	254	213	219	231	186	178	179	178	160	167	144	138	135	133	121	102	133	126	82	89	86	117	100	107	88	95	73	88	85	80	79	84	85	55	66	74	52	71	80	74	76	58	61	51	70	48	59	55	45	54	52	39	58	55	52	36	59	59	43	40	36	48	47	42	47	55	37	51	47	42	35	29	37	32	53	52	45	42	38	30	48	38	48	29	25	34	36	32	31	26	31	21	26	37	39	38	27	29	34	25	24	30	22	30	22	31
	4	8	12	16	20	24	28	32	36	40	44	48	52	56	60	64	68	72	76	80	84	88	92	96	100	104	108	112	116	120	124	128	132	136	140	144	148	152	156	160	164	168	172	176	180	184	188	192	196	200	204	208	212	216	220	224	228	232	236	240	244	248	252	256	260	264	268	272	276	280	284	288	292	296	300	304	308	312	316	320	324	328	332	336	340	344	348	352	356	360	364	368	372	376	380	384	388	392	396	400	404	408	412	416	420	424	428	432	436	440	444	448	452	456	460	464	468	472	476	480	484	488	492	496	500
SRR5876159_5.read_duplication	5685014	26780	6697	3594	2280	1842	1385	1070	974	818	716	601	536	518	462	408	366	323	282	269	259	254	235	242	189	167	199	153	162	156	156	151	146	119	120	121	126	124	130	101	98	96	94	89	92	73	90	80	89	80	73	75	79	75	79	78	72	76	75	68	73	70	59	68	59	53	51	62	50	51	45	57	59	62	51	54	54	61	39	48	45	43	43	42	37	47	42	36	36	48	48	45	43	44	38	38	43	37	45	20	31	35	36	36	53	43	44	22	50	37	48	18	28	26	38	39	31	34	35	38	33	35	30	25	32
	4	8	12	16	20	24	28	32	36	40	44	48	52	56	60	64	68	72	76	80	84	88	92	96	100	104	108	112	116	120	124	128	132	136	140	144	148	152	156	160	164	168	172	176	180	184	188	192	196	200	204	208	212	216	220	224	228	232	236	240	244	248	252	256	260	264	268	272	276	280	284	288	292	296	300	304	308	312	316	320	324	328	332	336	340	344	348	352	356	360	364	368	372	376	380	384	388	392	396	400	404	408	412	416	420	424	428	432	436	440	444	448	452	456	460	464	468	472	476	480	484	488	492	496	500
SRR5876159_6.read_duplication	6696612	34767	8158	4043	2621	1995	1540	1180	969	838	787	693	599	530	453	426	454	353	325	314	291	238	257	233	211	190	218	205	148	161	158	153	152	120	138	127	144	137	109	106	108	111	85	105	107	100	102	86	79	78	82	79	54	79	77	60	65	88	72	55	60	67	52	49	58	67	70	64	58	67	49	67	55	60	53	47	49	42	43	52	44	41	44	49	35	41	53	49	46	45	43	42	30	37	31	47	37	41	57	19	43	35	31	24	37	41	40	36	36	37	33	30	34	29	32	31	30	26	25	27	19	25	29	32	38
	4	8	12	16	20	24	28	32	36	40	44	48	52	56	60	64	68	72	76	80	84	88	92	96	100	104	108	112	116	120	124	128	132	136	140	144	148	152	156	160	164	168	172	176	180	184	188	192	196	200	204	208	212	216	220	224	228	232	236	240	244	248	252	256	260	264	268	272	276	280	284	288	292	296	300	304	308	312	316	320	324	328	332	336	340	344	348	352	356	360	364	368	372	376	380	384	388	392	396	400	404	408	412	416	420	424	428	432	436	440	444	448	452	456	460	464	468	472	476	480	484	488	492	496	500
SRR5876159_7.read_duplication	7680195	43854	9819	4662	2924	2069	1741	1369	1020	893	754	721	678	577	511	465	431	374	347	340	303	300	280	268	226	226	191	184	194	182	172	180	147	137	155	131	124	125	116	126	137	99	127	99	97	102	91	96	78	80	85	75	101	107	88	62	72	64	88	68	58	58	48	57	61	61	63	61	56	70	47	45	58	50	61	41	54	54	51	50	47	51	50	67	48	46	52	42	45	42	40	42	40	37	40	33	39	35	39	36	38	38	30	33	29	39	41	43	37	29	39	39	27	35	28	41	30	37	33	35	31	30	27	26	30
	4	8	12	16	20	24	28	32	36	40	44	48	52	56	60	64	68	72	76	80	84	88	92	96	100	104	108	112	116	120	124	128	132	136	140	144	148	152	156	160	164	168	172	176	180	184	188	192	196	200	204	208	212	216	220	224	228	232	236	240	244	248	252	256	260	264	268	272	276	280	284	288	292	296	300	304	308	312	316	320	324	328	332	336	340	344	348	352	356	360	364	368	372	376	380	384	388	392	396	400	404	408	412	416	420	424	428	432	436	440	444	448	452	456	460	464	468	472	476	480	484	488	492	496	500
SRR5876159_8.read_duplication	8638258	53860	11721	5332	3121	2249	1615	1454	1262	938	834	741	613	666	549	486	474	374	401	341	318	306	294	280	251	247	249	206	189	193	166	161	164	168	157	145	148	142	140	106	119	100	113	108	118	107	105	97	102	109	81	85	78	72	72	78	78	63	75	88	80	78	61	56	67	51	65	62	70	45	43	71	56	45	43	48	58	59	59	60	45	45	36	57	34	47	52	37	51	33	49	46	46	49	46	55	41	38	45	38	29	43	32	33	28	33	43	36	35	31	29	40	36	28	31	29	43	38	26	24	29	31	27	31	34
	4	8	12	16	20	24	28	32	36	40	44	48	52	56	60	64	68	72	76	80	84	88	92	96	100	104	108	112	116	120	124	128	132	136	140	144	148	152	156	160	164	168	172	176	180	184	188	192	196	200	204	208	212	216	220	224	228	232	236	240	244	248	252	256	260	264	268	272	276	280	284	288	292	296	300	304	308	312	316	320	324	328	332	336	340	344	348	352	356	360	364	368	372	376	380	384	388	392	396	400	404	408	412	416	420	424	428	432	436	440	444	448	452	456	460	464	468	472	476	480	484	488	492	496	500
SRR5876159_9.read_duplication	9571471	64611	13849	6000	3453	2539	1806	1420	1222	1158	867	776	678	628	575	537	451	448	433	382	331	315	309	255	300	268	263	217	224	194	202	167	192	175	142	153	160	136	140	133	131	135	101	102	106	92	114	103	105	114	91	106	84	82	80	101	96	72	71	57	76	86	66	57	85	63	71	74	61	75	55	52	56	60	56	49	46	46	59	43	49	47	47	49	56	49	51	41	44	46	36	39	28	40	51	40	43	39	36	36	39	33	45	42	43	44	37	41	33	43	32	26	33	41	34	22	33	23	31	41	36	34	25	35	18
	4	8	12	16	20	24	28	32	36	40	44	48	52	56	60	64	68	72	76	80	84	88	92	96	100	104	108	112	116	120	124	128	132	136	140	144	148	152	156	160	164	168	172	176	180	184	188	192	196	200	204	208	212	216	220	224	228	232	236	240	244	248	252	256	260	264	268	272	276	280	284	288	292	296	300	304	308	312	316	320	324	328	332	336	340	344	348	352	356	360	364	368	372	376	380	384	388	392	396	400	404	408	412	416	420	424	428	432	436	440	444	448	452	456	460	464	468	472	476	480	484	488	492	496	500
SRR891275.read_duplication	4663870	19674	8358	4868	3301	2467	1829	1427	1196	923	824	722	593	533	496	415	402	349	348	328	305	257	259	218	227	187	200	162	150	186	161	176	143	144	132	139	136	113	95	108	108	87	104	125	107	108	99	94	90	96	82	79	97	74	95	77	64	85	68	62	71	70	80	69	63	61	63	66	61	60	60	57	50	54	60	58	67	56	58	59	41	43	50	44	38	43	52	41	39	34	49	44	38	44	44	35	38	34	42	41	45	39	35	33	41	37	31	39	34	30	43	28	38	38	39	31	30	26	30	28	28	27	19	26	28
	1	2	3	4	5	6	7	8	9	11
SRR891275_001.read_duplication	7751	1881	355	124	44	28	10	8	2	1
	1	2	3	4	5	6	7	8	9	10	11	12	13	15	18
SRR891275_002.read_duplication	13163	3542	802	430	209	117	67	33	22	14	13	6	6	1	2
	1	2	3	4	5	6	7	8	9	10	11	12	13	14	15	16	17	18	26	27
SRR891275_003.read_duplication	18116	4674	1110	702	404	282	132	86	54	47	31	28	20	11	11	5	2	1	1	1
	1	2	3	4	5	6	7	8	9	10	11	12	13	14	15	16	17	18	19	20	21	22	32
SRR891275_004.read_duplication	22571	5732	1300	933	487	399	251	174	114	80	58	47	20	29	14	18	15	11	12	5	4	4	2
	1	2	3	4	5	6	7	8	9	10	11	12	13	14	15	16	17	18	19	20	21	22	23	24	25	26	28	29	30	34	41
SRR891275_005.read_duplication	27166	6639	1479	1087	645	474	329	241	175	101	119	67	55	50	29	22	20	22	15	7	8	11	5	9	5	2	1	2	1	1	1
	1	2	3	4	5	6	7	8	9	10	11	12	13	14	15	16	17	18	19	20	21	22	23	24	25	26	27	28	29	30	31	32	33	35	36	37	44
SRR891275_006.read_duplication	31810	7372	1639	1210	740	563	421	279	218	185	135	105	92	73	41	40	34	28	19	20	9	15	10	5	8	6	8	8	2	2	1	1	3	1	3	1	1
	1	2	3	4	5	6	7	8	9	10	11	12	13	14	15	16	17	18	19	20	21	22	23	24	25	26	27	28	29	30	31	32	33	34	35	37	38	40	41	42	45	46	55
SRR891275_007.read_duplication	36373	8125	1730	1327	793	611	488	360	272	213	170	137	107	109	62	56	55	40	36	20	26	22	13	11	14	7	5	7	8	4	10	2	3	2	3	1	3	1	1	1	1	1	1
	1	2	3	4	5	6	7	8	9	10	11	12	13	14	15	16	17	18	19	20	21	22	23	24	25	26	27	28	29	30	31	32	33	34	35	36	37	38	39	41	42	43	44	45	47	52	54	67
SRR891275_008.read_duplication	40889	8806	1764	1434	874	649	529	432	305	258	196	145	143	129	89	89	60	54	40	36	32	32	16	20	18	18	11	9	8	8	6	5	7	4	4	3	2	4	2	4	1	2	1	1	1	1	1	1
	1	2	3	4	5	6	7	8	9	10	11	12	13	14	15	16	17	18	19	20	21	22	23	24	25	26	27	28	29	30	31	32	33	34	35	36	37	38	39	40	41	42	43	45	46	47	48	49	53	56	60	72
SRR891275_009.read_duplication	45449	9547	1732	1575	900	723	537	466	366	316	213	165	161	137	125	100	78	84	41	57	42	36	30	24	24	23	13	9	16	11	5	8	4	7	7	7	8	2	6	3	2	4	1	3	1	1	1	3	1	1	1	1
	1	2	3	4	5	6	7	8	9	10	11	12	13	14	15	16	17	18	19	20	21	22	23	24	25	26	27	28	29	30	31	32	33	34	35	36	37	38	39	40	41	42	43	44	45	46	47	49	50	52	55	56	58	60	68	77
SRR891275_01.read_duplication	50037	10253	1750	1608	969	812	544	487	391	325	277	216	163	154	139	119	94	78	71	81	48	45	36	27	30	31	24	25	11	11	12	12	11	8	8	3	3	6	5	5	9	5	3	3	1	2	2	3	4	1	1	1	2	1	1	1
	1	2	3	4	5	6	7	8	9	10	11	12	13	14	15	16	17	18	19	20	21	22	23	24	25	26	27	28	29	30	31	32	33	34	35	36	37	38	39	40	41	42	43	44	45	46	47	48	49	50	51	52	53	54	55	56	57	58	59	60	61	62	63	64	65	66	67	68	69	70	71	72	73	74	75	76	77	78	79	80	81	82	83	84	86	87	89	90	93	95	96	98	104	108	109	114	115	117	140	165
SRR891275_02.read_duplication	95287	16933	1958	2078	1051	1104	754	700	503	499	427	390	321	287	255	232	224	186	189	183	136	128	121	114	104	85	82	64	74	73	57	50	63	39	41	40	38	28	23	21	25	30	25	17	30	10	19	16	13	13	14	20	12	8	11	13	14	6	4	6	7	7	4	7	2	6	6	7	8	1	2	3	3	4	2	3	5	2	5	1	1	3	1	1	1	2	1	3	1	1	1	1	1	1	1	1	2	1	1	1
	1	2	3	4	5	6	7	8	9	10	11	12	13	14	15	16	17	18	19	20	21	22	23	24	25	26	27	28	29	30	31	32	33	34	35	36	37	38	39	40	41	42	43	44	45	46	47	48	49	50	51	52	53	54	55	56	57	58	59	60	61	62	63	64	65	66	67	68	69	70	71	72	73	74	75	76	77	78	79	80	81	82	83	84	85	86	87	88	89	90	91	92	93	94	95	96	97	98	99	100	101	102	103	104	105	106	107	108	109	110	111	112	113	114	115	117	119	120	122	123	124	125	127	130	132	134	135	139	142	145	152	156	165	167	175	185	195	239
SRR891275_03.read_duplication	139506	22996	2236	2381	1176	1213	782	809	610	582	442	450	368	345	339	316	260	224	223	216	194	177	179	151	166	151	121	109	129	92	100	94	95	81	80	72	66	63	66	51	66	36	53	45	41	29	38	30	35	40	31	34	29	25	25	15	17	19	15	20	19	12	19	14	17	14	18	15	9	13	10	12	5	15	12	6	6	7	11	9	5	8	5	4	3	8	7	4	7	3	3	8	4	6	3	2	1	2	4	5	3	3	2	3	7	3	2	1	2	2	4	5	1	1	2	1	1	3	4	3	1	1	2	1	1	1	1	1	1	1	1	3	1	1	2	1	1	1
	1	2	3	4	5	6	7	8	9	10	11	12	13	14	15	16	17	18	19	20	21	22	23	24	25	26	27	28	29	30	31	32	33	34	35	36	37	38	39	40	41	42	43	44	45	46	47	48	49	50	51	52	53	54	55	56	57	58	59	60	61	62	63	64	65	66	67	68	69	70	71	72	73	74	75	76	77	78	79	80	81	82	83	84	85	86	87	88	89	90	91	92	93	94	95	96	97	98	99	100	101	102	103	104	105	106	107	108	109	110	111	112	113	114	115	116	117	118	119	120	121	122	123	124	126	127	128	129	130	131	132	133	134	135	136	137	138	139	140	141	142	143	144	145	146	150	151	152	154	155	157	158	160	161	163	164	165	166	168	169	170	171	174	186	194	195	196	199	212	213	220	223	224	237	241	265	307
SRR891275_04.read_duplication	183985	28904	2579	2770	1183	1357	850	862	592	606	479	511	434	394	325	313	308	285	261	244	246	190	194	182	193	176	155	139	132	136	139	96	108	98	109	105	102	77	87	82	90	44	77	67	51	70	48	62	56	49	54	49	44	40	40	38	30	31	24	33	21	22	26	29	22	29	12	30	28	19	18	15	20	11	17	21	11	18	14	18	12	17	13	13	12	8	9	10	11	11	6	8	6	8	9	5	12	7	9	9	6	7	4	4	8	6	4	7	7	7	3	5	4	2	5	2	5	7	1	3	4	6	5	5	1	2	3	1	3	3	2	1	1	2	4	2	2	5	1	2	3	2	1	3	1	3	1	3	4	3	2	1	2	2	1	1	1	2	1	1	1	1	2	1	1	1	2	1	1	1	1	1	1	1	1	1	1
	3	6	9	12	15	18	21	24	27	30	33	36	39	42	45	48	51	54	57	60	63	66	69	72	75	78	81	84	87	90	93	96	99	102	105	108	111	114	117	120	123	126	129	132	135	138	141	144	147	150	153	156	160	163	166	169	172	175	180	184	189	194	198	201	209	218	234	248	264	278	330
SRR891275_05.read_duplication	262585	4387	1765	1200	846	654	507	424	353	337	291	261	200	172	169	150	126	100	117	81	90	61	77	54	46	46	44	28	29	29	26	31	23	23	27	17	16	13	12	17	15	9	8	10	12	12	6	4	6	6	5	8	5	3	3	5	5	6	4	4	4	2	2	4	3	2	2	3	2	2	2
	3	6	9	12	15	18	21	24	27	30	33	36	39	42	45	48	51	54	57	60	63	66	69	72	75	78	81	84	87	90	93	96	99	102	105	108	111	114	117	120	123	126	129	132	135	138	141	144	147	151	154	157	160	163	166	169	172	176	179	182	185	189	192	195	199	202	207	213	218	224	228	234	237	244	249	270	283	292	311	327	403
SRR891275_06.read_duplication	312105	4818	1872	1211	899	704	537	492	382	321	315	268	227	221	181	130	172	144	142	108	103	85	78	63	66	65	56	69	49	33	35	38	36	30	24	37	19	32	19	21	20	27	13	11	16	8	16	9	9	8	9	8	9	9	5	10	2	5	4	4	3	3	3	5	4	8	4	3	2	4	4	2	2	3	2	3	2	2	2	2	2
	3	6	9	12	15	18	21	24	27	30	33	36	39	42	45	48	51	54	57	60	63	66	69	72	75	78	81	84	87	90	93	96	99	102	105	108	111	114	117	120	123	126	129	132	135	138	141	144	147	150	153	156	159	162	165	168	171	174	177	180	183	186	189	192	195	198	201	204	208	213	218	222	225	229	233	239	242	247	252	255	261	269	274	280	287	300	320	334	353	388	481
SRR891275_07.read_duplication	361713	5284	1986	1277	884	694	576	521	386	346	296	273	260	217	207	171	162	145	129	135	126	122	100	78	76	75	66	64	54	59	55	50	37	36	32	31	32	26	26	21	19	18	28	20	15	16	15	19	12	10	16	10	9	6	7	11	11	9	3	9	7	12	12	3	5	6	5	3	4	4	2	3	3	4	3	3	4	2	5	4	3	3	2	3	2	3	2	2	2	2	2
	3	6	9	12	15	18	21	24	27	30	33	36	39	42	45	48	51	54	57	60	63	66	69	72	75	78	81	84	87	90	93	96	99	102	105	108	111	114	117	120	123	126	129	132	135	138	141	144	147	150	153	156	159	162	165	168	171	174	177	180	183	186	189	192	195	198	201	204	208	211	214	217	220	223	227	230	233	237	242	246	251	256	259	262	266	269	275	279	283	289	292	299	306	312	324	329	346	368	382	397	418	497
SRR891275_08.read_duplication	410543	5667	2122	1328	901	738	575	512	446	359	306	304	248	227	226	196	194	160	142	124	143	113	108	130	101	90	83	71	66	62	66	57	51	54	41	47	27	37	29	28	34	28	27	19	27	21	31	18	21	14	17	13	13	12	19	14	13	7	6	4	5	9	9	10	7	6	8	7	5	6	6	8	8	7	3	4	2	3	5	3	5	3	3	3	2	3	3	2	6	5	3	2	2	2	3	3	3	2	2	2	2	2
	3	6	9	12	15	18	21	24	27	30	33	36	39	42	45	48	51	54	57	60	63	66	69	72	75	78	81	84	87	90	93	96	99	102	105	108	111	114	117	120	123	126	129	132	135	138	141	144	147	150	153	156	159	162	165	168	171	174	177	180	183	187	190	193	196	200	203	206	209	212	215	218	221	224	227	230	234	238	241	244	247	250	253	257	261	265	275	279	283	287	290	293	297	301	309	314	317	321	327	330	339	346	359	366	374	383	407	421	441	455
SRR891275_09.read_duplication	459679	6056	2243	1345	912	755	621	530	461	381	309	297	277	254	223	191	181	165	163	143	142	124	115	97	118	92	93	86	76	68	67	59	57	69	59	46	39	42	51	38	31	31	32	31	28	30	27	23	19	19	13	12	26	18	15	19	15	13	20	13	13	11	12	13	11	6	8	9	7	10	7	7	4	6	5	12	3	3	8	6	6	8	4	2	5	3	5	5	2	4	2	3	2	4	2	2	5	3	3	2	3	2	3	2	3	2	2	2	2	2
	3	6	9	12	15	18	21	24	27	30	33	36	39	42	45	48	51	54	57	60	63	66	69	72	75	78	81	84	87	90	93	96	99	102	105	108	111	114	117	120	123	126	129	132	135	138	141	144	147	150	153	156	159	162	165	168	171	174	177	180	183	186	189	192	195	198	201	204	207	210	213	216	219	222	225	228	231	234	237	240	243	246	250	253	256	259	262	266	269	272	275	278	282	286	290	295	299	302	308	313	316	319	324	330	339	344	348	352	358	366	379	385	393	408	417	422	450	471	485
SRR891275_1.read_duplication	507868	6478	2423	1388	983	750	595	524	480	432	338	292	284	257	223	210	174	176	161	172	165	127	116	110	124	101	89	103	94	78	82	72	82	56	55	47	53	52	56	56	32	29	37	38	42	32	32	24	25	20	22	24	17	30	17	12	18	16	18	21	10	10	12	14	16	17	14	13	10	11	8	5	7	10	7	10	4	7	7	6	5	10	7	7	5	7	4	8	5	5	4	10	2	2	3	3	3	2	4	2	2	4	4	6	3	3	4	4	3	3	4	2	2	3	2	2	2	2	2
	4	8	12	16	20	24	28	32	36	40	44	48	52	56	60	64	68	72	76	80	84	88	92	96	100	104	108	112	116	120	124	128	132	136	140	144	148	152	156	160	164	168	172	176	180	184	188	192	196	200	204	208	212	216	220	224	228	232	236	240	244	248	252	256	260	264	268	272	276	280	284	288	292	296	300	304	308	312	316	320	325	329	333	337	341	345	349	353	357	362	366	370	374	378	382	386	390	394	399	403	407	412	417	422	426	430	434	438	442	447	454	459	463	467	475	481	487	493	499
SRR891275_2.read_duplication	993928	8026	3274	1857	1252	980	743	622	539	486	411	397	364	306	310	267	266	212	205	191	200	175	151	149	139	142	148	137	98	123	110	117	114	109	58	73	82	66	74	80	69	61	82	56	66	61	54	53	59	44	40	49	41	45	30	46	37	38	31	42	31	28	32	32	24	38	28	28	16	25	21	16	23	23	18	16	15	11	17	7	9	13	13	19	12	18	11	13	9	8	10	11	10	10	15	11	8	8	11	13	8	11	8	4	8	14	6	10	7	3	7	3	8	5	4	6	7	5	7
	4	8	12	16	20	24	28	32	36	40	44	48	52	56	60	64	68	72	76	80	84	88	92	96	100	104	108	112	116	120	124	128	132	136	140	144	148	152	156	160	164	168	172	176	180	184	188	192	196	200	204	208	212	216	220	224	228	232	236	240	244	248	252	256	260	264	268	272	276	280	284	288	292	296	300	304	308	312	316	320	324	328	332	336	340	344	348	352	356	360	364	368	372	376	380	384	388	392	396	400	404	408	412	416	420	424	428	432	436	440	444	448	452	456	460	464	468	472	476	480	484	489	493	498
SRR891275_3.read_duplication	1466467	9910	4184	2452	1524	1117	873	758	585	545	415	389	348	330	324	302	252	246	220	219	231	209	194	188	170	165	155	128	136	109	127	122	115	107	99	112	103	90	101	95	90	80	71	71	77	80	73	83	68	67	68	61	74	56	55	43	45	71	46	50	44	46	52	51	40	41	45	31	37	38	42	37	40	36	35	34	33	25	18	32	25	26	25	25	27	23	28	21	24	17	23	15	17	22	21	14	24	18	18	19	19	16	21	11	15	12	14	9	13	11	7	11	12	9	10	12	10	14	6	11	10	9	12	6
	4	8	12	16	20	24	28	32	36	40	44	48	52	56	60	64	68	72	76	80	84	88	92	96	100	104	108	112	116	120	124	128	132	136	140	144	148	152	156	160	164	168	172	176	180	184	188	192	196	200	204	208	212	216	220	224	228	232	236	240	244	248	252	256	260	264	268	272	276	280	284	288	292	296	300	304	308	312	316	320	324	328	332	336	340	344	348	352	356	360	364	368	372	376	380	384	388	392	396	400	404	408	412	416	420	424	428	432	436	440	444	448	452	456	460	464	468	472	476	480	484	488	492	496	500
SRR891275_4.read_duplication	1933721	11770	5027	2909	1904	1340	1037	781	708	567	513	430	426	337	325	282	276	248	246	237	234	211	166	185	188	168	169	156	180	152	133	133	131	128	131	101	99	99	90	78	102	81	84	97	81	80	98	78	72	71	60	60	66	65	72	57	60	82	44	60	62	68	42	52	48	50	60	41	50	33	42	39	38	42	31	54	33	37	33	34	37	29	37	38	34	20	31	33	39	31	30	23	31	24	35	18	41	18	30	19	21	30	24	15	17	25	24	26	17	23	15	23	11	13	15	21	12	16	14	14	17	15	20	10	9
	4	8	12	16	20	24	28	32	36	40	44	48	52	56	60	64	68	72	76	80	84	88	92	96	100	104	108	112	116	120	124	128	132	136	140	144	148	152	156	160	164	168	172	176	180	184	188	192	196	200	204	208	212	216	220	224	228	232	236	240	244	248	252	256	260	264	268	272	276	280	284	288	292	296	300	304	308	312	316	320	324	328	332	336	340	344	348	352	356	360	364	368	372	376	380	384	388	392	396	400	404	408	412	416	420	424	428	432	436	440	444	448	452	456	460	464	468	472	476	480	484	488	492	496	500
SRR891275_5.read_duplication	2397170	13275	5823	3372	2248	1542	1170	960	750	641	553	511	419	347	328	331	309	272	242	229	208	188	206	187	175	192	171	174	147	144	151	136	137	136	111	131	114	122	89	118	107	90	102	76	83	85	81	77	75	70	69	62	72	84	70	69	74	62	65	55	53	50	55	49	53	52	68	49	53	42	57	43	55	43	60	32	43	40	37	52	40	43	30	40	42	45	34	36	35	33	34	33	30	33	31	32	25	28	30	29	32	19	26	21	29	29	21	20	29	31	25	26	22	21	28	24	18	23	18	24	19	16	25	14	20
	4	8	12	16	20	24	28	32	36	40	44	48	52	56	60	64	68	72	76	80	84	88	92	96	100	104	108	112	116	120	124	128	132	136	140	144	148	152	156	160	164	168	172	176	180	184	188	192	196	200	204	208	212	216	220	224	228	232	236	240	244	248	252	256	260	264	268	272	276	280	284	288	292	296	300	304	308	312	316	320	324	328	332	336	340	344	348	352	356	360	364	368	372	376	380	384	388	392	396	400	404	408	412	416	420	424	428	432	436	440	444	448	452	456	460	464	468	472	476	480	484	488	492	496	500
SRR891275_6.read_duplication	2855662	14710	6381	3672	2504	1761	1302	1034	844	726	580	511	478	411	395	346	290	281	242	269	239	204	188	202	185	157	176	189	147	136	128	153	138	132	132	132	106	111	119	107	104	99	111	97	107	97	83	96	101	70	69	76	77	72	75	75	70	59	60	64	48	66	64	54	53	64	52	57	66	48	45	54	41	46	51	43	49	39	34	59	31	44	38	40	39	53	40	39	42	42	32	31	31	43	29	33	41	39	23	27	32	37	37	25	27	41	29	24	37	30	26	20	25	24	30	24	30	20	25	14	26	20	26	19	18
	4	8	12	16	20	24	28	32	36	40	44	48	52	56	60	64	68	72	76	80	84	88	92	96	100	104	108	112	116	120	124	128	132	136	140	144	148	152	156	160	164	168	172	176	180	184	188	192	196	200	204	208	212	216	220	224	228	232	236	240	244	248	252	256	260	264	268	272	276	280	284	288	292	296	300	304	308	312	316	320	324	328	332	336	340	344	348	352	356	360	364	368	372	376	380	384	388	392	396	400	404	408	412	416	420	424	428	432	436	440	444	448	452	456	460	464	468	472	476	480	484	488	492	496	500
SRR891275_7.read_duplication	3312021	16026	6937	3991	2674	1970	1469	1133	947	791	678	572	495	454	420	373	345	315	282	244	239	235	205	209	186	175	171	156	163	156	131	143	141	147	123	117	140	101	122	111	97	102	89	98	97	98	98	83	94	81	89	84	82	85	75	74	68	79	64	62	54	59	55	54	67	64	55	58	62	51	41	52	56	58	54	53	45	50	52	48	40	44	51	41	52	43	34	51	34	39	36	32	46	47	34	40	35	27	44	41	31	44	38	29	27	33	34	32	28	33	28	33	29	21	29	21	27	19	23	23	32	27	38	24	24
	4	8	12	16	20	24	28	32	36	40	44	48	52	56	60	64	68	72	76	80	84	88	92	96	100	104	108	112	116	120	124	128	132	136	140	144	148	152	156	160	164	168	172	176	180	184	188	192	196	200	204	208	212	216	220	224	228	232	236	240	244	248	252	256	260	264	268	272	276	280	284	288	292	296	300	304	308	312	316	320	324	328	332	336	340	344	348	352	356	360	364	368	372	376	380	384	388	392	396	400	404	408	412	416	420	424	428	432	436	440	444	448	452	456	460	464	468	472	476	480	484	488	492	496	500
SRR891275_8.read_duplication	3765988	17261	7404	4407	2925	2126	1550	1269	1005	864	694	598	581	470	442	387	350	337	281	273	276	215	194	211	199	199	194	176	166	176	141	135	110	146	110	125	124	135	114	119	111	106	97	106	119	85	98	99	73	90	70	107	79	91	70	70	72	78	73	73	72	66	65	71	57	67	59	49	60	59	45	48	50	50	49	50	52	52	46	48	51	40	40	37	46	39	42	56	44	47	37	36	41	45	43	35	34	34	31	32	36	40	34	30	31	30	41	36	31	40	33	29	28	30	34	36	28	36	22	33	25	21	31	33	16
	4	8	12	16	20	24	28	32	36	40	44	48	52	56	60	64	68	72	76	80	84	88	92	96	100	104	108	112	116	120	124	128	132	136	140	144	148	152	156	160	164	168	172	176	180	184	188	192	196	200	204	208	212	216	220	224	228	232	236	240	244	248	252	256	260	264	268	272	276	280	284	288	292	296	300	304	308	312	316	320	324	328	332	336	340	344	348	352	356	360	364	368	372	376	380	384	388	392	396	400	404	408	412	416	420	424	428	432	436	440	444	448	452	456	460	464	468	472	476	480	484	488	492	496	500
SRR891275_9.read_duplication	4215371	18505	7936	4659	3099	2275	1771	1342	1052	915	771	690	553	508	444	450	357	396	307	285	286	238	251	224	198	179	189	205	177	169	144	142	155	131	113	115	112	121	101	120	116	114	128	105	101	113	71	109	95	88	87	75	73	83	93	82	68	74	92	72	79	68	79	63	61	53	67	75	65	62	69	44	47	52	55	54	51	56	44	40	46	40	36	36	50	39	43	48	47	44	42	43	36	38	43	39	34	47	45	33	42	31	45	38	29	39	43	38	32	32	21	27	31	23	37	35	30	26	32	36	24	35	31	21	36
	4	8	12	16	20	24	28	32	36	40	44	48	52	56	60	64	68	72	76	80	84	88	92	96	100	104	108	112	116	120	124	128	132	136	140	144	148	152	156	160	164	168	172	176	180	184	188	192	196	200	204	208	212	216	220	224	228	232	236	240	244	248	252	256	260	264	268	272	276	280	284	288	292	296	300	304	308	312	316	320	324	328	332	336	340	344	348	352	356	360	364	368	372	376	380	384	388	392	396	400	404	408	412	416	420	424	428	432	436	440	444	448	452	456	460	464	468	472	476	480	484	488	492	496	500
SRR891276.read_duplication	6216958	24713	10169	6057	4083	2931	2250	1832	1524	1256	1073	893	753	622	640	566	460	428	410	365	339	340	301	327	267	231	236	231	193	186	161	206	171	159	165	147	138	126	134	149	128	109	104	98	102	107	116	91	73	82	77	89	70	105	78	81	75	97	78	67	75	77	73	74	67	66	61	55	52	65	85	61	79	59	50	62	60	60	67	69	47	52	44	56	48	51	54	51	49	40	48	54	40	48	47	43	42	38	48	42	43	38	44	34	50	39	39	51	32	37	36	45	37	46	37	27	45	37	22	39	38	34	30	36	21
	1	2	3	4	5	6	7	8	9	10	11	12	14	15
SRR891276_001.read_duplication	10108	2440	547	238	113	49	29	12	4	5	1	4	1	1
	1	2	3	4	5	6	7	8	9	10	11	12	13	14	15	16	17	20	21	22	23
SRR891276_002.read_duplication	17021	4208	1071	685	350	220	143	86	56	49	16	17	12	10	5	2	1	1	2	2	1
	1	2	3	4	5	6	7	8	9	10	11	12	13	14	15	16	17	18	19	20	21	22	23	25	26	28	30	33
SRR891276_003.read_duplication	23293	5541	1368	1005	571	391	252	187	121	100	79	50	47	33	23	11	7	12	7	7	5	1	3	2	2	1	2	1
	1	2	3	4	5	6	7	8	9	10	11	12	13	14	15	16	17	18	19	20	21	22	23	24	25	26	27	28	29	30	31	33	35	37	39	42
SRR891276_004.read_duplication	29508	6662	1491	1219	707	544	383	275	218	148	111	90	79	67	50	40	19	27	23	13	11	10	8	5	5	2	2	5	2	4	1	1	1	2	1	1
	1	2	3	4	5	6	7	8	9	10	11	12	13	14	15	16	17	18	19	20	21	22	23	24	25	26	27	28	29	30	31	32	33	34	35	36	37	38	39	40	41	42	45	46	47
SRR891276_005.read_duplication	35846	7689	1626	1313	778	665	470	372	268	216	166	138	124	88	75	64	51	42	34	27	30	19	12	21	15	11	5	4	7	1	4	3	3	1	3	1	2	1	1	1	1	2	2	1	1
	1	2	3	4	5	6	7	8	9	10	11	12	13	14	15	16	17	18	19	20	21	22	23	24	25	26	27	28	29	30	31	32	33	34	35	36	37	38	40	41	43	44	45	46	48	49	51	57
SRR891276_006.read_duplication	41939	8659	1709	1453	844	759	543	418	326	271	233	186	139	133	87	93	76	59	51	41	36	36	23	25	20	21	19	14	11	6	8	10	2	3	6	5	1	1	4	1	5	1	1	2	2	1	3	1
	1	2	3	4	5	6	7	8	9	10	11	12	13	14	15	16	17	18	19	20	21	22	23	24	25	26	27	28	29	30	31	32	33	34	35	36	37	38	39	40	41	42	43	44	45	46	47	48	49	50	53	54	56	57	59	60	63
SRR891276_007.read_duplication	48168	9501	1720	1587	908	809	583	495	395	336	243	230	197	151	132	107	89	78	66	54	37	57	43	27	38	24	21	23	19	15	12	12	13	8	8	5	3	4	6	3	3	3	1	2	3	2	2	5	1	2	1	1	1	1	2	1	1
	1	2	3	4	5	6	7	8	9	10	11	12	13	14	15	16	17	18	19	20	21	22	23	24	25	26	27	28	29	30	31	32	33	34	35	36	37	38	39	40	41	42	43	44	45	46	47	48	49	50	51	53	54	55	56	58	59	62	63	66	67	71	80
SRR891276_008.read_duplication	54433	10429	1673	1696	951	882	601	555	427	362	308	236	232	188	157	134	105	90	87	67	64	58	48	42	38	43	28	33	15	28	20	13	16	9	18	10	13	8	7	9	3	3	6	5	3	1	1	6	1	4	2	1	4	1	2	2	1	1	1	2	1	1	1
	1	2	3	4	5	6	7	8	9	10	11	12	13	14	15	16	17	18	19	20	21	22	23	24	25	26	27	28	29	30	31	32	33	34	35	36	37	38	39	40	41	42	43	44	45	46	47	48	49	50	51	52	53	54	55	56	57	59	61	62	64	65	69	71	72	73	75	81	91
SRR891276_009.read_duplication	60537	11243	1716	1783	999	873	674	565	456	398	362	276	221	216	191	161	133	117	100	88	84	64	54	59	47	37	41	36	33	34	16	23	17	19	17	18	15	12	10	8	8	13	5	7	7	3	4	4	2	1	6	3	1	2	5	3	2	1	2	1	3	1	1	3	1	1	1	1	1
	1	2	3	4	5	6	7	8	9	10	11	12	13	14	15	16	17	18	19	20	21	22	23	24	25	26	27	28	29	30	31	32	33	34	35	36	37	38	39	40	41	42	43	44	45	46	47	48	49	50	51	52	53	54	55	56	57	58	59	60	61	63	64	68	69	70	73	74	75	77	81	82	90	99
SRR891276_01.read_duplication	66668	11971	1812	1821	1027	948	686	580	487	403	375	323	269	219	198	178	159	159	108	97	95	72	68	67	66	60	40	43	45	37	26	27	27	22	15	14	22	16	24	13	6	18	7	5	4	14	6	6	6	5	4	5	5	1	3	4	4	2	3	3	3	1	2	2	1	2	2	1	2	2	1	1	1	1
	1	2	3	4	5	6	7	8	9	10	11	12	13	14	15	16	17	18	19	20	21	22	23	24	25	26	27	28	29	30	31	32	33	34	35	36	37	38	39	40	41	42	43	44	45	46	47	48	49	50	51	52	53	54	55	56	57	58	59	60	61	62	63	64	65	66	67	68	69	70	71	72	73	74	75	76	77	78	79	80	81	82	83	84	85	86	87	88	89	90	91	92	93	94	95	96	97	98	99	101	102	103	104	105	107	108	109	110	114	116	117	119	120	121	122	125	127	129	130	135	136	138	139	140	141	142	143	149	154	160	177	198	224
SRR891276_02.read_duplication	128568	19763	2164	2403	1131	1277	798	800	569	570	443	447	370	347	301	290	254	259	255	193	198	167	151	170	143	129	125	119	80	105	99	95	80	75	71	68	71	51	52	52	39	48	53	39	36	37	34	32	30	27	22	33	26	18	29	19	20	18	15	14	16	12	15	12	18	6	24	10	12	10	5	13	10	9	12	3	8	4	6	4	9	1	6	7	6	6	1	4	9	2	1	6	5	3	2	3	4	1	3	3	1	1	2	4	2	2	1	5	1	1	1	1	1	4	2	1	1	1	2	1	1	1	1	1	1	1	1	2	1	1	1	1	1
	1	2	3	4	5	6	7	8	9	10	11	12	13	14	15	16	17	18	19	20	21	22	23	24	25	26	27	28	29	30	31	32	33	34	35	36	37	38	39	40	41	42	43	44	45	46	47	48	49	50	51	52	53	54	55	56	57	58	59	60	61	62	63	64	65	66	67	68	69	70	71	72	73	74	75	76	77	78	79	80	81	82	83	84	85	86	87	88	89	90	91	92	93	94	95	96	97	98	99	100	101	102	103	104	105	106	107	108	109	110	111	112	113	114	115	116	117	118	119	120	121	122	123	124	125	126	127	128	129	130	131	132	133	134	135	136	138	139	140	141	142	143	144	146	148	149	150	151	152	153	154	155	156	157	158	159	162	163	164	165	166	169	176	177	178	183	186	187	188	191	192	197	198	199	200	203	208	218	223	224	230	252	256	282	339
SRR891276_03.read_duplication	190026	26937	2596	2872	1247	1418	910	919	627	640	467	494	427	427	370	315	282	246	258	248	237	227	184	202	182	171	178	166	131	128	141	116	113	114	106	111	103	78	88	94	62	65	66	75	67	68	56	64	61	46	53	51	43	44	53	42	39	35	35	28	34	28	25	37	23	20	32	22	31	25	22	25	24	15	16	17	20	14	13	17	14	13	17	9	12	7	15	11	11	10	11	16	9	10	10	8	7	8	7	7	12	6	5	7	11	8	9	7	4	4	6	4	4	3	8	5	5	4	6	6	2	5	2	6	3	2	3	3	3	1	1	3	4	3	1	3	3	1	3	4	4	2	1	5	1	3	1	1	1	2	1	2	2	1	2	1	1	2	3	1	1	1	1	3	1	1	2	1	1	1	2	1	1	1	1	1	1	1	1	2	1	1	1	1	1
	3	6	9	12	15	18	21	24	27	30	33	36	39	42	45	48	51	54	57	60	63	66	69	72	75	78	81	84	87	90	93	96	99	102	105	108	111	114	117	120	123	126	129	132	135	138	141	144	147	150	153	156	159	162	165	170	173	176	179	182	186	189	193	205	209	218	225	235	239	250	263	269	305	325	431
SRR891276_04.read_duplication	284461	4636	1928	1228	829	718	559	445	359	338	293	292	209	186	188	152	155	128	102	86	89	89	76	92	60	55	57	52	37	38	29	42	35	24	22	20	15	22	10	19	15	16	14	14	18	4	13	8	9	5	7	5	7	6	5	7	6	2	7	7	6	5	4	4	4	5	3	3	2	2	3	3	2	2	2
	3	6	9	12	15	18	21	24	27	30	33	36	39	42	45	48	51	54	57	60	63	66	69	72	75	78	81	84	87	90	93	96	99	102	105	108	111	114	117	120	123	126	129	132	135	138	141	144	147	150	153	156	159	162	165	168	171	174	177	180	183	186	189	192	195	199	202	205	210	214	217	220	223	227	234	237	241	245	249	255	259	270	276	283	289	298	303	317	324	331	380	418
SRR891276_05.read_duplication	351071	5274	2058	1354	881	716	603	523	394	359	324	251	262	225	220	171	177	140	135	123	122	95	101	86	78	76	72	61	67	45	51	50	46	31	43	41	27	33	28	20	30	23	24	12	19	10	16	16	6	19	19	12	11	12	19	6	11	8	7	9	5	4	6	7	4	4	7	4	2	6	5	6	3	3	2	6	5	4	2	3	3	3	2	2	2	3	2	2	2	4	2	2
	3	6	9	12	15	18	21	24	27	30	33	36	39	42	45	48	51	54	57	60	63	66	69	72	75	78	81	84	87	90	93	96	99	102	105	108	111	114	117	120	123	126	129	132	135	138	141	144	147	150	153	156	159	162	165	168	171	174	177	180	183	186	189	192	195	198	201	204	207	210	213	216	219	222	226	229	233	236	239	242	245	249	253	256	261	264	268	273	278	282	285	288	291	296	305	311	316	323	327	335	345	362	382	389	401	448	460
SRR891276_06.read_duplication	417662	5802	2217	1378	964	719	609	524	445	383	310	280	278	241	204	194	185	143	153	156	121	122	110	96	118	90	91	81	67	81	61	62	47	59	49	48	44	43	37	28	30	25	31	23	30	24	28	20	10	24	16	21	12	12	11	12	17	5	5	9	15	9	11	14	7	6	9	11	8	6	7	3	7	6	8	2	8	3	3	5	4	4	7	4	5	4	3	2	2	5	3	4	3	2	4	2	2	2	2	3	2	2	2	3	3	2	2
	3	6	9	12	15	18	21	24	27	30	33	36	39	42	45	48	51	54	57	60	63	66	69	72	75	78	81	84	87	90	93	96	99	102	105	108	111	114	117	120	123	126	129	132	135	138	141	144	147	150	153	156	159	162	165	168	171	174	177	180	183	186	189	192	195	198	201	204	207	211	214	217	220	223	226	229	232	235	238	241	244	247	251	255	259	262	265	269	273	276	280	285	288	292	297	301	305	309	312	320	325	329	332	338	342	348	358	369	374	378	383	390	408	435	446	459	471
SRR891276_07.read_duplication	483594	6232	2368	1516	1010	782	637	519	477	382	324	311	249	239	215	242	190	176	181	142	158	133	144	103	105	102	93	87	101	69	72	69	69	65	53	49	44	43	48	44	43	51	37	36	28	34	23	34	17	28	24	15	22	12	15	22	17	13	14	14	22	11	19	11	9	14	9	6	10	13	7	13	10	4	3	14	6	5	3	6	8	7	7	5	6	7	6	3	5	2	5	3	3	4	9	2	5	5	3	3	4	3	3	2	4	2	3	2	2	2	2	4	2	3	3	2	2
	3	6	9	12	15	18	21	24	27	30	33	36	39	42	45	48	51	54	57	60	63	66	69	72	75	78	81	84	87	90	93	96	99	102	105	108	111	114	117	120	123	126	129	132	135	138	141	144	147	150	153	156	159	162	165	168	171	174	177	180	183	186	189	192	195	198	201	204	207	210	213	216	219	222	225	228	231	234	237	240	243	246	249	252	255	258	261	264	267	270	273	277	280	283	286	289	292	295	299	302	305	308	311	314	318	323	330	333	336	342	346	349	353	358	363	366	372	375	379	384	388	402	409	417	424	431	438	444	464	494
SRR891276_08.read_duplication	549473	6737	2543	1577	993	833	657	528	454	398	380	318	278	237	225	193	220	224	164	162	141	153	124	142	110	118	94	105	80	82	75	86	78	74	72	56	64	53	46	53	50	54	46	38	43	48	38	35	26	35	31	23	32	18	25	24	30	19	19	17	23	21	11	18	22	15	21	13	11	14	10	7	10	5	9	11	7	7	7	11	8	7	6	6	2	7	8	11	5	5	8	3	6	7	3	9	2	3	9	3	4	4	3	3	2	6	2	4	2	6	3	3	4	4	4	3	2	3	2	2	2	3	2	2	2	2	3	3	2	3
	4	8	12	16	20	24	28	32	36	40	44	48	52	56	60	64	68	72	76	80	84	88	92	96	100	104	108	112	116	120	124	128	132	136	140	144	148	152	156	160	164	168	172	176	180	184	188	192	196	200	204	208	212	216	220	224	228	232	236	240	244	248	252	256	260	264	268	272	276	280	285	289	293	297	301	305	309	313	318	322	326	330	334	340	344	350	356	360	366	372	378	383	388	393	402	407	418	422	431	438	448	459	472	483	492
SRR891276_09.read_duplication	620188	5860	2577	1541	1060	865	681	555	522	448	385	324	307	288	250	241	192	196	191	163	160	158	137	128	124	93	123	93	82	92	70	81	70	64	66	65	51	63	55	44	43	43	47	28	35	29	25	31	30	28	27	21	18	19	25	14	23	25	18	17	13	14	17	13	13	19	9	15	8	12	8	9	12	6	8	6	5	5	7	7	6	6	6	7	6	7	4	4	5	4	3	4	4	4	5	6	3	3	5	4	3	4	3	3	3
	4	8	12	16	20	24	28	32	36	40	44	48	52	56	60	64	68	72	76	80	84	88	92	96	100	104	108	112	116	120	124	128	132	136	140	144	148	152	156	160	164	168	172	176	180	184	188	192	196	200	204	208	212	216	220	224	228	232	236	240	244	248	252	256	260	264	268	272	276	280	284	288	292	296	300	305	310	314	319	323	327	331	335	339	343	349	353	357	361	366	370	375	380	384	390	395	403	411	416	421	426	431	439	446	452	463	470	477	482	495
SRR891276_1.read_duplication	685782	6277	2629	1595	1048	852	722	645	509	481	402	355	291	281	272	219	259	189	196	190	174	153	139	139	118	121	99	114	110	80	78	93	81	58	62	66	66	66	69	52	48	41	40	52	39	51	44	31	36	28	18	30	18	26	21	24	20	19	21	16	14	13	21	17	19	17	20	12	14	17	19	13	17	7	11	7	15	7	7	9	12	6	7	4	6	4	7	7	5	11	7	7	6	4	4	4	4	5	5	3	4	9	3	3	5	5	3	3	6	5
	4	8	12	16	20	24	28	32	36	40	44	48	52	56	60	64	68	72	76	80	84	88	92	96	100	104	108	112	116	120	124	128	132	136	140	144	148	152	156	160	164	168	172	176	180	184	188	192	196	200	204	208	212	216	220	224	228	232	236	240	244	248	252	256	260	264	268	272	276	280	284	288	292	296	300	304	308	312	316	320	324	328	332	336	340	344	348	352	356	360	364	368	372	376	380	384	388	392	396	400	404	408	412	416	421	425	429	433	437	441	445	449	453	459	463	467	471	475	479	484	488	492	496
SRR891276_2.read_duplication	1330561	9733	3978	2360	1548	1094	863	781	576	473	438	409	375	370	297	274	261	225	228	251	216	181	189	145	154	153	143	116	123	119	137	132	132	101	116	82	99	96	96	82	80	85	78	77	70	83	62	58	72	55	56	74	59	46	43	48	46	44	54	61	38	47	53	43	39	40	34	26	32	33	40	25	29	33	28	37	30	31	32	27	24	18	15	23	24	25	12	22	21	22	22	22	23	21	12	17	15	21	21	16	13	19	12	8	17	15	10	10	8	8	9	12	9	13	12	10	10	9	9	9	10	11	8
	4	8	12	16	20	24	28	32	36	40	44	48	52	56	60	64	68	72	76	80	84	88	92	96	100	104	108	112	116	120	124	128	132	136	140	144	148	152	156	160	164	168	172	176	180	184	188	192	196	200	204	208	212	216	220	224	228	232	236	240	244	248	252	256	260	264	268	272	276	280	284	288	292	296	300	304	308	312	316	320	324	328	332	336	340	344	348	352	356	360	364	368	372	376	380	384	388	392	396	400	404	408	412	416	420	424	428	432	436	440	444	448	452	456	460	464	468	472	476	480	484	488	492	496	500
SRR891276_3.read_duplication	1964938	12296	5133	2869	1954	1480	1029	850	705	609	582	426	398	351	345	259	284	274	263	244	197	202	190	211	169	176	163	150	156	151	149	148	139	122	111	118	103	95	101	93	104	84	74	89	78	77	94	68	86	81	74	73	69	62	66	59	65	66	61	73	54	68	54	48	49	50	37	43	39	50	34	41	41	55	39	39	44	39	34	38	39	45	30	35	20	35	23	36	32	32	34	37	31	22	17	46	31	29	27	17	21	21	36	18	23	21	28	18	25	22	16	24	23	19	15	18	12	18	18	18	12	12	16	18	26
	4	8	12	16	20	24	28	32	36	40	44	48	52	56	60	64	68	72	76	80	84	88	92	96	100	104	108	112	116	120	124	128	132	136	140	144	148	152	156	160	164	168	172	176	180	184	188	192	196	200	204	208	212	216	220	224	228	232	236	240	244	248	252	256	260	264	268	272	276	280	284	288	292	296	300	304	308	312	316	320	324	328	332	336	340	344	348	352	356	360	364	368	372	376	380	384	388	392	396	400	404	408	412	416	420	424	428	432	436	440	444	448	452	456	460	464	468	472	476	480	484	488	492	496	500
SRR891276_4.read_duplication	2590728	14331	6284	3554	2330	1670	1262	1006	823	662	646	535	472	389	380	324	294	266	279	223	213	204	211	206	211	164	177	149	134	161	130	140	116	147	140	86	103	118	112	117	116	103	109	82	85	83	87	94	80	92	75	63	67	80	59	68	59	72	57	54	64	63	59	57	76	56	53	60	51	43	48	50	49	39	50	53	60	60	48	47	50	43	33	44	37	41	30	45	45	38	44	30	23	27	24	29	39	44	36	36	30	38	24	26	28	23	21	26	32	26	21	19	24	30	19	18	25	26	31	23	22	24	18	20	23
	4	8	12	16	20	24	28	32	36	40	44	48	52	56	60	64	68	72	76	80	84	88	92	96	100	104	108	112	116	120	124	128	132	136	140	144	148	152	156	160	164	168	172	176	180	184	188	192	196	200	204	208	212	216	220	224	228	232	236	240	244	248	252	256	260	264	268	272	276	280	284	288	292	296	300	304	308	312	316	320	324	328	332	336	340	344	348	352	356	360	364	368	372	376	380	384	388	392	396	400	404	408	412	416	420	424	428	432	436	440	444	448	452	456	460	464	468	472	476	480	484	488	492	496	500
SRR891276_5.read_duplication	3208082	16195	6972	4077	2716	1932	1483	1141	942	753	688	574	519	438	402	352	371	326	318	237	218	217	223	185	185	191	188	169	159	170	142	129	150	131	123	136	127	119	119	117	108	111	96	108	94	95	81	77	90	89	93	102	81	74	78	76	68	67	68	78	64	65	56	63	50	57	73	52	56	51	47	57	53	55	48	48	48	39	70	51	47	49	55	53	45	24	33	39	45	38	45	32	38	46	41	37	38	32	54	34	31	28	32	37	30	32	27	32	41	18	42	31	36	24	21	18	21	30	25	28	28	33	31	33	23
	4	8	12	16	20	24	28	32	36	40	44	48	52	56	60	64	68	72	76	80	84	88	92	96	100	104	108	112	116	120	124	128	132	136	140	144	148	152	156	160	164	168	172	176	180	184	188	192	196	200	204	208	212	216	220	224	228	232	236	240	244	248	252	256	260	264	268	272	276	280	284	288	292	296	300	304	308	312	316	320	324	328	332	336	340	344	348	352	356	360	364	368	372	376	380	384	388	392	396	400	404	408	412	416	420	424	428	432	436	440	444	448	452	456	460	464	468	472	476	480	484	488	492	496	500
SRR891276_6.read_duplication	3819446	17986	7692	4531	3106	2193	1662	1307	1078	893	719	616	571	529	467	404	398	316	291	294	287	243	228	225	201	181	168	171	159	160	146	142	137	160	135	125	143	141	115	100	90	105	106	98	122	107	87	89	86	87	83	82	77	77	82	74	83	58	60	84	74	77	67	85	72	61	60	50	44	55	46	59	65	47	46	45	55	40	45	46	46	45	38	51	53	35	47	34	39	36	35	38	43	42	38	45	40	43	36	40	35	32	44	35	30	23	44	28	35	36	37	27	32	37	41	27	39	27	35	24	30	31	16	29	24
	4	8	12	16	20	24	28	32	36	40	44	48	52	56	60	64	68	72	76	80	84	88	92	96	100	104	108	112	116	120	124	128	132	136	140	144	148	152	156	160	164	168	172	176	180	184	188	192	196	200	204	208	212	216	220	224	228	232	236	240	244	248	252	256	260	264	268	272	276	280	284	288	292	296	300	304	308	312	316	320	324	328	332	336	340	344	348	352	356	360	364	368	372	376	380	384	388	392	396	400	404	408	412	416	420	424	428	432	436	440	444	448	452	456	460	464	468	472	476	480	484	488	492	496	500
SRR891276_7.read_duplication	4425772	19641	8438	4934	3377	2373	1896	1416	1192	936	810	725	580	505	515	445	427	344	337	295	295	253	246	219	235	212	205	203	180	152	143	166	123	131	137	124	123	131	120	102	117	126	125	113	95	83	93	78	70	99	96	89	91	79	67	96	81	75	63	58	77	75	54	63	61	78	69	55	53	55	64	60	57	80	63	52	50	54	50	48	52	48	47	42	45	44	53	44	37	41	52	38	33	47	46	42	37	31	38	26	40	33	33	31	40	36	32	32	38	44	33	33	40	36	36	36	39	38	37	28	30	21	22	32	22
	4	8	12	16	20	24	28	32	36	40	44	48	52	56	60	64	68	72	76	80	84	88	92	96	100	104	108	112	116	120	124	128	132	136	140	144	148	152	156	160	164	168	172	176	180	184	188	192	196	200	204	208	212	216	220	224	228	232	236	240	244	248	252	256	260	264	268	272	276	280	284	288	292	296	300	304	308	312	316	320	324	328	332	336	340	344	348	352	356	360	364	368	372	376	380	384	388	392	396	400	404	408	412	416	420	424	428	432	436	440	444	448	452	456	460	464	468	472	476	480	484	488	492	496	500
SRR891276_8.read_duplication	5026558	21362	9022	5377	3552	2662	2086	1504	1284	1056	870	759	656	604	471	505	412	462	345	374	284	275	262	250	217	222	208	192	209	180	167	146	163	145	139	124	129	131	109	126	90	103	102	98	105	110	108	107	106	89	88	80	87	66	78	72	74	77	98	66	78	83	66	81	66	76	61	50	70	64	50	63	51	57	62	59	60	46	59	57	52	59	55	44	43	45	53	42	54	57	45	47	46	38	30	36	38	45	45	36	35	39	37	35	49	28	41	36	31	31	40	33	34	34	26	37	28	34	27	32	29	32	28	33	39
	4	8	12	16	20	24	28	32	36	40	44	48	52	56	60	64	68	72	76	80	84	88	92	96	100	104	108	112	116	120	124	128	132	136	140	144	148	152	156	160	164	168	172	176	180	184	188	192	196	200	204	208	212	216	220	224	228	232	236	240	244	248	252	256	260	264	268	272	276	280	284	288	292	296	300	304	308	312	316	320	324	328	332	336	340	344	348	352	356	360	364	368	372	376	380	384	388	392	396	400	404	408	412	416	420	424	428	432	436	440	444	448	452	456	460	464	468	472	476	480	484	488	492	496	500
SRR891276_9.read_duplication	5623310	23139	9557	5809	3764	2808	2121	1726	1387	1149	907	811	731	623	556	486	439	413	377	385	323	327	284	249	236	243	209	221	217	186	178	173	160	153	151	161	142	118	105	114	115	121	95	100	101	93	97	109	100	89	85	86	94	82	90	76	82	73	73	48	65	81	66	73	76	76	66	55	73	56	74	68	47	66	55	57	58	59	59	64	41	41	51	44	58	40	39	57	52	55	59	34	41	44	36	44	47	42	34	48	53	40	36	39	41	34	38	25	34	38	45	27	38	34	21	40	28	32	23	31	30	30	32	28	25
